# Supplementary material for: Correction to: Identification of the meiotic toolkit in diatoms and exploration of meiosis-specific SPO11 and RAD51 homologs in the sexual species Pseudo-nitzschia multistriata and Seminavis robusta
Source: BMC Genomics. 2019 Jul 5;20:544. doi: 10.1186/s12864-019-5942-4 (PMC6610888; doi:10.1186/s12864-019-5942-4)
Supplement: Supplementary file 1 — HMM profiles used for Hmmsearch. (ZIP 1469 kb) [file 12864_2019_5942_MOESM1_ESM.zip]

Archive with 56 entries (53 files):
- Additional file10/
- Additional file10/.DS_Store
- __MACOSX/
- __MACOSX/Additional file10/
- __MACOSX/Additional file10/._.DS_Store
- Additional file10/Brca1_HMM
- __MACOSX/Additional file10/._Brca1_HMM
- Additional file10/DMC1_HMM
- __MACOSX/Additional file10/._DMC1_HMM
- Additional file10/HMM profiles_notes.pdf
- __MACOSX/Additional file10/._HMM profiles_notes.pdf
- Additional file10/HOP1_HMM
- __MACOSX/Additional file10/._HOP1_HMM
- Additional file10/HOP2_HMM
- __MACOSX/Additional file10/._HOP2_HMM
- Additional file10/MLH2_HMM
- __MACOSX/Additional file10/._MLH2_HMM
- Additional file10/MLH3_HMM
- __MACOSX/Additional file10/._MLH3_HMM
- Additional file10/MMS4_HMM
- __MACOSX/Additional file10/._MMS4_HMM
- Additional file10/MUS81_HMM
- __MACOSX/Additional file10/._MUS81_HMM
- Additional file10/NBS1_HMM
- __MACOSX/Additional file10/._NBS1_HMM
- Additional file10/RAD51D_HMM
- __MACOSX/Additional file10/._RAD51D_HMM
- Additional file10/RED1_ASY3_HMM
- __MACOSX/Additional file10/._RED1_ASY3_HMM
- Additional file10/SPO11-1_HMM
- __MACOSX/Additional file10/._SPO11-1_HMM
- Additional file10/SYN1_REC8_HMM
- __MACOSX/Additional file10/._SYN1_REC8_HMM
- Additional file10/XRCC2_HMM
- __MACOSX/Additional file10/._XRCC2_HMM
- Additional file10/ZIP1_fungi_HMM
- __MACOSX/Additional file10/._ZIP1_fungi_HMM
- Additional file10/ZIP1_SYCP1_Animals_HMM
- __MACOSX/Additional file10/._ZIP1_SYCP1_Animals_HMM
- Additional file10/ZIP1_ZYP1_Plants_HMM
- __MACOSX/Additional file10/._ZIP1_ZYP1_Plants_HMM
- Additional file10/ZIP2_fungi_HMM
- __MACOSX/Additional file10/._ZIP2_fungi_HMM
- Additional file10/ZIP2_SYCP2_Animals_HMM
- __MACOSX/Additional file10/._ZIP2_SYCP2_Animals_HMM
- Additional file10/ZIP3_HEI10_Plants_HMM
- __MACOSX/Additional file10/._ZIP3_HEI10_Plants_HMM
- Additional file10/ZIP3_SYCP3_Animals_HMM
- __MACOSX/Additional file10/._ZIP3_SYCP3_Animals_HMM
- Additional file10/ZIP4_SPO22_fungi_HMM
- __MACOSX/Additional file10/._ZIP4_SPO22_fungi_HMM
- Additional file10/ZIP4_SPO22_Plants_HMM
- __MACOSX/Additional file10/._ZIP4_SPO22_Plants_HMM
- Additional file10/ZIP4_TEX11_Animals_HMM
- __MACOSX/Additional file10/._ZIP4_TEX11_Animals_HMM
- __MACOSX/._Additional file10
