# Supplementary material for: Correction to: Identification of the meiotic toolkit in diatoms and exploration of meiosis-specific SPO11 and RAD51 homologs in the sexual species Pseudo-nitzschia multistriata and Seminavis robusta
Source: BMC Genomics. 2019 Jul 5;20:544. doi: 10.1186/s12864-019-5942-4 (PMC6610888; doi:10.1186/s12864-019-5942-4)
Supplement: Supplementary file 1 — HMM profiles used for Hmmsearch. (ZIP 1469 kb) [file 12864_2019_5942_MOESM1_ESM.zip › Additional file10/Brca1_HMM]

HMMER3/f [3.1b2 | February 2015]
NAME  Brca1_aln
LENG  1099
ALPH  amino
RF    no
MM    no
CONS  yes
CS    no
MAP   yes
DATE  Fri Sep  4 12:55:46 2015
NSEQ  68
EFFN  2.295166
CKSUM 2061684657
STATS LOCAL MSV      -13.4396  0.69537
STATS LOCAL VITERBI  -14.2495  0.69537
STATS LOCAL FORWARD   -6.5246  0.69537
HMM          A        C        D        E        F        G        H        I        K        L        M        N        P        Q        R        S        T        V        W        Y   
            m->m     m->i     m->d     i->m     i->i     d->m     d->d
  COMPO   2.60982  3.90504  2.89820  2.50919  3.57618  2.94154  3.62197  3.09122  2.48577  2.65652  3.80936  2.93576  3.21432  2.95840  2.87875  2.42426  2.80044  2.81899  4.75104  3.80410
          2.68618  4.42225  2.77519  2.73123  3.46354  2.40513  3.72494  3.29354  2.67741  2.69355  4.24690  2.90347  2.73739  3.18146  2.89801  2.37887  2.77519  2.98518  4.58477  3.61503
          0.01328  4.72387  5.44622  0.61958  0.77255  0.00000        *
      1   3.15710  4.67160  5.31008  4.76401  3.75142  4.75359  5.21936  1.65089  4.63252  2.31711  1.40586  4.88201  5.02954  4.79527  4.72555  4.11331  3.63062  1.33679  5.62902  4.47496      1 v - - -
          2.68618  4.42225  2.77519  2.73123  3.46354  2.40513  3.72494  3.29354  2.67741  2.69355  4.24690  2.90347  2.73739  3.18146  2.89801  2.37887  2.77519  2.98518  4.58477  3.61503
          0.01328  4.72387  5.44622  0.61958  0.77255  0.48576  0.95510
      2   2.12296  5.35418  2.87386  1.46773  4.73166  1.97925  3.91789  4.20356  2.73138  3.72007  4.49985  3.08878  4.06100  2.75011  3.23122  2.77235  3.19861  3.78595  5.88470  4.47747      2 e - - -
          2.68618  4.42225  2.77519  2.73123  3.46354  2.40513  3.72494  3.29354  2.67741  2.69355  4.24690  2.90347  2.73739  3.18146  2.89801  2.37887  2.77519  2.98518  4.58477  3.61503
          0.01328  4.72387  5.44622  0.61958  0.77255  0.48576  0.95510
      3   3.33789  6.00307  1.18893  1.33585  5.29744  2.58751  4.14638  4.84268  3.16449  4.29645  5.12591  2.84442  4.23199  3.30191  3.78404  3.20726  3.36531  4.37888  6.44023  4.90142      3 d - - -
          2.68620  4.42227  2.77513  2.73125  3.46356  2.40509  3.72496  3.29343  2.67743  2.69357  4.24692  2.90349  2.73734  3.18148  2.89803  2.37889  2.77521  2.98520  4.58479  3.61505
          0.09752  3.18391  2.96624  0.64940  0.73890  0.48576  0.95510
      4   2.60649  4.25792  4.18592  3.60189  3.18390  3.86562  4.16889  2.14957  3.48955  2.29036  3.37333  3.82884  2.79199  3.33122  3.68640  3.06226  2.51655  1.58475  4.87587  3.68153      6 v - - -
          2.68629  4.42236  2.77531  2.73134  3.46365  2.40524  3.72506  3.29365  2.67752  2.69366  4.24701  2.90358  2.73745  3.17960  2.89761  2.37898  2.77531  2.98530  4.58488  3.61514
          0.50144  0.94207  5.39788  0.09820  2.36949  0.58193  0.81830
      5   2.66500  5.14720  2.95774  2.50893  4.46348  3.14718  3.61133  3.68414  2.52235  3.45175  4.22184  1.77250  3.73536  2.87732  2.90610  1.95039  2.75163  3.52786  5.62898  4.24862      8 n - - -
          2.68618  4.42225  2.77519  2.73123  3.46354  2.40513  3.72494  3.29354  2.67741  2.69355  4.24690  2.90347  2.73739  3.18146  2.89801  2.37887  2.77519  2.98518  4.58477  3.61503
          0.01394  4.67554  5.39788  0.61958  0.77255  0.58193  0.81830
      6   2.87780  4.64824  3.58478  3.12002  3.76018  3.75308  1.74010  3.19041  2.98015  2.91051  3.81734  3.51762  4.19469  3.18209  3.29298  2.86889  3.13546  1.50313  5.19921  3.90817      9 v - - -
          2.68618  4.42225  2.77519  2.73123  3.46354  2.40513  3.72494  3.29354  2.67741  2.69355  4.24690  2.90347  2.73739  3.18146  2.89801  2.37887  2.77519  2.98518  4.58477  3.61503
          0.01394  4.67554  5.39788  0.61958  0.77255  0.43000  1.05127
      7   4.00529  5.20386  5.89069  5.35530  3.49268  5.43131  5.77876  1.58379  5.20325  0.59526  3.23949  5.58241  5.46029  5.13263  5.18882  4.86018  4.22117  2.57660  5.75762  4.76808     10 L - - -
          2.68618  4.42225  2.77519  2.73123  3.46354  2.40513  3.72494  3.29354  2.67741  2.69355  4.24690  2.90347  2.73739  3.18146  2.89801  2.37887  2.77519  2.98518  4.58477  3.61503
          0.01328  4.72387  5.44622  0.61958  0.77255  0.48576  0.95510
      8   3.03447  5.55318  2.76152  1.26055  4.87329  3.59456  3.12518  4.37189  2.76336  3.85511  4.63360  1.86406  4.09325  3.06153  3.27695  2.41294  3.28557  3.94138  5.99482  4.55499     11 e - - -
          2.68618  4.42225  2.77519  2.73123  3.46354  2.40513  3.72494  3.29354  2.67741  2.69355  4.24690  2.90347  2.73739  3.18146  2.89801  2.37887  2.77519  2.98518  4.58477  3.61503
          0.01328  4.72387  5.44622  0.61958  0.77255  0.48576  0.95510
      9   1.80960  5.04323  3.27386  2.69733  4.31288  3.66555  3.83764  3.70861  1.66660  3.30482  3.79808  3.20161  4.05347  2.98456  2.32201  2.88612  3.08024  2.74281  5.53068  4.21700     12 k - - -
          2.68618  4.42225  2.77519  2.73123  3.46354  2.40513  3.72494  3.29354  2.67741  2.69355  4.24690  2.90347  2.73739  3.18146  2.89801  2.37887  2.77519  2.98518  4.58477  3.61503
          0.01328  4.72387  5.44622  0.61958  0.77255  0.48576  0.95510
     10   3.93115  5.37269  5.14664  4.88857  3.95568  4.60354  5.43041  3.24413  4.61428  2.48186  0.36647  5.04058  5.12955  4.96158  4.70122  4.32748  4.28733  3.33933  5.84265  4.66823     13 M - - -
          2.68618  4.42225  2.77519  2.73123  3.46354  2.40513  3.72494  3.29354  2.67741  2.69355  4.24690  2.90347  2.73739  3.18146  2.89801  2.37887  2.77519  2.98518  4.58477  3.61503
          0.01328  4.72387  5.44622  0.61958  0.77255  0.48576  0.95510
     11   2.63539  5.09287  3.17293  2.92980  4.87940  1.32308  4.25441  4.34107  3.04837  3.90954  4.73084  3.38332  4.18792  1.38131  3.44350  3.01233  3.32432  3.86277  6.07542  4.75160     14 g - - -
          2.68618  4.42225  2.77519  2.73123  3.46354  2.40513  3.72494  3.29354  2.67741  2.69355  4.24690  2.90347  2.73739  3.18146  2.89801  2.37887  2.77519  2.98518  4.58477  3.61503
          0.01328  4.72387  5.44622  0.61958  0.77255  0.48576  0.95510
     12   3.41324  5.56612  3.93178  3.16214  5.05090  4.05870  3.94301  3.53764  1.17154  3.78474  4.64134  3.56048  4.39574  3.06694  1.20527  3.39852  3.31077  4.03908  5.81762  4.65951     15 k - - -
          2.68618  4.42225  2.77519  2.73123  3.46354  2.40513  3.72494  3.29354  2.67741  2.69355  4.24690  2.90347  2.73739  3.18146  2.89801  2.37887  2.77519  2.98518  4.58477  3.61503
          0.01328  4.72387  5.44622  0.61958  0.77255  0.48576  0.95510
     13   2.95238  5.11514  3.02303  1.35421  4.36461  3.65897  3.96879  1.91795  2.80589  3.36886  4.22576  2.56813  4.11944  3.13939  3.26027  2.98439  3.11331  3.36001  5.65884  4.31769     16 e - - -
          2.68618  4.42225  2.77519  2.73123  3.46354  2.40513  3.72494  3.29354  2.67741  2.69355  4.24690  2.90347  2.73739  3.18146  2.89801  2.37887  2.77519  2.98518  4.58477  3.61503
          0.01328  4.72387  5.44622  0.61958  0.77255  0.48576  0.95510
     14   4.27152  5.52044  5.55724  5.26738  3.71004  5.06362  5.68920  3.00598  5.05282  0.26749  3.58069  5.48380  5.39888  5.19196  5.06221  4.86292  4.54621  3.24721  5.80846  4.70894     17 L - - -
          2.68618  4.42225  2.77519  2.73123  3.46354  2.40513  3.72494  3.29354  2.67741  2.69355  4.24690  2.90347  2.73739  3.18146  2.89801  2.37887  2.77519  2.98518  4.58477  3.61503
          0.01328  4.72387  5.44622  0.61958  0.77255  0.48576  0.95510
     15   3.11439  5.50656  3.11591  1.41914  4.88162  3.73979  3.91240  3.96786  1.25932  3.77706  4.58183  3.21909  4.17418  3.03350  2.82717  3.07061  3.33383  3.91656  5.87897  4.54820     18 k - - -
          2.68618  4.42225  2.77519  2.73123  3.46354  2.40513  3.72494  3.29354  2.67741  2.69355  4.24690  2.90347  2.73739  3.18146  2.89801  2.37887  2.77519  2.98518  4.58477  3.61503
          0.01328  4.72387  5.44622  0.61958  0.77255  0.48576  0.95510
     16   3.92021  0.15145  5.45820  5.42060  5.36879  4.29257  5.91189  4.78491  5.31422  4.58961  5.75540  5.24665  5.03924  5.61981  5.26271  4.18545  4.45187  4.43764  6.47916  5.62637     19 C - - -
          2.68618  4.42225  2.77519  2.73123  3.46354  2.40513  3.72494  3.29354  2.67741  2.69355  4.24690  2.90347  2.73739  3.18146  2.89801  2.37887  2.77519  2.98518  4.58477  3.61503
          0.01328  4.72387  5.44622  0.61958  0.77255  0.48576  0.95510
     17   4.22242  5.75120  4.91221  4.90563  5.72433  4.39653  5.83196  5.59369  5.05370  5.06827  6.19643  5.10705  0.12434  5.40319  5.13164  4.43004  4.72931  5.12112  6.58670  5.87596     20 P - - -
          2.68618  4.42225  2.77519  2.73123  3.46354  2.40513  3.72494  3.29354  2.67741  2.69355  4.24690  2.90347  2.73739  3.18146  2.89801  2.37887  2.77519  2.98518  4.58477  3.61503
          0.01328  4.72387  5.44622  0.61958  0.77255  0.48576  0.95510
     18   3.80287  5.07572  5.43849  5.14281  4.12444  4.92584  5.79681  0.39863  5.00637  2.60256  3.99455  5.29458  5.34201  5.30745  5.12147  4.57921  4.10960  2.23080  6.13259  4.91438     21 I - - -
          2.68618  4.42225  2.77519  2.73123  3.46354  2.40513  3.72494  3.29354  2.67741  2.69355  4.24690  2.90347  2.73739  3.18146  2.89801  2.37887  2.77519  2.98518  4.58477  3.61503
          0.01328  4.72387  5.44622  0.61958  0.77255  0.48576  0.95510
     19   3.92021  0.15145  5.45820  5.42060  5.36879  4.29257  5.91189  4.78491  5.31422  4.58961  5.75540  5.24665  5.03924  5.61981  5.26271  4.18545  4.45187  4.43764  6.47916  5.62637     22 C - - -
          2.68618  4.42225  2.77519  2.73123  3.46354  2.40513  3.72494  3.29354  2.67741  2.69355  4.24690  2.90347  2.73739  3.18146  2.89801  2.37887  2.77519  2.98518  4.58477  3.61503
          0.01328  4.72387  5.44622  0.61958  0.77255  0.48576  0.95510
     20   3.94479  5.22032  5.47471  4.98670  3.19448  5.00971  4.96074  2.88709  4.68924  0.42181  3.37895  5.07310  5.21940  4.79282  4.71536  4.46376  4.16500  3.11246  3.51411  3.71133     23 L - - -
          2.68618  4.42225  2.77519  2.73123  3.46354  2.40513  3.72494  3.29354  2.67741  2.69355  4.24690  2.90347  2.73739  3.18146  2.89801  2.37887  2.77519  2.98518  4.58477  3.61503
          0.01328  4.72387  5.44622  0.61958  0.77255  0.48576  0.95510
     21   3.08411  5.42667  2.80266  1.27730  4.99786  3.30478  4.14532  4.48973  3.04602  4.01524  4.82542  3.18262  4.17778  3.30127  3.55453  1.26485  3.40570  4.02595  6.17238  4.75294     24 s - - -
          2.68618  4.42225  2.77519  2.73123  3.46354  2.40513  3.72494  3.29354  2.67741  2.69355  4.24690  2.90347  2.73739  3.18146  2.89801  2.37887  2.77519  2.98518  4.58477  3.61503
          0.01328  4.72387  5.44622  0.61958  0.77255  0.48576  0.95510
     22   4.27152  5.52044  5.55724  5.26738  3.71004  5.06362  5.68920  3.00598  5.05282  0.26749  3.58069  5.48380  5.39888  5.19196  5.06221  4.86292  4.54621  3.24721  5.80846  4.70894     25 L - - -
          2.68618  4.42225  2.77519  2.73123  3.46354  2.40513  3.72494  3.29354  2.67741  2.69355  4.24690  2.90347  2.73739  3.18146  2.89801  2.37887  2.77519  2.98518  4.58477  3.61503
          0.01328  4.72387  5.44622  0.61958  0.77255  0.48576  0.95510
     23   3.37454  4.69341  5.28845  4.68615  2.37262  4.60345  4.89427  1.48501  4.50421  1.14579  2.46163  4.74858  4.84876  4.53375  4.49618  3.93523  3.59445  2.66988  5.20146  3.48728     26 l - - -
          2.68618  4.42225  2.77519  2.73123  3.46354  2.40513  3.72494  3.29354  2.67741  2.69355  4.24690  2.90347  2.73739  3.18146  2.89801  2.37887  2.77519  2.98518  4.58477  3.61503
          0.01328  4.72387  5.44622  0.61958  0.77255  0.48576  0.95510
     24   2.84997  5.34837  2.54025  2.48440  4.68578  3.56732  3.40891  4.16809  1.54391  3.64906  4.39927  1.98533  3.98885  2.89758  3.03002  2.47087  2.91997  3.73675  5.78293  4.37185     27 k - - -
          2.68618  4.42225  2.77519  2.73123  3.46354  2.40513  3.72494  3.29354  2.67741  2.69355  4.24690  2.90347  2.73739  3.18146  2.89801  2.37887  2.77519  2.98518  4.58477  3.61503
          0.01328  4.72387  5.44622  0.61958  0.77255  0.48576  0.95510
     25   2.80612  4.31433  3.17252  1.45837  4.57866  3.53860  3.99468  4.01075  2.79467  3.59173  4.38436  3.22539  4.05022  3.13794  3.25358  1.43324  2.90721  3.59356  5.79057  4.44174     28 s - - -
          2.68618  4.42225  2.77519  2.73123  3.46354  2.40513  3.72494  3.29354  2.67741  2.69355  4.24690  2.90347  2.73739  3.18146  2.89801  2.37887  2.77519  2.98518  4.58477  3.61503
          0.01328  4.72387  5.44622  0.61958  0.77255  0.48576  0.95510
     26   0.99799  4.59075  4.16361  3.90340  4.90866  3.38644  4.89158  4.27448  3.93001  4.00422  4.83247  3.90743  1.26971  4.19401  4.18898  2.85865  2.89941  3.67537  6.26311  5.09586     29 a - - -
          2.68618  4.42225  2.77519  2.73123  3.46354  2.40513  3.72494  3.29354  2.67741  2.69355  4.24690  2.90347  2.73739  3.18146  2.89801  2.37887  2.77519  2.98518  4.58477  3.61503
          0.01328  4.72387  5.44622  0.61958  0.77255  0.48576  0.95510
     27   2.85266  4.73884  5.30558  4.87829  4.18350  4.67682  5.60404  1.97778  4.77429  2.71544  3.96682  4.96823  5.11675  5.05820  4.95086  4.11422  3.70650  0.53774  6.14446  4.91714     30 V - - -
          2.68618  4.42225  2.77519  2.73123  3.46354  2.40513  3.72494  3.29354  2.67741  2.69355  4.24690  2.90347  2.73739  3.18146  2.89801  2.37887  2.77519  2.98518  4.58477  3.61503
          0.01328  4.72387  5.44622  0.61958  0.77255  0.48576  0.95510
     28   2.01912  4.59230  4.24509  4.08714  5.10823  3.36272  5.06831  4.55195  4.16892  4.26901  5.07127  3.98392  4.19152  4.39672  4.38065  0.50165  3.21298  3.82605  6.45116  5.29926     31 S - - -
          2.68618  4.42225  2.77519  2.73123  3.46354  2.40513  3.72494  3.29354  2.67741  2.69355  4.24690  2.90347  2.73739  3.18146  2.89801  2.37887  2.77519  2.98518  4.58477  3.61503
          0.01328  4.72387  5.44622  0.61958  0.77255  0.48576  0.95510
     29   3.03722  4.55282  4.43701  3.89240  3.55771  4.09568  4.53445  2.51531  3.74657  1.19610  3.47390  4.12372  4.18310  4.00937  3.95180  3.42400  1.54070  2.55809  5.23625  4.06312     32 l - - -
          2.68618  4.42225  2.77519  2.73123  3.46354  2.40513  3.72494  3.29354  2.67741  2.69355  4.24690  2.90347  2.73739  3.18146  2.89801  2.37887  2.77519  2.98518  4.58477  3.61503
          0.01328  4.72387  5.44622  0.61958  0.77255  0.48576  0.95510
     30   2.80977  5.16463  3.10972  2.57438  4.51398  3.17943  3.80663  3.96273  1.55043  3.31258  4.27038  2.78849  3.99513  2.92534  2.99386  2.38221  1.99690  3.57156  5.66741  4.30018     33 k - - -
          2.68618  4.42225  2.77519  2.73123  3.46354  2.40513  3.72494  3.29354  2.67741  2.69355  4.24690  2.90347  2.73739  3.18146  2.89801  2.37887  2.77519  2.98518  4.58477  3.61503
          0.01328  4.72387  5.44622  0.61958  0.77255  0.48576  0.95510
     31   3.92021  0.15145  5.45820  5.42060  5.36879  4.29257  5.91189  4.78491  5.31422  4.58961  5.75540  5.24665  5.03924  5.61981  5.26271  4.18545  4.45187  4.43764  6.47916  5.62637     34 C - - -
          2.68618  4.42225  2.77519  2.73123  3.46354  2.40513  3.72494  3.29354  2.67741  2.69355  4.24690  2.90347  2.73739  3.18146  2.89801  2.37887  2.77519  2.98518  4.58477  3.61503
          0.01328  4.72387  5.44622  0.61958  0.77255  0.48576  0.95510
     32   3.52554  6.16250  1.11446  2.53056  5.48391  3.65157  4.31455  5.11160  3.46081  4.56855  5.46589  1.09841  4.33724  3.50154  4.13575  3.37505  3.85175  4.62836  6.67076  5.09443     35 n - - -
          2.68618  4.42225  2.77519  2.73123  3.46354  2.40513  3.72494  3.29354  2.67741  2.69355  4.24690  2.90347  2.73739  3.18146  2.89801  2.37887  2.77519  2.98518  4.58477  3.61503
          0.01328  4.72387  5.44622  0.61958  0.77255  0.48576  0.95510
     33   4.39193  5.90251  4.42195  4.32645  4.30986  4.48901  0.19865  5.26151  4.17916  4.59738  5.76436  4.67368  5.10853  4.72637  4.35317  4.48241  4.75380  4.97465  5.72155  4.25259     36 H - - -
          2.68618  4.42225  2.77519  2.73123  3.46354  2.40513  3.72494  3.29354  2.67741  2.69355  4.24690  2.90347  2.73739  3.18146  2.89801  2.37887  2.77519  2.98518  4.58477  3.61503
          0.01328  4.72387  5.44622  0.61958  0.77255  0.48576  0.95510
     34   3.63461  4.82618  5.72143  5.24965  4.10644  5.26096  5.96776  0.97817  5.19078  2.12867  3.83784  5.41315  5.45644  5.41156  5.33983  4.69408  3.89043  1.03617  6.24076  5.04951     37 i - - -
          2.68618  4.42225  2.77519  2.73123  3.46354  2.40513  3.72494  3.29354  2.67741  2.69355  4.24690  2.90347  2.73739  3.18146  2.89801  2.37887  2.77519  2.98518  4.58477  3.61503
          0.01328  4.72387  5.44622  0.61958  0.77255  0.48576  0.95510
     35   4.55572  5.71453  5.44183  5.36530  0.25365  4.90069  4.55627  4.08184  5.28113  3.27415  4.70702  5.10003  5.38180  5.23101  5.19100  4.73152  4.87697  4.12120  4.66967  2.97994     38 F - - -
          2.68618  4.42225  2.77519  2.73123  3.46354  2.40513  3.72494  3.29354  2.67741  2.69355  4.24690  2.90347  2.73739  3.18146  2.89801  2.37887  2.77519  2.98518  4.58477  3.61503
          0.01328  4.72387  5.44622  0.61958  0.77255  0.48576  0.95510
     36   3.92021  0.15145  5.45820  5.42060  5.36879  4.29257  5.91189  4.78491  5.31422  4.58961  5.75540  5.24665  5.03924  5.61981  5.26271  4.18545  4.45187  4.43764  6.47916  5.62637     39 C - - -
          2.68618  4.42225  2.77519  2.73123  3.46354  2.40513  3.72494  3.29354  2.67741  2.69355  4.24690  2.90347  2.73739  3.18146  2.89801  2.37887  2.77519  2.98518  4.58477  3.61503
          0.01328  4.72387  5.44622  0.61958  0.77255  0.48576  0.95510
     37   3.19524  5.52958  3.38391  2.84136  4.94888  3.84529  3.54241  4.35712  1.35472  3.78536  4.59612  1.43446  4.23621  3.01631  2.38781  3.15736  3.38958  3.97708  5.84045  4.57133     40 k - - -
          2.68618  4.42225  2.77519  2.73123  3.46354  2.40513  3.72494  3.29354  2.67741  2.69355  4.24690  2.90347  2.73739  3.18146  2.89801  2.37887  2.77519  2.98518  4.58477  3.61503
          0.01328  4.72387  5.44622  0.61958  0.77255  0.48576  0.95510
     38   2.15744  3.92686  4.09144  3.40707  1.74574  3.84492  4.15686  2.76786  3.31191  2.36104  3.43114  3.77700  4.22680  3.66219  3.64730  2.15273  3.01559  2.39104  4.92471  3.72410     41 f - - -
          2.68618  4.42225  2.77519  2.73123  3.46354  2.40513  3.72494  3.29354  2.67741  2.69355  4.24690  2.90347  2.73739  3.18146  2.89801  2.37887  2.77519  2.98518  4.58477  3.61503
          0.01328  4.72387  5.44622  0.61958  0.77255  0.48576  0.95510
     39   3.92021  0.15145  5.45820  5.42060  5.36879  4.29257  5.91189  4.78491  5.31422  4.58961  5.75540  5.24665  5.03924  5.61981  5.26271  4.18545  4.45187  4.43764  6.47916  5.62637     42 C - - -
          2.68618  4.42225  2.77519  2.73123  3.46354  2.40513  3.72494  3.29354  2.67741  2.69355  4.24690  2.90347  2.73739  3.18146  2.89801  2.37887  2.77519  2.98518  4.58477  3.61503
          0.01328  4.72387  5.44622  0.61958  0.77255  0.48576  0.95510
     40   3.69121  4.93694  5.60305  5.05205  3.59561  5.09439  5.50313  1.10199  4.91493  1.85757  1.39288  5.22168  5.25360  4.96796  4.96270  4.47469  3.92076  2.23043  5.70478  4.64792     43 i - - -
          2.68618  4.42225  2.77519  2.73123  3.46354  2.40513  3.72494  3.29354  2.67741  2.69355  4.24690  2.90347  2.73739  3.18146  2.89801  2.37887  2.77519  2.98518  4.58477  3.61503
          0.01328  4.72387  5.44622  0.61958  0.77255  0.48576  0.95510
     41   2.78551  4.27643  4.19508  3.03820  3.01671  3.87945  3.80882  2.64487  3.49642  1.42842  3.20911  3.83910  4.24885  3.28422  3.69373  3.16232  2.85552  1.84677  4.88564  3.69186     44 l - - -
          2.68618  4.42225  2.77519  2.73123  3.46354  2.40513  3.72494  3.29354  2.67741  2.69355  4.24690  2.90347  2.73739  3.18146  2.89801  2.37887  2.77519  2.98518  4.58477  3.61503
          0.01328  4.72387  5.44622  0.61958  0.77255  0.48576  0.95510
     42   2.83363  5.32234  3.25000  2.56085  4.67596  3.70916  3.83102  3.71013  1.06086  3.59415  4.38458  3.19799  4.09804  2.45055  2.76537  2.95275  2.88965  3.72025  5.72218  4.39994     45 k - - -
          2.68618  4.42225  2.77519  2.73123  3.46354  2.40513  3.72494  3.29354  2.67741  2.69355  4.24690  2.90347  2.73739  3.18146  2.89801  2.37887  2.77519  2.98518  4.58477  3.61503
          0.01328  4.72387  5.44622  0.61958  0.77255  0.48576  0.95510
     43   2.75723  4.54039  3.94516  3.50704  4.01489  3.37076  4.39956  3.33955  3.44377  1.39051  3.99138  3.74658  4.20157  3.75542  3.73374  1.31049  2.88494  3.05326  5.47331  4.25416     46 s - - -
          2.68618  4.42225  2.77519  2.73123  3.46354  2.40513  3.72494  3.29354  2.67741  2.69355  4.24690  2.90347  2.73739  3.18146  2.89801  2.37887  2.77519  2.98518  4.58477  3.61503
          0.01328  4.72387  5.44622  0.61958  0.77255  0.48576  0.95510
     44   3.45824  4.84254  4.98577  4.40811  3.41106  4.61508  4.89277  2.65987  3.55429  1.03254  1.32834  4.62527  4.87164  4.36508  4.23656  3.95243  3.68086  2.75699  5.34254  4.24611     47 l - - -
          2.68618  4.42225  2.77519  2.73123  3.46354  2.40513  3.72494  3.29354  2.67741  2.69355  4.24690  2.90347  2.73739  3.18146  2.89801  2.37887  2.77519  2.98518  4.58477  3.61503
          0.01328  4.72387  5.44622  0.61958  0.77255  0.48576  0.95510
     45   3.05862  5.42041  3.08868  2.69836  4.86706  3.68723  3.94362  4.31924  1.25148  3.79572  4.59129  1.72710  4.15363  3.06907  2.92499  2.43093  3.30535  3.90479  5.90148  4.55902     48 k - - -
          2.68618  4.42225  2.77519  2.73123  3.46354  2.40513  3.72494  3.29354  2.67741  2.69355  4.24690  2.90347  2.73739  3.18146  2.89801  2.37887  2.77519  2.98518  4.58477  3.61503
          0.01328  4.72387  5.44622  0.61958  0.77255  0.48576  0.95510
     46   2.78707  5.05577  3.14826  2.58964  4.32169  3.59897  3.79469  3.74748  2.25171  3.08030  3.70240  3.11459  3.99048  1.89734  3.01721  1.78546  2.85928  3.08529  5.54262  4.19489     49 s - - -
          2.68618  4.42225  2.77519  2.73123  3.46354  2.40513  3.72494  3.29354  2.67741  2.69355  4.24690  2.90347  2.73739  3.18146  2.89801  2.37887  2.77519  2.98518  4.58477  3.61503
          0.01328  4.72387  5.44622  0.61958  0.77255  0.48576  0.95510
     47   2.43726  5.22152  2.57497  2.49858  4.54478  2.29245  3.75401  3.72016  1.64905  3.51900  4.27475  3.04099  3.95609  2.86066  2.77436  2.69177  3.01354  3.40860  5.67358  4.28132     50 k - - -
          2.68618  4.42225  2.77519  2.73123  3.46354  2.40513  3.72494  3.29354  2.67741  2.69355  4.24690  2.90347  2.73739  3.18146  2.89801  2.37887  2.77519  2.98518  4.58477  3.61503
          0.01328  4.72387  5.44622  0.61958  0.77255  0.48576  0.95510
     48   2.22301  5.06491  3.30875  2.83501  4.69042  3.58611  4.02074  4.12121  1.40294  3.67236  4.46696  3.30050  4.09947  3.16051  3.08587  1.54195  3.17129  3.68852  5.83533  4.51784     51 k - - -
          2.68652  4.42259  2.77553  2.73121  3.46388  2.40456  3.72528  3.29388  2.67740  2.69389  4.24724  2.90337  2.73647  3.18180  2.89835  2.37832  2.77553  2.98505  4.58511  3.61537
          0.43080  1.06219  5.44622  1.11466  0.39754  0.48576  0.95510
     49   2.66289  4.36393  2.70600  2.49032  4.56012  3.55265  3.75242  4.03101  2.49904  3.53375  4.28541  2.17867  3.07240  1.88762  2.98801  2.53629  2.55315  3.61470  5.68440  4.28712     56 q - - -
          2.68618  4.42225  2.77519  2.73123  3.46354  2.40513  3.72494  3.29354  2.67741  2.69355  4.24690  2.90347  2.73739  3.18146  2.89801  2.37887  2.77519  2.98518  4.58477  3.61503
          0.01328  4.72387  5.44622  0.61958  0.77255  0.48576  0.95510
     50   3.92021  0.15145  5.45820  5.42060  5.36879  4.29257  5.91189  4.78491  5.31422  4.58961  5.75540  5.24665  5.03924  5.61981  5.26271  4.18545  4.45187  4.43764  6.47916  5.62637     57 C - - -
          2.68618  4.42225  2.77519  2.73123  3.46354  2.40513  3.72494  3.29354  2.67741  2.69355  4.24690  2.90347  2.73739  3.18146  2.89801  2.37887  2.77519  2.98518  4.58477  3.61503
          0.01328  4.72387  5.44622  0.61958  0.77255  0.48576  0.95510
     51   4.22242  5.75120  4.91221  4.90563  5.72433  4.39653  5.83196  5.59369  5.05370  5.06827  6.19643  5.10705  0.12434  5.40319  5.13164  4.43004  4.72931  5.12112  6.58670  5.87596     58 P - - -
          2.68618  4.42225  2.77519  2.73123  3.46354  2.40513  3.72494  3.29354  2.67741  2.69355  4.24690  2.90347  2.73739  3.18146  2.89801  2.37887  2.77519  2.98518  4.58477  3.61503
          0.01328  4.72387  5.44622  0.61958  0.77255  0.48576  0.95510
     52   3.66322  4.92273  5.55736  5.05949  3.72389  5.04832  5.58171  2.22509  4.91554  1.07958  3.50890  5.21698  5.27621  5.04611  5.00005  4.46341  3.91678  0.99328  5.82623  4.70658     59 v - - -
          2.68618  4.42225  2.77519  2.73123  3.46354  2.40513  3.72494  3.29354  2.67741  2.69355  4.24690  2.90347  2.73739  3.18146  2.89801  2.37887  2.77519  2.98518  4.58477  3.61503
          0.01328  4.72387  5.44622  0.61958  0.77255  0.48576  0.95510
     53   3.92021  0.15145  5.45820  5.42060  5.36879  4.29257  5.91189  4.78491  5.31422  4.58961  5.75540  5.24665  5.03924  5.61981  5.26271  4.18545  4.45187  4.43764  6.47916  5.62637     60 C - - -
          2.68618  4.42225  2.77519  2.73123  3.46354  2.40513  3.72494  3.29354  2.67741  2.69355  4.24690  2.90347  2.73739  3.18146  2.89801  2.37887  2.77519  2.98518  4.58477  3.61503
          0.01328  4.72387  5.44622  0.61958  0.77255  0.48576  0.95510
     54   4.05375  5.86207  4.28183  3.82453  5.46769  4.34402  4.58863  4.99058  0.28697  4.39076  5.37232  4.18058  4.83754  3.77924  3.02354  4.08144  4.27180  4.67433  6.20421  5.19670     61 K - - -
          2.68618  4.42225  2.77519  2.73123  3.46354  2.40513  3.72494  3.29354  2.67741  2.69355  4.24690  2.90347  2.73739  3.18146  2.89801  2.37887  2.77519  2.98518  4.58477  3.61503
          0.01328  4.72387  5.44622  0.61958  0.77255  0.48576  0.95510
     55   2.92598  4.49241  4.10199  3.55813  3.70628  3.98353  4.36004  2.00441  3.48639  2.67134  3.65315  1.94077  4.38374  3.77252  3.77406  3.27895  2.50353  1.47295  5.24754  4.02965     62 v - - -
          2.68618  4.42225  2.77519  2.73123  3.46354  2.40513  3.72494  3.29354  2.67741  2.69355  4.24690  2.90347  2.73739  3.18146  2.89801  2.37887  2.77519  2.98518  4.58477  3.61503
          0.01328  4.72387  5.44622  0.61958  0.77255  0.48576  0.95510
     56   3.23676  5.84254  1.63698  1.89806  5.13983  3.45053  3.77782  4.66281  3.03299  4.13304  4.94319  2.92416  1.37416  3.22458  3.61432  3.12972  3.50878  4.21680  6.28042  4.78064     63 p - - -
          2.68618  4.42225  2.77519  2.73123  3.46354  2.40513  3.72494  3.29354  2.67741  2.69355  4.24690  2.90347  2.73739  3.18146  2.89801  2.37887  2.77519  2.98518  4.58477  3.61503
          0.01328  4.72387  5.44622  0.61958  0.77255  0.48576  0.95510
     57   3.13920  4.48694  4.94947  4.38832  2.01906  4.29987  4.37802  1.53393  4.20328  2.36745  3.47209  4.37456  4.63168  4.30637  4.23389  3.62135  3.37005  2.09893  4.72917  1.77935     64 i - - -
          2.68618  4.42225  2.77519  2.73123  3.46354  2.40513  3.72494  3.29354  2.67741  2.69355  4.24690  2.90347  2.73739  3.18146  2.89801  2.37887  2.77519  2.98518  4.58477  3.61503
          0.01328  4.72387  5.44622  0.61958  0.77255  0.48576  0.95510
     58   2.99549  5.23546  3.34780  2.77225  4.55514  3.74623  2.34129  3.97352  2.42738  3.50483  4.31967  3.26410  4.13474  2.74046  1.99616  3.00170  1.51837  3.62912  5.65684  4.35919     65 t - - -
          2.68618  4.42225  2.77519  2.73123  3.46354  2.40513  3.72494  3.29354  2.67741  2.69355  4.24690  2.90347  2.73739  3.18146  2.89801  2.37887  2.77519  2.98518  4.58477  3.61503
          0.01328  4.72387  5.44622  0.61958  0.77255  0.48576  0.95510
     59   3.80779  5.81386  4.48129  3.51846  5.47061  4.30221  4.02962  4.70635  1.23069  4.01041  4.91418  3.81280  4.61148  3.15529  0.84077  3.77557  3.89056  4.40702  5.93190  4.89280     66 r - - -
          2.68618  4.42225  2.77519  2.73123  3.46354  2.40513  3.72494  3.29354  2.67741  2.69355  4.24690  2.90347  2.73739  3.18146  2.89801  2.37887  2.77519  2.98518  4.58477  3.61503
          0.01328  4.72387  5.44622  0.61958  0.77255  0.48576  0.95510
     60   4.26565  5.88627  4.85628  4.27509  5.48356  4.48005  4.83042  5.16737  3.08393  4.52288  5.55609  4.54208  4.99373  4.06193  0.22489  4.34933  4.50752  4.86349  6.24700  5.30437     67 R - - -
          2.68618  4.42225  2.77519  2.73123  3.46354  2.40513  3.72494  3.29354  2.67741  2.69355  4.24690  2.90347  2.73739  3.18146  2.89801  2.37887  2.77519  2.98518  4.58477  3.61503
          0.01328  4.72387  5.44622  0.61958  0.77255  0.48576  0.95510
     61   3.18506  5.67123  2.54817  1.16713  5.06523  3.60385  4.10190  4.57203  3.03609  4.07217  4.88650  3.10421  4.18774  3.25296  3.58715  1.39167  3.47407  4.12864  6.22620  4.75983     68 e - - -
          2.68618  4.42225  2.77519  2.73123  3.46354  2.40513  3.72494  3.29354  2.67741  2.69355  4.24690  2.90347  2.73739  3.18146  2.89801  2.37887  2.77519  2.98518  4.58477  3.61503
          0.01328  4.72387  5.44622  0.61958  0.77255  0.48576  0.95510
     62   3.67426  4.88824  5.69809  5.17870  3.77903  5.18328  5.70265  1.39095  5.07878  1.10530  3.53189  5.33400  5.34793  5.16729  5.14613  4.58614  3.91424  1.39122  5.90253  4.81178     69 l - - -
          2.68618  4.42225  2.77519  2.73123  3.46354  2.40513  3.72494  3.29354  2.67741  2.69355  4.24690  2.90347  2.73739  3.18146  2.89801  2.37887  2.77519  2.98518  4.58477  3.61503
          0.01328  4.72387  5.44622  0.61958  0.77255  0.48576  0.95510
     63   3.22933  4.26018  3.70974  3.04399  4.82107  3.91968  3.95037  4.20818  2.31723  3.68159  4.52840  3.47346  4.30216  1.44549  1.23399  3.23763  3.42845  3.86913  5.76609  4.54651     70 r - - -
          2.68618  4.42225  2.77519  2.73123  3.46354  2.40513  3.72494  3.29354  2.67741  2.69355  4.24690  2.90347  2.73739  3.18146  2.89801  2.37887  2.77519  2.98518  4.58477  3.61503
          0.01328  4.72387  5.44622  0.61958  0.77255  0.48576  0.95510
     64   2.38540  5.27849  2.91315  1.46489  4.76398  2.52343  3.99073  4.23246  2.82539  3.76397  4.54957  3.13969  1.89832  3.12678  3.32300  2.91988  3.21954  3.79839  5.93548  4.53859     71 e - - -
          2.68618  4.42225  2.77519  2.73123  3.46354  2.40513  3.72494  3.29354  2.67741  2.69355  4.24690  2.90347  2.73739  3.18146  2.89801  2.37887  2.77519  2.98518  4.58477  3.61503
          0.01328  4.72387  5.44622  0.61958  0.77255  0.48576  0.95510
     65   1.00637  4.62142  3.98824  3.72219  4.94548  3.37851  4.79637  4.39707  3.80650  4.06544  4.86092  3.32782  4.15679  4.06619  4.11224  1.15658  3.17681  3.75085  6.26764  5.07064     72 a - - -
          2.68618  4.42225  2.77519  2.73123  3.46354  2.40513  3.72494  3.29354  2.67741  2.69355  4.24690  2.90347  2.73739  3.18146  2.89801  2.37887  2.77519  2.98518  4.58477  3.61503
          0.01328  4.72387  5.44622  0.61958  0.77255  0.48576  0.95510
     66   2.82413  4.82221  3.38516  2.87902  4.09030  3.64859  2.92990  3.51432  2.81686  2.86518  4.02402  3.33852  1.70959  3.19746  3.21257  2.92752  1.76888  3.21893  5.43619  4.13564     73 p - - -
          2.68618  4.42225  2.77519  2.73123  3.46354  2.40513  3.72494  3.29354  2.67741  2.69355  4.24690  2.90347  2.73739  3.18146  2.89801  2.37887  2.77519  2.98518  4.58477  3.61503
          0.01328  4.72387  5.44622  0.61958  0.77255  0.48576  0.95510
     67   3.39843  5.57531  3.71405  3.08885  4.94479  4.01208  1.44933  4.38661  2.25860  3.80605  4.66102  3.23417  4.38035  2.89073  1.25943  3.37660  3.56369  4.05281  5.80695  4.59192     74 r - - -
          2.68618  4.42225  2.77519  2.73123  3.46354  2.40513  3.72494  3.29354  2.67741  2.69355  4.24690  2.90347  2.73739  3.18146  2.89801  2.37887  2.77519  2.98518  4.58477  3.61503
          0.01328  4.72387  5.44622  0.61958  0.77255  0.48576  0.95510
     68   3.75373  5.03878  5.46837  4.92889  1.33777  4.96072  4.97498  2.56650  4.76287  1.82769  1.24112  5.01495  5.13988  4.74828  4.77207  4.32081  3.97128  2.86458  5.14284  3.79483     75 m - - -
          2.68644  4.42267  2.77562  2.73165  3.46396  2.40555  3.72537  3.29396  2.67748  2.69206  4.24732  2.90389  2.73782  3.17991  2.89843  2.37840  2.77562  2.98373  4.58519  3.61545
          0.43080  1.06219  5.44622  1.31516  0.31257  0.48576  0.95510
     69   3.57366  6.31920  0.98294  1.11570  5.58415  3.65330  4.30368  5.17993  3.46567  4.61757  5.52108  3.09877  4.33982  3.48675  4.16788  3.39599  3.88867  4.70006  6.74622  5.14447     80 d - - -
          2.68618  4.42225  2.77519  2.73123  3.46354  2.40513  3.72494  3.29354  2.67741  2.69355  4.24690  2.90347  2.73739  3.18146  2.89801  2.37887  2.77519  2.98518  4.58477  3.61503
          0.01328  4.72387  5.44622  0.61958  0.77255  0.48576  0.95510
     70   3.04293  5.53868  2.74667  1.51459  4.91794  2.69258  3.97801  4.41522  2.83582  3.90331  4.68463  1.65796  4.10591  3.10829  3.36400  2.15043  3.30980  3.97219  6.05005  4.60570     81 e - - -
          2.68618  4.42225  2.77519  2.73123  3.46354  2.40513  3.72494  3.29354  2.67741  2.69355  4.24690  2.90347  2.73739  3.18146  2.89801  2.37887  2.77519  2.98518  4.58477  3.61503
          0.01328  4.72387  5.44622  0.61958  0.77255  0.48576  0.95510
     71   4.27152  5.52044  5.55724  5.26738  3.71004  5.06362  5.68920  3.00598  5.05282  0.26749  3.58069  5.48380  5.39888  5.19196  5.06221  4.86292  4.54621  3.24721  5.80846  4.70894     82 L - - -
          2.68618  4.42225  2.77519  2.73123  3.46354  2.40513  3.72494  3.29354  2.67741  2.69355  4.24690  2.90347  2.73739  3.18146  2.89801  2.37887  2.77519  2.98518  4.58477  3.61503
          0.01328  4.72387  5.44622  0.61958  0.77255  0.48576  0.95510
     72   3.47369  4.78218  5.31903  4.81335  3.74196  4.78424  5.31742  2.21658  4.65432  1.16363  3.57172  4.94492  5.08837  4.84288  4.76113  3.99760  3.73543  1.00604  5.70184  4.53614     83 v - - -
          2.68618  4.42225  2.77519  2.73123  3.46354  2.40513  3.72494  3.29354  2.67741  2.69355  4.24690  2.90347  2.73739  3.18146  2.89801  2.37887  2.77519  2.98518  4.58477  3.61503
          0.01328  4.72387  5.44622  0.61958  0.77255  0.48576  0.95510
     73   2.68580  5.24294  3.07102  2.52609  4.59311  3.11257  3.77159  4.05866  1.66348  3.55743  4.31366  2.65775  3.97622  2.87803  2.67028  1.83915  2.85120  3.64315  5.70166  4.31582     84 k - - -
          2.68618  4.42225  2.77519  2.73123  3.46354  2.40513  3.72494  3.29354  2.67741  2.69355  4.24690  2.90347  2.73739  3.18146  2.89801  2.37887  2.77519  2.98518  4.58477  3.61503
          0.01328  4.72387  5.44622  0.61958  0.77255  0.48576  0.95510
     74   3.64567  4.88320  5.62166  5.19634  4.06100  5.12543  5.92250  0.53212  5.08996  2.45255  3.82184  5.34597  5.40748  5.34071  5.24175  4.58983  3.92537  1.76091  6.21320  5.00260     85 I - - -
          2.68618  4.42225  2.77519  2.73123  3.46354  2.40513  3.72494  3.29354  2.67741  2.69355  4.24690  2.90347  2.73739  3.18146  2.89801  2.37887  2.77519  2.98518  4.58477  3.61503
          0.01328  4.72387  5.44622  0.61958  0.77255  0.48576  0.95510
     75   2.98882  4.10238  4.80450  4.21515  2.84330  4.15729  4.40306  1.49997  4.03460  2.28929  2.96172  4.25735  4.49959  4.16971  4.08617  3.47055  3.22017  2.40477  4.85375  1.59224     86 i - - -
          2.68618  4.42225  2.77519  2.73123  3.46354  2.40513  3.72494  3.29354  2.67741  2.69355  4.24690  2.90347  2.73739  3.18146  2.89801  2.37887  2.77519  2.98518  4.58477  3.61503
          0.01328  4.72387  5.44622  0.61958  0.77255  0.48576  0.95510
     76   2.64888  3.52113  3.31113  2.73576  4.32035  3.68104  2.36089  3.56075  1.29301  3.32072  4.14406  3.23169  4.07484  3.00874  2.91713  2.91315  3.10511  3.40720  5.53631  4.22787     87 k - - -
          2.68618  4.42225  2.77519  2.73123  3.46354  2.40513  3.72494  3.29354  2.67741  2.69355  4.24690  2.90347  2.73739  3.18146  2.89801  2.37887  2.77519  2.98518  4.58477  3.61503
          0.01328  4.72387  5.44622  0.61958  0.77255  0.48576  0.95510
     77   1.24223  3.89231  3.77104  3.31147  4.63650  3.43071  4.40942  4.06419  3.30822  3.70805  4.51254  1.92362  4.09958  3.61999  3.69468  1.66902  3.10245  3.56176  5.94057  4.68692     88 a - - -
          2.68618  4.42225  2.77519  2.73123  3.46354  2.40513  3.72494  3.29354  2.67741  2.69355  4.24690  2.90347  2.73739  3.18146  2.89801  2.37887  2.77519  2.98518  4.58477  3.61503
          0.01328  4.72387  5.44622  0.61958  0.77255  0.48576  0.95510
     78   3.75065  5.03568  5.46906  4.92799  1.33965  4.95992  4.98079  2.55508  4.76245  1.82524  1.24417  5.01578  5.13846  4.74779  4.77150  4.31956  3.96800  2.86016  5.14952  3.80705     89 m - - -
          2.68618  4.42225  2.77519  2.73123  3.46354  2.40513  3.72494  3.29354  2.67741  2.69355  4.24690  2.90347  2.73739  3.18146  2.89801  2.37887  2.77519  2.98518  4.58477  3.61503
          0.01328  4.72387  5.44622  0.61958  0.77255  0.48576  0.95510
     79   3.38749  5.89556  2.68931  0.70212  5.21091  3.69916  4.16764  4.73973  3.01307  4.19990  5.05951  3.17389  4.29315  2.27655  3.47753  3.28229  3.66095  4.32142  6.30852  4.86644     90 e - - -
          2.68618  4.42225  2.77519  2.73123  3.46354  2.40513  3.72494  3.29354  2.67741  2.69355  4.24690  2.90347  2.73739  3.18146  2.89801  2.37887  2.77519  2.98518  4.58477  3.61503
          0.01328  4.72387  5.44622  0.61958  0.77255  0.48576  0.95510
     80   2.10136  4.35744  3.14128  3.38748  3.47478  3.83610  3.84890  2.45574  3.30983  1.52658  3.46806  3.57677  4.21127  3.57398  3.58022  3.10537  3.01987  2.11562  4.96382  3.75576     91 l - - -
          2.68618  4.42225  2.77519  2.73123  3.46354  2.40513  3.72494  3.29354  2.67741  2.69355  4.24690  2.90347  2.73739  3.18146  2.89801  2.37887  2.77519  2.98518  4.58477  3.61503
          0.01328  4.72387  5.44622  0.61958  0.77255  0.48576  0.95510
     81   1.21639  5.27168  1.26876  2.74536  5.03029  3.54039  4.28140  4.49534  3.27066  4.07757  4.90118  3.25831  4.19522  3.45933  3.79918  2.78040  3.41364  4.00082  6.26385  4.85717     92 a - - -
          2.68618  4.42225  2.77519  2.73123  3.46354  2.40513  3.72494  3.29354  2.67741  2.69355  4.24690  2.90347  2.73739  3.18146  2.89801  2.37887  2.77519  2.98518  4.58477  3.61503
          0.01328  4.72387  5.44622  0.61958  0.77255  0.48576  0.95510
     82   2.29524  4.57616  4.19202  3.87719  4.91468  3.36880  4.85527  4.32274  3.88027  4.02398  4.82675  3.88523  4.15452  4.14258  4.15682  0.92397  1.40228  3.69318  6.25318  5.08065     93 s - - -
          2.68618  4.42225  2.77520  2.73123  3.46354  2.40513  3.72495  3.29354  2.67741  2.69355  4.24690  2.90347  2.73740  3.18146  2.89801  2.37884  2.77520  2.98518  4.58477  3.61503
          0.02254  4.01891  5.44622  0.54529  0.86673  0.48576  0.95510
     83   4.01713  5.63107  4.84363  4.86767  5.85390  0.12469  5.84727  5.73819  5.14859  5.23763  6.27225  5.01169  5.03074  5.40803  5.21878  4.22255  4.55286  5.10820  6.65275  6.00803     95 G - - -
          2.68618  4.42225  2.77519  2.73123  3.46354  2.40513  3.72494  3.29354  2.67741  2.69355  4.24690  2.90347  2.73739  3.18146  2.89801  2.37887  2.77519  2.98518  4.58477  3.61503
          0.01328  4.72387  5.44622  0.61958  0.77255  0.48576  0.95510
     84   2.92279  3.00389  4.87064  4.26594  2.85426  4.12180  4.46774  1.86508  4.06674  1.54823  2.82087  4.27545  4.46845  4.19854  4.08800  3.43884  2.82935  1.78901  4.94646  3.77724     96 l - - -
          2.68618  4.42225  2.77519  2.73123  3.46354  2.40513  3.72494  3.29354  2.67741  2.69355  4.24690  2.90347  2.73739  3.18146  2.89801  2.37887  2.77519  2.98518  4.58477  3.61503
          0.01328  4.72387  5.44622  0.61958  0.77255  0.48576  0.95510
     85   2.85871  5.33511  3.01006  2.44054  4.67597  3.58899  3.51925  4.14830  2.16060  3.62944  4.38427  1.79094  3.83249  1.80345  2.96066  2.69117  2.95506  3.72510  5.76005  4.36554     97 n - - -
          2.68618  4.42225  2.77519  2.73123  3.46354  2.40513  3.72494  3.29354  2.67741  2.69355  4.24690  2.90347  2.73739  3.18146  2.89801  2.37887  2.77519  2.98518  4.58477  3.61503
          0.01328  4.72387  5.44622  0.61958  0.77255  0.48576  0.95510
     86   2.97557  4.33926  4.88696  4.28036  1.93548  4.16106  4.48322  1.55913  4.08449  1.79838  2.80673  4.30437  4.49548  4.20067  4.10584  3.47649  3.08702  2.29633  4.93961  3.00130     98 i - - -
          2.68559  4.42266  2.77560  2.73164  3.46361  2.40542  3.72511  3.29395  2.67782  2.69396  4.24730  2.90121  2.73780  3.18187  2.89841  2.37836  2.77543  2.98552  4.58518  3.61289
          0.32115  1.30795  5.44622  1.50397  0.25134  0.48576  0.95510
     87   3.68865  5.11674  4.94567  4.66674  0.50904  4.50594  4.19746  3.43193  4.51939  2.92595  4.19311  4.02502  4.97398  4.59966  4.57820  3.93269  4.00927  2.97461  4.39237  2.70136    104 F - - -
          2.68618  4.42225  2.77519  2.73123  3.46354  2.40513  3.72494  3.29354  2.67741  2.69355  4.24690  2.90347  2.73739  3.18146  2.89801  2.37887  2.77519  2.98518  4.58477  3.61503
          0.01328  4.72387  5.44622  0.61958  0.77255  0.48576  0.95510
     88   2.12653  4.52380  3.63850  2.98806  3.69675  3.50550  4.02396  3.05281  3.03536  2.69405  3.40853  3.48326  3.05453  3.34141  3.39687  2.14258  2.94152  1.70674  5.13385  3.89598    105 v - - -
          2.68618  4.42225  2.77519  2.73123  3.46354  2.40513  3.72494  3.29354  2.67741  2.69355  4.24690  2.90347  2.73739  3.18146  2.89801  2.37887  2.77519  2.98518  4.58477  3.61503
          0.01328  4.72387  5.44622  0.61958  0.77255  0.48576  0.95510
     89   2.86123  5.06328  3.29981  2.80265  4.60283  3.60185  3.97812  4.02623  1.60113  3.58765  4.38801  3.27745  4.08904  3.11902  3.04969  1.90361  1.67836  3.62223  5.76524  4.44796    106 k - - -
          2.68618  4.42225  2.77519  2.73123  3.46354  2.40513  3.72494  3.29354  2.67741  2.69355  4.24690  2.90347  2.73739  3.18146  2.89801  2.37887  2.77519  2.98518  4.58477  3.61503
          0.01328  4.72387  5.44622  0.61958  0.77255  0.48576  0.95510
     90   3.29964  5.58290  3.48276  2.82211  5.02544  3.91665  3.93282  4.40383  1.42043  3.61595  4.65351  3.39977  4.30439  1.17418  2.55531  3.26222  3.48170  4.04180  5.86551  4.63294    107 q - - -
          2.68618  4.42225  2.77519  2.73123  3.46354  2.40513  3.72494  3.29354  2.67741  2.69355  4.24690  2.90347  2.73739  3.18146  2.89801  2.37887  2.77519  2.98518  4.58477  3.61503
          0.01328  4.72387  5.44622  0.61958  0.77255  0.48576  0.95510
     91   2.69632  5.27512  2.82610  1.71673  4.60954  3.55133  3.74791  4.08905  2.45040  3.18138  4.31970  2.01023  3.95080  2.74271  2.76531  2.55465  2.69259  3.66025  5.71330  4.30696    108 e - - -
          2.68618  4.42225  2.77519  2.73123  3.46354  2.40513  3.72494  3.29354  2.67741  2.69355  4.24690  2.90347  2.73739  3.18146  2.89801  2.37887  2.77519  2.98518  4.58477  3.61503
          0.12935  4.72387  2.18522  0.61958  0.77255  0.48576  0.95510
     92   2.35539  4.94543  3.12842  2.57494  4.19347  3.36219  3.77060  3.33572  2.40716  2.92371  4.02200  1.67301  3.58741  2.84944  3.02640  2.76853  2.82667  3.13081  5.45145  4.11494    109 n - - -
          2.68618  4.42225  2.77519  2.73123  3.46354  2.40513  3.72494  3.29354  2.67741  2.69355  4.24690  2.90347  2.73739  3.18146  2.89801  2.37887  2.77519  2.98518  4.58477  3.61503
          0.01490  4.60942  5.33177  0.61958  0.77255  0.37466  1.16322
     93   2.46111  5.16967  2.97603  2.45861  4.46881  3.56691  3.28041  3.63745  2.52823  3.45662  4.22700  2.11432  2.10871  2.82806  3.01170  2.67232  2.57152  3.53628  5.63474  4.25396    110 p - - -
          2.68618  4.42225  2.77519  2.73123  3.46354  2.40513  3.72494  3.29354  2.67741  2.69355  4.24690  2.90347  2.73739  3.18146  2.89801  2.37887  2.77519  2.98518  4.58477  3.61503
          0.01328  4.72387  5.44622  0.61958  0.77255  0.48576  0.95510
     94   2.41615  4.60417  3.87025  3.39506  4.39221  3.47023  4.41457  3.75787  3.37048  3.46383  4.30747  3.65128  2.58364  3.67263  3.72853  1.01467  2.73644  2.34207  5.76177  4.53045    111 s - - -
          2.68618  4.42225  2.77520  2.73124  3.46354  2.40513  3.72495  3.29354  2.67741  2.69355  4.24690  2.90347  2.73740  3.18147  2.89801  2.37881  2.77520  2.98519  4.58477  3.61503
          0.23522  3.64832  1.69518  0.49314  0.94341  0.48576  0.95510
     95   2.37310  3.23241  3.97468  3.53486  4.44620  3.27723  4.49236  3.84602  3.49059  3.53848  4.36691  3.65513  1.32989  3.77485  3.80476  1.55812  2.64277  3.35342  5.81261  4.61190    113 p - - -
          2.68637  4.42244  2.77500  2.73106  3.46297  2.40505  3.72513  3.29309  2.67725  2.69374  4.24708  2.90365  2.73758  3.18165  2.89819  2.37880  2.77500  2.98537  4.58496  3.61522
          0.23945  2.27695  2.20417  1.71614  0.19816  0.32589  1.27972
     96   2.57329  5.12675  2.82308  1.73537  4.41799  3.54107  3.75496  3.86519  2.46167  3.41147  4.19025  3.03673  3.94599  2.82474  3.00865  2.64022  1.98234  2.81732  5.60039  4.22448    122 e - - -
          2.68618  4.42225  2.77519  2.73123  3.46354  2.40513  3.72494  3.29354  2.67741  2.69355  4.24690  2.90347  2.73739  3.18146  2.89801  2.37887  2.77519  2.98518  4.58477  3.61503
          0.01454  4.63367  5.35602  0.61958  0.77255  0.65511  0.73269
     97   2.89315  5.22107  3.23253  2.64079  4.54745  3.65836  2.12777  3.76149  1.64953  2.74839  4.27863  2.75751  4.03802  2.89486  2.31881  2.88245  3.10809  3.60701  5.62946  4.30535    123 k - - -
          2.68618  4.42225  2.77519  2.73123  3.46354  2.40513  3.72494  3.29354  2.67741  2.69355  4.24690  2.90347  2.73739  3.18146  2.89801  2.37887  2.77519  2.98518  4.58477  3.61503
          0.01454  4.63367  5.35602  0.61958  0.77255  0.65511  0.73269
     98   2.67873  4.28784  4.23356  3.66333  3.40559  3.88413  4.23371  2.09115  3.53875  1.26466  3.39927  3.55105  4.27142  3.77746  3.73112  2.51507  3.04027  2.38732  4.93763  3.74400    124 l - - -
          2.68618  4.42225  2.77519  2.73123  3.46354  2.40513  3.72494  3.29354  2.67741  2.69355  4.24690  2.90347  2.73739  3.18146  2.89801  2.37887  2.77519  2.98518  4.58477  3.61503
          0.01454  4.63367  5.35602  0.61958  0.77255  0.47452  0.97335
     99   2.69707  5.17536  3.09367  2.56159  4.52714  3.57570  3.79476  3.97773  1.59507  3.24690  4.27697  2.82719  3.27101  2.91180  2.96848  1.75109  3.04838  3.58295  5.66919  4.30076    125 k - - -
          2.68618  4.42225  2.77519  2.73123  3.46354  2.40513  3.72494  3.29354  2.67741  2.69355  4.24690  2.90347  2.73739  3.18146  2.89801  2.37887  2.77519  2.98518  4.58477  3.61503
          0.01369  4.69410  5.41644  0.61958  0.77255  0.51637  0.90804
    100   3.44486  6.15372  1.02386  1.37857  5.43985  2.48686  4.21568  5.00819  3.31339  4.45362  5.31822  3.06033  4.27281  3.38597  3.97813  3.28987  3.74713  4.53377  6.59727  5.01993    126 d - - -
          2.68618  4.42225  2.77519  2.73123  3.46354  2.40513  3.72494  3.29354  2.67741  2.69355  4.24690  2.90347  2.73739  3.18146  2.89801  2.37887  2.77519  2.98518  4.58477  3.61503
          0.01356  4.70316  5.42551  0.61958  0.77255  0.52868  0.89009
    101   2.71868  5.32701  2.43209  1.56268  4.66335  2.46899  3.76974  4.14850  2.15132  3.62842  4.37405  2.88869  3.96552  2.87296  2.91012  2.77789  3.05505  3.43185  5.76225  4.34718    127 e - - -
          2.68729  4.42155  2.77640  2.73250  3.46443  2.40522  3.72511  3.29049  2.67833  2.69479  4.24319  2.90287  2.73829  3.18026  2.89545  2.37836  2.77646  2.98409  4.58603  3.61238
          0.44213  1.04148  5.42550  2.37019  0.09812  0.52868  0.89009
    102   1.96032  5.26765  2.72407  1.94353  4.60553  3.40364  3.34342  4.08709  2.06841  3.56969  4.31076  2.76184  3.93791  2.59159  2.96517  2.73633  2.93810  3.26868  5.70406  4.29633    140 e - - -
          2.68618  4.42225  2.77519  2.73123  3.46354  2.40513  3.72494  3.29354  2.67741  2.69355  4.24690  2.90347  2.73739  3.18146  2.89801  2.37887  2.77519  2.98518  4.58477  3.61503
          0.01356  4.70316  5.42551  0.61958  0.77255  0.52868  0.89009
    103   2.80288  5.27917  2.81509  2.38181  4.62115  3.56782  3.74628  4.09391  1.32404  3.57576  3.81898  2.69127  3.96219  2.67114  2.67555  2.76888  2.85018  3.66887  5.70654  4.31310    141 k - - -
          2.68618  4.42225  2.77519  2.73123  3.46354  2.40513  3.72494  3.29354  2.67741  2.69355  4.24690  2.90347  2.73739  3.18146  2.89801  2.37887  2.77519  2.98518  4.58477  3.61503
          0.01356  4.70316  5.42551  0.61958  0.77255  0.52868  0.89009
    104   2.82559  5.26551  3.10299  2.48742  4.60455  2.87418  2.95268  4.06455  2.32363  3.55447  4.31308  2.96233  3.98390  1.99008  1.81435  2.70796  3.05080  3.65417  4.75911  4.31357    142 r - - -
          2.68618  4.42225  2.77519  2.73123  3.46354  2.40513  3.72494  3.29354  2.67741  2.69355  4.24690  2.90347  2.73739  3.18146  2.89801  2.37887  2.77519  2.98518  4.58477  3.61503
          0.01356  4.70316  5.42551  0.61958  0.77255  0.52868  0.89009
    105   2.44936  3.35374  4.42740  3.83141  3.30100  3.63514  3.66049  2.26648  3.67840  1.55110  3.31946  3.63566  4.26988  3.86644  3.79436  2.91012  3.00359  1.85350  4.81952  3.63502    143 l - - -
          2.68618  4.42225  2.77519  2.73123  3.46354  2.40513  3.72494  3.29354  2.67741  2.69355  4.24690  2.90347  2.73739  3.18146  2.89801  2.37887  2.77519  2.98518  4.58477  3.61503
          0.01356  4.70316  5.42551  0.61958  0.77255  0.52868  0.89009
    106   2.77621  5.20802  3.04253  1.97640  4.52370  2.89175  3.74739  3.98738  2.48989  2.36490  4.25809  2.72556  3.45570  2.66843  2.23189  2.55087  3.00724  3.58311  5.65776  4.26815    144 e - - -
          2.68618  4.42225  2.77519  2.73123  3.46354  2.40513  3.72494  3.29354  2.67741  2.69355  4.24690  2.90347  2.73739  3.18146  2.89801  2.37887  2.77519  2.98518  4.58477  3.61503
          0.02803  4.70316  3.98618  0.61958  0.77255  0.52868  0.89009
    107   2.80020  5.29344  2.29921  2.46385  4.62834  2.36178  3.52975  4.10928  2.20041  3.59397  4.34062  2.95617  3.95361  1.84764  2.99440  2.66399  2.93029  3.53188  5.73077  4.32163    145 q - - -
          2.68625  4.42232  2.77521  2.73131  3.46361  2.40520  3.72502  3.29361  2.67714  2.69362  4.24697  2.90354  2.73747  3.18154  2.89808  2.37869  2.77489  2.98526  4.58484  3.61510
          0.53640  2.30731  1.15322  0.88059  0.53535  0.55673  0.85116
    108   2.56497  4.65693  2.81253  2.62293  2.89775  3.04355  3.75777  3.27045  2.56237  2.92658  3.77427  3.11029  3.90548  2.95808  3.06026  1.88060  2.88127  2.71807  5.22338  3.92811    149 s - - -
          2.68618  4.42225  2.77519  2.73123  3.46354  2.40513  3.72494  3.29354  2.67741  2.69355  4.24690  2.90347  2.73739  3.18146  2.89801  2.37887  2.77519  2.98518  4.58477  3.61503
          0.02003  4.31615  5.03850  0.61958  0.77255  0.95289  0.48715
    109   2.57639  5.19113  2.62464  1.33534  4.49248  3.44159  3.72241  3.94936  2.45406  3.27143  4.26436  2.92383  3.89702  2.76126  3.00715  2.74466  2.79412  3.55914  5.65432  4.25687    150 e - - -
          2.68618  4.42225  2.77519  2.73123  3.46354  2.40513  3.72494  3.29354  2.67741  2.69355  4.24690  2.90347  2.73739  3.18146  2.89801  2.37887  2.77519  2.98518  4.58477  3.61503
          0.01939  4.34840  5.07075  0.61958  0.77255  0.79842  0.59791
    110   2.69076  4.99166  2.56036  2.39629  4.26153  3.48736  3.69651  3.49616  2.42105  3.26572  4.05771  2.89291  2.18368  2.76060  2.95214  2.48850  2.81690  2.71637  5.47629  4.11630    151 p - - -
          2.68618  4.42225  2.77519  2.73123  3.46354  2.40513  3.72494  3.29354  2.67741  2.69355  4.24690  2.90347  2.73739  3.18146  2.89801  2.37887  2.77519  2.98518  4.58477  3.61503
          0.06487  4.43703  2.97626  0.61958  0.77255  0.70115  0.68521
    111   2.51901  3.64773  2.77986  1.77300  4.26868  3.49975  3.70111  3.49200  2.45420  3.27185  4.06144  3.00761  3.89321  2.74212  2.95165  2.48422  2.39600  3.22485  5.48070  4.12085    152 e - - -
          2.68618  4.42225  2.77519  2.73123  3.46354  2.40513  3.72494  3.29354  2.67741  2.69355  4.24690  2.90347  2.73739  3.18146  2.89801  2.37887  2.77519  2.98518  4.58477  3.61503
          0.04011  4.48134  3.57577  0.61958  0.77255  0.53589  0.87984
    112   2.51799  4.15569  2.50146  2.50954  4.50651  2.03524  3.80188  3.96320  2.51070  3.50132  4.27781  1.85272  3.95456  2.92594  3.07657  2.76783  3.03059  3.56194  5.68105  4.29862    153 n - - -
          2.68618  4.42225  2.77519  2.73123  3.46354  2.40513  3.72494  3.29354  2.67741  2.69355  4.24690  2.90347  2.73739  3.18146  2.89801  2.37887  2.77519  2.98518  4.58477  3.61503
          0.08872  4.59484  2.59305  0.61958  0.77255  0.56845  0.83564
    113   2.72213  5.03114  2.94548  2.50378  3.78706  3.28162  3.72853  3.73979  2.41172  3.30547  4.09381  2.51582  2.27291  2.85672  2.90572  2.29273  2.51780  3.22410  5.51252  3.86718    154 p - - -
          2.68618  4.42225  2.77519  2.73123  3.46354  2.40513  3.72494  3.29354  2.67741  2.69355  4.24690  2.90347  2.73739  3.18146  2.89801  2.37887  2.77519  2.98518  4.58477  3.61503
          0.01540  4.57684  5.29918  0.61958  0.77255  0.66820  0.71874
    114   2.38199  4.04116  3.72715  3.15693  3.24266  2.86964  4.00512  2.47299  3.09910  2.19873  3.49215  3.52697  3.61227  3.38623  3.23956  2.12630  2.45393  2.60799  4.97614  3.75421    155 s - - -
          2.68618  4.42225  2.77519  2.73123  3.46354  2.40513  3.72494  3.29354  2.67741  2.69355  4.24690  2.90347  2.73739  3.18146  2.89801  2.37887  2.77519  2.98518  4.58477  3.61503
          0.01501  4.60216  5.32451  0.61958  0.77255  0.36964  1.17437
    115   2.66234  5.18039  2.88458  2.13137  4.48513  3.56200  3.58380  3.94339  2.38352  1.99562  4.23201  2.96101  3.78395  2.59245  2.70170  2.43666  2.74341  3.36579  5.63776  4.25287    156 l - - -
          2.68618  4.42225  2.77519  2.73123  3.46354  2.40513  3.72494  3.29354  2.67741  2.69355  4.24690  2.90347  2.73739  3.18146  2.89801  2.37887  2.77519  2.98518  4.58477  3.61503
          0.01328  4.72387  5.44622  0.61958  0.77255  0.48576  0.95510
    116   2.68197  5.25250  2.89371  1.89658  4.58494  3.41042  3.73910  3.84127  2.03611  3.01444  3.86450  2.81739  3.94425  1.96076  2.96664  2.74168  2.94530  3.63638  5.69237  4.28986    157 e - - -
          2.68618  4.42225  2.77519  2.73123  3.46354  2.40513  3.72494  3.29354  2.67741  2.69355  4.24690  2.90347  2.73739  3.18146  2.89801  2.37887  2.77519  2.98518  4.58477  3.61503
          0.01328  4.72387  5.44622  0.61958  0.77255  0.48576  0.95510
    117   2.69069  4.39359  2.66445  1.65263  4.60676  3.07047  3.73527  4.08843  2.27360  3.57057  4.31044  2.67778  3.94060  2.64274  2.85296  2.39428  2.87294  3.34104  5.70438  4.29702    158 e - - -
          2.68618  4.42225  2.77519  2.73123  3.46354  2.40513  3.72494  3.29354  2.67741  2.69355  4.24690  2.90347  2.73739  3.18146  2.89801  2.37887  2.77519  2.98518  4.58477  3.61503
          0.01328  4.72387  5.44622  0.61958  0.77255  0.48576  0.95510
    118   2.57913  5.12029  2.60740  2.53356  4.40425  3.34415  3.59438  3.12498  2.24105  3.08217  4.17800  2.74213  3.76485  2.88857  3.01203  2.50891  1.89166  3.33597  5.59185  4.22132    159 t - - -
          2.68618  4.42225  2.77519  2.73123  3.46354  2.40513  3.72494  3.29354  2.67741  2.69355  4.24690  2.90347  2.73739  3.18146  2.89801  2.37887  2.77519  2.98518  4.58477  3.61503
          0.01328  4.72387  5.44622  0.61958  0.77255  0.48576  0.95510
    119   2.68108  5.25737  2.74712  2.36129  4.59161  2.63089  3.55976  4.07014  2.35183  3.55802  3.94786  2.56508  2.95403  2.75774  2.88920  1.89126  3.00362  3.45425  5.69653  4.29194    160 s - - -
          2.68618  4.42225  2.77519  2.73123  3.46354  2.40513  3.72494  3.29354  2.67741  2.69355  4.24690  2.90347  2.73739  3.18146  2.89801  2.37887  2.77519  2.98518  4.58477  3.61503
          0.02704  4.72387  4.02900  0.61958  0.77255  0.48576  0.95510
    120   2.57681  4.73450  3.34642  2.28985  3.48166  3.00142  3.88346  3.20157  2.43206  1.96294  3.82286  3.26720  3.57021  3.09955  2.77915  2.87949  2.75372  2.90839  4.35828  3.64401    161 l - - -
          2.68618  4.42225  2.77519  2.73123  3.46354  2.40513  3.72494  3.29354  2.67741  2.69355  4.24690  2.90347  2.73739  3.18146  2.89801  2.37887  2.77519  2.98518  4.58477  3.61503
          0.01346  4.71030  5.43264  0.61958  0.77255  0.46839  0.98353
    121   2.34537  4.43928  3.03672  2.35734  4.30002  2.97194  3.78738  3.10345  2.42228  3.18707  4.10633  2.93031  3.76704  2.92285  2.86131  1.98736  2.60333  2.93605  5.53008  4.17854    162 s - - -
          2.68618  4.42225  2.77519  2.73123  3.46354  2.40513  3.72494  3.29354  2.67741  2.69355  4.24690  2.90347  2.73739  3.18146  2.89801  2.37887  2.77519  2.98518  4.58477  3.61503
          0.01328  4.72387  5.44622  0.61958  0.77255  0.48576  0.95510
    122   2.65477  3.38017  3.52439  2.87195  3.73632  3.71922  3.05087  2.85504  2.81467  2.69594  3.68304  3.40001  4.10113  2.68326  2.83553  2.76740  2.50402  1.88745  5.15421  3.67688    163 v - - -
          2.68618  4.42225  2.77519  2.73123  3.46354  2.40513  3.72494  3.29354  2.67741  2.69355  4.24690  2.90347  2.73739  3.18146  2.89801  2.37887  2.77519  2.98518  4.58477  3.61503
          0.01328  4.72387  5.44622  0.61958  0.77255  0.48576  0.95510
    123   2.77552  5.14930  3.07383  2.25547  3.14284  2.87298  3.36095  3.89255  2.52409  3.33869  4.20519  3.06061  3.34175  1.74247  3.00539  2.50388  2.83074  3.51183  5.61508  4.23838    164 q - - -
          2.68618  4.42225  2.77519  2.73123  3.46354  2.40513  3.72494  3.29354  2.67741  2.69355  4.24690  2.90347  2.73739  3.18146  2.89801  2.37887  2.77519  2.98518  4.58477  3.61503
          0.01328  4.72387  5.44622  0.61958  0.77255  0.48576  0.95510
    124   2.27128  5.08006  2.71020  2.40476  4.20566  2.72776  3.56212  3.78606  2.46273  2.06394  4.14152  2.89790  3.97256  2.66377  3.02890  2.77903  2.90203  3.06772  5.56058  4.20009    165 l - - -
          2.68618  4.42225  2.77519  2.73123  3.46354  2.40513  3.72494  3.29354  2.67741  2.69355  4.24690  2.90347  2.73739  3.18146  2.89801  2.37887  2.77519  2.98518  4.58477  3.61503
          0.01328  4.72387  5.44622  0.61958  0.77255  0.48576  0.95510
    125   2.61585  5.23355  2.95275  2.29973  4.55895  3.55277  3.41175  3.81671  2.11436  3.53019  3.86264  2.90739  3.19175  2.84504  2.76138  1.67050  2.90908  3.61362  5.67801  4.27979    166 s - - -
          2.68618  4.42225  2.77519  2.73123  3.46354  2.40513  3.72494  3.29354  2.67741  2.69355  4.24690  2.90347  2.73739  3.18146  2.89801  2.37887  2.77519  2.98518  4.58477  3.61503
          0.02254  4.72387  4.31217  0.61958  0.77255  0.48576  0.95510
    126   2.35286  5.01860  2.97905  2.58237  3.99959  3.58882  3.79011  3.69697  2.54015  2.56472  4.08571  2.02507  3.63970  2.92961  2.63996  2.46914  2.68275  2.99028  5.51179  4.16503    167 n - - -
          2.68618  4.42225  2.77519  2.73123  3.46354  2.40513  3.72494  3.29354  2.67741  2.69355  4.24690  2.90347  2.73739  3.18146  2.89801  2.37887  2.77519  2.98518  4.58477  3.61503
          0.01340  4.71474  5.43708  0.61958  0.77255  0.50503  0.92505
    127   2.44546  4.88098  3.13702  2.27108  3.70020  3.62132  3.83160  3.49873  2.40814  2.13177  3.67476  3.17712  3.27359  2.92860  2.83317  2.60443  2.78771  2.61638  5.40074  4.08586    168 l - - -
          2.68618  4.42225  2.77519  2.73123  3.46354  2.40513  3.72494  3.29354  2.67741  2.69355  4.24690  2.90347  2.73739  3.18146  2.89801  2.37887  2.77519  2.98518  4.58477  3.61503
          0.01340  4.71474  5.43708  0.61958  0.77255  0.47390  0.97437
    128   2.78162  5.22721  2.81740  2.02033  4.54477  1.88666  3.56544  3.73465  2.36611  3.52066  4.27598  2.85064  3.95430  2.86013  2.99171  2.64609  2.57429  3.60314  5.67625  3.63473    169 g - - -
          2.68618  4.42225  2.77519  2.73123  3.46354  2.40513  3.72494  3.29354  2.67741  2.69355  4.24690  2.90347  2.73739  3.18146  2.89801  2.37887  2.77519  2.98518  4.58477  3.61503
          0.08233  4.72387  2.65708  0.61958  0.77255  0.48576  0.95510
    129   2.70348  5.06125  3.09212  2.39826  4.33310  3.29897  3.75551  2.30576  2.29883  3.33366  4.12260  2.40728  3.95185  2.54508  2.55045  2.75939  2.64793  3.08108  5.53950  4.18045    170 k - - -
          2.68618  4.42225  2.77519  2.73123  3.46354  2.40513  3.72494  3.29354  2.67741  2.69355  4.24690  2.90347  2.73739  3.18146  2.89801  2.37887  2.77519  2.98518  4.58477  3.61503
          0.14043  4.65576  2.10777  0.61958  0.77255  0.61754  0.77494
    130   2.72740  4.14707  3.61894  3.04924  3.58151  3.70439  3.95728  2.90853  2.69116  2.17571  3.54407  3.44821  3.73229  2.38740  3.29453  2.95606  2.95984  1.65691  5.02851  3.79747    171 v - - -
          2.68618  4.42225  2.77519  2.73123  3.46354  2.40513  3.72494  3.29354  2.67741  2.69355  4.24690  2.90347  2.73739  3.18146  2.89801  2.37887  2.77519  2.98518  4.58477  3.61503
          0.01612  4.53145  5.25380  0.61958  0.77255  0.32842  1.27317
    131   2.81569  5.19202  2.93202  2.54123  4.53839  3.24043  3.75678  4.00289  1.89682  3.32650  4.26985  3.07358  3.97405  2.87165  1.58930  2.73951  2.57479  3.60748  5.60693  4.28155    172 r - - -
          2.68618  4.42225  2.77519  2.73123  3.46354  2.40513  3.72494  3.29354  2.67741  2.69355  4.24690  2.90347  2.73739  3.18146  2.89801  2.37887  2.77519  2.98518  4.58477  3.61503
          0.01328  4.72387  5.44622  0.61958  0.77255  0.48576  0.95510
    132   2.64166  4.14286  3.45230  2.88932  3.81624  3.69541  3.93289  2.90381  2.63785  2.76621  3.54234  3.34738  4.08133  3.18516  2.98245  1.89869  1.79475  2.87823  5.21283  3.94925    173 t - - -
          2.68618  4.42225  2.77519  2.73123  3.46354  2.40513  3.72494  3.29354  2.67741  2.69355  4.24690  2.90347  2.73739  3.18146  2.89801  2.37887  2.77519  2.98518  4.58477  3.61503
          0.01328  4.72387  5.44622  0.61958  0.77255  0.48576  0.95510
    133   2.77638  3.03655  3.75905  3.18874  3.40830  3.56282  4.04553  2.92281  2.76505  1.70161  3.54456  3.56382  3.64295  3.23828  3.22028  2.15708  2.94586  2.43610  5.02780  3.80456    174 l - - -
          2.68618  4.42225  2.77519  2.73123  3.46354  2.40513  3.72494  3.29354  2.67741  2.69355  4.24690  2.90347  2.73739  3.18146  2.89801  2.37887  2.77519  2.98518  4.58477  3.61503
          0.01328  4.72387  5.44622  0.61958  0.77255  0.48576  0.95510
    134   3.15290  5.64015  4.02820  3.24091  5.20364  4.10718  3.96789  4.49920  1.27616  3.87642  4.73912  3.61702  4.44730  3.09026  1.02329  3.48241  3.35318  4.16651  5.86966  4.74241    175 r - - -
          2.68618  4.42225  2.77519  2.73123  3.46354  2.40513  3.72494  3.29354  2.67741  2.69355  4.24690  2.90347  2.73739  3.18146  2.89801  2.37887  2.77519  2.98518  4.58477  3.61503
          0.04932  4.72387  3.23802  0.61958  0.77255  0.48576  0.95510
    135   2.81652  5.25382  3.08319  2.46963  4.59076  2.77697  3.75394  4.05117  1.96346  3.54501  4.30434  3.06214  3.97619  2.36109  2.41373  2.66775  1.91913  3.64177  5.68355  4.30599    176 t - - -
          2.68618  4.42225  2.77519  2.73123  3.46354  2.40513  3.72494  3.29354  2.67741  2.69355  4.24690  2.90347  2.73739  3.18146  2.89801  2.37887  2.77519  2.98518  4.58477  3.61503
          0.01377  4.68832  5.41066  0.61958  0.77255  0.44320  1.02717
    136   3.01595  5.34833  3.33530  2.62961  4.71362  3.75127  3.83750  4.12916  0.98379  3.42463  3.91025  2.84089  4.12958  2.95395  2.53250  2.85771  3.22315  3.75519  5.72547  4.42316    177 k - - -
          2.68618  4.42225  2.77519  2.73123  3.46354  2.40513  3.72494  3.29354  2.67741  2.69355  4.24690  2.90347  2.73739  3.18146  2.89801  2.37887  2.77519  2.98518  4.58477  3.61503
          0.01328  4.72387  5.44622  0.61958  0.77255  0.48576  0.95510
    137   2.79654  5.29466  2.88307  2.19474  4.63905  2.54360  3.74672  4.11977  2.05834  3.59599  4.33753  2.91382  3.95668  1.91559  2.40109  2.75917  3.02688  3.48351  5.72384  4.31979    178 q - - -
          2.68618  4.42225  2.77519  2.73123  3.46354  2.40513  3.72494  3.29354  2.67741  2.69355  4.24690  2.90347  2.73739  3.18146  2.89801  2.37887  2.77519  2.98518  4.58477  3.61503
          0.01328  4.72387  5.44622  0.61958  0.77255  0.48576  0.95510
    138   2.68310  4.17248  3.11201  2.46454  4.03064  3.58064  2.99835  3.78408  2.47605  3.35067  4.13950  3.08620  3.53158  2.22761  2.50834  1.92071  3.00261  3.26214  4.46125  3.76134    179 s - - -
          2.68618  4.42225  2.77519  2.73123  3.46354  2.40513  3.72494  3.29354  2.67741  2.69355  4.24690  2.90347  2.73739  3.18146  2.89801  2.37887  2.77519  2.98518  4.58477  3.61503
          0.01328  4.72387  5.44622  0.61958  0.77255  0.48576  0.95510
    139   2.80717  5.12402  3.00185  2.57859  4.40810  3.02435  3.78620  2.30170  2.02414  3.39677  4.18494  3.10626  3.99450  2.69576  1.99297  2.80863  2.69501  3.48198  5.58986  4.23574    180 r - - -
          2.68618  4.42225  2.77519  2.73123  3.46354  2.40513  3.72494  3.29354  2.67741  2.69355  4.24690  2.90347  2.73739  3.18146  2.89801  2.37887  2.77519  2.98518  4.58477  3.61503
          0.01328  4.72387  5.44622  0.61958  0.77255  0.48576  0.95510
    140   3.04905  5.45215  3.29975  2.63999  4.85759  3.75539  3.83627  4.28380  1.35577  3.72081  4.50307  2.73272  4.13795  1.73386  2.38218  2.86501  3.25391  3.88071  5.79615  4.48630    181 k - - -
          2.68618  4.42225  2.77519  2.73123  3.46354  2.40513  3.72494  3.29354  2.67741  2.69355  4.24690  2.90347  2.73739  3.18146  2.89801  2.37887  2.77519  2.98518  4.58477  3.61503
          0.01328  4.72387  5.44622  0.61958  0.77255  0.48576  0.95510
    141   2.53621  5.07554  3.11345  2.20115  4.34555  3.58227  3.78145  3.18692  2.33829  3.09572  4.13899  2.92545  2.20416  2.91100  3.02964  2.54081  2.30270  3.42544  5.55825  4.19936    182 e - - -
          2.68618  4.42225  2.77519  2.73123  3.46354  2.40513  3.72494  3.29354  2.67741  2.69355  4.24690  2.90347  2.73739  3.18146  2.89801  2.37887  2.77519  2.98518  4.58477  3.61503
          0.04405  4.72387  3.37517  0.61958  0.77255  0.48576  0.95510
    142   2.40409  4.57914  2.92492  2.45560  4.07052  3.55833  3.75217  3.66106  2.10292  3.15653  4.18223  3.05155  3.95026  1.89020  2.77576  2.45426  2.89060  3.09086  5.59380  4.21916    183 q - - -
          2.68618  4.42225  2.77519  2.73123  3.46354  2.40513  3.72494  3.29354  2.67741  2.69355  4.24690  2.90347  2.73739  3.18146  2.89801  2.37887  2.77519  2.98518  4.58477  3.61503
          0.01369  4.69351  5.41586  0.61958  0.77255  0.44885  1.01711
    143   2.86856  5.36956  2.96129  1.97642  4.71306  3.42125  3.79727  4.19388  1.56562  3.66793  4.41896  2.25967  4.00079  2.66686  3.00260  2.33267  3.10178  3.76110  5.79483  4.38820    184 k - - -
          2.68618  4.42225  2.77519  2.73123  3.46354  2.40513  3.72494  3.29354  2.67741  2.69355  4.24690  2.90347  2.73739  3.18146  2.89801  2.37887  2.77519  2.98518  4.58477  3.61503
          0.01328  4.72387  5.44622  0.61958  0.77255  0.48576  0.95510
    144   2.31659  4.01642  3.13583  2.44882  4.29540  3.58917  3.78977  3.61720  1.79429  3.02809  4.10343  3.10515  3.08166  2.92622  2.97999  2.28343  2.58853  3.21483  5.52748  4.17741    185 k - - -
          2.68618  4.42225  2.77519  2.73123  3.46354  2.40513  3.72494  3.29354  2.67741  2.69355  4.24690  2.90347  2.73739  3.18146  2.89801  2.37887  2.77519  2.98518  4.58477  3.61503
          0.01328  4.72387  5.44622  0.61958  0.77255  0.48576  0.95510
    145   2.68305  5.19245  2.68747  2.47030  4.50028  3.42140  3.75529  3.08041  2.31046  3.31035  4.24403  2.34557  3.95547  2.76831  2.99350  1.74328  2.78792  3.56309  5.64855  4.26100    186 s - - -
          2.68618  4.42225  2.77519  2.73123  3.46354  2.40513  3.72494  3.29354  2.67741  2.69355  4.24690  2.90347  2.73739  3.18146  2.89801  2.37887  2.77519  2.98518  4.58477  3.61503
          0.01328  4.72387  5.44622  0.61958  0.77255  0.48576  0.95510
    146   2.64897  3.88924  4.25573  3.66789  2.71077  3.88315  4.18696  2.63227  3.01657  2.05546  3.04931  3.60062  3.86033  3.76330  3.08037  3.16977  2.68815  1.56143  4.86305  3.67179    187 v - - -
          2.68661  4.42072  2.77544  2.73052  3.46397  2.40556  3.72538  3.29182  2.67771  2.69270  4.24733  2.90347  2.73783  3.18190  2.89844  2.37917  2.77556  2.98509  4.58520  3.61242
          1.31033  1.02135  0.99382  1.30592  0.31597  0.48576  0.95510
    147   2.44449  4.61618  2.66765  2.70301  4.14884  1.64978  3.92291  3.51951  2.82406  3.19707  4.03874  3.14532  3.88546  3.12554  3.25858  2.54903  2.91642  2.36376  5.47700  4.17985    196 g - - -
          2.68618  4.42225  2.77519  2.73123  3.46354  2.40513  3.72494  3.29354  2.67741  2.69355  4.24690  2.90347  2.73739  3.18146  2.89801  2.37887  2.77519  2.98518  4.58477  3.61503
          0.02102  4.26840  4.99075  0.61958  0.77255  1.01176  0.45189
    148   2.52060  4.58217  3.23798  2.80690  4.33581  2.99457  3.98156  3.76416  2.81637  3.38172  4.19261  3.20203  2.56717  3.16555  2.98563  1.32454  2.70775  3.32150  5.60833  4.31988    197 s - - -
          2.68618  4.42225  2.77519  2.73123  3.46354  2.40513  3.72494  3.29354  2.67741  2.69355  4.24690  2.90347  2.73739  3.18146  2.89801  2.37887  2.77519  2.98518  4.58477  3.61503
          0.02052  4.29238  5.01473  0.61958  0.77255  0.27186  1.43533
    149   2.80980  5.46622  1.35512  2.15291  4.79251  3.57096  3.86035  3.86826  1.96676  3.76233  4.52409  2.72628  4.03521  2.97513  3.16766  2.88367  3.18436  3.84883  5.89955  4.46827    198 d - - -
          2.68618  4.42225  2.77519  2.73123  3.46354  2.40513  3.72494  3.29354  2.67741  2.69355  4.24690  2.90347  2.73739  3.18146  2.89801  2.37887  2.77519  2.98518  4.58477  3.61503
          0.01348  4.70892  5.43127  0.61958  0.77255  0.51701  0.90709
    150   2.40885  4.81298  3.28337  2.72483  3.76541  3.63282  3.86031  3.14414  2.70874  2.91192  3.90719  2.79784  3.77343  3.05010  2.89633  1.46775  2.87547  3.02268  5.35557  4.05558    199 s - - -
          2.68618  4.42225  2.77519  2.73123  3.46354  2.40513  3.72494  3.29354  2.67741  2.69355  4.24690  2.90347  2.73739  3.18146  2.89801  2.37887  2.77519  2.98518  4.58477  3.61503
          0.01348  4.70892  5.43127  0.61958  0.77255  0.51701  0.90709
    151   2.51887  3.97257  3.51498  2.96730  3.98973  3.60475  4.02687  3.37205  2.93867  3.04994  3.90867  3.39162  3.16267  3.26501  3.24348  1.20105  2.73601  2.93131  5.36727  3.71610    200 s - - -
          2.68618  4.42225  2.77519  2.73123  3.46354  2.40513  3.72494  3.29354  2.67741  2.69355  4.24690  2.90347  2.73739  3.18146  2.89801  2.37887  2.77519  2.98518  4.58477  3.61503
          0.01348  4.70892  5.43127  0.61958  0.77255  0.51701  0.90709
    152   2.50213  5.42453  2.63003  1.42455  4.76961  2.06364  3.87465  4.25720  2.68731  3.74822  4.51369  2.88257  3.68126  2.99276  3.20305  2.54549  3.18052  3.82535  5.89516  4.46726    201 e - - -
          2.68618  4.42225  2.77519  2.73123  3.46354  2.40513  3.72494  3.29354  2.67741  2.69355  4.24690  2.90347  2.73739  3.18146  2.89801  2.37887  2.77519  2.98518  4.58477  3.61503
          0.01348  4.70892  5.43127  0.61958  0.77255  0.51701  0.90709
    153   2.78238  3.19579  1.97866  2.35909  4.50837  3.55659  3.76306  3.96906  2.52066  3.49112  4.25503  3.04340  2.70671  2.76971  2.89236  2.07482  2.91935  3.57098  5.65875  4.27046    202 d - - -
          2.68618  4.42225  2.77519  2.73123  3.46354  2.40513  3.72494  3.29354  2.67741  2.69355  4.24690  2.90347  2.73739  3.18146  2.89801  2.37887  2.77519  2.98518  4.58477  3.61503
          0.01348  4.70892  5.43127  0.61958  0.77255  0.51701  0.90709
    154   2.76758  4.85974  3.04688  2.62681  3.83690  3.62428  3.00397  2.49048  2.67090  3.10557  3.93960  2.65428  3.71335  3.01406  3.11980  2.46077  1.91634  2.93082  5.38362  4.07313    203 t - - -
          2.68618  4.42225  2.77519  2.73123  3.46354  2.40513  3.72494  3.29354  2.67741  2.69355  4.24690  2.90347  2.73739  3.18146  2.89801  2.37887  2.77519  2.98518  4.58477  3.61503
          0.01348  4.70892  5.43127  0.61958  0.77255  0.46671  0.98635
    155   2.61017  3.45256  4.32778  3.73666  3.11355  3.89448  4.20340  2.51254  3.45803  2.01409  3.17214  3.90919  3.35186  3.60281  3.31487  2.79548  2.77733  1.53922  4.84661  3.65829    204 v - - -
          2.68618  4.42225  2.77519  2.73123  3.46354  2.40513  3.72494  3.29354  2.67741  2.69355  4.24690  2.90347  2.73739  3.18146  2.89801  2.37887  2.77519  2.98518  4.58477  3.61503
          0.01328  4.72387  5.44622  0.61958  0.77255  0.48576  0.95510
    156   2.35810  4.57476  3.53734  2.80544  3.72471  3.48961  3.96522  2.77100  2.82034  2.16025  2.97643  2.10687  4.10474  3.25280  3.32084  2.81620  2.68939  2.56813  5.14598  3.89659    205 n - - -
          2.68618  4.42225  2.77519  2.73123  3.46354  2.40513  3.72494  3.29354  2.67741  2.69355  4.24690  2.90347  2.73739  3.18146  2.89801  2.37887  2.77519  2.98518  4.58477  3.61503
          0.01328  4.72387  5.44622  0.61958  0.77255  0.48576  0.95510
    157   3.22802  5.48698  3.58437  2.94442  4.91727  3.90541  3.90238  4.29591  0.84072  3.73642  3.93164  2.60323  4.27243  3.02266  2.33678  3.20637  3.41175  3.93857  5.79633  4.56377    206 k - - -
          2.68620  4.42227  2.77522  2.73125  3.46356  2.40515  3.72497  3.29356  2.67743  2.69357  4.24692  2.90306  2.73742  3.18149  2.89803  2.37889  2.77522  2.98521  4.58479  3.61505
          0.09268  2.47449  5.44622  0.29304  1.37038  0.48576  0.95510
    158   1.98023  5.16429  3.03637  2.23133  4.52684  3.58733  3.89338  3.96696  2.45906  3.52621  4.32137  3.13726  1.59126  3.02965  3.14029  2.74878  3.02678  3.58825  5.72332  4.36007    208 p - - -
          2.68618  4.42225  2.77519  2.73123  3.46354  2.40513  3.72494  3.29354  2.67741  2.69355  4.24690  2.90347  2.73739  3.18146  2.89801  2.37887  2.77519  2.98518  4.58477  3.61503
          0.01328  4.72387  5.44622  0.61958  0.77255  0.48576  0.95510
    159   2.50136  4.58743  4.13917  3.84392  4.98454  2.79172  4.85876  4.43338  3.88341  4.10132  4.88701  3.86778  4.14974  4.13581  4.17089  0.71564  1.89742  3.75652  6.30497  5.13170    209 s - - -
          2.68618  4.42225  2.77519  2.73123  3.46354  2.40513  3.72494  3.29354  2.67741  2.69355  4.24690  2.90347  2.73739  3.18146  2.89801  2.37887  2.77519  2.98518  4.58477  3.61503
          0.01328  4.72387  5.44622  0.61958  0.77255  0.48576  0.95510
    160   2.79046  4.00490  3.39056  3.36508  1.89783  2.93455  4.09792  2.70848  3.29074  2.57700  3.48760  3.68365  4.20625  3.55608  3.56826  2.54669  3.02408  2.63885  4.93755  2.12286    210 f - - -
          2.68618  4.42225  2.77519  2.73123  3.46354  2.40513  3.72494  3.29354  2.67741  2.69355  4.24690  2.90347  2.73739  3.18146  2.89801  2.37887  2.77519  2.98518  4.58477  3.61503
          0.01328  4.72387  5.44622  0.61958  0.77255  0.48576  0.95510
    161   2.76292  2.19194  3.55469  3.00888  3.36945  3.66054  4.02723  3.24841  2.97148  2.93910  3.81276  3.42872  2.01782  2.63022  3.35670  2.20748  3.03207  2.98438  5.27200  4.01415    211 p - - -
          2.68618  4.42225  2.77519  2.73123  3.46354  2.40513  3.72494  3.29354  2.67741  2.69355  4.24690  2.90347  2.73739  3.18146  2.89801  2.37887  2.77519  2.98518  4.58477  3.61503
          0.01328  4.72387  5.44622  0.61958  0.77255  0.48576  0.95510
    162   2.38570  5.08998  3.12962  2.58634  4.44549  2.74940  3.81578  3.88999  2.34672  3.44219  4.22243  3.00796  3.98335  2.94043  2.79565  1.80910  2.04805  3.50635  5.63321  4.27013    212 s - - -
          2.68618  4.42225  2.77519  2.73123  3.46354  2.40513  3.72494  3.29354  2.67741  2.69355  4.24690  2.90347  2.73739  3.18146  2.89801  2.37887  2.77519  2.98518  4.58477  3.61503
          0.01328  4.72387  5.44622  0.61958  0.77255  0.48576  0.95510
    163   2.91302  5.02337  3.33838  2.78881  4.28505  3.71679  3.90109  3.60146  1.48284  3.05721  4.12482  2.35502  4.11496  3.06423  2.95163  2.96664  3.14192  1.94441  5.53249  4.23448    213 k - - -
          2.68618  4.42225  2.77519  2.73123  3.46354  2.40513  3.72494  3.29354  2.67741  2.69355  4.24690  2.90347  2.73739  3.18146  2.89801  2.37887  2.77519  2.98518  4.58477  3.61503
          0.01328  4.72387  5.44622  0.61958  0.77255  0.48576  0.95510
    164   2.94123  5.41777  2.45558  2.48470  4.76495  2.08270  3.84391  4.23645  1.36609  3.71293  4.47888  3.08366  4.05018  2.95606  2.73754  2.89500  3.17505  3.81409  5.83948  4.44503    214 k - - -
          2.68618  4.42225  2.77519  2.73123  3.46354  2.40513  3.72494  3.29354  2.67741  2.69355  4.24690  2.90347  2.73739  3.18146  2.89801  2.37887  2.77519  2.98518  4.58477  3.61503
          0.01328  4.72387  5.44622  0.61958  0.77255  0.48576  0.95510
    165   3.22537  5.61754  1.55714  2.68888  5.02832  3.49658  4.08532  4.52105  2.80945  3.99919  4.81736  3.23259  4.24194  3.22859  1.09957  3.17077  3.48701  4.10300  6.08978  4.72031    215 r - - -
          2.68618  4.42225  2.77519  2.73123  3.46354  2.40513  3.72494  3.29354  2.67741  2.69355  4.24690  2.90347  2.73739  3.18146  2.89801  2.37887  2.77519  2.98518  4.58477  3.61503
          0.01328  4.72387  5.44622  0.61958  0.77255  0.48576  0.95510
    166   2.78139  4.79258  3.09656  2.75432  3.98203  3.65557  3.15160  3.16874  2.73622  3.02971  3.87913  3.24502  4.04441  2.19735  3.16848  2.46527  3.01316  1.67221  5.32851  3.84937    216 v - - -
          2.68618  4.42225  2.77519  2.73123  3.46354  2.40513  3.72494  3.29354  2.67741  2.69355  4.24690  2.90347  2.73739  3.18146  2.89801  2.37887  2.77519  2.98518  4.58477  3.61503
          0.01328  4.72387  5.44622  0.61958  0.77255  0.48576  0.95510
    167   2.86452  5.34306  3.01899  1.72332  4.68711  3.59414  3.19289  4.15931  2.40707  3.63661  4.39112  3.06354  3.02465  1.66216  2.82339  2.82522  3.09393  3.73486  5.76326  4.37069    217 q - - -
          2.68618  4.42225  2.77519  2.73123  3.46354  2.40513  3.72494  3.29354  2.67741  2.69355  4.24690  2.90347  2.73739  3.18146  2.89801  2.37887  2.77519  2.98518  4.58477  3.61503
          0.01328  4.72387  5.44622  0.61958  0.77255  0.48576  0.95510
    168   3.69860  4.95899  5.57897  5.07478  3.66722  5.06865  5.57490  2.27656  4.92592  0.90964  3.44840  5.23734  5.28042  5.02901  4.99636  4.48263  3.94837  1.16584  5.78895  4.69097    218 l - - -
          2.68618  4.42225  2.77519  2.73123  3.46354  2.40513  3.72494  3.29354  2.67741  2.69355  4.24690  2.90347  2.73739  3.18146  2.89801  2.37887  2.77519  2.98518  4.58477  3.61503
          0.01328  4.72387  5.44622  0.61958  0.77255  0.48576  0.95510
    169   2.67668  3.03770  4.17529  3.60964  3.39017  3.80716  4.23217  2.81094  3.50358  1.53144  3.49084  3.83064  1.94404  3.74514  3.71995  2.95157  2.72943  2.60336  4.99251  3.79668    219 l - - -
          2.68618  4.42225  2.77519  2.73123  3.46354  2.40513  3.72494  3.29354  2.67741  2.69355  4.24690  2.90347  2.73739  3.18146  2.89801  2.37887  2.77519  2.98518  4.58477  3.61503
          0.01328  4.72387  5.44622  0.61958  0.77255  0.48576  0.95510
    170   2.98925  5.45719  2.89327  2.02082  4.78754  3.43635  3.63920  4.25891  2.57721  3.74603  4.52372  3.08891  3.16054  1.18970  3.08346  2.93924  3.22727  3.84532  5.88342  4.48356    220 q - - -
          2.68618  4.42225  2.77519  2.73123  3.46354  2.40513  3.72494  3.29354  2.67741  2.69355  4.24690  2.90347  2.73739  3.18146  2.89801  2.37887  2.77519  2.98518  4.58477  3.61503
          0.01328  4.72387  5.44622  0.61958  0.77255  0.48576  0.95510
    171   2.77351  3.84944  3.11882  2.81298  3.56958  3.67305  3.00003  2.08720  2.40968  2.94585  3.80588  2.65809  4.05824  3.12330  3.21304  2.48113  2.77420  3.01237  5.26503  3.03645    221 i - - -
          2.68618  4.42225  2.77519  2.73123  3.46354  2.40513  3.72494  3.29354  2.67741  2.69355  4.24690  2.90347  2.73739  3.18146  2.89801  2.37887  2.77519  2.98518  4.58477  3.61503
          0.01328  4.72387  5.44622  0.61958  0.77255  0.48576  0.95510
    172   2.59171  4.90216  3.22010  2.32779  4.12161  3.62191  3.47616  3.24109  2.65275  2.46738  3.97976  3.17361  2.42586  2.85748  3.10556  2.71096  2.01342  3.22352  5.41949  4.10143    222 t - - -
          2.68651  4.42258  2.77507  2.73140  3.46371  2.40467  3.72527  3.29387  2.67774  2.69353  4.24723  2.90380  2.73634  3.17990  2.89834  2.37920  2.77515  2.98551  4.58510  3.61536
          0.50388  1.01662  3.38138  1.05062  0.43035  0.48576  0.95510
    173   2.26738  4.78345  3.29288  2.62060  3.98151  3.63619  3.85923  3.09711  2.71837  2.37946  3.87260  2.68278  2.95549  3.05674  3.15521  2.36700  2.21515  2.95992  5.32394  4.02903    226 t - - -
          2.68629  4.42236  2.77530  2.73134  3.46365  2.40512  3.72505  3.29365  2.67734  2.69366  4.24700  2.90357  2.73714  3.18157  2.89709  2.37894  2.77526  2.98529  4.58488  3.61514
          0.46134  1.00753  5.41608  0.10225  2.33104  0.44909  1.01668
    174   2.19405  5.17329  1.76674  2.60865  4.64370  3.54563  3.92786  4.10508  2.73607  3.47742  4.42155  3.08104  3.72723  3.05733  3.22647  1.55439  3.03721  3.68026  5.82093  4.43762    228 s - - -
          2.68618  4.42225  2.77519  2.73123  3.46354  2.40513  3.72494  3.29354  2.67741  2.69355  4.24690  2.90347  2.73739  3.18146  2.89801  2.37887  2.77519  2.98518  4.58477  3.61503
          0.01328  4.72387  5.44622  0.61958  0.77255  0.48576  0.95510
    175   2.94225  5.28742  2.97076  1.04155  4.57849  3.32627  3.88325  4.01899  2.55647  3.56386  3.05489  3.12019  4.07080  2.86889  3.09311  2.92389  3.18011  3.65233  5.75232  4.38256    229 e - - -
          2.68618  4.42225  2.77519  2.73123  3.46354  2.40513  3.72494  3.29354  2.67741  2.69355  4.24690  2.90347  2.73739  3.18146  2.89801  2.37887  2.77519  2.98518  4.58477  3.61503
          0.01328  4.72387  5.44622  0.61958  0.77255  0.48576  0.95510
    176   2.39993  4.92083  3.21384  2.31866  4.19603  3.09291  3.86049  3.02352  2.67905  3.22444  4.04590  3.06030  4.01541  3.02333  3.13486  2.36496  1.61376  3.28528  5.48167  4.15875    230 t - - -
          2.68618  4.42225  2.77519  2.73123  3.46354  2.40513  3.72494  3.29354  2.67741  2.69355  4.24690  2.90347  2.73739  3.18146  2.89801  2.37887  2.77519  2.98518  4.58477  3.61503
          0.01328  4.72387  5.44622  0.61958  0.77255  0.48576  0.95510
    177   2.32885  4.96988  3.07388  2.65832  4.26860  3.59328  3.85954  3.68527  2.48465  2.75507  4.10350  3.16835  2.07196  3.01304  3.12060  1.80327  3.03400  3.35045  5.53207  4.19994    231 s - - -
          2.68618  4.42225  2.77519  2.73123  3.46354  2.40513  3.72494  3.29354  2.67741  2.69355  4.24690  2.90347  2.73739  3.18146  2.89801  2.37887  2.77519  2.98518  4.58477  3.61503
          0.04615  4.72387  3.31823  0.61958  0.77255  0.48576  0.95510
    178   2.48640  4.35006  4.57042  3.98181  3.38011  4.08613  4.41588  2.25901  3.83895  1.37444  2.49651  4.13329  4.43498  4.02387  3.96610  3.38949  2.05379  2.35035  4.99448  3.82480    232 l - - -
          2.68618  4.42225  2.77519  2.73123  3.46354  2.40513  3.72494  3.29354  2.67741  2.69355  4.24690  2.90347  2.73739  3.18146  2.89801  2.37887  2.77519  2.98518  4.58477  3.61503
          0.01372  4.69144  5.41379  0.61958  0.77255  0.44658  1.02113
    179   2.77223  4.54683  2.39439  2.47309  4.59720  3.33363  3.33036  4.07656  2.12365  3.56203  4.30393  2.48527  3.48595  2.65121  2.09552  2.73865  3.00328  2.94592  5.69837  4.29346    233 r - - -
          2.68618  4.42225  2.77519  2.73123  3.46354  2.40513  3.72494  3.29354  2.67741  2.69355  4.24690  2.90347  2.73739  3.18146  2.89801  2.37887  2.77519  2.98518  4.58477  3.61503
          0.01328  4.72387  5.44622  0.61958  0.77255  0.48576  0.95510
    180   2.70994  5.08626  3.10676  2.56083  4.03388  2.89009  3.60714  3.80578  2.56177  3.22322  4.15896  2.74828  2.06434  2.81210  2.96295  1.91215  3.01303  3.44582  5.57604  4.21514    234 s - - -
          2.68618  4.42225  2.77519  2.73123  3.46354  2.40513  3.72494  3.29354  2.67741  2.69355  4.24690  2.90347  2.73739  3.18146  2.89801  2.37887  2.77519  2.98518  4.58477  3.61503
          0.01328  4.72387  5.44622  0.61958  0.77255  0.48576  0.95510
    181   1.74889  5.14236  2.86829  2.21438  4.12829  3.56820  3.76302  3.88339  2.36693  3.09815  4.19822  3.06078  3.70784  2.80554  3.00525  2.36978  2.45609  3.40166  5.60923  4.23338    235 a - - -
          2.68618  4.42225  2.77519  2.73123  3.46354  2.40513  3.72494  3.29354  2.67741  2.69355  4.24690  2.90347  2.73739  3.18146  2.89801  2.37887  2.77519  2.98518  4.58477  3.61503
          0.01328  4.72387  5.44622  0.61958  0.77255  0.48576  0.95510
    182   2.87143  5.37385  2.49606  1.99574  4.71775  3.58217  3.79708  4.19842  1.30814  3.67084  4.42179  2.92343  4.00242  2.77841  2.87076  2.82635  3.10404  3.57265  5.79615  4.39027    236 k - - -
          2.68618  4.42225  2.77519  2.73123  3.46354  2.40513  3.72494  3.29354  2.67741  2.69355  4.24690  2.90347  2.73739  3.18146  2.89801  2.37887  2.77519  2.98518  4.58477  3.61503
          0.09886  4.72387  2.46219  0.61958  0.77255  0.48576  0.95510
    183   2.65269  5.10770  2.93511  2.35823  4.39676  3.54265  3.73635  3.30608  1.80427  2.44960  4.16399  3.03653  3.68009  2.46129  2.97365  2.38947  2.87754  3.46790  5.57500  4.20195    237 k - - -
          2.68618  4.42225  2.77519  2.73123  3.46354  2.40513  3.72494  3.29354  2.67741  2.69355  4.24690  2.90347  2.73739  3.18146  2.89801  2.37887  2.77519  2.98518  4.58477  3.61503
          0.01446  4.63947  5.36182  0.61958  0.77255  0.62876  0.76197
    184   1.55522  4.81691  3.23375  2.47249  3.85658  2.85069  3.82398  3.42369  2.58224  3.06455  3.57262  3.17752  3.99587  2.85976  3.10858  2.71517  2.77843  2.80390  5.34814  4.04241    238 a - - -
          2.68618  4.42225  2.77519  2.73123  3.46354  2.40513  3.72494  3.29354  2.67741  2.69355  4.24690  2.90347  2.73739  3.18146  2.89801  2.37887  2.77519  2.98518  4.58477  3.61503
          0.01438  4.64473  5.36707  0.61958  0.77255  0.63659  0.75310
    185   1.91333  5.13970  2.83566  2.14796  4.44005  2.77824  3.72874  3.67347  2.39822  3.25797  3.91661  2.91803  3.40559  2.79340  2.96793  2.49971  2.83940  3.22637  5.60040  4.21824    239 a - - -
          2.68845  4.41312  2.77526  2.72753  3.46300  2.40670  3.71897  3.29302  2.67812  2.69480  4.24970  2.90106  2.73899  3.18222  2.89980  2.37848  2.77145  2.98768  4.58757  3.61771
          0.47616  0.98305  5.36707  3.15574  0.04354  0.43548  1.04115
    186   1.76504  5.10528  2.96606  2.32364  4.38689  2.77579  3.77084  3.82891  2.47775  2.86970  4.16706  2.94451  3.96505  2.89465  2.92128  2.22001  2.94967  3.28602  5.58226  4.21494    267 a - - -
          2.68618  4.42225  2.77519  2.73123  3.46354  2.40513  3.72494  3.29354  2.67741  2.69355  4.24690  2.90347  2.73739  3.18146  2.89801  2.37887  2.77519  2.98518  4.58477  3.61503
          0.01344  4.71176  5.43411  0.61958  0.77255  0.51119  0.91575
    187   2.33822  3.92833  3.00196  2.24729  4.21202  3.59774  3.80168  3.44863  2.60091  2.75645  4.04311  2.89200  3.98777  2.84297  2.94058  2.53640  1.89193  3.17746  5.47458  4.13841    268 t - - -
          2.68618  4.42225  2.77519  2.73123  3.46354  2.40513  3.72494  3.29354  2.67741  2.69355  4.24690  2.90347  2.73739  3.18146  2.89801  2.37887  2.77519  2.98518  4.58477  3.61503
          0.01344  4.71176  5.43411  0.61958  0.77255  0.51119  0.91575
    188   2.68929  4.53010  2.82169  1.58394  4.56871  2.76344  3.73902  4.04309  2.41557  3.53879  4.28638  2.70359  3.94205  2.84146  2.83984  2.57412  2.50549  3.45695  5.68378  4.28287    269 e - - -
          2.68618  4.42225  2.77519  2.73123  3.46354  2.40513  3.72494  3.29354  2.67741  2.69355  4.24690  2.90347  2.73739  3.18146  2.89801  2.37887  2.77519  2.98518  4.58477  3.61503
          0.01344  4.71176  5.43411  0.61958  0.77255  0.51119  0.91575
    189   2.78643  5.28929  2.81965  1.98776  4.63503  3.55218  3.73813  3.85128  1.84168  3.59177  4.33133  2.50407  3.94788  2.64066  2.16468  2.57677  3.01682  3.68062  5.71831  4.31256    270 k - - -
          2.68618  4.42225  2.77519  2.73123  3.46354  2.40513  3.72494  3.29354  2.67741  2.69355  4.24690  2.90347  2.73739  3.18146  2.89801  2.37887  2.77519  2.98518  4.58477  3.61503
          0.03470  4.71176  3.68439  0.61958  0.77255  0.51119  0.91575
    190   2.76398  4.53203  3.56864  2.88099  3.67709  3.72332  2.09625  2.55115  2.96301  2.37510  3.63326  2.96509  3.93858  3.27497  3.33417  2.64345  2.77210  2.16011  5.10793  3.86475    271 h - - -
          2.68618  4.42225  2.77519  2.73123  3.46354  2.40513  3.72494  3.29354  2.67741  2.69355  4.24690  2.90347  2.73739  3.18146  2.89801  2.37887  2.77519  2.98518  4.58477  3.61503
          0.21976  4.69080  1.67073  0.61958  0.77255  0.55305  0.85612
    191   2.70493  4.77580  3.19205  2.63506  3.98983  3.56075  3.77560  2.78708  2.49005  3.02379  3.64632  2.35991  2.05739  2.95732  2.89942  2.77826  2.83697  3.00327  5.30566  4.00238    272 p - - -
          2.68589  4.42231  2.77525  2.73119  3.46360  2.40519  3.72500  3.29360  2.67737  2.69361  4.24696  2.90353  2.73745  3.18152  2.89807  2.37893  2.77488  2.98524  4.58483  3.61509
          0.14909  2.01707  5.21023  0.66874  0.71816  0.30844  1.32647
    192   2.37179  5.26044  2.94157  1.66856  4.59534  3.39916  3.73871  3.77226  1.95810  3.56113  4.30411  2.70504  3.94368  2.76934  2.87656  2.66298  2.72517  3.64567  5.69890  4.08298    275 e - - -
          2.68618  4.42225  2.77519  2.73123  3.46354  2.40513  3.72494  3.29354  2.67741  2.69355  4.24690  2.90347  2.73739  3.18146  2.89801  2.37887  2.77519  2.98518  4.58477  3.61503
          0.01328  4.72387  5.44622  0.61958  0.77255  0.48576  0.95510
    193   2.81492  5.32803  2.31381  2.02367  4.66995  3.30541  3.56932  4.15645  1.62705  3.63069  4.37209  2.39665  3.96473  2.86438  2.85647  2.77266  3.04817  3.71749  5.75908  4.08749    276 k - - -
          2.68625  4.42232  2.77526  2.73130  3.46361  2.40520  3.72501  3.29297  2.67748  2.69362  4.24697  2.90311  2.73746  3.18153  2.89808  2.37868  2.77526  2.98525  4.58484  3.61510
          0.09268  2.47449  5.44622  0.93489  0.49861  0.48576  0.95510
    194   2.77353  3.80256  2.91871  2.41818  4.19331  2.81105  3.81275  3.60769  2.44235  2.87034  4.03147  3.02380  3.46970  2.96632  2.98584  2.81196  2.89744  3.28884  5.46491  1.91175    280 y - - -
          2.68618  4.42225  2.77519  2.73123  3.46354  2.40513  3.72494  3.29354  2.67741  2.69355  4.24690  2.90347  2.73739  3.18146  2.89801  2.37887  2.77519  2.98518  4.58477  3.61503
          0.01328  4.72387  5.44622  0.61958  0.77255  0.48576  0.95510
    195   2.29185  5.10401  3.09844  2.33478  3.52521  3.57578  3.77180  3.82362  2.39254  3.10799  4.16325  2.95246  3.70156  1.90518  3.01719  2.61539  2.35470  3.33315  5.57906  4.21276    281 q - - -
          2.68618  4.42225  2.77519  2.73123  3.46354  2.40513  3.72494  3.29354  2.67741  2.69355  4.24690  2.90347  2.73739  3.18146  2.89801  2.37887  2.77519  2.98518  4.58477  3.61503
          0.01328  4.72387  5.44622  0.61958  0.77255  0.48576  0.95510
    196   2.78061  5.28928  2.63631  2.09088  4.63289  2.23094  3.57476  4.11816  2.05797  3.59351  4.33095  2.90270  3.70284  2.58841  2.54744  2.53851  2.91760  3.67926  5.72194  4.31117    282 k - - -
          2.68618  4.42225  2.77519  2.73123  3.46354  2.40513  3.72494  3.29354  2.67741  2.69355  4.24690  2.90347  2.73739  3.18146  2.89801  2.37887  2.77519  2.98518  4.58477  3.61503
          0.01328  4.72387  5.44622  0.61958  0.77255  0.48576  0.95510
    197   2.78265  5.23002  3.04993  2.05025  4.55247  3.56186  3.74937  2.82463  1.99044  3.52366  4.27779  2.52371  3.95540  2.68395  2.80012  2.04099  3.01317  3.49897  5.67461  4.28206    283 k - - -
          2.68618  4.42225  2.77519  2.73123  3.46354  2.40513  3.72494  3.29354  2.67741  2.69355  4.24690  2.90347  2.73739  3.18146  2.89801  2.37887  2.77519  2.98518  4.58477  3.61503
          0.01328  4.72387  5.44622  0.61958  0.77255  0.48576  0.95510
    198   2.34623  4.32180  2.68709  2.64752  3.94942  3.61119  3.82552  3.28509  2.55502  3.18669  4.00797  3.16011  3.50582  2.98602  3.09695  1.73135  2.32840  3.07439  5.44498  4.12032    284 s - - -
          2.68618  4.42225  2.77519  2.73123  3.46354  2.40513  3.72494  3.29354  2.67741  2.69355  4.24690  2.90347  2.73739  3.18146  2.89801  2.37887  2.77519  2.98518  4.58477  3.61503
          0.01328  4.72387  5.44622  0.61958  0.77255  0.48576  0.95510
    199   2.78158  4.54564  3.58837  2.46436  3.69431  3.74079  3.99357  2.71699  2.98866  2.43723  3.65012  3.22289  3.71076  3.29985  3.35865  2.15529  3.01472  1.65805  5.12767  3.88495    285 v - - -
          2.68618  4.42225  2.77519  2.73123  3.46354  2.40513  3.72494  3.29354  2.67741  2.69355  4.24690  2.90347  2.73739  3.18146  2.89801  2.37887  2.77519  2.98518  4.58477  3.61503
          0.01328  4.72387  5.44622  0.61958  0.77255  0.48576  0.95510
    200   2.50116  4.56193  3.55664  2.99163  3.49772  3.72832  3.97330  2.29792  2.78715  2.63821  3.66232  3.42359  3.95665  2.69519  3.33283  1.80707  2.64923  2.52121  5.13593  3.88918    286 s - - -
          2.68618  4.42225  2.77519  2.73123  3.46354  2.40513  3.72494  3.29354  2.67741  2.69355  4.24690  2.90347  2.73739  3.18146  2.89801  2.37887  2.77519  2.98518  4.58477  3.61503
          0.04932  4.72387  3.23802  0.61958  0.77255  0.48576  0.95510
    201   2.68023  4.71221  3.35373  2.79219  3.89050  3.65775  3.88175  2.81668  2.56662  2.62482  3.63619  1.94488  4.04303  3.10317  2.71293  2.67040  2.78655  2.68029  5.25978  3.04515    287 n - - -
          2.68618  4.42225  2.77519  2.73123  3.46354  2.40513  3.72494  3.29354  2.67741  2.69355  4.24690  2.90347  2.73739  3.18146  2.89801  2.37887  2.77519  2.98518  4.58477  3.61503
          0.01377  4.68832  5.41066  0.61958  0.77255  0.55783  0.84968
    202   2.60588  4.59928  3.47788  2.59079  3.75578  3.69659  3.93324  3.01303  2.76752  1.48245  3.48528  3.15394  3.75839  3.07657  3.13339  2.70537  2.89582  2.67033  5.16454  3.90819    288 l - - -
          2.68618  4.42225  2.77519  2.73123  3.46354  2.40513  3.72494  3.29354  2.67741  2.69355  4.24690  2.90347  2.73739  3.18146  2.89801  2.37887  2.77519  2.98518  4.58477  3.61503
          0.01377  4.68832  5.41066  0.61958  0.77255  0.55783  0.84968
    203   2.76316  4.04371  2.86692  2.47064  4.55968  3.38993  2.27393  4.03316  2.13897  3.52875  4.27679  2.20083  3.67579  2.78735  2.68310  2.38837  2.99424  3.61297  5.67333  4.27395    289 k - - -
          2.68618  4.42225  2.77519  2.73123  3.46354  2.40513  3.72494  3.29354  2.67741  2.69355  4.24690  2.90347  2.73739  3.18146  2.89801  2.37887  2.77519  2.98518  4.58477  3.61503
          0.01377  4.68832  5.41066  0.61958  0.77255  0.55783  0.84968
    204   2.90678  5.29674  2.52804  1.48051  4.58165  3.57990  3.85800  4.02880  2.47172  3.57418  4.36524  3.06331  4.03200  2.85839  3.15521  2.87912  3.14742  1.88793  5.76205  4.36966    290 e - - -
          2.68618  4.42225  2.77519  2.73123  3.46354  2.40513  3.72494  3.29354  2.67741  2.69355  4.24690  2.90347  2.73739  3.18146  2.89801  2.37887  2.77519  2.98518  4.58477  3.61503
          0.01377  4.68832  5.41066  0.61958  0.77255  0.55783  0.84968
    205   2.77476  5.27358  2.80067  1.71117  4.61496  3.54052  2.53107  3.72540  2.12731  3.57559  4.31638  2.63765  3.93762  2.82984  2.57793  2.65978  3.00587  3.66249  5.70632  4.29958    291 e - - -
          2.68618  4.42225  2.77519  2.73123  3.46354  2.40513  3.72494  3.29354  2.67741  2.69355  4.24690  2.90347  2.73739  3.18146  2.89801  2.37887  2.77519  2.98518  4.58477  3.61503
          0.01377  4.68832  5.41066  0.61958  0.77255  0.55783  0.84968
    206   2.57521  4.64138  3.53480  3.04711  3.94694  3.63487  3.71655  3.32511  2.99906  2.23062  3.89416  3.45194  1.33050  3.34831  3.36388  2.68013  2.98095  3.05024  5.34602  4.09081    292 p - - -
          2.68618  4.42225  2.77519  2.73123  3.46354  2.40513  3.72494  3.29354  2.67741  2.69355  4.24690  2.90347  2.73739  3.18146  2.89801  2.37887  2.77519  2.98518  4.58477  3.61503
          0.03553  4.68832  3.66095  0.61958  0.77255  0.55783  0.84968
    207   2.49303  1.70821  4.49135  3.90125  3.35306  3.94948  4.29719  2.39991  3.74943  2.13358  3.10321  4.02237  4.32210  3.93885  3.86545  2.75075  3.04682  1.93629  4.89143  3.70659    293 c - - -
          2.68586  4.42469  2.77597  2.72974  3.46348  2.40670  3.72105  3.29562  2.67762  2.69099  4.24464  2.90203  2.73967  3.18206  2.89891  2.37791  2.77387  2.98614  4.58700  3.61747
          0.46291  1.25093  2.47325  3.23430  0.04018  0.48319  0.95923
    208   2.73700  2.05751  4.12013  3.53639  2.99654  3.57371  3.92200  2.60686  3.42871  2.00634  3.16046  3.77511  3.61216  3.22143  3.63498  2.61196  2.77620  2.34878  4.84581  3.65018    324 l - - -
          2.68618  4.42225  2.77519  2.73123  3.46354  2.40513  3.72494  3.29354  2.67741  2.69355  4.24690  2.90347  2.73739  3.18146  2.89801  2.37887  2.77519  2.98518  4.58477  3.61503
          0.01470  4.62314  5.34549  0.61958  0.77255  0.67225  0.71449
    209   2.91414  5.42434  2.49598  2.18403  4.74647  3.53574  3.83404  4.23377  2.46389  3.72021  4.48752  1.33212  4.00517  2.95206  3.03614  2.50044  2.98685  3.80583  5.86394  4.43516    325 n - - -
          2.68618  4.42225  2.77519  2.73123  3.46354  2.40513  3.72494  3.29354  2.67741  2.69355  4.24690  2.90347  2.73739  3.18146  2.89801  2.37887  2.77519  2.98518  4.58477  3.61503
          0.01470  4.62314  5.34549  0.61958  0.77255  0.43960  1.03365
    210   2.91011  5.39878  2.72665  1.73029  4.75331  3.45676  3.80739  4.22557  1.41670  3.69062  4.44902  3.07251  4.02697  2.91403  2.45437  2.86389  3.13921  3.79707  5.80624  4.41581    326 k - - -
          2.68618  4.42225  2.77519  2.73123  3.46354  2.40513  3.72494  3.29354  2.67741  2.69355  4.24690  2.90347  2.73739  3.18146  2.89801  2.37887  2.77519  2.98518  4.58477  3.61503
          0.01356  4.70316  5.42551  0.61958  0.77255  0.52868  0.89009
    211   2.77072  5.16518  3.06521  2.26413  3.25284  3.56109  3.75159  3.92128  1.82906  3.45050  4.21823  2.88938  3.95356  2.66719  2.86088  1.86790  3.00146  3.28957  5.62359  4.06205    327 k - - -
          2.68618  4.42225  2.77519  2.73123  3.46354  2.40513  3.72494  3.29354  2.67741  2.69355  4.24690  2.90347  2.73739  3.18146  2.89801  2.37887  2.77519  2.98518  4.58477  3.61503
          0.03128  4.70316  3.82928  0.61958  0.77255  0.45983  0.99802
    212   2.78653  5.39543  2.56546  2.26634  4.73126  1.93462  3.82685  4.21100  1.52934  3.69321  4.45349  3.04652  4.01873  2.93819  2.93554  2.85511  3.13966  3.78413  5.82853  4.41802    328 k - - -
          2.68618  4.42225  2.77519  2.73123  3.46354  2.40513  3.72494  3.29354  2.67741  2.69355  4.24690  2.90347  2.73739  3.18146  2.89801  2.37887  2.77519  2.98518  4.58477  3.61503
          0.01351  4.70676  5.42910  0.61958  0.77255  0.52142  0.90061
    213   2.91902  5.44949  2.60053  1.86484  4.77996  3.38966  3.84249  4.27283  2.55132  3.74770  4.50406  2.37256  4.02082  1.51820  3.14316  2.86229  2.88621  3.83420  5.88130  4.45004    329 q - - -
          2.68618  4.42225  2.77519  2.73123  3.46354  2.40513  3.72494  3.29354  2.67741  2.69355  4.24690  2.90347  2.73739  3.18146  2.89801  2.37887  2.77519  2.98518  4.58477  3.61503
          0.09874  4.70676  2.46526  0.61958  0.77255  0.52142  0.90061
    214   2.85306  5.17216  2.44191  2.53658  4.46339  3.56412  3.82929  3.90738  2.61026  3.05070  4.26489  3.07353  1.44562  2.75493  2.89056  2.78649  3.09489  3.54373  5.66206  4.29346    330 p - - -
          2.68618  4.42225  2.77519  2.73123  3.46354  2.40513  3.72494  3.29354  2.67741  2.69355  4.24690  2.90347  2.73739  3.18146  2.89801  2.37887  2.77519  2.98518  4.58477  3.61503
          0.01471  4.62272  5.34507  0.61958  0.77255  0.62711  0.76386
    215   2.74456  4.35502  3.69064  3.25775  3.47747  2.16974  4.04832  2.35036  3.18770  2.48127  3.06571  3.60061  4.14997  3.26653  3.33106  2.67417  2.97711  1.81805  4.95336  3.73904    331 v - - -
          2.68618  4.42225  2.77519  2.73123  3.46354  2.40513  3.72494  3.29354  2.67741  2.69355  4.24690  2.90347  2.73739  3.18146  2.89801  2.37887  2.77519  2.98518  4.58477  3.61503
          0.01449  4.63753  5.35987  0.61958  0.77255  0.39589  1.11805
    216   2.42329  4.35383  4.61214  4.01789  2.62922  4.09311  4.40922  2.40607  3.39509  1.05696  3.19822  4.15151  4.43710  4.03587  3.97189  3.39595  3.17298  2.42301  4.96322  3.79678    332 l - - -
          2.68618  4.42225  2.77519  2.73123  3.46354  2.40513  3.72494  3.29354  2.67741  2.69355  4.24690  2.90347  2.73739  3.18146  2.89801  2.37887  2.77519  2.98518  4.58477  3.61503
          0.01328  4.72387  5.44622  0.61958  0.77255  0.48576  0.95510
    217   1.71467  5.14549  2.57520  2.42466  4.46739  3.43952  3.80525  3.91664  2.58011  3.17127  4.24068  3.08139  3.58291  2.92772  3.06319  1.84914  2.92377  3.53353  5.65067  4.27560    333 a - - -
          2.68618  4.42225  2.77519  2.73123  3.46354  2.40513  3.72494  3.29354  2.67741  2.69355  4.24690  2.90347  2.73739  3.18146  2.89801  2.37887  2.77519  2.98518  4.58477  3.61503
          0.01328  4.72387  5.44622  0.61958  0.77255  0.48576  0.95510
    218   3.08841  5.24913  3.53069  2.92335  4.63432  3.82073  3.92391  4.01320  2.19220  3.54586  4.38166  3.37995  1.51655  3.06401  1.58830  3.11092  3.30440  3.15238  5.69376  4.44255    334 p - - -
          2.68618  4.42225  2.77519  2.73123  3.46354  2.40513  3.72494  3.29354  2.67741  2.69355  4.24690  2.90347  2.73739  3.18146  2.89801  2.37887  2.77519  2.98518  4.58477  3.61503
          0.01328  4.72387  5.44622  0.61958  0.77255  0.48576  0.95510
    219   2.93400  4.45868  4.34628  3.80686  1.44704  3.96375  4.29205  2.82004  3.69555  2.44641  3.57376  3.99201  4.39142  3.92062  3.89345  1.74486  3.20299  2.20327  4.90442  3.54654    335 f - - -
          2.68618  4.42225  2.77519  2.73123  3.46354  2.40513  3.72494  3.29354  2.67741  2.69355  4.24690  2.90347  2.73739  3.18146  2.89801  2.37887  2.77519  2.98518  4.58477  3.61503
          0.01328  4.72387  5.44622  0.61958  0.77255  0.48576  0.95510
    220   3.36856  5.12549  3.87281  3.41882  1.20230  4.15533  2.71413  3.70586  3.27217  3.20896  4.23412  3.76839  4.54277  1.66573  3.58181  3.46003  3.59718  3.49920  4.53960  2.88443    336 f - - -
          2.68620  4.42227  2.77522  2.73125  3.46356  2.40515  3.72497  3.29356  2.67743  2.69357  4.24692  2.90349  2.73742  3.18092  2.89803  2.37889  2.77522  2.98521  4.58479  3.61505
          0.09268  2.47449  5.44622  0.29304  1.37038  0.48576  0.95510
    221   3.12203  5.19560  3.59843  2.97654  4.12227  3.88510  2.40268  3.86482  2.45282  3.41309  4.27806  3.42385  4.25233  2.22220  2.26677  3.15978  3.32186  3.57194  1.57259  4.01535    338 w - - -
          2.68618  4.42225  2.77519  2.73123  3.46354  2.40513  3.72494  3.29354  2.67741  2.69355  4.24690  2.90347  2.73739  3.18146  2.89801  2.37887  2.77519  2.98518  4.58477  3.61503
          0.01328  4.72387  5.44622  0.61958  0.77255  0.48576  0.95510
    222   2.81771  4.65106  3.56581  3.08281  3.88808  3.68964  4.10276  3.24599  3.05228  1.44257  3.85759  2.01445  4.15791  3.38762  3.41728  2.20610  3.09850  2.84980  5.31756  4.05376    339 l - - -
          2.68618  4.42225  2.77519  2.73123  3.46354  2.40513  3.72494  3.29354  2.67741  2.69355  4.24690  2.90347  2.73739  3.18146  2.89801  2.37887  2.77519  2.98518  4.58477  3.61503
          0.01328  4.72387  5.44622  0.61958  0.77255  0.48576  0.95510
    223   3.47710  5.64385  3.85091  3.16371  5.16454  4.06962  3.96471  4.48376  2.09734  3.86911  4.72712  3.33121  4.42314  2.39140  0.77539  3.15694  3.62554  4.14866  5.87240  4.72223    340 r - - -
          2.68618  4.42225  2.77519  2.73123  3.46354  2.40513  3.72494  3.29354  2.67741  2.69355  4.24690  2.90347  2.73739  3.18146  2.89801  2.37887  2.77519  2.98518  4.58477  3.61503
          0.02525  4.72387  4.13195  0.61958  0.77255  0.48576  0.95510
    224   2.86953  5.30207  1.99792  1.83112  4.57351  3.57757  2.92763  4.07212  2.59685  3.58709  4.36006  3.05467  4.00841  2.93899  2.99110  2.83745  3.10611  3.67290  2.22346  4.32683    341 e - - -
          2.68618  4.42225  2.77519  2.73123  3.46354  2.40513  3.72494  3.29354  2.67741  2.69355  4.24690  2.90347  2.73739  3.18146  2.89801  2.37887  2.77519  2.98518  4.58477  3.61503
          0.01344  4.71206  5.43441  0.61958  0.77255  0.47056  0.97991
    225   1.96458  3.40414  3.09923  1.68710  4.39678  3.38822  3.77434  3.75448  2.40886  3.39259  4.17459  3.07825  3.97067  2.77151  2.78322  2.77620  2.74951  3.47106  5.58816  4.22173    342 e - - -
          2.68618  4.42225  2.77519  2.73123  3.46354  2.40513  3.72494  3.29354  2.67741  2.69355  4.24690  2.90347  2.73739  3.18146  2.89801  2.37887  2.77519  2.98518  4.58477  3.61503
          0.02995  4.72387  3.88127  0.61958  0.77255  0.48576  0.95510
    226   2.65316  5.39674  2.08208  1.59945  4.72463  2.21416  3.82306  4.21185  2.45473  3.69571  4.45151  3.02489  4.00440  2.82330  3.11688  2.83646  3.12600  3.40828  5.83553  4.41151    343 e - - -
          2.68618  4.42225  2.77519  2.73123  3.46354  2.40513  3.72494  3.29354  2.67741  2.69355  4.24690  2.90347  2.73739  3.18146  2.89801  2.37887  2.77519  2.98518  4.58477  3.61503
          0.06665  4.70742  2.89234  0.61958  0.77255  0.52007  0.90259
    227   2.93420  5.66535  1.52645  2.12507  4.98717  3.55657  3.97528  4.49864  2.87793  3.97327  4.76348  2.30637  4.10158  3.11039  3.43557  1.60504  3.35994  4.05361  6.11765  4.64272    344 d - - -
          2.68618  4.42225  2.77519  2.73123  3.46354  2.40513  3.72494  3.29354  2.67741  2.69355  4.24690  2.90347  2.73739  3.18146  2.89801  2.37887  2.77519  2.98518  4.58477  3.61503
          0.37512  4.65501  1.19309  0.61958  0.77255  0.61886  0.77340
    228   2.77316  5.07122  2.97376  2.11062  4.37943  3.50351  3.69281  3.78971  1.54549  3.34425  4.14969  2.84890  3.91691  2.82441  2.75483  2.76823  3.00041  2.62992  5.52232  4.18634    345 k - - -
          2.68651  4.41590  2.77526  2.73065  3.46312  2.40528  3.72527  3.29387  2.67774  2.69388  4.24723  2.90380  2.73736  3.18179  2.89822  2.37920  2.77421  2.98505  4.58510  3.61536
          0.81929  0.59300  5.02259  1.05062  0.43035  0.27729  1.41814
    229   2.51787  5.12445  2.78207  2.42813  4.41199  2.72434  3.76038  3.30733  2.52365  3.40528  3.93241  1.90868  2.96566  2.87991  2.91105  2.76059  2.99789  2.97914  5.59445  4.22154    349 n - - -
          2.68618  4.42225  2.77519  2.73123  3.46354  2.40513  3.72494  3.29354  2.67741  2.69355  4.24690  2.90347  2.73739  3.18146  2.89801  2.37887  2.77519  2.98518  4.58477  3.61503
          0.01351  4.70676  5.42910  0.61958  0.77255  0.46409  0.99076
    230   3.17504  5.77742  1.47386  1.27722  5.08277  3.60027  4.03164  4.60170  2.86600  4.06779  4.86229  2.30116  4.15610  3.16880  3.51504  3.07660  3.43959  3.59533  6.20794  4.71990    350 e - - -
          2.68618  4.42225  2.77519  2.73123  3.46354  2.40513  3.72494  3.29354  2.67741  2.69355  4.24690  2.90347  2.73739  3.18146  2.89801  2.37887  2.77519  2.98518  4.58477  3.61503
          0.01328  4.72387  5.44622  0.61958  0.77255  0.48576  0.95510
    231   2.84181  5.22172  3.14941  2.57949  4.54225  3.35941  3.78006  3.98712  1.93726  2.82384  4.02158  2.56421  4.00744  2.89368  1.70761  2.44608  3.06651  3.60088  5.65814  4.29938    351 r - - -
          2.68618  4.42225  2.77519  2.73123  3.46354  2.40513  3.72494  3.29354  2.67741  2.69355  4.24690  2.90347  2.73739  3.18146  2.89801  2.37887  2.77519  2.98518  4.58477  3.61503
          0.01328  4.72387  5.44622  0.61958  0.77255  0.48576  0.95510
    232   2.77860  5.08003  3.11504  2.25848  4.35039  3.34748  3.78317  3.58717  2.55354  2.26161  4.14315  3.09221  3.72496  1.94072  2.91456  2.18543  2.89215  3.43021  5.56112  4.20304    352 q - - -
          2.68618  4.42225  2.77519  2.73123  3.46354  2.40513  3.72494  3.29354  2.67741  2.69355  4.24690  2.90347  2.73739  3.18146  2.89801  2.37887  2.77519  2.98518  4.58477  3.61503
          0.01328  4.72387  5.44622  0.61958  0.77255  0.48576  0.95510
    233   2.62033  4.72181  3.57724  3.08613  4.39953  3.49656  4.20539  3.80688  3.08303  3.45569  4.27984  2.97289  3.63129  3.40844  3.49216  1.49185  1.42664  2.94747  5.71799  4.44408    353 t - - -
          2.68618  4.42225  2.77519  2.73123  3.46354  2.40513  3.72494  3.29354  2.67741  2.69355  4.24690  2.90347  2.73739  3.18146  2.89801  2.37887  2.77519  2.98518  4.58477  3.61503
          0.01328  4.72387  5.44622  0.61958  0.77255  0.48576  0.95510
    234   2.64160  5.32267  2.94189  2.34538  4.65893  3.57560  3.82879  4.13033  2.59489  3.63381  4.39891  2.54177  2.08329  1.71374  3.08161  2.61690  3.11410  3.71565  5.78636  4.38447    354 q - - -
          2.68618  4.42225  2.77519  2.73123  3.46354  2.40513  3.72494  3.29354  2.67741  2.69355  4.24690  2.90347  2.73739  3.18146  2.89801  2.37887  2.77519  2.98518  4.58477  3.61503
          0.01328  4.72387  5.44622  0.61958  0.77255  0.48576  0.95510
    235   2.77376  5.18941  3.05912  2.37201  3.05541  3.42279  3.09950  3.95741  2.43105  3.37879  4.24029  2.90046  3.36866  2.20580  2.78668  1.86732  3.00483  3.56002  5.64450  4.25800    355 s - - -
          2.68618  4.42225  2.77519  2.73123  3.46354  2.40513  3.72494  3.29354  2.67741  2.69355  4.24690  2.90347  2.73739  3.18146  2.89801  2.37887  2.77519  2.98518  4.58477  3.61503
          0.02133  4.72387  4.40433  0.61958  0.77255  0.48576  0.95510
    236   2.70698  5.11468  2.48433  2.63039  4.54126  3.55548  3.93022  3.98687  2.74728  3.55187  4.34526  3.15034  3.66507  2.91916  3.22865  2.25300  1.27862  3.59267  5.75365  4.38796    356 t - - -
          2.68618  4.42225  2.77519  2.73123  3.46354  2.40513  3.72494  3.29354  2.67741  2.69355  4.24690  2.90347  2.73739  3.18146  2.89801  2.37887  2.77519  2.98518  4.58477  3.61503
          0.01339  4.71593  5.43827  0.61958  0.77255  0.47541  0.97189
    237   2.72278  5.18905  2.15701  1.54301  4.16697  3.20654  3.75346  3.73741  2.50572  3.19492  3.90556  3.04396  3.95394  2.81766  2.99153  2.66398  2.88547  3.39931  5.64528  4.25799    357 e - - -
          2.68618  4.42225  2.77519  2.73123  3.46354  2.40513  3.72494  3.29354  2.67741  2.69355  4.24690  2.90347  2.73739  3.18146  2.89801  2.37887  2.77519  2.98518  4.58477  3.61503
          0.01328  4.72387  5.44622  0.61958  0.77255  0.48576  0.95510
    238   2.77377  5.23279  2.96355  1.89857  4.55740  2.71706  3.74396  4.02866  1.83361  3.09550  4.04701  2.92291  3.94751  2.84769  2.97480  2.30712  2.83763  3.41869  5.67818  4.28048    358 k - - -
          2.68618  4.42225  2.77519  2.73123  3.46354  2.40513  3.72494  3.29354  2.67741  2.69355  4.24690  2.90347  2.73739  3.18146  2.89801  2.37887  2.77519  2.98518  4.58477  3.61503
          0.01328  4.72387  5.44622  0.61958  0.77255  0.48576  0.95510
    239   2.97863  5.52976  1.70102  1.87547  4.85901  3.33659  3.88645  4.35860  1.65334  3.82700  4.58799  2.92377  4.05554  2.85189  3.21476  2.70057  3.22393  3.91443  5.95781  4.51512    359 k - - -
          2.68618  4.42225  2.77519  2.73123  3.46354  2.40513  3.72494  3.29354  2.67741  2.69355  4.24690  2.90347  2.73739  3.18146  2.89801  2.37887  2.77519  2.98518  4.58477  3.61503
          0.01328  4.72387  5.44622  0.61958  0.77255  0.48576  0.95510
    240   2.60458  4.86240  2.99795  2.63691  4.07282  3.63240  3.84664  3.25152  2.68112  2.94785  3.94367  3.19669  3.45146  1.92483  3.12863  2.84405  2.55813  2.01292  5.38868  4.07931    360 q - - -
          2.68618  4.42225  2.77519  2.73123  3.46354  2.40513  3.72494  3.29354  2.67741  2.69355  4.24690  2.90347  2.73739  3.18146  2.89801  2.37887  2.77519  2.98518  4.58477  3.61503
          0.04415  4.72387  3.37228  0.61958  0.77255  0.48576  0.95510
    241   2.76490  4.34712  2.56810  3.33902  3.08871  3.31857  3.75284  2.08002  3.26359  1.85591  3.45722  3.66139  4.18290  3.53043  3.54177  2.80229  2.86555  2.27921  4.94646  3.52685    361 l - - -
          2.68621  4.42228  2.77522  2.73090  3.46357  2.40516  3.72497  3.29357  2.67744  2.69358  4.24693  2.90349  2.73742  3.18149  2.89804  2.37883  2.77522  2.98521  4.58480  3.61506
          0.13500  2.22617  3.99854  0.25657  1.48590  0.44874  1.01731
    242   2.66827  4.33023  3.65987  3.41821  3.44402  3.83273  4.11920  2.45045  3.33199  1.43325  3.05221  3.71638  3.54089  3.59053  3.44817  3.02308  2.17753  2.58348  4.93508  3.73049    363 l - - -
          2.68618  4.42225  2.77519  2.73123  3.46354  2.40513  3.72494  3.29354  2.67741  2.69355  4.24690  2.90347  2.73739  3.18146  2.89801  2.37887  2.77519  2.98518  4.58477  3.61503
          0.01346  4.71030  5.43264  0.61958  0.77255  0.51419  0.91126
    243   3.06237  5.62275  1.34130  2.19723  4.93450  3.22217  3.95140  4.43898  2.81721  3.91480  4.69359  1.76761  4.09741  2.90954  3.35912  2.98412  3.10420  3.99953  6.05688  4.05763    364 d - - -
          2.68618  4.42225  2.77519  2.73123  3.46354  2.40513  3.72494  3.29354  2.67741  2.69355  4.24690  2.90347  2.73739  3.18146  2.89801  2.37887  2.77519  2.98518  4.58477  3.61503
          0.06268  4.71030  2.96134  0.61958  0.77255  0.46839  0.98353
    244   1.74527  3.61462  3.78803  3.56491  2.70852  3.18460  4.14731  2.23820  3.45663  2.39506  3.23270  3.80090  4.21925  3.68818  3.66097  2.83707  2.52792  2.34800  4.86711  3.67178    365 a - - -
          2.68618  4.42225  2.77519  2.73123  3.46354  2.40513  3.72494  3.29354  2.67741  2.69355  4.24690  2.90347  2.73739  3.18146  2.89801  2.37887  2.77519  2.98518  4.58477  3.61503
          0.01394  4.67600  5.39835  0.61958  0.77255  0.43047  1.05041
    245   2.68298  5.19774  1.80269  2.52087  4.51265  3.56584  3.70667  3.96983  2.56349  3.13303  4.27177  2.84731  2.96756  2.91071  3.05113  2.58515  2.02503  3.57732  5.67667  4.29113    366 d - - -
          2.68618  4.42225  2.77519  2.73123  3.46354  2.40513  3.72494  3.29354  2.67741  2.69355  4.24690  2.90347  2.73739  3.18146  2.89801  2.37887  2.77519  2.98518  4.58477  3.61503
          0.01328  4.72387  5.44622  0.61958  0.77255  0.48576  0.95510
    246   2.45479  4.92814  3.23160  2.69123  4.24401  3.59026  3.87460  3.65815  2.68135  2.85146  4.08597  2.63607  1.71429  3.03326  2.97856  2.46186  2.56471  3.32484  5.51741  4.19327    367 p - - -
          2.68618  4.42225  2.77519  2.73123  3.46354  2.40513  3.72494  3.29354  2.67741  2.69355  4.24690  2.90347  2.73739  3.18146  2.89801  2.37887  2.77519  2.98518  4.58477  3.61503
          0.01328  4.72387  5.44622  0.61958  0.77255  0.48576  0.95510
    247   2.67771  3.84805  3.96033  3.38471  3.47029  3.56147  4.11430  2.81383  3.30248  1.68242  3.08543  3.69661  2.21248  2.82532  3.57191  3.09714  3.01419  2.24112  4.95754  3.75033    368 l - - -
          2.68714  4.42124  2.77522  2.73031  3.46449  2.40568  3.72467  3.29386  2.67628  2.69414  4.24785  2.90245  2.73777  3.18014  2.89742  2.37935  2.77598  2.98614  4.58065  3.61362
          0.49017  0.95929  5.44622  2.00569  0.14453  0.48576  0.95510
    248   2.71948  5.27103  2.14063  2.47823  4.60599  3.55378  3.55414  3.81559  1.73126  3.44930  4.31549  2.18927  3.95111  2.65578  2.97099  2.75165  3.01713  3.38937  5.70823  4.30420    378 k - - -
          2.68618  4.42225  2.77519  2.73123  3.46354  2.40513  3.72494  3.29354  2.67741  2.69355  4.24690  2.90347  2.73739  3.18146  2.89801  2.37887  2.77519  2.98518  4.58477  3.61503
          0.01328  4.72387  5.44622  0.61958  0.77255  0.48576  0.95510
    249   2.51977  4.30190  4.13296  3.55358  3.27841  3.60232  4.17445  2.53584  3.45266  2.08423  3.42226  3.80604  2.19508  3.69291  3.67335  2.71609  3.02222  1.69834  4.92260  3.72458    379 v - - -
          2.68618  4.42225  2.77519  2.73123  3.46354  2.40513  3.72494  3.29354  2.67741  2.69355  4.24690  2.90347  2.73739  3.18146  2.89801  2.37887  2.77519  2.98518  4.58477  3.61503
          0.01328  4.72387  5.44622  0.61958  0.77255  0.48576  0.95510
    250   2.42246  4.67149  3.99575  3.61400  4.11958  3.67694  4.54744  3.33015  3.53088  2.02331  4.08110  3.85089  0.96272  3.87982  3.81089  3.09485  3.26390  3.09323  5.65073  4.42332    380 p - - -
          2.68618  4.42225  2.77519  2.73123  3.46354  2.40513  3.72494  3.29354  2.67741  2.69355  4.24690  2.90347  2.73739  3.18146  2.89801  2.37887  2.77519  2.98518  4.58477  3.61503
          0.01328  4.72387  5.44622  0.61958  0.77255  0.48576  0.95510
    251   2.17857  1.28017  4.27486  3.82752  4.33422  3.44922  4.64893  3.70995  3.74570  3.43166  4.29222  3.87583  4.16029  4.01020  3.65675  1.65566  2.27326  3.30074  5.75615  4.57348    381 c - - -
          2.68618  4.42225  2.77519  2.73123  3.46354  2.40513  3.72494  3.29354  2.67741  2.69355  4.24690  2.90347  2.73739  3.18146  2.89801  2.37887  2.77519  2.98518  4.58477  3.61503
          0.01328  4.72387  5.44622  0.61958  0.77255  0.48576  0.95510
    252   2.82374  4.69001  3.50278  2.99593  1.59449  3.69642  4.01985  3.30498  2.43960  2.98502  3.86556  3.42639  3.45618  3.29592  3.31740  1.86331  3.08537  3.04420  5.25816  3.95732    382 f - - -
          2.68618  4.42225  2.77519  2.73123  3.46354  2.40513  3.72494  3.29354  2.67741  2.69355  4.24690  2.90347  2.73739  3.18146  2.89801  2.37887  2.77519  2.98518  4.58477  3.61503
          0.01328  4.72387  5.44622  0.61958  0.77255  0.48576  0.95510
    253   2.91571  5.34397  2.33093  1.84153  4.67135  3.57707  3.87900  4.13459  2.69031  3.66039  4.43906  3.06777  4.04041  3.00343  3.19556  1.44440  3.16431  2.84466  5.83101  4.42330    383 s - - -
          2.68618  4.42225  2.77519  2.73123  3.46354  2.40513  3.72494  3.29354  2.67741  2.69355  4.24690  2.90347  2.73739  3.18146  2.89801  2.37887  2.77519  2.98518  4.58477  3.61503
          0.01328  4.72387  5.44622  0.61958  0.77255  0.48576  0.95510
    254   2.40328  4.59597  1.48705  2.53465  4.65772  3.55744  3.86214  4.12893  2.61099  3.64407  4.41108  2.13584  4.01477  2.98091  3.15074  2.37184  3.11397  3.70679  5.80499  4.40415    384 d - - -
          2.68618  4.42225  2.77519  2.73123  3.46354  2.40513  3.72494  3.29354  2.67741  2.69355  4.24690  2.90347  2.73739  3.18146  2.89801  2.37887  2.77519  2.98518  4.58477  3.61503
          0.01328  4.72387  5.44622  0.61958  0.77255  0.48576  0.95510
    255   2.79354  4.39228  3.90281  3.32823  3.51046  3.82726  4.10180  1.92013  2.65365  1.94773  3.18110  3.66326  2.26067  3.52488  3.52452  2.77510  3.02577  2.63405  4.99328  3.78179    385 i - - -
          2.68625  4.42232  2.77526  2.73130  3.46361  2.40520  3.72501  3.29361  2.67748  2.69327  4.24532  2.90354  2.73746  3.18153  2.89765  2.37894  2.77526  2.98525  4.58484  3.61510
          0.09268  2.47449  5.44622  0.93489  0.49861  0.48576  0.95510
    256   3.05389  5.36734  3.41560  2.79142  4.75364  3.24670  3.84790  4.15899  1.28956  3.63274  3.77788  3.19420  4.15841  2.96432  1.61532  3.03647  2.95321  3.78765  5.73428  4.45013    389 k - - -
          2.68618  4.42225  2.77519  2.73123  3.46354  2.40513  3.72494  3.29354  2.67741  2.69355  4.24690  2.90347  2.73739  3.18146  2.89801  2.37887  2.77519  2.98518  4.58477  3.61503
          0.01328  4.72387  5.44622  0.61958  0.77255  0.48576  0.95510
    257   2.77808  5.64981  0.70096  2.60124  5.26934  3.58181  4.27853  4.79511  3.34289  4.31255  5.15761  3.05587  4.25136  3.45666  3.94439  2.37617  3.60327  4.29279  6.47487  4.98127    390 d - - -
          2.68618  4.42225  2.77519  2.73123  3.46354  2.40513  3.72494  3.29354  2.67741  2.69355  4.24690  2.90347  2.73739  3.18146  2.89801  2.37887  2.77519  2.98518  4.58477  3.61503
          0.01328  4.72387  5.44622  0.61958  0.77255  0.48576  0.95510
    258   2.54863  4.88491  2.92295  2.73832  4.22916  3.58453  3.91463  3.62858  2.74044  3.13789  3.67317  3.22732  4.02900  3.08263  3.19020  1.42525  2.01843  3.29772  5.52088  4.20449    391 s - - -
          2.68618  4.42225  2.77519  2.73123  3.46354  2.40513  3.72494  3.29354  2.67741  2.69355  4.24690  2.90347  2.73739  3.18146  2.89801  2.37887  2.77519  2.98518  4.58477  3.61503
          0.01328  4.72387  5.44622  0.61958  0.77255  0.48576  0.95510
    259   2.91317  5.42104  1.55864  1.78982  4.74452  3.57176  3.84513  4.23027  2.63687  3.22772  4.47731  3.03683  4.02370  2.39122  3.14520  2.86207  2.60529  3.80151  5.85960  4.43490    392 d - - -
          2.68618  4.42225  2.77519  2.73123  3.46354  2.40513  3.72494  3.29354  2.67741  2.69355  4.24690  2.90347  2.73739  3.18146  2.89801  2.37887  2.77519  2.98518  4.58477  3.61503
          0.26480  4.72387  1.49718  0.61958  0.77255  0.48576  0.95510
    260   2.77313  5.25138  1.66009  2.22900  4.57111  3.47978  2.80936  4.05156  2.47453  3.54460  4.30364  2.84203  3.90756  2.82491  2.45754  2.73263  3.00877  3.63191  5.68715  3.83855    393 d - - -
          2.68618  4.42225  2.77519  2.73123  3.46354  2.40513  3.72494  3.29354  2.67741  2.69355  4.24690  2.90347  2.73739  3.18146  2.89801  2.37887  2.77519  2.98518  4.58477  3.61503
          0.01705  4.47611  5.19846  0.61958  0.77255  0.30360  1.34002
    261   2.90332  5.37066  1.70310  1.48905  4.68202  3.40528  3.84722  3.83552  2.64404  3.66255  4.43197  3.04724  4.02403  2.83727  3.14968  2.86125  3.14423  2.87317  5.82166  4.40778    394 e - - -
          2.68618  4.42225  2.77519  2.73123  3.46354  2.40513  3.72494  3.29354  2.67741  2.69355  4.24690  2.90347  2.73739  3.18146  2.89801  2.37887  2.77519  2.98518  4.58477  3.61503
          0.01328  4.72387  5.44622  0.61958  0.77255  0.48576  0.95510
    262   2.77527  4.57924  3.32087  2.96769  3.45805  3.72165  3.96361  2.87944  2.82085  2.79704  3.40376  2.46537  4.10369  3.24905  3.31797  2.05868  2.94362  1.79006  5.15004  3.66327    395 v - - -
          2.68618  4.42225  2.77519  2.73123  3.46354  2.40513  3.72494  3.29354  2.67741  2.69355  4.24690  2.90347  2.73739  3.18146  2.89801  2.37887  2.77519  2.98518  4.58477  3.61503
          0.01328  4.72387  5.44622  0.61958  0.77255  0.48576  0.95510
    263   2.58141  4.29920  3.14699  2.28192  4.30503  3.59580  3.26520  3.72809  2.63080  3.32009  4.12761  3.14436  1.50761  2.92608  3.09094  2.66661  2.94428  3.38808  5.55080  4.21030    396 p - - -
          2.68811  4.42457  2.77605  2.72942  3.46238  2.40733  3.72726  3.29177  2.67819  2.69143  4.24657  2.90237  2.73971  3.18207  2.89878  2.37654  2.77532  2.98515  4.56889  3.61735
          0.49898  1.06219  3.05436  2.96615  0.05287  0.48576  0.95510
    264   2.75742  3.69322  3.71607  3.14709  2.72932  3.38001  4.02151  2.80971  3.09373  2.44490  3.54339  2.96465  3.30908  3.38596  3.42686  2.10178  2.10750  2.54190  5.02560  3.79970    419 s - - -
          2.68618  4.42225  2.77519  2.73123  3.46354  2.40513  3.72494  3.29354  2.67741  2.69355  4.24690  2.90347  2.73739  3.18146  2.89801  2.37887  2.77519  2.98518  4.58477  3.61503
          0.01388  4.68008  5.40243  0.61958  0.77255  0.45882  0.99974
    265   2.79253  5.29461  2.75856  2.17038  4.63551  3.55032  3.74736  4.11855  1.95126  3.59688  4.33816  2.87300  3.06079  2.76695  2.71111  1.75806  3.02446  3.68337  5.72775  4.31872    420 s - - -
          2.68618  4.42225  2.77519  2.73123  3.46354  2.40513  3.72494  3.29354  2.67741  2.69355  4.24690  2.90347  2.73739  3.18146  2.89801  2.37887  2.77519  2.98518  4.58477  3.61503
          0.01339  4.71593  5.43827  0.61958  0.77255  0.50255  0.92884
    266   2.58948  4.83961  2.05181  2.66030  4.04384  3.45682  3.84675  3.17353  2.51328  2.11755  3.13880  3.11994  4.02071  2.84550  3.13340  2.72204  3.00133  2.86703  5.36712  3.86784    421 d - - -
          2.68618  4.42225  2.77519  2.73123  3.46354  2.40513  3.72494  3.29354  2.67741  2.69355  4.24690  2.90347  2.73739  3.18146  2.89801  2.37887  2.77519  2.98518  4.58477  3.61503
          0.01339  4.71593  5.43827  0.61958  0.77255  0.50255  0.92884
    267   2.58028  5.18427  1.89813  2.50475  4.49826  3.55690  3.75778  3.57465  2.51201  3.48086  4.24371  3.04534  3.29278  2.47714  2.99776  2.14217  2.50623  3.36286  5.64860  4.26179    422 d - - -
          2.68618  4.42225  2.77519  2.73123  3.46354  2.40513  3.72494  3.29354  2.67741  2.69355  4.24690  2.90347  2.73739  3.18146  2.89801  2.37887  2.77519  2.98518  4.58477  3.61503
          0.01339  4.71593  5.43827  0.61958  0.77255  0.50255  0.92884
    268   2.52349  5.22129  3.02658  2.21870  4.54248  3.55627  3.76070  4.00858  2.51244  3.30037  4.27806  2.50696  2.41421  2.60241  2.99974  1.89097  2.90960  3.60109  5.67825  4.28486    423 s - - -
          2.68618  4.42225  2.77519  2.73123  3.46354  2.40513  3.72494  3.29354  2.67741  2.69355  4.24690  2.90347  2.73739  3.18146  2.89801  2.37887  2.77519  2.98518  4.58477  3.61503
          0.01339  4.71593  5.43827  0.61958  0.77255  0.50255  0.92884
    269   2.76822  4.68982  2.93215  2.31917  4.55854  3.54916  2.37063  4.03118  2.00603  3.33680  3.39462  2.88558  3.74115  2.48156  2.84420  2.45510  2.64655  3.61280  5.67627  4.27736    424 k - - -
          2.68618  4.42225  2.77519  2.73123  3.46354  2.40513  3.72494  3.29354  2.67741  2.69355  4.24690  2.90347  2.73739  3.18146  2.89801  2.37887  2.77519  2.98518  4.58477  3.61503
          0.02246  4.71593  4.32345  0.61958  0.77255  0.50255  0.92884
    270   2.63108  5.62025  1.52309  1.64846  4.94550  2.35632  3.95796  4.45143  2.82871  3.92660  4.70547  3.03818  4.09837  3.00230  3.37316  2.54576  3.32042  4.00798  6.06827  4.60636    425 d - - -
          2.68618  4.42225  2.77519  2.73123  3.46354  2.40513  3.72494  3.29354  2.67741  2.69355  4.24690  2.90347  2.73739  3.18146  2.89801  2.37887  2.77519  2.98518  4.58477  3.61503
          0.10317  4.70698  2.41921  0.61958  0.77255  0.52097  0.90127
    271   2.64860  5.20708  2.98108  1.74084  4.53060  2.15778  3.73532  3.99700  2.39488  3.50534  4.26453  2.89362  3.01414  2.84448  2.73611  2.74172  3.00173  3.36153  5.66076  4.26737    426 e - - -
          2.68618  4.42225  2.77519  2.73123  3.46354  2.40513  3.72494  3.29354  2.67741  2.69355  4.24690  2.90347  2.73739  3.18146  2.89801  2.37887  2.77519  2.98518  4.58477  3.61503
          0.01477  4.61858  5.34092  0.61958  0.77255  0.67953  0.70696
    272   2.62715  4.92641  3.14383  2.50248  4.16377  2.25352  3.77680  3.57838  2.50578  3.03988  4.00047  2.98271  3.75020  2.81955  2.73484  2.39689  2.83062  2.23770  5.43282  4.10116    427 v - - -
          2.68618  4.42225  2.77519  2.73123  3.46354  2.40513  3.72494  3.29354  2.67741  2.69355  4.24690  2.90347  2.73739  3.18146  2.89801  2.37887  2.77519  2.98518  4.58477  3.61503
          0.03333  4.61858  3.77598  0.61958  0.77255  0.67953  0.70696
    273   2.72951  3.00560  3.09429  2.23071  3.83477  3.54774  2.92496  3.67168  2.53245  3.14412  4.05501  2.94694  3.49463  2.44576  3.00268  2.02727  2.96081  3.33077  5.47961  3.88741    428 s - - -
          2.68618  4.42225  2.77519  2.73123  3.46354  2.40513  3.72494  3.29354  2.67741  2.69355  4.24690  2.90347  2.73739  3.18146  2.89801  2.37887  2.77519  2.98518  4.58477  3.61503
          0.07077  4.60029  2.84266  0.61958  0.77255  0.70787  0.67864
    274   2.78170  5.27220  2.66499  1.59903  4.60061  2.42229  3.73027  3.76088  2.16472  3.57083  4.32426  2.80929  3.92094  2.83807  2.99422  2.54124  3.01812  3.65524  5.71306  4.30016    429 e - - -
          2.68618  4.42225  2.77519  2.73123  3.46354  2.40513  3.72494  3.29354  2.67741  2.69355  4.24690  2.90347  2.73739  3.18146  2.89801  2.37887  2.77519  2.98518  4.58477  3.61503
          0.19606  4.54542  1.78722  0.61958  0.77255  0.75847  0.63183
    275   2.69331  4.92619  2.97866  2.56261  4.44269  2.55899  3.82702  3.88554  2.18861  3.44760  4.24317  2.83348  3.91097  2.97045  3.04422  1.49647  2.85475  3.47541  5.63837  4.29242    430 s - - -
          2.68618  4.42225  2.77519  2.73123  3.46354  2.40513  3.72494  3.29354  2.67741  2.69355  4.24690  2.90347  2.73739  3.18146  2.89801  2.37887  2.77519  2.98518  4.58477  3.61503
          0.01879  4.37959  5.10193  0.61958  0.77255  0.27057  1.43947
    276   2.47726  5.26761  3.02344  2.41094  4.60238  3.56613  3.76759  4.07362  2.04492  3.56948  4.32274  1.74453  3.44165  2.87311  2.86000  2.18523  3.04092  3.65522  5.71366  4.31733    431 n - - -
          2.68618  4.42225  2.77519  2.73123  3.46354  2.40513  3.72494  3.29354  2.67741  2.69355  4.24690  2.90347  2.73739  3.18146  2.89801  2.37887  2.77519  2.98518  4.58477  3.61503
          0.01328  4.72387  5.44622  0.61958  0.77255  0.48576  0.95510
    277   1.92006  3.26632  3.37431  2.81502  3.93408  3.65684  3.90875  3.31846  2.45469  2.98615  3.84239  3.28950  2.76920  3.12719  3.21738  2.22730  2.49275  2.83855  5.29940  3.74008    432 a - - -
          2.68618  4.42225  2.77519  2.73123  3.46354  2.40513  3.72494  3.29354  2.67741  2.69355  4.24690  2.90347  2.73739  3.18146  2.89801  2.37887  2.77519  2.98518  4.58477  3.61503
          0.01328  4.72387  5.44622  0.61958  0.77255  0.48576  0.95510
    278   2.69731  4.51828  2.93224  1.98980  4.59970  3.31175  3.11247  4.08002  1.97935  3.47091  4.30558  2.31298  3.55197  2.83467  2.96489  2.26069  3.00249  3.64902  5.70017  3.92119    433 k - - -
          2.68618  4.42225  2.77519  2.73123  3.46354  2.40513  3.72494  3.29354  2.67741  2.69355  4.24690  2.90347  2.73739  3.18146  2.89801  2.37887  2.77519  2.98518  4.58477  3.61503
          0.01328  4.72387  5.44622  0.61958  0.77255  0.48576  0.95510
    279   2.31033  4.89529  2.67407  2.67960  3.81344  2.95823  3.85088  3.54581  2.67660  3.17203  3.99900  3.04493  3.09368  3.01964  3.13021  2.24725  3.01211  1.95418  5.43878  4.12123    434 v - - -
          2.68618  4.42225  2.77519  2.73123  3.46354  2.40513  3.72494  3.29354  2.67741  2.69355  4.24690  2.90347  2.73739  3.18146  2.89801  2.37887  2.77519  2.98518  4.58477  3.61503
          0.01328  4.72387  5.44622  0.61958  0.77255  0.48576  0.95510
    280   1.53400  4.65764  3.44945  2.88959  3.84273  2.97544  3.94029  3.21702  2.86165  2.60431  3.56074  2.73549  4.07894  3.18821  3.11954  2.77818  2.88932  2.44438  5.23528  3.97002    435 a - - -
          2.68618  4.42225  2.77519  2.73123  3.46354  2.40513  3.72494  3.29354  2.67741  2.69355  4.24690  2.90347  2.73739  3.18146  2.89801  2.37887  2.77519  2.98518  4.58477  3.61503
          0.01328  4.72387  5.44622  0.61958  0.77255  0.48576  0.95510
    281   2.86368  5.32721  1.36364  2.14973  4.64394  2.85717  3.81654  3.76010  2.59610  3.62220  4.38523  2.87684  4.00125  2.93000  2.93403  2.82639  3.10176  3.25402  5.77753  4.36925    436 d - - -
          2.68618  4.42225  2.77519  2.73123  3.46354  2.40513  3.72494  3.29354  2.67741  2.69355  4.24690  2.90347  2.73739  3.18146  2.89801  2.37887  2.77519  2.98518  4.58477  3.61503
          0.01328  4.72387  5.44622  0.61958  0.77255  0.48576  0.95510
    282   2.04160  4.27756  4.72140  3.91604  2.84766  4.06669  4.39869  2.29510  3.94076  1.48989  2.67564  4.18104  4.41710  4.09125  3.99955  3.37616  3.12553  1.86972  4.91499  3.74488    437 l - - -
          2.68618  4.42225  2.77519  2.73123  3.46354  2.40513  3.72494  3.29354  2.67741  2.69355  4.24690  2.90347  2.73739  3.18146  2.89801  2.37887  2.77519  2.98518  4.58477  3.61503
          0.01328  4.72387  5.44622  0.61958  0.77255  0.48576  0.95510
    283   3.24808  4.58521  5.14595  4.54315  1.45026  4.45878  4.75825  2.36181  4.35913  1.42058  2.49598  4.59774  4.73669  4.42264  4.36701  3.78371  3.47154  2.13387  5.12082  3.60818    438 l - - -
          2.68618  4.42225  2.77519  2.73123  3.46354  2.40513  3.72494  3.29354  2.67741  2.69355  4.24690  2.90347  2.73739  3.18146  2.89801  2.37887  2.77519  2.98518  4.58477  3.61503
          0.01328  4.72387  5.44622  0.61958  0.77255  0.48576  0.95510
    284   3.41783  6.10064  0.89784  1.60212  5.38877  3.62702  4.20290  4.94562  3.26867  4.39838  5.25125  3.07402  2.73877  3.36856  3.91180  3.27316  3.71357  4.47937  6.54246  4.98425    439 d - - -
          2.68639  4.42246  2.77540  2.73144  3.46375  2.40534  3.72515  3.29371  2.67762  2.69277  4.24711  2.90368  2.73722  3.18160  2.89822  2.37896  2.77540  2.98334  4.58498  3.61524
          0.44305  1.06219  4.40433  0.68401  0.70237  0.48576  0.95510
    285   2.94516  5.32758  2.94188  2.56997  4.65491  3.60645  2.88140  4.13089  2.59176  3.65277  4.44205  1.83662  4.06869  2.93727  3.11532  1.43500  3.19292  3.73577  5.80867  4.42049    442 s - - -
          2.68618  4.42225  2.77519  2.73123  3.46354  2.40513  3.72494  3.29354  2.67741  2.69355  4.24690  2.90347  2.73739  3.18146  2.89801  2.37887  2.77519  2.98518  4.58477  3.61503
          0.01339  4.71593  5.43827  0.61958  0.77255  0.50255  0.92884
    286   3.40073  5.85221  2.78908  0.67898  5.21976  3.74152  4.15226  4.70019  2.24138  4.16368  5.02001  3.22503  4.31226  3.30693  3.28880  3.30650  3.66078  4.29353  6.25007  4.86355    443 E - - -
          2.68618  4.42225  2.77519  2.73123  3.46354  2.40513  3.72494  3.29354  2.67741  2.69355  4.24690  2.90347  2.73739  3.18146  2.89801  2.37887  2.77519  2.98518  4.58477  3.61503
          0.01339  4.71593  5.43827  0.61958  0.77255  0.50255  0.92884
    287   2.89807  4.31309  4.56113  3.96916  3.16882  4.04678  3.03743  2.32675  3.81388  2.30889  1.69139  4.10109  4.39963  3.99799  3.92851  3.34886  3.13018  1.53880  4.92847  3.73942    444 v - - -
          2.68618  4.42225  2.77519  2.73123  3.46354  2.40513  3.72494  3.29354  2.67741  2.69355  4.24690  2.90347  2.73739  3.18146  2.89801  2.37887  2.77519  2.98518  4.58477  3.61503
          0.01339  4.71593  5.43827  0.61958  0.77255  0.50255  0.92884
    288   2.39244  4.89879  1.79755  2.83130  1.55149  3.68186  4.02112  3.50176  2.98410  3.16153  4.05195  3.31848  4.15187  3.27570  3.26758  3.01272  3.18079  3.23115  5.37536  4.00119    445 f - - -
          2.68618  4.42225  2.77519  2.73123  3.46354  2.40513  3.72494  3.29354  2.67741  2.69355  4.24690  2.90347  2.73739  3.18146  2.89801  2.37887  2.77519  2.98518  4.58477  3.61503
          0.01339  4.71593  5.43827  0.61958  0.77255  0.50255  0.92884
    289   3.37296  5.98296  2.29397  0.81981  5.32012  2.00049  4.19541  4.86394  3.23537  4.33236  5.17905  3.08995  4.25942  3.36051  3.85323  3.24775  3.67123  4.40318  6.47532  4.94738    446 e - - -
          2.68618  4.42225  2.77519  2.73123  3.46354  2.40513  3.72494  3.29354  2.67741  2.69355  4.24690  2.90347  2.73739  3.18146  2.89801  2.37887  2.77519  2.98518  4.58477  3.61503
          0.01339  4.71593  5.43827  0.61958  0.77255  0.50255  0.92884
    290   3.29033  4.88888  4.13180  3.63474  2.85548  3.32278  3.97388  3.43004  3.46514  3.02576  4.02143  3.89751  4.55323  2.67741  3.72635  3.47816  3.51981  3.23090  1.38992  1.62168    447 w - - -
          2.68618  4.42225  2.77519  2.73123  3.46354  2.40513  3.72494  3.29354  2.67741  2.69355  4.24690  2.90347  2.73739  3.18146  2.89801  2.37887  2.77519  2.98518  4.58477  3.61503
          0.01339  4.71593  5.43827  0.61958  0.77255  0.50255  0.92884
    291   2.73318  4.61936  3.61760  3.09119  3.34456  2.73073  4.11929  3.38278  3.06514  2.88570  3.94179  3.47660  4.10233  3.38194  3.44942  1.77504  1.46316  3.08590  5.39745  4.14066    448 t - - -
          2.68618  4.42225  2.77519  2.73123  3.46354  2.40513  3.72494  3.29354  2.67741  2.69355  4.24690  2.90347  2.73739  3.18146  2.89801  2.37887  2.77519  2.98518  4.58477  3.61503
          0.01339  4.71593  5.43827  0.61958  0.77255  0.50255  0.92884
    292   2.78475  5.00251  3.21383  2.73746  4.54986  2.14326  3.96962  3.99248  2.74987  3.56042  4.34931  3.22342  4.03571  1.45348  3.19894  2.36636  2.49699  3.42209  5.75475  4.41251    449 q - - -
          2.68618  4.42225  2.77519  2.73123  3.46354  2.40513  3.72494  3.29354  2.67741  2.69355  4.24690  2.90347  2.73739  3.18146  2.89801  2.37887  2.77519  2.98518  4.58477  3.61503
          0.01339  4.71593  5.43827  0.61958  0.77255  0.50255  0.92884
    293   2.92605  5.11971  3.35209  2.76198  4.42748  3.71152  3.85839  3.60513  2.34125  3.39561  3.78927  3.25235  4.10116  3.00042  1.57304  1.59820  3.14922  3.49848  5.58879  4.29182    450 r - - -
          2.68618  4.42225  2.77519  2.73123  3.46354  2.40513  3.72494  3.29354  2.67741  2.69355  4.24690  2.90347  2.73739  3.18146  2.89801  2.37887  2.77519  2.98518  4.58477  3.61503
          0.01339  4.71593  5.43827  0.61958  0.77255  0.50255  0.92884
    294   1.80232  4.86064  3.11647  2.93927  4.67827  2.48283  4.17022  4.13112  3.01344  3.71567  4.49939  3.36098  2.08657  3.32987  3.46187  1.55430  3.10463  3.64072  5.91187  4.59253    451 s - - -
          2.68573  4.42382  2.77309  2.73125  3.46361  2.40620  3.72312  3.29098  2.67666  2.69215  4.24576  2.90504  2.73723  3.18231  2.89939  2.37926  2.77626  2.98508  4.58634  3.61660
          0.43510  1.05425  5.43827  2.58501  0.07839  0.50255  0.92884
    295   2.81828  0.69988  4.45608  4.00938  4.17301  3.61619  4.63274  3.51581  3.51258  3.12910  4.25665  4.01505  4.29934  4.03916  3.05947  2.94088  3.25278  3.19878  5.63317  4.39106    467 c - - -
          2.68618  4.42225  2.77519  2.73123  3.46354  2.40513  3.72494  3.29354  2.67741  2.69355  4.24690  2.90347  2.73739  3.18146  2.89801  2.37887  2.77519  2.98518  4.58477  3.61503
          0.01339  4.71593  5.43827  0.61958  0.77255  0.47541  0.97189
    296   2.83266  5.22712  3.07804  2.25328  4.55574  3.44406  3.79297  3.81390  1.72489  3.42598  4.29742  3.08678  3.99868  2.90729  2.96358  1.56744  2.98071  3.61344  5.68658  4.31287    468 s - - -
          2.68618  4.42225  2.77519  2.73123  3.46354  2.40513  3.72494  3.29354  2.67741  2.69355  4.24690  2.90347  2.73739  3.18146  2.89801  2.37887  2.77519  2.98518  4.58477  3.61503
          0.09268  4.72387  2.53027  0.61958  0.77255  0.48576  0.95510
    297   2.81457  4.90887  3.19366  2.91422  4.63008  3.47921  3.84055  4.12087  3.06086  3.71894  4.53847  3.05785  1.28288  3.39216  3.47585  1.56665  3.19243  3.66367  5.90022  4.57211    469 p - - -
          2.68618  4.42225  2.77519  2.73123  3.46354  2.40513  3.72494  3.29354  2.67741  2.69355  4.24690  2.90347  2.73739  3.18146  2.89801  2.37887  2.77519  2.98518  4.58477  3.61503
          0.01437  4.64556  5.36790  0.61958  0.77255  0.63518  0.75469
    298   3.37511  5.91313  2.43713  0.61857  5.29526  2.94702  4.21028  4.83770  3.25375  4.32330  5.18927  3.09639  4.25458  3.38558  3.85057  3.25852  3.68503  4.38375  6.45023  4.95049    470 E - - -
          2.68626  4.42233  2.77528  2.73131  3.46362  2.40521  3.72503  3.29362  2.67741  2.69363  4.24698  2.90355  2.73748  3.18154  2.89670  2.37895  2.77528  2.98526  4.58485  3.61511
          0.36473  1.22964  4.32601  0.12813  2.11810  0.40253  1.10451
    299   3.20444  4.54791  3.65555  4.38388  3.66396  4.47823  4.87504  1.80445  4.26126  1.36456  3.55146  4.54172  4.79302  4.45529  4.39498  3.80843  3.44445  1.24855  5.40343  4.22572    472 v - - -
          2.68618  4.42225  2.77519  2.73123  3.46354  2.40513  3.72494  3.29354  2.67741  2.69355  4.24690  2.90347  2.73739  3.18146  2.89801  2.37887  2.77519  2.98518  4.58477  3.61503
          0.01339  4.71593  5.43827  0.61958  0.77255  0.50255  0.92884
    300   2.81666  2.57225  4.20710  3.62641  2.29747  3.90154  2.20151  2.76150  3.50794  2.12454  3.42201  3.84894  4.27040  3.49714  3.26138  3.18492  3.04825  2.56612  4.81456  2.68805    473 l - - -
          2.68618  4.42225  2.77519  2.73123  3.46354  2.40513  3.72494  3.29354  2.67741  2.69355  4.24690  2.90347  2.73739  3.18146  2.89801  2.37887  2.77519  2.98518  4.58477  3.61503
          0.01339  4.71593  5.43827  0.61958  0.77255  0.47541  0.97189
    301   2.59222  3.75437  3.28927  2.74276  4.29059  3.57049  3.91573  3.70712  2.31881  3.31682  4.13003  3.22777  2.73882  3.07496  3.08630  1.37602  2.79430  3.35655  5.55955  4.24023    474 s - - -
          2.68618  4.42225  2.77519  2.73123  3.46354  2.40513  3.72494  3.29354  2.67741  2.69355  4.24690  2.90347  2.73739  3.18146  2.89801  2.37887  2.77519  2.98518  4.58477  3.61503
          0.01328  4.72387  5.44622  0.61958  0.77255  0.48576  0.95510
    302   2.86015  5.21480  3.18052  2.61446  4.55792  3.63136  3.80284  3.84004  1.77478  3.51588  4.29520  3.06420  4.02698  2.91944  2.44368  1.59922  2.55346  3.61266  5.67085  4.32167    475 s - - -
          2.68618  4.42225  2.77519  2.73123  3.46354  2.40513  3.72494  3.29354  2.67741  2.69355  4.24690  2.90347  2.73739  3.18146  2.89801  2.37887  2.77519  2.98518  4.58477  3.61503
          0.01328  4.72387  5.44622  0.61958  0.77255  0.48576  0.95510
    303   2.89958  5.02299  3.22191  2.93071  4.74706  3.55298  4.21458  4.21434  3.01515  3.79367  4.61276  3.37710  1.12075  2.51989  3.41430  1.90002  3.26356  3.75851  5.97340  4.65138    476 p - - -
          2.68618  4.42225  2.77519  2.73123  3.46354  2.40513  3.72494  3.29354  2.67741  2.69355  4.24690  2.90347  2.73739  3.18146  2.89801  2.37887  2.77519  2.98518  4.58477  3.61503
          0.01328  4.72387  5.44622  0.61958  0.77255  0.48576  0.95510
    304   2.52440  4.23570  4.32327  3.73253  2.61727  3.89544  4.20399  2.36966  3.59954  2.33462  3.17387  3.90772  3.95143  2.91966  3.75348  2.71136  3.01211  1.48695  4.84973  3.37558    477 v - - -
          2.68618  4.42225  2.77519  2.73123  3.46354  2.40513  3.72494  3.29354  2.67741  2.69355  4.24690  2.90347  2.73739  3.18146  2.89801  2.37887  2.77519  2.98518  4.58477  3.61503
          0.01328  4.72387  5.44622  0.61958  0.77255  0.48576  0.95510
    305   2.91818  5.35086  3.06867  1.70963  4.70163  3.37665  3.81994  4.15695  1.29232  3.64213  4.02791  3.11235  3.73464  2.93110  2.90494  2.88419  3.14564  3.74872  5.77047  4.40075    478 k - - -
          2.68618  4.42225  2.77519  2.73123  3.46354  2.40513  3.72494  3.29354  2.67741  2.69355  4.24690  2.90347  2.73739  3.18146  2.89801  2.37887  2.77519  2.98518  4.58477  3.61503
          0.01328  4.72387  5.44622  0.61958  0.77255  0.48576  0.95510
    306   2.42204  4.91827  2.93956  2.64934  4.14157  3.61615  3.61461  3.24593  2.46692  2.90396  2.76466  2.99593  4.00513  2.87609  3.05256  1.86183  2.61127  3.04417  5.43163  4.10904    479 s - - -
          2.68618  4.42225  2.77519  2.73123  3.46354  2.40513  3.72494  3.29354  2.67741  2.69355  4.24690  2.90347  2.73739  3.18146  2.89801  2.37887  2.77519  2.98518  4.58477  3.61503
          0.01328  4.72387  5.44622  0.61958  0.77255  0.48576  0.95510
    307   2.75490  5.26256  2.92020  2.49916  4.59225  3.56785  3.75803  4.06251  2.06739  2.87657  4.31030  2.06665  3.96582  1.88828  2.90871  2.55869  3.03247  3.64559  5.70101  4.30646    480 q - - -
          2.68618  4.42225  2.77519  2.73123  3.46354  2.40513  3.72494  3.29354  2.67741  2.69355  4.24690  2.90347  2.73739  3.18146  2.89801  2.37887  2.77519  2.98518  4.58477  3.61503
          0.01328  4.72387  5.44622  0.61958  0.77255  0.48576  0.95510
    308   2.60764  4.31411  3.64852  3.50757  3.43073  3.35901  4.15856  1.72424  3.41344  2.45358  3.26573  3.77832  3.00545  3.66004  3.64795  3.06438  2.81278  1.73358  4.92995  3.72937    481 i - - -
          2.68618  4.42225  2.77519  2.73123  3.46354  2.40513  3.72494  3.29354  2.67741  2.69355  4.24690  2.90347  2.73739  3.18146  2.89801  2.37887  2.77519  2.98518  4.58477  3.61503
          0.01328  4.72387  5.44622  0.61958  0.77255  0.48576  0.95510
    309   2.53047  5.18660  2.94379  1.68696  4.10929  3.55978  3.75133  3.95434  2.26859  3.08129  3.82475  3.04350  2.87944  2.74204  2.98812  2.49079  2.74315  3.35988  5.64249  4.25546    482 e - - -
          2.68618  4.42225  2.77519  2.73123  3.46354  2.40513  3.72494  3.29354  2.67741  2.69355  4.24690  2.90347  2.73739  3.18146  2.89801  2.37887  2.77519  2.98518  4.58477  3.61503
          0.01328  4.72387  5.44622  0.61958  0.77255  0.48576  0.95510
    310   2.92752  5.44265  1.33421  2.41281  4.76931  2.85202  3.85666  4.25850  2.40629  3.74206  4.50260  2.43426  4.03114  2.97078  3.08019  2.58058  3.17028  3.57509  5.88294  4.45408    483 d - - -
          2.68583  4.42346  2.77640  2.73211  3.46197  2.40519  3.72615  3.29258  2.67507  2.69348  4.24784  2.90441  2.73860  3.18234  2.89625  2.37912  2.77486  2.98604  4.58598  3.61320
          0.74040  1.09761  1.66385  2.35761  0.09943  0.48576  0.95510
    311   2.64904  5.05313  3.04254  2.42261  4.33805  3.52117  3.71303  3.77655  2.26864  3.07439  4.11549  2.88720  2.02989  2.75745  2.69873  2.60343  2.45101  3.41210  5.52379  4.16349    497 p - - -
          2.68618  4.42225  2.77519  2.73123  3.46354  2.40513  3.72494  3.29354  2.67741  2.69355  4.24690  2.90347  2.73739  3.18146  2.89801  2.37887  2.77519  2.98518  4.58477  3.61503
          0.01632  4.51918  5.24153  0.61958  0.77255  0.75160  0.63793
    312   2.71789  5.09799  2.53828  2.45824  4.39283  3.03526  3.28001  3.46904  2.46681  3.38257  4.15450  1.82923  3.90236  2.82216  2.95000  2.52752  2.74853  3.32231  5.56347  3.76159    498 n - - -
          2.68618  4.42225  2.77519  2.73123  3.46354  2.40513  3.72494  3.29354  2.67741  2.69355  4.24690  2.90347  2.73739  3.18146  2.89801  2.37887  2.77519  2.98518  4.58477  3.61503
          0.02975  4.54363  3.98039  0.61958  0.77255  0.78798  0.60653
    313   2.74106  5.01921  2.81255  1.80248  4.27904  3.36470  3.74652  3.70936  2.53923  2.01094  4.08824  2.90277  3.93126  2.76160  3.01364  2.70215  2.72293  3.25600  5.50800  4.15194    499 e - - -
          2.68618  4.42225  2.77519  2.73123  3.46354  2.40513  3.72494  3.29354  2.67741  2.69355  4.24690  2.90347  2.73739  3.18146  2.89801  2.37887  2.77519  2.98518  4.58477  3.61503
          0.01615  4.53002  5.25237  0.61958  0.77255  0.75986  0.63061
    314   2.63107  4.02838  2.97299  2.49632  3.41459  3.61271  3.83964  2.49336  2.73810  2.73400  3.57263  2.93484  3.99780  3.06844  3.15705  1.90210  2.75624  2.87993  5.19286  3.91694    500 s - - -
          2.68618  4.42225  2.77519  2.73123  3.46354  2.40513  3.72494  3.29354  2.67741  2.69355  4.24690  2.90347  2.73739  3.18146  2.89801  2.37887  2.77519  2.98518  4.58477  3.61503
          0.01588  4.54625  5.26860  0.61958  0.77255  0.52123  0.90088
    315   2.63072  5.34522  1.94504  2.37928  4.67289  3.53342  1.98665  4.15757  2.55710  3.64275  4.39700  2.49931  3.38467  2.71643  2.97286  2.79537  3.07952  3.72781  5.78256  4.36358    501 d - - -
          2.68618  4.42225  2.77519  2.73123  3.46354  2.40513  3.72494  3.29354  2.67741  2.69355  4.24690  2.90347  2.73739  3.18146  2.89801  2.37887  2.77519  2.98518  4.58477  3.61503
          0.01438  4.64469  5.36704  0.61958  0.77255  0.63665  0.75303
    316   2.62566  4.50295  3.56618  2.42405  3.43875  3.03446  3.95740  2.38278  2.95933  2.45317  3.48403  3.42149  4.09009  2.95820  2.86661  2.94956  2.74990  1.98563  5.08004  3.83874    502 v - - -
          2.68618  4.42225  2.77519  2.73123  3.46354  2.40513  3.72494  3.29354  2.67741  2.69355  4.24690  2.90347  2.73739  3.18146  2.89801  2.37887  2.77519  2.98518  4.58477  3.61503
          0.01438  4.64469  5.36704  0.61958  0.77255  0.63665  0.75303
    317   2.35130  4.89062  3.04051  2.62599  4.12127  3.58614  3.80258  2.82778  2.53226  3.02532  3.97345  2.43342  3.67868  2.96595  3.07566  2.59856  1.84138  3.21943  5.41129  4.08894    503 t - - -
          2.68618  4.42225  2.77519  2.73123  3.46354  2.40513  3.72494  3.29354  2.67741  2.69355  4.24690  2.90347  2.73739  3.18146  2.89801  2.37887  2.77519  2.98518  4.58477  3.61503
          0.01438  4.64469  5.36704  0.61958  0.77255  0.63665  0.75303
    318   2.74666  3.39842  2.94805  1.66337  4.44611  3.24269  3.58660  3.66979  2.48397  3.33831  4.19771  3.02392  3.79180  2.13253  2.89656  2.73176  2.74292  3.51175  5.60451  4.22212    504 e - - -
          2.68618  4.42225  2.77519  2.73123  3.46354  2.40513  3.72494  3.29354  2.67741  2.69355  4.24690  2.90347  2.73739  3.18146  2.89801  2.37887  2.77519  2.98518  4.58477  3.61503
          0.05238  4.64469  3.18392  0.61958  0.77255  0.59610  0.80064
    319   2.65913  5.22044  2.52577  2.05644  4.55252  3.21475  3.70579  3.81004  2.30303  3.52012  4.26495  2.14464  3.76385  2.80681  2.62914  2.62281  2.97154  2.79142  5.66076  4.25717    505 e - - -
          2.68633  4.42240  2.77517  2.73130  3.46369  2.40492  3.72510  3.29325  2.67748  2.69362  4.24705  2.90322  2.73738  3.18135  2.89806  2.37884  2.77535  2.98533  4.58492  3.61478
          0.25559  3.02456  1.73184  1.92841  0.15710  0.67643  0.71015
    320   2.69647  4.50437  3.19882  2.67929  3.65767  3.62410  3.86913  3.01636  2.61653  1.66206  3.60364  3.30190  4.01285  2.99240  3.19193  2.79469  2.92835  2.19971  5.07341  3.82336    520 l - - -
          2.68618  4.42225  2.77519  2.73123  3.46354  2.40513  3.72494  3.29354  2.67741  2.69355  4.24690  2.90347  2.73739  3.18146  2.89801  2.37887  2.77519  2.98518  4.58477  3.61503
          0.01783  4.43157  5.15392  0.61958  0.77255  0.54818  0.86275
    321   2.63947  4.87015  2.98892  2.08596  4.09253  3.40218  3.78338  2.02547  2.23404  2.93896  3.94662  3.01098  3.96385  2.94823  3.05481  2.78321  2.87822  2.90482  5.38528  4.06435    521 i - - -
          2.68618  4.42225  2.77519  2.73123  3.46354  2.40513  3.72494  3.29354  2.67741  2.69355  4.24690  2.90347  2.73739  3.18146  2.89801  2.37887  2.77519  2.98518  4.58477  3.61503
          0.01518  4.59107  5.31342  0.61958  0.77255  0.72167  0.66542
    322   2.72664  3.82525  3.76146  3.66851  2.96086  3.84052  4.14865  1.64983  3.35410  1.99991  3.30077  3.84847  3.49397  3.54674  3.69539  3.03132  2.79948  2.07143  4.79966  3.61059    522 i - - -
          2.68618  4.42225  2.77519  2.73123  3.46354  2.40513  3.72494  3.29354  2.67741  2.69355  4.24690  2.90347  2.73739  3.18146  2.89801  2.37887  2.77519  2.98518  4.58477  3.61503
          0.01518  4.59107  5.31342  0.61958  0.77255  0.69439  0.69190
    323   2.58290  5.22131  2.67523  2.27674  4.55173  1.95310  2.93808  4.02817  2.29693  3.51993  4.26696  2.98281  3.63794  2.64073  2.80576  2.63591  2.97535  3.46873  5.66187  4.25850    523 g - - -
          2.68618  4.42225  2.77519  2.73123  3.46354  2.40513  3.72494  3.29354  2.67741  2.69355  4.24690  2.90347  2.73739  3.18146  2.89801  2.37887  2.77519  2.98518  4.58477  3.61503
          0.01504  4.60011  5.32246  0.61958  0.77255  0.61765  0.77481
    324   1.82778  5.11286  3.04971  2.19240  4.40587  3.30646  3.37385  3.85500  2.32965  3.39550  4.16933  3.03142  3.79140  2.84957  2.53372  2.67709  2.52550  3.03535  5.57895  4.20426    524 a - - -
          2.68618  4.42225  2.77519  2.73123  3.46354  2.40513  3.72494  3.29354  2.67741  2.69355  4.24690  2.90347  2.73739  3.18146  2.89801  2.37887  2.77519  2.98518  4.58477  3.61503
          0.01459  4.63047  5.35281  0.61958  0.77255  0.66037  0.72704
    325   2.49559  3.96503  2.70708  2.92670  2.62394  3.45223  3.73854  2.93657  2.89313  2.34390  3.64542  3.23648  3.13670  3.20891  3.16512  2.36762  2.97084  2.59963  5.11688  3.53395    525 l - - -
          2.68618  4.42225  2.77519  2.73123  3.46354  2.40513  3.72494  3.29354  2.67741  2.69355  4.24690  2.90347  2.73739  3.18146  2.89801  2.37887  2.77519  2.98518  4.58477  3.61503
          0.01459  4.63047  5.35281  0.61958  0.77255  0.60304  0.79218
    326   2.35228  4.34985  3.84849  3.27470  3.46943  3.78014  4.05413  2.46660  2.87571  2.37135  3.21815  3.61280  3.36480  3.47816  3.28611  2.17666  2.83184  1.91745  4.27985  3.73376    526 v - - -
          2.68618  4.42225  2.77519  2.73123  3.46354  2.40513  3.72494  3.29354  2.67741  2.69355  4.24690  2.90347  2.73739  3.18146  2.89801  2.37887  2.77519  2.98518  4.58477  3.61503
          0.01432  4.64892  5.37127  0.61958  0.77255  0.50413  0.92642
    327   2.75988  4.89564  3.20269  2.41676  4.11626  3.60641  3.81477  2.90567  2.45580  2.66215  3.97162  2.99072  3.46136  2.77496  2.96389  2.25562  2.14320  2.82153  5.41087  3.77078    527 t - - -
          2.68618  4.42225  2.77519  2.73123  3.46354  2.40513  3.72494  3.29354  2.67741  2.69355  4.24690  2.90347  2.73739  3.18146  2.89801  2.37887  2.77519  2.98518  4.58477  3.61503
          0.03139  4.68946  3.82992  0.61958  0.77255  0.55563  0.85264
    328   2.66923  5.12547  2.71261  1.57586  3.23514  3.17781  3.74371  3.67474  2.35721  3.01417  4.18063  2.91620  3.94209  2.86079  2.77220  2.74446  2.98461  3.48709  4.71608  4.21522    528 e - - -
          2.68618  4.42225  2.77519  2.73123  3.46354  2.40513  3.72494  3.29354  2.67741  2.69355  4.24690  2.90347  2.73739  3.18146  2.89801  2.37887  2.77519  2.98518  4.58477  3.61503
          0.01399  4.67206  5.39441  0.61958  0.77255  0.58833  0.81025
    329   2.44400  5.01370  3.12453  2.52121  4.27937  2.56304  3.78026  3.70621  2.35727  2.82047  4.08944  3.09543  2.22890  2.91829  2.88348  2.30015  2.99126  3.21859  5.51287  4.16529    529 p - - -
          2.68618  4.42225  2.77519  2.73123  3.46354  2.40513  3.72494  3.29354  2.67741  2.69355  4.24690  2.90347  2.73739  3.18146  2.89801  2.37887  2.77519  2.98518  4.58477  3.61503
          0.01399  4.67206  5.39441  0.61958  0.77255  0.53200  0.88534
    330   2.44398  5.25225  2.61879  2.42167  4.58569  3.53797  3.46608  4.06413  2.40072  3.55260  4.29690  2.60156  3.93511  1.86920  2.96515  2.28881  2.56346  3.48553  5.69180  4.28676    530 q - - -
          2.68618  4.42225  2.77519  2.73123  3.46354  2.40513  3.72494  3.29354  2.67741  2.69355  4.24690  2.90347  2.73739  3.18146  2.89801  2.37887  2.77519  2.98518  4.58477  3.61503
          0.01375  4.68946  5.41181  0.61958  0.77255  0.55563  0.85264
    331   2.50333  4.62691  3.44366  2.81131  3.55400  2.90953  3.92130  1.91216  2.57094  2.72149  3.72328  3.00622  4.06984  3.17749  3.25570  2.45583  2.43956  2.91538  5.18962  3.92740    531 i - - -
          2.68618  4.42225  2.77519  2.73123  3.46354  2.40513  3.72494  3.29354  2.67741  2.69355  4.24690  2.90347  2.73739  3.18146  2.89801  2.37887  2.77519  2.98518  4.58477  3.61503
          0.01375  4.68946  5.41181  0.61958  0.77255  0.55563  0.85264
    332   2.42116  3.82344  3.65983  3.24371  3.26259  3.52726  3.75452  2.49348  2.93909  2.46467  2.87874  2.79779  4.16103  3.45932  3.48551  3.04312  1.95159  2.31963  4.98158  3.76463    532 t - - -
          2.68618  4.42225  2.77519  2.73123  3.46354  2.40513  3.72494  3.29354  2.67741  2.69355  4.24690  2.90347  2.73739  3.18146  2.89801  2.37887  2.77519  2.98518  4.58477  3.61503
          0.01375  4.68946  5.41181  0.61958  0.77255  0.48857  0.95064
    333   2.70813  5.27442  2.77919  1.98022  4.61635  3.54380  3.73229  3.82268  2.06787  3.57755  4.31645  2.81884  3.76460  1.81638  2.74401  2.67297  3.00402  3.49184  5.70801  4.30001    533 q - - -
          2.68618  4.42225  2.77519  2.73123  3.46354  2.40513  3.72494  3.29354  2.67741  2.69355  4.24690  2.90347  2.73739  3.18146  2.89801  2.37887  2.77519  2.98518  4.58477  3.61503
          0.01347  4.70989  5.43224  0.61958  0.77255  0.51502  0.91003
    334   2.47865  5.26490  2.72425  1.66600  4.60452  3.54139  3.72985  3.79198  2.26381  3.56780  4.00071  2.46981  3.76215  2.66561  2.83427  2.51701  2.80361  3.65263  5.70073  4.29295    534 e - - -
          2.68618  4.42225  2.77519  2.73123  3.46354  2.40513  3.72494  3.29354  2.67741  2.69355  4.24690  2.90347  2.73739  3.18146  2.89801  2.37887  2.77519  2.98518  4.58477  3.61503
          0.01347  4.70989  5.43224  0.61958  0.77255  0.51502  0.91003
    335   2.60297  5.15235  3.07541  2.46603  4.44906  3.45596  2.60360  3.68600  2.12163  3.22976  3.87485  3.05518  3.69241  2.67597  2.00049  2.67608  2.89992  3.02636  5.61405  4.23712    535 r - - -
          2.68618  4.42225  2.77519  2.73123  3.46354  2.40513  3.72494  3.29354  2.67741  2.69355  4.24690  2.90347  2.73739  3.18146  2.89801  2.37887  2.77519  2.98518  4.58477  3.61503
          0.01347  4.70989  5.43224  0.61958  0.77255  0.51502  0.91003
    336   2.76807  5.20583  2.83587  2.32019  4.52188  3.55216  3.57836  3.98753  2.24074  3.49841  3.91187  3.03185  2.14860  2.68136  2.88749  2.57317  2.18967  3.28846  5.65605  4.26379    536 p - - -
          2.68618  4.42225  2.77519  2.73123  3.46354  2.40513  3.72494  3.29354  2.67741  2.69355  4.24690  2.90347  2.73739  3.18146  2.89801  2.37887  2.77519  2.98518  4.58477  3.61503
          0.01347  4.70989  5.43224  0.61958  0.77255  0.51502  0.91003
    337   2.20274  3.94141  3.51972  3.05264  2.91636  3.80024  3.67381  2.58220  3.21426  1.64195  3.10718  3.43823  4.17574  2.99914  3.51133  2.92958  2.89089  2.64498  4.97713  3.76272    537 l - - -
          2.68618  4.42225  2.77519  2.73123  3.46354  2.40513  3.72494  3.29354  2.67741  2.69355  4.24690  2.90347  2.73739  3.18146  2.89801  2.37887  2.77519  2.98518  4.58477  3.61503
          0.01347  4.70989  5.43224  0.61958  0.77255  0.51502  0.91003
    338   2.71358  5.25368  2.81864  2.10708  4.58710  2.84483  3.73617  4.06473  2.32574  3.55377  4.29811  2.93546  3.94067  2.73869  2.39878  2.54605  1.94598  3.45500  5.69319  4.28948    538 t - - -
          2.68621  4.42228  2.77523  2.73126  3.46357  2.40516  3.72498  3.29357  2.67744  2.69358  4.24528  2.90350  2.73743  3.18149  2.89797  2.37890  2.77523  2.98512  4.58480  3.61506
          0.14742  2.19007  3.68253  0.24806  1.51554  0.51502  0.91003
    339   2.53076  5.24711  2.42222  2.47018  4.57488  3.41628  3.74458  3.76624  2.37682  3.54613  4.29641  1.73779  3.94434  2.74967  2.91309  2.27550  2.86925  3.62927  5.69262  4.29055    540 n - - -
          2.68618  4.42225  2.77519  2.73123  3.46354  2.40513  3.72494  3.29354  2.67741  2.69355  4.24690  2.90347  2.73739  3.18146  2.89801  2.37887  2.77519  2.98518  4.58477  3.61503
          0.01376  4.68889  5.41124  0.61958  0.77255  0.55673  0.85116
    340   2.23915  5.20014  2.91858  2.39617  4.51709  3.45213  3.73577  3.98261  1.61957  3.49280  4.01657  2.95111  3.93913  2.46122  2.89133  2.65958  2.78645  3.00602  5.64967  4.25791    541 k - - -
          2.68618  4.42225  2.77519  2.73123  3.46354  2.40513  3.72494  3.29354  2.67741  2.69355  4.24690  2.90347  2.73739  3.18146  2.89801  2.37887  2.77519  2.98518  4.58477  3.61503
          0.01376  4.68889  5.41124  0.61958  0.77255  0.55673  0.85116
    341   2.50414  4.13950  3.35723  2.75755  3.73189  3.70310  3.94258  2.88642  2.71993  1.62526  3.52608  3.16893  4.08524  3.22114  2.58510  2.84942  2.81552  2.65879  5.14735  3.89461    542 l - - -
          2.68618  4.42225  2.77519  2.73123  3.46354  2.40513  3.72494  3.29354  2.67741  2.69355  4.24690  2.90347  2.73739  3.18146  2.89801  2.37887  2.77519  2.98518  4.58477  3.61503
          0.01376  4.68889  5.41124  0.61958  0.77255  0.55673  0.85116
    342   2.62882  3.73512  3.13140  2.44478  4.02213  3.38834  3.78082  3.68599  1.68569  3.27331  3.11127  2.62208  3.97074  2.82118  2.96406  2.61914  2.76413  3.03769  5.50135  4.15496    543 k - - -
          2.68618  4.42225  2.77519  2.73123  3.46354  2.40513  3.72494  3.29354  2.67741  2.69355  4.24690  2.90347  2.73739  3.18146  2.89801  2.37887  2.77519  2.98518  4.58477  3.61503
          0.01376  4.68889  5.41124  0.61958  0.77255  0.55673  0.85116
    343   2.76174  3.18927  3.29007  2.67075  3.58711  3.63716  3.22020  3.37009  2.39127  3.02278  3.67154  3.11629  4.02379  2.93838  2.03602  2.85195  2.43521  2.56492  5.32002  3.79981    544 r - - -
          2.68618  4.42225  2.77519  2.73123  3.46354  2.40513  3.72494  3.29354  2.67741  2.69355  4.24690  2.90347  2.73739  3.18146  2.89801  2.37887  2.77519  2.98518  4.58477  3.61503
          0.01376  4.68889  5.41124  0.61958  0.77255  0.55673  0.85116
    344   2.76587  5.22394  2.67921  2.42665  4.54883  3.35190  3.73384  3.56235  1.58128  3.51979  4.27082  2.38784  3.93827  2.83783  2.74215  2.59022  2.99694  2.97727  5.66822  4.27146    545 k - - -
          2.68618  4.42225  2.77519  2.73123  3.46354  2.40513  3.72494  3.29354  2.67741  2.69355  4.24690  2.90347  2.73739  3.18146  2.89801  2.37887  2.77519  2.98518  4.58477  3.61503
          0.01376  4.68889  5.41124  0.61958  0.77255  0.55673  0.85116
    345   2.48022  4.91181  3.19384  2.58413  3.63685  3.21318  3.81055  3.22852  2.50711  3.16481  3.98741  3.06125  3.56175  2.97214  1.70083  2.70608  2.66099  2.89552  5.42450  4.10117    546 r - - -
          2.68618  4.42225  2.77519  2.73123  3.46354  2.40513  3.72494  3.29354  2.67741  2.69355  4.24690  2.90347  2.73739  3.18146  2.89801  2.37887  2.77519  2.98518  4.58477  3.61503
          0.01376  4.68889  5.41124  0.61958  0.77255  0.55673  0.85116
    346   2.68622  5.25964  3.03935  2.19401  4.59917  3.23439  3.50982  4.07327  2.02865  3.55756  3.98746  2.69240  3.76499  2.83443  1.74862  2.57100  3.01145  3.64779  5.69106  4.29492    547 r - - -
          2.68618  4.42225  2.77519  2.73123  3.46354  2.40513  3.72494  3.29354  2.67741  2.69355  4.24690  2.90347  2.73739  3.18146  2.89801  2.37887  2.77519  2.98518  4.58477  3.61503
          0.02214  4.68889  4.36611  0.61958  0.77255  0.55673  0.85116
    347   2.50515  4.93942  3.16779  2.48358  3.92123  3.27502  3.40264  2.89015  2.39779  2.84738  4.01156  2.92421  3.56605  2.68427  2.94392  2.54240  2.24176  2.75469  5.44558  4.11448    548 t - - -
          2.68618  4.42225  2.77519  2.73123  3.46354  2.40513  3.72494  3.29354  2.67741  2.69355  4.24690  2.90347  2.73739  3.18146  2.89801  2.37887  2.77519  2.98518  4.58477  3.61503
          0.01387  4.68062  5.40297  0.61958  0.77255  0.54517  0.86688
    348   2.40435  4.55596  2.78512  2.39457  4.49401  3.28668  3.73714  3.95646  2.30208  3.12945  4.23309  2.80435  3.70394  2.84579  2.50969  2.34563  2.07989  3.40263  5.63698  4.24777    549 t - - -
          2.68618  4.42225  2.77519  2.73123  3.46354  2.40513  3.72494  3.29354  2.67741  2.69355  4.24690  2.90347  2.73739  3.18146  2.89801  2.37887  2.77519  2.98518  4.58477  3.61503
          0.05006  4.68889  3.22812  0.61958  0.77255  0.55673  0.85116
    349   2.68417  5.10383  2.83696  2.50486  4.39060  3.42140  2.97116  3.24577  2.33424  3.38400  3.94557  2.47566  3.64779  2.86027  2.98406  1.88884  2.78710  2.98861  5.57344  4.20089    550 s - - -
          2.68618  4.42225  2.77519  2.73123  3.46354  2.40513  3.72494  3.29354  2.67741  2.69355  4.24690  2.90347  2.73739  3.18146  2.89801  2.37887  2.77519  2.98518  4.58477  3.61503
          0.01426  4.65309  5.37544  0.61958  0.77255  0.62221  0.76951
    350   2.77260  5.28650  2.63265  2.44936  4.61576  1.41014  3.83700  4.07924  2.50495  3.60116  4.38026  2.95034  4.00702  2.96099  2.78323  2.39679  3.12056  3.67887  5.77051  4.37390    551 g - - -
          2.68618  4.42225  2.77519  2.73123  3.46354  2.40513  3.72494  3.29354  2.67741  2.69355  4.24690  2.90347  2.73739  3.18146  2.89801  2.37887  2.77519  2.98518  4.58477  3.61503
          0.01426  4.65309  5.37544  0.61958  0.77255  0.51059  0.91664
    351   2.77117  4.27517  4.13581  3.13529  3.38103  3.85777  4.15338  2.26781  3.44546  1.47784  3.26304  3.02504  4.22809  3.50251  3.65729  3.13806  2.90357  1.99179  4.88560  3.50332    552 l - - -
          2.68618  4.42225  2.77519  2.73123  3.46354  2.40513  3.72494  3.29354  2.67741  2.69355  4.24690  2.90347  2.73739  3.18146  2.89801  2.37887  2.77519  2.98518  4.58477  3.61503
          0.01376  4.68889  5.41124  0.61958  0.77255  0.50960  0.91813
    352   2.42104  5.18674  2.93829  2.43560  4.49696  3.40980  2.29577  3.95900  2.49270  3.09268  4.00740  2.59088  3.55273  2.49921  2.97881  2.33697  2.64294  3.41985  5.64100  4.25217    553 h - - -
          2.68618  4.42225  2.77519  2.73123  3.46354  2.40513  3.72494  3.29354  2.67741  2.69355  4.24690  2.90347  2.73739  3.18146  2.89801  2.37887  2.77519  2.98518  4.58477  3.61503
          0.02783  4.70316  3.99670  0.61958  0.77255  0.52868  0.89009
    353   2.70244  5.10571  2.63093  2.40302  4.38797  3.28353  3.75722  3.39212  2.38165  2.78314  4.16364  2.87740  1.95752  2.77747  3.00241  2.69296  2.99202  3.33198  5.57785  3.86229    554 p - - -
          2.68618  4.42225  2.77519  2.73123  3.46354  2.40513  3.72494  3.29354  2.67741  2.69355  4.24690  2.90347  2.73739  3.18146  2.89801  2.37887  2.77519  2.98518  4.58477  3.61503
          0.01375  4.68909  5.41143  0.61958  0.77255  0.55635  0.85167
    354   2.69246  5.23526  2.56434  1.39545  4.55911  3.54316  3.74075  4.03087  2.27998  3.33161  3.69981  2.82655  3.94219  2.84547  2.97717  2.67943  3.00566  3.33511  5.68024  4.28076    555 e - - -
          2.68618  4.42225  2.77519  2.73123  3.46354  2.40513  3.72494  3.29354  2.67741  2.69355  4.24690  2.90347  2.73739  3.18146  2.89801  2.37887  2.77519  2.98518  4.58477  3.61503
          0.01375  4.68909  5.41143  0.61958  0.77255  0.55635  0.85167
    355   2.77702  5.26898  1.71326  2.15613  4.60360  3.38075  3.73768  3.71682  2.33958  3.42379  4.31350  2.45063  3.73915  2.66833  2.97595  2.63231  3.00939  3.39453  5.70690  4.29892    556 d - - -
          2.68618  4.42225  2.77519  2.73123  3.46354  2.40513  3.72494  3.29354  2.67741  2.69355  4.24690  2.90347  2.73739  3.18146  2.89801  2.37887  2.77519  2.98518  4.58477  3.61503
          0.09491  4.68909  2.50899  0.61958  0.77255  0.55635  0.85167
    356   2.64033  3.52475  3.74520  3.48183  1.83925  3.81143  3.42007  2.70331  3.38139  1.88012  3.36104  3.49669  3.92369  3.62217  3.40913  2.96487  2.96413  2.42576  4.85343  3.39446    557 f - - -
          2.68627  4.42234  2.77529  2.73132  3.46363  2.40522  3.72504  3.29143  2.67750  2.69364  4.24699  2.90356  2.73749  3.18155  2.89810  2.37884  2.77529  2.98527  4.58486  3.61512
          0.96156  1.07167  1.29001  0.11591  2.21231  0.69440  0.69189
    357   2.12172  5.00807  3.13853  2.69418  4.51381  3.51532  3.80868  3.89307  1.20798  3.45716  4.29380  3.03518  3.99700  2.95746  2.66264  2.87522  3.11337  3.52443  5.60695  4.32965    559 k - - -
          2.68618  4.42225  2.77519  2.73123  3.46354  2.40513  3.72494  3.29354  2.67741  2.69355  4.24690  2.90347  2.73739  3.18146  2.89801  2.37887  2.77519  2.98518  4.58477  3.61503
          0.03934  4.29378  3.69180  0.61958  0.77255  1.04413  0.43386
    358   2.94565  4.86376  3.49985  2.93628  4.06383  3.73023  3.88142  2.22367  1.25171  2.93736  3.94124  3.36270  4.13131  3.07308  2.67894  3.05931  3.17087  2.93978  5.38409  4.13357    560 k - - -
          2.68618  4.42225  2.77519  2.73123  3.46354  2.40513  3.72494  3.29354  2.67741  2.69355  4.24690  2.90347  2.73739  3.18146  2.89801  2.37887  2.77519  2.98518  4.58477  3.61503
          0.02088  4.27532  4.99766  0.61958  0.77255  1.05860  0.42609
    359   1.70430  4.31130  3.88835  3.35595  3.61457  3.63741  4.19304  2.51971  3.28076  2.30082  3.55070  3.64485  4.12099  3.57288  3.57726  2.96587  2.29332  1.84626  5.14885  3.93437    561 a - - -
          2.68618  4.42225  2.77519  2.73123  3.46354  2.40513  3.72494  3.29354  2.67741  2.69355  4.24690  2.90347  2.73739  3.18146  2.89801  2.37887  2.77519  2.98518  4.58477  3.61503
          0.02088  4.27532  4.99766  0.61958  0.77255  1.05860  0.42609
    360   2.53554  5.47966  1.16205  2.27265  4.87236  3.34533  3.90123  4.38080  2.89802  3.89771  4.73283  2.11593  3.96119  3.06445  3.47938  2.90804  3.29443  3.93886  6.06099  4.57302    562 d - - -
          2.68618  4.42225  2.77519  2.73123  3.46354  2.40513  3.72494  3.29354  2.67741  2.69355  4.24690  2.90347  2.73739  3.18146  2.89801  2.37887  2.77519  2.98518  4.58477  3.61503
          0.02088  4.27532  4.99766  0.61958  0.77255  1.05860  0.42609
    361   2.64889  4.52318  3.23856  2.50667  3.74815  2.64558  3.84919  3.10650  2.76979  1.72913  3.68591  3.21810  3.95078  3.10735  3.15538  2.48234  2.90808  2.80119  5.14613  3.88307    563 l - - -
          2.68618  4.42225  2.77519  2.73123  3.46354  2.40513  3.72494  3.29354  2.67741  2.69355  4.24690  2.90347  2.73739  3.18146  2.89801  2.37887  2.77519  2.98518  4.58477  3.61503
          0.02088  4.27532  4.99766  0.61958  0.77255  1.05860  0.42609
    362   1.04918  4.27254  3.78525  3.44397  4.42443  3.09064  4.43269  3.76997  3.43930  3.51283  4.34792  3.52487  3.84665  3.72034  3.73186  1.65198  2.71479  3.12503  5.78899  4.59510    564 a - - -
          2.68618  4.42225  2.77519  2.73123  3.46354  2.40513  3.72494  3.29354  2.67741  2.69355  4.24690  2.90347  2.73739  3.18146  2.89801  2.37887  2.77519  2.98518  4.58477  3.61503
          0.02088  4.27532  4.99766  0.61958  0.77255  1.05860  0.42609
    363   2.47137  4.27131  4.29752  3.76364  3.53545  3.15419  4.41731  1.69813  3.66254  2.42937  3.46651  3.97046  4.32994  3.91608  3.87582  3.24123  3.06772  1.31193  5.14496  3.94204    565 v - - -
          2.68625  4.42232  2.77527  2.73130  3.46361  2.40520  3.72502  3.29339  2.67748  2.69357  4.24697  2.90311  2.73747  3.18154  2.89808  2.37894  2.77518  2.98461  4.58484  3.61510
          0.49059  0.96500  4.99766  0.13954  2.03836  1.05860  0.42609
    364   2.66630  4.74426  3.09616  2.59332  4.00840  3.01910  3.75139  2.62735  2.55142  3.03492  3.88229  3.08444  3.20037  1.78870  2.96772  2.73687  2.91532  3.09577  5.31362  4.00874    567 q - - -
          2.68618  4.42225  2.77519  2.73123  3.46354  2.40513  3.72494  3.29354  2.67741  2.69355  4.24690  2.90347  2.73739  3.18146  2.89801  2.37887  2.77519  2.98518  4.58477  3.61503
          0.02088  4.27532  4.99766  0.61958  0.77255  1.05860  0.42609
    365   2.84374  5.07936  3.18527  2.60627  4.35287  3.58643  3.67892  3.80641  1.43147  3.33127  4.15102  2.72844  3.96872  2.81604  2.32143  2.84670  3.05219  3.46693  5.45642  2.83144    568 k - - -
          2.68618  4.42225  2.77519  2.73123  3.46354  2.40513  3.72494  3.29354  2.67741  2.69355  4.24690  2.90347  2.73739  3.18146  2.89801  2.37887  2.77519  2.98518  4.58477  3.61503
          0.02088  4.27532  4.99766  0.61958  0.77255  1.01689  0.44898
    366   2.55054  4.49335  3.34173  2.81284  3.73546  3.49716  3.85300  3.11184  2.77313  2.70504  3.68265  3.24324  2.82463  3.11082  3.15989  2.69866  1.68756  2.84653  5.13410  3.23325    569 t - - -
          2.68618  4.42225  2.77519  2.73123  3.46354  2.40513  3.72494  3.29354  2.67741  2.69355  4.24690  2.90347  2.73739  3.18146  2.89801  2.37887  2.77519  2.98518  4.58477  3.61503
          0.02048  4.29431  5.01666  0.61958  0.77255  1.04371  0.43409
    367   2.80451  5.06823  2.01113  2.44638  4.63603  3.32909  3.93477  4.11530  2.87052  3.68319  4.50753  2.97405  1.43810  3.10501  3.38151  2.42819  3.13879  3.67523  5.86685  4.46595    570 p - - -
          2.68618  4.42225  2.77519  2.73123  3.46354  2.40513  3.72494  3.29354  2.67741  2.69355  4.24690  2.90347  2.73739  3.18146  2.89801  2.37887  2.77519  2.98518  4.58477  3.61503
          0.02048  4.29431  5.01666  0.61958  0.77255  0.24877  1.51305
    368   2.60438  4.57890  2.36089  1.81588  4.51394  3.55710  3.33764  3.71054  2.43945  3.20049  3.55121  3.03814  2.94015  2.85559  2.86902  2.48596  2.94249  3.38075  5.65338  4.26267    571 e - - -
          2.68618  4.42225  2.77519  2.73123  3.46354  2.40513  3.72494  3.29354  2.67741  2.69355  4.24690  2.90347  2.73739  3.18146  2.89801  2.37887  2.77519  2.98518  4.58477  3.61503
          0.01328  4.72387  5.44622  0.61958  0.77255  0.48576  0.95510
    369   2.67633  3.36159  3.03337  2.34040  4.16641  3.42847  3.81753  2.95864  2.11884  2.84397  3.21556  2.48866  3.35561  2.97559  3.08738  2.61725  3.00313  3.04554  5.44743  3.78594    572 k - - -
          2.68618  4.42225  2.77519  2.73123  3.46354  2.40513  3.72494  3.29354  2.67741  2.69355  4.24690  2.90347  2.73739  3.18146  2.89801  2.37887  2.77519  2.98518  4.58477  3.61503
          0.01328  4.72387  5.44622  0.61958  0.77255  0.48576  0.95510
    370   2.49829  4.24525  4.31458  3.72571  3.02367  3.89862  4.21074  1.57521  3.59570  1.97561  3.36200  3.61132  3.05877  3.80573  3.75540  2.62653  3.01866  2.29630  4.86404  3.67463    573 i - - -
          2.68618  4.42225  2.77519  2.73123  3.46354  2.40513  3.72494  3.29354  2.67741  2.69355  4.24690  2.90347  2.73739  3.18146  2.89801  2.37887  2.77519  2.98518  4.58477  3.61503
          0.01328  4.72387  5.44622  0.61958  0.77255  0.48576  0.95510
    371   2.66126  4.47431  3.09744  2.67318  4.10167  3.26322  3.83585  2.88851  2.66263  3.02642  3.96456  2.25596  3.05861  3.00716  3.11468  2.00694  2.57611  2.95476  5.40638  3.78690    574 s - - -
          2.68618  4.42225  2.77519  2.73123  3.46354  2.40513  3.72494  3.29354  2.67741  2.69355  4.24690  2.90347  2.73739  3.18146  2.89801  2.37887  2.77519  2.98518  4.58477  3.61503
          0.01328  4.72387  5.44622  0.61958  0.77255  0.48576  0.95510
    372   2.34943  4.11389  3.10916  1.89926  3.81248  3.57948  3.53281  3.79073  2.54939  3.05194  4.14344  3.08411  3.31448  2.09171  3.02544  2.53762  2.80160  3.43281  5.56209  3.87156    575 e - - -
          2.68618  4.42225  2.77519  2.73123  3.46354  2.40513  3.72494  3.29354  2.67741  2.69355  4.24690  2.90347  2.73739  3.18146  2.89801  2.37887  2.77519  2.98518  4.58477  3.61503
          0.01328  4.72387  5.44622  0.61958  0.77255  0.48576  0.95510
    373   2.38145  5.04887  2.99179  2.48050  4.31097  1.93347  3.78698  3.62714  2.49460  2.96986  4.11455  3.09960  2.96810  2.92118  2.83597  2.62074  2.77733  3.06512  5.53727  4.18418    576 g - - -
          2.68618  4.42225  2.77519  2.73123  3.46354  2.40513  3.72494  3.29354  2.67741  2.69355  4.24690  2.90347  2.73739  3.18146  2.89801  2.37887  2.77519  2.98518  4.58477  3.61503
          0.01328  4.72387  5.44622  0.61958  0.77255  0.48576  0.95510
    374   2.37763  5.19966  2.52687  2.29512  4.51179  3.27900  3.74919  3.45262  2.49847  3.49085  3.75843  2.72732  3.95078  2.73648  2.81408  2.52952  1.92118  3.57252  5.65273  4.26253    577 t - - -
          2.68618  4.42225  2.77519  2.73123  3.46354  2.40513  3.72494  3.29354  2.67741  2.69355  4.24690  2.90347  2.73739  3.18146  2.89801  2.37887  2.77519  2.98518  4.58477  3.61503
          0.01328  4.72387  5.44622  0.61958  0.77255  0.48576  0.95510
    375   2.70464  3.99477  2.45629  2.38842  4.40576  3.57174  3.76666  3.55100  2.41349  3.40047  3.84611  1.99737  3.55311  2.88734  2.89935  2.66051  2.70040  2.65636  5.59246  4.22154    578 n - - -
          2.68618  4.42225  2.77519  2.73123  3.46354  2.40513  3.72494  3.29354  2.67741  2.69355  4.24690  2.90347  2.73739  3.18146  2.89801  2.37887  2.77519  2.98518  4.58477  3.61503
          0.01328  4.72387  5.44622  0.61958  0.77255  0.48576  0.95510
    376   2.60360  5.14467  3.08520  2.13366  4.43674  3.57221  3.76389  2.84837  2.21223  2.88620  4.20016  3.06470  3.96400  2.01385  2.78831  2.50463  2.74502  3.50654  5.60957  4.23555    579 q - - -
          2.68618  4.42225  2.77519  2.73123  3.46354  2.40513  3.72494  3.29354  2.67741  2.69355  4.24690  2.90347  2.73739  3.18146  2.89801  2.37887  2.77519  2.98518  4.58477  3.61503
          0.01328  4.72387  5.44622  0.61958  0.77255  0.48576  0.95510
    377   2.68257  5.00099  3.01501  2.50241  4.24723  3.17304  3.79907  2.99447  2.59187  3.26308  2.52803  2.82140  3.98718  2.47331  2.95360  2.13273  2.53106  3.21971  5.49804  4.15624    580 s - - -
          2.68618  4.42225  2.77519  2.73123  3.46354  2.40513  3.72494  3.29354  2.67741  2.69355  4.24690  2.90347  2.73739  3.18146  2.89801  2.37887  2.77519  2.98518  4.58477  3.61503
          0.01328  4.72387  5.44622  0.61958  0.77255  0.48576  0.95510
    378   2.47803  5.26990  2.51221  1.54687  4.60504  3.21835  3.74501  3.85881  2.41470  3.57142  4.31489  3.02063  3.52524  2.84564  2.86706  2.39188  2.74906  3.65555  5.70929  4.30288    581 e - - -
          2.68618  4.42225  2.77519  2.73123  3.46354  2.40513  3.72494  3.29354  2.67741  2.69355  4.24690  2.90347  2.73739  3.18146  2.89801  2.37887  2.77519  2.98518  4.58477  3.61503
          0.01328  4.72387  5.44622  0.61958  0.77255  0.48576  0.95510
    379   2.34161  5.27449  2.69652  2.40520  4.61638  3.39713  3.73349  4.09991  2.12872  3.57823  3.98690  2.48042  3.46185  2.04844  2.54425  2.66044  2.86971  3.66345  5.70887  4.30011    582 q - - -
          2.68618  4.42225  2.77519  2.73123  3.46354  2.40513  3.72494  3.29354  2.67741  2.69355  4.24690  2.90347  2.73739  3.18146  2.89801  2.37887  2.77519  2.98518  4.58477  3.61503
          0.01328  4.72387  5.44622  0.61958  0.77255  0.48576  0.95510
    380   2.78098  5.27716  2.64027  2.38437  4.61531  3.36456  3.50608  3.84764  2.22157  3.57914  4.32026  1.88018  3.94624  2.05098  2.97245  2.68103  2.91656  3.66421  5.71313  3.87494    583 n - - -
          2.68618  4.42225  2.77519  2.73123  3.46354  2.40513  3.72494  3.29354  2.67741  2.69355  4.24690  2.90347  2.73739  3.18146  2.89801  2.37887  2.77519  2.98518  4.58477  3.61503
          0.02577  4.72387  4.10078  0.61958  0.77255  0.48576  0.95510
    381   2.69286  5.25119  2.47416  2.06686  4.24049  2.43827  3.73277  4.06351  2.33442  3.32318  3.99572  2.80629  3.93757  2.45296  2.96316  2.29209  2.99810  3.31211  5.69052  4.28618    584 e - - -
          2.68618  4.42225  2.77519  2.73123  3.46354  2.40513  3.72494  3.29354  2.67741  2.69355  4.24690  2.90347  2.73739  3.18146  2.89801  2.37887  2.77519  2.98518  4.58477  3.61503
          0.01345  4.71155  5.43389  0.61958  0.77255  0.51163  0.91509
    382   2.76758  5.11827  2.99678  2.52909  4.40290  3.56822  2.65925  2.82404  2.23474  3.10205  3.85644  2.71689  3.95990  2.14266  2.80524  2.59297  2.81376  3.16151  5.58871  4.21808    585 q - - -
          2.68618  4.42225  2.77519  2.73123  3.46354  2.40513  3.72494  3.29354  2.67741  2.69355  4.24690  2.90347  2.73739  3.18146  2.89801  2.37887  2.77519  2.98518  4.58477  3.61503
          0.01345  4.71155  5.43389  0.61958  0.77255  0.51163  0.91509
    383   2.17758  4.58204  2.84751  2.49850  3.80027  2.66459  3.81785  3.55208  2.45727  3.07653  3.72568  3.03765  3.99946  2.97954  2.80824  2.76633  2.90265  2.10590  5.43105  4.10732    586 v - - -
          2.68618  4.42225  2.77519  2.73123  3.46354  2.40513  3.72494  3.29354  2.67741  2.69355  4.24690  2.90347  2.73739  3.18146  2.89801  2.37887  2.77519  2.98518  4.58477  3.61503
          0.01345  4.71155  5.43389  0.61958  0.77255  0.51163  0.91509
    384   2.77301  2.71602  4.22307  3.63646  3.35743  2.80258  4.17523  2.49212  3.51819  2.30252  2.06844  3.22973  4.24296  3.74058  3.22727  2.95802  3.00514  2.09320  4.86453  3.47495    587 m - - -
          2.68618  4.42225  2.77519  2.73123  3.46354  2.40513  3.72494  3.29354  2.67741  2.69355  4.24690  2.90347  2.73739  3.18146  2.89801  2.37887  2.77519  2.98518  4.58477  3.61503
          0.01345  4.71155  5.43389  0.61958  0.77255  0.51163  0.91509
    385   2.55592  5.21365  2.94124  2.48931  4.53270  3.39728  3.74526  3.47937  2.10342  3.50806  4.26331  1.84845  3.94761  2.75166  2.86811  2.21097  2.74263  3.59067  5.66368  4.27042    588 n - - -
          2.68618  4.42225  2.77519  2.73123  3.46354  2.40513  3.72494  3.29354  2.67741  2.69355  4.24690  2.90347  2.73739  3.18146  2.89801  2.37887  2.77519  2.98518  4.58477  3.61503
          0.01345  4.71155  5.43389  0.61958  0.77255  0.51163  0.91509
    386   2.68578  4.88473  3.22628  2.32948  3.56398  3.46810  3.83043  2.05993  2.32209  3.13275  3.96253  3.17576  4.00942  2.87749  2.85890  2.24124  2.57490  3.20386  5.40358  4.08845    589 i - - -
          2.68615  4.42229  2.77523  2.73127  3.46358  2.40517  3.72498  3.29358  2.67745  2.69324  4.24694  2.90351  2.73743  3.18150  2.89795  2.37887  2.77523  2.98515  4.58481  3.61507
          0.43652  1.96542  1.54355  0.21307  1.65077  0.51163  0.91509
    387   2.15080  4.82556  3.14635  2.61709  4.14225  2.76181  3.49884  3.55375  2.53106  3.16918  3.99046  3.11380  3.93440  2.95950  2.88927  2.56511  1.75752  3.22472  5.42133  4.10294    591 t - - -
          2.68618  4.42225  2.77519  2.73123  3.46354  2.40513  3.72494  3.29354  2.67741  2.69355  4.24690  2.90347  2.73739  3.18146  2.89801  2.37887  2.77519  2.98518  4.58477  3.61503
          0.01704  4.47677  5.19911  0.61958  0.77255  0.77134  0.62063
    388   2.53315  5.08881  2.54643  2.44594  3.95617  3.49551  3.68871  3.70842  2.36412  3.19728  3.83852  2.08500  3.70346  2.80328  2.72105  2.35373  2.62165  3.45353  5.55154  4.17163    592 n - - -
          2.68618  4.42225  2.77519  2.73123  3.46354  2.40513  3.72494  3.29354  2.67741  2.69355  4.24690  2.90347  2.73739  3.18146  2.89801  2.37887  2.77519  2.98518  4.58477  3.61503
          0.01640  4.51421  5.23656  0.61958  0.77255  0.44136  1.03048
    389   2.38954  5.00946  3.12125  2.56671  4.26910  3.19136  3.77606  3.38651  2.43625  3.08814  4.08065  2.31007  3.96462  2.91455  2.95088  1.70519  2.93014  3.35466  5.50510  3.90821    593 s - - -
          2.68618  4.42225  2.77519  2.73123  3.46354  2.40513  3.72494  3.29354  2.67741  2.69355  4.24690  2.90347  2.73739  3.18146  2.89801  2.37887  2.77519  2.98518  4.58477  3.61503
          0.01405  4.66790  5.39024  0.61958  0.77255  0.44719  1.02005
    390   2.53844  4.03869  2.54857  2.49784  4.24192  2.37526  3.74747  3.49291  2.26552  3.29879  4.23722  2.62698  3.68653  2.79674  2.59477  2.57161  2.64894  3.55775  5.64190  4.25402    594 k - - -
          2.68618  4.42225  2.77519  2.73123  3.46354  2.40513  3.72494  3.29354  2.67741  2.69355  4.24690  2.90347  2.73739  3.18146  2.89801  2.37887  2.77519  2.98518  4.58477  3.61503
          0.01339  4.71552  5.43786  0.61958  0.77255  0.47489  0.97274
    391   2.81238  5.27519  3.08143  2.51800  4.61635  3.47816  2.34310  4.08436  1.89112  3.19062  4.32057  2.98034  3.48284  2.27107  2.35227  2.57223  2.97966  3.66456  5.70156  4.31500    595 k - - -
          2.68618  4.42225  2.77519  2.73123  3.46354  2.40513  3.72494  3.29354  2.67741  2.69355  4.24690  2.90347  2.73739  3.18146  2.89801  2.37887  2.77519  2.98518  4.58477  3.61503
          0.01328  4.72387  5.44622  0.61958  0.77255  0.48576  0.95510
    392   2.79860  5.27858  3.04979  1.74909  4.61997  3.43579  3.74801  3.91290  1.96311  3.57707  4.32315  2.75265  3.96140  2.84860  2.14234  2.40238  3.02785  3.45054  5.70892  4.31244    596 e - - -
          2.68618  4.42225  2.77519  2.73123  3.46354  2.40513  3.72494  3.29354  2.67741  2.69355  4.24690  2.90347  2.73739  3.18146  2.89801  2.37887  2.77519  2.98518  4.58477  3.61503
          0.02201  4.72387  4.35105  0.61958  0.77255  0.48576  0.95510
    393   2.62726  5.28385  2.58839  2.18467  4.61821  2.64145  3.76230  3.80830  2.51528  3.58749  4.33522  1.85912  3.67085  2.86600  3.01039  2.28229  2.89450  3.67038  5.72883  4.32096    597 n - - -
          2.68618  4.42225  2.77519  2.73123  3.46354  2.40513  3.72494  3.29354  2.67741  2.69355  4.24690  2.90347  2.73739  3.18146  2.89801  2.37887  2.77519  2.98518  4.58477  3.61503
          0.01340  4.71525  5.43760  0.61958  0.77255  0.50396  0.92669
    394   2.71495  5.24570  3.09146  2.18750  4.57566  2.90518  3.75734  4.03592  1.85435  2.66814  4.29427  3.06527  3.97696  2.66220  2.03188  2.78645  2.97585  3.52840  5.67879  4.29969    598 k - - -
          2.68618  4.42225  2.77519  2.73123  3.46354  2.40513  3.72494  3.29354  2.67741  2.69355  4.24690  2.90347  2.73739  3.18146  2.89801  2.37887  2.77519  2.98518  4.58477  3.61503
          0.01340  4.71525  5.43760  0.61958  0.77255  0.50396  0.92669
    395   2.70562  5.11293  2.93728  2.47957  4.39533  3.22495  3.76492  3.39168  2.23760  3.19408  3.80182  2.57944  3.96154  2.77931  2.75356  2.47425  2.04059  2.84607  5.58506  4.21554    599 t - - -
          2.68618  4.42225  2.77519  2.73123  3.46354  2.40513  3.72494  3.29354  2.67741  2.69355  4.24690  2.90347  2.73739  3.18146  2.89801  2.37887  2.77519  2.98518  4.58477  3.61503
          0.01340  4.71525  5.43760  0.61958  0.77255  0.50396  0.92669
    396   2.11055  4.32513  3.09133  2.53402  4.40174  3.57148  2.99173  3.45384  1.78437  3.30560  4.17537  2.93880  3.14762  2.88665  2.70206  2.62600  2.84421  3.47512  5.58842  4.21920    600 k - - -
          2.68618  4.42225  2.77519  2.73123  3.46354  2.40513  3.72494  3.29354  2.67741  2.69355  4.24690  2.90347  2.73739  3.18146  2.89801  2.37887  2.77519  2.98518  4.58477  3.61503
          0.01340  4.71525  5.43760  0.61958  0.77255  0.47455  0.97329
    397   2.77318  3.26390  2.53013  2.49490  4.53052  2.23396  3.74922  3.99661  2.21675  3.50686  4.26257  2.66687  3.95077  2.85591  2.41269  2.51515  2.85877  3.41419  5.66386  4.27137    601 k - - -
          2.68618  4.42225  2.77519  2.73123  3.46354  2.40513  3.72494  3.29354  2.67741  2.69355  4.24690  2.90347  2.73739  3.18146  2.89801  2.37887  2.77519  2.98518  4.58477  3.61503
          0.02133  4.72387  4.40433  0.61958  0.77255  0.48576  0.95510
    398   2.77946  5.28585  2.02907  2.05630  4.62764  3.18868  3.73852  4.11239  2.16609  3.58963  4.32812  2.75622  3.94263  2.76734  2.74189  2.43265  2.49515  3.51758  5.71981  4.30894    602 d - - -
          2.68618  4.42225  2.77519  2.73123  3.46354  2.40513  3.72494  3.29354  2.67741  2.69355  4.24690  2.90347  2.73739  3.18146  2.89801  2.37887  2.77519  2.98518  4.58477  3.61503
          0.01339  4.71593  5.43827  0.61958  0.77255  0.50255  0.92884
    399   2.62269  4.55822  3.18010  2.62200  4.18757  3.28332  3.80934  3.38933  2.12946  3.10500  4.02602  2.50259  3.99386  2.82529  3.07537  2.20237  2.77867  2.97184  5.45976  2.54301    603 k - - -
          2.68618  4.42225  2.77519  2.73123  3.46354  2.40513  3.72494  3.29354  2.67741  2.69355  4.24690  2.90347  2.73739  3.18146  2.89801  2.37887  2.77519  2.98518  4.58477  3.61503
          0.01339  4.71593  5.43827  0.61958  0.77255  0.47541  0.97189
    400   2.46878  3.91941  3.95576  3.15566  3.46705  3.82915  4.11009  2.10757  2.53397  2.34820  3.29514  3.69326  4.20307  3.56407  3.57073  2.75668  2.24365  2.00751  4.95314  3.74537    604 v - - -
          2.68618  4.42225  2.77519  2.73123  3.46354  2.40513  3.72494  3.29354  2.67741  2.69355  4.24690  2.90347  2.73739  3.18146  2.89801  2.37887  2.77519  2.98518  4.58477  3.61503
          0.01328  4.72387  5.44622  0.61958  0.77255  0.48576  0.95510
    401   2.81352  5.17291  3.12747  2.52045  4.47367  3.60205  3.61797  3.91677  2.03472  2.75977  4.22888  2.80013  3.99133  1.68213  2.76542  2.80449  2.95030  2.85898  5.62495  4.26302    605 q - - -
          2.68618  4.42225  2.77519  2.73123  3.46354  2.40513  3.72494  3.29354  2.67741  2.69355  4.24690  2.90347  2.73739  3.18146  2.89801  2.37887  2.77519  2.98518  4.58477  3.61503
          0.01328  4.72387  5.44622  0.61958  0.77255  0.48576  0.95510
    402   2.45550  3.78758  2.52720  2.49445  4.51880  3.22419  3.74714  3.26234  2.08137  3.49655  3.93003  2.22940  3.94931  2.62244  2.70552  2.58357  3.00169  3.41901  5.65604  4.26452    606 k - - -
          2.68618  4.42225  2.77519  2.73123  3.46354  2.40513  3.72494  3.29354  2.67741  2.69355  4.24690  2.90347  2.73739  3.18146  2.89801  2.37887  2.77519  2.98518  4.58477  3.61503
          0.02555  4.72387  4.11366  0.61958  0.77255  0.48576  0.95510
    403   2.69530  5.29914  2.71189  1.71985  4.63920  2.74341  3.31197  4.12406  1.85697  3.60209  4.34284  2.77566  3.95011  2.84835  2.98728  2.67695  2.88054  3.58969  5.73338  4.32124    607 e - - -
          2.68618  4.42225  2.77519  2.73123  3.46354  2.40513  3.72494  3.29354  2.67741  2.69355  4.24690  2.90347  2.73739  3.18146  2.89801  2.37887  2.77519  2.98518  4.58477  3.61503
          0.01344  4.71176  5.43411  0.61958  0.77255  0.51119  0.91575
    404   2.77558  3.39713  3.07048  2.42376  4.04216  3.56512  3.36847  3.93799  1.72685  3.46312  4.22903  2.32165  3.95683  2.79237  2.39686  2.67570  3.00590  3.54614  5.63229  3.67211    608 k - - -
          2.68618  4.42225  2.77519  2.73123  3.46354  2.40513  3.72494  3.29354  2.67741  2.69355  4.24690  2.90347  2.73739  3.18146  2.89801  2.37887  2.77519  2.98518  4.58477  3.61503
          0.01344  4.71176  5.43411  0.61958  0.77255  0.51119  0.91575
    405   2.08884  4.21183  3.33200  2.77180  3.94549  3.05744  3.87998  2.85002  2.65727  2.99430  3.60458  2.07908  3.66872  3.08906  3.18399  2.66604  2.51001  2.82219  5.30170  4.01446    609 n - - -
          2.68618  4.42225  2.77519  2.73123  3.46354  2.40513  3.72494  3.29354  2.67741  2.69355  4.24690  2.90347  2.73739  3.18146  2.89801  2.37887  2.77519  2.98518  4.58477  3.61503
          0.01344  4.71176  5.43411  0.61958  0.77255  0.51119  0.91575
    406   2.22818  5.05917  3.12465  2.48950  4.32599  3.58441  3.78144  3.35317  2.20122  3.17653  4.12403  3.09525  2.34037  2.91355  2.63597  2.67017  2.27509  3.40742  5.54352  4.18966    610 k - - -
          2.68618  4.42225  2.77519  2.73123  3.46354  2.40513  3.72494  3.29354  2.67741  2.69355  4.24690  2.90347  2.73739  3.18146  2.89801  2.37887  2.77519  2.98518  4.58477  3.61503
          0.01344  4.71176  5.43411  0.61958  0.77255  0.51119  0.91575
    407   2.77097  5.27263  2.84361  2.23742  4.61456  3.08627  3.32433  4.09761  1.97918  3.57595  3.71272  2.03114  3.93774  2.75012  2.52411  2.50679  3.00203  3.66166  5.70648  4.29837    611 k - - -
          2.68618  4.42225  2.77519  2.73123  3.46354  2.40513  3.72494  3.29354  2.67741  2.69355  4.24690  2.90347  2.73739  3.18146  2.89801  2.37887  2.77519  2.98518  4.58477  3.61503
          0.01344  4.71176  5.43411  0.61958  0.77255  0.51119  0.91575
    408   2.61007  5.23028  2.75481  2.35180  4.55591  3.54754  3.36991  3.77022  2.20379  3.09784  4.27615  2.65371  2.26552  2.77055  2.96911  2.26933  2.88998  3.61045  5.67470  3.98668    612 k - - -
          2.68618  4.42225  2.77519  2.73123  3.46354  2.40513  3.72494  3.29354  2.67741  2.69355  4.24690  2.90347  2.73739  3.18146  2.89801  2.37887  2.77519  2.98518  4.58477  3.61503
          0.01344  4.71176  5.43411  0.61958  0.77255  0.51119  0.91575
    409   2.50690  4.63739  3.45085  2.75471  3.63428  3.69438  3.92758  2.46898  2.37867  2.78413  3.29730  3.19855  4.07773  3.18278  2.60663  2.92249  2.01481  2.51131  5.19839  3.93584    613 t - - -
          2.68618  4.42225  2.77519  2.73123  3.46354  2.40513  3.72494  3.29354  2.67741  2.69355  4.24690  2.90347  2.73739  3.18146  2.89801  2.37887  2.77519  2.98518  4.58477  3.61503
          0.01344  4.71176  5.43411  0.61958  0.77255  0.51119  0.91575
    410   2.76115  3.06609  2.21307  1.60873  4.61254  3.10251  3.47648  4.08973  2.45345  3.58381  4.33481  2.82405  3.96312  2.87257  3.01929  2.55515  3.04143  3.66720  5.72885  4.32191    614 e - - -
          2.68618  4.42225  2.77519  2.73123  3.46354  2.40513  3.72494  3.29354  2.67741  2.69355  4.24690  2.90347  2.73739  3.18146  2.89801  2.37887  2.77519  2.98518  4.58477  3.61503
          0.01344  4.71176  5.43411  0.61958  0.77255  0.51119  0.91575
    411   2.44134  5.17448  3.06025  2.24173  4.47864  3.55961  3.38487  3.93589  2.23253  3.15030  4.22667  3.04538  3.74706  2.36562  2.98470  1.85037  3.00115  2.88498  5.63221  4.24862    615 s - - -
          2.68618  4.42225  2.77519  2.73123  3.46354  2.40513  3.72494  3.29354  2.67741  2.69355  4.24690  2.90347  2.73739  3.18146  2.89801  2.37887  2.77519  2.98518  4.58477  3.61503
          0.01344  4.71176  5.43411  0.61958  0.77255  0.51119  0.91575
    412   2.68118  4.53128  3.30066  2.47799  3.52933  2.82091  3.98113  2.73248  2.98143  1.78828  3.36167  3.30656  4.11417  3.29011  3.35114  2.71972  2.82082  2.33284  5.10794  3.86602    616 l - - -
          2.68618  4.42225  2.77519  2.73123  3.46354  2.40513  3.72494  3.29354  2.67741  2.69355  4.24690  2.90347  2.73739  3.18146  2.89801  2.37887  2.77519  2.98518  4.58477  3.61503
          0.34812  4.71176  1.25527  0.61958  0.77255  0.51119  0.91575
    413   2.67610  5.03638  2.97150  1.66582  4.33360  3.25213  3.66406  3.78044  2.41711  3.17550  3.76253  2.96180  3.59805  2.78343  2.58081  2.29858  2.81995  3.40281  5.50725  4.13564    617 e - - -
          2.68618  4.42225  2.77519  2.73123  3.46354  2.40513  3.72494  3.29354  2.67741  2.69355  4.24690  2.90347  2.73739  3.18146  2.89801  2.37887  2.77519  2.98518  4.58477  3.61503
          0.01874  4.38238  5.10472  0.61958  0.77255  0.85288  0.55545
    414   2.61114  5.08455  2.76496  2.18176  4.38649  3.48308  3.67304  3.83595  1.64254  2.72900  4.13970  2.97180  3.87811  2.78855  2.77562  2.68699  2.85052  3.25338  5.54091  4.16624    618 k - - -
          2.68618  4.42225  2.77519  2.73123  3.46354  2.40513  3.72494  3.29354  2.67741  2.69355  4.24690  2.90347  2.73739  3.18146  2.89801  2.37887  2.77519  2.98518  4.58477  3.61503
          0.01785  4.43035  5.15270  0.61958  0.77255  0.92026  0.50819
    415   1.91681  5.01407  2.95793  1.57126  4.33650  3.25814  3.75083  3.53637  2.52598  3.33703  4.13749  3.02063  3.91747  2.88824  2.83057  2.74205  2.98073  3.40037  5.54569  4.18957    619 e - - -
          2.68618  4.42225  2.77519  2.73123  3.46354  2.40513  3.72494  3.29354  2.67741  2.69355  4.24690  2.90347  2.73739  3.18146  2.89801  2.37887  2.77519  2.98518  4.58477  3.61503
          0.01785  4.43035  5.15270  0.61958  0.77255  0.83271  0.57070
    416   2.68846  4.44558  2.80320  2.43690  4.36357  3.48140  3.47245  3.81511  2.43786  3.35284  4.12443  2.38415  3.38151  2.69238  2.81406  1.84807  2.69511  3.25391  5.53396  4.15632    620 s - - -
          2.68618  4.42225  2.77519  2.73123  3.46354  2.40513  3.72494  3.29354  2.67741  2.69355  4.24690  2.90347  2.73739  3.18146  2.89801  2.37887  2.77519  2.98518  4.58477  3.61503
          0.06735  4.46503  2.92565  0.61958  0.77255  0.88312  0.53357
    417   1.56975  4.56313  3.31723  2.66887  3.28590  3.40663  3.82315  3.11520  2.64239  2.58641  3.66729  3.05486  3.65234  3.06769  3.14443  2.81084  2.90533  2.77133  5.13001  3.86250    621 a - - -
          2.68618  4.42225  2.77519  2.73123  3.46354  2.40513  3.72494  3.29354  2.67741  2.69355  4.24690  2.90347  2.73739  3.18146  2.89801  2.37887  2.77519  2.98518  4.58477  3.61503
          0.01812  4.41580  5.13814  0.61958  0.77255  0.64793  0.74051
    418   2.70785  4.41875  3.59917  2.66797  2.03054  3.69052  3.41287  2.72641  2.98443  2.26101  3.52264  3.08569  4.06995  3.28544  3.33347  2.44158  2.84557  2.59454  4.99971  3.76544    622 f - - -
          2.68618  4.42225  2.77519  2.73123  3.46354  2.40513  3.72494  3.29354  2.67741  2.69355  4.24690  2.90347  2.73739  3.18146  2.89801  2.37887  2.77519  2.98518  4.58477  3.61503
          0.01601  4.53816  5.26051  0.61958  0.77255  0.79516  0.60059
    419   2.71151  5.16433  2.89885  2.14864  4.02332  3.49348  3.68236  3.68110  1.95961  3.30591  4.21131  2.67728  3.88646  2.78680  2.37996  2.26634  2.65122  3.54278  5.61037  4.21474    623 k - - -
          2.68618  4.42225  2.77519  2.73123  3.46354  2.40513  3.72494  3.29354  2.67741  2.69355  4.24690  2.90347  2.73739  3.18146  2.89801  2.37887  2.77519  2.98518  4.58477  3.61503
          0.01601  4.53816  5.26051  0.61958  0.77255  0.79516  0.60059
    420   2.34735  4.88762  3.12420  2.49489  4.12260  3.54521  3.75300  3.53535  2.35746  3.14583  3.52945  2.81823  3.93626  2.79334  3.01651  2.37686  1.94572  2.83205  5.39700  4.06770    624 t - - -
          2.68618  4.42225  2.77519  2.73123  3.46354  2.40513  3.72494  3.29354  2.67741  2.69355  4.24690  2.90347  2.73739  3.18146  2.89801  2.37887  2.77519  2.98518  4.58477  3.61503
          0.01601  4.53816  5.26051  0.61958  0.77255  0.65081  0.73736
    421   2.73796  5.22637  2.80569  2.30431  4.56474  2.92164  3.54955  4.04339  1.70807  3.29817  4.26990  2.86743  3.14111  2.79611  2.37118  2.57054  2.96865  3.61364  5.66111  4.25787    625 k - - -
          2.68618  4.42225  2.77519  2.73123  3.46354  2.40513  3.72494  3.29354  2.67741  2.69355  4.24690  2.90347  2.73739  3.18146  2.89801  2.37887  2.77519  2.98518  4.58477  3.61503
          0.01519  4.59053  5.31288  0.61958  0.77255  0.72246  0.66467
    422   1.71407  5.12248  3.02095  2.18188  4.42306  3.36046  3.71703  3.87699  2.34571  3.28346  4.17815  2.75854  3.91617  2.71021  2.85056  2.44596  2.74007  3.36793  5.58504  4.20488    626 a - - -
          2.68618  4.42225  2.77519  2.73123  3.46354  2.40513  3.72494  3.29354  2.67741  2.69355  4.24690  2.90347  2.73739  3.18146  2.89801  2.37887  2.77519  2.98518  4.58477  3.61503
          0.01519  4.59053  5.31288  0.61958  0.77255  0.72246  0.66467
    423   2.63479  5.17686  2.74402  1.52791  4.08124  3.51021  3.70324  3.62583  2.20015  3.47091  4.22514  2.80013  3.66283  2.80916  2.93852  2.70499  2.68286  3.38950  5.62564  4.23059    627 e - - -
          2.68618  4.42225  2.77519  2.73123  3.46354  2.40513  3.72494  3.29354  2.67741  2.69355  4.24690  2.90347  2.73739  3.18146  2.89801  2.37887  2.77519  2.98518  4.58477  3.61503
          0.01519  4.59053  5.31288  0.61958  0.77255  0.68146  0.70497
    424   2.50572  5.13668  2.88676  2.27524  4.43863  3.35004  3.72182  3.49811  2.41826  3.42410  4.19156  3.01092  2.03345  2.38389  2.96272  2.43670  2.97086  3.36178  5.59805  4.21492    628 p - - -
          2.68618  4.42225  2.77519  2.73123  3.46354  2.40513  3.72494  3.29354  2.67741  2.69355  4.24690  2.90347  2.73739  3.18146  2.89801  2.37887  2.77519  2.98518  4.58477  3.61503
          0.01498  4.60419  5.32654  0.61958  0.77255  0.67081  0.71600
    425   2.48874  4.45181  3.61783  2.93583  3.42031  3.71551  3.96922  1.74309  2.34211  2.59376  3.37474  3.12728  4.09474  3.30463  3.35419  2.82888  2.64775  2.60132  5.03458  3.62398    629 i - - -
          2.68618  4.42225  2.77519  2.73123  3.46354  2.40513  3.72494  3.29354  2.67741  2.69355  4.24690  2.90347  2.73739  3.18146  2.89801  2.37887  2.77519  2.98518  4.58477  3.61503
          0.01483  4.61439  5.33673  0.61958  0.77255  0.68614  0.70020
    426   2.64706  4.45349  2.90931  2.29520  4.42279  3.36847  3.72126  3.70549  2.15221  3.40978  4.17847  2.72723  3.92035  2.83557  2.96071  1.68730  2.78882  3.48984  5.58681  3.65153    630 s - - -
          2.68618  4.42225  2.77519  2.73123  3.46354  2.40513  3.72494  3.29354  2.67741  2.69355  4.24690  2.90347  2.73739  3.18146  2.89801  2.37887  2.77519  2.98518  4.58477  3.61503
          0.01483  4.61439  5.33673  0.61958  0.77255  0.62222  0.76949
    427   2.74228  4.91169  3.16246  2.48060  4.14149  3.58039  3.55756  3.31382  2.34171  2.37149  3.52544  2.78968  3.96962  2.70299  3.05069  1.83638  2.97346  3.11496  5.41991  3.88111    631 s - - -
          2.68618  4.42225  2.77519  2.73123  3.46354  2.40513  3.72494  3.29354  2.67741  2.69355  4.24690  2.90347  2.73739  3.18146  2.89801  2.37887  2.77519  2.98518  4.58477  3.61503
          0.01452  4.63534  5.35769  0.61958  0.77255  0.49774  0.93625
    428   2.37273  5.01565  3.12750  2.42458  4.27508  3.37276  3.64486  3.70152  2.56696  3.11367  4.08672  3.09826  3.71575  2.83013  2.86176  1.54833  2.73840  3.03080  5.51134  4.16371    632 s - - -
          2.68618  4.42225  2.77519  2.73123  3.46354  2.40513  3.72494  3.29354  2.67741  2.69355  4.24690  2.90347  2.73739  3.18146  2.89801  2.37887  2.77519  2.98518  4.58477  3.61503
          0.01379  4.68654  5.40889  0.61958  0.77255  0.50606  0.92348
    429   2.64653  3.21884  3.53502  2.47996  3.71176  3.71661  3.64921  1.92668  2.83640  2.77982  3.26463  3.27241  4.09815  2.88242  2.92556  2.83209  2.67453  2.54468  5.13417  3.88562    633 i - - -
          2.68618  4.42225  2.77519  2.73123  3.46354  2.40513  3.72494  3.29354  2.67741  2.69355  4.24690  2.90347  2.73739  3.18146  2.89801  2.37887  2.77519  2.98518  4.58477  3.61503
          0.02301  4.70333  4.29163  0.61958  0.77255  0.52834  0.89058
    430   2.61360  5.23406  2.90860  2.00822  4.56328  3.23944  3.73023  3.86265  2.22753  3.53265  4.27936  2.65694  3.17533  2.83211  2.85133  1.96876  2.99337  2.96709  5.67657  4.27530    634 s - - -
          2.68618  4.42225  2.77519  2.73123  3.46354  2.40513  3.72494  3.29354  2.67741  2.69355  4.24690  2.90347  2.73739  3.18146  2.89801  2.37887  2.77519  2.98518  4.58477  3.61503
          0.01369  4.69401  5.41635  0.61958  0.77255  0.51568  0.90905
    431   2.60325  4.13041  2.81417  2.29485  4.16077  3.54741  3.51995  3.76834  2.48331  3.50224  4.25606  1.90004  3.62256  2.47942  2.55158  2.65746  2.79951  3.44154  5.65721  3.92212    635 n - - -
          2.68618  4.42225  2.77519  2.73123  3.46354  2.40513  3.72494  3.29354  2.67741  2.69355  4.24690  2.90347  2.73739  3.18146  2.89801  2.37887  2.77519  2.98518  4.58477  3.61503
          0.01356  4.70333  5.42568  0.61958  0.77255  0.52834  0.89058
    432   2.67179  4.84353  3.24905  2.40125  3.53056  3.62594  3.62325  3.44844  2.50874  2.71701  2.28496  2.70735  3.79178  2.71166  3.12359  2.25275  2.99640  3.04557  4.56619  4.06202    636 s - - -
          2.68618  4.42225  2.77519  2.73123  3.46354  2.40513  3.72494  3.29354  2.67741  2.69355  4.24690  2.90347  2.73739  3.18146  2.89801  2.37887  2.77519  2.98518  4.58477  3.61503
          0.01356  4.70333  5.42568  0.61958  0.77255  0.52834  0.89058
    433   2.70610  5.31552  2.74767  1.58430  4.65250  2.94721  3.53520  4.13782  2.51453  3.61746  4.36125  2.60374  3.95825  2.15221  3.01229  2.54895  3.04268  3.47900  5.75089  4.33625    637 e - - -
          2.68618  4.42225  2.77519  2.73123  3.46354  2.40513  3.72494  3.29354  2.67741  2.69355  4.24690  2.90347  2.73739  3.18146  2.89801  2.37887  2.77519  2.98518  4.58477  3.61503
          0.01356  4.70333  5.42568  0.61958  0.77255  0.52834  0.89058
    434   2.76544  5.02922  2.83164  2.47954  3.63184  3.58278  3.78236  3.71355  2.10822  1.98570  4.09449  2.71853  3.97357  2.74722  2.80270  2.63687  2.91264  2.88144  5.51862  4.16886    638 l - - -
          2.68618  4.42225  2.77519  2.73123  3.46354  2.40513  3.72494  3.29354  2.67741  2.69355  4.24690  2.90347  2.73739  3.18146  2.89801  2.37887  2.77519  2.98518  4.58477  3.61503
          0.01356  4.70333  5.42568  0.61958  0.77255  0.52834  0.89058
    435   2.70683  5.36457  2.28645  1.59334  4.70244  3.23837  3.78457  4.19265  2.05591  3.66672  4.41184  2.51101  3.97597  2.79511  3.05221  2.74338  2.81092  3.75224  5.79700  4.37482    639 e - - -
          2.68618  4.42225  2.77519  2.73123  3.46354  2.40513  3.72494  3.29354  2.67741  2.69355  4.24690  2.90347  2.73739  3.18146  2.89801  2.37887  2.77519  2.98518  4.58477  3.61503
          0.01356  4.70333  5.42568  0.61958  0.77255  0.52834  0.89058
    436   2.51759  4.53118  3.38820  2.89634  3.67490  3.32793  3.97586  2.62155  2.37448  1.73874  3.52039  3.43686  4.10962  3.28299  3.34421  2.76124  2.62611  2.60171  5.10719  3.46211    640 l - - -
          2.68618  4.42225  2.77519  2.73123  3.46354  2.40513  3.72494  3.29354  2.67741  2.69355  4.24690  2.90347  2.73739  3.18146  2.89801  2.37887  2.77519  2.98518  4.58477  3.61503
          0.01356  4.70333  5.42568  0.61958  0.77255  0.52834  0.89058
    437   2.76450  3.38973  2.79223  2.55954  4.31138  3.57789  3.64940  3.52025  2.30427  3.16133  4.11227  1.77896  3.74363  2.90957  3.02881  2.38279  2.99583  3.25648  5.53413  3.53994    641 n - - -
          2.68618  4.42225  2.77519  2.73123  3.46354  2.40513  3.72494  3.29354  2.67741  2.69355  4.24690  2.90347  2.73739  3.18146  2.89801  2.37887  2.77519  2.98518  4.58477  3.61503
          0.01356  4.70333  5.42568  0.61958  0.77255  0.52834  0.89058
    438   2.54213  3.15282  3.57679  3.21774  3.53364  3.56442  3.57197  2.01729  2.68389  2.46749  3.51620  3.34958  4.15953  3.44119  3.47211  2.55134  2.68968  2.12083  5.00111  3.78137    642 i - - -
          2.68591  4.42188  2.77536  2.73139  3.46335  2.40529  3.72511  3.29370  2.67738  2.69371  4.24668  2.90363  2.73739  3.18136  2.89805  2.37903  2.77498  2.98488  4.58262  3.61519
          0.15892  1.94820  5.42568  1.22713  0.34691  0.52834  0.89058
    439   2.56836  4.58872  3.08998  2.18258  3.81137  3.26050  2.20917  3.81908  2.46789  2.85082  4.15721  2.88933  3.95933  2.41971  3.00920  2.54048  2.85766  3.30842  5.57289  4.20594    647 e - - -
          2.68618  4.42225  2.77519  2.73123  3.46354  2.40513  3.72494  3.29354  2.67741  2.69355  4.24690  2.90347  2.73739  3.18146  2.89801  2.37887  2.77519  2.98518  4.58477  3.61503
          0.01356  4.70333  5.42568  0.61958  0.77255  0.52834  0.89058
    440   2.33975  4.10002  3.00359  2.42459  4.32619  3.37292  3.77382  3.42705  2.42054  3.14248  3.86445  2.12985  3.96666  2.90446  3.02478  1.93798  2.88987  3.40735  5.54301  4.18548    648 s - - -
          2.68618  4.42225  2.77519  2.73123  3.46354  2.40513  3.72494  3.29354  2.67741  2.69355  4.24690  2.90347  2.73739  3.18146  2.89801  2.37887  2.77519  2.98518  4.58477  3.61503
          0.01356  4.70333  5.42568  0.61958  0.77255  0.52834  0.89058
    441   2.56537  5.10392  2.87714  2.20855  4.04627  3.41119  3.76518  3.82697  2.47995  3.09709  4.16355  2.73601  3.96035  2.88839  3.01223  1.65745  2.91292  2.83559  5.57871  4.21069    649 s - - -
          2.68618  4.42225  2.77519  2.73123  3.46354  2.40513  3.72494  3.29354  2.67741  2.69355  4.24690  2.90347  2.73739  3.18146  2.89801  2.37887  2.77519  2.98518  4.58477  3.61503
          0.01356  4.70333  5.42568  0.61958  0.77255  0.52834  0.89058
    442   2.41075  5.21848  2.91722  2.48509  4.54243  2.73250  3.74129  4.01106  1.56344  3.39708  4.26863  2.63397  3.55927  2.84648  2.81600  2.67883  3.00136  3.24170  5.66735  4.27272    650 k - - -
          2.68618  4.42225  2.77519  2.73123  3.46354  2.40513  3.72494  3.29354  2.67741  2.69355  4.24690  2.90347  2.73739  3.18146  2.89801  2.37887  2.77519  2.98518  4.58477  3.61503
          0.01356  4.70333  5.42568  0.61958  0.77255  0.52834  0.89058
    443   1.81933  5.19012  3.04798  2.35237  4.14108  3.09121  3.74337  3.96379  2.02578  3.21437  4.24036  2.86149  3.67285  2.73761  2.81310  2.34512  2.99695  3.56268  5.64359  4.25483    651 a - - -
          2.68618  4.42225  2.77519  2.73123  3.46354  2.40513  3.72494  3.29354  2.67741  2.69355  4.24690  2.90347  2.73739  3.18146  2.89801  2.37887  2.77519  2.98518  4.58477  3.61503
          0.01356  4.70333  5.42568  0.61958  0.77255  0.52834  0.89058
    444   2.68770  5.28427  2.80746  2.18367  4.62654  3.54203  3.73583  4.11083  2.00429  3.58767  4.32669  2.59807  2.33635  2.49381  2.77359  2.38884  3.01030  3.67361  5.71733  4.30728    652 k - - -
          2.68618  4.42225  2.77519  2.73123  3.46354  2.40513  3.72494  3.29354  2.67741  2.69355  4.24690  2.90347  2.73739  3.18146  2.89801  2.37887  2.77519  2.98518  4.58477  3.61503
          0.01356  4.70333  5.42568  0.61958  0.77255  0.52834  0.89058
    445   2.76635  5.24994  2.75302  2.46835  4.58453  2.70854  3.73104  4.06248  1.65638  3.37618  4.02150  2.92342  3.07329  2.53193  2.86716  2.50561  2.79842  3.63505  5.68878  4.28514    653 k - - -
          2.68618  4.42225  2.77519  2.73123  3.46354  2.40513  3.72494  3.29354  2.67741  2.69355  4.24690  2.90347  2.73739  3.18146  2.89801  2.37887  2.77519  2.98518  4.58477  3.61503
          0.02386  4.70333  4.23304  0.61958  0.77255  0.52834  0.89058
    446   2.76173  5.10814  3.08188  2.19515  3.34767  3.56293  3.52423  3.63635  1.69522  3.19142  4.16579  2.86901  3.95461  2.87867  2.94017  2.37635  2.54018  3.25268  5.57939  4.20990    654 k - - -
          2.68618  4.42225  2.77519  2.73123  3.46354  2.40513  3.72494  3.29354  2.67741  2.69355  4.24690  2.90347  2.73739  3.18146  2.89801  2.37887  2.77519  2.98518  4.58477  3.61503
          0.01370  4.69317  5.41552  0.61958  0.77255  0.51458  0.91068
    447   2.78199  4.45584  3.07863  2.51957  4.48840  3.56935  3.75435  3.94261  1.85606  3.12284  4.23364  1.94818  3.96116  2.76294  2.66341  2.52023  2.50540  3.55134  5.63362  4.25615    655 k - - -
          2.68618  4.42225  2.77519  2.73123  3.46354  2.40513  3.72494  3.29354  2.67741  2.69355  4.24690  2.90347  2.73739  3.18146  2.89801  2.37887  2.77519  2.98518  4.58477  3.61503
          0.01356  4.70333  5.42568  0.61958  0.77255  0.52834  0.89058
    448   2.70999  5.26617  3.07455  2.31859  4.60369  3.33488  3.75566  4.06773  2.24286  3.43993  4.31428  2.82801  3.66429  2.75313  1.46987  2.62263  2.95197  3.65394  5.69457  4.31211    656 r - - -
          2.68618  4.42225  2.77519  2.73123  3.46354  2.40513  3.72494  3.29354  2.67741  2.69355  4.24690  2.90347  2.73739  3.18146  2.89801  2.37887  2.77519  2.98518  4.58477  3.61503
          0.01356  4.70333  5.42568  0.61958  0.77255  0.52834  0.89058
    449   2.79993  5.11551  3.04067  2.57016  4.39795  3.35500  3.37697  3.83298  1.87323  1.89059  4.17637  2.66327  3.98713  2.90580  2.61731  2.80160  2.81658  3.47275  5.58183  4.22745    657 k - - -
          2.68618  4.42225  2.77519  2.73123  3.46354  2.40513  3.72494  3.29354  2.67741  2.69355  4.24690  2.90347  2.73739  3.18146  2.89801  2.37887  2.77519  2.98518  4.58477  3.61503
          0.01356  4.70333  5.42568  0.61958  0.77255  0.52834  0.89058
    450   2.89408  5.20700  3.23960  2.65502  4.52533  3.45501  3.80304  3.77308  1.91458  2.77005  4.26956  2.98079  3.69547  2.92529  1.45357  2.72135  3.11289  3.58638  5.63633  4.30911    658 r - - -
          2.68618  4.42225  2.77519  2.73123  3.46354  2.40513  3.72494  3.29354  2.67741  2.69355  4.24690  2.90347  2.73739  3.18146  2.89801  2.37887  2.77519  2.98518  4.58477  3.61503
          0.01356  4.70333  5.42568  0.61958  0.77255  0.52834  0.89058
    451   2.83753  5.25750  3.12969  2.55715  4.59416  3.60854  3.31810  4.04761  2.04040  3.32969  4.06668  3.08796  3.99537  2.45204  1.74911  2.17209  2.80899  3.64511  5.68009  4.31370    659 r - - -
          2.68636  4.42243  2.77537  2.73141  3.46371  2.40530  3.72512  3.29372  2.67636  2.69372  4.24707  2.90344  2.73757  3.18164  2.89818  2.37816  2.77537  2.98536  4.58494  3.61521
          1.09135  1.16592  1.04242  0.64222  0.74681  0.52834  0.89058
    452   2.51921  3.94712  2.67395  2.83755  4.31456  3.24490  4.04159  3.73465  2.93735  3.39580  4.22288  3.22168  3.87208  3.24502  3.35223  1.09435  2.91175  3.29683  5.62410  4.32588    662 s - - -
          2.68618  4.42225  2.77519  2.73123  3.46354  2.40513  3.72494  3.29354  2.67741  2.69355  4.24690  2.90347  2.73739  3.18146  2.89801  2.37887  2.77519  2.98518  4.58477  3.61503
          0.02088  4.27532  4.99766  0.61958  0.77255  1.05860  0.42609
    453   2.60697  4.53003  3.33375  2.79504  3.84296  3.46622  3.84868  2.81333  2.70731  2.88929  3.75801  3.22435  3.92559  3.08112  2.73067  2.19361  1.72706  2.91192  5.21142  3.94706    663 t - - -
          2.68618  4.42225  2.77519  2.73123  3.46354  2.40513  3.72494  3.29354  2.67741  2.69355  4.24690  2.90347  2.73739  3.18146  2.89801  2.37887  2.77519  2.98518  4.58477  3.61503
          0.02088  4.27532  4.99766  0.61958  0.77255  1.05860  0.42609
    454   2.42345  2.85869  3.46568  2.87729  4.00684  3.53132  3.83860  3.35262  2.40681  3.01756  3.88785  3.28066  3.98351  3.04777  1.51057  2.83604  2.98006  3.06303  5.29335  4.05548    664 r - - -
          2.68618  4.42225  2.77519  2.73123  3.46354  2.40513  3.72494  3.29354  2.67741  2.69355  4.24690  2.90347  2.73739  3.18146  2.89801  2.37887  2.77519  2.98518  4.58477  3.61503
          0.02088  4.27532  4.99766  0.61958  0.77255  1.05860  0.42609
    455   2.64891  3.73336  3.04758  2.51623  4.07012  2.71433  2.22551  3.48369  2.43897  3.09372  3.91494  2.93475  3.87247  2.64845  2.93183  2.47896  2.88834  3.16388  5.34093  4.01724    665 h - - -
          2.68618  4.42225  2.77519  2.73123  3.46354  2.40513  3.72494  3.29354  2.67741  2.69355  4.24690  2.90347  2.73739  3.18146  2.89801  2.37887  2.77519  2.98518  4.58477  3.61503
          0.02088  4.27532  4.99766  0.61958  0.77255  1.05860  0.42609
    456   2.33192  4.39046  3.49927  2.93447  3.53112  3.61622  2.84830  1.87794  2.56979  2.59088  3.32580  3.34231  3.99876  3.17723  3.16027  2.86974  2.88670  2.63820  4.96953  3.73193    666 i - - -
          2.68618  4.42225  2.77519  2.73123  3.46354  2.40513  3.72494  3.29354  2.67741  2.69355  4.24690  2.90347  2.73739  3.18146  2.89801  2.37887  2.77519  2.98518  4.58477  3.61503
          0.02088  4.27532  4.99766  0.61958  0.77255  1.01378  0.45074
    457   2.64658  3.82248  3.43443  2.87147  3.59101  3.58504  2.14150  2.95831  2.68108  2.09868  3.54815  3.29467  3.79571  3.13095  3.13552  2.83500  2.61996  2.72252  5.01146  3.76352    667 l - - -
          2.68618  4.42225  2.77519  2.73123  3.46354  2.40513  3.72494  3.29354  2.67741  2.69355  4.24690  2.90347  2.73739  3.18146  2.89801  2.37887  2.77519  2.98518  4.58477  3.61503
          0.02045  4.29575  5.01809  0.61958  0.77255  0.95501  0.48582
    458   1.79961  5.01940  2.44045  2.24417  4.30756  3.44682  3.66850  3.75084  2.37531  3.30432  3.71156  2.94719  3.32492  2.79375  2.92665  2.66955  2.81920  3.38037  5.49971  4.12738    668 a - - -
          2.68618  4.42225  2.77519  2.73123  3.46354  2.40513  3.72494  3.29354  2.67741  2.69355  4.24690  2.90347  2.73739  3.18146  2.89801  2.37887  2.77519  2.98518  4.58477  3.61503
          0.01965  4.33533  5.05767  0.61958  0.77255  0.89570  0.52479
    459   2.93858  4.43714  4.21489  3.66796  3.24226  4.00068  3.31765  2.57118  3.47356  1.09543  3.28643  3.92705  4.35871  3.77477  3.67892  3.31249  3.17704  2.04092  4.91752  3.64864    669 l - - -
          2.68618  4.42225  2.77519  2.73123  3.46354  2.40513  3.72494  3.29354  2.67741  2.69355  4.24690  2.90347  2.73739  3.18146  2.89801  2.37887  2.77519  2.98518  4.58477  3.61503
          0.01868  4.38531  5.10765  0.61958  0.77255  0.96476  0.47977
    460   2.67358  3.90001  3.35761  1.72033  3.05417  3.59357  3.83899  3.03681  2.77482  2.26030  3.62634  3.25764  3.98388  3.10131  3.17175  2.63425  2.90911  2.79626  5.08951  3.81849    670 e - - -
          2.68618  4.42225  2.77519  2.73123  3.46354  2.40513  3.72494  3.29354  2.67741  2.69355  4.24690  2.90347  2.73739  3.18146  2.89801  2.37887  2.77519  2.98518  4.58477  3.61503
          0.06844  4.38531  2.92454  0.61958  0.77255  0.72700  0.66041
    461   2.73484  4.25014  4.11295  3.55312  2.61110  2.62609  4.13568  2.63840  3.44307  1.36692  3.33136  3.78043  4.19231  3.67964  3.64931  2.95376  2.98367  2.37706  4.83556  3.60185    671 l - - -
          2.68618  4.42225  2.77519  2.73123  3.46354  2.40513  3.72494  3.29354  2.67741  2.69355  4.24690  2.90347  2.73739  3.18146  2.89801  2.37887  2.77519  2.98518  4.58477  3.61503
          0.01761  4.44419  5.16653  0.61958  0.77255  0.41946  1.07120
    462   2.69026  4.53597  3.53772  2.97342  3.68779  3.58004  3.95218  2.60213  2.78715  2.75644  3.64004  3.17714  3.48952  3.24777  2.89398  2.44530  2.65179  1.64495  5.11307  3.86720    672 v - - -
          2.68618  4.42225  2.77519  2.73123  3.46354  2.40513  3.72494  3.29354  2.67741  2.69355  4.24690  2.90347  2.73739  3.18146  2.89801  2.37887  2.77519  2.98518  4.58477  3.61503
          0.01419  4.65787  5.38021  0.61958  0.77255  0.55931  0.84770
    463   2.67543  4.00312  3.32800  3.27147  3.30632  3.78758  4.06182  2.41712  3.20365  2.48049  3.47779  3.39307  4.16368  3.28115  3.50046  2.27064  2.66194  1.62090  4.96578  3.75141    673 v - - -
          2.68618  4.42225  2.77519  2.73123  3.46354  2.40513  3.72494  3.29354  2.67741  2.69355  4.24690  2.90347  2.73739  3.18146  2.89801  2.37887  2.77519  2.98518  4.58477  3.61503
          0.01395  4.67494  5.39728  0.61958  0.77255  0.49195  0.94528
    464   2.29152  5.06857  2.98699  2.57831  4.39232  3.56476  3.81028  3.82963  2.24096  3.39539  4.18392  2.85864  3.98057  2.94064  3.05868  1.48338  2.88943  2.99135  5.59979  4.24069    674 s - - -
          2.68618  4.42225  2.77519  2.73123  3.46354  2.40513  3.72494  3.29354  2.67741  2.69355  4.24690  2.90347  2.73739  3.18146  2.89801  2.37887  2.77519  2.98518  4.58477  3.61503
          0.01356  4.70333  5.42568  0.61958  0.77255  0.46003  0.99768
    465   2.55692  5.08867  3.10992  2.55262  3.90673  3.34744  3.77656  3.80060  2.44555  3.20689  4.15012  3.08440  3.79081  2.50219  1.94439  2.29826  2.33734  3.18734  5.56734  4.20560    675 r - - -
          2.68618  4.42225  2.77519  2.73123  3.46354  2.40513  3.72494  3.29354  2.67741  2.69355  4.24690  2.90347  2.73739  3.18146  2.89801  2.37887  2.77519  2.98518  4.58477  3.61503
          0.01328  4.72387  5.44622  0.61958  0.77255  0.48576  0.95510
    466   2.78294  5.26304  2.73419  2.26721  4.59538  3.55271  3.74615  3.70798  2.32037  3.56241  4.30820  1.80167  3.95000  2.84773  2.64747  2.06503  3.01454  3.45491  5.70273  4.29939    676 n - - -
          2.68618  4.42225  2.77519  2.73123  3.46354  2.40513  3.72494  3.29354  2.67741  2.69355  4.24690  2.90347  2.73739  3.18146  2.89801  2.37887  2.77519  2.98518  4.58477  3.61503
          0.01328  4.72387  5.44622  0.61958  0.77255  0.48576  0.95510
    467   2.33356  4.34851  3.98339  3.25005  3.46966  3.83483  4.12743  2.31438  3.32653  1.82884  3.46409  3.71372  2.24556  3.58828  3.59095  2.69517  2.91186  2.30878  4.95933  3.75300    677 l - - -
          2.68618  4.42225  2.77519  2.73123  3.46354  2.40513  3.72494  3.29354  2.67741  2.69355  4.24690  2.90347  2.73739  3.18146  2.89801  2.37887  2.77519  2.98518  4.58477  3.61503
          0.01328  4.72387  5.44622  0.61958  0.77255  0.48576  0.95510
    468   2.53660  5.19922  2.42063  2.42679  4.51088  3.55844  3.58355  3.41529  2.25669  3.31022  4.24915  2.97855  3.95175  2.85868  2.88313  1.85489  2.33300  3.57184  5.65251  4.26276    678 s - - -
          2.68618  4.42225  2.77519  2.73123  3.46354  2.40513  3.72494  3.29354  2.67741  2.69355  4.24690  2.90347  2.73739  3.18146  2.89801  2.37887  2.77519  2.98518  4.58477  3.61503
          0.01328  4.72387  5.44622  0.61958  0.77255  0.48576  0.95510
    469   2.71017  5.24904  2.58628  2.37208  4.13042  3.14479  3.15737  4.05256  2.40324  3.54719  4.29445  2.80808  1.90223  2.59336  2.97781  2.65257  2.91756  3.63081  5.69142  4.01397    679 p - - -
          2.68618  4.42225  2.77519  2.73123  3.46354  2.40513  3.72494  3.29354  2.67741  2.69355  4.24690  2.90347  2.73739  3.18146  2.89801  2.37887  2.77519  2.98518  4.58477  3.61503
          0.01328  4.72387  5.44622  0.61958  0.77255  0.48576  0.95510
    470   2.69155  5.06524  3.01443  2.30125  4.33039  3.58460  3.78310  3.31662  2.35729  3.25847  3.58264  2.96692  1.74023  2.83844  3.03277  2.61317  3.00499  3.41220  5.54877  3.79428    680 p - - -
          2.68618  4.42225  2.77519  2.73123  3.46354  2.40513  3.72494  3.29354  2.67741  2.69355  4.24690  2.90347  2.73739  3.18146  2.89801  2.37887  2.77519  2.98518  4.58477  3.61503
          0.01328  4.72387  5.44622  0.61958  0.77255  0.48576  0.95510
    471   2.63725  4.51671  2.90416  2.58433  4.27715  3.59172  3.79252  3.18321  2.27276  3.28919  3.72418  1.86395  3.98238  2.93159  2.93820  2.48752  2.53946  2.88379  5.51630  4.16906    681 n - - -
          2.68618  4.42225  2.77519  2.73123  3.46354  2.40513  3.72494  3.29354  2.67741  2.69355  4.24690  2.90347  2.73739  3.18146  2.89801  2.37887  2.77519  2.98518  4.58477  3.61503
          0.01328  4.72387  5.44622  0.61958  0.77255  0.48576  0.95510
    472   2.18618  2.76747  3.55608  2.82083  3.70792  3.36620  2.91845  2.79950  2.84060  2.77695  3.66024  2.78058  3.93721  3.26729  3.33296  2.96477  2.89190  2.25132  5.13356  3.14714    682 a - - -
          2.68618  4.42225  2.77519  2.73123  3.46354  2.40513  3.72494  3.29354  2.67741  2.69355  4.24690  2.90347  2.73739  3.18146  2.89801  2.37887  2.77519  2.98518  4.58477  3.61503
          0.01328  4.72387  5.44622  0.61958  0.77255  0.48576  0.95510
    473   2.58399  3.50767  3.45156  2.63946  3.80746  3.11067  3.71622  3.18207  2.86136  2.51676  3.73980  3.19687  3.81846  3.18535  3.03478  2.66664  1.90187  2.29032  5.20572  3.94249    683 t - - -
          2.68618  4.42225  2.77519  2.73123  3.46354  2.40513  3.72494  3.29354  2.67741  2.69355  4.24690  2.90347  2.73739  3.18146  2.89801  2.37887  2.77519  2.98518  4.58477  3.61503
          0.02555  4.72387  4.11366  0.61958  0.77255  0.48576  0.95510
    474   2.69222  5.02084  2.80354  1.76819  3.84665  3.39342  3.78773  2.95601  2.57439  3.03622  3.85844  3.10478  3.63157  2.92653  3.04452  2.35335  2.37257  3.24067  5.51294  4.16531    684 e - - -
          2.68618  4.42225  2.77519  2.73123  3.46354  2.40513  3.72494  3.29354  2.67741  2.69355  4.24690  2.90347  2.73739  3.18146  2.89801  2.37887  2.77519  2.98518  4.58477  3.61503
          0.01344  4.71176  5.43411  0.61958  0.77255  0.51119  0.91575
    475   2.52282  4.67053  2.77832  2.85937  3.84284  3.68469  3.92226  2.99214  2.83855  1.87123  3.76781  2.43356  4.07246  3.16476  3.24931  2.51126  3.00722  2.32084  5.23315  3.96412    685 l - - -
          2.68618  4.42225  2.77519  2.73123  3.46354  2.40513  3.72494  3.29354  2.67741  2.69355  4.24690  2.90347  2.73739  3.18146  2.89801  2.37887  2.77519  2.98518  4.58477  3.61503
          0.01344  4.71176  5.43411  0.61958  0.77255  0.51119  0.91575
    476   2.79094  5.27805  2.80746  2.25321  4.61402  3.55094  3.74925  4.09290  2.48909  3.57887  4.32421  3.02203  3.36855  1.68656  2.57655  2.13349  2.81262  3.66444  5.71587  4.31059    686 q - - -
          2.68618  4.42225  2.77519  2.73123  3.46354  2.40513  3.72494  3.29354  2.67741  2.69355  4.24690  2.90347  2.73739  3.18146  2.89801  2.37887  2.77519  2.98518  4.58477  3.61503
          0.01344  4.71176  5.43411  0.61958  0.77255  0.51119  0.91575
    477   2.77837  4.24742  4.26704  3.67916  3.17364  3.88596  4.19136  1.71920  3.32992  2.02336  3.36285  3.20191  4.25495  3.45149  3.72610  3.03389  2.58466  1.84798  4.86252  3.67160    687 i - - -
          2.68618  4.42225  2.77519  2.73123  3.46354  2.40513  3.72494  3.29354  2.67741  2.69355  4.24690  2.90347  2.73739  3.18146  2.89801  2.37887  2.77519  2.98518  4.58477  3.61503
          0.01344  4.71176  5.43411  0.61958  0.77255  0.51119  0.91575
    478   2.76780  5.17996  2.01071  2.42513  4.07047  3.22632  3.74905  3.49965  2.50103  3.46896  3.97565  3.04110  3.81243  2.85973  2.21265  2.06832  2.86009  3.54993  5.63709  4.25095    688 d - - -
          2.68626  4.42267  2.77562  2.73129  3.46396  2.40529  3.72537  3.29333  2.67749  2.69258  4.24567  2.90346  2.73745  3.18132  2.89715  2.37878  2.77562  2.98561  4.58519  3.61545
          0.10920  2.46238  4.00530  2.45059  0.09019  0.47019  0.98052
    479   2.11587  3.79146  3.49365  2.79141  3.76756  2.86824  3.77895  2.99085  2.89991  2.27049  3.70840  3.29162  4.08777  3.21943  3.29308  1.83712  2.90092  2.83718  5.17735  3.92150    707 s - - -
          2.68618  4.42225  2.77519  2.73123  3.46354  2.40513  3.72494  3.29354  2.67741  2.69355  4.24690  2.90347  2.73739  3.18146  2.89801  2.37887  2.77519  2.98518  4.58477  3.61503
          0.01347  4.71009  5.43243  0.61958  0.77255  0.51463  0.91062
    480   2.78136  2.20653  3.06412  2.17515  4.19962  2.09213  3.82378  3.40828  2.54417  3.22268  4.04077  2.98192  4.00328  2.97996  3.00718  2.82139  3.01547  3.20526  5.47311  4.14325    708 g - - -
          2.68618  4.42225  2.77519  2.73123  3.46354  2.40513  3.72494  3.29354  2.67741  2.69355  4.24690  2.90347  2.73739  3.18146  2.89801  2.37887  2.77519  2.98518  4.58477  3.61503
          0.01347  4.71009  5.43243  0.61958  0.77255  0.51463  0.91062
    481   2.52270  4.46231  3.69632  2.86362  2.85400  3.30116  4.02068  2.75345  3.07738  2.38603  3.56763  3.51970  4.14059  3.37340  3.22316  1.89153  2.43933  2.32369  5.04872  3.81972    709 s - - -
          2.68618  4.42225  2.77519  2.73123  3.46354  2.40513  3.72494  3.29354  2.67741  2.69355  4.24690  2.90347  2.73739  3.18146  2.89801  2.37887  2.77519  2.98518  4.58477  3.61503
          0.01347  4.71009  5.43243  0.61958  0.77255  0.51463  0.91062
    482   2.77011  5.26293  2.71329  2.00467  4.60023  3.54308  3.73325  4.08095  2.31271  3.27249  4.30599  2.91146  3.14318  2.50236  2.88237  1.82015  2.88709  3.48050  5.70000  4.29337    710 s - - -
          2.68618  4.42225  2.77519  2.73123  3.46354  2.40513  3.72494  3.29354  2.67741  2.69355  4.24690  2.90347  2.73739  3.18146  2.89801  2.37887  2.77519  2.98518  4.58477  3.61503
          0.01347  4.71009  5.43243  0.61958  0.77255  0.51463  0.91062
    483   2.67951  5.18682  2.63008  2.49714  4.49692  3.37863  3.74863  3.09624  2.50018  3.47804  4.23919  2.51417  2.96605  2.73915  2.78240  1.79681  2.87565  3.46818  5.64361  4.25565    711 s - - -
          2.68618  4.42225  2.77519  2.73123  3.46354  2.40513  3.72494  3.29354  2.67741  2.69355  4.24690  2.90347  2.73739  3.18146  2.89801  2.37887  2.77519  2.98518  4.58477  3.61503
          0.01347  4.71009  5.43243  0.61958  0.77255  0.51463  0.91062
    484   2.57818  5.07597  3.10800  1.62389  4.34618  3.37270  3.77513  3.17637  2.19599  2.73674  4.13765  2.90888  3.96985  2.72514  3.01948  2.77703  3.00163  2.92823  5.55601  4.19662    712 e - - -
          2.68618  4.42225  2.77519  2.73123  3.46354  2.40513  3.72494  3.29354  2.67741  2.69355  4.24690  2.90347  2.73739  3.18146  2.89801  2.37887  2.77519  2.98518  4.58477  3.61503
          0.01347  4.71009  5.43243  0.61958  0.77255  0.51463  0.91062
    485   2.66069  5.13538  2.92216  1.70848  4.05327  2.17814  3.57330  3.03397  2.52825  3.41644  4.19268  3.06010  3.96102  2.88393  2.79870  2.60547  3.00481  3.49544  5.60417  4.22992    713 e - - -
          2.68618  4.42225  2.77519  2.73123  3.46354  2.40513  3.72494  3.29354  2.67741  2.69355  4.24690  2.90347  2.73739  3.18146  2.89801  2.37887  2.77519  2.98518  4.58477  3.61503
          0.33338  4.71009  1.29280  0.61958  0.77255  0.51463  0.91062
    486   2.66385  4.00146  3.33366  2.63537  3.70517  3.58355  3.81405  2.40815  2.15169  2.71830  2.79315  3.22940  3.58339  3.06444  2.83722  2.69636  2.65990  2.82963  5.09950  3.83552    714 k - - -
          2.68623  4.42230  2.77524  2.73118  3.46359  2.40512  3.72499  3.29359  2.67746  2.69360  4.24649  2.90308  2.73744  3.18138  2.89806  2.37892  2.77524  2.98516  4.58482  3.61508
          0.27486  1.45103  5.11755  0.18490  1.77898  0.49309  0.94349
    487   2.31095  5.23417  2.63809  2.24274  4.56892  3.35570  3.70915  4.04684  1.54091  3.53402  4.04864  2.76702  3.91337  2.81067  2.82079  2.62719  2.98154  3.61966  5.67185  4.26782    716 k - - -
          2.68618  4.42225  2.77519  2.73123  3.46354  2.40513  3.72494  3.29354  2.67741  2.69355  4.24690  2.90347  2.73739  3.18146  2.89801  2.37887  2.77519  2.98518  4.58477  3.61503
          0.01495  4.60605  5.32840  0.61958  0.77255  0.64695  0.74158
    488   2.83870  5.30640  3.02989  2.32751  4.66009  3.26916  3.74730  4.12589  1.46483  3.59786  4.35457  2.21519  3.97583  2.71169  2.59952  2.57966  3.06455  3.70380  5.71725  4.33705    717 k - - -
          2.68618  4.42225  2.77519  2.73123  3.46354  2.40513  3.72494  3.29354  2.67741  2.69355  4.24690  2.90347  2.73739  3.18146  2.89801  2.37887  2.77519  2.98518  4.58477  3.61503
          0.01470  4.62322  5.34556  0.61958  0.77255  0.67212  0.71463
    489   2.62944  5.21118  2.91668  2.44840  3.75138  3.51932  3.48158  4.01434  1.64690  3.50891  4.25656  2.49809  3.59353  2.34890  2.84109  2.53230  2.90173  3.59346  5.65259  4.25303    718 k - - -
          2.68618  4.42225  2.77519  2.73123  3.46354  2.40513  3.72494  3.29354  2.67741  2.69355  4.24690  2.90347  2.73739  3.18146  2.89801  2.37887  2.77519  2.98518  4.58477  3.61503
          0.01470  4.62322  5.34556  0.61958  0.77255  0.67212  0.71463
    490   2.73711  5.15180  3.02543  2.32837  4.45914  3.20965  2.84742  3.69694  2.13152  3.29337  3.36796  2.39093  3.91869  2.36288  2.95226  2.55606  2.87042  3.03527  5.60755  4.22109    719 k - - -
          2.68618  4.42225  2.77519  2.73123  3.46354  2.40513  3.72494  3.29354  2.67741  2.69355  4.24690  2.90347  2.73739  3.18146  2.89801  2.37887  2.77519  2.98518  4.58477  3.61503
          0.01470  4.62322  5.34556  0.61958  0.77255  0.61695  0.77564
    491   2.53920  5.08153  2.85385  2.42080  4.36197  3.38691  3.74065  3.62080  2.50738  3.01823  3.84566  2.78798  3.61710  2.46819  2.87408  2.23653  2.50733  3.43695  5.55498  2.72381    720 s - - -
          2.68618  4.42225  2.77519  2.73123  3.46354  2.40513  3.72494  3.29354  2.67741  2.69355  4.24690  2.90347  2.73739  3.18146  2.89801  2.37887  2.77519  2.98518  4.58477  3.61503
          0.01444  4.64110  5.36344  0.61958  0.77255  0.64273  0.74624
    492   2.60252  5.21340  2.63975  2.22073  4.54099  3.40595  3.71359  3.28275  2.17939  3.51118  4.25903  1.96912  3.91727  2.81607  2.81311  2.50457  2.72331  3.40132  5.65665  4.25627    721 n - - -
          2.68618  4.42225  2.77519  2.73123  3.46354  2.40513  3.72494  3.29354  2.67741  2.69355  4.24690  2.90347  2.73739  3.18146  2.89801  2.37887  2.77519  2.98518  4.58477  3.61503
          0.01444  4.64110  5.36344  0.61958  0.77255  0.64273  0.74624
    493   2.74808  5.21582  2.69612  2.22867  4.54302  2.77272  3.71627  3.66859  2.45998  3.51358  4.26207  2.82155  3.91924  1.80402  2.87396  2.47838  2.75526  3.28288  5.65954  4.25902    722 q - - -
          2.68618  4.42225  2.77519  2.73123  3.46354  2.40513  3.72494  3.29354  2.67741  2.69355  4.24690  2.90347  2.73739  3.18146  2.89801  2.37887  2.77519  2.98518  4.58477  3.61503
          0.01444  4.64110  5.36344  0.61958  0.77255  0.64273  0.74624
    494   2.64909  4.18722  4.36847  3.77389  2.96568  3.77124  4.18980  2.10095  3.62682  1.76455  2.05775  3.91736  4.24323  3.30189  3.48803  2.83215  2.98159  2.35884  4.80258  3.61736    723 l - - -
          2.68618  4.42225  2.77519  2.73123  3.46354  2.40513  3.72494  3.29354  2.67741  2.69355  4.24690  2.90347  2.73739  3.18146  2.89801  2.37887  2.77519  2.98518  4.58477  3.61503
          0.01444  4.64110  5.36344  0.61958  0.77255  0.64273  0.74624
    495   2.69363  5.10620  2.79810  2.43409  4.39373  3.54312  3.73861  3.84070  2.41187  3.17356  4.16290  2.95094  1.90223  2.46273  2.88797  2.62929  2.97815  2.99213  5.57458  3.70141    724 p - - -
          2.68618  4.42225  2.77519  2.73123  3.46354  2.40513  3.72494  3.29354  2.67741  2.69355  4.24690  2.90347  2.73739  3.18146  2.89801  2.37887  2.77519  2.98518  4.58477  3.61503
          0.01444  4.64110  5.36344  0.61958  0.77255  0.64273  0.74624
    496   2.48519  4.41247  3.28156  3.14245  3.32045  3.74654  4.00891  2.57909  2.91740  2.41795  3.38740  3.52218  3.43894  3.37858  3.41767  2.44479  2.54007  1.77562  5.00202  3.77727    725 v - - -
          2.68618  4.42225  2.77519  2.73123  3.46354  2.40513  3.72494  3.29354  2.67741  2.69355  4.24690  2.90347  2.73739  3.18146  2.89801  2.37887  2.77519  2.98518  4.58477  3.61503
          0.01444  4.64110  5.36344  0.61958  0.77255  0.64273  0.74624
    497   2.74262  4.44788  3.21761  2.66411  4.29458  3.13879  3.84375  3.71597  2.61577  3.04832  4.11632  3.16168  3.01341  2.99200  1.88294  1.72742  3.00361  3.36277  5.53648  4.20845    726 s - - -
          2.68618  4.42225  2.77519  2.73123  3.46354  2.40513  3.72494  3.29354  2.67741  2.69355  4.24690  2.90347  2.73739  3.18146  2.89801  2.37887  2.77519  2.98518  4.58477  3.61503
          0.01444  4.64110  5.36344  0.61958  0.77255  0.44667  1.02096
    498   2.61921  4.56181  3.17227  2.46530  3.61510  3.59978  2.16463  3.40492  1.95886  2.69847  4.03185  3.02345  3.98933  2.86613  2.94431  2.80327  2.78740  3.16315  5.46412  4.13101    727 k - - -
          2.68618  4.42225  2.77519  2.73123  3.46354  2.40513  3.72494  3.29354  2.67741  2.69355  4.24690  2.90347  2.73739  3.18146  2.89801  2.37887  2.77519  2.98518  4.58477  3.61503
          0.01351  4.70657  5.42891  0.61958  0.77255  0.52181  0.90004
    499   2.76696  5.06088  2.95714  2.34226  3.20618  2.31230  3.77632  3.59241  2.55336  2.89414  4.12374  2.93509  3.96913  2.77769  2.80034  1.92181  2.99835  3.40827  5.54431  4.18707    728 s - - -
          2.68618  4.42225  2.77519  2.73123  3.46354  2.40513  3.72494  3.29354  2.67741  2.69355  4.24690  2.90347  2.73739  3.18146  2.89801  2.37887  2.77519  2.98518  4.58477  3.61503
          0.01351  4.70657  5.42891  0.61958  0.77255  0.52181  0.90004
    500   2.77142  4.48656  2.69442  2.16299  4.59388  3.32402  3.53301  4.07193  1.64585  3.55739  4.30049  3.01798  3.94002  2.83246  2.14623  2.63104  3.00207  3.49501  5.69331  4.08893    729 k - - -
          2.68618  4.42225  2.77519  2.73123  3.46354  2.40513  3.72494  3.29354  2.67741  2.69355  4.24690  2.90347  2.73739  3.18146  2.89801  2.37887  2.77519  2.98518  4.58477  3.61503
          0.01351  4.70657  5.42891  0.61958  0.77255  0.52181  0.90004
    501   2.76975  5.25558  2.77856  2.29338  4.59125  3.54471  3.73275  3.76700  1.80706  3.55609  4.29915  2.20482  3.93871  2.39004  2.82568  2.73642  2.79409  2.93698  5.69311  4.28924    730 k - - -
          2.68618  4.42225  2.77519  2.73123  3.46354  2.40513  3.72494  3.29354  2.67741  2.69355  4.24690  2.90347  2.73739  3.18146  2.89801  2.37887  2.77519  2.98518  4.58477  3.61503
          0.01351  4.70657  5.42891  0.61958  0.77255  0.52181  0.90004
    502   2.53157  5.23427  2.56554  2.32921  4.56041  3.40931  3.73794  4.03326  2.11266  2.17331  4.28029  2.92612  3.38076  2.39177  2.87143  2.55591  3.00074  3.61477  5.67803  4.27864    731 k - - -
          2.68618  4.42225  2.77519  2.73123  3.46354  2.40513  3.72494  3.29354  2.67741  2.69355  4.24690  2.90347  2.73739  3.18146  2.89801  2.37887  2.77519  2.98518  4.58477  3.61503
          0.01351  4.70657  5.42891  0.61958  0.77255  0.52181  0.90004
    503   2.76888  3.78745  2.91506  2.13045  4.57307  2.96623  3.73476  3.81012  2.16791  3.44073  4.28728  2.75436  3.94003  1.75230  2.83410  2.73808  2.99989  3.62537  5.68314  4.28235    732 q - - -
          2.68618  4.42225  2.77519  2.73123  3.46354  2.40513  3.72494  3.29354  2.67741  2.69355  4.24690  2.90347  2.73739  3.18146  2.89801  2.37887  2.77519  2.98518  4.58477  3.61503
          0.01351  4.70657  5.42891  0.61958  0.77255  0.52181  0.90004
    504   2.59723  4.57544  2.79554  2.34671  3.95577  3.42101  3.48135  3.64150  2.08817  2.05871  4.17483  2.73668  3.95703  2.77381  2.86656  2.56352  2.93634  3.47584  5.58818  4.21670    733 l - - -
          2.68618  4.42225  2.77519  2.73123  3.46354  2.40513  3.72494  3.29354  2.67741  2.69355  4.24690  2.90347  2.73739  3.18146  2.89801  2.37887  2.77519  2.98518  4.58477  3.61503
          0.01351  4.70657  5.42891  0.61958  0.77255  0.52181  0.90004
    505   2.76604  4.87741  2.78859  2.66699  4.09178  3.61859  2.76370  2.94312  2.58525  2.86667  2.37882  2.46442  4.00697  2.90354  2.99161  2.70708  2.80894  2.92325  5.39726  3.87667    734 m - - -
          2.68618  4.42225  2.77519  2.73123  3.46354  2.40513  3.72494  3.29354  2.67741  2.69355  4.24690  2.90347  2.73739  3.18146  2.89801  2.37887  2.77519  2.98518  4.58477  3.61503
          0.01351  4.70657  5.42891  0.61958  0.77255  0.52181  0.90004
    506   2.65605  4.82183  2.81598  1.69216  4.58809  2.63950  3.73263  3.71286  2.34456  3.55437  4.29735  2.78415  2.83620  2.74934  2.88503  2.57355  2.99895  3.63859  5.69257  4.28763    735 e - - -
          2.68618  4.42225  2.77519  2.73123  3.46354  2.40513  3.72494  3.29354  2.67741  2.69355  4.24690  2.90347  2.73739  3.18146  2.89801  2.37887  2.77519  2.98518  4.58477  3.61503
          0.01351  4.70657  5.42891  0.61958  0.77255  0.46387  0.99114
    507   2.57574  4.63284  1.94718  2.30549  3.86407  3.36756  3.74853  3.97309  2.35882  3.15746  3.19711  2.74807  3.64143  2.73611  2.87644  2.48044  2.89795  3.57072  5.65117  4.26119    736 d - - -
          2.68618  4.42225  2.77519  2.73123  3.46354  2.40513  3.72494  3.29354  2.67741  2.69355  4.24690  2.90347  2.73739  3.18146  2.89801  2.37887  2.77519  2.98518  4.58477  3.61503
          0.01328  4.72387  5.44622  0.61958  0.77255  0.48576  0.95510
    508   2.72543  5.14809  3.07754  2.43398  3.79669  2.93654  3.76275  3.89309  1.68735  2.95846  4.20435  2.82434  3.55999  2.87937  3.00155  2.11448  2.78586  3.51161  5.61417  4.23756    737 k - - -
          2.68618  4.42225  2.77519  2.73123  3.46354  2.40513  3.72494  3.29354  2.67741  2.69355  4.24690  2.90347  2.73739  3.18146  2.89801  2.37887  2.77519  2.98518  4.58477  3.61503
          0.02673  4.72387  4.04597  0.61958  0.77255  0.48576  0.95510
    509   2.61263  5.25144  2.25947  1.68614  4.58553  3.44397  3.55121  3.70697  2.47203  3.55202  4.29511  2.70224  3.67859  2.83268  2.67392  2.45369  2.99813  3.43132  4.88225  4.28628    738 e - - -
          2.68618  4.42225  2.77519  2.73123  3.46354  2.40513  3.72494  3.29354  2.67741  2.69355  4.24690  2.90347  2.73739  3.18146  2.89801  2.37887  2.77519  2.98518  4.58477  3.61503
          0.01346  4.71060  5.43295  0.61958  0.77255  0.51357  0.91219
    510   2.71523  3.88256  3.23221  2.67318  3.46534  3.62170  3.71996  3.37224  2.38982  2.90721  3.95069  2.94160  2.47255  2.77445  2.88863  2.39440  2.26577  2.97534  5.39339  4.08016    739 t - - -
          2.68618  4.42225  2.77519  2.73123  3.46354  2.40513  3.72494  3.29354  2.67741  2.69355  4.24690  2.90347  2.73739  3.18146  2.89801  2.37887  2.77519  2.98518  4.58477  3.61503
          0.01346  4.71060  5.43295  0.61958  0.77255  0.51357  0.91219
    511   1.92186  5.02501  3.13391  2.34777  4.27982  3.17785  3.47289  3.24073  2.13043  3.29086  3.83450  3.10279  3.97672  2.76479  3.04121  2.61942  2.57660  2.78331  5.51595  4.16747    740 a - - -
          2.68618  4.42225  2.77519  2.73123  3.46354  2.40513  3.72494  3.29354  2.67741  2.69355  4.24690  2.90347  2.73739  3.18146  2.89801  2.37887  2.77519  2.98518  4.58477  3.61503
          0.01346  4.71060  5.43295  0.61958  0.77255  0.51357  0.91219
    512   2.33553  4.92347  3.20512  2.64927  4.16671  3.60567  3.82679  3.07694  2.21808  3.19278  4.01379  2.88022  2.58231  2.98698  3.09208  2.73421  1.91602  3.07782  5.44964  4.12549    741 t - - -
          2.68618  4.42225  2.77519  2.73123  3.46354  2.40513  3.72494  3.29354  2.67741  2.69355  4.24690  2.90347  2.73739  3.18146  2.89801  2.37887  2.77519  2.98518  4.58477  3.61503
          0.01346  4.71060  5.43295  0.61958  0.77255  0.46876  0.98291
    513   2.69734  5.23453  2.67038  2.26545  4.54932  1.75646  3.77137  4.01467  2.31625  3.04521  4.28877  3.04317  3.96778  2.88156  2.95816  2.32052  2.93432  3.60990  5.68879  4.29485    742 g - - -
          2.68618  4.42225  2.77519  2.73123  3.46354  2.40513  3.72494  3.29354  2.67741  2.69355  4.24690  2.90347  2.73739  3.18146  2.89801  2.37887  2.77519  2.98518  4.58477  3.61503
          0.01328  4.72387  5.44622  0.61958  0.77255  0.48576  0.95510
    514   1.93308  5.25892  2.72970  2.40605  4.59438  3.41197  3.52119  3.82069  1.90359  3.55963  4.30235  2.91553  3.94293  2.42154  2.62578  2.73987  2.76257  3.51855  5.69693  4.29282    743 k - - -
          2.68618  4.42235  2.77529  2.73125  3.46363  2.40505  3.72504  3.29350  2.67750  2.69350  4.24489  2.90356  2.73749  3.18112  2.89799  2.37896  2.77529  2.98528  4.58487  3.61513
          0.55869  1.13713  2.23210  0.11123  2.25127  0.48576  0.95510
    515   2.86793  4.72991  3.20318  2.61608  4.53221  3.63613  3.49448  3.63028  1.20351  3.47410  4.26252  3.05278  4.01807  2.78015  2.47674  2.53162  3.08537  3.58882  5.62128  4.29189    745 k - - -
          2.68618  4.42225  2.77519  2.73123  3.46354  2.40513  3.72494  3.29354  2.67741  2.69355  4.24690  2.90347  2.73739  3.18146  2.89801  2.37887  2.77519  2.98518  4.58477  3.61503
          0.01482  4.61518  5.33753  0.61958  0.77255  0.53228  0.88495
    516   2.70309  5.08520  3.09156  2.48731  4.36445  3.56345  3.75565  3.28237  1.49077  3.36049  3.65552  2.83563  3.00087  2.88045  2.83566  2.67155  2.75853  3.32843  5.55874  4.19645    746 k - - -
          2.68618  4.42225  2.77519  2.73123  3.46354  2.40513  3.72494  3.29354  2.67741  2.69355  4.24690  2.90347  2.73739  3.18146  2.89801  2.37887  2.77519  2.98518  4.58477  3.61503
          0.05121  4.66669  3.20592  0.61958  0.77255  0.50120  0.93091
    517   2.53338  3.11972  2.95371  2.52322  4.37593  3.16230  3.58413  3.81860  2.00737  3.37268  4.15409  2.94203  3.94722  2.87750  2.91643  1.83463  2.77370  3.44937  5.56843  4.20130    747 s - - -
          2.68618  4.42225  2.77519  2.73123  3.46354  2.40513  3.72494  3.29354  2.67741  2.69355  4.24690  2.90347  2.73739  3.18146  2.89801  2.37887  2.77519  2.98518  4.58477  3.61503
          0.01414  4.66171  5.38405  0.61958  0.77255  0.41677  1.07638
    518   2.59351  5.26937  2.41048  2.28460  4.60797  2.98538  3.31413  4.08965  2.40550  3.57185  4.31194  2.02827  3.94147  2.83500  2.68755  2.28117  2.88646  3.65657  4.81896  4.29830    748 n - - -
          2.68618  4.42225  2.77519  2.73123  3.46354  2.40513  3.72494  3.29354  2.67741  2.69355  4.24690  2.90347  2.73739  3.18146  2.89801  2.37887  2.77519  2.98518  4.58477  3.61503
          0.01328  4.72387  5.44622  0.61958  0.77255  0.48576  0.95510
    519   2.79410  5.23816  3.06380  2.20649  4.56344  3.57130  3.51196  3.81356  1.46192  3.53042  3.18977  2.84282  3.96388  2.58005  2.94692  2.45447  3.02347  3.61857  5.67845  4.29010    749 k - - -
          2.68618  4.42225  2.77519  2.73123  3.46354  2.40513  3.72494  3.29354  2.67741  2.69355  4.24690  2.90347  2.73739  3.18146  2.89801  2.37887  2.77519  2.98518  4.58477  3.61503
          0.01328  4.72387  5.44622  0.61958  0.77255  0.48576  0.95510
    520   2.67529  4.26134  4.22382  3.63753  2.39243  3.87888  4.17966  2.24692  3.52020  2.31706  3.37493  3.85248  1.98322  3.09672  3.70660  2.95110  3.01168  2.21023  4.43153  3.54421    750 p - - -
          2.68618  4.42225  2.77519  2.73123  3.46354  2.40513  3.72494  3.29354  2.67741  2.69355  4.24690  2.90347  2.73739  3.18146  2.89801  2.37887  2.77519  2.98518  4.58477  3.61503
          0.01328  4.72387  5.44622  0.61958  0.77255  0.48576  0.95510
    521   2.77449  2.93152  2.89407  2.51981  4.45364  3.33381  3.19768  3.71407  2.38835  3.44148  4.21209  1.82143  3.96061  2.87706  2.71019  2.36533  2.95267  3.52157  5.62069  4.24235    751 n - - -
          2.68618  4.42225  2.77519  2.73123  3.46354  2.40513  3.72494  3.29354  2.67741  2.69355  4.24690  2.90347  2.73739  3.18146  2.89801  2.37887  2.77519  2.98518  4.58477  3.61503
          0.01328  4.72387  5.44622  0.61958  0.77255  0.48576  0.95510
    522   2.59667  5.16146  2.98119  1.78366  4.45945  3.56544  3.75811  3.74342  2.30925  2.33010  4.21495  2.82044  3.95785  2.63096  2.82446  2.68655  2.82628  3.04949  5.62318  4.24302    752 e - - -
          2.68618  4.42225  2.77519  2.73123  3.46354  2.40513  3.72494  3.29354  2.67741  2.69355  4.24690  2.90347  2.73739  3.18146  2.89801  2.37887  2.77519  2.98518  4.58477  3.61503
          0.01328  4.72387  5.44622  0.61958  0.77255  0.48576  0.95510
    523   2.62588  5.26912  3.03248  2.41628  4.60848  3.31339  3.32866  4.08791  2.04667  3.40926  4.31200  2.73762  3.07832  1.83380  2.67092  2.61537  2.90404  3.65684  5.70371  4.29984    753 q - - -
          2.68618  4.42225  2.77519  2.73123  3.46354  2.40513  3.72494  3.29354  2.67741  2.69355  4.24690  2.90347  2.73739  3.18146  2.89801  2.37887  2.77519  2.98518  4.58477  3.61503
          0.02031  4.72387  4.48949  0.61958  0.77255  0.48576  0.95510
    524   2.57775  3.55735  3.26460  2.84402  2.88316  3.34531  3.91049  2.37179  2.28169  2.90684  3.77219  2.94794  4.06576  2.83471  3.23368  2.70419  2.25708  2.97255  5.23460  3.96346    754 t - - -
          2.68618  4.42225  2.77519  2.73123  3.46354  2.40513  3.72494  3.29354  2.67741  2.69355  4.24690  2.90347  2.73739  3.18146  2.89801  2.37887  2.77519  2.98518  4.58477  3.61503
          0.01337  4.71693  5.43928  0.61958  0.77255  0.47669  0.96978
    525   2.68106  5.23917  3.03869  2.42708  4.56701  3.55257  3.54161  3.85669  2.16398  3.40377  3.86307  2.39144  3.66668  2.60920  2.37462  2.17588  2.40176  3.62057  5.68187  4.28269    755 k - - -
          2.68618  4.42225  2.77519  2.73123  3.46354  2.40513  3.72494  3.29354  2.67741  2.69355  4.24690  2.90347  2.73739  3.18146  2.89801  2.37887  2.77519  2.98518  4.58477  3.61503
          0.01328  4.72387  5.44622  0.61958  0.77255  0.48576  0.95510
    526   2.77598  5.24532  3.04059  2.30049  4.57538  3.05560  3.74129  3.43982  1.63786  3.54299  3.91464  2.69940  3.94757  2.60969  2.66411  2.34232  2.84072  3.62798  5.68599  4.28710    756 k - - -
          2.68618  4.42225  2.77519  2.73123  3.46354  2.40513  3.72494  3.29354  2.67741  2.69355  4.24690  2.90347  2.73739  3.18146  2.89801  2.37887  2.77519  2.98518  4.58477  3.61503
          0.01328  4.72387  5.44622  0.61958  0.77255  0.48576  0.95510
    527   2.71912  5.28584  2.28141  2.23535  4.62438  3.56186  3.75195  3.94610  2.34195  3.38940  4.33037  2.91071  3.70881  2.77915  1.60197  2.76420  3.03024  3.67342  5.71855  4.31684    757 r - - -
          2.68618  4.42225  2.77519  2.73123  3.46354  2.40513  3.72494  3.29354  2.67741  2.69355  4.24690  2.90347  2.73739  3.18146  2.89801  2.37887  2.77519  2.98518  4.58477  3.61503
          0.01328  4.72387  5.44622  0.61958  0.77255  0.48576  0.95510
    528   2.68150  3.97610  2.58121  2.58591  3.63639  3.59247  2.48201  3.28635  2.33591  2.53210  3.92926  3.11123  3.81326  2.64666  2.57408  2.61173  3.00272  3.36015  5.51337  4.16689    758 k - - -
          2.68618  4.42225  2.77519  2.73123  3.46354  2.40513  3.72494  3.29354  2.67741  2.69355  4.24690  2.90347  2.73739  3.18146  2.89801  2.37887  2.77519  2.98518  4.58477  3.61503
          0.01328  4.72387  5.44622  0.61958  0.77255  0.48576  0.95510
    529   1.90738  4.47725  2.57426  2.57769  4.29917  3.58750  3.79052  3.72780  2.57398  2.62504  4.10659  2.84248  3.54216  2.72288  3.04548  2.32328  2.56569  3.20830  5.53058  4.17979    759 a - - -
          2.68618  4.42225  2.77519  2.73123  3.46354  2.40513  3.72494  3.29354  2.67741  2.69355  4.24690  2.90347  2.73739  3.18146  2.89801  2.37887  2.77519  2.98518  4.58477  3.61503
          0.01328  4.72387  5.44622  0.61958  0.77255  0.48576  0.95510
    530   2.63390  5.25095  2.45159  2.31077  4.58314  3.00342  3.73828  4.06013  2.29507  3.26449  4.29526  2.78016  3.68368  2.83902  2.77209  1.89561  2.67898  3.21892  5.69156  4.28842    760 s - - -
          2.68618  4.42225  2.77519  2.73123  3.46354  2.40513  3.72494  3.29354  2.67741  2.69355  4.24690  2.90347  2.73739  3.18146  2.89801  2.37887  2.77519  2.98518  4.58477  3.61503
          0.01328  4.72387  5.44622  0.61958  0.77255  0.48576  0.95510
    531   2.47750  5.23135  1.96419  2.48302  4.55608  3.17226  3.47285  3.69279  2.42917  3.52794  3.94821  2.76697  3.80013  2.74698  2.56632  2.45447  2.57448  3.31657  5.67644  4.27812    761 d - - -
          2.68618  4.42225  2.77519  2.73123  3.46354  2.40513  3.72494  3.29354  2.67741  2.69355  4.24690  2.90347  2.73739  3.18146  2.89801  2.37887  2.77519  2.98518  4.58477  3.61503
          0.01328  4.72387  5.44622  0.61958  0.77255  0.48576  0.95510
    532   2.40716  4.48678  2.80061  2.53818  4.19984  3.60505  3.63109  2.98501  2.54143  3.09009  4.03557  3.06466  3.81604  2.96162  2.92779  2.01295  2.13652  2.95760  5.46854  4.13533    762 s - - -
          2.68618  4.42225  2.77519  2.73123  3.46354  2.40513  3.72494  3.29354  2.67741  2.69355  4.24690  2.90347  2.73739  3.18146  2.89801  2.37887  2.77519  2.98518  4.58477  3.61503
          0.01328  4.72387  5.44622  0.61958  0.77255  0.48576  0.95510
    533   2.77453  4.60558  3.20748  2.79555  2.07645  3.71118  3.94912  2.93707  2.25053  2.67032  2.92267  3.21929  4.09370  3.22113  3.29460  2.34435  3.00614  2.75638  5.17180  3.59847    763 f - - -
          2.68618  4.42225  2.77519  2.73123  3.46354  2.40513  3.72494  3.29354  2.67741  2.69355  4.24690  2.90347  2.73739  3.18146  2.89801  2.37887  2.77519  2.98518  4.58477  3.61503
          0.01328  4.72387  5.44622  0.61958  0.77255  0.48576  0.95510
    534   2.55612  4.48812  2.91191  2.38767  4.50629  3.42263  3.74986  3.64620  2.22496  3.25247  4.24554  2.59799  2.02436  2.85862  2.68170  2.49172  3.00258  3.56761  5.64930  4.26036    764 p - - -
          2.68618  4.42225  2.77519  2.73123  3.46354  2.40513  3.72494  3.29354  2.67741  2.69355  4.24690  2.90347  2.73739  3.18146  2.89801  2.37887  2.77519  2.98518  4.58477  3.61503
          0.01328  4.72387  5.44622  0.61958  0.77255  0.48576  0.95510
    535   2.77277  5.27092  2.58720  1.61971  4.61065  3.44995  3.32000  3.52524  2.37513  3.23613  4.31314  2.87980  3.14408  2.53546  2.71988  2.66552  3.00400  3.65872  5.70655  4.29876    765 e - - -
          2.68618  4.42225  2.77519  2.73123  3.46354  2.40513  3.72494  3.29354  2.67741  2.69355  4.24690  2.90347  2.73739  3.18146  2.89801  2.37887  2.77519  2.98518  4.58477  3.61503
          0.01328  4.72387  5.44622  0.61958  0.77255  0.48576  0.95510
    536   2.77124  4.69380  2.98107  2.19329  3.91248  2.90218  3.77168  3.82021  2.00012  2.18097  3.77849  2.92899  3.24984  2.89586  2.82443  2.77201  2.89151  3.45557  5.57704  4.21110    766 k - - -
          2.68618  4.42225  2.77519  2.73123  3.46354  2.40513  3.72494  3.29354  2.67741  2.69355  4.24690  2.90347  2.73739  3.18146  2.89801  2.37887  2.77519  2.98518  4.58477  3.61503
          0.03082  4.72387  3.84125  0.61958  0.77255  0.48576  0.95510
    537   2.67671  4.41766  2.81358  2.54185  4.35812  3.43166  3.41675  3.05232  2.00451  2.84393  3.89915  2.64290  3.53070  2.89433  2.77525  2.22158  2.99603  3.13745  5.56209  4.00164    767 k - - -
          2.68618  4.42225  2.77519  2.73123  3.46354  2.40513  3.72494  3.29354  2.67741  2.69355  4.24690  2.90347  2.73739  3.18146  2.89801  2.37887  2.77519  2.98518  4.58477  3.61503
          0.01351  4.70657  5.42891  0.61958  0.77255  0.52181  0.90004
    538   2.76718  5.07026  2.57232  2.20443  4.33892  3.43430  3.77397  3.55691  2.45870  1.85876  4.13216  2.98297  3.81551  2.90332  2.75909  2.51607  2.88657  3.13349  5.55157  4.19219    768 l - - -
          2.68618  4.42225  2.77519  2.73123  3.46354  2.40513  3.72494  3.29354  2.67741  2.69355  4.24690  2.90347  2.73739  3.18146  2.89801  2.37887  2.77519  2.98518  4.58477  3.61503
          0.01351  4.70657  5.42891  0.61958  0.77255  0.52181  0.90004
    539   2.73343  4.96081  3.17022  2.20585  4.19737  3.30050  3.80281  3.41511  2.47123  2.75191  3.50063  3.13111  3.98839  2.75916  2.98818  2.25054  1.95979  3.03981  5.46459  4.13093    769 t - - -
          2.68618  4.42225  2.77519  2.73123  3.46354  2.40513  3.72494  3.29354  2.67741  2.69355  4.24690  2.90347  2.73739  3.18146  2.89801  2.37887  2.77519  2.98518  4.58477  3.61503
          0.01351  4.70657  5.42891  0.61958  0.77255  0.52181  0.90004
    540   2.68127  5.09262  3.09576  2.49825  4.36949  2.53378  3.76669  3.49853  2.24786  3.17420  3.47945  2.12053  3.96227  2.89146  2.78394  2.32565  2.77564  3.23939  5.56873  4.20376    770 n - - -
          2.68618  4.42225  2.77519  2.73123  3.46354  2.40513  3.72494  3.29354  2.67741  2.69355  4.24690  2.90347  2.73739  3.18146  2.89801  2.37887  2.77519  2.98518  4.58477  3.61503
          0.03905  4.70657  3.53159  0.61958  0.77255  0.52181  0.90004
    541   2.48159  4.98053  2.88800  2.40371  4.22515  3.58272  3.63147  2.75258  2.36589  3.11115  4.04922  2.98168  3.67646  2.76691  2.89308  2.58289  2.50600  2.30595  5.47848  3.92895    771 v - - -
          2.68618  4.42225  2.77519  2.73123  3.46354  2.40513  3.72494  3.29354  2.67741  2.69355  4.24690  2.90347  2.73739  3.18146  2.89801  2.37887  2.77519  2.98518  4.58477  3.61503
          0.02993  4.68138  3.90124  0.61958  0.77255  0.57102  0.83229
    542   2.43387  5.12724  3.05525  2.35483  4.41985  3.54905  3.51127  3.53972  2.43314  3.40994  4.18343  2.63990  1.94425  2.64118  2.98413  2.56885  2.78422  3.33968  5.59343  4.21748    772 p - - -
          2.68618  4.42225  2.77519  2.73123  3.46354  2.40513  3.72494  3.29354  2.67741  2.69355  4.24690  2.90347  2.73739  3.18146  2.89801  2.37887  2.77519  2.98518  4.58477  3.61503
          0.02391  4.66554  4.25384  0.61958  0.77255  0.60018  0.79565
    543   2.63574  4.97706  2.75549  2.57367  4.22339  2.20265  3.77514  3.39102  2.40586  2.88521  2.95612  2.44197  3.96331  2.91906  2.88385  2.77450  2.89366  3.03857  5.47412  4.13240    773 g - - -
          2.69101  4.40084  2.77773  2.71967  3.46046  2.41291  3.72805  3.29758  2.67786  2.68995  4.25093  2.90260  2.74249  3.17891  2.90225  2.37262  2.77070  2.98400  4.60081  3.62276
          1.09582  0.99417  1.21839  4.93706  0.00720  0.61738  0.77513
    544   2.65876  4.38233  3.53715  2.97219  3.53157  3.40133  3.88764  2.72864  2.36910  1.67939  3.49176  3.37180  4.01291  3.21288  3.20413  2.62280  2.89457  2.44690  4.97634  3.74373    959 l - - -
          2.68618  4.42225  2.77519  2.73123  3.46354  2.40513  3.72494  3.29354  2.67741  2.69355  4.24690  2.90347  2.73739  3.18146  2.89801  2.37887  2.77519  2.98518  4.58477  3.61503
          0.02012  4.31183  5.03417  0.61958  0.77255  1.02953  0.44188
    545   2.29677  5.07440  3.14016  2.55558  4.40367  3.55207  3.67450  3.81741  1.64306  2.98189  4.14620  2.77891  3.93633  2.80023  2.11992  2.78879  3.00638  3.46128  5.49843  4.18817    960 k - - -
          2.68618  4.42225  2.77519  2.73123  3.46354  2.40513  3.72494  3.29354  2.67741  2.69355  4.24690  2.90347  2.73739  3.18146  2.89801  2.37887  2.77519  2.98518  4.58477  3.61503
          0.02012  4.31183  5.03417  0.61958  0.77255  1.02953  0.44188
    546   2.69514  5.06897  2.91979  2.05171  3.93173  3.45280  3.65868  3.82659  1.68176  3.35779  4.13618  2.94644  3.60010  2.77813  2.84832  2.27270  2.92773  3.44348  5.52950  4.15780    961 k - - -
          2.68618  4.42225  2.77519  2.73123  3.46354  2.40513  3.72494  3.29354  2.67741  2.69355  4.24690  2.90347  2.73739  3.18146  2.89801  2.37887  2.77519  2.98518  4.58477  3.61503
          0.02012  4.31183  5.03417  0.61958  0.77255  1.02953  0.44188
    547   2.67135  4.94911  3.01056  2.31049  4.21537  3.47333  3.66203  3.64596  2.40884  2.90340  4.01372  2.87423  3.67792  1.97846  2.59607  2.59910  2.90032  3.29879  5.42364  3.00320    962 q - - -
          2.68618  4.42225  2.77519  2.73123  3.46354  2.40513  3.72494  3.29354  2.67741  2.69355  4.24690  2.90347  2.73739  3.18146  2.89801  2.37887  2.77519  2.98518  4.58477  3.61503
          0.02012  4.31183  5.03417  0.61958  0.77255  1.02953  0.44188
    548   2.66205  4.89107  2.37616  2.48620  4.25445  3.19316  3.74844  3.68313  2.56528  3.07334  4.08099  2.90582  3.87321  2.89674  3.03690  1.60903  2.92855  2.98786  5.49733  4.14623    963 s - - -
          2.68618  4.42225  2.77519  2.73123  3.46354  2.40513  3.72494  3.29354  2.67741  2.69355  4.24690  2.90347  2.73739  3.18146  2.89801  2.37887  2.77519  2.98518  4.58477  3.61503
          0.02012  4.31183  5.03417  0.61958  0.77255  0.98853  0.46541
    549   2.55703  4.40087  3.63433  3.20011  3.94449  3.37426  4.17911  3.15695  3.14469  2.90265  3.90746  3.48026  1.43175  3.47998  3.46731  2.49041  2.93784  2.07545  5.38645  4.14225    964 p - - -
          2.68618  4.42225  2.77519  2.73123  3.46354  2.40513  3.72494  3.29354  2.67741  2.69355  4.24690  2.90347  2.73739  3.18146  2.89801  2.37887  2.77519  2.98518  4.58477  3.61503
          0.01976  4.32984  5.05218  0.61958  0.77255  1.01447  0.45035
    550   2.62840  5.12052  2.98920  2.05858  4.45271  3.29722  3.65775  3.89676  1.57099  3.40550  4.18156  2.97678  3.88640  2.77201  2.55268  2.71446  2.82297  3.31455  5.55342  4.19587    965 k - - -
          2.68618  4.42225  2.77519  2.73123  3.46354  2.40513  3.72494  3.29354  2.67741  2.69355  4.24690  2.90347  2.73739  3.18146  2.89801  2.37887  2.77519  2.98518  4.58477  3.61503
          0.01976  4.32984  5.05218  0.61958  0.77255  1.01447  0.45035
    551   2.68231  4.19567  3.98975  3.24523  3.28573  3.76386  4.05131  2.33880  3.30478  2.29545  3.30770  3.39937  4.13448  3.56332  3.53250  3.04619  2.91578  1.48075  4.80342  2.71440    966 v - - -
          2.68618  4.42225  2.77519  2.73123  3.46354  2.40513  3.72494  3.29354  2.67741  2.69355  4.24690  2.90347  2.73739  3.18146  2.89801  2.37887  2.77519  2.98518  4.58477  3.61503
          0.01976  4.32984  5.05218  0.61958  0.77255  1.01447  0.45035
    552   2.60070  4.80978  3.13053  2.57702  4.08741  3.49642  3.72611  3.48856  2.48388  3.10244  3.92941  3.07445  3.53103  2.56457  2.39998  2.72856  1.81176  2.91768  5.35204  4.04208    967 t - - -
          2.68618  4.42225  2.77519  2.73123  3.46354  2.40513  3.72494  3.29354  2.67741  2.69355  4.24690  2.90347  2.73739  3.18146  2.89801  2.37887  2.77519  2.98518  4.58477  3.61503
          0.01976  4.32984  5.05218  0.61958  0.77255  1.01447  0.45035
    553   2.46132  4.72213  2.48368  2.57179  3.14249  3.32468  3.72618  3.32798  2.49667  2.27511  3.80721  2.93399  3.74185  2.90947  3.01610  2.40154  2.88252  3.03764  5.25254  3.94574    968 l - - -
          2.68618  4.42225  2.77519  2.73123  3.46354  2.40513  3.72494  3.29354  2.67741  2.69355  4.24690  2.90347  2.73739  3.18146  2.89801  2.37887  2.77519  2.98518  4.58477  3.61503
          0.01976  4.32984  5.05218  0.61958  0.77255  0.93085  0.50124
    554   2.67309  4.97122  3.00275  1.73692  4.24263  3.30671  3.67151  3.67412  2.14556  3.09059  3.76490  2.98247  3.59053  2.72336  2.89702  2.68028  2.90378  2.69655  5.44996  4.09447    969 e - - -
          2.68618  4.42225  2.77519  2.73123  3.46354  2.40513  3.72494  3.29354  2.67741  2.69355  4.24690  2.90347  2.73739  3.18146  2.89801  2.37887  2.77519  2.98518  4.58477  3.61503
          0.01904  4.36635  5.08870  0.61958  0.77255  0.98233  0.46910
    555   2.62784  2.16629  3.56796  3.00753  3.55331  2.84749  3.92253  2.91402  2.95010  2.53951  3.51951  3.39024  4.00224  3.25699  3.03880  2.35568  2.65696  2.58824  4.99631  3.54950    970 c - - -
          2.68618  4.42225  2.77519  2.73123  3.46354  2.40513  3.72494  3.29354  2.67741  2.69355  4.24690  2.90347  2.73739  3.18146  2.89801  2.37887  2.77519  2.98518  4.58477  3.61503
          0.08029  4.36635  2.74176  0.61958  0.77255  0.91403  0.51234
    556   2.68882  5.14491  2.88207  1.84519  4.47108  2.84801  3.35241  3.94052  2.13571  3.43937  4.19584  2.79426  3.84649  2.75058  2.72284  2.27455  2.81619  3.52647  5.58643  4.19089    971 e - - -
          2.68618  4.42225  2.77519  2.73123  3.46354  2.40513  3.72494  3.29354  2.67741  2.69355  4.24690  2.90347  2.73739  3.18146  2.89801  2.37887  2.77519  2.98518  4.58477  3.61503
          0.04413  4.33670  3.50356  0.61958  0.77255  0.85669  0.55263
    557   2.73007  4.98500  3.04857  2.43999  4.25254  3.51702  3.70024  3.67395  2.35000  2.61313  3.77410  2.53865  3.91261  1.72736  2.83897  2.74322  2.95708  3.33467  5.45358  4.11808    972 q - - -
          2.68618  4.42225  2.77519  2.73123  3.46354  2.40513  3.72494  3.29354  2.67741  2.69355  4.24690  2.90347  2.73739  3.18146  2.89801  2.37887  2.77519  2.98518  4.58477  3.61503
          0.01876  4.38142  5.10377  0.61958  0.77255  0.90884  0.51583
    558   2.64006  4.98381  3.08286  2.53129  4.27296  2.52991  3.70978  3.47642  1.56979  2.95841  4.06691  3.04628  3.91946  2.69849  2.83334  2.66478  2.96131  3.34778  5.46628  4.13396    973 k - - -
          2.68618  4.42225  2.77519  2.73123  3.46354  2.40513  3.72494  3.29354  2.67741  2.69355  4.24690  2.90347  2.73739  3.18146  2.89801  2.37887  2.77519  2.98518  4.58477  3.61503
          0.01830  4.40598  5.12833  0.61958  0.77255  0.94483  0.49224
    559   2.67139  4.37483  3.01684  1.58829  4.24378  3.30370  3.69706  3.67591  2.45147  3.24965  3.64732  3.00051  3.34286  2.83026  2.94597  2.30474  2.82134  3.32024  5.46264  4.10793    974 e - - -
          2.68618  4.42225  2.77519  2.73123  3.46354  2.40513  3.72494  3.29354  2.67741  2.69355  4.24690  2.90347  2.73739  3.18146  2.89801  2.37887  2.77519  2.98518  4.58477  3.61503
          0.06699  4.40598  2.94521  0.61958  0.77255  0.67575  0.71086
    560   2.33781  4.57210  2.67771  1.62589  4.48338  3.34452  3.67124  3.95460  2.29589  3.45654  4.20881  2.76373  3.87235  2.64673  2.90895  2.67406  2.84201  3.53959  5.60705  3.90440    975 e - - -
          2.68618  4.42225  2.77519  2.73123  3.46354  2.40513  3.72494  3.29354  2.67741  2.69355  4.24690  2.90347  2.73739  3.18146  2.89801  2.37887  2.77519  2.98518  4.58477  3.61503
          0.01700  4.47863  5.20098  0.61958  0.77255  0.75620  0.63384
    561   2.79322  5.19254  3.03079  2.36262  4.52184  3.54561  3.71953  3.97084  1.86574  3.47711  4.25010  1.75732  3.94453  2.83269  2.60079  2.66377  3.01947  3.06132  5.62429  4.26017    976 n - - -
          2.68618  4.42225  2.77519  2.73123  3.46354  2.40513  3.72494  3.29354  2.67741  2.69355  4.24690  2.90347  2.73739  3.18146  2.89801  2.37887  2.77519  2.98518  4.58477  3.61503
          0.01629  4.52111  5.24346  0.61958  0.77255  0.81696  0.58299
    562   2.71476  5.11208  2.68118  2.11730  3.49574  3.49732  3.69636  3.22983  2.39426  3.39756  4.16579  2.87233  3.89454  1.81630  2.93842  2.53981  2.94661  3.47820  5.57208  4.18888    977 q - - -
          2.68618  4.42225  2.77519  2.73123  3.46354  2.40513  3.72494  3.29354  2.67741  2.69355  4.24690  2.90347  2.73739  3.18146  2.89801  2.37887  2.77519  2.98518  4.58477  3.61503
          0.01629  4.52111  5.24346  0.61958  0.77255  0.81696  0.58299
    563   2.64653  5.04820  3.02329  2.33665  4.33526  1.92271  3.71274  3.77692  2.47631  3.17435  4.11449  2.91202  3.69937  2.42662  2.82279  2.63599  2.65250  3.21888  5.52716  4.16114    978 g - - -
          2.68618  4.42225  2.77519  2.73123  3.46354  2.40513  3.72494  3.29354  2.67741  2.69355  4.24690  2.90347  2.73739  3.18146  2.89801  2.37887  2.77519  2.98518  4.58477  3.61503
          0.01629  4.52111  5.24346  0.61958  0.77255  0.76983  0.62193
    564   2.71489  5.06950  3.02861  2.31708  4.35702  3.37038  3.43020  2.86343  1.81127  3.34884  4.12654  3.00793  3.68103  2.47071  2.93731  2.34944  2.83463  3.13549  5.53738  4.16693    979 k - - -
          2.68618  4.42225  2.77519  2.73123  3.46354  2.40513  3.72494  3.29354  2.67741  2.69355  4.24690  2.90347  2.73739  3.18146  2.89801  2.37887  2.77519  2.98518  4.58477  3.61503
          0.01602  4.53796  5.26031  0.61958  0.77255  0.79541  0.60038
    565   2.48068  5.18105  2.97294  2.06579  4.50933  3.49088  3.47351  3.77008  1.96637  3.47875  4.22669  2.62952  3.66412  2.62353  2.90858  2.16100  2.80931  3.40149  5.62360  4.22385    980 k - - -
          2.68618  4.42225  2.77519  2.73123  3.46354  2.40513  3.72494  3.29354  2.67741  2.69355  4.24690  2.90347  2.73739  3.18146  2.89801  2.37887  2.77519  2.98518  4.58477  3.61503
          0.01602  4.53796  5.26031  0.61958  0.77255  0.72656  0.66082
    566   2.31784  5.16646  2.99376  1.71248  4.05079  3.50739  3.42617  3.94967  2.10712  3.10673  4.21531  2.87691  3.90186  2.42503  2.91923  2.70376  2.95886  3.54266  5.61388  4.22282    981 e - - -
          2.68618  4.42225  2.77519  2.73123  3.46354  2.40513  3.72494  3.29354  2.67741  2.69355  4.24690  2.90347  2.73739  3.18146  2.89801  2.37887  2.77519  2.98518  4.58477  3.61503
          0.01563  4.56235  5.28470  0.61958  0.77255  0.71381  0.67290
    567   2.73181  5.03306  2.69433  2.44733  3.62527  3.53292  3.73768  3.73613  2.51656  2.56974  4.09666  2.71253  3.69469  2.60561  2.99231  1.73568  2.96395  3.38188  5.51551  4.15560    982 s - - -
          2.68618  4.42225  2.77519  2.73123  3.46354  2.40513  3.72494  3.29354  2.67741  2.69355  4.24690  2.90347  2.73739  3.18146  2.89801  2.37887  2.77519  2.98518  4.58477  3.61503
          0.01537  4.57915  5.30149  0.61958  0.77255  0.73906  0.64925
    568   2.34624  4.50119  2.81626  1.98549  4.14625  3.50758  3.69868  3.93848  2.28800  3.45066  4.20713  2.28938  3.67685  2.80573  2.93383  2.49624  2.52479  3.53263  5.60951  3.80431    983 e - - -
          2.68618  4.42225  2.77519  2.73123  3.46354  2.40513  3.72494  3.29354  2.67741  2.69355  4.24690  2.90347  2.73739  3.18146  2.89801  2.37887  2.77519  2.98518  4.58477  3.61503
          0.01537  4.57915  5.30149  0.61958  0.77255  0.73906  0.64925
    569   2.44995  4.30849  3.86858  3.29434  2.87464  3.76667  4.04651  1.72604  2.95215  2.36639  3.41978  2.62442  4.14188  3.48715  3.49759  2.84398  2.76664  2.45227  4.91097  3.70086    984 i - - -
          2.68618  4.42225  2.77519  2.73123  3.46354  2.40513  3.72494  3.29354  2.67741  2.69355  4.24690  2.90347  2.73739  3.18146  2.89801  2.37887  2.77519  2.98518  4.58477  3.61503
          0.01537  4.57915  5.30149  0.61958  0.77255  0.73906  0.64925
    570   2.73724  5.10915  3.04273  1.94198  4.40583  3.52943  3.71670  3.63639  1.80518  2.66721  4.16443  3.02080  3.92104  2.72527  2.83751  2.40323  2.84389  3.31569  5.56929  4.19715    985 k - - -
          2.68618  4.42225  2.77519  2.73123  3.46354  2.40513  3.72494  3.29354  2.67741  2.69355  4.24690  2.90347  2.73739  3.18146  2.89801  2.37887  2.77519  2.98518  4.58477  3.61503
          0.01537  4.57915  5.30149  0.61958  0.77255  0.73906  0.64925
    571   2.72239  4.46066  2.95772  2.34705  4.03217  3.52703  2.64882  3.76711  2.49275  3.11592  4.10965  2.82782  2.40118  2.76206  2.97032  2.18759  2.84848  3.40346  5.52611  3.95467    986 s - - -
          2.68618  4.42225  2.77519  2.73123  3.46354  2.40513  3.72494  3.29354  2.67741  2.69355  4.24690  2.90347  2.73739  3.18146  2.89801  2.37887  2.77519  2.98518  4.58477  3.61503
          0.01537  4.57915  5.30149  0.61958  0.77255  0.68876  0.69756
    572   2.57683  4.23113  4.11464  3.53170  2.87464  3.81986  4.12027  2.66989  3.24043  2.15770  3.14355  3.53497  4.19170  3.65738  3.63009  2.47689  2.76537  1.49312  4.84425  3.64838    987 v - - -
          2.68618  4.42225  2.77519  2.73123  3.46354  2.40513  3.72494  3.29354  2.67741  2.69355  4.24690  2.90347  2.73739  3.18146  2.89801  2.37887  2.77519  2.98518  4.58477  3.61503
          0.02678  4.59615  4.11466  0.61958  0.77255  0.71411  0.67261
    573   2.65336  5.15053  2.90915  2.06271  4.09825  3.34683  3.70643  3.92215  2.45637  3.44059  4.20138  2.99578  2.57793  1.86884  2.87358  2.70865  2.84025  3.52235  4.93590  4.21633    988 q - - -
          2.68618  4.42225  2.77519  2.73123  3.46354  2.40513  3.72494  3.29354  2.67741  2.69355  4.24690  2.90347  2.73739  3.18146  2.89801  2.37887  2.77519  2.98518  4.58477  3.61503
          0.01528  4.58465  5.30699  0.61958  0.77255  0.69671  0.68960
    574   2.20842  4.24888  3.23933  2.53484  3.97505  3.59519  3.81547  3.22887  2.57082  2.63427  3.85909  2.78408  3.98460  3.00576  3.10596  2.14114  2.16141  3.00150  5.30796  4.00803    989 s - - -
          2.68618  4.42225  2.77519  2.73123  3.46354  2.40513  3.72494  3.29354  2.67741  2.69355  4.24690  2.90347  2.73739  3.18146  2.89801  2.37887  2.77519  2.98518  4.58477  3.61503
          0.01510  4.59615  5.31849  0.61958  0.77255  0.71411  0.67261
    575   2.43479  4.74773  2.93862  2.53739  3.94064  3.26442  3.50982  3.09707  2.68438  2.91016  3.83295  3.04753  3.99162  3.02205  3.12110  2.35857  2.96022  1.82496  5.28453  3.76474    990 v - - -
          2.68618  4.42225  2.77519  2.73123  3.46354  2.40513  3.72494  3.29354  2.67741  2.69355  4.24690  2.90347  2.73739  3.18146  2.89801  2.37887  2.77519  2.98518  4.58477  3.61503
          0.01510  4.59615  5.31849  0.61958  0.77255  0.71411  0.67261
    576   2.43412  5.20167  2.88997  2.05435  4.52814  3.33964  2.92818  4.00139  2.44756  3.35809  4.24834  1.99756  3.90614  2.80686  2.73484  2.46239  2.96742  3.38654  5.64566  4.24557    991 n - - -
          2.68618  4.42225  2.77519  2.73123  3.46354  2.40513  3.72494  3.29354  2.67741  2.69355  4.24690  2.90347  2.73739  3.18146  2.89801  2.37887  2.77519  2.98518  4.58477  3.61503
          0.01510  4.59615  5.31849  0.61958  0.77255  0.71411  0.67261
    577   2.40244  4.93024  2.86945  2.50210  4.16897  3.55823  3.76209  2.58994  2.56178  2.80516  4.00087  2.99393  3.03816  2.69326  2.64704  2.52491  2.48370  3.11397  5.43256  4.09693    992 a - - -
          2.68618  4.42225  2.77519  2.73123  3.46354  2.40513  3.72494  3.29354  2.67741  2.69355  4.24690  2.90347  2.73739  3.18146  2.89801  2.37887  2.77519  2.98518  4.58477  3.61503
          0.01510  4.59615  5.31849  0.61958  0.77255  0.71411  0.67261
    578   2.53327  4.87836  3.05662  2.53273  3.50914  3.42017  3.51872  3.33730  2.14809  2.80303  3.95346  3.11519  3.95980  2.94001  3.04927  2.47955  1.88144  3.20262  5.39095  4.06748    993 t - - -
          2.68618  4.42225  2.77519  2.73123  3.46354  2.40513  3.72494  3.29354  2.67741  2.69355  4.24690  2.90347  2.73739  3.18146  2.89801  2.37887  2.77519  2.98518  4.58477  3.61503
          0.01510  4.59615  5.31849  0.61958  0.77255  0.71411  0.67261
    579   2.01968  4.68666  3.31550  2.66289  3.86838  3.43712  3.84778  2.92667  2.06960  2.50995  3.77736  3.23416  3.44059  3.06665  3.15404  2.66436  2.96084  2.44121  5.23492  3.95389    994 a - - -
          2.68618  4.42225  2.77519  2.73123  3.46354  2.40513  3.72494  3.29354  2.67741  2.69355  4.24690  2.90347  2.73739  3.18146  2.89801  2.37887  2.77519  2.98518  4.58477  3.61503
          0.01510  4.59615  5.31849  0.61958  0.77255  0.65678  0.73088
    580   2.59073  5.25425  2.65647  2.24065  4.58397  2.03485  3.51372  4.06213  2.49003  3.55465  4.30497  2.66955  3.08299  2.83835  2.87877  2.22808  3.00803  3.63786  5.69839  4.29055    995 g - - -
          2.68618  4.42225  2.77519  2.73123  3.46354  2.40513  3.72494  3.29354  2.67741  2.69355  4.24690  2.90347  2.73739  3.18146  2.89801  2.37887  2.77519  2.98518  4.58477  3.61503
          0.02837  4.61524  4.01326  0.61958  0.77255  0.68480  0.70157
    581   2.72967  3.46617  4.16305  3.57737  1.96483  3.59071  4.12864  2.62019  3.06339  2.15056  2.99943  3.79663  4.19715  3.68693  3.65191  2.14387  2.85206  2.38005  4.82641  3.63303    996 f - - -
          2.68618  4.42225  2.77519  2.73123  3.46354  2.40513  3.72494  3.29354  2.67741  2.69355  4.24690  2.90347  2.73739  3.18146  2.89801  2.37887  2.77519  2.98518  4.58477  3.61503
          0.01502  4.60188  5.32423  0.61958  0.77255  0.70545  0.68100
    582   2.75579  5.21435  2.59926  2.35640  4.53681  3.17501  3.72238  4.00859  2.41474  3.34973  4.26542  2.75145  2.19315  2.73867  2.96881  2.09804  2.66834  3.59369  5.66273  4.26218    997 s - - -
          2.68618  4.42225  2.77519  2.73123  3.46354  2.40513  3.72494  3.29354  2.67741  2.69355  4.24690  2.90347  2.73739  3.18146  2.89801  2.37887  2.77519  2.98518  4.58477  3.61503
          0.01502  4.60188  5.32423  0.61958  0.77255  0.70545  0.68100
    583   2.54207  4.40294  3.68735  2.97574  3.53258  3.72905  3.98980  2.63930  2.95103  2.20121  2.96609  3.13382  4.10683  3.00201  3.20256  2.72694  2.66895  1.83053  4.99098  3.76536    998 v - - -
          2.68618  4.42225  2.77519  2.73123  3.46354  2.40513  3.72494  3.29354  2.67741  2.69355  4.24690  2.90347  2.73739  3.18146  2.89801  2.37887  2.77519  2.98518  4.58477  3.61503
          0.01502  4.60188  5.32423  0.61958  0.77255  0.70545  0.68100
    584   2.62651  5.03422  2.58129  2.51679  4.30329  3.54103  3.45757  3.57944  2.14952  2.90861  4.09602  3.04743  2.94066  2.75717  2.69819  2.73925  2.96292  2.22526  5.51487  4.15625    999 k - - -
          2.68618  4.42225  2.77519  2.73123  3.46354  2.40513  3.72494  3.29354  2.67741  2.69355  4.24690  2.90347  2.73739  3.18146  2.89801  2.37887  2.77519  2.98518  4.58477  3.61503
          0.01502  4.60188  5.32423  0.61958  0.77255  0.70545  0.68100
    585   2.58338  2.47944  3.32077  2.65568  3.87073  2.55434  3.85362  3.25437  2.49129  2.92282  3.78063  2.74584  4.01162  3.07357  3.16104  2.48731  2.96333  2.87734  3.34055  3.95757   1000 c - - -
          2.68618  4.42225  2.77519  2.73123  3.46354  2.40513  3.72494  3.29354  2.67741  2.69355  4.24690  2.90347  2.73739  3.18146  2.89801  2.37887  2.77519  2.98518  4.58477  3.61503
          0.08573  4.60188  2.62933  0.61958  0.77255  0.70545  0.68100
    586   2.71934  4.53420  2.97690  2.34466  4.49587  3.12930  2.91874  3.96486  2.24127  3.46681  4.21987  2.75681  3.41700  1.79284  2.90646  2.53043  2.95034  3.55151  5.61641  4.22180   1001 q - - -
          2.68618  4.42225  2.77519  2.73123  3.46354  2.40513  3.72494  3.29354  2.67741  2.69355  4.24690  2.90347  2.73739  3.18146  2.89801  2.37887  2.77519  2.98518  4.58477  3.61503
          0.01611  4.53226  5.25461  0.61958  0.77255  0.73273  0.65507
    587   2.61464  5.19146  2.87025  2.29327  3.98229  2.85753  3.68946  3.99299  1.56228  3.48852  4.23746  2.87638  3.65115  2.65168  2.71077  2.69475  2.87381  3.57343  5.63292  4.23428   1002 k - - -
          2.68618  4.42225  2.77519  2.73123  3.46354  2.40513  3.72494  3.29354  2.67741  2.69355  4.24690  2.90347  2.73739  3.18146  2.89801  2.37887  2.77519  2.98518  4.58477  3.61503
          0.02990  4.55723  3.96530  0.61958  0.77255  0.76973  0.62201
    588   2.55571  5.21385  1.83540  2.35609  4.54207  3.12569  3.70229  4.01710  1.94070  3.51214  4.26334  2.86216  3.90135  2.80738  2.82685  2.70836  2.82861  3.28406  5.65717  4.25390   1003 d - - -
          2.68629  4.42236  2.77510  2.73122  3.46365  2.40524  3.72489  3.29365  2.67724  2.69366  4.24701  2.90349  2.73741  3.18145  2.89749  2.37888  2.77524  2.98519  4.58488  3.61514
          0.60656  0.79938  5.26561  0.09732  2.37802  0.35475  1.20849
    589   2.71164  5.21374  3.05588  2.37287  4.09768  3.25720  3.74779  3.99773  1.50941  3.50665  4.26359  2.93134  3.95353  2.85462  2.50539  2.30033  2.75576  3.41886  5.66174  4.27253   1005 k - - -
          2.68618  4.42225  2.77519  2.73123  3.46354  2.40513  3.72494  3.29354  2.67741  2.69355  4.24690  2.90347  2.73739  3.18146  2.89801  2.37887  2.77519  2.98518  4.58477  3.61503
          0.01340  4.71474  5.43708  0.61958  0.77255  0.47390  0.97437
    590   2.69260  5.25992  2.79756  2.21617  4.59496  3.32768  3.73777  4.07402  2.29706  3.00352  4.30343  2.65547  2.26471  2.31074  2.90000  2.57762  2.91275  3.47361  5.69848  4.29343   1006 e - - -
          2.68618  4.42225  2.77519  2.73123  3.46354  2.40513  3.72494  3.29354  2.67741  2.69355  4.24690  2.90347  2.73739  3.18146  2.89801  2.37887  2.77519  2.98518  4.58477  3.61503
          0.01328  4.72387  5.44622  0.61958  0.77255  0.48576  0.95510
    591   2.59470  5.13536  3.01161  2.32143  4.42439  2.87614  3.76353  3.62901  2.18121  3.12016  4.19133  3.06309  3.96145  2.35106  2.93338  2.42309  2.58786  2.45926  5.60315  4.22900   1007 k - - -
          2.68618  4.42225  2.77519  2.73123  3.46354  2.40513  3.72494  3.29354  2.67741  2.69355  4.24690  2.90347  2.73739  3.18146  2.89801  2.37887  2.77519  2.98518  4.58477  3.61503
          0.01328  4.72387  5.44622  0.61958  0.77255  0.48576  0.95510
    592   2.29325  5.26402  2.05074  2.40700  4.60122  3.12006  3.73683  4.08104  1.99918  3.44691  3.96883  2.92539  3.94271  2.66753  2.40944  2.73966  3.00477  3.48602  5.70096  4.29567   1008 k - - -
          2.68618  4.42225  2.77519  2.73123  3.46354  2.40513  3.72494  3.29354  2.67741  2.69355  4.24690  2.90347  2.73739  3.18146  2.89801  2.37887  2.77519  2.98518  4.58477  3.61503
          0.01328  4.72387  5.44622  0.61958  0.77255  0.48576  0.95510
    593   2.77068  5.18232  2.73531  2.50425  4.48823  3.56057  3.38728  3.77829  2.05541  3.34540  4.01323  2.42806  3.53287  2.63558  2.98921  2.67987  2.48394  3.07320  5.63914  2.71477   1009 k - - -
          2.68618  4.42225  2.77519  2.73123  3.46354  2.40513  3.72494  3.29354  2.67741  2.69355  4.24690  2.90347  2.73739  3.18146  2.89801  2.37887  2.77519  2.98518  4.58477  3.61503
          0.01328  4.72387  5.44622  0.61958  0.77255  0.48576  0.95510
    594   1.90573  3.89415  3.10147  2.67224  4.10175  3.37645  3.59200  3.50522  2.37898  3.06041  3.62932  3.18001  4.01282  3.00609  2.91584  2.00432  2.77880  2.79503  5.40613  4.09092   1010 a - - -
          2.68618  4.42225  2.77519  2.73123  3.46354  2.40513  3.72494  3.29354  2.67741  2.69355  4.24690  2.90347  2.73739  3.18146  2.89801  2.37887  2.77519  2.98518  4.58477  3.61503
          0.01328  4.72387  5.44622  0.61958  0.77255  0.48576  0.95510
    595   2.81382  5.27905  3.07072  2.02783  4.61967  3.39422  3.75550  4.08870  1.40807  3.57375  3.65362  3.05485  3.69667  2.58247  2.74487  2.61634  3.04159  3.66815  5.70640  4.31794   1011 k - - -
          2.68618  4.42225  2.77519  2.73123  3.46354  2.40513  3.72494  3.29354  2.67741  2.69355  4.24690  2.90347  2.73739  3.18146  2.89801  2.37887  2.77519  2.98518  4.58477  3.61503
          0.02031  4.72387  4.48949  0.61958  0.77255  0.48576  0.95510
    596   2.67479  2.21632  3.35576  2.67527  3.91508  3.66604  3.01464  3.29913  2.22204  2.68995  3.55583  3.27447  4.05143  3.10576  2.86700  2.50725  3.00416  2.81395  5.27987  3.54231   1012 c - - -
          2.68618  4.42225  2.77519  2.73123  3.46354  2.40513  3.72494  3.29354  2.67741  2.69355  4.24690  2.90347  2.73739  3.18146  2.89801  2.37887  2.77519  2.98518  4.58477  3.61503
          0.08106  4.71693  2.67482  0.61958  0.77255  0.47669  0.96978
    597   2.75411  5.17399  3.03874  2.35207  4.48504  2.83000  3.53807  3.94572  2.24838  3.03019  4.22444  2.88024  3.93308  2.73819  2.42241  1.85419  2.89193  3.18822  5.62653  4.24012   1013 s - - -
          2.68618  4.42225  2.77519  2.73123  3.46354  2.40513  3.72494  3.29354  2.67741  2.69355  4.24690  2.90347  2.73739  3.18146  2.89801  2.37887  2.77519  2.98518  4.58477  3.61503
          0.01420  4.65759  5.37994  0.61958  0.77255  0.51456  0.91072
    598   2.76624  4.76194  3.31800  2.57760  3.95062  3.64827  3.86526  2.18868  2.22505  2.31869  3.84827  3.24302  3.44328  3.07060  2.62858  2.42026  2.91681  3.06547  5.30060  3.64641   1014 i - - -
          2.68618  4.42225  2.77519  2.73123  3.46354  2.40513  3.72494  3.29354  2.67741  2.69355  4.24690  2.90347  2.73739  3.18146  2.89801  2.37887  2.77519  2.98518  4.58477  3.61503
          0.01375  4.68932  5.41167  0.61958  0.77255  0.44428  1.02523
    599   2.61703  5.25367  2.80880  2.18588  4.58678  3.21670  3.73852  4.06401  1.69799  3.55361  3.21550  2.91181  3.94353  2.83907  2.68221  2.32853  2.73982  3.63793  5.69340  4.29027   1015 k - - -
          2.68618  4.42225  2.77519  2.73123  3.46354  2.40513  3.72494  3.29354  2.67741  2.69355  4.24690  2.90347  2.73739  3.18146  2.89801  2.37887  2.77519  2.98518  4.58477  3.61503
          0.01328  4.72387  5.44622  0.61958  0.77255  0.48576  0.95510
    600   2.58208  2.94661  3.48447  2.78144  3.77483  2.27375  3.94447  2.94195  2.89021  2.45170  3.47577  3.37107  3.70257  3.21109  2.43323  2.51414  2.91638  2.79518  5.18233  3.92468   1016 g - - -
          2.68618  4.42225  2.77519  2.73123  3.46354  2.40513  3.72494  3.29354  2.67741  2.69355  4.24690  2.90347  2.73739  3.18146  2.89801  2.37887  2.77519  2.98518  4.58477  3.61503
          0.01328  4.72387  5.44622  0.61958  0.77255  0.48576  0.95510
    601   2.71275  5.24460  2.50414  2.37273  4.57408  2.25732  3.74007  3.73924  2.13082  3.11251  4.28960  2.59537  3.94458  2.84183  2.42628  2.67094  3.00357  3.28682  5.68652  4.28554   1017 k - - -
          2.68618  4.42225  2.77519  2.73123  3.46354  2.40513  3.72494  3.29354  2.67741  2.69355  4.24690  2.90347  2.73739  3.18146  2.89801  2.37887  2.77519  2.98518  4.58477  3.61503
          0.01328  4.72387  5.44622  0.61958  0.77255  0.48576  0.95510
    602   2.57370  4.34834  2.81805  2.51238  4.25718  3.44442  3.75707  3.92325  2.31049  3.45365  4.22059  2.77638  3.57500  2.79096  2.89227  1.56387  2.69600  3.39702  5.62830  4.24637   1018 s - - -
          2.68618  4.42225  2.77519  2.73123  3.46354  2.40513  3.72494  3.29354  2.67741  2.69355  4.24690  2.90347  2.73739  3.18146  2.89801  2.37887  2.77519  2.98518  4.58477  3.61503
          0.01328  4.72387  5.44622  0.61958  0.77255  0.48576  0.95510
    603   2.77506  3.88094  3.07979  2.52228  4.45138  3.21468  3.45823  3.73393  2.19113  3.29892  3.77929  2.95283  3.39285  2.59189  1.77227  2.53713  2.90697  3.51943  5.61770  4.24074   1019 r - - -
          2.68618  4.42225  2.77519  2.73123  3.46354  2.40513  3.72494  3.29354  2.67741  2.69355  4.24690  2.90347  2.73739  3.18146  2.89801  2.37887  2.77519  2.98518  4.58477  3.61503
          0.01328  4.72387  5.44622  0.61958  0.77255  0.48576  0.95510
    604   2.67431  4.63221  3.46658  2.68788  2.79432  3.70226  3.67980  3.16547  2.58747  1.80484  3.43559  3.35789  3.80019  3.19618  2.70385  2.37769  2.88245  2.91921  5.19444  3.74767   1020 l - - -
          2.68618  4.42225  2.77519  2.73123  3.46354  2.40513  3.72494  3.29354  2.67741  2.69355  4.24690  2.90347  2.73739  3.18146  2.89801  2.37887  2.77519  2.98518  4.58477  3.61503
          0.01328  4.72387  5.44622  0.61958  0.77255  0.48576  0.95510
    605   2.62743  2.05743  3.34708  2.40730  3.78626  3.49858  3.12847  2.88130  2.67396  2.85534  3.56882  3.14008  4.04999  2.98374  2.87626  2.79025  2.69839  3.04489  5.28929  4.00515   1021 c - - -
          2.68618  4.42225  2.77519  2.73123  3.46354  2.40513  3.72494  3.29354  2.67741  2.69355  4.24690  2.90347  2.73739  3.18146  2.89801  2.37887  2.77519  2.98518  4.58477  3.61503
          0.01328  4.72387  5.44622  0.61958  0.77255  0.48576  0.95510
    606   2.77112  5.09863  2.53741  2.54401  4.37517  3.23445  3.77246  3.81548  2.54175  2.31279  3.86614  2.46248  3.04640  2.56454  2.92731  2.32833  3.00238  3.15600  4.58404  4.20943   1022 l - - -
          2.68618  4.42225  2.77519  2.73123  3.46354  2.40513  3.72494  3.29354  2.67741  2.69355  4.24690  2.90347  2.73739  3.18146  2.89801  2.37887  2.77519  2.98518  4.58477  3.61503
          0.01328  4.72387  5.44622  0.61958  0.77255  0.48576  0.95510
    607   2.72643  5.22374  3.09267  2.54089  4.54654  3.59054  3.32825  4.00173  2.12968  3.51437  4.28051  3.07627  3.26681  2.75412  2.69587  1.43780  2.93673  3.60460  5.67012  4.29502   1023 s - - -
          2.68618  4.42225  2.77519  2.73123  3.46354  2.40513  3.72494  3.29354  2.67741  2.69355  4.24690  2.90347  2.73739  3.18146  2.89801  2.37887  2.77519  2.98518  4.58477  3.61503
          0.01328  4.72387  5.44622  0.61958  0.77255  0.48576  0.95510
    608   2.77730  5.24079  2.96531  2.08353  4.56819  3.21544  3.74429  4.04036  1.90759  3.53776  4.28714  3.03043  3.94923  2.84737  2.61096  1.86925  2.89854  3.09727  5.68375  4.10416   1024 s - - -
          2.68618  4.42225  2.77519  2.73123  3.46354  2.40513  3.72494  3.29354  2.67741  2.69355  4.24690  2.90347  2.73739  3.18146  2.89801  2.37887  2.77519  2.98518  4.58477  3.61503
          0.01328  4.72387  5.44622  0.61958  0.77255  0.48576  0.95510
    609   2.60434  4.51238  2.83267  2.51247  4.46463  3.56397  3.34081  3.91958  2.33573  2.62534  4.21801  2.93766  2.99891  1.98341  2.69884  2.67480  2.91232  3.05238  5.62588  4.24441   1025 q - - -
          2.68618  4.42225  2.77519  2.73123  3.46354  2.40513  3.72494  3.29354  2.67741  2.69355  4.24690  2.90347  2.73739  3.18146  2.89801  2.37887  2.77519  2.98518  4.58477  3.61503
          0.03014  4.72387  3.87256  0.61958  0.77255  0.48576  0.95510
    610   2.76803  4.01478  3.49188  2.85499  2.20023  3.70502  3.94306  3.12404  2.34922  2.70745  3.50753  3.04029  3.78230  3.09259  3.03593  2.74894  2.25478  2.68209  5.16472  3.40315   1026 f - - -
          2.68618  4.42225  2.77519  2.73123  3.46354  2.40513  3.72494  3.29354  2.67741  2.69355  4.24690  2.90347  2.73739  3.18146  2.89801  2.37887  2.77519  2.98518  4.58477  3.61503
          0.01351  4.70724  5.42959  0.61958  0.77255  0.52044  0.90204
    611   2.70803  4.37109  2.59564  2.42135  4.07624  3.54856  3.73796  3.71415  2.11139  3.51004  4.26256  2.90532  3.94138  2.41213  1.88734  2.53029  2.92524  3.59289  4.79750  4.26736   1027 r - - -
          2.68618  4.42225  2.77519  2.73123  3.46354  2.40513  3.72494  3.29354  2.67741  2.69355  4.24690  2.90347  2.73739  3.18146  2.89801  2.37887  2.77519  2.98518  4.58477  3.61503
          0.01351  4.70724  5.42959  0.61958  0.77255  0.52044  0.90204
    612   2.69753  4.24173  3.22878  2.76038  3.24141  2.20196  3.87209  3.07242  2.55989  2.62096  3.84738  2.40614  3.88854  3.07887  3.17477  2.39986  2.76134  2.96200  5.30166  4.01278   1028 g - - -
          2.68618  4.42225  2.77519  2.73123  3.46354  2.40513  3.72494  3.29354  2.67741  2.69355  4.24690  2.90347  2.73739  3.18146  2.89801  2.37887  2.77519  2.98518  4.58477  3.61503
          0.01351  4.70724  5.42959  0.61958  0.77255  0.49330  0.94317
    613   2.79354  5.29457  2.72392  2.47571  4.63862  3.19336  3.53012  4.12053  1.98233  3.59647  4.33751  1.96252  3.95295  2.65245  2.25735  2.47097  3.02438  3.68509  5.72449  4.31849   1029 n - - -
          2.68618  4.42225  2.77519  2.73123  3.46354  2.40513  3.72494  3.29354  2.67741  2.69355  4.24690  2.90347  2.73739  3.18146  2.89801  2.37887  2.77519  2.98518  4.58477  3.61503
          0.01340  4.71525  5.43760  0.61958  0.77255  0.50396  0.92669
    614   2.41573  4.65631  2.94602  1.71305  4.58229  3.01583  3.73536  4.05927  1.98010  3.39918  4.29362  2.79834  3.94041  2.83598  2.59874  2.65687  3.00052  3.42914  5.68932  4.28649   1030 e - - -
          2.68617  4.42231  2.77525  2.73119  3.46346  2.40518  3.72500  3.29360  2.67740  2.69344  4.24621  2.90352  2.73745  3.18152  2.89806  2.37881  2.77525  2.98511  4.58483  3.61509
          0.08423  2.82486  3.84137  1.02495  0.44444  0.47455  0.97329
    615   2.56885  5.14300  2.73202  2.51326  4.04047  3.56047  3.64457  3.73505  2.11883  3.12738  3.91258  2.49736  3.95256  2.74631  2.99477  2.36581  2.08336  3.36981  5.60761  3.94967   1036 t - - -
          2.68618  4.42225  2.77519  2.73123  3.46354  2.40513  3.72494  3.29354  2.67741  2.69355  4.24690  2.90347  2.73739  3.18146  2.89801  2.37887  2.77519  2.98518  4.58477  3.61503
          0.01351  4.70676  5.42910  0.61958  0.77255  0.52142  0.90061
    616   2.76972  5.22332  2.97390  2.02995  4.54578  2.08640  3.74085  3.67452  2.10606  3.51906  4.27119  3.02577  3.44603  2.69590  2.97355  2.39331  2.89027  3.29475  5.67040  4.27380   1037 e - - -
          2.68618  4.42225  2.77519  2.73123  3.46354  2.40513  3.72494  3.29354  2.67741  2.69355  4.24690  2.90347  2.73739  3.18146  2.89801  2.37887  2.77519  2.98518  4.58477  3.61503
          0.01351  4.70676  5.42910  0.61958  0.77255  0.46409  0.99076
    617   2.77771  4.33309  3.99505  3.41767  3.23779  3.83519  3.70184  2.12594  3.33230  1.64022  3.44436  3.34252  3.08350  3.04375  3.58985  2.72037  3.00967  2.26007  4.93545  3.73042   1038 l - - -
          2.68618  4.42225  2.77519  2.73123  3.46354  2.40513  3.72494  3.29354  2.67741  2.69355  4.24690  2.90347  2.73739  3.18146  2.89801  2.37887  2.77519  2.98518  4.58477  3.61503
          0.01328  4.72387  5.44622  0.61958  0.77255  0.48576  0.95510
    618   2.81324  4.25629  4.40325  3.81378  2.96125  3.93943  4.26243  1.46817  3.67486  2.01896  3.36544  3.97229  3.88749  3.87608  3.81664  2.19437  2.76634  2.35849  4.88832  3.70123   1039 i - - -
          2.68618  4.42225  2.77519  2.73123  3.46354  2.40513  3.72494  3.29354  2.67741  2.69355  4.24690  2.90347  2.73739  3.18146  2.89801  2.37887  2.77519  2.98518  4.58477  3.61503
          0.01328  4.72387  5.44622  0.61958  0.77255  0.48576  0.95510
    619   2.40747  4.94546  3.06165  2.47441  3.89107  3.60948  3.57867  2.34939  2.50267  3.07566  4.01840  2.88775  3.37762  2.97157  2.92048  2.39734  2.25603  3.12708  5.45352  4.12463   1040 t - - -
          2.68618  4.42225  2.77519  2.73123  3.46354  2.40513  3.72494  3.29354  2.67741  2.69355  4.24690  2.90347  2.73739  3.18146  2.89801  2.37887  2.77519  2.98518  4.58477  3.61503
          0.01328  4.72387  5.44622  0.61958  0.77255  0.48576  0.95510
    620   2.27244  5.29888  2.09243  2.37312  4.63327  3.24459  3.56075  4.11512  2.51270  3.60013  4.34523  2.52172  2.47440  2.65836  3.00856  2.67473  2.71585  3.68434  5.73747  4.32696   1041 d - - -
          2.68618  4.42225  2.77519  2.73123  3.46354  2.40513  3.72494  3.29354  2.67741  2.69355  4.24690  2.90347  2.73739  3.18146  2.89801  2.37887  2.77519  2.98518  4.58477  3.61503
          0.01328  4.72387  5.44622  0.61958  0.77255  0.48576  0.95510
    621   2.77085  4.34637  2.76692  2.21756  4.12103  2.65828  3.75085  3.95876  2.34310  3.47894  3.19327  1.96254  3.95200  2.76449  2.98759  2.66621  2.76576  3.56021  5.64468  3.99689   1042 n - - -
          2.68618  4.42225  2.77519  2.73123  3.46354  2.40513  3.72494  3.29354  2.67741  2.69355  4.24690  2.90347  2.73739  3.18146  2.89801  2.37887  2.77519  2.98518  4.58477  3.61503
          0.02295  4.72387  4.28264  0.61958  0.77255  0.48576  0.95510
    622   2.76929  5.03033  2.91518  2.48496  4.28616  3.58737  3.78692  2.97817  1.76378  2.42810  3.78142  2.85544  3.97801  2.71260  3.04002  2.42042  3.00048  3.05070  5.52028  4.17122   1043 k - - -
          2.68618  4.42225  2.77519  2.73123  3.46354  2.40513  3.72494  3.29354  2.67741  2.69355  4.24690  2.90347  2.73739  3.18146  2.89801  2.37887  2.77519  2.98518  4.58477  3.61503
          0.14108  4.71433  2.09874  0.61958  0.77255  0.47339  0.97521
    623   2.67117  5.05973  3.06871  2.52453  4.34633  3.39285  1.91278  3.78327  2.41222  3.34355  4.13211  2.66585  3.94236  2.87591  2.81967  2.17224  2.88142  3.08119  5.54402  4.18531   1044 h - - -
          2.68618  4.42225  2.77519  2.73123  3.46354  2.40513  3.72494  3.29354  2.67741  2.69355  4.24690  2.90347  2.73739  3.18146  2.89801  2.37887  2.77519  2.98518  4.58477  3.61503
          0.01506  4.59929  5.32163  0.61958  0.77255  0.70939  0.67717
    624   2.73675  5.18784  2.69474  2.33336  4.50817  2.04738  3.51816  3.30370  2.31952  3.48232  4.23576  2.70878  3.90942  2.75943  2.77135  2.31766  2.85205  3.56525  5.63514  4.23887   1045 g - - -
          2.68618  4.42225  2.77519  2.73123  3.46354  2.40513  3.72494  3.29354  2.67741  2.69355  4.24690  2.90347  2.73739  3.18146  2.89801  2.37887  2.77519  2.98518  4.58477  3.61503
          0.07702  4.59929  2.74782  0.61958  0.77255  0.70939  0.67717
    625   2.71072  4.64148  2.51261  2.62417  3.81712  3.61132  3.84104  2.43194  2.74025  2.14639  3.73356  3.06756  3.99803  3.07012  3.15912  2.41391  2.65030  2.69814  5.19485  3.91882   1046 l - - -
          2.68618  4.42225  2.77519  2.73123  3.46354  2.40513  3.72494  3.29354  2.67741  2.69355  4.24690  2.90347  2.73739  3.18146  2.89801  2.37887  2.77519  2.98518  4.58477  3.61503
          0.07347  4.53828  2.81097  0.61958  0.77255  0.55689  0.85094
    626   2.72148  3.79759  3.11358  2.68397  3.94551  3.59484  3.34325  3.21262  2.51200  2.11993  3.83503  2.34979  3.98209  3.00735  3.10472  2.14526  2.95297  3.05822  5.28499  3.71386   1047 l - - -
          2.68618  4.42225  2.77519  2.73123  3.46354  2.40513  3.72494  3.29354  2.67741  2.69355  4.24690  2.90347  2.73739  3.18146  2.89801  2.37887  2.77519  2.98518  4.58477  3.61503
          0.01542  4.57569  5.29804  0.61958  0.77255  0.74400  0.64476
    627   2.58092  5.21391  2.99547  2.25377  4.53546  3.54427  3.41880  3.99170  2.28541  3.50042  4.26986  3.02558  3.95054  1.55340  2.90168  2.77274  2.45948  3.59378  5.65309  4.27563   1048 q - - -
          2.68618  4.42225  2.77519  2.73123  3.46354  2.40513  3.72494  3.29354  2.67741  2.69355  4.24690  2.90347  2.73739  3.18146  2.89801  2.37887  2.77519  2.98518  4.58477  3.61503
          0.05372  4.57569  3.17006  0.61958  0.77255  0.74400  0.64476
    628   2.65123  4.88267  2.80311  2.41231  4.11260  3.44950  3.76862  2.60030  2.58570  3.06123  3.96112  1.85206  3.94676  2.92947  3.04537  2.69162  2.95573  2.71342  5.39762  4.07049   1049 n - - -
          2.68618  4.42225  2.77519  2.73123  3.46354  2.40513  3.72494  3.29354  2.67741  2.69355  4.24690  2.90347  2.73739  3.18146  2.89801  2.37887  2.77519  2.98518  4.58477  3.61503
          0.28355  4.53799  1.44307  0.61958  0.77255  0.79537  0.60041
    629   2.47623  4.47459  3.30852  2.96902  4.35806  2.23888  4.13473  3.79090  3.03777  3.19993  4.26531  3.29354  1.44661  3.35698  3.41556  2.21776  2.90045  3.31805  5.67225  4.40617   1050 p - - -
          2.68618  4.42225  2.77519  2.73123  3.46354  2.40513  3.72494  3.29354  2.67741  2.69355  4.24690  2.90347  2.73739  3.18146  2.89801  2.37887  2.77519  2.98518  4.58477  3.61503
          0.02088  4.27532  4.99766  0.61958  0.77255  1.05860  0.42609
    630   2.66729  4.31956  3.20156  2.66036  3.72516  3.07876  3.21750  3.23315  2.60737  2.88553  3.74587  3.13804  3.92774  2.43632  3.01554  2.69480  2.90093  2.96220  5.10652  2.08745   1051 y - - -
          2.68618  4.42225  2.77519  2.73123  3.46354  2.40513  3.72494  3.29354  2.67741  2.69355  4.24690  2.90347  2.73739  3.18146  2.89801  2.37887  2.77519  2.98518  4.58477  3.61503
          0.02088  4.27532  4.99766  0.61958  0.77255  1.05860  0.42609
    631   2.68507  4.46067  3.45519  2.89653  2.94684  3.62600  2.24898  2.97558  2.84033  2.23439  3.55744  3.31502  2.87429  3.16100  3.13875  2.86850  2.91616  2.74680  4.82752  3.16461   1052 l - - -
          2.68618  4.42225  2.77519  2.73123  3.46354  2.40513  3.72494  3.29354  2.67741  2.69355  4.24690  2.90347  2.73739  3.18146  2.89801  2.37887  2.77519  2.98518  4.58477  3.61503
          0.02088  4.27532  4.99766  0.61958  0.77255  1.05860  0.42609
    632   2.21602  4.30873  3.76476  3.20532  3.48248  3.71203  4.03281  1.61842  2.75170  2.48395  3.31202  3.55214  4.10533  3.41671  3.39337  2.99222  2.62855  2.35245  4.98441  3.76722   1053 i - - -
          2.68618  4.42225  2.77519  2.73123  3.46354  2.40513  3.72494  3.29354  2.67741  2.69355  4.24690  2.90347  2.73739  3.18146  2.89801  2.37887  2.77519  2.98518  4.58477  3.61503
          0.02088  4.27532  4.99766  0.61958  0.77255  1.05860  0.42609
    633   2.73941  5.09706  2.21160  2.37395  4.44536  3.39575  3.73321  3.90094  2.55447  3.44595  4.23964  2.91781  1.98861  2.57299  3.04758  2.65429  2.52147  3.51016  5.63402  4.24361   1054 p - - -
          2.68618  4.42225  2.77519  2.73123  3.46354  2.40513  3.72494  3.29354  2.67741  2.69355  4.24690  2.90347  2.73739  3.18146  2.89801  2.37887  2.77519  2.98518  4.58477  3.61503
          0.02088  4.27532  4.99766  0.61958  0.77255  1.05860  0.42609
    634   2.55776  4.47360  3.37134  2.87566  3.89406  3.39075  3.93542  3.24983  2.84060  2.29643  3.81955  3.26838  2.05477  3.18076  3.22135  2.07755  2.54432  2.94595  5.27696  4.01657   1055 p - - -
          2.68618  4.42225  2.77519  2.73123  3.46354  2.40513  3.72494  3.29354  2.67741  2.69355  4.24690  2.90347  2.73739  3.18146  2.89801  2.37887  2.77519  2.98518  4.58477  3.61503
          0.02088  4.27532  4.99766  0.61958  0.77255  1.05860  0.42609
    635   2.79131  4.44118  3.74602  3.25669  3.46224  3.75005  4.11402  2.63657  3.14310  1.32724  3.45855  2.57428  4.17558  3.48884  3.43495  3.07044  3.05536  2.25095  5.05268  3.79172   1056 l - - -
          2.68618  4.42225  2.77519  2.73123  3.46354  2.40513  3.72494  3.29354  2.67741  2.69355  4.24690  2.90347  2.73739  3.18146  2.89801  2.37887  2.77519  2.98518  4.58477  3.61503
          0.02088  4.27532  4.99766  0.61958  0.77255  1.05860  0.42609
    636   2.70883  4.34895  3.81953  3.29521  2.27440  3.67390  4.01772  2.43266  3.22309  2.46908  3.47778  3.59416  4.11634  3.50144  3.51087  1.60706  2.98371  2.55996  4.81355  3.45013   1057 s - - -
          2.68618  4.42225  2.77519  2.73123  3.46354  2.40513  3.72494  3.29354  2.67741  2.69355  4.24690  2.90347  2.73739  3.18146  2.89801  2.37887  2.77519  2.98518  4.58477  3.61503
          0.02088  4.27532  4.99766  0.61958  0.77255  1.05860  0.42609
    637   2.12536  4.46746  3.53906  3.35284  4.51834  3.21173  4.47466  3.86447  3.43658  3.59526  4.51656  3.54500  0.87928  3.76691  3.71932  2.72394  3.03786  3.38713  5.86065  4.66102   1058 p - - -
          2.68618  4.42225  2.77519  2.73123  3.46354  2.40513  3.72494  3.29354  2.67741  2.69355  4.24690  2.90347  2.73739  3.18146  2.89801  2.37887  2.77519  2.98518  4.58477  3.61503
          0.02088  4.27532  4.99766  0.61958  0.77255  0.99902  0.45925
    638   2.69997  4.25382  3.98364  3.44540  3.46470  3.74510  4.16991  1.39705  3.34717  2.46600  3.43262  3.23327  4.16880  3.62656  3.59778  2.85734  2.67394  2.01535  4.99655  3.78802   1059 i - - -
          2.69386  4.40376  2.78001  2.71951  3.46886  2.41030  3.72637  3.28412  2.67996  2.69488  4.24189  2.89307  2.74164  3.18134  2.90297  2.37017  2.77938  2.98056  4.60154  3.62642
          0.95066  0.59110  2.81674  4.91484  0.00736  0.99225  0.46321
    639   2.70566  4.97006  2.26381  2.44414  4.32482  3.39790  3.75370  3.77456  2.57010  3.09425  4.16286  2.96917  3.87979  2.90256  2.89031  1.51806  2.97429  3.40298  5.55453  4.18561   1256 s - - -
          2.68517  4.42202  2.77531  2.73134  3.46365  2.40524  3.72506  3.29365  2.67744  2.69366  4.24701  2.90358  2.73751  3.18157  2.89812  2.37898  2.77489  2.98529  4.58488  3.61514
          0.88071  0.54694  4.99123  0.09917  2.36008  1.06353  0.42348
    640   2.77472  4.29838  4.12184  3.58794  3.55377  3.85366  4.32621  2.04763  3.48546  2.46318  3.48834  3.51155  4.27811  3.77210  3.73660  3.17895  2.33824  1.24645  5.14118  3.92797   1258 v - - -
          2.68618  4.42225  2.77519  2.73123  3.46354  2.40513  3.72494  3.29354  2.67741  2.69355  4.24690  2.90347  2.73739  3.18146  2.89801  2.37887  2.77519  2.98518  4.58477  3.61503
          0.02101  4.26888  4.99123  0.61958  0.77255  1.06353  0.42348
    641   2.71238  4.23990  4.15191  3.63077  1.54909  3.42862  4.17246  2.51774  3.51918  2.34391  3.37362  3.81178  4.18922  3.75432  3.71390  3.07921  2.78307  1.92472  4.82678  3.52760   1259 f - - -
          2.68618  4.42225  2.77519  2.73123  3.46354  2.40513  3.72494  3.29354  2.67741  2.69355  4.24690  2.90347  2.73739  3.18146  2.89801  2.37887  2.77519  2.98518  4.58477  3.61503
          0.02101  4.26888  4.99123  0.61958  0.77255  1.00422  0.45623
    642   2.55316  4.90425  2.98320  2.47052  4.18901  3.29906  2.81352  3.41120  2.37381  3.20064  4.00607  2.71803  3.86655  2.83215  2.92057  1.77990  2.90417  3.27270  5.42187  4.07801   1260 s - - -
          2.68618  4.42225  2.77519  2.73123  3.46354  2.40513  3.72494  3.29354  2.67741  2.69355  4.24690  2.90347  2.73739  3.18146  2.89801  2.37887  2.77519  2.98518  4.58477  3.61503
          0.02044  4.29620  5.01855  0.61958  0.77255  0.99508  0.46155
    643   2.76637  5.20125  2.24343  2.36764  4.55584  2.83214  3.71543  4.02501  1.52572  3.53142  4.30712  2.91606  3.88530  2.83713  2.96938  2.62469  2.83528  3.61061  5.68505  4.28367   1261 k - - -
          2.68618  4.42225  2.77519  2.73123  3.46354  2.40513  3.72494  3.29354  2.67741  2.69355  4.24690  2.90347  2.73739  3.18146  2.89801  2.37887  2.77519  2.98518  4.58477  3.61503
          0.02001  4.31726  5.03961  0.61958  0.77255  1.02504  0.44439
    644   2.55779  4.76656  3.06906  2.16266  4.11346  3.44259  3.78967  3.25824  2.60989  3.13463  3.97181  3.08318  3.90104  2.96087  3.04976  1.53806  2.92315  2.95108  5.40777  4.09014   1262 s - - -
          2.68618  4.42225  2.77519  2.73123  3.46354  2.40513  3.72494  3.29354  2.67741  2.69355  4.24690  2.90347  2.73739  3.18146  2.89801  2.37887  2.77519  2.98518  4.58477  3.61503
          0.02001  4.31726  5.03961  0.61958  0.77255  1.02504  0.44439
    645   2.67613  4.28677  3.76361  3.19988  3.44422  2.75901  4.00919  2.31538  2.80702  2.40083  3.41482  3.54265  4.09040  3.41020  3.40774  2.97641  2.76254  1.60937  4.93549  3.71904   1263 v - - -
          2.68618  4.42225  2.77519  2.73123  3.46354  2.40513  3.72494  3.29354  2.67741  2.69355  4.24690  2.90347  2.73739  3.18146  2.89801  2.37887  2.77519  2.98518  4.58477  3.61503
          0.02001  4.31726  5.03961  0.61958  0.77255  1.02504  0.44439
    646   2.68963  5.04872  2.81640  2.35902  4.34677  3.46340  3.65295  3.78871  2.07091  2.97615  4.10749  2.95590  3.86159  1.81138  2.83019  2.67925  2.81086  3.20012  5.50440  4.13944   1264 q - - -
          2.68618  4.42225  2.77519  2.73123  3.46354  2.40513  3.72494  3.29354  2.67741  2.69355  4.24690  2.90347  2.73739  3.18146  2.89801  2.37887  2.77519  2.98518  4.58477  3.61503
          0.02001  4.31726  5.03961  0.61958  0.77255  1.02504  0.44439
    647   2.72079  5.12161  2.86452  2.43461  4.45364  3.48076  3.64553  3.90262  1.94444  3.18687  4.17736  2.44834  3.87465  2.75720  1.95674  2.58401  2.83600  3.50776  5.55026  4.18799   1265 k - - -
          2.68618  4.42225  2.77519  2.73123  3.46354  2.40513  3.72494  3.29354  2.67741  2.69355  4.24690  2.90347  2.73739  3.18146  2.89801  2.37887  2.77519  2.98518  4.58477  3.61503
          0.05996  4.31726  3.10427  0.61958  0.77255  1.02504  0.44439
    648   2.26063  4.82443  3.04067  2.43585  3.68372  2.09969  3.46523  3.47870  2.38669  3.08792  3.90924  3.01929  3.87430  2.84791  2.66841  2.69854  2.89050  3.16247  5.33566  4.01120   1266 g - - -
          2.68618  4.42225  2.77519  2.73123  3.46354  2.40513  3.72494  3.29354  2.67741  2.69355  4.24690  2.90347  2.73739  3.18146  2.89801  2.37887  2.77519  2.98518  4.58477  3.61503
          0.02082  4.27812  5.00047  0.61958  0.77255  0.97128  0.47578
    649   2.22854  5.18785  2.64195  1.54340  4.50094  3.43144  3.44804  3.96950  2.38508  3.47631  4.24600  2.90563  3.86723  2.68803  2.77924  2.70087  2.97476  3.56307  5.63250  4.23151   1267 e - - -
          2.68618  4.42225  2.77519  2.73123  3.46354  2.40513  3.72494  3.29354  2.67741  2.69355  4.24690  2.90347  2.73739  3.18146  2.89801  2.37887  2.77519  2.98518  4.58477  3.61503
          0.02001  4.31726  5.03961  0.61958  0.77255  1.02504  0.44439
    650   2.64260  4.40144  3.44633  2.65875  2.64897  3.33963  2.88228  2.90999  2.84788  1.99230  3.50437  3.31188  3.98394  3.16148  3.21336  2.60691  2.77282  2.67968  4.97024  3.72239   1268 l - - -
          2.68618  4.42225  2.77519  2.73123  3.46354  2.40513  3.72494  3.29354  2.67741  2.69355  4.24690  2.90347  2.73739  3.18146  2.89801  2.37887  2.77519  2.98518  4.58477  3.61503
          0.02001  4.31726  5.03961  0.61958  0.77255  1.02504  0.44439
    651   2.68519  5.00812  2.95851  2.37451  4.32356  3.14049  3.39626  3.76408  2.41457  3.31265  4.09983  2.97031  2.88552  2.80109  2.36997  1.85923  2.92262  3.39235  5.50011  4.14089   1269 s - - -
          2.68618  4.42225  2.77519  2.73123  3.46354  2.40513  3.72494  3.29354  2.67741  2.69355  4.24690  2.90347  2.73739  3.18146  2.89801  2.37887  2.77519  2.98518  4.58477  3.61503
          0.02001  4.31726  5.03961  0.61958  0.77255  0.90189  0.52054
    652   2.67012  5.19699  3.02443  2.11606  4.54750  3.23380  3.68234  3.98759  2.11506  3.47545  4.25508  3.01566  3.93199  2.68756  1.63448  2.64433  3.02476  3.59465  5.60201  4.25773   1270 r - - -
          2.68618  4.42225  2.77519  2.73123  3.46354  2.40513  3.72494  3.29354  2.67741  2.69355  4.24690  2.90347  2.73739  3.18146  2.89801  2.37887  2.77519  2.98518  4.58477  3.61503
          0.01893  4.37231  5.09466  0.61958  0.77255  0.97688  0.47238
    653   2.31205  4.64516  3.25649  2.86204  4.38870  3.32744  4.03715  3.78890  2.47839  3.42640  4.25055  3.25633  3.93025  3.22716  3.23005  1.12580  2.74959  3.36140  5.65971  4.37879   1271 s - - -
          2.68618  4.42225  2.77519  2.73123  3.46354  2.40513  3.72494  3.29354  2.67741  2.69355  4.24690  2.90347  2.73739  3.18146  2.89801  2.37887  2.77519  2.98518  4.58477  3.61503
          0.01893  4.37231  5.09466  0.61958  0.77255  0.97688  0.47238
    654   2.67891  4.83648  2.86684  2.52420  2.99234  3.49502  3.53785  3.47951  2.54550  3.09605  3.92011  2.78659  2.07358  2.75823  3.00424  2.61369  2.74680  3.16737  5.35121  4.02241   1272 p - - -
          2.68618  4.42225  2.77519  2.73123  3.46354  2.40513  3.72494  3.29354  2.67741  2.69355  4.24690  2.90347  2.73739  3.18146  2.89801  2.37887  2.77519  2.98518  4.58477  3.61503
          0.01893  4.37231  5.09466  0.61958  0.77255  0.97688  0.47238
    655   2.66059  4.47144  2.95840  2.36031  4.06335  3.24834  3.72216  3.47337  2.53768  2.49101  3.91214  2.87779  3.89198  2.88353  2.99474  1.81474  2.68015  3.15776  5.34753  4.02252   1273 s - - -
          2.68618  4.42225  2.77519  2.73123  3.46354  2.40513  3.72494  3.29354  2.67741  2.69355  4.24690  2.90347  2.73739  3.18146  2.89801  2.37887  2.77519  2.98518  4.58477  3.61503
          0.01893  4.37231  5.09466  0.61958  0.77255  0.97688  0.47238
    656   2.52516  4.74818  2.95022  2.64360  4.15444  3.16385  3.85248  3.55814  2.56050  3.19141  4.02262  3.12169  1.59026  3.03371  3.13673  2.61952  2.94902  2.83013  5.45367  4.14388   1274 p - - -
          2.68618  4.42225  2.77519  2.73123  3.46354  2.40513  3.72494  3.29354  2.67741  2.69355  4.24690  2.90347  2.73739  3.18146  2.89801  2.37887  2.77519  2.98518  4.58477  3.61503
          0.03541  4.37231  3.80907  0.61958  0.77255  0.97688  0.47238
    657   2.66538  4.14885  4.10828  3.52572  2.13814  3.76294  4.07547  2.47907  3.40892  1.94922  3.25115  3.74169  3.79090  3.63382  3.59788  2.46579  2.78192  2.04766  4.76565  3.56878   1275 l - - -
          2.68618  4.42225  2.77519  2.73123  3.46354  2.40513  3.72494  3.29354  2.67741  2.69355  4.24690  2.90347  2.73739  3.18146  2.89801  2.37887  2.77519  2.98518  4.58477  3.61503
          0.01924  4.35614  5.07849  0.61958  0.77255  0.99154  0.46363
    658   2.38716  4.75797  2.93341  2.56321  3.99068  3.35356  3.72589  3.18863  2.39453  2.91383  3.85403  3.06742  3.89431  2.89819  3.00304  2.24307  2.04715  2.93272  5.29565  3.98179   1276 t - - -
          2.68623  4.42230  2.77525  2.73112  3.46359  2.40518  3.72475  3.29359  2.67740  2.69360  4.24695  2.90352  2.73745  3.18152  2.89796  2.37886  2.77525  2.98477  4.58482  3.61508
          0.35679  1.31544  3.45057  0.17207  1.84465  0.95305  0.48705
    659   2.69345  5.01789  2.87111  2.21410  4.29602  3.46822  1.89827  3.73574  2.42992  3.29123  4.08092  2.96781  3.68023  2.66050  2.80848  2.69117  2.81679  3.16972  5.48698  3.98309   1278 h - - -
          2.68618  4.42225  2.77519  2.73123  3.46354  2.40513  3.72494  3.29354  2.67741  2.69355  4.24690  2.90347  2.73739  3.18146  2.89801  2.37887  2.77519  2.98518  4.58477  3.61503
          0.03434  4.34690  3.87250  0.61958  0.77255  0.95802  0.48394
    660   2.35539  4.04536  3.22836  2.66708  3.87174  3.52703  3.47503  3.25864  2.60832  2.91524  3.76621  3.14577  3.92655  2.85618  2.49073  2.75661  1.83317  2.87617  5.21380  3.92861   1279 t - - -
          2.68618  4.42225  2.77519  2.73123  3.46354  2.40513  3.72494  3.29354  2.67741  2.69355  4.24690  2.90347  2.73739  3.18146  2.89801  2.37887  2.77519  2.98518  4.58477  3.61503
          0.01936  4.35023  5.07258  0.61958  0.77255  0.93722  0.49711
    661   2.67725  4.14562  3.03611  2.34611  4.17969  3.48859  2.26342  3.60372  2.37829  3.18895  3.99317  3.00996  3.88267  2.61558  2.91586  2.09210  2.90866  3.08888  5.41318  4.07077   1280 s - - -
          2.68618  4.42225  2.77519  2.73123  3.46354  2.40513  3.72494  3.29354  2.67741  2.69355  4.24690  2.90347  2.73739  3.18146  2.89801  2.37887  2.77519  2.98518  4.58477  3.61503
          0.01887  4.37556  5.09791  0.61958  0.77255  0.97388  0.47420
    662   2.73325  4.26977  3.97303  3.39620  3.37786  3.80532  4.09692  2.21852  2.60767  1.58004  3.34911  3.69239  4.17344  3.55654  3.51563  2.87820  2.96699  2.01048  4.90862  3.70682   1281 l - - -
          2.68618  4.42225  2.77519  2.73123  3.46354  2.40513  3.72494  3.29354  2.67741  2.69355  4.24690  2.90347  2.73739  3.18146  2.89801  2.37887  2.77519  2.98518  4.58477  3.61503
          0.01887  4.37556  5.09791  0.61958  0.77255  0.54698  0.86440
    663   1.87229  5.00617  2.91874  2.47125  4.33794  2.09011  3.78538  3.77353  2.57685  3.34675  4.14083  3.06672  3.94243  2.70241  3.05083  2.47648  2.64497  3.28793  5.55888  4.20286   1282 a - - -
          2.68618  4.42225  2.77519  2.73123  3.46354  2.40513  3.72494  3.29354  2.67741  2.69355  4.24690  2.90347  2.73739  3.18146  2.89801  2.37887  2.77519  2.98518  4.58477  3.61503
          0.01548  4.57190  5.29424  0.61958  0.77255  0.74938  0.63991
    664   2.72153  4.62666  2.37547  2.17302  4.40400  3.51447  3.70827  3.58819  2.46519  2.78214  3.87325  3.00384  3.70473  1.87244  2.94776  2.61503  2.95283  3.47145  5.57018  4.19062   1283 q - - -
          2.68618  4.42225  2.77519  2.73123  3.46354  2.40513  3.72494  3.29354  2.67741  2.69355  4.24690  2.90347  2.73739  3.18146  2.89801  2.37887  2.77519  2.98518  4.58477  3.61503
          0.01548  4.57190  5.29424  0.61958  0.77255  0.74938  0.63991
    665   2.72963  5.04629  3.05335  2.28738  4.32533  2.02027  3.73016  3.76316  2.30330  3.22271  4.11116  2.88425  3.92492  2.85702  2.79283  2.54944  2.51580  2.85405  5.52613  4.16460   1284 g - - -
          2.68618  4.42225  2.77519  2.73123  3.46354  2.40513  3.72494  3.29354  2.67741  2.69355  4.24690  2.90347  2.73739  3.18146  2.89801  2.37887  2.77519  2.98518  4.58477  3.61503
          0.03317  4.57190  3.80361  0.61958  0.77255  0.70883  0.67771
    666   2.65935  4.21289  3.31277  2.67952  3.84416  2.86334  2.72410  3.04037  2.72959  2.67688  3.75629  3.11449  4.00080  2.66247  3.15165  2.73622  2.84865  2.86658  5.21462  2.29693   1285 y - - -
          2.68624  4.42231  2.77526  2.73093  3.46360  2.40509  3.72478  3.29360  2.67747  2.69361  4.24696  2.90343  2.73738  3.18153  2.89807  2.37893  2.77509  2.98515  4.58483  3.61509
          0.31043  1.38524  4.09819  0.15426  1.94523  0.34841  1.22353
    667   2.76840  5.27759  2.52702  2.20925  4.62218  3.32064  3.21181  4.10765  2.09639  3.39480  4.31850  2.58477  3.93519  2.29499  2.47834  2.48777  2.77697  3.56870  5.71032  4.29987   1287 k - - -
          2.68618  4.42225  2.77519  2.73123  3.46354  2.40513  3.72494  3.29354  2.67741  2.69355  4.24690  2.90347  2.73739  3.18146  2.89801  2.37887  2.77519  2.98518  4.58477  3.61503
          0.01341  4.71392  5.43627  0.61958  0.77255  0.50672  0.92247
    668   2.68788  4.92097  3.22171  2.66023  4.14629  3.62311  3.82523  2.77073  2.08229  3.03087  3.99697  3.00367  4.01122  2.92870  2.07662  2.36640  2.87695  2.53537  5.43182  4.11326   1288 r - - -
          2.68618  4.42225  2.77519  2.73123  3.46354  2.40513  3.72494  3.29354  2.67741  2.69355  4.24690  2.90347  2.73739  3.18146  2.89801  2.37887  2.77519  2.98518  4.58477  3.61503
          0.01341  4.71392  5.43627  0.61958  0.77255  0.50672  0.92247
    669   2.38277  3.41004  3.09059  2.42397  4.05282  2.25776  3.59505  3.83316  2.38868  3.38650  4.16721  2.66161  3.96219  2.63988  2.88504  2.59871  2.42816  3.46473  5.58200  4.21354   1289 g - - -
          2.68618  4.42225  2.77519  2.73123  3.46354  2.40513  3.72494  3.29354  2.67741  2.69355  4.24690  2.90347  2.73739  3.18146  2.89801  2.37887  2.77519  2.98518  4.58477  3.61503
          0.01341  4.71392  5.43627  0.61958  0.77255  0.47288  0.97606
    670   1.82615  5.10949  2.96056  2.28128  4.42068  3.18896  3.75168  2.99032  2.38606  3.30034  4.18670  2.51824  3.94812  2.67504  2.99799  2.58389  2.79174  3.38482  5.55377  4.21976   1290 a - - -
          2.68618  4.42225  2.77519  2.73123  3.46354  2.40513  3.72494  3.29354  2.67741  2.69355  4.24690  2.90347  2.73739  3.18146  2.89801  2.37887  2.77519  2.98518  4.58477  3.61503
          0.02281  4.72387  4.29225  0.61958  0.77255  0.48576  0.95510
    671   2.70388  5.29508  2.96006  2.16296  4.63988  3.23327  3.74637  4.12008  1.77739  3.59617  4.33854  2.48263  3.05948  2.84573  2.11252  2.76050  3.02839  3.68616  5.72378  4.32046   1291 k - - -
          2.68618  4.42225  2.77519  2.73123  3.46354  2.40513  3.72494  3.29354  2.67741  2.69355  4.24690  2.90347  2.73739  3.18146  2.89801  2.37887  2.77519  2.98518  4.58477  3.61503
          0.01341  4.71446  5.43681  0.61958  0.77255  0.50559  0.92419
    672   2.52143  5.19985  3.08294  2.23196  4.51275  3.02510  3.75901  3.48581  1.42251  3.48645  4.25218  3.06198  3.96905  2.78375  2.72058  2.77578  3.02311  3.22363  5.64841  4.27061   1292 k - - -
          2.68618  4.42225  2.77519  2.73123  3.46354  2.40513  3.72494  3.29354  2.67741  2.69355  4.24690  2.90347  2.73739  3.18146  2.89801  2.37887  2.77519  2.98518  4.58477  3.61503
          0.01341  4.71446  5.43681  0.61958  0.77255  0.50559  0.92419
    673   2.59753  4.57706  3.31511  2.96059  3.51223  3.71671  3.61318  2.83075  2.49385  1.83169  3.67546  3.13508  4.09856  2.90629  3.31169  2.86598  2.52977  2.39241  5.14705  3.38335   1293 l - - -
          2.68618  4.42225  2.77519  2.73123  3.46354  2.40513  3.72494  3.29354  2.67741  2.69355  4.24690  2.90347  2.73739  3.18146  2.89801  2.37887  2.77519  2.98518  4.58477  3.61503
          0.01341  4.71446  5.43681  0.61958  0.77255  0.47356  0.97493
    674   2.68323  4.84876  2.75405  1.71830  4.59957  3.54703  3.73501  3.85941  2.26655  3.33440  4.30514  2.93678  3.48196  2.13648  2.86004  2.51370  2.88873  3.46037  5.69972  4.29362   1294 e - - -
          2.68618  4.42225  2.77519  2.73123  3.46354  2.40513  3.72494  3.29354  2.67741  2.69355  4.24690  2.90347  2.73739  3.18146  2.89801  2.37887  2.77519  2.98518  4.58477  3.61503
          0.01328  4.72387  5.44622  0.61958  0.77255  0.48576  0.95510
    675   2.59231  5.05368  3.12579  2.44079  4.01299  3.18438  3.81759  3.79626  2.54138  3.36985  4.16312  3.04147  3.13362  2.95177  3.07356  1.41097  2.64650  3.43674  5.58290  4.22825   1295 s - - -
          2.68618  4.42225  2.77519  2.73123  3.46354  2.40513  3.72494  3.29354  2.67741  2.69355  4.24690  2.90347  2.73739  3.18146  2.89801  2.37887  2.77519  2.98518  4.58477  3.61503
          0.01328  4.72387  5.44622  0.61958  0.77255  0.48576  0.95510
    676   2.38814  4.59668  3.51359  2.75424  3.75511  3.71369  3.95955  2.62602  2.91802  2.63009  3.69885  3.39340  3.82334  3.12450  3.30722  1.65922  2.59050  2.43400  5.16976  3.91639   1296 s - - -
          2.68618  4.42225  2.77519  2.73123  3.46354  2.40513  3.72494  3.29354  2.67741  2.69355  4.24690  2.90347  2.73739  3.18146  2.89801  2.37887  2.77519  2.98518  4.58477  3.61503
          0.01328  4.72387  5.44622  0.61958  0.77255  0.48576  0.95510
    677   2.74687  5.34648  2.58326  1.24319  4.14438  3.03847  3.79606  4.15880  2.56413  3.64532  4.39669  2.83822  3.98633  2.67581  2.96687  2.70376  3.08439  3.72958  5.78551  4.36972   1297 e - - -
          2.68618  4.42225  2.77519  2.73123  3.46354  2.40513  3.72494  3.29354  2.67741  2.69355  4.24690  2.90347  2.73739  3.18146  2.89801  2.37887  2.77519  2.98518  4.58477  3.61503
          0.01328  4.72387  5.44622  0.61958  0.77255  0.48576  0.95510
    678   2.53303  5.28961  2.88665  1.48095  4.62700  3.39311  3.57957  4.10902  2.07495  3.59132  4.33390  3.02042  3.67374  2.64707  2.98621  2.57105  2.74045  3.67644  5.72578  4.31679   1298 e - - -
          2.68618  4.42225  2.77519  2.73123  3.46354  2.40513  3.72494  3.29354  2.67741  2.69355  4.24690  2.90347  2.73739  3.18146  2.89801  2.37887  2.77519  2.98518  4.58477  3.61503
          0.01328  4.72387  5.44622  0.61958  0.77255  0.48576  0.95510
    679   2.69589  4.75779  2.52798  2.34851  4.52641  2.74557  3.74716  3.50388  2.42170  3.50327  4.25896  1.98437  3.42627  2.85380  2.98220  2.44623  2.81040  3.11606  5.66093  4.26810   1299 n - - -
          2.68618  4.42225  2.77519  2.73123  3.46354  2.40513  3.72494  3.29354  2.67741  2.69355  4.24690  2.90347  2.73739  3.18146  2.89801  2.37887  2.77519  2.98518  4.58477  3.61503
          0.01328  4.72387  5.44622  0.61958  0.77255  0.48576  0.95510
    680   2.77059  5.20217  2.59175  2.49553  4.37041  3.55707  3.47584  3.97973  2.26113  2.56221  4.03084  2.61673  3.80793  2.41100  2.69203  2.34954  2.75035  2.90028  5.65424  4.26334   1300 k - - -
          2.68618  4.42225  2.77519  2.73123  3.46354  2.40513  3.72494  3.29354  2.67741  2.69355  4.24690  2.90347  2.73739  3.18146  2.89801  2.37887  2.77519  2.98518  4.58477  3.61503
          0.01328  4.72387  5.44622  0.61958  0.77255  0.48576  0.95510
    681   2.66386  5.15396  3.07406  2.38798  4.44904  2.91458  3.03352  3.68178  2.51841  3.34396  4.20870  2.94253  3.61377  2.75289  2.86704  1.55282  3.00505  3.51758  5.61785  3.82939   1301 s - - -
          2.68618  4.42225  2.77519  2.73123  3.46354  2.40513  3.72494  3.29354  2.67741  2.69355  4.24690  2.90347  2.73739  3.18146  2.89801  2.37887  2.77519  2.98518  4.58477  3.61503
          0.02175  4.72387  4.37168  0.61958  0.77255  0.48576  0.95510
    682   2.70243  5.12549  2.85354  2.52637  4.02398  2.69204  3.76225  3.64814  2.39502  3.40594  3.98953  2.89239  3.63454  2.68069  3.00570  1.78816  2.47561  3.16865  5.59526  4.22261   1302 s - - -
          2.68618  4.42225  2.77519  2.73123  3.46354  2.40513  3.72494  3.29354  2.67741  2.69355  4.24690  2.90347  2.73739  3.18146  2.89801  2.37887  2.77519  2.98518  4.58477  3.61503
          0.01339  4.71552  5.43786  0.61958  0.77255  0.50340  0.92753
    683   2.76851  4.55653  2.62745  1.68985  4.37627  3.34018  3.76931  3.81706  2.49778  2.54079  3.34308  3.07350  3.30333  2.89362  3.01621  2.52923  2.81554  3.35711  5.57441  4.20844   1303 e - - -
          2.68618  4.42225  2.77519  2.73123  3.46354  2.40513  3.72494  3.29354  2.67741  2.69355  4.24690  2.90347  2.73739  3.18146  2.89801  2.37887  2.77519  2.98518  4.58477  3.61503
          0.01339  4.71552  5.43786  0.61958  0.77255  0.50340  0.92753
    684   2.88401  5.41307  1.58472  2.16645  4.74709  3.37133  3.81782  4.23958  2.52269  3.71354  4.46354  2.29172  4.00190  2.55040  2.97007  2.42950  2.98930  3.79908  5.84533  4.41727   1304 d - - -
          2.68808  4.41394  2.77703  2.73110  3.46029  2.40594  3.72394  3.29465  2.67768  2.69101  4.24928  2.90439  2.73720  3.17861  2.89896  2.37819  2.77468  2.98576  4.58715  3.61741
          1.18359  1.05384  1.06356  2.99409  0.05138  0.50340  0.92753
    685   2.62439  3.62337  3.19211  2.65730  3.92471  3.46680  1.98445  3.32973  2.62093  2.98019  3.82513  2.50468  3.90178  2.97816  3.03998  2.59354  2.71683  2.91226  5.25884  3.96223   1328 h - - -
          2.68618  4.42225  2.77519  2.73123  3.46354  2.40513  3.72494  3.29354  2.67741  2.69355  4.24690  2.90347  2.73739  3.18146  2.89801  2.37887  2.77519  2.98518  4.58477  3.61503
          0.03757  4.29867  3.76002  0.61958  0.77255  0.88241  0.53407
    686   2.57743  4.84496  3.07508  2.55321  4.23453  3.13990  3.75396  3.65977  2.53203  3.24890  4.05301  2.51887  3.88229  2.90092  2.50373  1.70106  2.91273  2.90743  5.47011  4.13688   1329 s - - -
          2.68618  4.42225  2.77519  2.73123  3.46354  2.40513  3.72494  3.29354  2.67741  2.69355  4.24690  2.90347  2.73739  3.18146  2.89801  2.37887  2.77519  2.98518  4.58477  3.61503
          0.01925  4.35555  5.07789  0.61958  0.77255  0.68603  0.70032
    687   2.36348  4.94142  3.07581  2.35996  4.19385  3.52033  3.71960  3.35579  2.13673  3.04735  4.00948  3.04110  3.91075  2.86050  2.57574  2.47874  2.16665  2.99416  5.43467  4.09117   1330 k - - -
          2.68618  4.42225  2.77519  2.73123  3.46354  2.40513  3.72494  3.29354  2.67741  2.69355  4.24690  2.90347  2.73739  3.18146  2.89801  2.37887  2.77519  2.98518  4.58477  3.61503
          0.01674  4.49428  5.21662  0.61958  0.77255  0.57596  0.82591
    688   2.36921  4.58428  2.97268  2.86027  3.48113  3.43286  3.89311  2.67404  2.61761  2.52196  3.68011  2.70739  3.75540  3.15393  3.23163  2.83135  2.96115  1.91319  5.14761  3.88733   1331 v - - -
          2.68618  4.42225  2.77519  2.73123  3.46354  2.40513  3.72494  3.29354  2.67741  2.69355  4.24690  2.90347  2.73739  3.18146  2.89801  2.37887  2.77519  2.98518  4.58477  3.61503
          0.01501  4.60213  5.32447  0.61958  0.77255  0.70508  0.68136
    689   1.89159  4.72482  2.98925  2.72124  3.91376  3.61215  3.57442  3.14900  2.70417  2.39590  3.81269  3.20876  3.03764  2.93229  3.13627  2.58962  2.60682  2.68236  5.26670  3.97738   1332 a - - -
          2.68618  4.42225  2.77519  2.73123  3.46354  2.40513  3.72494  3.29354  2.67741  2.69355  4.24690  2.90347  2.73739  3.18146  2.89801  2.37887  2.77519  2.98518  4.58477  3.61503
          0.01501  4.60213  5.32447  0.61958  0.77255  0.70508  0.68136
    690   2.52532  5.13085  2.62540  2.18824  4.43152  2.79702  3.71732  3.52693  2.47370  3.41721  4.18423  2.62815  3.91631  2.72662  2.95810  2.71836  1.96784  3.49755  4.57796  4.20861   1333 t - - -
          2.68618  4.42225  2.77519  2.73123  3.46354  2.40513  3.72494  3.29354  2.67741  2.69355  4.24690  2.90347  2.73739  3.18146  2.89801  2.37887  2.77519  2.98518  4.58477  3.61503
          0.01501  4.60213  5.32447  0.61958  0.77255  0.66453  0.72261
    691   2.75970  5.26779  2.56587  1.78415  4.60782  2.99194  3.71530  4.09319  2.17289  3.17476  4.31134  2.40741  3.70831  2.55642  2.95605  2.53513  2.99259  3.65602  5.70182  4.28892   1334 e - - -
          2.68618  4.42225  2.77519  2.73123  3.46354  2.40513  3.72494  3.29354  2.67741  2.69355  4.24690  2.90347  2.73739  3.18146  2.89801  2.37887  2.77519  2.98518  4.58477  3.61503
          0.01481  4.61548  5.33783  0.61958  0.77255  0.68442  0.70195
    692   2.25787  2.51805  3.25451  2.69917  4.03286  2.70193  3.57129  3.43112  2.68568  2.98920  3.91078  2.82164  3.34253  3.02641  3.04868  2.35679  2.60308  3.13367  5.35689  4.05458   1335 a - - -
          2.68618  4.42225  2.77519  2.73123  3.46354  2.40513  3.72494  3.29354  2.67741  2.69355  4.24690  2.90347  2.73739  3.18146  2.89801  2.37887  2.77519  2.98518  4.58477  3.61503
          0.01481  4.61548  5.33783  0.61958  0.77255  0.68442  0.70195
    693   2.73597  4.55865  3.47011  2.90732  3.71524  3.67387  3.91646  2.64797  2.87164  1.89366  3.65867  3.01062  3.80494  2.54779  3.26008  2.16318  2.70999  2.66922  5.12901  3.87551   1336 l - - -
          2.68618  4.42225  2.77519  2.73123  3.46354  2.40513  3.72494  3.29354  2.67741  2.69355  4.24690  2.90347  2.73739  3.18146  2.89801  2.37887  2.77519  2.98518  4.58477  3.61503
          0.01481  4.61548  5.33783  0.61958  0.77255  0.59415  0.80303
    694   2.61559  4.86683  3.19711  2.63821  4.08484  3.13303  3.80386  3.33472  2.36478  2.84389  3.46403  3.14722  3.45794  2.97268  2.59669  1.94416  2.54730  2.78435  5.38513  4.06806   1337 s - - -
          2.68618  4.42225  2.77519  2.73123  3.46354  2.40513  3.72494  3.29354  2.67741  2.69355  4.24690  2.90347  2.73739  3.18146  2.89801  2.37887  2.77519  2.98518  4.58477  3.61503
          0.01437  4.64531  5.36765  0.61958  0.77255  0.56674  0.83787
    695   2.77215  5.18360  3.06375  2.08947  4.49704  3.39543  3.73803  3.43011  1.67530  3.19063  3.50013  2.97040  3.94792  2.67284  2.31112  2.75308  3.00121  3.44556  5.63126  4.25153   1338 k - - -
          2.68618  4.42225  2.77519  2.73123  3.46354  2.40513  3.72494  3.29354  2.67741  2.69355  4.24690  2.90347  2.73739  3.18146  2.89801  2.37887  2.77519  2.98518  4.58477  3.61503
          0.01406  4.66724  5.38959  0.61958  0.77255  0.59712  0.79939
    696   2.76366  5.24150  2.86767  2.31366  4.57439  3.24280  3.72545  3.74544  1.84722  3.54028  4.28649  1.83890  3.93107  2.74577  2.81386  2.73126  2.78660  3.45586  5.68010  4.27858   1339 n - - -
          2.68618  4.42225  2.77519  2.73123  3.46354  2.40513  3.72494  3.29354  2.67741  2.69355  4.24690  2.90347  2.73739  3.18146  2.89801  2.37887  2.77519  2.98518  4.58477  3.61503
          0.01406  4.66724  5.38959  0.61958  0.77255  0.59712  0.79939
    697   2.57893  4.96434  3.16311  2.40834  4.20540  3.59187  3.03515  3.62115  2.22544  2.15469  3.88280  3.01125  3.98124  2.93994  2.90416  2.79749  2.04579  3.29796  5.46302  4.13064   1340 t - - -
          2.68618  4.42225  2.77519  2.73123  3.46354  2.40513  3.72494  3.29354  2.67741  2.69355  4.24690  2.90347  2.73739  3.18146  2.89801  2.37887  2.77519  2.98518  4.58477  3.61503
          0.01406  4.66724  5.38959  0.61958  0.77255  0.59712  0.79939
    698   2.75641  3.00993  2.80771  1.75838  4.43778  3.24758  3.74334  3.89068  2.43177  3.16005  4.19637  3.03644  2.59088  2.72571  2.98517  2.62113  2.98817  3.38198  5.60510  4.22546   1341 e - - -
          2.68618  4.42225  2.77519  2.73123  3.46354  2.40513  3.72494  3.29354  2.67741  2.69355  4.24690  2.90347  2.73739  3.18146  2.89801  2.37887  2.77519  2.98518  4.58477  3.61503
          0.01406  4.66724  5.38959  0.61958  0.77255  0.54682  0.86462
    699   2.61541  5.25892  2.44219  1.85144  4.59887  3.18486  3.36645  3.78493  2.37501  3.56202  4.30115  2.93201  3.49280  2.70486  2.86547  2.14906  2.70711  3.64685  5.69450  4.28604   1342 e - - -
          2.68638  4.42203  2.77535  2.73137  3.46374  2.40528  3.72476  3.29374  2.67761  2.69261  4.24710  2.90255  2.73753  3.18141  2.89803  2.37903  2.77523  2.98539  4.58497  3.61523
          0.53093  1.05303  2.76359  0.68375  0.70264  0.53980  0.87435
    700   2.45704  4.33136  3.51802  3.17289  2.69724  3.77928  4.05552  2.57448  3.08749  1.66071  3.23283  3.62325  4.15401  3.28699  3.18293  2.76175  2.73929  2.40480  4.92963  3.71859   1345 l - - -
          2.68618  4.42225  2.77519  2.73123  3.46354  2.40513  3.72494  3.29354  2.67741  2.69355  4.24690  2.90347  2.73739  3.18146  2.89801  2.37887  2.77519  2.98518  4.58477  3.61503
          0.01457  4.63162  5.35397  0.61958  0.77255  0.39118  1.12781
    701   2.45824  5.03682  3.13496  2.38117  4.29660  2.93609  3.79027  3.72489  2.57359  3.15166  3.72794  3.10495  3.47514  2.83126  2.91887  1.73051  2.46037  3.10359  5.52864  4.17829   1346 s - - -
          2.68618  4.42225  2.77519  2.73123  3.46354  2.40513  3.72494  3.29354  2.67741  2.69355  4.24690  2.90347  2.73739  3.18146  2.89801  2.37887  2.77519  2.98518  4.58477  3.61503
          0.01328  4.72387  5.44622  0.61958  0.77255  0.48576  0.95510
    702   2.77588  5.15228  2.52133  2.52230  4.44563  2.53998  3.33967  3.89661  2.27236  2.21031  4.20721  2.39450  3.96230  2.79738  2.92303  2.76561  3.00706  3.51502  4.14792  4.23942   1347 l - - -
          2.68618  4.42225  2.77519  2.73123  3.46354  2.40513  3.72494  3.29354  2.67741  2.69355  4.24690  2.90347  2.73739  3.18146  2.89801  2.37887  2.77519  2.98518  4.58477  3.61503
          0.01328  4.72387  5.44622  0.61958  0.77255  0.48576  0.95510
    703   2.77706  5.27950  2.65963  2.40563  4.62095  2.94246  3.73742  4.10438  1.73016  3.58291  3.96028  2.45000  3.70308  2.58952  2.87678  2.19379  3.00843  3.66829  5.71381  4.30486   1348 k - - -
          2.68618  4.42225  2.77519  2.73123  3.46354  2.40513  3.72494  3.29354  2.67741  2.69355  4.24690  2.90347  2.73739  3.18146  2.89801  2.37887  2.77519  2.98518  4.58477  3.61503
          0.01328  4.72387  5.44622  0.61958  0.77255  0.48576  0.95510
    704   2.38871  5.01887  2.81655  2.58729  4.27197  3.10795  3.79437  3.57240  2.58252  3.00197  3.42541  2.26590  3.38024  2.93436  3.05195  2.19527  2.64366  2.82344  5.51344  4.16723   1349 s - - -
          2.68618  4.42225  2.77519  2.73123  3.46354  2.40513  3.72494  3.29354  2.67741  2.69355  4.24690  2.90347  2.73739  3.18146  2.89801  2.37887  2.77519  2.98518  4.58477  3.61503
          0.01328  4.72387  5.44622  0.61958  0.77255  0.48576  0.95510
    705   2.19192  3.71708  3.57792  3.01243  3.46608  3.51541  3.47553  3.05759  2.97420  2.56873  3.42028  2.78640  3.83079  3.28451  3.34744  1.87263  3.00676  2.28516  5.12224  3.87845   1350 s - - -
          2.68618  4.42225  2.77519  2.73123  3.46354  2.40513  3.72494  3.29354  2.67741  2.69355  4.24690  2.90347  2.73739  3.18146  2.89801  2.37887  2.77519  2.98518  4.58477  3.61503
          0.01328  4.72387  5.44622  0.61958  0.77255  0.48576  0.95510
    706   3.08730  4.57019  4.52687  3.96316  3.48070  4.17736  4.55779  2.57748  3.82119  0.89292  3.24398  4.19059  4.54688  4.05419  4.01063  2.22790  3.33859  2.48303  5.19705  4.02944   1351 l - - -
          2.68618  4.42225  2.77519  2.73123  3.46354  2.40513  3.72494  3.29354  2.67741  2.69355  4.24690  2.90347  2.73739  3.18146  2.89801  2.37887  2.77519  2.98518  4.58477  3.61503
          0.01328  4.72387  5.44622  0.61958  0.77255  0.48576  0.95510
    707   2.77465  5.27464  2.88229  2.33377  4.61599  2.89427  3.40873  4.09855  2.29889  3.34937  4.31662  2.39013  3.94190  2.52019  2.01846  2.48417  2.72423  3.66336  5.70888  4.30127   1352 r - - -
          2.68618  4.42225  2.77519  2.73123  3.46354  2.40513  3.72494  3.29354  2.67741  2.69355  4.24690  2.90347  2.73739  3.18146  2.89801  2.37887  2.77519  2.98518  4.58477  3.61503
          0.01328  4.72387  5.44622  0.61958  0.77255  0.48576  0.95510
    708   2.75798  5.33762  1.88156  2.49885  4.68302  3.57732  3.77728  4.16155  1.63290  3.63637  4.38471  2.89053  3.71400  2.81842  2.34844  2.71635  3.07415  3.72982  5.76273  4.36099   1353 k - - -
          2.68618  4.42225  2.77519  2.73123  3.46354  2.40513  3.72494  3.29354  2.67741  2.69355  4.24690  2.90347  2.73739  3.18146  2.89801  2.37887  2.77519  2.98518  4.58477  3.61503
          0.01328  4.72387  5.44622  0.61958  0.77255  0.48576  0.95510
    709   2.98441  1.18578  4.17391  3.62124  3.15271  3.99347  3.36566  3.00381  3.42118  2.55234  3.64660  3.86360  4.37351  3.46178  3.64212  3.28858  3.22007  2.80666  4.71378  2.50087   1354 c - - -
          2.68618  4.42225  2.77519  2.73123  3.46354  2.40513  3.72494  3.29354  2.67741  2.69355  4.24690  2.90347  2.73739  3.18146  2.89801  2.37887  2.77519  2.98518  4.58477  3.61503
          0.01328  4.72387  5.44622  0.61958  0.77255  0.48576  0.95510
    710   2.82292  5.33133  2.54765  1.86959  4.66782  3.04153  3.77414  4.15365  2.43696  3.63321  4.37773  2.36823  3.96984  2.70732  3.02959  1.85753  3.05766  3.36980  5.76686  4.35104   1355 s - - -
          2.68618  4.42225  2.77519  2.73123  3.46354  2.40513  3.72494  3.29354  2.67741  2.69355  4.24690  2.90347  2.73739  3.18146  2.89801  2.37887  2.77519  2.98518  4.58477  3.61503
          0.37494  4.72387  1.19142  0.61958  0.77255  0.48576  0.95510
    711   2.54561  5.24064  2.38241  2.31226  4.56898  2.75714  3.51625  4.04556  2.54825  3.55446  4.32857  1.81469  3.89594  2.85649  3.05865  2.25719  3.03183  3.63129  5.71570  4.29927   1356 n - - -
          2.68618  4.42225  2.77519  2.73123  3.46354  2.40513  3.72494  3.29354  2.67741  2.69355  4.24690  2.90347  2.73739  3.18146  2.89801  2.37887  2.77519  2.98518  4.58477  3.61503
          0.01901  4.36794  5.09029  0.61958  0.77255  0.30249  1.34313
    712   2.40972  5.23309  3.02898  2.34036  4.56138  3.31984  3.59653  4.03506  2.47445  3.53113  4.27883  2.76730  3.21451  1.99554  2.39897  2.39073  2.73490  3.28143  5.67623  4.27641   1357 q - - -
          2.68618  4.42225  2.77519  2.73123  3.46354  2.40513  3.72494  3.29354  2.67741  2.69355  4.24690  2.90347  2.73739  3.18146  2.89801  2.37887  2.77519  2.98518  4.58477  3.61503
          0.01356  4.70333  5.42568  0.61958  0.77255  0.46003  0.99768
    713   2.77487  4.62895  3.46932  2.48055  3.78833  3.54061  3.39154  2.71764  2.74530  2.20569  3.72457  3.18783  3.62843  3.19931  3.18921  2.48252  2.91684  1.89327  5.19183  3.93182   1358 v - - -
          2.68618  4.42225  2.77519  2.73123  3.46354  2.40513  3.72494  3.29354  2.67741  2.69355  4.24690  2.90347  2.73739  3.18146  2.89801  2.37887  2.77519  2.98518  4.58477  3.61503
          0.01328  4.72387  5.44622  0.61958  0.77255  0.48576  0.95510
    714   2.28429  4.70407  3.05547  2.82457  3.87800  3.67680  3.73017  2.20116  2.70160  2.93295  2.93623  3.10872  2.95813  3.03552  3.12936  2.80759  2.36770  2.77630  5.25526  3.97962   1359 i - - -
          2.68618  4.42225  2.77519  2.73123  3.46354  2.40513  3.72494  3.29354  2.67741  2.69355  4.24690  2.90347  2.73739  3.18146  2.89801  2.37887  2.77519  2.98518  4.58477  3.61503
          0.01328  4.72387  5.44622  0.61958  0.77255  0.48576  0.95510
    715   2.77149  5.06674  2.72702  2.56085  3.95180  3.58295  3.58837  3.76668  2.25539  2.15611  3.56541  2.62622  3.97404  2.82804  2.83424  2.11904  2.92976  3.41424  5.54970  3.79828   1360 s - - -
          2.68618  4.42225  2.77519  2.73123  3.46354  2.40513  3.72494  3.29354  2.67741  2.69355  4.24690  2.90347  2.73739  3.18146  2.89801  2.37887  2.77519  2.98518  4.58477  3.61503
          0.02995  4.72387  3.88127  0.61958  0.77255  0.48576  0.95510
    716   1.99675  3.40392  2.97821  2.33435  4.37925  3.57076  3.76611  3.27577  1.77113  3.37662  4.15935  2.92200  3.96246  2.78548  2.89738  2.68668  2.99850  3.34209  5.57458  4.20844   1361 k - - -
          2.68618  4.42225  2.77519  2.73123  3.46354  2.40513  3.72494  3.29354  2.67741  2.69355  4.24690  2.90347  2.73739  3.18146  2.89801  2.37887  2.77519  2.98518  4.58477  3.61503
          0.01350  4.70742  5.42977  0.61958  0.77255  0.52007  0.90259
    717   2.77554  4.47991  3.67864  2.72282  2.61705  3.76124  4.01478  2.12568  1.83648  2.57050  3.58200  3.50815  4.13965  3.35826  3.39911  3.00849  2.86263  2.65304  5.06187  3.20148   1362 k - - -
          2.68618  4.42225  2.77519  2.73123  3.46354  2.40513  3.72494  3.29354  2.67741  2.69355  4.24690  2.90347  2.73739  3.18146  2.89801  2.37887  2.77519  2.98518  4.58477  3.61503
          0.01350  4.70742  5.42977  0.61958  0.77255  0.52007  0.90259
    718   1.68365  4.39316  3.12610  2.51890  4.32538  3.58092  3.53522  3.75670  2.56127  3.33099  4.12554  3.09894  3.49210  1.96709  2.92862  2.66892  2.74239  3.40600  5.54551  4.19263   1363 a - - -
          2.68618  4.42225  2.77519  2.73123  3.46354  2.40513  3.72494  3.29354  2.67741  2.69355  4.24690  2.90347  2.73739  3.18146  2.89801  2.37887  2.77519  2.98518  4.58477  3.61503
          0.01350  4.70742  5.42977  0.61958  0.77255  0.46489  0.98940
    719   2.67234  1.17102  4.62196  4.24036  4.31014  3.48199  4.86931  3.48771  4.11176  3.38170  4.29650  4.07668  4.22799  4.33180  4.26672  1.43998  3.15204  2.31327  5.79484  4.62371   1364 c - - -
          2.68618  4.42225  2.77519  2.73123  3.46354  2.40513  3.72494  3.29354  2.67741  2.69355  4.24690  2.90347  2.73739  3.18146  2.89801  2.37887  2.77519  2.98518  4.58477  3.61503
          0.01328  4.72387  5.44622  0.61958  0.77255  0.48576  0.95510
    720   1.58846  4.69232  3.44247  2.89088  2.96880  3.67767  3.95315  3.15813  2.85874  2.94594  3.81937  3.34820  4.08560  1.91081  3.26471  2.73134  3.02868  2.92267  5.27456  3.99811   1365 a - - -
          2.68618  4.42225  2.77519  2.73123  3.46354  2.40513  3.72494  3.29354  2.67741  2.69355  4.24690  2.90347  2.73739  3.18146  2.89801  2.37887  2.77519  2.98518  4.58477  3.61503
          0.01328  4.72387  5.44622  0.61958  0.77255  0.48576  0.95510
    721   2.99756  4.98516  3.21080  1.63861  1.47689  3.73790  4.04003  3.57331  2.99907  3.19560  4.11157  3.35645  2.90947  3.31009  3.42416  3.08062  3.25420  3.31298  5.34912  3.93447   1366 f - - -
          2.68618  4.42225  2.77519  2.73123  3.46354  2.40513  3.72494  3.29354  2.67741  2.69355  4.24690  2.90347  2.73739  3.18146  2.89801  2.37887  2.77519  2.98518  4.58477  3.61503
          0.01328  4.72387  5.44622  0.61958  0.77255  0.48576  0.95510
    722   2.81908  1.51010  3.72341  3.20748  3.97524  3.66501  1.92671  3.42058  3.01699  3.10414  3.98338  3.56362  4.17448  3.44083  3.09378  2.40626  3.12881  3.13349  5.37447  4.10440   1367 c - - -
          2.68618  4.42225  2.77519  2.73123  3.46354  2.40513  3.72494  3.29354  2.67741  2.69355  4.24690  2.90347  2.73739  3.18146  2.89801  2.37887  2.77519  2.98518  4.58477  3.61503
          0.09268  4.72387  2.53027  0.61958  0.77255  0.48576  0.95510
    723   2.86807  5.01531  3.30027  2.72022  4.18806  3.67826  1.94791  3.66756  2.50038  2.31900  4.08801  3.21439  4.05958  2.11512  2.45512  2.90713  3.08810  3.35895  5.43795  3.69597   1368 h - - -
          2.68618  4.42225  2.77519  2.73123  3.46354  2.40513  3.72494  3.29354  2.67741  2.69355  4.24690  2.90347  2.73739  3.18146  2.89801  2.37887  2.77519  2.98518  4.58477  3.61503
          0.01437  4.64556  5.36790  0.61958  0.77255  0.40253  1.10451
    724   2.71923  3.72491  4.23960  3.67544  3.05390  3.85456  4.27330  2.78290  3.56560  1.49504  3.48266  3.88660  4.28055  3.80089  3.77287  1.54648  3.07592  2.59337  5.00185  3.79486   1369 l - - -
          2.68618  4.42225  2.77519  2.73123  3.46354  2.40513  3.72494  3.29354  2.67741  2.69355  4.24690  2.90347  2.73739  3.18146  2.89801  2.37887  2.77519  2.98518  4.58477  3.61503
          0.01328  4.72387  5.44622  0.61958  0.77255  0.48576  0.95510
    725   2.49377  5.04133  2.90456  2.71301  4.55114  3.54403  3.77164  3.99416  2.82819  3.57211  4.37067  3.01488  3.80577  3.14892  3.29902  1.03585  2.80615  3.58922  5.78137  4.43106   1370 s - - -
          2.68618  4.42225  2.77519  2.73123  3.46354  2.40513  3.72494  3.29354  2.67741  2.69355  4.24690  2.90347  2.73739  3.18146  2.89801  2.37887  2.77519  2.98518  4.58477  3.61503
          0.01328  4.72387  5.44622  0.61958  0.77255  0.48576  0.95510
    726   3.31912  5.96421  2.28345  0.76673  5.25420  3.62096  4.12565  4.79074  3.10401  4.24683  5.07253  2.85956  4.22534  2.46267  3.69197  3.19440  3.59753  4.33611  6.38655  4.86643   1371 e - - -
          2.68618  4.42225  2.77519  2.73123  3.46354  2.40513  3.72494  3.29354  2.67741  2.69355  4.24690  2.90347  2.73739  3.18146  2.89801  2.37887  2.77519  2.98518  4.58477  3.61503
          0.01328  4.72387  5.44622  0.61958  0.77255  0.48576  0.95510
    727   2.78874  4.49674  2.14821  1.40289  4.51243  3.56351  3.76806  3.76090  2.52541  3.31436  4.25908  2.94963  3.96451  2.87998  3.01217  2.76925  2.87838  3.33494  5.66358  4.27508   1372 e - - -
          2.68618  4.42225  2.77519  2.73123  3.46354  2.40513  3.72494  3.29354  2.67741  2.69355  4.24690  2.90347  2.73739  3.18146  2.89801  2.37887  2.77519  2.98518  4.58477  3.61503
          0.01328  4.72387  5.44622  0.61958  0.77255  0.48576  0.95510
    728   2.00552  4.61746  3.96216  3.54116  4.73660  3.39913  4.58849  4.16489  3.53663  3.82339  4.62621  3.72064  3.21242  3.82795  3.88605  1.23415  1.41148  3.61160  6.05694  4.83698   1373 s - - -
          2.68618  4.42225  2.77519  2.73123  3.46354  2.40513  3.72494  3.29354  2.67741  2.69355  4.24690  2.90347  2.73739  3.18146  2.89801  2.37887  2.77519  2.98518  4.58477  3.61503
          0.01328  4.72387  5.44622  0.61958  0.77255  0.48576  0.95510
    729   3.05298  5.46886  3.26223  1.40300  4.87416  3.74817  3.84107  4.30452  1.83068  3.73843  4.51939  3.21822  4.13729  2.32155  2.06316  3.01129  3.25958  3.89727  5.81248  4.49648   1374 e - - -
          2.68618  4.42225  2.77519  2.73123  3.46354  2.40513  3.72494  3.29354  2.67741  2.69355  4.24690  2.90347  2.73739  3.18146  2.89801  2.37887  2.77519  2.98518  4.58477  3.61503
          0.01328  4.72387  5.44622  0.61958  0.77255  0.48576  0.95510
    730   1.72700  1.87626  3.14397  2.84136  3.84194  3.14565  4.02282  3.10213  2.98138  2.90690  3.78258  3.42836  4.10436  3.29654  3.36852  2.93499  2.93702  2.78091  5.25192  3.99983   1375 a - - -
          2.68618  4.42225  2.77519  2.73123  3.46354  2.40513  3.72494  3.29354  2.67741  2.69355  4.24690  2.90347  2.73739  3.18146  2.89801  2.37887  2.77519  2.98518  4.58477  3.61503
          0.01328  4.72387  5.44622  0.61958  0.77255  0.48576  0.95510
    731   2.97972  4.87510  4.23639  4.17022  5.11306  3.60232  5.19732  4.80067  4.31366  4.46773  5.35465  4.17599  4.41731  4.58742  4.50473  0.30952  3.53067  4.11723  6.40912  5.23030   1376 S - - -
          2.68618  4.42225  2.77519  2.73123  3.46354  2.40513  3.72494  3.29354  2.67741  2.69355  4.24690  2.90347  2.73739  3.18146  2.89801  2.37887  2.77519  2.98518  4.58477  3.61503
          0.01328  4.72387  5.44622  0.61958  0.77255  0.48576  0.95510
    732   2.50307  4.70718  3.20061  3.29681  4.58560  0.83790  4.47458  3.95608  3.46047  3.66134  4.50205  3.60290  4.15358  3.72354  3.84164  2.70153  3.17892  2.51667  5.93945  4.68920   1377 g - - -
          2.68618  4.42225  2.77519  2.73123  3.46354  2.40513  3.72494  3.29354  2.67741  2.69355  4.24690  2.90347  2.73739  3.18146  2.89801  2.37887  2.77519  2.98518  4.58477  3.61503
          0.01328  4.72387  5.44622  0.61958  0.77255  0.48576  0.95510
    733   2.78052  5.22074  2.95467  1.78439  4.53950  3.55923  3.75259  3.79757  2.42526  3.51474  4.27086  3.03886  3.44752  2.85946  2.58492  1.73433  3.01206  3.22009  5.67065  4.27793   1378 s - - -
          2.68618  4.42225  2.77519  2.73123  3.46354  2.40513  3.72494  3.29354  2.67741  2.69355  4.24690  2.90347  2.73739  3.18146  2.89801  2.37887  2.77519  2.98518  4.58477  3.61503
          0.01328  4.72387  5.44622  0.61958  0.77255  0.48576  0.95510
    734   4.01761  5.23106  5.87225  5.28962  3.39317  5.39200  5.66031  2.26595  5.14194  0.92198  1.19077  5.52238  5.39561  5.01609  5.10182  4.78426  4.21624  2.83148  5.64561  4.70575   1379 l - - -
          2.68618  4.42225  2.77519  2.73123  3.46354  2.40513  3.72494  3.29354  2.67741  2.69355  4.24690  2.90347  2.73739  3.18146  2.89801  2.37887  2.77519  2.98518  4.58477  3.61503
          0.01328  4.72387  5.44622  0.61958  0.77255  0.48576  0.95510
    735   2.47662  4.21797  4.58380  3.98469  1.69206  3.71795  4.30002  2.35988  3.81369  2.31636  3.14455  4.06507  4.33327  3.98380  3.89440  3.09197  2.98099  1.64171  4.85596  3.67375   1380 v - - -
          2.68618  4.42225  2.77519  2.73123  3.46354  2.40513  3.72494  3.29354  2.67741  2.69355  4.24690  2.90347  2.73739  3.18146  2.89801  2.37887  2.77519  2.98518  4.58477  3.61503
          0.01328  4.72387  5.44622  0.61958  0.77255  0.48576  0.95510
    736   3.01141  5.05699  3.37229  3.11312  4.30999  3.64378  1.33344  4.25383  3.14105  3.82050  4.69056  3.52294  4.26605  3.55307  3.49264  1.21083  3.38868  3.82126  5.69886  4.24200   1381 s - - -
          2.68760  4.42171  2.77053  2.72251  3.46671  2.40719  3.72540  3.29708  2.68192  2.69198  4.24593  2.90247  2.74108  3.17431  2.90189  2.37462  2.77647  2.98733  4.59189  3.62205
          0.43080  1.06219  5.44622  4.12413  0.01631  0.48576  0.95510
    737   3.65530  2.52260  5.00650  4.68083  2.81044  4.41012  4.24000  3.70969  4.45100  3.27554  4.42477  4.51764  4.91922  4.59875  4.51412  3.88449  3.98998  3.53657  4.46269  0.53388   1460 Y - - -
          2.68618  4.42225  2.77519  2.73123  3.46354  2.40513  3.72494  3.29354  2.67741  2.69355  4.24690  2.90347  2.73739  3.18146  2.89801  2.37887  2.77519  2.98518  4.58477  3.61503
          0.01328  4.72387  5.44622  0.61958  0.77255  0.48576  0.95510
    738   2.52337  4.15717  3.42714  1.82007  2.85084  3.61852  3.05937  3.20889  2.83962  2.47189  3.75918  3.13271  4.07419  3.16596  3.24886  2.81265  3.00600  2.87940  5.22161  2.83271   1461 e - - -
          2.68618  4.42225  2.77519  2.73123  3.46354  2.40513  3.72494  3.29354  2.67741  2.69355  4.24690  2.90347  2.73739  3.18146  2.89801  2.37887  2.77519  2.98518  4.58477  3.61503
          0.01328  4.72387  5.44622  0.61958  0.77255  0.48576  0.95510
    739   2.85683  5.35227  2.63211  2.40923  4.68694  3.56876  3.79833  4.16824  2.25412  3.65163  4.40391  1.96884  3.99327  2.90504  2.75283  1.62858  3.09230  3.73902  5.78790  4.37674   1462 s - - -
          2.68618  4.42225  2.77519  2.73123  3.46354  2.40513  3.72494  3.29354  2.67741  2.69355  4.24690  2.90347  2.73739  3.18146  2.89801  2.37887  2.77519  2.98518  4.58477  3.61503
          0.01328  4.72387  5.44622  0.61958  0.77255  0.48576  0.95510
    740   3.42172  5.73448  2.81900  1.09252  5.33767  1.13485  4.40810  4.88347  3.40946  4.39419  5.26438  3.33801  4.38152  3.59692  3.93552  3.36889  3.76593  4.41134  6.45984  5.07828   1463 e - - -
          2.68618  4.42225  2.77519  2.73123  3.46354  2.40513  3.72494  3.29354  2.67741  2.69355  4.24690  2.90347  2.73739  3.18146  2.89801  2.37887  2.77519  2.98518  4.58477  3.61503
          0.01328  4.72387  5.44622  0.61958  0.77255  0.48576  0.95510
    741   2.42092  5.23323  2.98737  2.22345  4.55745  3.56283  3.74885  3.68260  1.88744  3.52724  4.28077  2.95563  3.95594  2.77197  2.51798  2.75724  1.94530  3.61289  5.67652  4.28410   1464 k - - -
          2.68618  4.42225  2.77519  2.73123  3.46354  2.40513  3.72494  3.29354  2.67741  2.69355  4.24690  2.90347  2.73739  3.18146  2.89801  2.37887  2.77519  2.98518  4.58477  3.61503
          0.01328  4.72387  5.44622  0.61958  0.77255  0.48576  0.95510
    742   2.89714  5.09706  3.08295  2.78342  4.73564  3.54670  4.11740  4.19943  2.94718  3.76466  4.56794  2.66581  1.45843  3.00452  3.39653  1.53564  3.23223  3.75336  5.94837  4.59602   1465 p - - -
          2.68618  4.42225  2.77519  2.73123  3.46354  2.40513  3.72494  3.29354  2.67741  2.69355  4.24690  2.90347  2.73739  3.18146  2.89801  2.37887  2.77519  2.98518  4.58477  3.61503
          0.01328  4.72387  5.44622  0.61958  0.77255  0.48576  0.95510
    743   2.96192  4.35120  4.69997  4.11042  3.15879  4.14010  3.03520  2.07154  3.94888  1.90660  3.38380  4.21713  4.48596  4.12301  4.04491  3.44945  3.19521  1.15806  4.99697  3.79997   1466 v - - -
          2.68618  4.42225  2.77519  2.73123  3.46354  2.40513  3.72494  3.29354  2.67741  2.69355  4.24690  2.90347  2.73739  3.18146  2.89801  2.37887  2.77519  2.98518  4.58477  3.61503
          0.01328  4.72387  5.44622  0.61958  0.77255  0.48576  0.95510
    744   2.31532  5.09486  2.84709  2.57172  4.44046  3.43263  3.80918  3.88646  2.43028  3.43868  4.21775  3.09836  3.24919  2.93314  3.05806  1.66097  2.18774  3.34752  5.63074  4.26354   1467 s - - -
          2.68618  4.42225  2.77519  2.73123  3.46354  2.40513  3.72494  3.29354  2.67741  2.69355  4.24690  2.90347  2.73739  3.18146  2.89801  2.37887  2.77519  2.98518  4.58477  3.61503
          0.01328  4.72387  5.44622  0.61958  0.77255  0.48576  0.95510
    745   1.57870  5.41135  2.72108  1.48348  4.78535  2.61544  3.94540  4.26409  2.78777  3.77734  4.55991  2.90843  4.07789  3.07577  3.30477  2.84149  3.23961  3.84156  5.94221  4.52161   1468 e - - -
          2.68618  4.42225  2.77519  2.73123  3.46354  2.40513  3.72494  3.29354  2.67741  2.69355  4.24690  2.90347  2.73739  3.18146  2.89801  2.37887  2.77519  2.98518  4.58477  3.61503
          0.01328  4.72387  5.44622  0.61958  0.77255  0.48576  0.95510
    746   3.06147  6.00100  0.59364  2.51692  5.36410  3.62203  3.89181  4.93862  3.36916  4.41993  5.29505  2.91973  4.29290  3.44442  4.01383  3.06680  3.74782  4.47083  6.56758  5.01297   1469 D - - -
          2.68618  4.42225  2.77519  2.73123  3.46354  2.40513  3.72494  3.29354  2.67741  2.69355  4.24690  2.90347  2.73739  3.18146  2.89801  2.37887  2.77519  2.98518  4.58477  3.61503
          0.01328  4.72387  5.44622  0.61958  0.77255  0.48576  0.95510
    747   2.77831  2.13390  3.75388  3.35153  2.49573  3.86079  3.57161  2.63673  3.44239  2.48558  3.40193  3.79636  4.23209  3.68017  3.65937  2.59588  2.88156  2.38855  4.89418  2.39213   1470 c - - -
          2.68618  4.42225  2.77519  2.73123  3.46354  2.40513  3.72494  3.29354  2.67741  2.69355  4.24690  2.90347  2.73739  3.18146  2.89801  2.37887  2.77519  2.98518  4.58477  3.61503
          0.01328  4.72387  5.44622  0.61958  0.77255  0.48576  0.95510
    748   2.80079  5.24802  2.72954  2.24044  4.56526  3.39309  3.76888  3.51399  2.44748  3.32063  4.29959  2.09601  3.96587  2.87742  3.01584  1.65885  3.03412  3.62428  5.69826  4.30069   1471 s - - -
          2.68618  4.42225  2.77519  2.73123  3.46354  2.40513  3.72494  3.29354  2.67741  2.69355  4.24690  2.90347  2.73739  3.18146  2.89801  2.37887  2.77519  2.98518  4.58477  3.61503
          0.01328  4.72387  5.44622  0.61958  0.77255  0.48576  0.95510
    749   2.64187  5.04299  3.22369  2.69220  4.31275  1.43303  3.85762  3.72227  2.48918  2.69175  4.13604  3.03567  4.05905  2.75720  2.66718  2.89532  3.09339  3.39901  5.54331  4.22681   1472 g - - -
          2.68618  4.42225  2.77519  2.73123  3.46354  2.40513  3.72494  3.29354  2.67741  2.69355  4.24690  2.90347  2.73739  3.18146  2.89801  2.37887  2.77519  2.98518  4.58477  3.61503
          0.02995  4.72387  3.88127  0.61958  0.77255  0.48576  0.95510
    750   2.68844  4.54672  3.62219  3.10053  3.77328  1.82252  4.06661  3.13552  3.06373  1.65886  3.73207  3.26154  4.13078  3.22990  3.41972  2.59795  3.03713  2.66049  5.20402  3.96589   1473 l - - -
          2.68618  4.42225  2.77519  2.73123  3.46354  2.40513  3.72494  3.29354  2.67741  2.69355  4.24690  2.90347  2.73739  3.18146  2.89801  2.37887  2.77519  2.98518  4.58477  3.61503
          0.03155  4.70742  3.81536  0.61958  0.77255  0.52007  0.90259
    751   2.64210  4.93546  2.88607  2.66747  4.24758  3.57535  3.86951  3.66394  2.68612  3.14917  4.09406  3.17225  3.25305  3.02853  3.14438  1.23262  3.02724  3.14828  5.52276  3.86675   1474 s - - -
          2.68595  4.42383  2.77481  2.72738  3.46981  2.40979  3.72541  3.29247  2.68129  2.68826  4.23799  2.90485  2.73920  3.16672  2.90150  2.37658  2.77491  2.98909  4.59124  3.61884
          0.44974  1.02794  5.41197  3.98642  0.01874  0.44460  1.02466
    752   2.64787  5.30346  3.11202  2.55730  4.65361  3.04373  2.94294  4.11368  1.35159  3.59518  4.35424  2.64206  4.00747  2.88106  2.53872  2.72369  3.08316  3.69944  5.72135  4.34858   1542 k - - -
          2.68618  4.42225  2.77519  2.73123  3.46354  2.40513  3.72494  3.29354  2.67741  2.69355  4.24690  2.90347  2.73739  3.18146  2.89801  2.37887  2.77519  2.98518  4.58477  3.61503
          0.01328  4.72387  5.44622  0.61958  0.77255  0.48576  0.95510
    753   1.61340  4.62926  4.98868  4.50364  4.02284  4.39233  5.16417  2.03350  4.40115  2.70819  3.87004  4.62202  4.85235  4.65445  4.58685  3.78713  3.52062  0.90685  5.80335  4.59527   1543 v - - -
          2.68618  4.42225  2.77519  2.73123  3.46354  2.40513  3.72494  3.29354  2.67741  2.69355  4.24690  2.90347  2.73739  3.18146  2.89801  2.37887  2.77519  2.98518  4.58477  3.61503
          0.01328  4.72387  5.44622  0.61958  0.77255  0.48576  0.95510
    754   3.43956  4.70202  5.40773  4.91246  4.08421  4.89293  5.54478  1.00346  4.81936  2.65281  3.87555  5.04757  5.19551  5.06707  4.97551  4.28918  2.49005  1.13844  6.00622  4.78991   1544 i - - -
          2.68618  4.42225  2.77519  2.73123  3.46354  2.40513  3.72494  3.29354  2.67741  2.69355  4.24690  2.90347  2.73739  3.18146  2.89801  2.37887  2.77519  2.98518  4.58477  3.61503
          0.01328  4.72387  5.44622  0.61958  0.77255  0.48576  0.95510
    755   3.47365  4.97611  4.41264  3.92975  2.74457  4.36827  1.28291  3.43455  3.71167  1.49420  4.02740  4.10189  4.71979  4.00525  3.92143  3.68151  3.69846  3.29053  4.38656  2.17064   1545 h - - -
          2.68618  4.42225  2.77519  2.73123  3.46354  2.40513  3.72494  3.29354  2.67741  2.69355  4.24690  2.90347  2.73739  3.18146  2.89801  2.37887  2.77519  2.98518  4.58477  3.61503
          0.01328  4.72387  5.44622  0.61958  0.77255  0.48576  0.95510
    756   2.41948  3.18798  3.68954  3.13434  3.78329  3.67671  4.08273  3.14293  3.08651  2.85552  3.73952  3.51562  4.12727  3.39439  2.72028  2.05053  1.79391  2.28446  5.21401  3.97796   1546 t - - -
          2.68618  4.42225  2.77519  2.73123  3.46354  2.40513  3.72494  3.29354  2.67741  2.69355  4.24690  2.90347  2.73739  3.18146  2.89801  2.37887  2.77519  2.98518  4.58477  3.61503
          0.01328  4.72387  5.44622  0.61958  0.77255  0.48576  0.95510
    757   3.00739  5.26371  3.09467  2.72064  4.52245  3.66770  1.48888  4.09889  2.67801  3.63633  4.45721  3.23170  4.14495  2.48571  3.07045  1.68377  3.26675  3.72555  5.73368  4.35172   1547 h - - -
          2.68618  4.42225  2.77519  2.73123  3.46354  2.40513  3.72494  3.29354  2.67741  2.69355  4.24690  2.90347  2.73739  3.18146  2.89801  2.37887  2.77519  2.98518  4.58477  3.61503
          0.01328  4.72387  5.44622  0.61958  0.77255  0.48576  0.95510
    758   2.94331  5.36881  3.23400  1.95077  4.74628  3.68750  3.79631  4.18989  1.54717  3.64767  4.41609  3.16092  4.06785  2.17210  2.16195  2.90983  3.15680  3.78046  4.00686  4.40671   1548 k - - -
          2.68618  4.42225  2.77519  2.73123  3.46354  2.40513  3.72494  3.29354  2.67741  2.69355  4.24690  2.90347  2.73739  3.18146  2.89801  2.37887  2.77519  2.98518  4.58477  3.61503
          0.01328  4.72387  5.44622  0.61958  0.77255  0.48576  0.95510
    759   2.84008  5.30361  3.01971  2.20237  4.63576  3.58297  3.48330  4.10640  1.76606  3.59658  4.35285  1.68286  3.98961  2.88639  2.96578  2.70555  2.97242  3.68903  5.73462  3.75482   1549 n - - -
          2.68618  4.42225  2.77519  2.73123  3.46354  2.40513  3.72494  3.29354  2.67741  2.69355  4.24690  2.90347  2.73739  3.18146  2.89801  2.37887  2.77519  2.98518  4.58477  3.61503
          0.01328  4.72387  5.44622  0.61958  0.77255  0.48576  0.95510
    760   2.14808  1.32494  4.28621  3.81238  4.04779  3.53387  4.55329  2.87502  3.72222  3.13591  4.02772  3.69240  4.18981  3.97434  3.95825  1.63801  3.09428  3.04431  5.51051  4.32239   1550 c - - -
          2.68618  4.42225  2.77519  2.73123  3.46354  2.40513  3.72494  3.29354  2.67741  2.69355  4.24690  2.90347  2.73739  3.18146  2.89801  2.37887  2.77519  2.98518  4.58477  3.61503
          0.01328  4.72387  5.44622  0.61958  0.77255  0.48576  0.95510
    761   1.94789  4.63384  3.55975  3.01519  3.94998  3.62666  4.05329  3.31254  2.98724  2.83655  3.87832  3.03696  4.09489  3.30770  3.38134  1.86735  2.03482  2.31495  5.34320  4.08588   1551 s - - -
          2.68618  4.42225  2.77519  2.73123  3.46354  2.40513  3.72494  3.29354  2.67741  2.69355  4.24690  2.90347  2.73739  3.18146  2.89801  2.37887  2.77519  2.98518  4.58477  3.61503
          0.01328  4.72387  5.44622  0.61958  0.77255  0.48576  0.95510
    762   2.93964  5.98948  2.29233  0.62585  5.32397  3.63096  4.21287  4.84468  3.25777  4.33697  5.19631  3.09899  4.27330  3.38182  3.87122  3.26761  3.69444  4.39585  6.49284  4.96238   1552 E - - -
          2.68618  4.42225  2.77519  2.73123  3.46354  2.40513  3.72494  3.29354  2.67741  2.69355  4.24690  2.90347  2.73739  3.18146  2.89801  2.37887  2.77519  2.98518  4.58477  3.61503
          0.01328  4.72387  5.44622  0.61958  0.77255  0.48576  0.95510
    763   2.98810  4.18043  3.92407  3.36131  3.22325  3.94717  4.01086  3.14636  2.54178  2.82342  3.75404  3.17847  4.32056  3.54189  3.47487  3.21638  3.21706  2.93370  1.58313  1.93454   1553 w - - -
          2.68676  4.42278  2.77593  2.73087  3.46427  2.40541  3.72568  3.29229  2.67799  2.69302  4.24763  2.90241  2.73586  3.18023  2.89870  2.37851  2.77593  2.98571  4.58550  3.61577
          0.43080  1.30795  2.53027  2.06208  0.13604  0.48576  0.95510
    764   1.09997  3.37403  4.09102  3.60174  3.31041  3.47642  4.43284  3.38607  3.53725  3.12937  4.01329  3.75553  4.11933  3.80382  3.82037  1.67160  3.03909  3.05644  5.48176  4.27402   1563 a - - -
          2.68618  4.42225  2.77519  2.73123  3.46354  2.40513  3.72494  3.29354  2.67741  2.69355  4.24690  2.90347  2.73739  3.18146  2.89801  2.37887  2.77519  2.98518  4.58477  3.61503
          0.01437  4.64556  5.36790  0.61958  0.77255  0.63518  0.75469
    765   1.57301  4.85235  2.76684  2.94232  4.66170  3.44863  4.24920  4.07517  3.16596  3.71286  4.53338  3.36394  1.26961  3.44172  3.60814  2.87017  3.02093  3.61483  5.94556  4.63535   1564 p - - -
          2.68618  4.42225  2.77519  2.73123  3.46354  2.40513  3.72494  3.29354  2.67741  2.69355  4.24690  2.90347  2.73739  3.18146  2.89801  2.37887  2.77519  2.98518  4.58477  3.61503
          0.01437  4.64556  5.36790  0.61958  0.77255  0.40253  1.10451
    766   3.48324  6.22028  1.23034  1.98937  5.48503  3.62964  4.23701  5.06108  3.34717  4.50080  5.37255  1.22234  4.29374  3.40922  4.02056  3.31968  3.78633  4.58500  6.64475  5.05352   1565 n - - -
          2.68618  4.42225  2.77519  2.73123  3.46354  2.40513  3.72494  3.29354  2.67741  2.69355  4.24690  2.90347  2.73739  3.18146  2.89801  2.37887  2.77519  2.98518  4.58477  3.61503
          0.01328  4.72387  5.44622  0.61958  0.77255  0.48576  0.95510
    767   3.13098  4.65508  4.29716  3.72762  3.88482  4.23078  4.54144  1.97147  1.77010  2.69260  3.77184  4.06586  4.59180  3.89356  3.71897  3.53734  3.37251  1.17191  5.49374  4.27401   1566 v - - -
          2.68618  4.42225  2.77519  2.73123  3.46354  2.40513  3.72494  3.29354  2.67741  2.69355  4.24690  2.90347  2.73739  3.18146  2.89801  2.37887  2.77519  2.98518  4.58477  3.61503
          0.01328  4.72387  5.44622  0.61958  0.77255  0.48576  0.95510
    768   2.55349  5.07526  5.04120  4.65229  1.28298  4.66316  3.99708  3.54407  4.49233  2.93370  4.18019  4.46755  4.99701  4.50027  4.52952  4.00800  4.00231  3.41422  4.17352  1.01759   1567 y - - -
          2.68643  4.42250  2.77545  2.73086  3.46379  2.40532  3.72476  3.29370  2.67752  2.69365  4.24698  2.90372  2.73765  3.18066  2.89826  2.37835  2.77545  2.98430  4.58502  3.61529
          0.32115  1.30795  5.44622  1.07407  0.41796  0.48576  0.95510
    769   2.26945  4.40698  3.87774  3.31543  1.62491  3.81417  4.09893  2.87955  3.23946  2.13208  3.51652  3.65286  3.32874  2.79236  3.53109  3.02209  3.03160  2.67279  4.99371  3.76676   1572 f - - -
          2.68618  4.42225  2.77519  2.73123  3.46354  2.40513  3.72494  3.29354  2.67741  2.69355  4.24690  2.90347  2.73739  3.18146  2.89801  2.37887  2.77519  2.98518  4.58477  3.61503
          0.01328  4.72387  5.44622  0.61958  0.77255  0.48576  0.95510
    770   3.09492  5.67566  1.51186  1.47990  4.99049  2.60105  3.97532  4.50189  2.85312  3.96993  4.74961  2.49039  4.11587  2.94090  3.40260  3.01010  3.35191  3.66613  6.10764  4.63751   1573 e - - -
          2.68618  4.42225  2.77519  2.73123  3.46354  2.40513  3.72494  3.29354  2.67741  2.69355  4.24690  2.90347  2.73739  3.18146  2.89801  2.37887  2.77519  2.98518  4.58477  3.61503
          0.01328  4.72387  5.44622  0.61958  0.77255  0.48576  0.95510
    771   2.82067  4.75180  1.78020  2.29590  4.63379  2.64176  3.78362  4.11213  2.54444  3.60562  4.35725  2.80376  3.97440  2.89008  2.91053  1.94853  2.97910  3.68692  5.75015  4.34198   1574 d - - -
          2.68618  4.42225  2.77519  2.73123  3.46354  2.40513  3.72494  3.29354  2.67741  2.69355  4.24690  2.90347  2.73739  3.18146  2.89801  2.37887  2.77519  2.98518  4.58477  3.61503
          0.01328  4.72387  5.44622  0.61958  0.77255  0.48576  0.95510
    772   2.78405  5.22731  1.88610  2.49203  4.16223  3.37883  3.62497  4.01292  2.50807  3.12721  4.27812  2.51116  3.46019  2.86408  2.87995  1.92594  3.01647  3.60398  5.67840  4.28312   1575 d - - -
          2.68618  4.42225  2.77519  2.73123  3.46354  2.40513  3.72494  3.29354  2.67741  2.69355  4.24690  2.90347  2.73739  3.18146  2.89801  2.37887  2.77519  2.98518  4.58477  3.61503
          0.01328  4.72387  5.44622  0.61958  0.77255  0.48576  0.95510
    773   2.77384  4.88583  3.04500  2.67432  4.10212  3.62479  3.83717  3.15540  2.58516  3.13512  3.67937  2.59357  4.01443  3.00882  3.11508  2.36224  1.57269  3.10101  5.40708  3.71833   1576 t - - -
          2.68618  4.42225  2.77519  2.73123  3.46354  2.40513  3.72494  3.29354  2.67741  2.69355  4.24690  2.90347  2.73739  3.18146  2.89801  2.37887  2.77519  2.98518  4.58477  3.61503
          0.01328  4.72387  5.44622  0.61958  0.77255  0.48576  0.95510
    774   1.53806  4.52825  3.74934  3.20911  3.82041  3.67347  4.14691  2.48178  3.16560  2.88475  3.77691  3.19300  4.14993  3.46779  3.51504  1.78201  3.04832  2.44966  5.26042  4.02796   1577 a - - -
          2.68618  4.42225  2.77519  2.73123  3.46354  2.40513  3.72494  3.29354  2.67741  2.69355  4.24690  2.90347  2.73739  3.18146  2.89801  2.37887  2.77519  2.98518  4.58477  3.61503
          0.01328  4.72387  5.44622  0.61958  0.77255  0.48576  0.95510
    775   2.82283  4.33926  4.13182  3.55232  3.21054  3.36148  4.20322  1.81573  2.04338  2.46965  3.11072  3.82344  4.27649  3.70244  3.68255  3.18617  3.05559  1.78763  4.97020  3.76973   1578 v - - -
          2.68618  4.42225  2.77519  2.73123  3.46354  2.40513  3.72494  3.29354  2.67741  2.69355  4.24690  2.90347  2.73739  3.18146  2.89801  2.37887  2.77519  2.98518  4.58477  3.61503
          0.01328  4.72387  5.44622  0.61958  0.77255  0.48576  0.95510
    776   3.09789  5.51691  2.54855  2.58583  4.89431  3.63139  4.00780  4.37486  2.79461  3.87772  4.68199  0.96069  4.15399  3.14717  2.52085  3.04846  3.19594  3.95936  6.01968  4.61341   1579 n - - -
          2.68618  4.42225  2.77519  2.73123  3.46354  2.40513  3.72494  3.29354  2.67741  2.69355  4.24690  2.90347  2.73739  3.18146  2.89801  2.37887  2.77519  2.98518  4.58477  3.61503
          0.01328  4.72387  5.44622  0.61958  0.77255  0.48576  0.95510
    777   2.82903  5.01987  2.90130  2.51539  4.26390  3.63556  3.83641  3.67401  1.90025  1.63863  4.09365  3.16600  4.03250  2.98879  2.94801  2.86149  2.56819  3.35416  5.51378  4.18750   1580 l - - -
          2.68618  4.42225  2.77519  2.73123  3.46354  2.40513  3.72494  3.29354  2.67741  2.69355  4.24690  2.90347  2.73739  3.18146  2.89801  2.37887  2.77519  2.98518  4.58477  3.61503
          0.01328  4.72387  5.44622  0.61958  0.77255  0.48576  0.95510
    778   2.75027  5.72689  2.15549  0.94852  5.04712  3.59792  4.02893  4.55894  2.94129  4.03473  4.82969  2.96585  2.83809  3.16668  3.50199  3.06511  3.42160  4.11459  6.18057  4.70214   1581 e - - -
          2.68618  4.42225  2.77519  2.73123  3.46354  2.40513  3.72494  3.29354  2.67741  2.69355  4.24690  2.90347  2.73739  3.18146  2.89801  2.37887  2.77519  2.98518  4.58477  3.61503
          0.01328  4.72387  5.44622  0.61958  0.77255  0.48576  0.95510
    779   1.59351  4.79886  3.37063  2.74703  4.22856  3.56889  4.03029  3.62708  2.89264  3.27458  4.10997  3.08527  1.81381  3.22467  3.32204  2.53635  3.06359  2.73680  5.55155  4.25873   1582 a - - -
          2.68618  4.42225  2.77519  2.73123  3.46354  2.40513  3.72494  3.29354  2.67741  2.69355  4.24690  2.90347  2.73739  3.18146  2.89801  2.37887  2.77519  2.98518  4.58477  3.61503
          0.01328  4.72387  5.44622  0.61958  0.77255  0.48576  0.95510
    780   3.16494  5.64949  2.75535  1.14776  5.01272  1.80419  4.03063  4.49801  2.28453  3.97919  4.78411  3.12113  4.17702  3.16913  3.31212  3.09281  3.42612  4.07175  6.11195  4.68770   1583 e - - -
          2.68618  4.42225  2.77519  2.73123  3.46354  2.40513  3.72494  3.29354  2.67741  2.69355  4.24690  2.90347  2.73739  3.18146  2.89801  2.37887  2.77519  2.98518  4.58477  3.61503
          0.01328  4.72387  5.44622  0.61958  0.77255  0.48576  0.95510
    781   2.83779  4.25249  4.53802  3.94095  3.32571  3.98399  4.30555  2.27509  3.78042  1.44043  2.60438  4.05404  3.06894  3.95921  3.55474  3.28516  2.88848  1.85955  4.87795  3.69994   1584 l - - -
          2.68618  4.42225  2.77519  2.73123  3.46354  2.40513  3.72494  3.29354  2.67741  2.69355  4.24690  2.90347  2.73739  3.18146  2.89801  2.37887  2.77519  2.98518  4.58477  3.61503
          0.01328  4.72387  5.44622  0.61958  0.77255  0.48576  0.95510
    782   2.33503  5.25804  2.58393  1.87361  4.59077  3.19918  3.74252  4.06829  2.35674  3.38271  4.30313  3.02232  3.94602  2.84360  2.77359  2.37011  2.21033  3.64228  5.69874  4.29475   1585 e - - -
          2.68618  4.42225  2.77519  2.73123  3.46354  2.40513  3.72494  3.29354  2.67741  2.69355  4.24690  2.90347  2.73739  3.18146  2.89801  2.37887  2.77519  2.98518  4.58477  3.61503
          0.09268  4.72387  2.53027  0.61958  0.77255  0.48576  0.95510
    783   4.12760  5.77838  4.71058  4.13157  5.35115  4.37443  4.70902  5.01521  2.96835  4.38599  5.41362  4.40739  4.88436  3.93613  0.26023  4.20867  4.36960  4.71401  6.14202  5.17538   1586 R - - -
          2.68618  4.42225  2.77519  2.73123  3.46354  2.40513  3.72494  3.29354  2.67741  2.69355  4.24690  2.90347  2.73739  3.18146  2.89801  2.37887  2.77519  2.98518  4.58477  3.61503
          0.01437  4.64556  5.36790  0.61958  0.77255  0.63518  0.75469
    784   2.70136  4.64963  3.89431  3.73586  4.98741  3.37556  4.84992  4.51614  3.87156  4.17423  4.99282  3.82958  3.09061  4.14591  4.14412  0.49702  3.22977  3.83545  6.29789  5.09791   1587 S - - -
          2.68618  4.42225  2.77519  2.73123  3.46354  2.40513  3.72494  3.29354  2.67741  2.69355  4.24690  2.90347  2.73739  3.18146  2.89801  2.37887  2.77519  2.98518  4.58477  3.61503
          0.01437  4.64556  5.36790  0.61958  0.77255  0.63518  0.75469
    785   3.14477  5.36860  3.49653  2.89986  4.81526  3.82446  3.88574  4.19921  2.11681  3.66673  4.49370  3.35514  4.21744  2.92130  1.27888  1.65195  3.34834  3.84112  5.75055  4.51184   1588 r - - -
          2.68618  4.42225  2.77519  2.73123  3.46354  2.40513  3.72494  3.29354  2.67741  2.69355  4.24690  2.90347  2.73739  3.18146  2.89801  2.37887  2.77519  2.98518  4.58477  3.61503
          0.01437  4.64556  5.36790  0.61958  0.77255  0.63518  0.75469
    786   3.29307  5.42787  3.69329  3.07481  4.92967  3.92457  3.95321  4.29037  2.11694  3.74182  4.59685  3.48911  1.71647  3.08816  1.14671  3.29667  3.48858  3.94815  5.79602  4.61117   1589 r - - -
          2.68618  4.42225  2.77519  2.73123  3.46354  2.40513  3.72494  3.29354  2.67741  2.69355  4.24690  2.90347  2.73739  3.18146  2.89801  2.37887  2.77519  2.98518  4.58477  3.61503
          0.01437  4.64556  5.36790  0.61958  0.77255  0.63518  0.75469
    787   2.91863  4.38440  4.39793  3.83229  3.00494  4.03224  4.38324  1.28105  3.71269  2.39056  3.24870  4.03933  4.40944  3.93985  3.89972  1.88171  3.16500  2.35625  5.03807  3.81833   1590 i - - -
          2.68618  4.42225  2.77519  2.73123  3.46354  2.40513  3.72494  3.29354  2.67741  2.69355  4.24690  2.90347  2.73739  3.18146  2.89801  2.37887  2.77519  2.98518  4.58477  3.61503
          0.01437  4.64556  5.36790  0.61958  0.77255  0.63518  0.75469
    788   2.92148  5.26509  3.21774  2.65397  4.63363  3.66238  3.80015  4.06156  1.15808  3.55773  4.34599  3.16300  3.79264  2.75310  2.62524  2.53078  2.55031  3.67844  5.68713  4.36329   1591 k - - -
          2.68618  4.42225  2.77519  2.73123  3.46354  2.40513  3.72494  3.29354  2.67741  2.69355  4.24690  2.90347  2.73739  3.18146  2.89801  2.37887  2.77519  2.98518  4.58477  3.61503
          0.01437  4.64556  5.36790  0.61958  0.77255  0.63518  0.75469
    789   2.61730  0.70216  4.69005  4.48903  4.73776  3.35075  5.11640  4.11869  4.34310  3.92460  4.79516  4.11463  4.17796  4.56912  4.43685  1.76841  3.16771  3.55475  6.16093  5.00441   1592 c - - -
          2.68618  4.42225  2.77519  2.73123  3.46354  2.40513  3.72494  3.29354  2.67741  2.69355  4.24690  2.90347  2.73739  3.18146  2.89801  2.37887  2.77519  2.98518  4.58477  3.61503
          0.01437  4.64556  5.36790  0.61958  0.77255  0.63518  0.75469
    790   2.62904  3.01633  3.15961  2.60257  3.59187  2.95034  3.78987  3.58499  2.59408  3.19306  4.00836  3.02134  3.17883  2.14625  2.82522  2.12980  2.92231  3.26412  5.44169  4.11064   1593 s - - -
          2.68618  4.42225  2.77519  2.73123  3.46354  2.40513  3.72494  3.29354  2.67741  2.69355  4.24690  2.90347  2.73739  3.18146  2.89801  2.37887  2.77519  2.98518  4.58477  3.61503
          0.01437  4.64556  5.36790  0.61958  0.77255  0.40253  1.10451
    791   2.34261  2.01258  4.29457  3.71627  2.68025  3.69559  4.22870  2.73755  3.59154  1.93865  3.40956  3.89225  4.03226  3.80654  3.76136  2.18998  3.02057  2.53736  4.90610  3.71544   1594 l - - -
          2.68618  4.42225  2.77519  2.73123  3.46354  2.40513  3.72494  3.29354  2.67741  2.69355  4.24690  2.90347  2.73739  3.18146  2.89801  2.37887  2.77519  2.98518  4.58477  3.61503
          0.01328  4.72387  5.44622  0.61958  0.77255  0.48576  0.95510
    792   2.51009  1.53278  4.09079  3.56431  3.67118  3.70687  4.28719  2.99782  3.46769  1.82426  3.66607  2.79203  4.21181  3.73847  3.71592  2.70774  3.06005  2.76138  5.15419  3.95138   1595 c - - -
          2.68618  4.42225  2.77519  2.73123  3.46354  2.40513  3.72494  3.29354  2.67741  2.69355  4.24690  2.90347  2.73739  3.18146  2.89801  2.37887  2.77519  2.98518  4.58477  3.61503
          0.01328  4.72387  5.44622  0.61958  0.77255  0.48576  0.95510
    793   3.10826  5.86970  1.64309  2.19530  5.21078  1.08599  4.15338  4.73307  3.15902  4.21729  5.05071  3.08427  4.22932  3.31319  3.56806  3.19320  3.59285  4.28560  6.37687  4.86878   1596 g - - -
          2.68618  4.42225  2.77519  2.73123  3.46354  2.40513  3.72494  3.29354  2.67741  2.69355  4.24690  2.90347  2.73739  3.18146  2.89801  2.37887  2.77519  2.98518  4.58477  3.61503
          0.01328  4.72387  5.44622  0.61958  0.77255  0.48576  0.95510
    794   2.77612  4.66513  2.46393  2.86920  3.83243  3.69235  3.92499  2.54166  2.84445  2.02349  3.54064  2.69455  4.07693  3.17047  3.25336  2.30493  2.78536  2.64600  5.22504  3.95767   1597 l - - -
          2.68618  4.42225  2.77519  2.73123  3.46354  2.40513  3.72494  3.29354  2.67741  2.69355  4.24690  2.90347  2.73739  3.18146  2.89801  2.37887  2.77519  2.98518  4.58477  3.61503
          0.01328  4.72387  5.44622  0.61958  0.77255  0.48576  0.95510
    795   2.51789  5.48303  3.64590  2.98137  4.96190  3.91435  3.91296  4.32866  1.14458  3.76044  4.58473  3.42597  4.28454  3.03214  1.52902  2.98507  3.42487  3.96460  5.81222  4.59309   1598 k - - -
          2.68618  4.42225  2.77519  2.73123  3.46354  2.40513  3.72494  3.29354  2.67741  2.69355  4.24690  2.90347  2.73739  3.18146  2.89801  2.37887  2.77519  2.98518  4.58477  3.61503
          0.01328  4.72387  5.44622  0.61958  0.77255  0.48576  0.95510
    796   2.94753  4.61208  3.90669  3.39702  3.43826  1.40323  4.12525  3.14451  3.22955  2.30502  3.76006  3.72092  4.30396  3.40112  3.50548  3.18866  3.20647  2.93398  2.11979  3.56943   1599 g - - -
          2.68618  4.42225  2.77519  2.73123  3.46354  2.40513  3.72494  3.29354  2.67741  2.69355  4.24690  2.90347  2.73739  3.18146  2.89801  2.37887  2.77519  2.98518  4.58477  3.61503
          0.01328  4.72387  5.44622  0.61958  0.77255  0.48576  0.95510
    797   1.43358  3.21592  4.23534  3.66055  3.41847  3.84848  4.21973  2.32732  3.54415  2.51352  3.43578  3.86437  4.25281  3.77249  3.73624  2.84740  3.03029  2.54710  4.92703  2.31331   1600 a - - -
          2.68618  4.42225  2.77519  2.73123  3.46354  2.40513  3.72494  3.29354  2.67741  2.69355  4.24690  2.90347  2.73739  3.18146  2.89801  2.37887  2.77519  2.98518  4.58477  3.61503
          0.01328  4.72387  5.44622  0.61958  0.77255  0.48576  0.95510
    798   1.37781  4.41706  3.93368  3.37990  3.64380  2.82731  4.18191  2.96502  3.31170  2.68354  2.78199  3.68262  4.18593  3.58768  3.60604  2.80394  2.87520  2.07932  5.11612  3.90413   1601 a - - -
          2.68618  4.42225  2.77519  2.73123  3.46354  2.40513  3.72494  3.29354  2.67741  2.69355  4.24690  2.90347  2.73739  3.18146  2.89801  2.37887  2.77519  2.98518  4.58477  3.61503
          0.01328  4.72387  5.44622  0.61958  0.77255  0.48576  0.95510
    799   3.08247  4.89455  3.65913  3.15590  3.71397  3.92014  1.86987  3.36955  2.83563  1.34013  3.91228  3.57189  4.31308  2.60306  3.12025  3.23016  3.30578  3.18047  5.18853  3.81668   1602 l - - -
          2.68618  4.42225  2.77519  2.73123  3.46354  2.40513  3.72494  3.29354  2.67741  2.69355  4.24690  2.90347  2.73739  3.18146  2.89801  2.37887  2.77519  2.98518  4.58477  3.61503
          0.01328  4.72387  5.44622  0.61958  0.77255  0.48576  0.95510
    800   2.72016  4.68548  3.87404  3.71250  5.10309  0.94967  4.86787  4.60980  3.88482  4.25247  5.04297  3.82817  4.19538  4.14258  3.93566  1.24040  3.24747  3.89413  6.39907  5.20347   1603 g - - -
          2.68618  4.42225  2.77519  2.73123  3.46354  2.40513  3.72494  3.29354  2.67741  2.69355  4.24690  2.90347  2.73739  3.18146  2.89801  2.37887  2.77519  2.98518  4.58477  3.61503
          0.01328  4.72387  5.44622  0.61958  0.77255  0.48576  0.95510
    801   2.74714  1.28111  3.80220  3.28100  3.86112  3.44144  3.08382  3.23369  3.20752  2.85723  3.82903  3.44213  4.15223  3.52615  3.53359  2.59146  2.46081  2.96388  5.29481  4.06760   1604 c - - -
          2.68618  4.42225  2.77519  2.73123  3.46354  2.40513  3.72494  3.29354  2.67741  2.69355  4.24690  2.90347  2.73739  3.18146  2.89801  2.37887  2.77519  2.98518  4.58477  3.61503
          0.01328  4.72387  5.44622  0.61958  0.77255  0.48576  0.95510
    802   2.84493  4.77324  2.72431  2.87520  2.80463  3.71841  3.92134  3.34559  2.88241  3.00381  3.87930  3.34248  3.68504  3.20209  3.30030  1.87147  3.08195  3.08549  5.14160  1.85806   1605 y - - -
          2.68660  4.42267  2.77562  2.73165  3.46396  2.40481  3.72492  3.29388  2.67783  2.69237  4.24732  2.90339  2.73782  3.17940  2.89784  2.37855  2.77562  2.98560  4.58488  3.61545
          0.43080  1.06219  5.44622  1.31516  0.31257  0.48576  0.95510
    803   2.87479  5.39045  2.69252  1.61993  4.72209  3.56373  3.81300  4.21034  2.41515  3.68961  4.44084  1.87012  3.99991  2.81221  3.09134  2.23612  3.11276  3.77510  5.82481  4.02064   1610 e - - -
          2.68618  4.42225  2.77519  2.73123  3.46354  2.40513  3.72494  3.29354  2.67741  2.69355  4.24690  2.90347  2.73739  3.18146  2.89801  2.37887  2.77519  2.98518  4.58477  3.61503
          0.01328  4.72387  5.44622  0.61958  0.77255  0.48576  0.95510
    804   2.76245  5.26065  2.97688  2.44761  4.59568  2.64064  3.75970  4.05953  1.61292  3.55343  4.02672  3.06288  3.97787  2.86459  2.04952  2.78666  2.64905  3.64704  5.69312  4.30993   1611 k - - -
          2.68618  4.42225  2.77519  2.73123  3.46354  2.40513  3.72494  3.29354  2.67741  2.69355  4.24690  2.90347  2.73739  3.18146  2.89801  2.37887  2.77519  2.98518  4.58477  3.61503
          0.01328  4.72387  5.44622  0.61958  0.77255  0.48576  0.95510
    805   2.83023  4.92575  3.27132  3.05604  4.96227  3.29035  4.40206  4.44544  3.31038  4.03199  4.82721  1.24901  4.15523  3.59028  3.73941  1.25035  3.04546  3.87207  6.19955  4.88134   1612 n - - -
          2.68618  4.42225  2.77519  2.73123  3.46354  2.40513  3.72494  3.29354  2.67741  2.69355  4.24690  2.90347  2.73739  3.18146  2.89801  2.37887  2.77519  2.98518  4.58477  3.61503
          0.01328  4.72387  5.44622  0.61958  0.77255  0.48576  0.95510
    806   2.84078  1.38460  3.98235  3.42078  3.56691  3.79834  4.14824  3.05374  3.19742  2.77208  3.68381  3.71497  4.23901  3.57844  2.67937  2.73653  3.10863  2.82736  5.04877  2.43760   1613 c - - -
          2.68618  4.42225  2.77519  2.73123  3.46354  2.40513  3.72494  3.29354  2.67741  2.69355  4.24690  2.90347  2.73739  3.18146  2.89801  2.37887  2.77519  2.98518  4.58477  3.61503
          0.01328  4.72387  5.44622  0.61958  0.77255  0.48576  0.95510
    807   2.97759  5.32437  3.29745  2.70699  4.68921  3.72147  3.82682  4.11280  2.05439  3.42879  4.38837  3.21201  2.11335  2.79947  1.57189  2.45671  3.19015  3.73218  5.71834  4.40348   1614 r - - -
          2.68618  4.42225  2.77519  2.73123  3.46354  2.40513  3.72494  3.29354  2.67741  2.69355  4.24690  2.90347  2.73739  3.18146  2.89801  2.37887  2.77519  2.98518  4.58477  3.61503
          0.01328  4.72387  5.44622  0.61958  0.77255  0.48576  0.95510
    808   2.81455  5.20652  3.11135  2.55047  4.52398  3.59540  3.77193  3.97490  1.68580  3.49364  3.15907  2.69796  3.65677  2.88460  2.57001  1.86145  3.04278  3.58417  5.65422  4.28436   1615 k - - -
          2.68618  4.42225  2.77519  2.73123  3.46354  2.40513  3.72494  3.29354  2.67741  2.69355  4.24690  2.90347  2.73739  3.18146  2.89801  2.37887  2.77519  2.98518  4.58477  3.61503
          0.01328  4.72387  5.44622  0.61958  0.77255  0.48576  0.95510
    809   2.97823  5.11969  3.22447  2.94814  4.79662  3.59914  4.22344  4.32749  2.97003  3.87896  4.71047  3.39908  4.20255  1.59931  3.34136  1.04329  3.33720  3.86568  6.00059  4.66116   1616 s - - -
          2.68637  4.42436  2.77623  2.72669  3.46461  2.40610  3.72607  3.29332  2.67710  2.69303  4.24686  2.90514  2.73687  3.17911  2.89912  2.37955  2.77595  2.98319  4.58687  3.61714
          0.43080  1.06219  5.44622  2.87182  0.05826  0.48576  0.95510
    810   2.88796  4.80159  3.45207  2.92170  1.61034  3.75754  2.38737  3.37162  2.84249  3.02254  3.90388  3.37905  4.15063  2.54804  3.10752  2.49262  3.11987  3.11530  5.12572  3.72384   1643 f - - -
          2.68618  4.42225  2.77519  2.73123  3.46354  2.40513  3.72494  3.29354  2.67741  2.69355  4.24690  2.90347  2.73739  3.18146  2.89801  2.37887  2.77519  2.98518  4.58477  3.61503
          0.01328  4.72387  5.44622  0.61958  0.77255  0.48576  0.95510
    811   3.07590  5.62143  1.80043  2.42063  4.93653  3.60257  1.48537  4.43662  2.29277  3.91020  4.69149  2.55420  4.11167  3.08143  3.30175  3.00005  3.32678  4.00186  6.04587  4.59844   1644 h - - -
          2.68618  4.42225  2.77519  2.73123  3.46354  2.40513  3.72494  3.29354  2.67741  2.69355  4.24690  2.90347  2.73739  3.18146  2.89801  2.37887  2.77519  2.98518  4.58477  3.61503
          0.01328  4.72387  5.44622  0.61958  0.77255  0.48576  0.95510
    812   3.08143  4.44285  4.89126  4.31041  2.98617  4.29938  4.65738  2.30511  4.15073  1.55019  3.42882  4.40362  4.63276  4.31262  4.23376  3.11424  3.31863  1.10078  5.15462  3.97047   1645 v - - -
          2.68618  4.42225  2.77519  2.73123  3.46354  2.40513  3.72494  3.29354  2.67741  2.69355  4.24690  2.90347  2.73739  3.18146  2.89801  2.37887  2.77519  2.98518  4.58477  3.61503
          0.01328  4.72387  5.44622  0.61958  0.77255  0.48576  0.95510
    813   2.78305  4.43359  3.83484  3.26955  3.58277  3.78243  4.10089  2.91616  3.20090  2.27261  2.33020  3.62035  2.27507  3.48976  3.51144  2.80383  1.87028  2.63306  5.05619  3.83839   1646 t - - -
          2.68618  4.42225  2.77519  2.73123  3.46354  2.40513  3.72494  3.29354  2.67741  2.69355  4.24690  2.90347  2.73739  3.18146  2.89801  2.37887  2.77519  2.98518  4.58477  3.61503
          0.01328  4.72387  5.44622  0.61958  0.77255  0.48576  0.95510
    814   2.90069  1.65256  3.14548  1.77394  4.42118  3.16626  3.92840  3.83202  2.23183  3.42709  4.24889  3.21397  4.08853  3.08393  3.09782  2.93087  3.15361  3.49202  5.64994  4.32461   1647 c - - -
          2.68618  4.42225  2.77519  2.73123  3.46354  2.40513  3.72494  3.29354  2.67741  2.69355  4.24690  2.90347  2.73739  3.18146  2.89801  2.37887  2.77519  2.98518  4.58477  3.61503
          0.01328  4.72387  5.44622  0.61958  0.77255  0.48576  0.95510
    815   1.52569  5.16097  3.12997  2.59411  4.48655  3.60472  3.81169  3.92603  2.20938  3.46738  4.25188  3.11956  2.65490  2.34769  2.90134  2.82856  2.94094  3.55037  5.64705  4.29085   1648 a - - -
          2.68618  4.42225  2.77519  2.73123  3.46354  2.40513  3.72494  3.29354  2.67741  2.69355  4.24690  2.90347  2.73739  3.18146  2.89801  2.37887  2.77519  2.98518  4.58477  3.61503
          0.01328  4.72387  5.44622  0.61958  0.77255  0.48576  0.95510
    816   2.90281  5.23439  3.22251  2.65891  4.58691  3.66245  3.82459  4.01934  1.44427  3.53556  3.91921  3.07053  3.88456  2.94422  2.70081  1.62794  3.12959  3.64024  5.68508  4.35054   1649 k - - -
          2.68618  4.42225  2.77519  2.73123  3.46354  2.40513  3.72494  3.29354  2.67741  2.69355  4.24690  2.90347  2.73739  3.18146  2.89801  2.37887  2.77519  2.98518  4.58477  3.61503
          0.01328  4.72387  5.44622  0.61958  0.77255  0.48576  0.95510
    817   2.78103  3.53103  4.14860  3.84668  3.30103  3.91320  3.98575  2.64960  3.45825  1.44430  2.79332  3.97009  4.28004  3.71594  3.80404  3.11120  3.01309  2.45983  3.43026  2.24357   1650 l - - -
          2.68618  4.42225  2.77519  2.73123  3.46354  2.40513  3.72494  3.29354  2.67741  2.69355  4.24690  2.90347  2.73739  3.18146  2.89801  2.37887  2.77519  2.98518  4.58477  3.61503
          0.02478  4.72387  4.16063  0.61958  0.77255  0.48576  0.95510
    818   3.13887  4.48192  4.99889  4.41270  3.47437  4.37895  4.74009  1.71443  4.24971  1.43475  2.49907  4.49632  4.69134  4.38774  4.31216  3.70387  2.19370  1.86868  5.20036  4.04964   1651 l - - -
          2.68618  4.42225  2.77519  2.73123  3.46354  2.40513  3.72494  3.29354  2.67741  2.69355  4.24690  2.90347  2.73739  3.18146  2.89801  2.37887  2.77519  2.98518  4.58477  3.61503
          0.01343  4.71252  5.43487  0.61958  0.77255  0.47113  0.97896
    819   2.71035  4.95360  3.23139  2.70189  4.23646  3.62263  3.53627  3.64627  2.65795  3.12372  4.08217  3.20360  1.45182  2.90773  2.95152  2.55555  2.55003  3.32532  5.50712  4.19016   1652 p - - -
          2.68618  4.42225  2.77519  2.73123  3.46354  2.40513  3.72494  3.29354  2.67741  2.69355  4.24690  2.90347  2.73739  3.18146  2.89801  2.37887  2.77519  2.98518  4.58477  3.61503
          0.01328  4.72387  5.44622  0.61958  0.77255  0.48576  0.95510
    820   2.96088  5.41921  3.06462  1.62359  4.78380  3.38282  3.83034  4.24272  2.46885  3.70509  4.47324  2.98247  4.06868  1.99881  1.79818  2.91751  3.18493  3.82459  5.81355  4.44566   1653 e - - -
          2.68618  4.42225  2.77519  2.73123  3.46354  2.40513  3.72494  3.29354  2.67741  2.69355  4.24690  2.90347  2.73739  3.18146  2.89801  2.37887  2.77519  2.98518  4.58477  3.61503
          0.01328  4.72387  5.44622  0.61958  0.77255  0.48576  0.95510
    821   2.81200  1.84110  3.33567  2.77177  3.74982  3.67307  2.93349  3.44042  2.68333  3.08431  3.93173  3.25878  3.67189  2.10907  2.76714  2.89754  3.04246  3.15900  5.36169  4.06584   1654 c - - -
          2.68618  4.42225  2.77519  2.73123  3.46354  2.40513  3.72494  3.29354  2.67741  2.69355  4.24690  2.90347  2.73739  3.18146  2.89801  2.37887  2.77519  2.98518  4.58477  3.61503
          0.01328  4.72387  5.44622  0.61958  0.77255  0.48576  0.95510
    822   2.93642  5.42633  1.91970  2.36948  4.78196  3.62188  3.82555  4.25368  2.16722  3.71625  4.47670  3.01362  4.04625  2.67981  1.55376  2.88827  3.16534  3.82531  5.82967  4.44022   1655 r - - -
          2.68618  4.42225  2.77519  2.73123  3.46354  2.40513  3.72494  3.29354  2.67741  2.69355  4.24690  2.90347  2.73739  3.18146  2.89801  2.37887  2.77519  2.98518  4.58477  3.61503
          0.01328  4.72387  5.44622  0.61958  0.77255  0.48576  0.95510
    823   3.89050  5.18517  5.30589  4.85752  3.01141  4.85151  4.60922  3.07508  4.53501  1.01398  3.61160  4.85221  5.13530  4.68896  4.57685  4.30289  4.12045  3.20901  1.18674  3.24460   1656 l - - -
          2.68618  4.42225  2.77519  2.73123  3.46354  2.40513  3.72494  3.29354  2.67741  2.69355  4.24690  2.90347  2.73739  3.18146  2.89801  2.37887  2.77519  2.98518  4.58477  3.61503
          0.01328  4.72387  5.44622  0.61958  0.77255  0.48576  0.95510
    824   3.57446  6.32036  0.97315  1.12637  5.58518  3.65338  4.30420  5.18117  3.46681  4.61875  5.52259  3.09884  4.34015  3.48737  4.16943  3.39660  3.88960  4.70122  6.74739  5.14533   1657 d - - -
          2.68618  4.42225  2.77519  2.73123  3.46354  2.40513  3.72494  3.29354  2.67741  2.69355  4.24690  2.90347  2.73739  3.18146  2.89801  2.37887  2.77519  2.98518  4.58477  3.61503
          0.01328  4.72387  5.44622  0.61958  0.77255  0.48576  0.95510
    825   2.70937  4.82929  3.11768  2.71840  4.03731  2.11685  3.85969  3.43298  2.70636  3.07779  3.51472  2.71734  4.02826  3.04682  3.14933  2.60860  2.06390  2.64051  5.36576  3.49553   1658 t - - -
          2.68618  4.42225  2.77519  2.73123  3.46354  2.40513  3.72494  3.29354  2.67741  2.69355  4.24690  2.90347  2.73739  3.18146  2.89801  2.37887  2.77519  2.98518  4.58477  3.61503
          0.01328  4.72387  5.44622  0.61958  0.77255  0.48576  0.95510
    826   2.79168  5.27368  2.33408  1.88471  4.60628  3.55501  3.75194  4.08362  2.38566  3.57273  4.31920  3.02658  3.95517  2.73010  2.54935  2.75766  1.93888  3.28526  5.71236  4.30832   1659 e - - -
          2.68618  4.42225  2.77519  2.73123  3.46354  2.40513  3.72494  3.29354  2.67741  2.69355  4.24690  2.90347  2.73739  3.18146  2.89801  2.37887  2.77519  2.98518  4.58477  3.61503
          0.01328  4.72387  5.44622  0.61958  0.77255  0.48576  0.95510
    827   3.11873  5.42979  2.87332  2.66636  4.79965  3.64395  3.62849  4.32812  2.80371  3.85880  4.68679  1.34588  1.54348  3.23958  3.31497  3.09455  3.40347  3.92708  5.98897  4.59149   1660 n - - -
          2.68618  4.42225  2.77519  2.73123  3.46354  2.40513  3.72494  3.29354  2.67741  2.69355  4.24690  2.90347  2.73739  3.18146  2.89801  2.37887  2.77519  2.98518  4.58477  3.61503
          0.01328  4.72387  5.44622  0.61958  0.77255  0.48576  0.95510
    828   4.06546  5.37728  2.71263  4.49687  0.93338  4.78203  3.92821  3.95911  4.47753  3.33242  4.53097  4.41614  5.11447  4.48014  4.59226  4.14349  4.28721  3.82915  4.10039  1.22056   1661 f - - -
          2.68618  4.42225  2.77519  2.73123  3.46354  2.40513  3.72494  3.29354  2.67741  2.69355  4.24690  2.90347  2.73739  3.18146  2.89801  2.37887  2.77519  2.98518  4.58477  3.61503
          0.01328  4.72387  5.44622  0.61958  0.77255  0.48576  0.95510
    829   3.65853  4.90473  5.58292  5.04140  3.38549  5.06794  5.48352  2.21408  4.91909  1.05700  3.41229  5.19795  5.24509  4.98156  4.97424  4.44942  3.89239  1.06352  5.70326  4.60271   1662 l - - -
          2.68684  4.42422  2.77240  2.72924  3.46290  2.40578  3.72677  3.29330  2.67891  2.69426  4.24557  2.90442  2.73647  3.18286  2.89856  2.37573  2.77674  2.98655  4.58674  3.61700
          0.43080  1.06219  5.44622  2.80567  0.06237  0.48576  0.95510
    830   1.79886  4.38125  3.93216  3.36327  3.52471  3.80188  4.12720  2.58073  3.28708  2.51547  1.82138  3.68134  3.52365  3.55902  3.56962  2.54895  2.90813  2.64532  5.00749  3.79747   1682 a - - -
          2.68618  4.42225  2.77519  2.73123  3.46354  2.40513  3.72494  3.29354  2.67741  2.69355  4.24690  2.90347  2.73739  3.18146  2.89801  2.37887  2.77519  2.98518  4.58477  3.61503
          0.01328  4.72387  5.44622  0.61958  0.77255  0.48576  0.95510
    831   2.81948  4.57885  3.64778  3.10908  3.75361  3.75023  4.05307  3.02905  2.73897  1.42980  3.71099  3.51074  2.21921  3.36245  3.33943  2.50319  3.06765  2.87461  5.18801  3.95128   1683 l - - -
          2.68624  4.42231  2.77525  2.73093  3.46360  2.40518  3.72500  3.29360  2.67746  2.69361  4.24695  2.90299  2.73745  3.18152  2.89806  2.37892  2.77525  2.98513  4.58483  3.61509
          0.11259  2.28109  5.44622  0.66824  0.71869  0.48576  0.95510
    832   2.99416  1.51133  3.21302  1.67686  4.46146  3.70364  3.99252  3.84036  2.23824  3.45921  4.30390  3.29569  4.16304  3.15913  3.06396  3.03344  3.24656  3.51861  5.68365  4.38150   1686 c - - -
          2.68618  4.42225  2.77519  2.73123  3.46354  2.40513  3.72494  3.29354  2.67741  2.69355  4.24690  2.90347  2.73739  3.18146  2.89801  2.37887  2.77519  2.98518  4.58477  3.61503
          0.01328  4.72387  5.44622  0.61958  0.77255  0.48576  0.95510
    833   2.57497  4.65329  3.94271  3.75600  5.04020  3.38891  4.86705  4.51146  3.88439  4.17725  4.97943  3.84263  0.89727  4.14769  4.16921  1.42523  3.22272  3.82921  6.35750  5.16297   1687 p - - -
          2.68618  4.42225  2.77519  2.73123  3.46354  2.40513  3.72494  3.29354  2.67741  2.69355  4.24690  2.90347  2.73739  3.18146  2.89801  2.37887  2.77519  2.98518  4.58477  3.61503
          0.03166  4.72387  3.80409  0.61958  0.77255  0.48576  0.95510
    834   1.98895  4.55114  3.43267  2.53062  3.70384  3.72911  3.98727  2.90907  2.97636  1.57495  3.65712  3.43738  4.11635  3.28827  3.34963  2.66622  3.01169  2.66973  5.13540  3.89101   1688 l - - -
          2.68618  4.42225  2.77519  2.73123  3.46354  2.40513  3.72494  3.29354  2.67741  2.69355  4.24690  2.90347  2.73739  3.18146  2.89801  2.37887  2.77519  2.98518  4.58477  3.61503
          0.01353  4.70574  5.42809  0.61958  0.77255  0.52348  0.89760
    835   3.01862  5.44556  2.41211  2.47618  4.71210  3.60608  1.19311  3.92800  2.74684  3.72916  4.52760  2.47641  4.09460  3.06649  3.16607  2.97175  3.26590  3.81719  5.88405  4.46855   1689 h - - -
          2.68618  4.42225  2.77519  2.73123  3.46354  2.40513  3.72494  3.29354  2.67741  2.69355  4.24690  2.90347  2.73739  3.18146  2.89801  2.37887  2.77519  2.98518  4.58477  3.61503
          0.01353  4.70574  5.42809  0.61958  0.77255  0.52348  0.89760
    836   1.76646  4.46745  3.69358  3.12706  3.40347  3.59093  4.02599  2.67277  3.07760  2.68825  3.58309  3.51771  2.79906  3.15633  3.42059  2.58730  2.75309  2.06704  5.06390  3.83424   1690 a - - -
          2.68618  4.42225  2.77519  2.73123  3.46354  2.40513  3.72494  3.29354  2.67741  2.69355  4.24690  2.90347  2.73739  3.18146  2.89801  2.37887  2.77519  2.98518  4.58477  3.61503
          0.01353  4.70574  5.42809  0.61958  0.77255  0.52348  0.89760
    837   2.76282  3.74655  2.97571  2.72718  3.78343  2.37825  3.86583  2.79077  2.71533  3.07797  3.91868  2.95194  3.57469  3.05475  3.15680  1.70194  3.00189  3.14210  5.36652  4.06577   1691 s - - -
          2.68618  4.42225  2.77519  2.73123  3.46354  2.40513  3.72494  3.29354  2.67741  2.69355  4.24690  2.90347  2.73739  3.18146  2.89801  2.37887  2.77519  2.98518  4.58477  3.61503
          0.01353  4.70574  5.42809  0.61958  0.77255  0.52348  0.89760
    838   2.76444  3.65548  3.66364  3.10126  3.68252  3.72376  4.03323  2.84289  3.05246  2.34896  3.52983  3.01923  4.12986  3.35852  3.40706  1.37192  2.67017  2.79537  5.12459  3.88919   1692 s - - -
          2.68618  4.42225  2.77519  2.73123  3.46354  2.40513  3.72494  3.29354  2.67741  2.69355  4.24690  2.90347  2.73739  3.18146  2.89801  2.37887  2.77519  2.98518  4.58477  3.61503
          0.30302  4.70574  1.37685  0.61958  0.77255  0.52348  0.89760
    839   2.96186  5.20582  3.36632  2.72341  4.56783  3.69573  3.73061  3.95716  1.24187  3.22133  3.42450  3.02452  4.06008  2.77014  1.99736  2.95703  3.15682  3.61257  5.56607  4.30561   1693 k - - -
          2.68618  4.42225  2.77519  2.73123  3.46354  2.40513  3.72494  3.29354  2.67741  2.69355  4.24690  2.90347  2.73739  3.18146  2.89801  2.37887  2.77519  2.98518  4.58477  3.61503
          0.01803  4.42075  5.14309  0.61958  0.77255  0.28334  1.39943
    840   2.90910  4.33984  4.50153  3.91325  3.37857  4.04792  4.36630  1.97454  3.76746  1.28137  2.47627  2.95558  4.40120  3.96639  3.90598  3.34719  2.82949  2.44879  4.96869  3.79349   1694 l - - -
          2.68618  4.42225  2.77519  2.73123  3.46354  2.40513  3.72494  3.29354  2.67741  2.69355  4.24690  2.90347  2.73739  3.18146  2.89801  2.37887  2.77519  2.98518  4.58477  3.61503
          0.01328  4.72387  5.44622  0.61958  0.77255  0.48576  0.95510
    841   3.42277  5.40195  3.59984  3.37799  5.11262  3.90776  4.53310  4.60787  2.22692  4.15255  5.06493  3.79179  0.56702  3.74338  3.37442  3.49467  3.77819  4.20047  6.17465  5.00107   1695 P - - -
          2.68618  4.42225  2.77519  2.73123  3.46354  2.40513  3.72494  3.29354  2.67741  2.69355  4.24690  2.90347  2.73739  3.18146  2.89801  2.37887  2.77519  2.98518  4.58477  3.61503
          0.01328  4.72387  5.44622  0.61958  0.77255  0.48576  0.95510
    842   2.47625  2.33922  3.37002  2.81130  3.94001  3.65563  3.90735  3.17109  2.79031  2.99162  3.84714  2.54410  3.69513  3.12425  3.03321  1.95941  2.60964  3.05372  5.30357  3.79190   1696 s - - -
          2.68618  4.42225  2.77519  2.73123  3.46354  2.40513  3.72494  3.29354  2.67741  2.69355  4.24690  2.90347  2.73739  3.18146  2.89801  2.37887  2.77519  2.98518  4.58477  3.61503
          0.01328  4.72387  5.44622  0.61958  0.77255  0.48576  0.95510
    843   3.09778  5.55248  2.76235  1.27713  4.92227  3.61159  4.01428  4.41127  2.85178  3.91097  4.71152  3.10819  4.14501  2.77910  3.34760  1.44901  3.36583  3.98668  6.06053  4.63216   1697 e - - -
          2.68618  4.42225  2.77519  2.73123  3.46354  2.40513  3.72494  3.29354  2.67741  2.69355  4.24690  2.90347  2.73739  3.18146  2.89801  2.37887  2.77519  2.98518  4.58477  3.61503
          0.01328  4.72387  5.44622  0.61958  0.77255  0.48576  0.95510
    844   2.54373  4.50295  2.80718  2.27166  3.90708  3.35276  3.79847  3.25233  2.52679  3.12175  4.07144  3.01469  3.98659  2.94190  3.05840  2.42270  1.74435  3.24202  5.49985  4.15750   1698 t - - -
          2.68618  4.42225  2.77519  2.73123  3.46354  2.40513  3.72494  3.29354  2.67741  2.69355  4.24690  2.90347  2.73739  3.18146  2.89801  2.37887  2.77519  2.98518  4.58477  3.61503
          0.01328  4.72387  5.44622  0.61958  0.77255  0.48576  0.95510
    845   2.42379  4.80816  3.46884  3.00393  4.55278  3.48858  4.17758  3.98111  2.80226  3.59501  4.39884  3.40698  2.54488  3.35322  3.43579  1.07741  2.46736  3.53662  5.82010  4.52457   1699 s - - -
          2.68618  4.42225  2.77519  2.73123  3.46354  2.40513  3.72494  3.29354  2.67741  2.69355  4.24690  2.90347  2.73739  3.18146  2.89801  2.37887  2.77519  2.98518  4.58477  3.61503
          0.01328  4.72387  5.44622  0.61958  0.77255  0.48576  0.95510
    846   1.93007  4.52159  3.09162  2.25399  4.40156  2.45527  2.99612  3.50853  2.53251  3.25885  4.17608  2.96059  3.96474  2.76670  2.70493  2.63190  2.80538  3.47531  5.59005  4.22023   1700 a - - -
          2.68618  4.42225  2.77519  2.73123  3.46354  2.40513  3.72494  3.29354  2.67741  2.69355  4.24690  2.90347  2.73739  3.18146  2.89801  2.37887  2.77519  2.98518  4.58477  3.61503
          0.04615  4.72387  3.31823  0.61958  0.77255  0.48576  0.95510
    847   2.76306  4.65551  3.41464  2.85236  3.51170  3.67807  3.61920  3.19893  2.77394  1.89505  3.58358  3.31669  2.74565  2.63196  3.23308  2.10283  2.89248  2.94648  5.21180  3.64243   1701 l - - -
          2.68618  4.42225  2.77519  2.73123  3.46354  2.40513  3.72494  3.29354  2.67741  2.69355  4.24690  2.90347  2.73739  3.18146  2.89801  2.37887  2.77519  2.98518  4.58477  3.61503
          0.01372  4.69144  5.41379  0.61958  0.77255  0.55179  0.85783
    848   3.00601  5.42118  3.19138  2.46236  4.80826  2.80732  3.82427  4.24469  1.33895  3.69559  4.47545  3.17750  4.10144  1.84604  2.61765  2.96715  3.21853  3.83974  5.78650  4.45720   1702 k - - -
          2.68662  4.42269  2.77564  2.73167  3.46195  2.40539  3.72526  3.29369  2.67777  2.69290  4.24734  2.90391  2.73662  3.18000  2.89836  2.37902  2.77564  2.98477  4.58381  3.61459
          0.47513  0.98420  5.41379  1.31810  0.31149  0.44658  1.02113
    849   2.61879  5.27745  2.96625  1.99888  4.61914  3.27297  3.40697  4.10247  2.00944  3.58091  4.31937  2.87804  3.74391  2.01884  2.89063  2.33838  3.00645  3.46323  5.71164  4.30301   1707 e - - -
          2.68618  4.42225  2.77519  2.73123  3.46354  2.40513  3.72494  3.29354  2.67741  2.69355  4.24690  2.90347  2.73739  3.18146  2.89801  2.37887  2.77519  2.98518  4.58477  3.61503
          0.01328  4.72387  5.44622  0.61958  0.77255  0.48576  0.95510
    850   2.62999  4.83886  3.30511  2.74025  4.04215  3.65799  3.62399  3.43478  2.51546  3.07854  2.91057  3.10317  4.04375  2.71852  2.00358  2.78735  2.93130  2.00064  5.36440  4.06851   1708 v - - -
          2.68618  4.42225  2.77519  2.73123  3.46354  2.40513  3.72494  3.29354  2.67741  2.69355  4.24690  2.90347  2.73739  3.18146  2.89801  2.37887  2.77519  2.98518  4.58477  3.61503
          0.40389  4.72387  1.12887  0.61958  0.77255  0.48576  0.95510
    851   1.91189  4.77357  3.08409  2.17208  4.02894  3.34434  3.73222  2.95167  2.50742  3.05938  3.88774  3.05881  3.89143  2.90176  3.00636  2.30623  2.69847  3.11992  5.32597  4.00876   1709 a - - -
          2.68618  4.42225  2.77519  2.73123  3.46354  2.40513  3.72494  3.29354  2.67741  2.69355  4.24690  2.90347  2.73739  3.18146  2.89801  2.37887  2.77519  2.98518  4.58477  3.61503
          0.01957  4.33955  5.06189  0.61958  0.77255  0.28533  1.39338
    852   2.82138  5.27296  3.08190  1.64225  3.77639  3.58765  3.46774  4.07650  1.84900  3.56439  4.32002  3.06250  3.97947  2.86099  2.18332  2.61724  3.04799  3.66166  5.69786  4.31596   1710 e - - -
          2.68618  4.42225  2.77519  2.73123  3.46354  2.40513  3.72494  3.29354  2.67741  2.69355  4.24690  2.90347  2.73739  3.18146  2.89801  2.37887  2.77519  2.98518  4.58477  3.61503
          0.01349  4.70836  5.43071  0.61958  0.77255  0.46603  0.98749
    853   2.69490  4.30414  3.07830  2.22811  4.50405  3.57296  3.56560  3.48744  1.87622  3.48118  4.24573  3.05773  3.96456  2.86876  2.34118  1.86364  3.01608  3.56599  5.64565  4.26496   1711 s - - -
          2.68618  4.42225  2.77519  2.73123  3.46354  2.40513  3.72494  3.29354  2.67741  2.69355  4.24690  2.90347  2.73739  3.18146  2.89801  2.37887  2.77519  2.98518  4.58477  3.61503
          0.01328  4.72387  5.44622  0.61958  0.77255  0.48576  0.95510
    854   1.77144  4.04014  3.16814  2.61015  3.97827  3.45324  3.80648  3.66381  1.84930  3.26029  3.81107  2.97285  3.99216  2.95228  2.82967  2.35457  3.00701  3.33354  5.49690  4.15839   1712 a - - -
          2.68618  4.42225  2.77519  2.73123  3.46354  2.40513  3.72494  3.29354  2.67741  2.69355  4.24690  2.90347  2.73739  3.18146  2.89801  2.37887  2.77519  2.98518  4.58477  3.61503
          0.01328  4.72387  5.44622  0.61958  0.77255  0.48576  0.95510
    855   2.54679  2.94979  2.86514  2.35226  4.48580  3.45069  3.55594  3.94456  2.17557  3.25943  4.23190  3.04577  3.72839  2.38019  2.64203  2.36757  2.85456  2.89352  5.63776  4.25230   1713 k - - -
          2.68618  4.42225  2.77519  2.73123  3.46354  2.40513  3.72494  3.29354  2.67741  2.69355  4.24690  2.90347  2.73739  3.18146  2.89801  2.37887  2.77519  2.98518  4.58477  3.61503
          0.01328  4.72387  5.44622  0.61958  0.77255  0.48576  0.95510
    856   1.87338  4.70325  3.49496  2.96413  4.10057  3.58304  4.05423  2.69690  2.94830  3.15603  4.00581  2.93556  3.85982  3.27572  3.36002  1.46885  2.59423  3.17040  5.45946  4.18696   1714 s - - -
          2.68618  4.42225  2.77519  2.73123  3.46354  2.40513  3.72494  3.29354  2.67741  2.69355  4.24690  2.90347  2.73739  3.18146  2.89801  2.37887  2.77519  2.98518  4.58477  3.61503
          0.01328  4.72387  5.44622  0.61958  0.77255  0.48576  0.95510
    857   2.51526  4.74580  3.36330  2.80392  3.94095  3.66475  3.89944  3.02934  2.61618  2.50352  3.84636  3.28220  1.78773  3.11457  3.01599  2.34845  2.78841  3.05461  5.30152  4.01966   1715 p - - -
          2.68618  4.42225  2.77519  2.73123  3.46354  2.40513  3.72494  3.29354  2.67741  2.69355  4.24690  2.90347  2.73739  3.18146  2.89801  2.37887  2.77519  2.98518  4.58477  3.61503
          0.01328  4.72387  5.44622  0.61958  0.77255  0.48576  0.95510
    858   1.84960  5.24356  3.06985  2.24910  4.56944  3.57881  2.97236  3.72928  1.71355  3.53460  4.29260  2.81419  3.97228  2.86610  2.82337  2.77946  3.03417  3.62459  5.68229  4.29731   1716 k - - -
          2.68618  4.42225  2.77519  2.73123  3.46354  2.40513  3.72494  3.29354  2.67741  2.69355  4.24690  2.90347  2.73739  3.18146  2.89801  2.37887  2.77519  2.98518  4.58477  3.61503
          0.02799  4.72387  3.97795  0.61958  0.77255  0.48576  0.95510
[truncated: 112,069 more chars]
