# Supplementary material for: Correction to: Identification of the meiotic toolkit in diatoms and exploration of meiosis-specific SPO11 and RAD51 homologs in the sexual species Pseudo-nitzschia multistriata and Seminavis robusta
Source: BMC Genomics. 2019 Jul 5;20:544. doi: 10.1186/s12864-019-5942-4 (PMC6610888; doi:10.1186/s12864-019-5942-4)
Supplement: Supplementary file 1 — HMM profiles used for Hmmsearch. (ZIP 1469 kb) [file 12864_2019_5942_MOESM1_ESM.zip › Additional file10/DMC1_HMM]

HMMER3/f [3.1b2 | February 2015]
NAME  DMC1_aln
LENG  324
ALPH  amino
RF    no
MM    no
CONS  yes
CS    no
MAP   yes
DATE  Fri Sep  4 12:54:51 2015
NSEQ  145
EFFN  0.623932
CKSUM 805236533
STATS LOCAL MSV      -11.2094  0.70068
STATS LOCAL VITERBI  -11.9570  0.70068
STATS LOCAL FORWARD   -5.6333  0.70068
HMM          A        C        D        E        F        G        H        I        K        L        M        N        P        Q        R        S        T        V        W        Y   
            m->m     m->i     m->d     i->m     i->i     d->m     d->d
  COMPO   2.49065  4.32439  2.92205  2.66901  3.30932  2.73939  3.74565  2.72209  2.66294  2.44777  3.64473  3.14253  3.54450  3.08170  2.88389  2.70087  2.81720  2.60102  5.12913  3.61194
          2.68618  4.42225  2.77519  2.73123  3.46354  2.40513  3.72494  3.29354  2.67741  2.69355  4.24690  2.90347  2.73739  3.18146  2.89801  2.37887  2.77519  2.98518  4.58477  3.61503
          0.04138  3.96056  3.84058  0.61958  0.77255  0.00000        *
      1   2.52975  4.76229  2.38484  2.27438  3.47754  3.12272  3.60012  3.41766  2.40982  3.02492  3.65865  2.89601  3.77885  2.71721  2.87449  2.54344  2.75123  2.99782  5.27130  3.93490      1 e - - -
          2.68618  4.42225  2.77519  2.73123  3.46354  2.40513  3.72494  3.29354  2.67741  2.69355  4.24690  2.90347  2.73739  3.18146  2.89801  2.37887  2.77519  2.98518  4.58477  3.61503
          0.02907  3.94826  4.67060  0.61958  0.77255  0.49789  0.93602
      2   2.66375  5.18874  1.83628  1.87208  4.49424  3.23896  3.64793  3.84891  2.52484  3.49136  4.29224  2.56607  3.72983  2.78817  3.05325  2.53840  2.90347  3.56632  5.66729  4.23534      2 d - - -
          2.68618  4.42225  2.77519  2.73123  3.46354  2.40513  3.72494  3.29354  2.67741  2.69355  4.24690  2.90347  2.73739  3.18146  2.89801  2.37887  2.77519  2.98518  4.58477  3.61503
          0.02907  3.94826  4.67060  0.61958  0.77255  0.49789  0.93602
      3   2.62909  5.04582  2.31406  1.74212  4.33464  3.26208  3.57677  3.78723  2.39534  3.19731  4.12713  2.73969  3.77562  2.74566  2.92413  2.60052  2.82012  3.27511  5.52054  4.12596      3 e - - -
          2.68618  4.42225  2.77519  2.73123  3.46354  2.40513  3.72494  3.29354  2.67741  2.69355  4.24690  2.90347  2.73739  3.18146  2.89801  2.37887  2.77519  2.98518  4.58477  3.61503
          0.02907  3.94826  4.67060  0.61958  0.77255  0.49789  0.93602
      4   2.66595  5.13508  2.09085  1.71328  4.42819  3.28364  3.63071  3.89255  2.46237  3.39053  4.22276  2.71112  3.78107  2.75034  2.99206  2.60296  2.80097  3.43141  5.60486  4.09553      4 e - - -
          2.68618  4.42225  2.77519  2.73123  3.46354  2.40513  3.72494  3.29354  2.67741  2.69355  4.24690  2.90347  2.73739  3.18146  2.89801  2.37887  2.77519  2.98518  4.58477  3.61503
          0.06705  3.94826  3.08866  0.61958  0.77255  0.47826  0.96722
      5   2.53511  4.73783  2.49797  2.25708  4.11757  3.33356  3.57480  3.52436  2.32364  3.12446  3.79143  2.80315  3.69977  2.65357  2.83123  2.26613  2.78333  3.04536  5.34061  3.98481      5 e - - -
          2.68618  4.42225  2.77519  2.73123  3.46354  2.40513  3.72494  3.29354  2.67741  2.69355  4.24690  2.90347  2.73739  3.18146  2.89801  2.37887  2.77519  2.98518  4.58477  3.61503
          0.02979  3.92415  4.64650  0.61958  0.77255  0.49877  0.93466
      6   2.51148  3.81764  3.61368  3.04518  2.78475  3.54818  3.83669  2.62290  2.95946  1.97124  3.26831  3.32322  3.93487  3.10431  3.17610  2.62993  2.71067  2.41324  4.74783  3.52361      6 l - - -
          2.68618  4.42225  2.77519  2.73123  3.46354  2.40513  3.72494  3.29354  2.67741  2.69355  4.24690  2.90347  2.73739  3.18146  2.89801  2.37887  2.77519  2.98518  4.58477  3.61503
          0.02937  3.93830  4.66065  0.61958  0.77255  0.47242  0.97681
      7   2.74789  4.20249  4.15404  3.59673  2.06131  3.67053  4.03880  1.89442  3.47554  2.04438  3.16005  3.80179  4.20058  3.68931  3.66136  3.15149  2.98385  2.14407  4.58800  3.08960      7 i - - -
          2.68618  4.42225  2.77519  2.73123  3.46354  2.40513  3.72494  3.29354  2.67741  2.69355  4.24690  2.90347  2.73739  3.18146  2.89801  2.37887  2.77519  2.98518  4.58477  3.61503
          0.02871  3.96056  4.68291  0.61958  0.77255  0.48576  0.95510
      8   2.57836  4.51463  3.15999  2.32246  3.57217  3.46947  3.69490  2.65522  2.56324  2.64923  3.59147  3.08576  3.85722  2.47452  2.97057  2.68580  2.81029  2.48355  5.06766  3.78901      8 e - - -
          2.68618  4.42225  2.77519  2.73123  3.46354  2.40513  3.72494  3.29354  2.67741  2.69355  4.24690  2.90347  2.73739  3.18146  2.89801  2.37887  2.77519  2.98518  4.58477  3.61503
          0.02871  3.96056  4.68291  0.61958  0.77255  0.48576  0.95510
      9   2.37074  4.98344  1.98664  2.20641  4.32078  3.28834  3.63805  3.77085  2.47742  3.32668  4.05823  2.70540  3.54701  2.77895  2.97643  2.34273  2.88380  3.36086  5.52505  4.13611      9 d - - -
          2.68618  4.42225  2.77519  2.73123  3.46354  2.40513  3.72494  3.29354  2.67741  2.69355  4.24690  2.90347  2.73739  3.18146  2.89801  2.37887  2.77519  2.98518  4.58477  3.61503
          0.02871  3.96056  4.68291  0.61958  0.77255  0.48576  0.95510
     10   2.97600  4.35742  4.52412  4.01318  3.47717  4.21799  4.72552  1.20931  3.87779  2.02846  3.33070  4.25403  4.56779  4.16674  4.09404  3.46565  3.24309  1.52174  5.34228  4.12253     10 i - - -
          2.68618  4.42225  2.77519  2.73123  3.46354  2.40513  3.72494  3.29354  2.67741  2.69355  4.24690  2.90347  2.73739  3.18146  2.89801  2.37887  2.77519  2.98518  4.58477  3.61503
          0.02871  3.96056  4.68291  0.61958  0.77255  0.48576  0.95510
     11   2.89585  5.29726  1.14021  2.10883  4.64845  3.19928  3.80427  4.09847  2.83604  3.70391  4.59938  2.72526  3.83974  2.98964  3.40438  2.82013  3.06714  3.70914  5.89008  4.41883     11 d - - -
          2.68618  4.42225  2.77519  2.73123  3.46354  2.40513  3.72494  3.29354  2.67741  2.69355  4.24690  2.90347  2.73739  3.18146  2.89801  2.37887  2.77519  2.98518  4.58477  3.61503
          0.02871  3.96056  4.68291  0.61958  0.77255  0.48576  0.95510
     12   2.58643  4.74494  2.92658  2.21289  3.83669  3.11008  3.61136  3.38695  2.15639  2.54837  3.80589  2.91008  3.79848  2.74277  2.83550  2.54610  2.80611  3.07528  5.25078  3.92870     12 k - - -
          2.68618  4.42225  2.77519  2.73123  3.46354  2.40513  3.72494  3.29354  2.67741  2.69355  4.24690  2.90347  2.73739  3.18146  2.89801  2.37887  2.77519  2.98518  4.58477  3.61503
          0.02871  3.96056  4.68291  0.61958  0.77255  0.48576  0.95510
     13   3.23517  4.60053  4.66201  4.14462  3.11970  4.43090  4.76123  1.82329  3.95151  0.97756  2.96680  4.42176  4.67831  4.18026  4.11894  3.80587  3.47665  2.10270  5.16430  3.99526     13 l - - -
          2.68618  4.42225  2.77519  2.73123  3.46354  2.40513  3.72494  3.29354  2.67741  2.69355  4.24690  2.90347  2.73739  3.18146  2.89801  2.37887  2.77519  2.98518  4.58477  3.61503
          0.02871  3.96056  4.68291  0.61958  0.77255  0.48576  0.95510
     14   2.68697  4.61791  3.18912  2.71070  3.75600  3.49896  3.77624  2.48366  2.51873  2.66334  3.67915  3.16332  3.93273  1.87911  2.85526  2.80909  2.83172  2.78690  5.18204  3.89589     14 q - - -
          2.68618  4.42225  2.77519  2.73123  3.46354  2.40513  3.72494  3.29354  2.67741  2.69355  4.24690  2.90347  2.73739  3.18146  2.89801  2.37887  2.77519  2.98518  4.58477  3.61503
          0.02871  3.96056  4.68291  0.61958  0.77255  0.48576  0.95510
     15   2.24696  4.89219  2.72043  2.33451  4.20612  3.34269  3.61164  3.63765  2.09743  3.20537  4.00923  2.51780  3.78324  2.75203  2.77526  2.40696  2.81308  3.27917  5.41084  4.05776     15 k - - -
          2.68618  4.42225  2.77519  2.73123  3.46354  2.40513  3.72494  3.29354  2.67741  2.69355  4.24690  2.90347  2.73739  3.18146  2.89801  2.37887  2.77519  2.98518  4.58477  3.61503
          0.02871  3.96056  4.68291  0.61958  0.77255  0.48576  0.95510
     16   2.67073  4.70916  3.11550  2.59085  3.29376  3.49779  2.26316  3.31480  2.46520  2.81955  3.79319  3.06426  3.89034  2.45627  2.84616  2.74777  2.90996  3.04250  4.84672  3.15783     16 h - - -
          2.68618  4.42225  2.77519  2.73123  3.46354  2.40513  3.72494  3.29354  2.67741  2.69355  4.24690  2.90347  2.73739  3.18146  2.89801  2.37887  2.77519  2.98518  4.58477  3.61503
          0.02871  3.96056  4.68291  0.61958  0.77255  0.48576  0.95510
     17   2.77715  4.54345  3.46893  3.37973  4.51965  0.60526  4.49426  4.14103  3.57296  3.78402  4.76077  3.63326  3.93740  3.89018  3.79898  2.95166  3.26525  3.65236  5.59117  4.62465     17 G - - -
          2.68618  4.42225  2.77519  2.73123  3.46354  2.40513  3.72494  3.29354  2.67741  2.69355  4.24690  2.90347  2.73739  3.18146  2.89801  2.37887  2.77519  2.98518  4.58477  3.61503
          0.02871  3.96056  4.68291  0.61958  0.77255  0.48576  0.95510
     18   3.03274  4.40967  4.59691  4.11961  3.48503  4.26738  4.85607  1.10943  3.97516  1.99563  3.31389  4.35050  4.63071  4.27059  4.18331  3.66046  3.24434  1.58749  5.43284  4.22298     18 i - - -
          2.68618  4.42225  2.77519  2.73123  3.46354  2.40513  3.72494  3.29354  2.67741  2.69355  4.24690  2.90347  2.73739  3.18146  2.89801  2.37887  2.77519  2.98518  4.58477  3.61503
          0.02871  3.96056  4.68291  0.61958  0.77255  0.48576  0.95510
     19   2.56348  4.67608  2.64170  2.48238  4.39246  2.30873  3.88222  3.89627  2.78404  3.49861  4.34073  1.53776  3.65086  3.08333  3.21008  2.62512  2.94770  3.43511  5.64633  4.30549     19 n - - -
          2.68618  4.42225  2.77519  2.73123  3.46354  2.40513  3.72494  3.29354  2.67741  2.69355  4.24690  2.90347  2.73739  3.18146  2.89801  2.37887  2.77519  2.98518  4.58477  3.61503
          0.02871  3.96056  4.68291  0.61958  0.77255  0.48576  0.95510
     20   1.74059  4.23038  3.65257  3.14900  3.60199  3.40967  4.04979  2.56257  3.05388  2.54486  3.35382  3.44322  3.94076  3.38435  3.30037  2.71170  2.83027  1.88581  5.11592  3.88922     20 a - - -
          2.68618  4.42225  2.77519  2.73123  3.46354  2.40513  3.72494  3.29354  2.67741  2.69355  4.24690  2.90347  2.73739  3.18146  2.89801  2.37887  2.77519  2.98518  4.58477  3.61503
          0.02871  3.96056  4.68291  0.61958  0.77255  0.48576  0.95510
     21   1.53146  4.15913  3.39318  3.04274  4.19214  2.10520  4.11351  3.59130  3.08253  3.27926  4.10502  3.24301  3.55434  3.37220  3.42078  2.01680  2.67557  2.95406  5.53710  4.31582     21 a - - -
          2.68618  4.42225  2.77519  2.73123  3.46354  2.40513  3.72494  3.29354  2.67741  2.69355  4.24690  2.90347  2.73739  3.18146  2.89801  2.37887  2.77519  2.98518  4.58477  3.61503
          0.02871  3.96056  4.68291  0.61958  0.77255  0.48576  0.95510
     22   2.92978  5.20251  0.99694  2.25700  4.56807  3.21524  3.89245  4.07406  2.95757  3.70333  4.64968  2.81794  3.87259  3.10299  3.50798  2.87961  3.17519  3.69866  5.81949  4.40092     22 d - - -
          2.68618  4.42225  2.77519  2.73123  3.46354  2.40513  3.72494  3.29354  2.67741  2.69355  4.24690  2.90347  2.73739  3.18146  2.89801  2.37887  2.77519  2.98518  4.58477  3.61500
          0.03483  3.68979  4.68291  0.59490  0.80211  0.48576  0.95510
     23   3.10412  4.42313  4.74981  4.22974  3.43882  4.44250  4.92456  1.22063  4.10714  1.81436  3.24780  4.47440  4.72149  4.35426  4.30346  3.81172  3.35783  1.45673  5.41933  4.23542     24 i - - -
          2.68618  4.42225  2.77519  2.73123  3.46354  2.40513  3.72494  3.29354  2.67741  2.69355  4.24690  2.90347  2.73739  3.18146  2.89801  2.37887  2.77519  2.98518  4.58477  3.61503
          0.02871  3.96056  4.68291  0.61958  0.77255  0.48576  0.95510
     24   2.62891  4.86637  2.99642  2.46043  4.16955  3.42518  3.59844  3.57424  1.79929  3.14379  3.80033  2.89618  3.82797  2.49798  2.59563  2.62035  2.49797  3.24124  5.34061  4.03427     25 k - - -
          2.68618  4.42225  2.77519  2.73123  3.46354  2.40513  3.72494  3.29354  2.67741  2.69355  4.24690  2.90347  2.73739  3.18146  2.89801  2.37887  2.77519  2.98518  4.58477  3.61503
          0.02871  3.96056  4.68291  0.61958  0.77255  0.48576  0.95510
     25   3.05357  5.01981  3.23536  2.84097  4.42637  3.53303  3.80972  3.86127  0.92390  3.40740  4.36459  3.26139  4.02755  2.99655  2.45080  3.09007  3.30054  3.56425  5.44522  4.27086     26 k - - -
          2.68618  4.42225  2.77519  2.73123  3.46354  2.40513  3.72494  3.29354  2.67741  2.69355  4.24690  2.90347  2.73739  3.18146  2.89801  2.37887  2.77519  2.98518  4.58477  3.61503
          0.02871  3.96056  4.68291  0.61958  0.77255  0.48576  0.95510
     26   3.25475  4.69117  4.33071  3.97142  3.17060  4.09362  4.59954  2.37997  3.73829  0.77393  3.16688  4.23833  4.51413  4.08554  3.89977  3.67542  3.54516  2.44008  5.08137  3.82488     27 l - - -
          2.68618  4.42225  2.77519  2.73123  3.46354  2.40513  3.72494  3.29354  2.67741  2.69355  4.24690  2.90347  2.73739  3.18146  2.89801  2.37887  2.77519  2.98518  4.58477  3.61503
          0.02871  3.96056  4.68291  0.61958  0.77255  0.48576  0.95510
     27   2.94051  5.13208  3.16397  2.62447  4.53148  3.56503  3.59422  3.91126  1.35875  3.37368  4.22612  3.07512  3.95916  2.23865  2.13689  2.92637  3.12716  3.57871  5.45100  4.22780     28 k - - -
          2.68618  4.42225  2.77519  2.73123  3.46354  2.40513  3.72494  3.29354  2.67741  2.69355  4.24690  2.90347  2.73739  3.18146  2.89801  2.37887  2.77519  2.98518  4.58477  3.61503
          0.02871  3.96056  4.68291  0.61958  0.77255  0.48576  0.95510
     28   2.31903  4.73450  2.46407  2.39506  4.08723  3.21248  3.64944  3.40476  2.47324  3.03917  3.92496  2.85574  3.77048  2.80603  2.93749  2.12731  2.67408  3.13680  5.34959  4.01182     29 s - - -
          2.68618  4.42225  2.77519  2.73123  3.46354  2.40513  3.72494  3.29354  2.67741  2.69355  4.24690  2.90347  2.73739  3.18146  2.89801  2.37887  2.77519  2.98518  4.58477  3.61503
          0.02871  3.96056  4.68291  0.61958  0.77255  0.48576  0.95510
     29   1.81278  4.30927  3.26240  2.81232  3.84888  3.06789  3.88223  3.16230  2.80998  2.90990  3.77389  2.65108  3.77412  3.13444  3.18456  2.41286  2.74837  2.29839  5.22904  3.97569     30 a - - -
          2.68618  4.42225  2.77519  2.73123  3.46354  2.40513  3.72494  3.29354  2.67741  2.69355  4.24690  2.90347  2.73739  3.18146  2.89801  2.37887  2.77519  2.98518  4.58477  3.61503
          0.02871  3.96056  4.68291  0.61958  0.77255  0.48576  0.95510
     30   2.77715  4.54345  3.46893  3.37973  4.51965  0.60526  4.49426  4.14103  3.57296  3.78402  4.76077  3.63326  3.93740  3.89018  3.79898  2.95166  3.26525  3.65236  5.59117  4.62465     31 G - - -
          2.68618  4.42225  2.77519  2.73123  3.46354  2.40513  3.72494  3.29354  2.67741  2.69355  4.24690  2.90347  2.73739  3.18146  2.89801  2.37887  2.77519  2.98518  4.58477  3.61503
          0.02871  3.96056  4.68291  0.61958  0.77255  0.48576  0.95510
     31   2.90904  4.31489  4.37549  3.81923  2.55402  4.06434  4.24345  1.48942  3.69613  1.82035  3.09406  4.02346  4.37364  3.88551  3.86596  3.37604  3.14097  2.06859  4.72170  3.07907     32 i - - -
          2.68618  4.42225  2.77519  2.73123  3.46354  2.40513  3.72494  3.29354  2.67741  2.69355  4.24690  2.90347  2.73739  3.18146  2.89801  2.37887  2.77519  2.98518  4.58477  3.61503
          0.02871  3.96056  4.68291  0.61958  0.77255  0.48576  0.95510
     32   2.77217  2.61610  4.11890  3.57929  2.29081  3.80757  3.53448  2.68860  3.45054  2.35737  3.33822  3.70562  4.16553  3.63200  3.61579  3.10407  3.00253  2.50653  3.74050  1.93442     33 y - - -
          2.68618  4.42225  2.77519  2.73123  3.46354  2.40513  3.72494  3.29354  2.67741  2.69355  4.24690  2.90347  2.73739  3.18146  2.89801  2.37887  2.77519  2.98518  4.58477  3.61503
          0.02871  3.96056  4.68291  0.61958  0.77255  0.48576  0.95510
     33   2.28105  4.19629  3.37695  3.09137  4.11392  3.00746  4.14545  3.39628  3.07909  3.19321  4.08797  3.28955  3.72728  3.42956  3.37326  2.15367  1.30592  2.97363  5.50239  4.26234     34 t - - -
          2.68618  4.42225  2.77519  2.73123  3.46354  2.40513  3.72494  3.29354  2.67741  2.69355  4.24690  2.90347  2.73739  3.18146  2.89801  2.37887  2.77519  2.98518  4.58477  3.61503
          0.02871  3.96056  4.68291  0.61958  0.77255  0.48576  0.95510
     34   2.84419  2.89465  4.53151  3.99409  3.45583  4.06694  4.59799  1.54128  3.87578  2.17167  3.33479  4.16840  4.44493  4.11563  4.05721  3.41953  3.11340  1.37691  5.20482  4.00406     35 v - - -
          2.68618  4.42225  2.77519  2.73123  3.46354  2.40513  3.72494  3.29354  2.67741  2.69355  4.24690  2.90347  2.73739  3.18146  2.89801  2.37887  2.77519  2.98518  4.58477  3.61503
          0.02871  3.96056  4.68291  0.61958  0.77255  0.48576  0.95510
     35   2.26829  4.80645  2.91401  2.42591  4.10931  3.37697  3.61997  3.51779  2.07736  3.11137  3.71881  2.34122  3.80282  2.72720  2.76357  2.61151  2.81653  3.18394  5.33382  4.01032     36 k - - -
          2.68618  4.42226  2.77520  2.73124  3.46354  2.40512  3.72495  3.29348  2.67741  2.69353  4.24690  2.90347  2.73740  3.18144  2.89801  2.37887  2.77520  2.98519  4.58477  3.61504
          0.03777  3.58224  4.68291  0.74069  0.64776  0.48576  0.95510
     36   2.22782  4.19160  3.30516  2.99023  4.24766  1.77552  4.10293  3.65576  3.05200  3.33674  4.16041  3.21503  3.67378  3.35188  3.39436  1.76696  2.33524  3.05354  5.57866  4.34697     42 s - - -
          2.68618  4.42225  2.77519  2.73123  3.46354  2.40513  3.72494  3.29354  2.67741  2.69355  4.24690  2.90347  2.73739  3.18146  2.89801  2.37887  2.77519  2.98518  4.58477  3.61503
          0.02871  3.96056  4.68291  0.61958  0.77255  0.48576  0.95510
     37   2.94949  4.03068  4.61911  4.07407  3.42251  4.27596  4.72135  1.54122  3.96750  1.73228  3.25681  4.30154  4.57974  4.19803  4.16004  3.61831  3.22816  1.36038  5.27876  4.09963     43 v - - -
          2.68618  4.42225  2.77519  2.73123  3.46354  2.40513  3.72494  3.29354  2.67741  2.69355  4.24690  2.90347  2.73739  3.18146  2.89801  2.37887  2.77519  2.98518  4.58477  3.61503
          0.02871  3.96056  4.68291  0.61958  0.77255  0.48576  0.95510
     38   2.61072  4.50646  3.24058  2.67633  3.58723  3.50297  3.00773  2.98250  2.53600  2.37386  2.89012  3.13285  3.88461  2.44272  2.90196  2.74409  2.83828  2.78720  4.99595  3.70427     44 l - - -
          2.68618  4.42225  2.77519  2.73123  3.46354  2.40513  3.72494  3.29354  2.67741  2.69355  4.24690  2.90347  2.73739  3.18146  2.89801  2.37887  2.77519  2.98518  4.58477  3.61503
          0.02871  3.96056  4.68291  0.61958  0.77255  0.48576  0.95510
     39   2.43853  4.27683  3.34607  2.88052  3.67036  2.73939  3.87698  3.02396  2.83278  2.73633  2.20277  3.23121  3.71300  3.17039  3.17597  2.19575  2.76740  2.73899  5.08901  3.84484     45 s - - -
          2.68618  4.42225  2.77519  2.73123  3.46354  2.40513  3.72494  3.29354  2.67741  2.69355  4.24690  2.90347  2.73739  3.18146  2.89801  2.37887  2.77519  2.98518  4.58477  3.61503
          0.02871  3.96056  4.68291  0.61958  0.77255  0.48576  0.95510
     40   2.22353  4.48530  3.14410  2.63767  3.67777  3.37566  2.96706  3.09201  2.58408  2.81419  3.68413  3.08700  3.82759  2.92730  2.97532  2.65648  2.10786  2.85567  5.11410  3.82602     46 t - - -
          2.68618  4.42225  2.77519  2.73123  3.46354  2.40513  3.72494  3.29354  2.67741  2.69355  4.24690  2.90347  2.73739  3.18146  2.89801  2.37887  2.77519  2.98518  4.58477  3.61503
          0.02871  3.96056  4.68291  0.61958  0.77255  0.48576  0.95510
     41   2.46521  4.33272  3.39438  3.02454  3.83221  3.23307  4.03420  3.01552  2.88792  2.79452  3.65669  3.31820  3.85682  3.22657  3.18221  2.65332  1.37225  2.74725  5.30485  4.03425     47 t - - -
          2.68618  4.42225  2.77519  2.73123  3.46354  2.40513  3.72494  3.29354  2.67741  2.69355  4.24690  2.90347  2.73739  3.18146  2.89801  2.37887  2.77519  2.98518  4.58477  3.61503
          0.02871  3.96056  4.68291  0.61958  0.77255  0.48576  0.95510
     42   3.02455  5.13400  3.40706  2.71849  4.57640  3.64270  3.59584  3.91690  1.57614  3.37238  4.24201  3.17058  4.01382  2.73255  1.40060  3.02215  3.19230  3.60229  5.42799  4.25675     48 r - - -
          2.68618  4.42225  2.77519  2.73123  3.46354  2.40513  3.72494  3.29354  2.67741  2.69355  4.24690  2.90347  2.73739  3.18146  2.89801  2.37887  2.77519  2.98518  4.58477  3.61503
          0.02871  3.96056  4.68291  0.61958  0.77255  0.48576  0.95510
     43   2.94951  5.10421  3.20791  2.68190  4.52109  3.58923  3.59606  3.88695  1.53592  3.35824  4.21333  3.11536  3.97292  2.73190  1.56296  2.94556  3.13317  3.55980  5.42981  4.22464     49 k - - -
          2.68618  4.42225  2.77519  2.73123  3.46354  2.40513  3.72494  3.29354  2.67741  2.69355  4.24690  2.90347  2.73739  3.18146  2.89801  2.37887  2.77519  2.98518  4.58477  3.61503
          0.02871  3.96056  4.68291  0.61958  0.77255  0.48576  0.95510
     44   2.20237  4.65211  2.93142  2.47845  4.00948  3.31706  3.54173  3.35953  2.49858  3.04344  3.87390  2.29000  3.78635  2.79598  2.93007  2.48327  2.49780  3.07483  5.29721  3.98322     50 a - - -
          2.68618  4.42225  2.77519  2.73123  3.46354  2.40513  3.72494  3.29354  2.67741  2.69355  4.24690  2.90347  2.73739  3.18146  2.89801  2.37887  2.77519  2.98518  4.58477  3.61503
          0.02871  3.96056  4.68291  0.61958  0.77255  0.48576  0.95510
     45   3.17896  4.63024  4.35755  3.87450  3.00571  4.22988  4.45657  2.27611  3.61412  0.92216  2.95225  4.15894  4.53856  3.93844  3.80263  3.60928  3.42746  2.34916  4.94261  3.51822     51 l - - -
          2.68618  4.42225  2.77519  2.73123  3.46354  2.40513  3.72494  3.29354  2.67741  2.69355  4.24690  2.90347  2.73739  3.18146  2.89801  2.37887  2.77519  2.98518  4.58477  3.61503
          0.02871  3.96056  4.68291  0.61958  0.77255  0.48576  0.95510
     46   2.43955  2.89108  3.64002  3.00938  3.36159  3.41636  3.89379  2.62523  2.99782  2.17063  3.28840  3.40150  3.92439  3.29109  3.29400  2.69852  2.34018  2.35947  4.83817  3.62349     52 l - - -
          2.68618  4.42225  2.77519  2.73123  3.46354  2.40513  3.72494  3.29354  2.67741  2.69355  4.24690  2.90347  2.73739  3.18146  2.89801  2.37887  2.77519  2.98518  4.58477  3.61503
          0.02871  3.96056  4.68291  0.61958  0.77255  0.48576  0.95510
     47   2.70589  4.97383  2.73271  2.38220  4.37180  2.64083  3.64789  3.80697  1.77846  3.34597  4.16412  2.36302  3.82404  2.79308  2.68372  2.68769  2.96298  3.43157  5.50756  4.17257     53 k - - -
          2.68618  4.42225  2.77519  2.73123  3.46354  2.40513  3.72494  3.29354  2.67741  2.69355  4.24690  2.90347  2.73739  3.18146  2.89801  2.37887  2.77519  2.98518  4.58477  3.61503
          0.02871  3.96056  4.68291  0.61958  0.77255  0.48576  0.95510
     48   3.07010  4.40875  4.70856  4.21795  3.50201  4.37008  4.93970  1.17933  4.09387  1.99975  3.31822  4.44664  4.69804  4.36575  4.29674  3.75971  3.34052  1.39493  5.47001  4.26476     54 i - - -
          2.68618  4.42225  2.77519  2.73123  3.46354  2.40513  3.72494  3.29354  2.67741  2.69355  4.24690  2.90347  2.73739  3.18146  2.89801  2.37887  2.77519  2.98518  4.58477  3.61503
          0.02871  3.96056  4.68291  0.61958  0.77255  0.48576  0.95510
     49   2.99679  5.07287  3.26769  2.74938  4.48457  3.57597  3.65612  3.87582  1.11339  3.36648  4.26192  3.16682  4.00158  2.80885  2.11357  3.00836  3.19983  3.56341  5.43209  4.23533     55 k - - -
          2.68618  4.42225  2.77519  2.73123  3.46354  2.40513  3.72494  3.29354  2.67741  2.69355  4.24690  2.90347  2.73739  3.18146  2.89801  2.37887  2.77519  2.98518  4.58477  3.61503
          0.02871  3.96056  4.68291  0.61958  0.77255  0.48576  0.95510
     50   2.77715  4.54345  3.46893  3.37973  4.51965  0.60526  4.49426  4.14103  3.57296  3.78402  4.76077  3.63326  3.93740  3.89018  3.79898  2.95166  3.26525  3.65236  5.59117  4.62465     56 G - - -
          2.68618  4.42225  2.77519  2.73123  3.46354  2.40513  3.72494  3.29354  2.67741  2.69355  4.24690  2.90347  2.73739  3.18146  2.89801  2.37887  2.77519  2.98518  4.58477  3.61503
          0.02871  3.96056  4.68291  0.61958  0.77255  0.48576  0.95510
     51   3.26800  4.63384  4.62577  4.12781  2.15225  4.37404  4.39560  2.29973  3.98449  1.00171  2.95930  4.32511  4.62450  4.11795  4.12040  3.74007  3.50036  2.40752  4.68150  3.26133     57 l - - -
          2.68618  4.42225  2.77519  2.73123  3.46354  2.40513  3.72494  3.29354  2.67741  2.69355  4.24690  2.90347  2.73739  3.18146  2.89801  2.37887  2.77519  2.98518  4.58477  3.61503
          0.02871  3.96056  4.68291  0.61958  0.77255  0.48576  0.95510
     52   2.35969  4.28102  3.28437  3.10465  4.16464  3.00933  4.21187  3.69936  3.18436  3.41295  4.33198  3.31505  3.75549  3.52688  3.46738  0.96561  2.84650  3.21516  5.53018  4.24874     58 s - - -
          2.68618  4.42225  2.77519  2.73123  3.46354  2.40513  3.72494  3.29354  2.67741  2.69355  4.24690  2.90347  2.73739  3.18146  2.89801  2.37887  2.77519  2.98518  4.58477  3.61503
          0.02871  3.96056  4.68291  0.61958  0.77255  0.48576  0.95510
     53   2.94140  5.23929  2.29066  1.06147  4.56991  3.27115  3.82008  4.03722  2.74497  3.63024  4.53472  2.82669  3.87891  3.00908  3.22319  2.88331  3.23713  3.67554  5.75299  4.37450     59 e - - -
          2.68618  4.42225  2.77519  2.73123  3.46354  2.40513  3.72494  3.29354  2.67741  2.69355  4.24690  2.90347  2.73739  3.18146  2.89801  2.37887  2.77519  2.98518  4.58477  3.61503
          0.02871  3.96056  4.68291  0.61958  0.77255  0.48576  0.95510
     54   1.81739  4.25314  3.85657  3.33451  3.43336  3.62710  4.19689  2.14372  3.26038  2.36902  3.44468  3.63128  4.10280  3.55984  3.56155  2.96310  2.84989  1.73384  5.14509  3.92330     60 v - - -
          2.68618  4.42225  2.77519  2.73123  3.46354  2.40513  3.72494  3.29354  2.67741  2.69355  4.24690  2.90347  2.73739  3.18146  2.89801  2.37887  2.77519  2.98518  4.58477  3.61503
          0.02871  3.96056  4.68291  0.61958  0.77255  0.48576  0.95510
     55   3.05357  5.01981  3.23536  2.84097  4.42637  3.53303  3.80972  3.86127  0.92390  3.40740  4.36459  3.26139  4.02755  2.99655  2.45080  3.09007  3.30054  3.56425  5.44522  4.27086     61 k - - -
          2.68618  4.42225  2.77519  2.73123  3.46354  2.40513  3.72494  3.29354  2.67741  2.69355  4.24690  2.90347  2.73739  3.18146  2.89801  2.37887  2.77519  2.98518  4.58477  3.61503
          0.02871  3.96056  4.68291  0.61958  0.77255  0.48576  0.95510
     56   2.87780  4.39653  4.24672  3.91302  3.61533  3.81440  4.69978  2.04877  3.78213  2.28738  3.56756  4.08857  4.37033  4.13579  3.98607  3.32382  3.23741  0.92080  5.41449  4.15137     62 v - - -
          2.68618  4.42225  2.77519  2.73123  3.46354  2.40513  3.72494  3.29354  2.67741  2.69355  4.24690  2.90347  2.73739  3.18146  2.89801  2.37887  2.77519  2.98518  4.58477  3.61503
          0.02871  3.96056  4.68291  0.61958  0.77255  0.48576  0.95510
     57   2.93871  5.49666  1.45905  1.52216  4.78205  3.20848  3.75679  4.29675  2.77667  3.80582  4.66438  2.67505  3.83205  2.92533  3.37046  2.82247  3.22837  3.87497  5.95827  4.45857     63 d - - -
          2.68618  4.42225  2.77519  2.73123  3.46354  2.40513  3.72494  3.29354  2.67741  2.69355  4.24690  2.90347  2.73739  3.18146  2.89801  2.37887  2.77519  2.98518  4.58477  3.61503
          0.02871  3.96056  4.68291  0.61958  0.77255  0.48576  0.95510
     58   3.05357  5.01981  3.23536  2.84097  4.42637  3.53303  3.80972  3.86127  0.92390  3.40740  4.36459  3.26139  4.02755  2.99655  2.45080  3.09007  3.30054  3.56425  5.44522  4.27086     64 k - - -
          2.68618  4.42225  2.77519  2.73123  3.46354  2.40513  3.72494  3.29354  2.67741  2.69355  4.24690  2.90347  2.73739  3.18146  2.89801  2.37887  2.77519  2.98518  4.58477  3.61503
          0.02871  3.96056  4.68291  0.61958  0.77255  0.48576  0.95510
     59   3.10230  4.44762  4.68422  4.18679  3.41495  4.38334  4.88812  1.11038  4.03253  1.85194  3.24828  4.43025  4.69493  4.31134  4.23139  3.76795  3.36718  1.62557  5.39869  4.18850     65 i - - -
          2.68618  4.42225  2.77519  2.73123  3.46354  2.40513  3.72494  3.29354  2.67741  2.69355  4.24690  2.90347  2.73739  3.18146  2.89801  2.37887  2.77519  2.98518  4.58477  3.61503
          0.02871  3.96056  4.68291  0.61958  0.77255  0.48576  0.95510
     60   2.64398  2.89192  3.35749  2.82329  3.95394  3.41084  3.79072  3.24425  1.49110  2.96501  3.87401  3.21570  3.89831  3.00458  2.70575  2.77091  2.93284  2.96148  5.24193  3.99946     66 k - - -
          2.68618  4.42225  2.77519  2.73123  3.46354  2.40513  3.72494  3.29354  2.67741  2.69355  4.24690  2.90347  2.73739  3.18146  2.89801  2.37887  2.77519  2.98518  4.58477  3.61503
          0.02871  3.96056  4.68291  0.61958  0.77255  0.48576  0.95510
     61   2.92308  5.30256  2.16981  1.12151  4.61655  3.24924  3.78623  4.09250  2.73708  3.66271  4.54530  2.76828  3.85724  2.96596  3.25074  2.84792  3.21416  3.71416  5.80367  4.38535     67 e - - -
          2.68618  4.42225  2.77519  2.73123  3.46354  2.40513  3.72494  3.29354  2.67741  2.69355  4.24690  2.90347  2.73739  3.18146  2.89801  2.37887  2.77519  2.98518  4.58477  3.61503
          0.02871  3.96056  4.68291  0.61958  0.77255  0.48576  0.95510
     62   1.18515  4.19512  3.53963  3.19993  3.93287  3.10519  4.18232  2.82784  3.14361  2.92784  3.91098  3.38496  3.79825  3.49006  3.42976  2.47767  2.77810  2.67931  5.41021  4.15941     68 a - - -
          2.68618  4.42225  2.77519  2.73123  3.46354  2.40513  3.72494  3.29354  2.67741  2.69355  4.24690  2.90347  2.73739  3.18146  2.89801  2.37887  2.77519  2.98518  4.58477  3.61503
          0.02871  3.96056  4.68291  0.61958  0.77255  0.48576  0.95510
     63   1.58055  4.26870  3.83712  3.35603  3.61153  3.53206  4.24596  2.02920  3.26654  2.40075  3.51335  3.62254  4.06939  3.58746  3.56122  2.90285  2.93341  2.02651  5.24031  4.01424     69 a - - -
          2.68618  4.42225  2.77519  2.73123  3.46354  2.40513  3.72494  3.29354  2.67741  2.69355  4.24690  2.90347  2.73739  3.18146  2.89801  2.37887  2.77519  2.98518  4.58477  3.61503
          0.02871  3.96056  4.68291  0.61958  0.77255  0.48576  0.95510
     64   2.64679  5.12234  2.51951  1.95643  4.42877  2.87311  3.63010  3.88850  2.38974  3.41408  4.21472  2.24326  3.79403  2.39862  2.91117  2.63244  2.96296  3.50056  5.58786  4.18935     70 e - - -
          2.68618  4.42225  2.77519  2.73123  3.46354  2.40513  3.72494  3.29354  2.67741  2.69355  4.24690  2.90347  2.73739  3.18146  2.89801  2.37887  2.77519  2.98518  4.58477  3.61503
          0.02871  3.96056  4.68291  0.61958  0.77255  0.48576  0.95510
     65   3.02117  5.03412  3.17168  2.75360  4.44105  3.52660  3.76256  3.84598  0.99113  3.39391  4.33213  3.20456  4.01042  2.93858  2.40041  3.04767  3.25998  3.54389  5.45481  4.26153     71 k - - -
          2.68618  4.42225  2.77519  2.73123  3.46354  2.40513  3.72494  3.29354  2.67741  2.69355  4.24690  2.90347  2.73739  3.18146  2.89801  2.37887  2.77519  2.98518  4.58477  3.61503
          0.02871  3.96056  4.68291  0.61958  0.77255  0.48576  0.95510
     66   2.79366  3.12277  4.35534  3.79407  3.27134  3.96452  4.36586  1.69763  3.65706  1.61141  3.18822  3.99754  4.32172  3.89174  3.83720  3.23171  3.04448  1.89850  4.98091  3.78799     72 l - - -
          2.68618  4.42225  2.77519  2.73123  3.46354  2.40513  3.72494  3.29354  2.67741  2.69355  4.24690  2.90347  2.73739  3.18146  2.89801  2.37887  2.77519  2.98518  4.58477  3.61503
          0.02871  3.96056  4.68291  0.61958  0.77255  0.48576  0.95510
     67   2.57947  3.88324  3.77986  3.20381  3.24834  3.64233  3.93034  2.02291  3.03230  2.13600  3.07414  3.44471  4.01255  3.06929  3.36728  2.91553  2.81293  2.05193  4.76382  3.55750     73 i - - -
          2.68618  4.42225  2.77519  2.73123  3.46354  2.40513  3.72494  3.29354  2.67741  2.69355  4.24690  2.90347  2.73739  3.18146  2.89801  2.37887  2.77519  2.98518  4.58477  3.61503
          0.02871  3.96056  4.68291  0.61958  0.77255  0.48576  0.95510
     68   2.61571  4.95666  2.75556  2.05912  4.07357  3.34873  3.53351  3.68431  2.28945  3.23537  4.02702  2.52025  2.97106  2.61417  2.82731  2.52308  2.78821  3.31726  5.42877  4.05829     74 e - - -
          2.68618  4.42225  2.77519  2.73123  3.46354  2.40513  3.72494  3.29354  2.67741  2.69355  4.24690  2.90347  2.73739  3.18146  2.89801  2.37887  2.77519  2.98518  4.58477  3.61503
          0.02871  3.96056  4.68291  0.61958  0.77255  0.48576  0.95510
     69   2.49133  4.11950  3.37492  2.81050  3.05823  3.50124  3.64274  2.71881  2.76547  2.50896  3.39857  3.22625  2.97384  2.97820  3.12921  2.49774  2.75951  2.38753  4.87178  3.54019     75 v - - -
          2.68618  4.42225  2.77519  2.73123  3.46354  2.40513  3.72494  3.29354  2.67741  2.69355  4.24690  2.90347  2.73739  3.18146  2.89801  2.37887  2.77519  2.98518  4.58477  3.61503
          0.02871  3.96056  4.68291  0.61958  0.77255  0.48576  0.95510
     70   1.88837  4.18997  3.22667  2.99645  4.31990  1.43204  4.15628  3.72810  3.13430  3.41623  4.24360  3.21308  3.34245  3.41633  3.46619  2.32071  2.71147  3.18108  5.65059  4.42420     76 g - - -
          2.68620  4.42227  2.77522  2.73126  3.46356  2.40501  3.72497  3.29356  2.67743  2.69357  4.24692  2.90348  2.73742  3.18149  2.89803  2.37877  2.77520  2.98521  4.58479  3.61506
          0.13287  2.16133  4.68291  0.62331  0.76823  0.48576  0.95510
     71   3.43747  4.74681  4.47277  4.10655  1.10251  4.26220  3.51676  3.06044  3.96038  2.44799  3.71035  3.98958  4.58208  4.00404  4.04497  3.61815  3.66591  3.02849  3.69026  1.66944     79 f - - -
          2.68618  4.42225  2.77519  2.73123  3.46354  2.40513  3.72494  3.29354  2.67741  2.69355  4.24690  2.90347  2.73739  3.18146  2.89801  2.37887  2.77519  2.98518  4.58477  3.61503
          0.02871  3.96056  4.68291  0.61958  0.77255  0.48576  0.95510
     72   2.89659  4.32874  4.30358  3.73051  3.17061  4.06046  4.36696  1.65106  3.60526  1.54555  2.76393  4.00226  4.36203  3.57570  3.80734  3.36383  3.12664  1.98431  4.97367  3.77923     80 l - - -
          2.68618  4.42225  2.77519  2.73123  3.46354  2.40513  3.72494  3.29354  2.67741  2.69355  4.24690  2.90347  2.73739  3.18146  2.89801  2.37887  2.77519  2.98518  4.58477  3.61503
          0.02871  3.96056  4.68291  0.61958  0.77255  0.48576  0.95510
     73   2.30669  4.24897  3.28068  2.93800  4.09555  3.04605  4.03046  3.44302  2.94158  3.16359  4.02484  3.21161  2.79857  3.28369  3.27744  2.33124  1.48199  3.02015  5.45158  4.20900     81 t - - -
          2.68618  4.42225  2.77519  2.73123  3.46354  2.40513  3.72494  3.29354  2.67741  2.69355  4.24690  2.90347  2.73739  3.18146  2.89801  2.37887  2.77519  2.98518  4.58477  3.61503
          0.02871  3.96056  4.68291  0.61958  0.77255  0.48576  0.95510
     74   1.18994  4.15899  3.38125  3.14502  4.27393  2.09190  4.23388  3.61475  3.23608  3.36872  4.22721  3.30146  3.68983  3.52244  3.53421  2.41496  2.72385  3.10545  5.62252  4.42310     82 a - - -
          2.68618  4.42225  2.77519  2.73123  3.46354  2.40513  3.72494  3.29354  2.67741  2.69355  4.24690  2.90347  2.73739  3.18146  2.89801  2.37887  2.77519  2.98518  4.58477  3.61503
          0.02871  3.96056  4.68291  0.61958  0.77255  0.48576  0.95510
     75   2.53755  4.24150  3.45887  2.90322  2.76375  3.50999  3.66534  2.74673  2.84324  2.46336  2.84476  3.19701  3.90672  3.14970  3.18020  2.35430  2.53453  2.52340  4.82122  3.57236     83 s - - -
          2.68618  4.42225  2.77519  2.73123  3.46354  2.40513  3.72494  3.29354  2.67741  2.69355  4.24690  2.90347  2.73739  3.18146  2.89801  2.37887  2.77519  2.98518  4.58477  3.61503
          0.02871  3.96056  4.68291  0.61958  0.77255  0.48576  0.95510
     76   2.61505  4.89366  2.38281  1.88236  4.15517  3.35371  3.61134  3.28169  2.41660  3.10701  3.97293  2.86509  3.78501  2.73876  2.89226  2.60513  2.85431  2.93363  5.39221  4.02901     84 e - - -
          2.68618  4.42225  2.77519  2.73123  3.46354  2.40513  3.72494  3.29354  2.67741  2.69355  4.24690  2.90347  2.73739  3.18146  2.89801  2.37887  2.77519  2.98518  4.58477  3.61503
          0.02871  3.96056  4.68291  0.61958  0.77255  0.48576  0.95510
     77   2.35014  4.32292  3.41377  2.85900  3.38342  3.54038  3.78083  2.77266  2.77144  2.16534  3.39961  3.26734  3.92558  2.73951  3.11559  2.79655  2.81887  2.43205  4.85483  2.82844     85 l - - -
          2.68618  4.42225  2.77519  2.73123  3.46354  2.40513  3.72494  3.29354  2.67741  2.69355  4.24690  2.90347  2.73739  3.18146  2.89801  2.37887  2.77519  2.98518  4.58477  3.61503
          0.02871  3.96056  4.68291  0.61958  0.77255  0.48576  0.95510
     78   2.36967  4.10992  3.40362  2.84426  3.41676  3.11464  3.74001  2.81605  2.78628  2.14296  3.38910  3.24267  3.87974  3.10220  3.14075  2.27221  2.77014  2.58030  4.63640  3.64785     86 l - - -
          2.68618  4.42225  2.77519  2.73123  3.46354  2.40513  3.72494  3.29354  2.67741  2.69355  4.24690  2.90347  2.73739  3.18146  2.89801  2.37887  2.77519  2.98518  4.58477  3.61503
          0.02871  3.96056  4.68291  0.61958  0.77255  0.48576  0.95510
     79   2.59055  4.87349  2.65414  2.05827  4.13217  3.36716  3.09496  3.39512  2.36454  2.78935  3.94086  2.87532  3.77503  2.59307  2.83015  2.54577  2.80534  3.21917  5.35368  3.99754     87 e - - -
          2.68618  4.42225  2.77519  2.73123  3.46354  2.40513  3.72494  3.29354  2.67741  2.69355  4.24690  2.90347  2.73739  3.18146  2.89801  2.37887  2.77519  2.98518  4.58477  3.61503
          0.02871  3.96056  4.68291  0.61958  0.77255  0.48576  0.95510
     80   2.61468  4.69245  3.09837  2.52349  3.71291  3.45249  3.62403  3.00789  1.95581  2.76399  3.76550  3.01328  3.83551  2.47100  2.62698  2.67999  2.83875  2.95626  5.18765  3.89352     88 k - - -
          2.68618  4.42225  2.77519  2.73123  3.46354  2.40513  3.72494  3.29354  2.67741  2.69355  4.24690  2.90347  2.73739  3.18146  2.89801  2.37887  2.77519  2.98518  4.58477  3.61503
          0.02871  3.96056  4.68291  0.61958  0.77255  0.48576  0.95510
     81   3.10614  4.93831  3.60590  3.09918  4.31525  3.57670  3.89023  3.86340  2.27592  3.36335  4.36160  3.45200  4.07533  3.10651  0.85193  3.18628  3.36631  3.58364  5.36280  4.22386     89 r - - -
          2.68618  4.42225  2.77519  2.73123  3.46354  2.40513  3.72494  3.29354  2.67741  2.69355  4.24690  2.90347  2.73739  3.18146  2.89801  2.37887  2.77519  2.98518  4.58477  3.61503
          0.02871  3.96056  4.68291  0.61958  0.77255  0.48576  0.95510
     82   2.79764  5.06878  3.08776  2.53461  4.45233  3.52044  3.59481  3.83116  1.38943  3.32604  4.16383  3.00097  3.92080  2.55063  2.20846  2.81814  3.00131  3.49412  5.43690  4.19065     90 k - - -
          2.68618  4.42225  2.77519  2.73123  3.46354  2.40513  3.72494  3.29354  2.67741  2.69355  4.24690  2.90347  2.73739  3.18146  2.89801  2.37887  2.77519  2.98518  4.58477  3.61503
          0.02871  3.96056  4.68291  0.61958  0.77255  0.48576  0.95510
     83   2.58329  4.69550  3.08973  2.52670  3.93558  3.44375  3.62599  3.32730  2.21256  2.94827  2.97214  2.91726  3.83515  2.75874  2.32334  2.36315  2.84537  3.03283  5.20266  3.91439     91 k - - -
          2.68618  4.42225  2.77519  2.73123  3.46354  2.40513  3.72494  3.29354  2.67741  2.69355  4.24690  2.90347  2.73739  3.18146  2.89801  2.37887  2.77519  2.98518  4.58477  3.61503
          0.02871  3.96056  4.68291  0.61958  0.77255  0.48576  0.95510
     84   2.87183  4.36833  4.42348  3.97238  3.56364  4.05677  4.75126  1.78927  3.83012  2.15152  3.42558  4.18799  4.50362  4.15663  4.05743  3.46241  3.22969  1.02593  5.43966  4.19445     92 v - - -
          2.68618  4.42225  2.77519  2.73123  3.46354  2.40513  3.72494  3.29354  2.67741  2.69355  4.24690  2.90347  2.73739  3.18146  2.89801  2.37887  2.77519  2.98518  4.58477  3.61503
          0.02871  3.96056  4.68291  0.61958  0.77255  0.48576  0.95510
     85   2.66815  4.14657  4.03863  3.47036  2.27251  3.76539  3.99816  2.20001  3.35782  2.13851  3.14660  3.50696  4.12436  3.58874  3.56401  3.05669  2.90273  1.83664  4.62941  3.17195     93 v - - -
          2.68618  4.42225  2.77519  2.73123  3.46354  2.40513  3.72494  3.29354  2.67741  2.69355  4.24690  2.90347  2.73739  3.18146  2.89801  2.37887  2.77519  2.98518  4.58477  3.61503
          0.02871  3.96056  4.68291  0.61958  0.77255  0.48576  0.95510
     86   2.55758  4.87850  3.01474  2.45383  4.15865  3.40871  2.80592  3.57248  2.06923  3.13609  3.95180  2.93468  3.82619  2.70790  2.20790  2.55332  2.85115  3.24044  5.32771  3.79329     94 k - - -
          2.68618  4.42225  2.77519  2.73123  3.46354  2.40513  3.72494  3.29354  2.67741  2.69355  4.24690  2.90347  2.73739  3.18146  2.89801  2.37887  2.77519  2.98518  4.58477  3.61503
          0.02871  3.96056  4.68291  0.61958  0.77255  0.48576  0.95510
     87   3.11764  4.46511  4.67244  4.17551  3.37495  4.38780  4.86223  1.11209  4.00679  1.78261  3.22037  4.42323  4.69313  4.28969  4.20199  3.77240  3.38003  1.70088  5.36163  4.14484     95 i - - -
          2.68618  4.42225  2.77519  2.73123  3.46354  2.40513  3.72494  3.29354  2.67741  2.69355  4.24690  2.90347  2.73739  3.18146  2.89801  2.37887  2.77519  2.98518  4.58477  3.61503
          0.02871  3.96056  4.68291  0.61958  0.77255  0.48576  0.95510
     88   2.26080  4.19581  3.35770  3.04342  4.14892  2.99170  4.11421  3.48578  3.04971  3.23336  4.09821  3.25689  3.70601  3.38204  3.36559  1.68529  1.61590  3.03205  5.51438  4.27699     96 t - - -
          2.68618  4.42225  2.77519  2.73123  3.46354  2.40513  3.72494  3.29354  2.67741  2.69355  4.24690  2.90347  2.73739  3.18146  2.89801  2.37887  2.77519  2.98518  4.58477  3.61503
          0.02871  3.96056  4.68291  0.61958  0.77255  0.48576  0.95510
     89   2.46152  4.30659  3.50772  3.26442  4.04804  3.14280  4.27484  3.18595  3.20913  3.04631  4.09159  3.45928  3.85368  3.59966  3.46326  2.66382  1.03092  2.87147  5.47810  4.26483     97 t - - -
          2.68618  4.42225  2.77519  2.73123  3.46354  2.40513  3.72494  3.29354  2.67741  2.69355  4.24690  2.90347  2.73739  3.18146  2.89801  2.37887  2.77519  2.98518  4.58477  3.61503
          0.02871  3.96056  4.68291  0.61958  0.77255  0.48576  0.95510
     90   2.77715  4.54345  3.46893  3.37973  4.51965  0.60526  4.49426  4.14103  3.57296  3.78402  4.76077  3.63326  3.93740  3.89018  3.79898  2.95166  3.26525  3.65236  5.59117  4.62465     98 G - - -
          2.68618  4.42225  2.77519  2.73123  3.46354  2.40513  3.72494  3.29354  2.67741  2.69355  4.24690  2.90347  2.73739  3.18146  2.89801  2.37887  2.77519  2.98518  4.58477  3.61503
          0.02871  3.96056  4.68291  0.61958  0.77255  0.48576  0.95510
     91   2.19428  3.90620  3.54125  3.24136  4.14193  2.94321  4.22570  3.53785  3.19227  3.29861  4.18411  3.34664  3.69504  3.53011  3.46519  1.07096  2.71076  3.05179  5.53519  4.28126     99 s - - -
          2.68618  4.42225  2.77519  2.73123  3.46354  2.40513  3.72494  3.29354  2.67741  2.69355  4.24690  2.90347  2.73739  3.18146  2.89801  2.37887  2.77519  2.98518  4.58477  3.61503
          0.02871  3.96056  4.68291  0.61958  0.77255  0.48576  0.95510
     92   2.87825  5.10834  3.01136  2.53724  4.46998  3.50654  3.56787  3.88070  1.59754  3.34311  4.20451  2.96463  3.92078  1.93843  2.30638  2.86170  3.08048  3.53834  5.45766  4.19481    100 k - - -
          2.68618  4.42225  2.77519  2.73123  3.46354  2.40513  3.72494  3.29354  2.67741  2.69355  4.24690  2.90347  2.73739  3.18146  2.89801  2.37887  2.77519  2.98518  4.58477  3.61503
          0.02871  3.96056  4.68291  0.61958  0.77255  0.48576  0.95510
     93   2.28315  4.99381  2.62864  1.99861  4.31319  3.32495  3.64175  3.74706  2.41485  3.30685  4.12302  2.78794  3.80539  2.11321  2.85543  2.61264  2.94236  3.38449  5.50148  4.13798    101 e - - -
          2.68618  4.42225  2.77519  2.73123  3.46354  2.40513  3.72494  3.29354  2.67741  2.69355  4.24690  2.90347  2.73739  3.18146  2.89801  2.37887  2.77519  2.98518  4.58477  3.61503
          0.02871  3.96056  4.68291  0.61958  0.77255  0.48576  0.95510
     94   3.25804  4.62197  4.59138  4.11006  1.67271  4.32701  4.21829  2.37352  3.96456  1.24364  3.03935  4.25503  4.59718  4.08992  4.09232  3.69168  3.49203  2.45752  4.48214  2.97354    102 l - - -
          2.68618  4.42225  2.77519  2.73123  3.46354  2.40513  3.72494  3.29354  2.67741  2.69355  4.24690  2.90347  2.73739  3.18146  2.89801  2.37887  2.77519  2.98518  4.58477  3.61503
          0.02871  3.96056  4.68291  0.61958  0.77255  0.48576  0.95510
     95   3.08558  5.22569  0.79950  2.39286  4.61485  3.27860  4.01062  4.22336  3.11172  3.81622  4.79670  2.95347  3.93768  3.25025  3.63954  3.03833  3.42620  3.85333  5.76623  4.47381    103 d - - -
          2.68618  4.42225  2.77519  2.73123  3.46354  2.40513  3.72494  3.29354  2.67741  2.69355  4.24690  2.90347  2.73739  3.18146  2.89801  2.37887  2.77519  2.98518  4.58477  3.61503
          0.02871  3.96056  4.68291  0.61958  0.77255  0.48576  0.95510
     96   2.44772  4.98681  2.58343  2.03098  4.29142  3.32780  3.60788  3.73476  2.10114  3.28515  4.08154  2.83126  3.77967  2.74235  2.86688  2.27980  2.78044  3.36210  5.47712  4.10081    104 e - - -
          2.68618  4.42225  2.77519  2.73123  3.46354  2.40513  3.72494  3.29354  2.67741  2.69355  4.24690  2.90347  2.73739  3.18146  2.89801  2.37887  2.77519  2.98518  4.58477  3.61503
          0.02871  3.96056  4.68291  0.61958  0.77255  0.48576  0.95510
     97   3.06582  4.47301  4.67738  4.11672  3.19322  4.39119  4.74162  1.62687  3.99523  1.23905  2.74060  4.38099  4.62753  4.16969  4.16349  3.72632  3.35609  1.89465  5.18609  4.08272    105 l - - -
          2.68618  4.42225  2.77519  2.73123  3.46354  2.40513  3.72494  3.29354  2.67741  2.69355  4.24690  2.90347  2.73739  3.18146  2.89801  2.37887  2.77519  2.98518  4.58477  3.61503
          0.02871  3.96056  4.68291  0.61958  0.77255  0.48576  0.95510
     98   3.25475  4.69117  4.33071  3.97142  3.17060  4.09362  4.59954  2.37997  3.73829  0.77393  3.16688  4.23833  4.51413  4.08554  3.89977  3.67542  3.54516  2.44008  5.08137  3.82488    106 l - - -
          2.68618  4.42225  2.77519  2.73123  3.46354  2.40513  3.72494  3.29354  2.67741  2.69355  4.24690  2.90347  2.73739  3.18146  2.89801  2.37887  2.77519  2.98518  4.58477  3.61503
          0.02871  3.96056  4.68291  0.61958  0.77255  0.48576  0.95510
     99   2.28058  4.34743  2.96454  2.80170  4.33881  1.22401  4.10368  3.78221  3.05321  3.47903  4.33999  3.00900  3.73215  3.36279  3.39218  2.51212  2.83742  3.27294  5.65566  4.38548    107 g - - -
          2.68618  4.42225  2.77519  2.73123  3.46354  2.40513  3.72494  3.29354  2.67741  2.69355  4.24690  2.90347  2.73739  3.18146  2.89801  2.37887  2.77519  2.98518  4.58477  3.61503
          0.02871  3.96056  4.68291  0.61958  0.77255  0.48576  0.95510
    100   2.77715  4.54345  3.46893  3.37973  4.51965  0.60526  4.49426  4.14103  3.57296  3.78402  4.76077  3.63326  3.93740  3.89018  3.79898  2.95166  3.26525  3.65236  5.59117  4.62465    108 G - - -
          2.68618  4.42225  2.77519  2.73123  3.46354  2.40513  3.72494  3.29354  2.67741  2.69355  4.24690  2.90347  2.73739  3.18146  2.89801  2.37887  2.77519  2.98518  4.58477  3.61503
          0.02871  3.96056  4.68291  0.61958  0.77255  0.48576  0.95510
    101   2.77715  4.54345  3.46893  3.37973  4.51965  0.60526  4.49426  4.14103  3.57296  3.78402  4.76077  3.63326  3.93740  3.89018  3.79898  2.95166  3.26525  3.65236  5.59117  4.62465    109 G - - -
          2.68618  4.42225  2.77519  2.73123  3.46354  2.40513  3.72494  3.29354  2.67741  2.69355  4.24690  2.90347  2.73739  3.18146  2.89801  2.37887  2.77519  2.98518  4.58477  3.61503
          0.02871  3.96056  4.68291  0.61958  0.77255  0.48576  0.95510
    102   3.05598  4.40825  4.64211  4.10462  2.49178  4.29919  4.61235  1.33995  3.99034  1.76778  3.09800  4.31570  4.58125  4.16763  4.15105  3.64319  3.29838  1.80156  5.04408  3.78530    110 i - - -
          2.68618  4.42225  2.77519  2.73123  3.46354  2.40513  3.72494  3.29354  2.67741  2.69355  4.24690  2.90347  2.73739  3.18146  2.89801  2.37887  2.77519  2.98518  4.58477  3.61503
          0.02871  3.96056  4.68291  0.61958  0.77255  0.48576  0.95510
    103   2.63786  4.85348  2.85526  1.90095  4.10824  3.38878  3.61597  3.51118  2.36131  3.10065  3.25692  2.91531  3.81004  2.36065  2.78234  2.63485  2.80478  3.18946  5.34234  4.00970    111 e - - -
          2.68618  4.42225  2.77519  2.73123  3.46354  2.40513  3.72494  3.29354  2.67741  2.69355  4.24690  2.90347  2.73739  3.18146  2.89801  2.37887  2.77519  2.98518  4.58477  3.61503
          0.02871  3.96056  4.68291  0.61958  0.77255  0.48576  0.95510
    104   2.25621  4.19681  3.34868  3.03793  4.17036  2.98401  4.11617  3.51700  3.05050  3.25729  4.11811  3.25157  3.70131  3.38086  3.36865  1.48720  1.83097  3.05228  5.53074  4.29224    112 s - - -
          2.68618  4.42225  2.77519  2.73123  3.46354  2.40513  3.72494  3.29354  2.67741  2.69355  4.24690  2.90347  2.73739  3.18146  2.89801  2.37887  2.77519  2.98518  4.58477  3.61503
          0.02871  3.96056  4.68291  0.61958  0.77255  0.48576  0.95510
    105   2.60466  4.29416  3.61833  3.08705  3.34622  3.59291  3.92832  2.62234  2.92584  2.11659  2.00496  3.43775  4.00734  3.19269  3.21304  2.64961  2.88707  2.46456  4.89740  3.66344    113 m - - -
          2.68618  4.42225  2.77519  2.73123  3.46354  2.40513  3.72494  3.29354  2.67741  2.69355  4.24690  2.90347  2.73739  3.18146  2.89801  2.37887  2.77519  2.98518  4.58477  3.61503
          0.02871  3.96056  4.68291  0.61958  0.77255  0.48576  0.95510
    106   1.60044  3.56285  3.62094  3.20827  4.06497  2.96363  4.16066  3.40437  3.15559  3.15040  4.00252  3.33213  3.68309  3.40847  3.45659  1.53728  2.66023  2.95135  5.45023  4.24328    114 s - - -
          2.68618  4.42225  2.77519  2.73123  3.46354  2.40513  3.72494  3.29354  2.67741  2.69355  4.24690  2.90347  2.73739  3.18146  2.89801  2.37887  2.77519  2.98518  4.58477  3.61503
          0.02871  3.96056  4.68291  0.61958  0.77255  0.48576  0.95510
    107   3.10389  4.48377  4.53698  4.10439  3.37748  4.26696  4.79590  1.04571  3.91377  1.88791  3.28048  4.34434  4.63582  4.24288  4.10635  3.70257  3.38494  1.79764  5.32622  4.06296    115 i - - -
          2.68618  4.42225  2.77519  2.73123  3.46354  2.40513  3.72494  3.29354  2.67741  2.69355  4.24690  2.90347  2.73739  3.18146  2.89801  2.37887  2.77519  2.98518  4.58477  3.61503
          0.02871  3.96056  4.68291  0.61958  0.77255  0.48576  0.95510
    108   2.26837  4.19332  3.36868  3.06623  4.12939  2.99829  4.12768  3.44383  3.06437  3.21205  4.08880  3.27191  3.71479  3.40365  3.37019  1.94899  1.41611  3.00434  5.50526  4.26817    116 t - - -
          2.68618  4.42225  2.77519  2.73123  3.46354  2.40513  3.72494  3.29354  2.67741  2.69355  4.24690  2.90347  2.73739  3.18146  2.89801  2.37887  2.77519  2.98518  4.58477  3.61503
          0.02871  3.96056  4.68291  0.61958  0.77255  0.48576  0.95510
    109   3.02952  5.15712  2.52695  0.90639  4.51461  3.33190  3.92692  3.98605  2.81863  3.58924  4.55986  2.98505  3.94080  3.14105  3.23624  3.00326  3.33458  3.66099  5.66962  4.39244    117 e - - -
          2.68618  4.42225  2.77519  2.73123  3.46354  2.40513  3.72494  3.29354  2.67741  2.69355  4.24690  2.90347  2.73739  3.18146  2.89801  2.37887  2.77519  2.98518  4.58477  3.61503
          0.02871  3.96056  4.68291  0.61958  0.77255  0.48576  0.95510
    110   1.68584  4.21075  3.87230  3.46850  3.74582  3.37667  4.35166  2.37271  3.39298  2.56000  3.65496  3.64057  4.00440  3.70661  3.65907  2.79734  2.89538  1.53438  5.36185  4.14048    118 v - - -
          2.68618  4.42225  2.77519  2.73123  3.46354  2.40513  3.72494  3.29354  2.67741  2.69355  4.24690  2.90347  2.73739  3.18146  2.89801  2.37887  2.77519  2.98518  4.58477  3.61503
          0.02871  3.96056  4.68291  0.61958  0.77255  0.48576  0.95510
    111   3.43257  4.75463  4.43860  4.08515  1.03644  4.24502  3.55335  3.05352  3.94404  2.39584  3.68030  3.99562  4.57711  4.00653  4.03664  3.62025  3.66771  3.00755  3.73266  1.83438    119 f - - -
          2.68618  4.42225  2.77519  2.73123  3.46354  2.40513  3.72494  3.29354  2.67741  2.69355  4.24690  2.90347  2.73739  3.18146  2.89801  2.37887  2.77519  2.98518  4.58477  3.61503
          0.02871  3.96056  4.68291  0.61958  0.77255  0.48576  0.95510
    112   2.77715  4.54345  3.46893  3.37973  4.51965  0.60526  4.49426  4.14103  3.57296  3.78402  4.76077  3.63326  3.93740  3.89018  3.79898  2.95166  3.26525  3.65236  5.59117  4.62465    120 G - - -
          2.68618  4.42225  2.77519  2.73123  3.46354  2.40513  3.72494  3.29354  2.67741  2.69355  4.24690  2.90347  2.73739  3.18146  2.89801  2.37887  2.77519  2.98518  4.58477  3.61503
          0.02871  3.96056  4.68291  0.61958  0.77255  0.48576  0.95510
    113   3.02952  5.15712  2.52695  0.90639  4.51461  3.33190  3.92692  3.98605  2.81863  3.58924  4.55986  2.98505  3.94080  3.14105  3.23624  3.00326  3.33458  3.66099  5.66962  4.39244    121 e - - -
          2.68618  4.42225  2.77519  2.73123  3.46354  2.40513  3.72494  3.29354  2.67741  2.69355  4.24690  2.90347  2.73739  3.18146  2.89801  2.37887  2.77519  2.98518  4.58477  3.61503
          0.02871  3.96056  4.68291  0.61958  0.77255  0.48576  0.95510
    114   3.36167  4.73760  4.35919  4.03866  0.99922  4.15663  3.74031  2.86326  3.91428  2.19772  3.54348  4.03683  4.54223  4.03622  4.02708  3.60202  3.62957  2.85841  3.94846  2.23174    122 f - - -
          2.68618  4.42225  2.77519  2.73123  3.46354  2.40513  3.72494  3.29354  2.67741  2.69355  4.24690  2.90347  2.73739  3.18146  2.89801  2.37887  2.77519  2.98518  4.58477  3.61503
          0.02871  3.96056  4.68291  0.61958  0.77255  0.48576  0.95510
    115   3.10614  4.93831  3.60590  3.09918  4.31525  3.57670  3.89023  3.86340  2.27592  3.36335  4.36160  3.45200  4.07533  3.10651  0.85193  3.18628  3.36631  3.58364  5.36280  4.22386    123 r - - -
          2.68618  4.42225  2.77519  2.73123  3.46354  2.40513  3.72494  3.29354  2.67741  2.69355  4.24690  2.90347  2.73739  3.18146  2.89801  2.37887  2.77519  2.98518  4.58477  3.61503
          0.02871  3.96056  4.68291  0.61958  0.77255  0.48576  0.95510
    116   2.21394  2.11564  3.79663  3.37103  3.86135  3.01494  4.19729  3.14540  3.27574  2.94305  3.82700  3.42892  3.72285  3.56071  3.52744  1.91793  2.06108  2.76713  5.29786  4.10600    124 s - - -
          2.68618  4.42225  2.77519  2.73123  3.46354  2.40513  3.72494  3.29354  2.67741  2.69355  4.24690  2.90347  2.73739  3.18146  2.89801  2.37887  2.77519  2.98518  4.58477  3.61503
          0.02871  3.96056  4.68291  0.61958  0.77255  0.48576  0.95510
    117   2.77715  4.54345  3.46893  3.37973  4.51965  0.60526  4.49426  4.14103  3.57296  3.78402  4.76077  3.63326  3.93740  3.89018  3.79898  2.95166  3.26525  3.65236  5.59117  4.62465    125 G - - -
          2.68618  4.42225  2.77519  2.73123  3.46354  2.40513  3.72494  3.29354  2.67741  2.69355  4.24690  2.90347  2.73739  3.18146  2.89801  2.37887  2.77519  2.98518  4.58477  3.61503
          0.02871  3.96056  4.68291  0.61958  0.77255  0.48576  0.95510
    118   3.05357  5.01981  3.23536  2.84097  4.42637  3.53303  3.80972  3.86127  0.92390  3.40740  4.36459  3.26139  4.02755  2.99655  2.45080  3.09007  3.30054  3.56425  5.44522  4.27086    126 k - - -
          2.68618  4.42225  2.77519  2.73123  3.46354  2.40513  3.72494  3.29354  2.67741  2.69355  4.24690  2.90347  2.73739  3.18146  2.89801  2.37887  2.77519  2.98518  4.58477  3.61503
          0.02871  3.96056  4.68291  0.61958  0.77255  0.48576  0.95510
    119   2.46152  4.30659  3.50772  3.26442  4.04804  3.14280  4.27484  3.18595  3.20913  3.04631  4.09159  3.45928  3.85368  3.59966  3.46326  2.66382  1.03092  2.87147  5.47810  4.26483    127 t - - -
          2.68618  4.42225  2.77519  2.73123  3.46354  2.40513  3.72494  3.29354  2.67741  2.69355  4.24690  2.90347  2.73739  3.18146  2.89801  2.37887  2.77519  2.98518  4.58477  3.61503
          0.02871  3.96056  4.68291  0.61958  0.77255  0.48576  0.95510
    120   2.95234  4.93975  2.96282  2.71933  4.11987  3.42519  3.87827  3.76450  2.53413  3.25807  4.28385  3.17969  3.98016  1.08528  2.81642  2.99655  3.24943  3.48882  5.37649  4.07621    128 q - - -
          2.68618  4.42225  2.77519  2.73123  3.46354  2.40513  3.72494  3.29354  2.67741  2.69355  4.24690  2.90347  2.73739  3.18146  2.89801  2.37887  2.77519  2.98518  4.58477  3.61503
          0.02871  3.96056  4.68291  0.61958  0.77255  0.48576  0.95510
    121   3.25462  4.62643  4.67014  4.11376  3.06420  4.45561  4.73713  2.07282  3.93302  0.92952  2.51175  4.41173  4.66429  4.12707  4.09940  3.80031  3.48089  2.24143  5.13093  4.02224    129 l - - -
          2.68618  4.42225  2.77519  2.73123  3.46354  2.40513  3.72494  3.29354  2.67741  2.69355  4.24690  2.90347  2.73739  3.18146  2.89801  2.37887  2.77519  2.98518  4.58477  3.61503
          0.02871  3.96056  4.68291  0.61958  0.77255  0.48576  0.95510
    122   1.73717  3.28131  3.68611  3.27882  4.07907  2.85730  4.20221  3.42949  3.22459  3.17231  4.01754  3.35734  3.67071  3.50916  3.51157  1.42243  2.64496  2.95862  5.46613  4.27151    130 s - - -
          2.68618  4.42225  2.77519  2.73123  3.46354  2.40513  3.72494  3.29354  2.67741  2.69355  4.24690  2.90347  2.73739  3.18146  2.89801  2.37887  2.77519  2.98518  4.58477  3.61503
          0.02871  3.96056  4.68291  0.61958  0.77255  0.48576  0.95510
    123   3.09438  4.89546  3.21456  2.98383  3.34857  3.52381  0.96949  3.81089  2.82458  3.29362  4.34379  3.38941  4.08144  3.35134  3.08478  3.16440  3.40093  3.54436  4.81239  3.29705    131 h - - -
          2.68618  4.42225  2.77519  2.73123  3.46354  2.40513  3.72494  3.29354  2.67741  2.69355  4.24690  2.90347  2.73739  3.18146  2.89801  2.37887  2.77519  2.98518  4.58477  3.61503
          0.02871  3.96056  4.68291  0.61958  0.77255  0.48576  0.95510
    124   2.46152  4.30659  3.50772  3.26442  4.04804  3.14280  4.27484  3.18595  3.20913  3.04631  4.09159  3.45928  3.85368  3.59966  3.46326  2.66382  1.03092  2.87147  5.47810  4.26483    132 t - - -
          2.68618  4.42225  2.77519  2.73123  3.46354  2.40513  3.72494  3.29354  2.67741  2.69355  4.24690  2.90347  2.73739  3.18146  2.89801  2.37887  2.77519  2.98518  4.58477  3.61503
          0.02871  3.96056  4.68291  0.61958  0.77255  0.48576  0.95510
    125   3.23615  4.62948  4.60214  4.06056  3.05185  4.39230  4.68183  2.19393  3.85921  0.96794  2.24756  4.35505  4.62678  4.07942  4.02737  3.74775  3.46767  2.30661  5.09898  3.97198    133 l - - -
          2.68618  4.42225  2.77519  2.73123  3.46354  2.40513  3.72494  3.29354  2.67741  2.69355  4.24690  2.90347  2.73739  3.18146  2.89801  2.37887  2.77519  2.98518  4.58477  3.61503
          0.02871  3.96056  4.68291  0.61958  0.77255  0.48576  0.95510
    126   2.22078  1.46484  3.91783  3.58024  3.88548  2.99159  4.32726  3.15523  3.43760  3.01353  3.94036  3.52255  3.73952  3.74126  3.63012  2.02693  2.70581  2.77381  5.34963  4.13066    134 c - - -
          2.68618  4.42225  2.77519  2.73123  3.46354  2.40513  3.72494  3.29354  2.67741  2.69355  4.24690  2.90347  2.73739  3.18146  2.89801  2.37887  2.77519  2.98518  4.58477  3.61503
          0.02871  3.96056  4.68291  0.61958  0.77255  0.48576  0.95510
    127   2.92668  4.38452  4.41246  3.98355  3.53997  4.03228  4.74835  1.83520  3.82978  2.14290  3.43215  4.18801  4.49691  4.16585  4.04975  3.45545  3.24512  1.00265  5.41958  4.15196    135 v - - -
          2.68618  4.42225  2.77519  2.73123  3.46354  2.40513  3.72494  3.29354  2.67741  2.69355  4.24690  2.90347  2.73739  3.18146  2.89801  2.37887  2.77519  2.98518  4.58477  3.61503
          0.02871  3.96056  4.68291  0.61958  0.77255  0.48576  0.95510
    128   2.43310  4.15908  3.48897  2.94418  3.56188  3.40633  3.88793  2.63051  2.88132  2.58424  3.32986  3.30379  3.88391  3.19848  3.22909  2.37308  2.00313  2.33493  5.01670  3.78242    136 t - - -
          2.68618  4.42225  2.77519  2.73123  3.46354  2.40513  3.72494  3.29354  2.67741  2.69355  4.24690  2.90347  2.73739  3.18146  2.89801  2.37887  2.77519  2.98518  4.58477  3.61503
          0.02871  3.96056  4.68291  0.61958  0.77255  0.48576  0.95510
    129   1.39632  3.49959  3.73520  3.30510  3.96980  2.99887  4.19584  3.18599  3.23039  3.02694  3.90715  3.39426  3.71186  3.51967  3.51004  2.34793  2.00556  2.79307  5.39029  4.19627    137 a - - -
          2.68618  4.42225  2.77519  2.73123  3.46354  2.40513  3.72494  3.29354  2.67741  2.69355  4.24690  2.90347  2.73739  3.18146  2.89801  2.37887  2.77519  2.98518  4.58477  3.61503
          0.02871  3.96056  4.68291  0.61958  0.77255  0.48576  0.95510
    130   2.95234  4.93975  2.96282  2.71933  4.11987  3.42519  3.87827  3.76450  2.53413  3.25807  4.28385  3.17969  3.98016  1.08528  2.81642  2.99655  3.24943  3.48882  5.37649  4.07621    138 q - - -
          2.68618  4.42225  2.77519  2.73123  3.46354  2.40513  3.72494  3.29354  2.67741  2.69355  4.24690  2.90347  2.73739  3.18146  2.89801  2.37887  2.77519  2.98518  4.58477  3.61503
          0.02871  3.96056  4.68291  0.61958  0.77255  0.48576  0.95510
    131   3.19340  4.65398  4.34554  3.95142  3.11666  4.13709  4.58328  2.29219  3.70771  0.84725  3.08899  4.21327  4.53089  4.04634  3.88031  3.62271  3.48094  2.33132  5.07054  3.79858    139 l - - -
          2.68618  4.42225  2.77519  2.73123  3.46354  2.40513  3.72494  3.29354  2.67741  2.69355  4.24690  2.90347  2.73739  3.18146  2.89801  2.37887  2.77519  2.98518  4.58477  3.61503
          0.02871  3.96056  4.68291  0.61958  0.77255  0.48576  0.95510
    132   2.40845  4.34723  3.14713  2.95074  4.15201  3.06299  4.10899  3.56837  3.00710  3.27804  4.21754  3.23604  1.27735  3.38628  3.30923  2.50241  2.79390  3.14851  5.52186  4.24111    140 p - - -
          2.68618  4.42225  2.77519  2.73123  3.46354  2.40513  3.72494  3.29354  2.67741  2.69355  4.24690  2.90347  2.73739  3.18146  2.89801  2.37887  2.77519  2.98518  4.58477  3.61503
          0.02871  3.96056  4.68291  0.61958  0.77255  0.48576  0.95510
    133   2.59817  4.72267  3.04735  2.49131  3.99479  2.79165  3.62127  3.25336  2.03257  2.94930  3.83412  2.98472  3.81559  2.78416  2.55247  2.64269  2.53155  3.02110  5.24782  3.94587    141 k - - -
          2.68618  4.42225  2.77519  2.73123  3.46354  2.40513  3.72494  3.29354  2.67741  2.69355  4.24690  2.90347  2.73739  3.18146  2.89801  2.37887  2.77519  2.98518  4.58477  3.61503
          0.02871  3.96056  4.68291  0.61958  0.77255  0.48576  0.95510
    134   2.37208  5.06086  2.39572  1.96103  4.35616  3.29852  3.30113  3.81798  2.41212  3.34856  4.13372  2.62752  3.53923  2.69691  2.91281  2.44887  2.86067  3.42829  5.52807  4.12746    142 e - - -
          2.68618  4.42225  2.77519  2.73123  3.46354  2.40513  3.72494  3.29354  2.67741  2.69355  4.24690  2.90347  2.73739  3.18146  2.89801  2.37887  2.77519  2.98518  4.58477  3.61503
          0.02871  3.96056  4.68291  0.61958  0.77255  0.48576  0.95510
    135   2.52459  4.32997  3.29152  2.79629  3.51091  2.94319  3.77302  2.86589  2.72711  2.41467  2.33824  3.07605  3.88230  3.01359  3.07968  2.69558  2.79617  2.62810  4.93770  3.69065    143 m - - -
          2.68618  4.42225  2.77519  2.73123  3.46354  2.40513  3.72494  3.29354  2.67741  2.69355  4.24690  2.90347  2.73739  3.18146  2.89801  2.37887  2.77519  2.98518  4.58477  3.61503
          0.02871  3.96056  4.68291  0.61958  0.77255  0.48576  0.95510
    136   2.68999  4.87662  2.73986  2.40794  4.18105  1.98708  3.17501  3.61919  2.24879  3.19988  4.03486  2.86826  3.83087  2.82233  2.68103  2.70876  2.94157  3.28314  5.39855  4.07024    144 g - - -
          2.68618  4.42225  2.77519  2.73123  3.46354  2.40513  3.72494  3.29354  2.67741  2.69355  4.24690  2.90347  2.73739  3.18146  2.89801  2.37887  2.77519  2.98518  4.58477  3.61503
          0.02871  3.96056  4.68291  0.61958  0.77255  0.48576  0.95510
    137   2.64427  4.50942  3.17609  2.85311  3.38222  1.61353  3.84050  3.31232  2.88171  2.96011  3.90068  3.23756  3.90949  3.23230  3.22248  2.78248  2.97589  3.02300  4.87218  2.39094    145 g - - -
          2.68618  4.42225  2.77519  2.73123  3.46354  2.40513  3.72494  3.29354  2.67741  2.69355  4.24690  2.90347  2.73739  3.18146  2.89801  2.37887  2.77519  2.98518  4.58477  3.61503
          0.02871  3.96056  4.68291  0.61958  0.77255  0.48576  0.95510
    138   1.83014  3.96940  3.34518  2.88222  4.04335  2.16395  3.95296  3.44863  2.87168  3.11373  3.94359  3.18111  3.26139  3.09791  3.24802  2.18019  2.53251  3.02066  5.38485  4.13874    146 a - - -
          2.68618  4.42225  2.77519  2.73123  3.46354  2.40513  3.72494  3.29354  2.67741  2.69355  4.24690  2.90347  2.73739  3.18146  2.89801  2.37887  2.77519  2.98518  4.58477  3.61503
          0.02871  3.96056  4.68291  0.61958  0.77255  0.48576  0.95510
    139   2.63040  5.18325  2.28366  1.75342  4.51025  2.50933  3.67709  3.98430  2.57297  3.51359  4.32544  2.27727  3.79467  2.82548  3.10076  2.68189  3.02174  3.58291  5.69581  4.26527    147 e - - -
          2.68618  4.42225  2.77519  2.73123  3.46354  2.40513  3.72494  3.29354  2.67741  2.69355  4.24690  2.90347  2.73739  3.18146  2.89801  2.37887  2.77519  2.98518  4.58477  3.61503
          0.02871  3.96056  4.68291  0.61958  0.77255  0.48576  0.95510
    140   2.59025  4.49631  3.08878  2.95889  4.37686  0.93542  4.19126  3.88622  2.94169  3.55579  4.47009  3.29454  3.84153  3.48215  3.42675  2.73058  3.04302  3.42237  5.59184  4.42421    148 g - - -
          2.68618  4.42225  2.77519  2.73123  3.46354  2.40513  3.72494  3.29354  2.67741  2.69355  4.24690  2.90347  2.73739  3.18146  2.89801  2.37887  2.77519  2.98518  4.58477  3.61503
          0.02871  3.96056  4.68291  0.61958  0.77255  0.48576  0.95510
    141   2.99541  5.06030  3.24179  2.75130  4.46678  3.56233  3.67433  3.86752  1.09050  3.36758  4.27128  3.17044  4.00116  2.83169  2.17384  3.01055  3.20687  3.55654  5.43417  4.23361    149 k - - -
          2.68618  4.42225  2.77519  2.73123  3.46354  2.40513  3.72494  3.29354  2.67741  2.69355  4.24690  2.90347  2.73739  3.18146  2.89801  2.37887  2.77519  2.98518  4.58477  3.61503
          0.02871  3.96056  4.68291  0.61958  0.77255  0.48576  0.95510
    142   2.57943  4.31604  4.43061  3.92382  3.56639  4.10558  4.68634  1.56948  3.82179  2.18940  3.40341  4.16437  4.49650  4.10789  4.05853  3.46965  3.18010  1.21469  5.38245  4.17338    150 v - - -
          2.68618  4.42225  2.77519  2.73123  3.46354  2.40513  3.72494  3.29354  2.67741  2.69355  4.24690  2.90347  2.73739  3.18146  2.89801  2.37887  2.77519  2.98518  4.58477  3.61503
          0.02871  3.96056  4.68291  0.61958  0.77255  0.48576  0.95510
    143   1.54356  4.27633  3.78974  3.35247  3.63016  3.48767  4.25315  1.94618  3.26335  2.43010  3.55100  3.60795  4.05101  3.59702  3.54855  2.88094  2.93844  2.18089  5.25708  4.02207    151 a - - -
          2.68618  4.42225  2.77519  2.73123  3.46354  2.40513  3.72494  3.29354  2.67741  2.69355  4.24690  2.90347  2.73739  3.18146  2.89801  2.37887  2.77519  2.98518  4.58477  3.61503
          0.02871  3.96056  4.68291  0.61958  0.77255  0.48576  0.95510
    144   3.52488  4.81163  4.47869  4.13787  1.50947  4.29122  3.45748  3.24327  3.99521  2.59795  3.85200  3.98362  4.61219  4.01911  4.07254  3.65545  3.75130  3.16211  3.61839  1.09743    152 y - - -
          2.68618  4.42225  2.77519  2.73123  3.46354  2.40513  3.72494  3.29354  2.67741  2.69355  4.24690  2.90347  2.73739  3.18146  2.89801  2.37887  2.77519  2.98518  4.58477  3.61503
          0.02871  3.96056  4.68291  0.61958  0.77255  0.48576  0.95510
    145   3.10413  4.46229  4.64232  4.15952  3.38812  4.35288  4.85317  1.09078  3.98529  1.83900  3.24329  4.40218  4.67845  4.28159  4.18218  3.74592  3.37327  1.70262  5.36713  4.13768    153 i - - -
          2.68618  4.42225  2.77519  2.73123  3.46354  2.40513  3.72494  3.29354  2.67741  2.69355  4.24690  2.90347  2.73739  3.18146  2.89801  2.37887  2.77519  2.98518  4.58477  3.61503
          0.02871  3.96056  4.68291  0.61958  0.77255  0.48576  0.95510
    146   3.08558  5.22569  0.79950  2.39286  4.61485  3.27860  4.01062  4.22336  3.11172  3.81622  4.79670  2.95347  3.93768  3.25025  3.63954  3.03833  3.42620  3.85333  5.76623  4.47381    154 d - - -
          2.68618  4.42225  2.77519  2.73123  3.46354  2.40513  3.72494  3.29354  2.67741  2.69355  4.24690  2.90347  2.73739  3.18146  2.89801  2.37887  2.77519  2.98518  4.58477  3.61503
          0.02871  3.96056  4.68291  0.61958  0.77255  0.48576  0.95510
    147   2.46152  4.30659  3.50772  3.26442  4.04804  3.14280  4.27484  3.18595  3.20913  3.04631  4.09159  3.45928  3.85368  3.59966  3.46326  2.66382  1.03092  2.87147  5.47810  4.26483    155 t - - -
          2.68618  4.42225  2.77519  2.73123  3.46354  2.40513  3.72494  3.29354  2.67741  2.69355  4.24690  2.90347  2.73739  3.18146  2.89801  2.37887  2.77519  2.98518  4.58477  3.61503
          0.02871  3.96056  4.68291  0.61958  0.77255  0.48576  0.95510
    148   3.02952  5.15712  2.52695  0.90639  4.51461  3.33190  3.92692  3.98605  2.81863  3.58924  4.55986  2.98505  3.94080  3.14105  3.23624  3.00326  3.33458  3.66099  5.66962  4.39244    156 e - - -
          2.68618  4.42225  2.77519  2.73123  3.46354  2.40513  3.72494  3.29354  2.67741  2.69355  4.24690  2.90347  2.73739  3.18146  2.89801  2.37887  2.77519  2.98518  4.58477  3.61503
          0.02871  3.96056  4.68291  0.61958  0.77255  0.48576  0.95510
    149   2.53245  4.60204  2.69965  2.54978  4.33210  1.53438  3.86736  3.87039  2.83766  3.48248  4.33231  2.20877  3.77393  3.14237  3.24286  2.61342  2.93439  3.40351  5.61308  4.27795    157 g - - -
          2.68618  4.42225  2.77519  2.73123  3.46354  2.40513  3.72494  3.29354  2.67741  2.69355  4.24690  2.90347  2.73739  3.18146  2.89801  2.37887  2.77519  2.98518  4.58477  3.61503
          0.02871  3.96056  4.68291  0.61958  0.77255  0.48576  0.95510
    150   2.46152  4.30659  3.50772  3.26442  4.04804  3.14280  4.27484  3.18595  3.20913  3.04631  4.09159  3.45928  3.85368  3.59966  3.46326  2.66382  1.03092  2.87147  5.47810  4.26483    158 t - - -
          2.68618  4.42225  2.77519  2.73123  3.46354  2.40513  3.72494  3.29354  2.67741  2.69355  4.24690  2.90347  2.73739  3.18146  2.89801  2.37887  2.77519  2.98518  4.58477  3.61503
          0.02871  3.96056  4.68291  0.61958  0.77255  0.48576  0.95510
    151   3.37166  4.74777  4.35942  4.09108  0.87792  4.03995  3.91825  2.88498  3.99600  2.23497  3.60242  4.11903  4.49690  4.13983  4.09396  3.63678  3.67301  2.88206  4.14204  2.49836    159 f - - -
          2.68618  4.42225  2.77519  2.73123  3.46354  2.40513  3.72494  3.29354  2.67741  2.69355  4.24690  2.90347  2.73739  3.18146  2.89801  2.37887  2.77519  2.98518  4.58477  3.61503
          0.02871  3.96056  4.68291  0.61958  0.77255  0.48576  0.95510
    152   3.10614  4.93831  3.60590  3.09918  4.31525  3.57670  3.89023  3.86340  2.27592  3.36335  4.36160  3.45200  4.07533  3.10651  0.85193  3.18628  3.36631  3.58364  5.36280  4.22386    160 r - - -
          2.68618  4.42225  2.77519  2.73123  3.46354  2.40513  3.72494  3.29354  2.67741  2.69355  4.24690  2.90347  2.73739  3.18146  2.89801  2.37887  2.77519  2.98518  4.58477  3.61503
          0.02871  3.96056  4.68291  0.61958  0.77255  0.48576  0.95510
    153   2.87118  4.61345  3.48795  3.33999  4.32693  3.29599  4.40990  3.89536  3.40490  3.51252  4.56641  3.63763  0.67900  3.79101  3.64013  3.04152  3.31977  3.53064  5.48898  4.44893    161 P - - -
          2.68618  4.42225  2.77519  2.73123  3.46354  2.40513  3.72494  3.29354  2.67741  2.69355  4.24690  2.90347  2.73739  3.18146  2.89801  2.37887  2.77519  2.98518  4.58477  3.61503
          0.02871  3.96056  4.68291  0.61958  0.77255  0.48576  0.95510
    154   2.93908  5.49710  1.45422  1.52652  4.78245  3.20837  3.75702  4.29721  2.77728  3.80633  4.66505  2.67495  3.83213  2.92564  3.37125  2.82275  3.22883  3.87543  5.95877  4.45895    162 d - - -
          2.68618  4.42225  2.77519  2.73123  3.46354  2.40513  3.72494  3.29354  2.67741  2.69355  4.24690  2.90347  2.73739  3.18146  2.89801  2.37887  2.77519  2.98518  4.58477  3.61503
          0.02871  3.96056  4.68291  0.61958  0.77255  0.48576  0.95510
    155   3.10614  4.93831  3.60590  3.09918  4.31525  3.57670  3.89023  3.86340  2.27592  3.36335  4.36160  3.45200  4.07533  3.10651  0.85193  3.18628  3.36631  3.58364  5.36280  4.22386    163 r - - -
          2.68618  4.42225  2.77519  2.73123  3.46354  2.40513  3.72494  3.29354  2.67741  2.69355  4.24690  2.90347  2.73739  3.18146  2.89801  2.37887  2.77519  2.98518  4.58477  3.61503
          0.02871  3.96056  4.68291  0.61958  0.77255  0.48576  0.95510
    156   3.15659  4.48754  4.73331  4.20838  3.29141  4.45055  4.85974  1.26264  4.05523  1.48286  3.11456  4.46405  4.70852  4.28731  4.23449  3.81741  3.40330  1.77633  5.30412  4.13357    164 i - - -
          2.68618  4.42225  2.77519  2.73123  3.46354  2.40513  3.72494  3.29354  2.67741  2.69355  4.24690  2.90347  2.73739  3.18146  2.89801  2.37887  2.77519  2.98518  4.58477  3.61503
          0.02871  3.96056  4.68291  0.61958  0.77255  0.48576  0.95510
    157   2.35582  4.64155  3.14677  2.57580  3.88825  3.39982  3.64956  3.13993  2.11453  2.89876  3.75335  3.04943  3.84702  2.83463  2.30736  2.69621  2.84499  2.58223  5.17727  3.89956    165 k - - -
          2.68618  4.42225  2.77519  2.73123  3.46354  2.40513  3.72494  3.29354  2.67741  2.69355  4.24690  2.90347  2.73739  3.18146  2.89801  2.37887  2.77519  2.98518  4.58477  3.61503
          0.02871  3.96056  4.68291  0.61958  0.77255  0.48576  0.95510
    158   2.55505  5.05977  2.20081  2.21296  4.37347  3.29911  3.62190  3.83320  2.44417  3.36907  4.16270  2.79427  2.97372  2.22552  2.94103  2.49524  2.91718  3.44410  5.55191  4.15258    166 d - - -
          2.68618  4.42225  2.77519  2.73123  3.46354  2.40513  3.72494  3.29354  2.67741  2.69355  4.24690  2.90347  2.73739  3.18146  2.89801  2.37887  2.77519  2.98518  4.58477  3.61503
          0.02871  3.96056  4.68291  0.61958  0.77255  0.48576  0.95510
    159   3.09987  4.49483  4.45960  4.07913  3.43440  4.16059  4.79134  0.97511  3.90895  2.00302  3.35666  4.31217  4.58381  4.24849  4.09550  3.66483  3.39767  1.85153  5.34307  4.08862    167 i - - -
          2.68618  4.42225  2.77519  2.73123  3.46354  2.40513  3.72494  3.29354  2.67741  2.69355  4.24690  2.90347  2.73739  3.18146  2.89801  2.37887  2.77519  2.98518  4.58477  3.61503
          0.02871  3.96056  4.68291  0.61958  0.77255  0.48576  0.95510
    160   0.94990  4.03437  3.70040  3.42867  4.09777  3.02305  4.36110  3.19250  3.36867  3.10090  4.10380  3.48803  3.77468  3.70050  3.60562  2.51642  2.79318  2.82820  5.54598  4.34705    168 a - - -
          2.68618  4.42225  2.77519  2.73123  3.46354  2.40513  3.72494  3.29354  2.67741  2.69355  4.24690  2.90347  2.73739  3.18146  2.89801  2.37887  2.77519  2.98518  4.58477  3.61503
          0.02871  3.96056  4.68291  0.61958  0.77255  0.48576  0.95510
    161   2.62583  5.24447  1.99247  1.55688  4.52504  3.26388  3.66514  4.00409  2.55546  3.52696  4.33882  2.73292  3.79872  2.72097  3.08538  2.70754  3.03437  3.60642  5.70268  4.02125    169 e - - -
          2.68618  4.42225  2.77519  2.73123  3.46354  2.40513  3.72494  3.29354  2.67741  2.69355  4.24690  2.90347  2.73739  3.18146  2.89801  2.37887  2.77519  2.98518  4.58477  3.61503
          0.02871  3.96056  4.68291  0.61958  0.77255  0.48576  0.95510
    162   2.80603  4.85207  3.32104  2.81727  4.31758  3.35550  3.71492  3.76023  2.10946  3.31105  4.20333  3.11936  3.95756  2.89022  1.21612  2.90585  3.10938  3.42529  5.38636  4.16149    170 r - - -
          2.68618  4.42225  2.77519  2.73123  3.46354  2.40513  3.72494  3.29354  2.67741  2.69355  4.24690  2.90347  2.73739  3.18146  2.89801  2.37887  2.77519  2.98518  4.58477  3.61503
          0.02871  3.96056  4.68291  0.61958  0.77255  0.48576  0.95510
    163   3.44873  4.76056  4.45661  4.10380  1.05010  4.25687  3.53076  3.08871  3.96141  2.43404  3.70987  3.99541  4.58449  4.01167  4.04764  3.62761  3.68097  3.03524  3.70480  1.75557    171 f - - -
          2.68618  4.42225  2.77519  2.73123  3.46354  2.40513  3.72494  3.29354  2.67741  2.69355  4.24690  2.90347  2.73739  3.18146  2.89801  2.37887  2.77519  2.98518  4.58477  3.61503
          0.02871  3.96056  4.68291  0.61958  0.77255  0.48576  0.95510
    164   2.75806  5.14960  2.17919  2.10882  4.49540  2.04382  3.70089  3.96756  2.61857  3.50940  4.33211  2.24834  3.79956  2.81841  3.14681  2.63102  3.03717  3.57095  5.70138  4.27565    172 g - - -
          2.68618  4.42225  2.77519  2.73123  3.46354  2.40513  3.72494  3.29354  2.67741  2.69355  4.24690  2.90347  2.73739  3.18146  2.89801  2.37887  2.77519  2.98518  4.58477  3.61503
          0.02871  3.96056  4.68291  0.61958  0.77255  0.48576  0.95510
    165   3.03289  4.41557  4.52454  3.96766  3.24500  4.26222  4.62532  1.96637  3.84248  1.54736  2.44723  4.23683  4.54163  4.06087  4.03829  3.59141  3.27124  1.43892  5.16200  4.01918    173 v - - -
          2.68618  4.42225  2.77519  2.73123  3.46354  2.40513  3.72494  3.29354  2.67741  2.69355  4.24690  2.90347  2.73739  3.18146  2.89801  2.37887  2.77519  2.98518  4.58477  3.61503
          0.02871  3.96056  4.68291  0.61958  0.77255  0.48576  0.95510
    166   2.86778  5.20592  0.97580  2.26779  4.57936  3.21942  3.90495  4.09260  2.97667  3.71953  4.66866  2.82894  3.87831  3.11810  3.52754  2.89398  3.28471  3.71627  5.81997  4.41348    174 d - - -
          2.68618  4.42225  2.77519  2.73123  3.46354  2.40513  3.72494  3.29354  2.67741  2.69355  4.24690  2.90347  2.73739  3.18146  2.89801  2.37887  2.77519  2.98518  4.58477  3.61503
          0.02871  3.96056  4.68291  0.61958  0.77255  0.48576  0.95510
    167   2.22126  4.60084  2.93690  2.53994  4.00708  3.20569  2.77492  3.45098  2.55489  3.08044  3.92316  3.00316  2.32615  2.92972  2.95790  2.60114  2.83906  3.10658  5.31189  3.99633    175 a - - -
          2.68618  4.42225  2.77519  2.73123  3.46354  2.40513  3.72494  3.29354  2.67741  2.69355  4.24690  2.90347  2.73739  3.18146  2.89801  2.37887  2.77519  2.98518  4.58477  3.61503
          0.02871  3.96056  4.68291  0.61958  0.77255  0.48576  0.95510
    168   2.82441  5.33031  1.59220  1.92816  4.63419  2.60963  3.70027  4.12996  2.64802  3.54260  4.46225  2.50955  3.80499  2.85361  3.20941  2.73996  3.09887  3.71452  5.81273  4.34516    176 d - - -
          2.68618  4.42225  2.77519  2.73123  3.46354  2.40513  3.72494  3.29354  2.67741  2.69355  4.24690  2.90347  2.73739  3.18146  2.89801  2.37887  2.77519  2.98518  4.58477  3.61503
          0.02871  3.96056  4.68291  0.61958  0.77255  0.48576  0.95510
    169   1.71093  4.36820  3.15953  2.74001  3.84826  3.24249  3.82708  3.13202  2.72439  2.87948  3.76152  3.13344  3.78274  2.94115  3.11131  2.27115  2.60091  2.76275  5.21538  3.95274    177 a - - -
          2.68618  4.42225  2.77519  2.73123  3.46354  2.40513  3.72494  3.29354  2.67741  2.69355  4.24690  2.90347  2.73739  3.18146  2.89801  2.37887  2.77519  2.98518  4.58477  3.61503
          0.02871  3.96056  4.68291  0.61958  0.77255  0.48576  0.95510
    170   2.01769  2.87761  4.05584  3.56680  3.56820  3.38425  4.27305  2.36940  3.45830  2.51121  3.51214  3.67448  3.97733  3.72021  3.68048  2.73473  2.81843  1.56347  5.12792  3.92994    178 v - - -
          2.68618  4.42225  2.77519  2.73123  3.46354  2.40513  3.72494  3.29354  2.67741  2.69355  4.24690  2.90347  2.73739  3.18146  2.89801  2.37887  2.77519  2.98518  4.58477  3.61503
          0.02871  3.96056  4.68291  0.61958  0.77255  0.48576  0.95510
    171   2.84278  4.47590  3.76213  3.22434  3.25173  3.80449  4.03355  2.56944  2.93148  1.29387  3.05291  3.58952  4.16726  3.01017  3.13235  3.11714  3.07743  2.53296  4.94722  3.71179    179 l - - -
          2.68618  4.42225  2.77519  2.73123  3.46354  2.40513  3.72494  3.29354  2.67741  2.69355  4.24690  2.90347  2.73739  3.18146  2.89801  2.37887  2.77519  2.98518  4.58477  3.61503
          0.02871  3.96056  4.68291  0.61958  0.77255  0.48576  0.95510
    172   2.86701  5.47618  1.53815  1.60582  4.75618  3.21362  3.72328  4.27259  2.71106  3.76382  4.59996  2.56393  3.81801  2.79006  3.29515  2.78625  3.17838  3.84458  5.92489  4.42317    180 d - - -
          2.68618  4.42225  2.77519  2.73123  3.46354  2.40513  3.72494  3.29354  2.67741  2.69355  4.24690  2.90347  2.73739  3.18146  2.89801  2.37887  2.77519  2.98518  4.58477  3.61503
          0.02871  3.96056  4.68291  0.61958  0.77255  0.48576  0.95510
    173   2.79782  4.79647  2.75946  2.65405  4.17394  3.24411  3.99424  3.90375  2.90556  3.54077  4.49585  1.01111  3.90050  3.26753  3.26288  2.86189  3.18282  3.51705  5.46980  4.11624    181 n - - -
          2.68618  4.42225  2.77519  2.73123  3.46354  2.40513  3.72494  3.29354  2.67741  2.69355  4.24690  2.90347  2.73739  3.18146  2.89801  2.37887  2.77519  2.98518  4.58477  3.61503
          0.02871  3.96056  4.68291  0.61958  0.77255  0.48576  0.95510
    174   3.06708  4.40080  4.71906  4.22530  3.51680  4.37874  4.94759  1.23996  4.10627  2.01916  3.33024  4.45321  4.70313  4.37627  4.31001  3.76609  3.33606  1.30801  5.47983  4.27471    182 i - - -
          2.68618  4.42225  2.77519  2.73123  3.46354  2.40513  3.72494  3.29354  2.67741  2.69355  4.24690  2.90347  2.73739  3.18146  2.89801  2.37887  2.77519  2.98518  4.58477  3.61503
          0.02871  3.96056  4.68291  0.61958  0.77255  0.48576  0.95510
    175   2.35389  4.21402  3.69530  3.13698  3.36849  3.61597  3.96373  2.15021  3.05116  1.98475  3.23861  3.47797  4.01667  3.35079  3.35204  2.49251  2.80644  2.23996  4.89643  3.67973    183 l - - -
          2.68618  4.42225  2.77519  2.73123  3.46354  2.40513  3.72494  3.29354  2.67741  2.69355  4.24690  2.90347  2.73739  3.18146  2.89801  2.37887  2.77519  2.98518  4.58477  3.61503
          0.02871  3.96056  4.68291  0.61958  0.77255  0.48576  0.95510
    176   3.13544  4.67694  3.92378  3.57406  2.31574  3.89803  3.63795  3.06602  3.40236  2.57917  3.77972  3.72146  4.33996  3.69900  3.60504  3.30676  3.41695  2.76718  3.97615  1.09260    184 y - - -
          2.68618  4.42225  2.77519  2.73123  3.46354  2.40513  3.72494  3.29354  2.67741  2.69355  4.24690  2.90347  2.73739  3.18146  2.89801  2.37887  2.77519  2.98518  4.58477  3.61503
          0.02871  3.96056  4.68291  0.61958  0.77255  0.48576  0.95510
    177   0.97036  4.17681  3.45568  3.24135  4.22891  2.76894  4.29148  3.47662  3.29368  3.31098  4.22246  3.37295  3.73087  3.60544  3.56015  2.47422  2.77454  3.02591  5.59886  4.40761    185 a - - -
          2.68618  4.42225  2.77519  2.73123  3.46354  2.40513  3.72494  3.29354  2.67741  2.69355  4.24690  2.90347  2.73739  3.18146  2.89801  2.37887  2.77519  2.98518  4.58477  3.61503
          0.02871  3.96056  4.68291  0.61958  0.77255  0.48576  0.95510
    178   3.10614  4.93831  3.60590  3.09918  4.31525  3.57670  3.89023  3.86340  2.27592  3.36335  4.36160  3.45200  4.07533  3.10651  0.85193  3.18628  3.36631  3.58364  5.36280  4.22386    186 r - - -
          2.68618  4.42225  2.77519  2.73123  3.46354  2.40513  3.72494  3.29354  2.67741  2.69355  4.24690  2.90347  2.73739  3.18146  2.89801  2.37887  2.77519  2.98518  4.58477  3.61503
          0.02871  3.96056  4.68291  0.61958  0.77255  0.48576  0.95510
    179   1.00356  3.72102  3.82053  3.48942  4.05959  3.00077  4.36099  3.12225  3.39290  3.05938  4.03626  3.49867  3.75228  3.70586  3.62636  2.47133  2.73849  2.75636  5.52147  4.32700    187 a - - -
          2.68618  4.42225  2.77519  2.73123  3.46354  2.40513  3.72494  3.29354  2.67741  2.69355  4.24690  2.90347  2.73739  3.18146  2.89801  2.37887  2.77519  2.98518  4.58477  3.61503
          0.02871  3.96056  4.68291  0.61958  0.77255  0.48576  0.95510
    180   2.96252  4.43393  4.13172  3.60979  2.48135  3.97681  3.84866  2.58571  3.48089  1.61447  3.27545  3.80815  4.31008  3.69468  3.68898  3.28010  3.19309  2.41618  4.25694  1.83786    188 l - - -
          2.68618  4.42225  2.77519  2.73123  3.46354  2.40513  3.72494  3.29354  2.67741  2.69355  4.24690  2.90347  2.73739  3.18146  2.89801  2.37887  2.77519  2.98518  4.58477  3.61503
          0.02871  3.96056  4.68291  0.61958  0.77255  0.48576  0.95510
    181   2.49053  4.52430  2.90025  2.62963  4.16297  3.16029  3.87712  3.54595  2.72546  3.24439  4.11125  1.94152  3.77999  3.08897  3.10610  2.59341  1.85111  3.15714  5.47638  4.16292    189 t - - -
          2.68618  4.42225  2.77519  2.73123  3.46354  2.40513  3.72494  3.29354  2.67741  2.69355  4.24690  2.90347  2.73739  3.18146  2.89801  2.37887  2.77519  2.98518  4.58477  3.61503
          0.02871  3.96056  4.68291  0.61958  0.77255  0.48576  0.95510
    182   2.58535  4.46516  3.21908  2.83321  3.29184  3.35550  3.77934  3.22329  2.81044  2.87642  3.80966  3.21038  3.89072  3.16806  3.15650  1.61338  2.90799  2.93908  4.80297  2.51885    190 s - - -
          2.68618  4.42225  2.77519  2.73123  3.46354  2.40513  3.72494  3.29354  2.67741  2.69355  4.24690  2.90347  2.73739  3.18146  2.89801  2.37887  2.77519  2.98518  4.58477  3.61503
          0.02871  3.96056  4.68291  0.61958  0.77255  0.48576  0.95510
    183   3.02952  5.15712  2.52695  0.90639  4.51461  3.33190  3.92692  3.98605  2.81863  3.58924  4.55986  2.98505  3.94080  3.14105  3.23624  3.00326  3.33458  3.66099  5.66962  4.39244    191 e - - -
          2.68618  4.42225  2.77519  2.73123  3.46354  2.40513  3.72494  3.29354  2.67741  2.69355  4.24690  2.90347  2.73739  3.18146  2.89801  2.37887  2.77519  2.98518  4.58477  3.61503
          0.02871  3.96056  4.68291  0.61958  0.77255  0.48576  0.95510
    184   2.88630  4.78728  3.13553  2.84636  3.22430  3.48090  1.32807  3.55062  2.65210  3.07671  4.10475  3.24673  4.01514  3.17730  2.93141  2.96319  3.18869  3.17407  4.74005  3.18033    192 h - - -
          2.68618  4.42225  2.77519  2.73123  3.46354  2.40513  3.72494  3.29354  2.67741  2.69355  4.24690  2.90347  2.73739  3.18146  2.89801  2.37887  2.77519  2.98518  4.58477  3.61503
          0.02871  3.96056  4.68291  0.61958  0.77255  0.48576  0.95510
    185   2.95234  4.93975  2.96282  2.71933  4.11987  3.42519  3.87827  3.76450  2.53413  3.25807  4.28385  3.17969  3.98016  1.08528  2.81642  2.99655  3.24943  3.48882  5.37649  4.07621    193 q - - -
          2.68618  4.42225  2.77519  2.73123  3.46354  2.40513  3.72494  3.29354  2.67741  2.69355  4.24690  2.90347  2.73739  3.18146  2.89801  2.37887  2.77519  2.98518  4.58477  3.61503
          0.02871  3.96056  4.68291  0.61958  0.77255  0.48576  0.95510
    186   2.63906  4.05098  3.89374  3.31818  3.06467  3.70386  3.78655  2.43479  3.19839  1.92044  2.27161  3.59493  4.06288  3.45824  3.43318  2.98355  2.86986  2.35574  4.64472  2.77597    194 l - - -
          2.68618  4.42225  2.77519  2.73123  3.46354  2.40513  3.72494  3.29354  2.67741  2.69355  4.24690  2.90347  2.73739  3.18146  2.89801  2.37887  2.77519  2.98518  4.58477  3.61503
          0.02871  3.96056  4.68291  0.61958  0.77255  0.48576  0.95510
    187   2.85588  5.33746  2.17224  1.39250  4.63681  3.23442  3.71523  4.13239  2.64760  3.65253  4.48882  2.19930  3.81995  2.87536  3.18195  2.75384  3.13341  3.72585  5.81673  4.35571    195 e - - -
          2.68618  4.42225  2.77519  2.73123  3.46354  2.40513  3.72494  3.29354  2.67741  2.69355  4.24690  2.90347  2.73739  3.18146  2.89801  2.37887  2.77519  2.98518  4.58477  3.61503
          0.02871  3.96056  4.68291  0.61958  0.77255  0.48576  0.95510
    188   3.25475  4.69117  4.33071  3.97142  3.17060  4.09362  4.59954  2.37997  3.73829  0.77393  3.16688  4.23833  4.51413  4.08554  3.89977  3.67542  3.54516  2.44008  5.08137  3.82488    196 l - - -
          2.68618  4.42225  2.77519  2.73123  3.46354  2.40513  3.72494  3.29354  2.67741  2.69355  4.24690  2.90347  2.73739  3.18146  2.89801  2.37887  2.77519  2.98518  4.58477  3.61503
          0.02871  3.96056  4.68291  0.61958  0.77255  0.48576  0.95510
    189   3.00568  4.46734  4.47852  3.93486  3.18876  4.24505  4.62468  1.95918  3.79829  1.13602  3.05170  4.21856  4.53936  4.03300  4.00498  3.58363  3.22675  1.84147  5.17063  4.02157    197 l - - -
          2.68618  4.42225  2.77519  2.73123  3.46354  2.40513  3.72494  3.29354  2.67741  2.69355  4.24690  2.90347  2.73739  3.18146  2.89801  2.37887  2.77519  2.98518  4.58477  3.61503
          0.02871  3.96056  4.68291  0.61958  0.77255  0.48576  0.95510
    190   2.66564  5.02740  2.23320  1.99526  4.29805  3.31848  3.61780  3.74687  2.44106  2.72492  4.10520  2.43839  3.78347  2.72087  2.93328  2.64123  2.90941  3.32363  5.49992  4.10999    198 e - - -
          2.68618  4.42225  2.77519  2.73123  3.46354  2.40513  3.72494  3.29354  2.67741  2.69355  4.24690  2.90347  2.73739  3.18146  2.89801  2.37887  2.77519  2.98518  4.58477  3.61503
          0.02871  3.96056  4.68291  0.61958  0.77255  0.48576  0.95510
    191   2.58849  4.64167  3.00953  2.50478  3.85626  2.81589  3.64976  3.26346  2.38526  2.90256  3.74900  2.99774  3.82220  2.49245  2.86860  2.66359  2.51721  2.95763  5.17279  3.01150    199 k - - -
          2.68618  4.42225  2.77519  2.73123  3.46354  2.40513  3.72494  3.29354  2.67741  2.69355  4.24690  2.90347  2.73739  3.18146  2.89801  2.37887  2.77519  2.98518  4.58477  3.61503
          0.02871  3.96056  4.68291  0.61958  0.77255  0.48576  0.95510
    192   3.12122  4.51299  4.56587  4.02278  3.18611  4.32042  4.68755  2.04178  3.86420  1.12236  2.87093  4.30266  4.59432  4.09372  4.05527  3.66754  3.36509  1.72147  5.17887  4.03580    200 l - - -
          2.68618  4.42225  2.77519  2.73123  3.46354  2.40513  3.72494  3.29354  2.67741  2.69355  4.24690  2.90347  2.73739  3.18146  2.89801  2.37887  2.77519  2.98518  4.58477  3.61503
          0.02871  3.96056  4.68291  0.61958  0.77255  0.48576  0.95510
    193   1.36452  3.62982  3.63830  3.24090  4.13457  2.29277  4.19570  3.51718  3.20818  3.23045  4.06237  3.33345  3.65894  3.48893  3.50667  2.01079  2.64065  3.01621  5.50558  4.31056    201 a - - -
          2.68618  4.42225  2.77519  2.73123  3.46354  2.40513  3.72494  3.29354  2.67741  2.69355  4.24690  2.90347  2.73739  3.18146  2.89801  2.37887  2.77519  2.98518  4.58477  3.61503
          0.02871  3.96056  4.68291  0.61958  0.77255  0.48576  0.95510
    194   2.02685  4.82339  2.86690  2.25012  4.09869  3.31550  3.61875  3.51083  2.21070  3.06819  3.92492  2.88117  3.80569  2.67953  2.73647  2.62124  2.75623  3.18291  5.33120  4.00504    202 a - - -
          2.68618  4.42225  2.77519  2.73123  3.46354  2.40513  3.72494  3.29354  2.67741  2.69355  4.24690  2.90347  2.73739  3.18146  2.89801  2.37887  2.77519  2.98518  4.58477  3.61503
          0.02871  3.96056  4.68291  0.61958  0.77255  0.48576  0.95510
    195   2.65028  4.99304  2.82291  1.99697  4.30430  3.39563  3.59753  3.53245  1.77365  3.26531  4.07569  2.89915  3.71987  2.69049  2.64445  2.63573  2.92434  3.36739  5.43888  4.10540    203 k - - -
          2.68618  4.42225  2.77519  2.73123  3.46354  2.40513  3.72494  3.29354  2.67741  2.69355  4.24690  2.90347  2.73739  3.18146  2.89801  2.37887  2.77519  2.98518  4.58477  3.61503
          0.02871  3.96056  4.68291  0.61958  0.77255  0.48576  0.95510
    196   3.13774  4.51644  4.58706  4.03264  1.85288  4.29168  4.40651  2.28421  3.90099  1.35713  2.29823  4.24844  4.53505  4.02985  4.04047  3.61604  3.36009  2.37737  4.76085  3.44667    204 l - - -
          2.68618  4.42225  2.77519  2.73123  3.46354  2.40513  3.72494  3.29354  2.67741  2.69355  4.24690  2.90347  2.73739  3.18146  2.89801  2.37887  2.77519  2.98518  4.58477  3.61503
          0.02871  3.96056  4.68291  0.61958  0.77255  0.48576  0.95510
    197   2.05703  4.49821  3.10452  2.61610  3.85119  3.31323  2.84403  3.16575  2.58179  2.92005  3.77247  3.06153  3.79841  2.94582  2.98214  2.15023  2.76066  2.90850  5.19405  3.90037    205 a - - -
          2.68618  4.42225  2.77520  2.73119  3.46354  2.40513  3.72495  3.29354  2.67741  2.69355  4.24690  2.90347  2.73740  3.18146  2.89801  2.37887  2.77520  2.98518  4.58477  3.61503
          0.04665  3.31529  4.68291  0.55286  0.85638  0.48576  0.95510
    198   2.66695  5.03046  2.39797  1.68377  4.39022  2.87375  3.67038  3.84405  2.53762  3.39838  4.20823  2.79189  3.78497  2.81926  3.04225  2.30643  2.76523  3.45496  5.59578  4.19704    207 e - - -
          2.68618  4.42225  2.77519  2.73123  3.46354  2.40513  3.72494  3.29354  2.67741  2.69355  4.24690  2.90347  2.73739  3.18146  2.89801  2.37887  2.77519  2.98518  4.58477  3.61503
          0.02871  3.96056  4.68291  0.61958  0.77255  0.48576  0.95510
    199   2.74598  4.99971  2.43103  1.59356  4.47254  1.99176  3.77800  3.92563  2.67276  3.50939  4.36056  2.82882  3.81856  2.95568  3.14265  2.71228  3.06037  3.52844  5.68703  4.30817    208 e - - -
          2.68618  4.42225  2.77519  2.73123  3.46354  2.40513  3.72494  3.29354  2.67741  2.69355  4.24690  2.90347  2.73739  3.18146  2.89801  2.37887  2.77519  2.98518  4.58477  3.61503
          0.02871  3.96056  4.68291  0.61958  0.77255  0.48576  0.95510
    200   2.27169  4.91053  2.64605  2.05317  4.20755  3.33164  3.61031  3.64472  2.41253  3.21295  4.01408  2.82238  2.95332  2.71744  2.80952  2.53701  2.77461  3.28456  5.42262  4.05688    209 e - - -
          2.68621  4.42228  2.77523  2.73126  3.46357  2.40498  3.72498  3.29313  2.67744  2.69358  4.24693  2.90350  2.73743  3.18149  2.89804  2.37890  2.77523  2.98521  4.58480  3.61506
          0.15129  2.03145  4.68291  0.65802  0.72956  0.48576  0.95510
    201   3.52658  4.80083  4.51668  4.17792  1.27060  4.30335  3.46138  3.22356  4.03195  2.57330  3.82928  4.00151  4.61965  4.03971  4.09517  3.66691  3.75146  3.14713  3.61729  1.29567    212 f - - -
          2.68618  4.42225  2.77519  2.73123  3.46354  2.40513  3.72494  3.29354  2.67741  2.69355  4.24690  2.90347  2.73739  3.18146  2.89801  2.37887  2.77519  2.98518  4.58477  3.61503
          0.02871  3.96056  4.68291  0.61958  0.77255  0.48576  0.95510
    202   2.95915  5.07490  3.35317  2.73086  4.51584  3.45586  3.60228  3.86734  1.63121  3.34419  4.20572  3.14679  3.98590  2.74109  1.44799  2.96597  3.10704  3.54540  5.41927  4.23030    213 r - - -
          2.68618  4.42225  2.77519  2.73123  3.46354  2.40513  3.72494  3.29354  2.67741  2.69355  4.24690  2.90347  2.73739  3.18146  2.89801  2.37887  2.77519  2.98518  4.58477  3.61503
          0.02871  3.96056  4.68291  0.61958  0.77255  0.48576  0.95510
    203   3.13166  4.59639  4.35392  3.88997  3.11293  4.16863  4.54305  2.17278  3.64711  0.93241  3.04147  4.16731  4.38759  3.97363  3.83735  3.57211  3.40015  2.27068  5.07043  3.82506    214 l - - -
          2.68618  4.42225  2.77519  2.73123  3.46354  2.40513  3.72494  3.29354  2.67741  2.69355  4.24690  2.90347  2.73739  3.18146  2.89801  2.37887  2.77519  2.98518  4.58477  3.61503
          0.02871  3.96056  4.68291  0.61958  0.77255  0.48576  0.95510
    204   3.18818  4.59223  4.57715  4.06198  3.12616  4.34228  4.70496  2.04061  3.86025  0.95158  2.98178  4.33915  4.62567  4.11301  4.04190  3.71393  3.44099  2.04336  5.15503  3.97432    215 l - - -
          2.68618  4.42225  2.77519  2.73123  3.46354  2.40513  3.72494  3.29354  2.67741  2.69355  4.24690  2.90347  2.73739  3.18146  2.89801  2.37887  2.77519  2.98518  4.58477  3.61503
          0.02871  3.96056  4.68291  0.61958  0.77255  0.48576  0.95510
    205   3.06732  4.44073  4.61468  4.15375  3.44397  4.28851  4.87210  1.07522  3.99742  1.95056  3.29276  4.38152  4.65194  4.29588  4.19729  3.69656  3.34998  1.64239  5.41260  4.18507    216 i - - -
          2.68618  4.42225  2.77519  2.73123  3.46354  2.40513  3.72494  3.29354  2.67741  2.69355  4.24690  2.90347  2.73739  3.18146  2.89801  2.37887  2.77519  2.98518  4.58477  3.61503
          0.02871  3.96056  4.68291  0.61958  0.77255  0.48576  0.95510
    206   3.06962  4.39403  4.72641  4.20580  3.48697  4.40588  4.91232  1.33525  4.09088  1.98711  3.17237  4.44516  4.70032  4.34505  4.29360  3.77336  3.32642  1.26035  5.43960  4.25250    217 v - - -
          2.68618  4.42225  2.77519  2.73123  3.46354  2.40513  3.72494  3.29354  2.67741  2.69355  4.24690  2.90347  2.73739  3.18146  2.89801  2.37887  2.77519  2.98518  4.58477  3.61503
          0.02871  3.96056  4.68291  0.61958  0.77255  0.48576  0.95510
    207   3.08558  5.22569  0.79950  2.39286  4.61485  3.27860  4.01062  4.22336  3.11172  3.81622  4.79670  2.95347  3.93768  3.25025  3.63954  3.03833  3.42620  3.85333  5.76623  4.47381    218 d - - -
          2.68618  4.42225  2.77519  2.73123  3.46354  2.40513  3.72494  3.29354  2.67741  2.69355  4.24690  2.90347  2.73739  3.18146  2.89801  2.37887  2.77519  2.98518  4.58477  3.61503
          0.02871  3.96056  4.68291  0.61958  0.77255  0.48576  0.95510
    208   2.35969  4.28102  3.28437  3.10465  4.16464  3.00933  4.21187  3.69936  3.18436  3.41295  4.33198  3.31505  3.75549  3.52688  3.46738  0.96561  2.84650  3.21516  5.53018  4.24874    219 s - - -
          2.68618  4.42225  2.77519  2.73123  3.46354  2.40513  3.72494  3.29354  2.67741  2.69355  4.24690  2.90347  2.73739  3.18146  2.89801  2.37887  2.77519  2.98518  4.58477  3.61503
          0.02871  3.96056  4.68291  0.61958  0.77255  0.48576  0.95510
    209   3.07040  4.41029  4.70563  4.21579  3.49915  4.36758  4.93754  1.17056  4.09057  1.99631  3.31614  4.44462  4.69658  4.36307  4.29334  3.75773  3.34119  1.40975  5.46786  4.26234    220 i - - -
          2.68618  4.42225  2.77519  2.73123  3.46354  2.40513  3.72494  3.29354  2.67741  2.69355  4.24690  2.90347  2.73739  3.18146  2.89801  2.37887  2.77519  2.98518  4.58477  3.61503
          0.02871  3.96056  4.68291  0.61958  0.77255  0.48576  0.95510
    210   3.11254  4.50142  4.55489  4.00138  3.14900  4.31130  4.64031  1.74428  3.84039  1.55796  1.74678  4.28000  4.57156  4.05962  4.02276  3.64821  3.34755  2.09104  5.12555  3.99339    221 l - - -
          2.68618  4.42225  2.77519  2.73123  3.46354  2.40513  3.72494  3.29354  2.67741  2.69355  4.24690  2.90347  2.73739  3.18146  2.89801  2.37887  2.77519  2.98518  4.58477  3.61503
          0.02871  3.96056  4.68291  0.61958  0.77255  0.48576  0.95510
    211   1.27739  4.34009  3.07110  2.83164  4.16180  3.06009  4.02665  3.51485  2.94237  3.26303  4.13854  2.49358  3.74712  3.27657  3.29045  2.52116  2.80694  3.09154  5.51400  4.23402    222 a - - -
          2.68618  4.42225  2.77519  2.73123  3.46354  2.40513  3.72494  3.29354  2.67741  2.69355  4.24690  2.90347  2.73739  3.18146  2.89801  2.37887  2.77519  2.98518  4.58477  3.61503
          0.02871  3.96056  4.68291  0.61958  0.77255  0.48576  0.95510
    212   2.54401  2.88144  3.70244  3.17777  3.35580  3.49934  3.96077  2.59357  3.04155  1.77427  3.38595  2.89839  3.96731  3.37263  3.31416  2.82710  2.83174  2.38877  4.87383  3.62088    223 l - - -
          2.68618  4.42225  2.77519  2.73123  3.46354  2.40513  3.72494  3.29354  2.67741  2.69355  4.24690  2.90347  2.73739  3.18146  2.89801  2.37887  2.77519  2.98518  4.58477  3.61503
          0.02871  3.96056  4.68291  0.61958  0.77255  0.48576  0.95510
    213   3.37166  4.74777  4.35942  4.09108  0.87792  4.03995  3.91825  2.88498  3.99600  2.23497  3.60242  4.11903  4.49690  4.13983  4.09396  3.63678  3.67301  2.88206  4.14204  2.49836    224 f - - -
          2.68618  4.42225  2.77519  2.73123  3.46354  2.40513  3.72494  3.29354  2.67741  2.69355  4.24690  2.90347  2.73739  3.18146  2.89801  2.37887  2.77519  2.98518  4.58477  3.61503
          0.02871  3.96056  4.68291  0.61958  0.77255  0.48576  0.95510
    214   3.10614  4.93831  3.60590  3.09918  4.31525  3.57670  3.89023  3.86340  2.27592  3.36335  4.36160  3.45200  4.07533  3.10651  0.85193  3.18628  3.36631  3.58364  5.36280  4.22386    225 r - - -
          2.68618  4.42225  2.77519  2.73123  3.46354  2.40513  3.72494  3.29354  2.67741  2.69355  4.24690  2.90347  2.73739  3.18146  2.89801  2.37887  2.77519  2.98518  4.58477  3.61503
          0.02871  3.96056  4.68291  0.61958  0.77255  0.48576  0.95510
    215   2.77492  4.33170  4.18124  3.81760  3.64467  3.75253  4.64232  2.01561  3.68501  2.30304  3.54624  3.99171  4.31443  4.03832  3.90770  3.20252  3.00678  1.01679  5.44398  4.18976    226 v - - -
          2.68618  4.42225  2.77519  2.73123  3.46354  2.40513  3.72494  3.29354  2.67741  2.69355  4.24690  2.90347  2.73739  3.18146  2.89801  2.37887  2.77519  2.98518  4.58477  3.61503
          0.02871  3.96056  4.68291  0.61958  0.77255  0.48576  0.95510
    216   3.08558  5.22569  0.79950  2.39286  4.61485  3.27860  4.01062  4.22336  3.11172  3.81622  4.79670  2.95347  3.93768  3.25025  3.63954  3.03833  3.42620  3.85333  5.76623  4.47381    227 d - - -
          2.68618  4.42225  2.77519  2.73123  3.46354  2.40513  3.72494  3.29354  2.67741  2.69355  4.24690  2.90347  2.73739  3.18146  2.89801  2.37887  2.77519  2.98518  4.58477  3.61503
          0.02871  3.96056  4.68291  0.61958  0.77255  0.48576  0.95510
    217   3.52538  4.79983  4.51687  4.17789  1.25933  4.30296  3.46227  3.22126  4.03187  2.57096  3.82709  4.00180  4.61928  4.03977  4.09503  3.66654  3.75030  3.14518  3.61828  1.30896    228 f - - -
          2.68618  4.42225  2.77519  2.73123  3.46354  2.40513  3.72494  3.29354  2.67741  2.69355  4.24690  2.90347  2.73739  3.18146  2.89801  2.37887  2.77519  2.98518  4.58477  3.61503
          0.02871  3.96056  4.68291  0.61958  0.77255  0.48576  0.95510
    218   2.23351  2.67199  3.72051  3.26620  3.85909  3.03986  4.13912  3.14826  3.18594  2.93442  3.81377  3.38624  3.72723  3.47607  3.46821  1.62615  2.20594  2.68409  5.28604  4.08478    229 s - - -
          2.68618  4.42225  2.77519  2.73123  3.46354  2.40513  3.72494  3.29354  2.67741  2.69355  4.24690  2.90347  2.73739  3.18146  2.89801  2.37887  2.77519  2.98518  4.58477  3.61503
          0.02871  3.96056  4.68291  0.61958  0.77255  0.48576  0.95510
    219   2.77715  4.54345  3.46893  3.37973  4.51965  0.60526  4.49426  4.14103  3.57296  3.78402  4.76077  3.63326  3.93740  3.89018  3.79898  2.95166  3.26525  3.65236  5.59117  4.62465    230 G - - -
          2.68618  4.42225  2.77519  2.73123  3.46354  2.40513  3.72494  3.29354  2.67741  2.69355  4.24690  2.90347  2.73739  3.18146  2.89801  2.37887  2.77519  2.98518  4.58477  3.61503
          0.02871  3.96056  4.68291  0.61958  0.77255  0.48576  0.95510
    220   3.10614  4.93831  3.60590  3.09918  4.31525  3.57670  3.89023  3.86340  2.27592  3.36335  4.36160  3.45200  4.07533  3.10651  0.85193  3.18628  3.36631  3.58364  5.36280  4.22386    231 r - - -
          2.68618  4.42225  2.77519  2.73123  3.46354  2.40513  3.72494  3.29354  2.67741  2.69355  4.24690  2.90347  2.73739  3.18146  2.89801  2.37887  2.77519  2.98518  4.58477  3.61503
          0.02871  3.96056  4.68291  0.61958  0.77255  0.48576  0.95510
    221   2.77715  4.54345  3.46893  3.37973  4.51965  0.60526  4.49426  4.14103  3.57296  3.78402  4.76077  3.63326  3.93740  3.89018  3.79898  2.95166  3.26525  3.65236  5.59117  4.62465    232 G - - -
          2.68618  4.42225  2.77519  2.73123  3.46354  2.40513  3.72494  3.29354  2.67741  2.69355  4.24690  2.90347  2.73739  3.18146  2.89801  2.37887  2.77519  2.98518  4.58477  3.61503
          0.02871  3.96056  4.68291  0.61958  0.77255  0.48576  0.95510
    222   3.02952  5.15712  2.52695  0.90639  4.51461  3.33190  3.92692  3.98605  2.81863  3.58924  4.55986  2.98505  3.94080  3.14105  3.23624  3.00326  3.33458  3.66099  5.66962  4.39244    233 e - - -
          2.68618  4.42225  2.77519  2.73123  3.46354  2.40513  3.72494  3.29354  2.67741  2.69355  4.24690  2.90347  2.73739  3.18146  2.89801  2.37887  2.77519  2.98518  4.58477  3.61503
          0.02871  3.96056  4.68291  0.61958  0.77255  0.48576  0.95510
    223   3.25475  4.69117  4.33071  3.97142  3.17060  4.09362  4.59954  2.37997  3.73829  0.77393  3.16688  4.23833  4.51413  4.08554  3.89977  3.67542  3.54516  2.44008  5.08137  3.82488    234 l - - -
          2.68618  4.42225  2.77519  2.73123  3.46354  2.40513  3.72494  3.29354  2.67741  2.69355  4.24690  2.90347  2.73739  3.18146  2.89801  2.37887  2.77519  2.98518  4.58477  3.61503
          0.02871  3.96056  4.68291  0.61958  0.77255  0.48576  0.95510
    224   1.42362  4.32703  3.07335  2.79076  4.18906  3.04347  3.98640  3.58993  2.90260  3.27403  4.11328  2.50226  3.71916  3.21880  3.27367  2.19446  2.76483  3.13576  5.51680  4.24662    235 a - - -
          2.68618  4.42225  2.77519  2.73123  3.46354  2.40513  3.72494  3.29354  2.67741  2.69355  4.24690  2.90347  2.73739  3.18146  2.89801  2.37887  2.77519  2.98518  4.58477  3.61503
          0.02871  3.96056  4.68291  0.61958  0.77255  0.48576  0.95510
    225   2.92228  5.45495  1.74971  1.31416  4.74431  3.21677  3.75096  4.25106  2.75063  3.76738  4.62271  2.68800  3.83136  2.91804  3.32929  2.81424  3.20902  3.83562  5.92024  4.43461    236 e - - -
          2.68618  4.42225  2.77519  2.73123  3.46354  2.40513  3.72494  3.29354  2.67741  2.69355  4.24690  2.90347  2.73739  3.18146  2.89801  2.37887  2.77519  2.98518  4.58477  3.61503
          0.02871  3.96056  4.68291  0.61958  0.77255  0.48576  0.95510
    226   3.10614  4.93831  3.60590  3.09918  4.31525  3.57670  3.89023  3.86340  2.27592  3.36335  4.36160  3.45200  4.07533  3.10651  0.85193  3.18628  3.36631  3.58364  5.36280  4.22386    237 r - - -
          2.68618  4.42225  2.77519  2.73123  3.46354  2.40513  3.72494  3.29354  2.67741  2.69355  4.24690  2.90347  2.73739  3.18146  2.89801  2.37887  2.77519  2.98518  4.58477  3.61503
          0.02871  3.96056  4.68291  0.61958  0.77255  0.48576  0.95510
    227   2.95234  4.93975  2.96282  2.71933  4.11987  3.42519  3.87827  3.76450  2.53413  3.25807  4.28385  3.17969  3.98016  1.08528  2.81642  2.99655  3.24943  3.48882  5.37649  4.07621    238 q - - -
          2.68618  4.42225  2.77519  2.73123  3.46354  2.40513  3.72494  3.29354  2.67741  2.69355  4.24690  2.90347  2.73739  3.18146  2.89801  2.37887  2.77519  2.98518  4.58477  3.61503
          0.02871  3.96056  4.68291  0.61958  0.77255  0.48576  0.95510
    228   2.95234  4.93975  2.96282  2.71933  4.11987  3.42519  3.87827  3.76450  2.53413  3.25807  4.28385  3.17969  3.98016  1.08528  2.81642  2.99655  3.24943  3.48882  5.37649  4.07621    239 q - - -
          2.68618  4.42225  2.77519  2.73123  3.46354  2.40513  3.72494  3.29354  2.67741  2.69355  4.24690  2.90347  2.73739  3.18146  2.89801  2.37887  2.77519  2.98518  4.58477  3.61503
          0.02871  3.96056  4.68291  0.61958  0.77255  0.48576  0.95510
    229   2.99620  5.06956  3.26043  2.74951  4.47983  3.57232  3.66060  3.87355  1.10754  3.36661  4.26408  3.16744  4.00136  2.81448  2.12960  3.00867  3.20140  3.56148  5.43260  4.23474    240 k - - -
          2.68618  4.42225  2.77519  2.73123  3.46354  2.40513  3.72494  3.29354  2.67741  2.69355  4.24690  2.90347  2.73739  3.18146  2.89801  2.37887  2.77519  2.98518  4.58477  3.61503
          0.02871  3.96056  4.68291  0.61958  0.77255  0.48576  0.95510
    230   3.25475  4.69117  4.33071  3.97142  3.17060  4.09362  4.59954  2.37997  3.73829  0.77393  3.16688  4.23833  4.51413  4.08554  3.89977  3.67542  3.54516  2.44008  5.08137  3.82488    241 l - - -
          2.68618  4.42225  2.77519  2.73123  3.46354  2.40513  3.72494  3.29354  2.67741  2.69355  4.24690  2.90347  2.73739  3.18146  2.89801  2.37887  2.77519  2.98518  4.58477  3.61503
          0.02871  3.96056  4.68291  0.61958  0.77255  0.48576  0.95510
    231   1.64653  4.45493  2.89694  2.64626  4.24590  2.89708  3.91962  3.65389  2.81611  3.32052  4.15953  1.98428  3.74062  3.13143  3.21463  2.53002  2.82118  3.21101  5.54739  4.24971    242 a - - -
          2.68618  4.42225  2.77519  2.73123  3.46354  2.40513  3.72494  3.29354  2.67741  2.69355  4.24690  2.90347  2.73739  3.18146  2.89801  2.37887  2.77519  2.98518  4.58477  3.61503
          0.02871  3.96056  4.68291  0.61958  0.77255  0.48576  0.95510
    232   2.74505  4.76523  3.09095  2.66995  3.84503  3.46055  3.75034  3.09429  2.41217  2.83220  3.86658  3.12270  3.93141  1.57507  2.72419  2.82225  3.01174  2.97894  5.23848  3.89266    243 q - - -
          2.68618  4.42225  2.77519  2.73123  3.46354  2.40513  3.72494  3.29354  2.67741  2.69355  4.24690  2.90347  2.73739  3.18146  2.89801  2.37887  2.77519  2.98518  4.58477  3.61503
          0.02871  3.96056  4.68291  0.61958  0.77255  0.48576  0.95510
    233   2.71382  4.29576  3.76087  3.21091  2.45365  3.71307  2.98371  2.69119  3.10316  2.26984  2.15030  3.51468  4.07690  3.38250  3.37557  2.98881  2.94439  2.53582  4.44709  2.91384    244 m - - -
          2.68618  4.42225  2.77519  2.73123  3.46354  2.40513  3.72494  3.29354  2.67741  2.69355  4.24690  2.90347  2.73739  3.18146  2.89801  2.37887  2.77519  2.98518  4.58477  3.61503
          0.02871  3.96056  4.68291  0.61958  0.77255  0.48576  0.95510
    234   3.25475  4.69117  4.33071  3.97142  3.17060  4.09362  4.59954  2.37997  3.73829  0.77393  3.16688  4.23833  4.51413  4.08554  3.89977  3.67542  3.54516  2.44008  5.08137  3.82488    245 l - - -
          2.68618  4.42225  2.77519  2.73123  3.46354  2.40513  3.72494  3.29354  2.67741  2.69355  4.24690  2.90347  2.73739  3.18146  2.89801  2.37887  2.77519  2.98518  4.58477  3.61503
          0.02871  3.96056  4.68291  0.61958  0.77255  0.48576  0.95510
    235   2.48437  4.36560  3.29358  2.75588  3.28632  3.43841  3.76008  2.90351  2.70521  2.62261  3.01502  3.11398  3.86450  2.97412  3.08047  1.94686  2.79021  2.67564  4.96966  3.69924    246 s - - -
          2.68618  4.42225  2.77519  2.73123  3.46354  2.40513  3.72494  3.29354  2.67741  2.69355  4.24690  2.90347  2.73739  3.18146  2.89801  2.37887  2.77519  2.98518  4.58477  3.61503
          0.02871  3.96056  4.68291  0.61958  0.77255  0.48576  0.95510
    236   2.92871  5.05635  3.31052  2.69359  4.43440  3.59333  3.59362  3.81426  1.72965  3.30437  4.16006  3.01981  3.97067  2.73460  1.46000  2.89363  3.11265  3.49645  5.38978  4.02402    247 r - - -
          2.68618  4.42225  2.77519  2.73123  3.46354  2.40513  3.72494  3.29354  2.67741  2.69355  4.24690  2.90347  2.73739  3.18146  2.89801  2.37887  2.77519  2.98518  4.58477  3.61503
          0.02871  3.96056  4.68291  0.61958  0.77255  0.48576  0.95510
    237   3.21278  4.64869  4.44804  4.00164  3.08263  4.24876  4.61473  2.17465  3.74817  0.87587  3.02197  4.27028  4.58619  4.06423  3.92237  3.67886  3.48156  2.27981  5.07339  3.81495    248 l - - -
          2.68618  4.42225  2.77519  2.73123  3.46354  2.40513  3.72494  3.29354  2.67741  2.69355  4.24690  2.90347  2.73739  3.18146  2.89801  2.37887  2.77519  2.98518  4.58477  3.61503
          0.02871  3.96056  4.68291  0.61958  0.77255  0.48576  0.95510
    238   2.32747  4.31911  3.11283  2.56939  3.78265  3.40205  3.67984  2.83536  2.52803  2.82284  3.67754  2.71453  3.81832  2.48132  2.94403  2.64511  2.47937  2.86628  5.12858  3.84234    249 a - - -
          2.68618  4.42225  2.77519  2.73123  3.46354  2.40513  3.72494  3.29354  2.67741  2.69355  4.24690  2.90347  2.73739  3.18146  2.89801  2.37887  2.77519  2.98518  4.58477  3.61503
          0.02871  3.96056  4.68291  0.61958  0.77255  0.48576  0.95510
    239   2.88821  5.08026  3.24548  2.62751  4.44825  3.57057  2.82265  3.84146  1.52273  3.31959  4.15884  3.07780  3.94175  2.71027  1.90184  2.88307  3.01321  3.50932  5.40443  4.17071    250 k - - -
          2.68618  4.42225  2.77519  2.73123  3.46354  2.40513  3.72494  3.29354  2.67741  2.69355  4.24690  2.90347  2.73739  3.18146  2.89801  2.37887  2.77519  2.98518  4.58477  3.61503
          0.02871  3.96056  4.68291  0.61958  0.77255  0.48576  0.95510
    240   3.10553  4.44656  4.68678  4.13289  3.25155  4.38944  4.76463  1.33879  4.00720  1.63209  2.46770  4.38853  4.63844  4.20165  4.18070  3.73039  3.34172  1.80610  5.22694  4.10093    251 i - - -
          2.68618  4.42225  2.77519  2.73123  3.46354  2.40513  3.72494  3.29354  2.67741  2.69355  4.24690  2.90347  2.73739  3.18146  2.89801  2.37887  2.77519  2.98518  4.58477  3.61503
          0.02871  3.96056  4.68291  0.61958  0.77255  0.48576  0.95510
    241   1.31185  4.13791  3.42140  3.14570  4.21875  2.93149  4.20448  3.55588  3.18983  3.31427  4.17148  3.29346  3.67984  3.48854  3.48955  1.71380  2.69483  3.05828  5.58858  4.36788    252 a - - -
          2.68618  4.42225  2.77519  2.73123  3.46354  2.40513  3.72494  3.29354  2.67741  2.69355  4.24690  2.90347  2.73739  3.18146  2.89801  2.37887  2.77519  2.98518  4.58477  3.61503
          0.02871  3.96056  4.68291  0.61958  0.77255  0.48576  0.95510
    242   2.88856  5.07591  2.53465  1.15101  4.31360  3.33143  3.80989  3.71441  2.63973  3.17962  4.31405  2.92179  3.90128  3.00381  3.05085  2.87614  3.17514  3.41679  5.57710  4.21508    253 e - - -
          2.68618  4.42225  2.77519  2.73123  3.46354  2.40513  3.72494  3.29354  2.67741  2.69355  4.24690  2.90347  2.73739  3.18146  2.89801  2.37887  2.77519  2.98518  4.58477  3.61503
          0.02871  3.96056  4.68291  0.61958  0.77255  0.48576  0.95510
    243   2.91779  5.34935  2.07810  1.16058  4.65340  3.23741  3.77001  4.13787  2.73746  3.69079  4.56201  2.73725  3.84624  2.94462  3.27384  2.83162  3.20646  3.74804  5.83924  4.39747    254 e - - -
          2.68618  4.42225  2.77519  2.73123  3.46354  2.40513  3.72494  3.29354  2.67741  2.69355  4.24690  2.90347  2.73739  3.18146  2.89801  2.37887  2.77519  2.98518  4.58477  3.61503
          0.02871  3.96056  4.68291  0.61958  0.77255  0.48576  0.95510
    244   3.38227  4.72104  4.36636  3.99134  1.30461  4.19372  3.46162  3.21140  3.85903  2.64781  3.82792  3.68859  4.52809  3.92652  3.96797  3.53933  3.61097  3.08695  3.65151  1.37765    255 f - - -
          2.68618  4.42225  2.77519  2.73123  3.46354  2.40513  3.72494  3.29354  2.67741  2.69355  4.24690  2.90347  2.73739  3.18146  2.89801  2.37887  2.77519  2.98518  4.58477  3.61503
          0.02871  3.96056  4.68291  0.61958  0.77255  0.48576  0.95510
    245   2.79782  4.79647  2.75946  2.65405  4.17394  3.24411  3.99424  3.90375  2.90556  3.54077  4.49585  1.01111  3.90050  3.26753  3.26288  2.86189  3.18282  3.51705  5.46980  4.11624    256 n - - -
          2.68618  4.42225  2.77519  2.73123  3.46354  2.40513  3.72494  3.29354  2.67741  2.69355  4.24690  2.90347  2.73739  3.18146  2.89801  2.37887  2.77519  2.98518  4.58477  3.61503
          0.02871  3.96056  4.68291  0.61958  0.77255  0.48576  0.95510
    246   2.95052  4.04645  4.58236  4.06656  3.54573  4.19711  4.78432  1.63702  3.94845  2.12624  3.38506  4.28329  4.57034  4.22592  4.16661  3.56834  3.22883  1.07329  5.40746  4.19007    257 v - - -
          2.68618  4.42225  2.77519  2.73123  3.46354  2.40513  3.72494  3.29354  2.67741  2.69355  4.24690  2.90347  2.73739  3.18146  2.89801  2.37887  2.77519  2.98518  4.58477  3.61503
          0.02871  3.96056  4.68291  0.61958  0.77255  0.48576  0.95510
    247   1.24426  2.84645  3.92416  3.51261  3.87237  3.05503  4.30842  2.89913  3.40486  2.86658  3.82617  3.52103  3.77352  3.68425  3.63739  2.49265  2.70897  2.49476  5.36610  4.17314    258 a - - -
          2.68618  4.42225  2.77519  2.73123  3.46354  2.40513  3.72494  3.29354  2.67741  2.69355  4.24690  2.90347  2.73739  3.18146  2.89801  2.37887  2.77519  2.98518  4.58477  3.61503
          0.02871  3.96056  4.68291  0.61958  0.77255  0.48576  0.95510
    248   2.91326  4.38270  4.38747  3.96911  3.54345  3.99924  4.73600  1.86075  3.81423  2.15612  3.44415  4.16818  4.47770  4.15455  4.03311  3.42846  3.23773  0.99885  5.41589  4.14361    259 v - - -
          2.68618  4.42225  2.77519  2.73123  3.46354  2.40513  3.72494  3.29354  2.67741  2.69355  4.24690  2.90347  2.73739  3.18146  2.89801  2.37887  2.77519  2.98518  4.58477  3.61503
          0.02871  3.96056  4.68291  0.61958  0.77255  0.48576  0.95510
    249   3.25353  4.60451  4.43057  3.98721  1.42516  4.18443  3.62072  2.87250  3.84381  1.93550  3.49649  3.96314  4.49493  3.92790  3.95567  3.51315  3.47680  2.81627  3.83693  1.74463    260 f - - -
          2.68618  4.42225  2.77519  2.73123  3.46354  2.40513  3.72494  3.29354  2.67741  2.69355  4.24690  2.90347  2.73739  3.18146  2.89801  2.37887  2.77519  2.98518  4.58477  3.61503
          0.02871  3.96056  4.68291  0.61958  0.77255  0.48576  0.95510
    250   3.05369  4.44408  4.51774  3.95438  3.17990  4.26521  4.60197  1.99649  3.83010  1.51163  1.95611  4.23070  4.53171  4.03094  4.01998  3.58904  3.28682  1.74055  5.11740  3.99491    261 l - - -
          2.68618  4.42225  2.77519  2.73123  3.46354  2.40513  3.72494  3.29354  2.67741  2.69355  4.24690  2.90347  2.73739  3.18146  2.89801  2.37887  2.77519  2.98518  4.58477  3.61503
          0.02871  3.96056  4.68291  0.61958  0.77255  0.48576  0.95510
    251   2.46152  4.30659  3.50772  3.26442  4.04804  3.14280  4.27484  3.18595  3.20913  3.04631  4.09159  3.45928  3.85368  3.59966  3.46326  2.66382  1.03092  2.87147  5.47810  4.26483    262 t - - -
          2.68618  4.42225  2.77519  2.73123  3.46354  2.40513  3.72494  3.29354  2.67741  2.69355  4.24690  2.90347  2.73739  3.18146  2.89801  2.37887  2.77519  2.98518  4.58477  3.61503
          0.02871  3.96056  4.68291  0.61958  0.77255  0.48576  0.95510
    252   2.79782  4.79647  2.75946  2.65405  4.17394  3.24411  3.99424  3.90375  2.90556  3.54077  4.49585  1.01111  3.90050  3.26753  3.26288  2.86189  3.18282  3.51705  5.46980  4.11624    263 n - - -
          2.68618  4.42225  2.77519  2.73123  3.46354  2.40513  3.72494  3.29354  2.67741  2.69355  4.24690  2.90347  2.73739  3.18146  2.89801  2.37887  2.77519  2.98518  4.58477  3.61503
          0.02871  3.96056  4.68291  0.61958  0.77255  0.48576  0.95510
    253   2.95234  4.93975  2.96282  2.71933  4.11987  3.42519  3.87827  3.76450  2.53413  3.25807  4.28385  3.17969  3.98016  1.08528  2.81642  2.99655  3.24943  3.48882  5.37649  4.07621    264 q - - -
          2.68618  4.42225  2.77519  2.73123  3.46354  2.40513  3.72494  3.29354  2.67741  2.69355  4.24690  2.90347  2.73739  3.18146  2.89801  2.37887  2.77519  2.98518  4.58477  3.61503
          0.02871  3.96056  4.68291  0.61958  0.77255  0.48576  0.95510
    254   2.94999  4.38610  4.39785  3.88105  3.35282  4.10389  4.59125  1.97725  3.73241  1.91020  2.44097  4.13475  4.47063  4.01365  3.94817  3.46391  3.22023  1.25905  5.22140  4.03136    265 v - - -
          2.68618  4.42225  2.77519  2.73123  3.46354  2.40513  3.72494  3.29354  2.67741  2.69355  4.24690  2.90347  2.73739  3.18146  2.89801  2.37887  2.77519  2.98518  4.58477  3.61503
          0.02871  3.96056  4.68291  0.61958  0.77255  0.48576  0.95510
    255   2.61300  4.52221  3.21450  2.69976  3.72089  3.46987  3.76102  2.49606  2.57232  2.67746  3.62942  3.15013  3.89508  2.18792  2.93489  2.75004  2.40809  2.71202  5.12938  3.85920    266 q - - -
          2.68618  4.42225  2.77519  2.73123  3.46354  2.40513  3.72494  3.29354  2.67741  2.69355  4.24690  2.90347  2.73739  3.18146  2.89801  2.37887  2.77519  2.98518  4.58477  3.61503
          0.02871  3.96056  4.68291  0.61958  0.77255  0.48576  0.95510
    256   1.42905  4.14343  3.40876  3.12965  4.22627  2.93204  4.19541  3.57210  3.17605  3.32244  4.17625  3.28521  3.67855  3.47512  3.48046  1.56666  2.69481  3.06999  5.59166  4.36902    267 a - - -
          2.68618  4.42225  2.77519  2.73123  3.46354  2.40513  3.72494  3.29354  2.67741  2.69355  4.24690  2.90347  2.73739  3.18146  2.89801  2.37887  2.77519  2.98518  4.58477  3.61503
          0.02871  3.96056  4.68291  0.61958  0.77255  0.48576  0.95510
    257   3.08558  5.22569  0.79950  2.39286  4.61485  3.27860  4.01062  4.22336  3.11172  3.81622  4.79670  2.95347  3.93768  3.25025  3.63954  3.03833  3.42620  3.85333  5.76623  4.47381    268 d - - -
          2.68618  4.42225  2.77519  2.73123  3.46354  2.40513  3.72494  3.29354  2.67741  2.69355  4.24690  2.90347  2.73739  3.18146  2.89801  2.37887  2.77519  2.98518  4.58477  3.61503
          0.02871  3.96056  4.68291  0.61958  0.77255  0.48576  0.95510
    258   2.87118  4.61345  3.48795  3.33999  4.32693  3.29599  4.40990  3.89536  3.40490  3.51252  4.56641  3.63763  0.67900  3.79101  3.64013  3.04152  3.31977  3.53064  5.48898  4.44893    269 P - - -
          2.68618  4.42225  2.77519  2.73123  3.46354  2.40513  3.72494  3.29354  2.67741  2.69355  4.24690  2.90347  2.73739  3.18146  2.89801  2.37887  2.77519  2.98518  4.58477  3.61503
          0.02871  3.96056  4.68291  0.61958  0.77255  0.48576  0.95510
    259   2.52670  4.40030  3.27196  3.16765  4.38845  0.82534  4.33758  3.94521  3.36291  3.63239  4.55966  3.41227  3.82625  3.67657  3.63157  2.65041  3.01975  3.43365  5.61247  4.47437    270 g - - -
          2.68618  4.42225  2.77519  2.73123  3.46354  2.40513  3.72494  3.29354  2.67741  2.69355  4.24690  2.90347  2.73739  3.18146  2.89801  2.37887  2.77519  2.98518  4.58477  3.61503
          0.02871  3.96056  4.68291  0.61958  0.77255  0.48576  0.95510
    260   1.22338  4.19639  3.22728  3.03658  4.24767  2.18473  4.16854  3.59783  3.15865  3.33993  4.19228  3.24979  3.69677  3.44263  3.48242  2.43089  2.73370  3.10507  5.59460  4.37576    271 a - - -
          2.68618  4.42225  2.77519  2.73123  3.46354  2.40513  3.72494  3.29354  2.67741  2.69355  4.24690  2.90347  2.73739  3.18146  2.89801  2.37887  2.77519  2.98518  4.58477  3.61503
          0.02871  3.96056  4.68291  0.61958  0.77255  0.48576  0.95510
    261   2.27223  4.25446  3.21114  2.87764  4.21497  2.27429  4.02324  3.63473  2.94912  3.29487  4.11662  3.04641  3.68902  3.25549  3.31618  1.71869  2.03335  3.14224  5.53548  4.28700    272 s - - -
          2.68618  4.42225  2.77519  2.73123  3.46354  2.40513  3.72494  3.29354  2.67741  2.69355  4.24690  2.90347  2.73739  3.18146  2.89801  2.37887  2.77519  2.98518  4.58477  3.61503
          0.02871  3.96056  4.68291  0.61958  0.77255  0.48576  0.95510
    262   2.05725  4.21925  3.66998  3.12468  3.41576  3.54175  3.97234  2.51370  3.03771  2.31236  2.48220  3.45406  3.98302  3.34378  3.34223  2.69530  2.83572  2.14145  4.94025  3.72254    273 a - - -
          2.68618  4.42225  2.77519  2.73123  3.46354  2.40513  3.72494  3.29354  2.67741  2.69355  4.24690  2.90347  2.73739  3.18146  2.89801  2.37887  2.77519  2.98518  4.58477  3.61503
          0.14440  3.96056  2.15931  0.61958  0.77255  0.48576  0.95510
    263   2.73547  4.35127  3.82371  3.30102  3.32255  3.72709  4.14360  2.30080  3.12928  1.55357  3.06726  3.63497  4.14430  3.49015  3.40640  3.05711  2.36697  2.20242  5.03945  3.82120    274 l - - -
          2.68618  4.42225  2.77519  2.73123  3.46354  2.40513  3.72494  3.29354  2.67741  2.69355  4.24690  2.90347  2.73739  3.18146  2.89801  2.37887  2.77519  2.98518  4.58477  3.61503
          0.03218  3.84834  4.57069  0.61958  0.77255  0.42762  1.05572
    264   3.37166  4.74777  4.35942  4.09108  0.87792  4.03995  3.91825  2.88498  3.99600  2.23497  3.60242  4.11903  4.49690  4.13983  4.09396  3.63678  3.67301  2.88206  4.14204  2.49836    275 f - - -
          2.68618  4.42225  2.77519  2.73123  3.46354  2.40513  3.72494  3.29354  2.67741  2.69355  4.24690  2.90347  2.73739  3.18146  2.89801  2.37887  2.77519  2.98518  4.58477  3.61503
          0.03960  3.96056  3.92340  0.61958  0.77255  0.48576  0.95510
    265   1.99342  4.42855  3.28241  2.77305  3.64791  3.45584  3.80749  2.43619  2.68155  2.61350  3.57041  3.20038  3.89765  2.51561  3.04285  2.74622  2.84354  2.59318  5.08696  3.82808    276 a - - -
          2.68616  4.42228  2.77522  2.73126  3.46356  2.40498  3.72497  3.29356  2.67743  2.69357  4.24692  2.90349  2.73742  3.18149  2.89803  2.37881  2.77522  2.98521  4.58479  3.61506
          0.23839  1.59577  4.67233  0.27527  1.42449  0.47929  0.96554
    266   1.35370  4.13204  3.46729  3.11637  4.16266  2.84701  4.14843  3.51789  3.12657  3.24478  4.08260  3.28145  3.63371  3.42268  3.44354  1.90735  2.45635  2.97146  5.52317  4.31296    278 a - - -
          2.68618  4.42225  2.77519  2.73123  3.46354  2.40513  3.72494  3.29354  2.67741  2.69355  4.24690  2.90347  2.73739  3.18146  2.89801  2.37887  2.77519  2.98518  4.58477  3.61503
          0.02871  3.96056  4.68291  0.61958  0.77255  0.48576  0.95510
    267   2.87679  5.27470  1.14298  2.15656  4.64776  3.18681  3.80458  4.19467  2.84134  3.75071  4.62497  2.59821  3.60646  2.99138  3.41200  2.80422  3.19926  3.77204  5.88064  4.40620    279 d - - -
          2.68618  4.42225  2.77519  2.73123  3.46354  2.40513  3.72494  3.29354  2.67741  2.69355  4.24690  2.90347  2.73739  3.18146  2.89801  2.37887  2.77519  2.98518  4.58477  3.61503
          0.02871  3.96056  4.68291  0.61958  0.77255  0.48576  0.95510
    268   2.45936  4.53003  2.70431  2.55878  4.23315  2.08893  3.85930  3.65782  2.75999  3.25568  4.12561  2.99532  2.13435  3.05762  3.18918  2.55067  2.75847  3.23201  5.52405  4.21432    280 g - - -
          2.68618  4.42225  2.77519  2.73123  3.46354  2.40513  3.72494  3.29354  2.67741  2.69355  4.24690  2.90347  2.73739  3.18146  2.89801  2.37887  2.77519  2.98518  4.58477  3.61503
          0.02871  3.96056  4.68291  0.61958  0.77255  0.48576  0.95510
    269   2.98343  5.10990  3.37991  2.73927  4.55147  3.61888  3.59382  3.90454  1.43267  3.36561  4.22766  3.15235  3.99512  2.72965  1.60182  2.90208  3.16058  3.58172  5.42589  4.24022    281 k - - -
          2.68618  4.42225  2.77519  2.73123  3.46354  2.40513  3.72494  3.29354  2.67741  2.69355  4.24690  2.90347  2.73739  3.18146  2.89801  2.37887  2.77519  2.98518  4.58477  3.61503
          0.02871  3.96056  4.68291  0.61958  0.77255  0.48576  0.95510
    270   3.05357  5.01981  3.23536  2.84097  4.42637  3.53303  3.80972  3.86127  0.92390  3.40740  4.36459  3.26139  4.02755  2.99655  2.45080  3.09007  3.30054  3.56425  5.44522  4.27086    282 k - - -
          2.68618  4.42225  2.77519  2.73123  3.46354  2.40513  3.72494  3.29354  2.67741  2.69355  4.24690  2.90347  2.73739  3.18146  2.89801  2.37887  2.77519  2.98518  4.58477  3.61503
          0.02871  3.96056  4.68291  0.61958  0.77255  0.48576  0.95510
    271   2.87118  4.61345  3.48795  3.33999  4.32693  3.29599  4.40990  3.89536  3.40490  3.51252  4.56641  3.63763  0.67900  3.79101  3.64013  3.04152  3.31977  3.53064  5.48898  4.44893    283 P - - -
          2.68618  4.42225  2.77519  2.73123  3.46354  2.40513  3.72494  3.29354  2.67741  2.69355  4.24690  2.90347  2.73739  3.18146  2.89801  2.37887  2.77519  2.98518  4.58477  3.61503
          0.03700  3.96056  4.05857  0.61958  0.77255  0.48576  0.95510
    272   2.28919  4.28536  4.27218  3.75792  3.54360  3.96836  4.53601  1.63008  3.66308  2.22590  3.40093  4.01138  4.38265  3.94998  3.91459  3.32158  3.10457  1.37191  5.29546  4.08586    284 v - - -
          2.68618  4.42225  2.77519  2.73123  3.46354  2.40513  3.72494  3.29354  2.67741  2.69355  4.24690  2.90347  2.73739  3.18146  2.89801  2.37887  2.77519  2.98518  4.58477  3.61503
          0.02895  3.95251  4.67485  0.61958  0.77255  0.48081  0.96307
    273   2.77715  4.54345  3.46893  3.37973  4.51965  0.60526  4.49426  4.14103  3.57296  3.78402  4.76077  3.63326  3.93740  3.89018  3.79898  2.95166  3.26525  3.65236  5.59117  4.62465    285 G - - -
          2.68618  4.42225  2.77519  2.73123  3.46354  2.40513  3.72494  3.29354  2.67741  2.69355  4.24690  2.90347  2.73739  3.18146  2.89801  2.37887  2.77519  2.98518  4.58477  3.61503
          0.02871  3.96056  4.68291  0.61958  0.77255  0.48576  0.95510
    274   2.77715  4.54345  3.46893  3.37973  4.51965  0.60526  4.49426  4.14103  3.57296  3.78402  4.76077  3.63326  3.93740  3.89018  3.79898  2.95166  3.26525  3.65236  5.59117  4.62465    286 G - - -
          2.68618  4.42225  2.77519  2.73123  3.46354  2.40513  3.72494  3.29354  2.67741  2.69355  4.24690  2.90347  2.73739  3.18146  2.89801  2.37887  2.77519  2.98518  4.58477  3.61503
          0.02871  3.96056  4.68291  0.61958  0.77255  0.48576  0.95510
    275   3.09438  4.89546  3.21456  2.98383  3.34857  3.52381  0.96949  3.81089  2.82458  3.29362  4.34379  3.38941  4.08144  3.35134  3.08478  3.16440  3.40093  3.54436  4.81239  3.29705    287 h - - -
          2.68618  4.42225  2.77519  2.73123  3.46354  2.40513  3.72494  3.29354  2.67741  2.69355  4.24690  2.90347  2.73739  3.18146  2.89801  2.37887  2.77519  2.98518  4.58477  3.61503
          0.02871  3.96056  4.68291  0.61958  0.77255  0.48576  0.95510
    276   3.05302  4.39213  4.69657  4.20254  3.53291  4.35863  4.93219  1.40407  4.08540  2.04855  3.34942  4.43160  4.69024  4.36064  4.29417  3.74462  3.32339  1.15400  5.48259  4.27178    288 v - - -
          2.68618  4.42225  2.77519  2.73123  3.46354  2.40513  3.72494  3.29354  2.67741  2.69355  4.24690  2.90347  2.73739  3.18146  2.89801  2.37887  2.77519  2.98518  4.58477  3.61503
          0.02871  3.96056  4.68291  0.61958  0.77255  0.48576  0.95510
    277   3.25475  4.69117  4.33071  3.97142  3.17060  4.09362  4.59954  2.37997  3.73829  0.77393  3.16688  4.23833  4.51413  4.08554  3.89977  3.67542  3.54516  2.44008  5.08137  3.82488    289 l - - -
          2.68618  4.42225  2.77519  2.73123  3.46354  2.40513  3.72494  3.29354  2.67741  2.69355  4.24690  2.90347  2.73739  3.18146  2.89801  2.37887  2.77519  2.98518  4.58477  3.61503
          0.02871  3.96056  4.68291  0.61958  0.77255  0.48576  0.95510
    278   0.89393  4.23740  3.55317  3.34906  4.14117  3.05947  4.36055  3.27996  3.36761  3.15745  4.18003  3.47605  3.80707  3.70081  3.61176  2.58715  2.87063  2.91912  5.55954  4.36971    290 a - - -
          2.68618  4.42225  2.77519  2.73123  3.46354  2.40513  3.72494  3.29354  2.67741  2.69355  4.24690  2.90347  2.73739  3.18146  2.89801  2.37887  2.77519  2.98518  4.58477  3.61503
          0.02871  3.96056  4.68291  0.61958  0.77255  0.48576  0.95510
    279   3.01397  4.87885  3.14261  2.88645  3.36126  3.50428  1.11261  3.74763  2.68934  3.24343  4.26376  3.30047  4.04695  3.23646  2.91338  3.07675  3.30991  3.47423  4.82643  3.30418    291 h - - -
          2.68618  4.42225  2.77519  2.73123  3.46354  2.40513  3.72494  3.29354  2.67741  2.69355  4.24690  2.90347  2.73739  3.18146  2.89801  2.37887  2.77519  2.98518  4.58477  3.61503
          0.02871  3.96056  4.68291  0.61958  0.77255  0.48576  0.95510
    280   0.89393  4.23740  3.55317  3.34906  4.14117  3.05947  4.36055  3.27996  3.36761  3.15745  4.18003  3.47605  3.80707  3.70081  3.61176  2.58715  2.87063  2.91912  5.55954  4.36971    292 a - - -
          2.68618  4.42225  2.77519  2.73123  3.46354  2.40513  3.72494  3.29354  2.67741  2.69355  4.24690  2.90347  2.73739  3.18146  2.89801  2.37887  2.77519  2.98518  4.58477  3.61503
          0.02871  3.96056  4.68291  0.61958  0.77255  0.48576  0.95510
    281   1.81437  4.15529  3.40146  3.11098  4.21041  2.94388  4.17716  3.54601  3.14240  3.30219  4.16261  3.27874  3.68411  3.45205  3.45011  1.28870  2.69942  2.98644  5.57930  4.34797    293 s - - -
          2.68618  4.42225  2.77519  2.73123  3.46354  2.40513  3.72494  3.29354  2.67741  2.69355  4.24690  2.90347  2.73739  3.18146  2.89801  2.37887  2.77519  2.98518  4.58477  3.61503
          0.02871  3.96056  4.68291  0.61958  0.77255  0.48576  0.95510
    282   1.89279  4.28778  3.27494  2.90061  3.94443  3.13544  3.71356  3.26643  2.87205  3.00539  3.89224  3.21206  3.76811  3.23143  3.20769  2.54028  1.64772  2.91083  5.32815  4.07499    294 t - - -
          2.68618  4.42225  2.77519  2.73123  3.46354  2.40513  3.72494  3.29354  2.67741  2.69355  4.24690  2.90347  2.73739  3.18146  2.89801  2.37887  2.77519  2.98518  4.58477  3.61503
          0.02871  3.96056  4.68291  0.61958  0.77255  0.48576  0.95510
    283   2.62665  4.30174  3.78631  3.30713  3.58130  3.56433  4.20276  1.99035  3.18811  2.37291  3.49473  3.59932  4.08063  3.53823  3.48059  2.92968  1.70463  2.13173  5.20813  3.97329    295 t - - -
          2.68618  4.42225  2.77519  2.73123  3.46354  2.40513  3.72494  3.29354  2.67741  2.69355  4.24690  2.90347  2.73739  3.18146  2.89801  2.37887  2.77519  2.98518  4.58477  3.61503
          0.02871  3.96056  4.68291  0.61958  0.77255  0.48576  0.95510
    284   3.10614  4.93831  3.60590  3.09918  4.31525  3.57670  3.89023  3.86340  2.27592  3.36335  4.36160  3.45200  4.07533  3.10651  0.85193  3.18628  3.36631  3.58364  5.36280  4.22386    296 r - - -
          2.68618  4.42225  2.77519  2.73123  3.46354  2.40513  3.72494  3.29354  2.67741  2.69355  4.24690  2.90347  2.73739  3.18146  2.89801  2.37887  2.77519  2.98518  4.58477  3.61503
          0.02871  3.96056  4.68291  0.61958  0.77255  0.48576  0.95510
    285   3.11955  4.43763  4.75842  4.22489  3.36322  4.45199  4.88937  1.34240  4.10545  1.57485  3.16805  4.47263  4.70997  4.32327  4.28891  3.81135  3.36523  1.53111  5.35321  4.19555    297 i - - -
          2.68618  4.42225  2.77519  2.73123  3.46354  2.40513  3.72494  3.29354  2.67741  2.69355  4.24690  2.90347  2.73739  3.18146  2.89801  2.37887  2.77519  2.98518  4.58477  3.61503
          0.02871  3.96056  4.68291  0.61958  0.77255  0.48576  0.95510
    286   2.65588  4.28019  3.72472  3.17605  3.25414  3.65648  3.98646  2.51387  3.06130  1.71779  2.63581  3.51686  4.05354  3.37559  3.35075  2.39885  2.90807  2.37810  4.87877  3.64584    298 l - - -
          2.68618  4.42225  2.77519  2.73123  3.46354  2.40513  3.72494  3.29354  2.67741  2.69355  4.24690  2.90347  2.73739  3.18146  2.89801  2.37887  2.77519  2.98518  4.58477  3.61503
          0.02871  3.96056  4.68291  0.61958  0.77255  0.48576  0.95510
    287   3.27205  4.64214  4.62003  4.12260  2.30927  4.38011  4.44094  2.28285  3.97770  0.95371  2.95002  4.33609  4.63067  4.12112  4.11967  3.75007  3.50591  2.39283  4.73746  3.34135    299 l - - -
          2.68618  4.42225  2.77519  2.73123  3.46354  2.40513  3.72494  3.29354  2.67741  2.69355  4.24690  2.90347  2.73739  3.18146  2.89801  2.37887  2.77519  2.98518  4.58477  3.61503
          0.02871  3.96056  4.68291  0.61958  0.77255  0.48576  0.95510
    288   3.10614  4.93831  3.60590  3.09918  4.31525  3.57670  3.89023  3.86340  2.27592  3.36335  4.36160  3.45200  4.07533  3.10651  0.85193  3.18628  3.36631  3.58364  5.36280  4.22386    300 r - - -
          2.68618  4.42225  2.77519  2.73123  3.46354  2.40513  3.72494  3.29354  2.67741  2.69355  4.24690  2.90347  2.73739  3.18146  2.89801  2.37887  2.77519  2.98518  4.58477  3.61503
          0.02871  3.96056  4.68291  0.61958  0.77255  0.48576  0.95510
    289   3.05357  5.01981  3.23536  2.84097  4.42637  3.53303  3.80972  3.86127  0.92390  3.40740  4.36459  3.26139  4.02755  2.99655  2.45080  3.09007  3.30054  3.56425  5.44522  4.27086    301 k - - -
          2.68618  4.42225  2.77519  2.73123  3.46354  2.40513  3.72494  3.29354  2.67741  2.69355  4.24690  2.90347  2.73739  3.18146  2.89801  2.37887  2.77519  2.98518  4.58477  3.61503
          0.02871  3.96056  4.68291  0.61958  0.77255  0.48576  0.95510
    290   2.77715  4.54345  3.46893  3.37973  4.51965  0.60526  4.49426  4.14103  3.57296  3.78402  4.76077  3.63326  3.93740  3.89018  3.79898  2.95166  3.26525  3.65236  5.59117  4.62465    302 G - - -
          2.68618  4.42225  2.77519  2.73123  3.46354  2.40513  3.72494  3.29354  2.67741  2.69355  4.24690  2.90347  2.73739  3.18146  2.89801  2.37887  2.77519  2.98518  4.58477  3.61503
          0.02871  3.96056  4.68291  0.61958  0.77255  0.48576  0.95510
    291   3.04099  5.11406  3.46105  2.80927  4.55378  3.64886  3.61200  3.90756  1.61431  3.36662  4.24900  3.20248  4.02709  2.75383  1.31982  3.04731  3.21269  3.59893  5.41726  4.25261    303 r - - -
          2.68618  4.42225  2.77519  2.73123  3.46354  2.40513  3.72494  3.29354  2.67741  2.69355  4.24690  2.90347  2.73739  3.18146  2.89801  2.37887  2.77519  2.98518  4.58477  3.61503
          0.02871  3.96056  4.68291  0.61958  0.77255  0.48576  0.95510
    292   2.77715  4.54345  3.46893  3.37973  4.51965  0.60526  4.49426  4.14103  3.57296  3.78402  4.76077  3.63326  3.93740  3.89018  3.79898  2.95166  3.26525  3.65236  5.59117  4.62465    304 G - - -
          2.68618  4.42225  2.77519  2.73123  3.46354  2.40513  3.72494  3.29354  2.67741  2.69355  4.24690  2.90347  2.73739  3.18146  2.89801  2.37887  2.77519  2.98518  4.58477  3.61503
          0.02871  3.96056  4.68291  0.61958  0.77255  0.48576  0.95510
    293   2.92064  5.44546  1.79445  1.28956  4.73578  3.21848  3.75148  4.24049  2.74805  3.75965  4.61565  2.69152  3.83206  2.91888  3.32330  2.81446  3.20726  3.82718  5.91258  4.43049    305 e - - -
          2.68618  4.42225  2.77519  2.73123  3.46354  2.40513  3.72494  3.29354  2.67741  2.69355  4.24690  2.90347  2.73739  3.18146  2.89801  2.37887  2.77519  2.98518  4.58477  3.61503
          0.02871  3.96056  4.68291  0.61958  0.77255  0.48576  0.95510
    294   2.69653  4.88704  2.80435  1.87367  4.10633  3.39998  3.64314  3.50511  2.37458  2.53000  3.95872  2.92725  3.84033  2.38925  2.77243  2.71497  2.91011  3.20413  5.35778  4.02660    306 e - - -
          2.68618  4.42225  2.77519  2.73123  3.46354  2.40513  3.72494  3.29354  2.67741  2.69355  4.24690  2.90347  2.73739  3.18146  2.89801  2.37887  2.77519  2.98518  4.58477  3.61503
          0.02871  3.96056  4.68291  0.61958  0.77255  0.48576  0.95510
    295   3.10614  4.93831  3.60590  3.09918  4.31525  3.57670  3.89023  3.86340  2.27592  3.36335  4.36160  3.45200  4.07533  3.10651  0.85193  3.18628  3.36631  3.58364  5.36280  4.22386    307 r - - -
          2.68618  4.42225  2.77519  2.73123  3.46354  2.40513  3.72494  3.29354  2.67741  2.69355  4.24690  2.90347  2.73739  3.18146  2.89801  2.37887  2.77519  2.98518  4.58477  3.61503
          0.02871  3.96056  4.68291  0.61958  0.77255  0.48576  0.95510
    296   2.99115  4.36823  4.55245  4.05033  3.50361  4.23778  4.77812  1.53303  3.91846  2.07044  3.34418  4.28904  4.59208  4.20924  4.06201  3.61112  3.26240  1.14618  5.39052  4.17460    308 v - - -
          2.68618  4.42225  2.77519  2.73123  3.46354  2.40513  3.72494  3.29354  2.67741  2.69355  4.24690  2.90347  2.73739  3.18146  2.89801  2.37887  2.77519  2.98518  4.58477  3.61503
          0.02871  3.96056  4.68291  0.61958  0.77255  0.48576  0.95510
    297   1.31246  2.64700  3.82134  3.40324  3.83167  2.98570  4.22191  3.00800  3.30552  2.88698  3.80495  3.46470  3.75820  3.59409  3.55221  2.48654  2.69876  2.66759  5.29280  4.00606    309 a - - -
          2.68618  4.42225  2.77519  2.73123  3.46354  2.40513  3.72494  3.29354  2.67741  2.69355  4.24690  2.90347  2.73739  3.18146  2.89801  2.37887  2.77519  2.98518  4.58477  3.61503
          0.03171  3.96056  4.40959  0.61958  0.77255  0.48576  0.95510
    298   3.05079  5.01704  3.23239  2.83847  4.42293  3.53063  3.80791  3.85763  0.92750  3.40437  4.36166  3.25904  4.02530  2.99486  2.44999  3.08744  3.29794  3.56076  5.44294  4.26813    310 k - - -
          2.68618  4.42225  2.77519  2.73123  3.46354  2.40513  3.72494  3.29354  2.67741  2.69355  4.24690  2.90347  2.73739  3.18146  2.89801  2.37887  2.77519  2.98518  4.58477  3.61503
          0.02880  3.95765  4.68000  0.61958  0.77255  0.48866  0.95049
    299   3.12007  4.43937  4.75376  4.22064  3.35914  4.45003  4.88646  1.32982  4.09968  1.57507  3.16462  4.46964  4.70836  4.31884  4.28379  3.80968  3.36592  1.54976  5.35069  4.19239    311 i - - -
          2.68618  4.42225  2.77519  2.73123  3.46354  2.40513  3.72494  3.29354  2.67741  2.69355  4.24690  2.90347  2.73739  3.18146  2.89801  2.37887  2.77519  2.98518  4.58477  3.61503
          0.02880  3.95765  4.68000  0.61958  0.77255  0.48866  0.95049
    300   2.74990  4.48924  3.48791  2.95143  2.41080  3.65833  3.65975  2.96328  2.86130  2.50912  3.46689  3.33166  4.03152  2.22929  3.20137  2.91718  2.97954  2.77190  4.41644  2.32241    312 q - - -
          2.68618  4.42225  2.77519  2.73123  3.46354  2.40513  3.72494  3.29354  2.67741  2.69355  4.24690  2.90347  2.73739  3.18146  2.89801  2.37887  2.77519  2.98518  4.58477  3.61503
          0.03129  3.95765  4.44814  0.61958  0.77255  0.48866  0.95049
    301   3.07958  5.21921  0.80627  2.38902  4.60759  3.27433  4.00555  4.21483  3.10558  3.80859  4.78886  2.94940  3.93301  3.24509  3.63276  3.03286  3.42005  3.84533  5.76003  4.46729    313 d - - -
          2.68618  4.42225  2.77519  2.73123  3.46354  2.40513  3.72494  3.29354  2.67741  2.69355  4.24690  2.90347  2.73739  3.18146  2.89801  2.37887  2.77519  2.98518  4.58477  3.61503
          0.02887  3.95522  4.67757  0.61958  0.77255  0.49106  0.94670
    302   1.78497  4.15919  3.35624  3.09701  4.24393  2.93139  4.18643  3.60075  3.15668  3.34662  4.20357  3.26806  3.67910  3.46223  3.46307  1.27628  2.70459  3.09304  5.60547  4.37349    314 s - - -
          2.68618  4.42225  2.77519  2.73123  3.46354  2.40513  3.72494  3.29354  2.67741  2.69355  4.24690  2.90347  2.73739  3.18146  2.89801  2.37887  2.77519  2.98518  4.58477  3.61503
          0.02887  3.95522  4.67757  0.61958  0.77255  0.49106  0.94670
    303   2.86361  4.60687  3.47977  3.33097  4.31855  3.28971  4.40140  3.88550  3.39540  3.50327  4.55686  3.62920  0.68721  3.78167  3.63132  3.03375  3.31175  3.52140  5.48216  4.44044    315 P - - -
          2.68618  4.42225  2.77519  2.73123  3.46354  2.40513  3.72494  3.29354  2.67741  2.69355  4.24690  2.90347  2.73739  3.18146  2.89801  2.37887  2.77519  2.98518  4.58477  3.61503
          0.02887  3.95522  4.67757  0.61958  0.77255  0.49106  0.94670
    304   2.89153  5.46996  1.60278  1.74911  4.75434  3.21021  3.72061  4.27334  2.70956  3.76388  4.59814  2.09767  3.81411  2.87919  3.29603  2.78034  3.17232  3.84267  5.92225  4.41982    316 d - - -
          2.68618  4.42225  2.77519  2.73123  3.46354  2.40513  3.72494  3.29354  2.67741  2.69355  4.24690  2.90347  2.73739  3.18146  2.89801  2.37887  2.77519  2.98518  4.58477  3.61503
          0.02887  3.95522  4.67757  0.61958  0.77255  0.49106  0.94670
    305   2.79167  3.11267  4.24454  3.67821  3.16729  3.90295  4.27603  2.22702  3.52958  1.64905  2.02595  3.90964  4.26186  3.76954  3.72136  3.22205  3.04138  2.14923  4.90464  3.72603    317 l - - -
          2.68618  4.42225  2.77519  2.73123  3.46354  2.40513  3.72494  3.29354  2.67741  2.69355  4.24690  2.90347  2.73739  3.18146  2.89801  2.37887  2.77519  2.98518  4.58477  3.61503
          0.02887  3.95522  4.67757  0.61958  0.77255  0.49106  0.94670
    306   2.38434  4.39867  3.23698  3.04968  4.18360  3.11722  4.18961  3.57733  3.11163  3.27338  4.26167  3.33263  1.10911  3.48674  3.40038  2.66541  2.95770  3.18846  5.51921  4.30487    318 p - - -
          2.68618  4.42225  2.77519  2.73123  3.46354  2.40513  3.72494  3.29354  2.67741  2.69355  4.24690  2.90347  2.73739  3.18146  2.89801  2.37887  2.77519  2.98518  4.58477  3.61503
          0.02887  3.95522  4.67757  0.61958  0.77255  0.49106  0.94670
    307   3.02463  5.15145  2.52428  0.91326  4.50823  3.32824  3.92266  3.97860  2.81368  3.58259  4.55333  2.98161  3.93686  3.13682  3.23082  2.99885  3.32962  3.65404  5.66424  4.38693    319 e - - -
          2.68618  4.42225  2.77519  2.73123  3.46354  2.40513  3.72494  3.29354  2.67741  2.69355  4.24690  2.90347  2.73739  3.18146  2.89801  2.37887  2.77519  2.98518  4.58477  3.61503
          0.02887  3.95522  4.67757  0.61958  0.77255  0.49106  0.94670
    308   2.33898  4.86500  2.87894  2.39966  4.19553  3.06112  3.60842  3.61828  2.22929  3.18424  3.99293  2.46172  3.79657  2.72227  2.33234  2.55283  2.86333  3.26531  5.38344  4.05180    320 k - - -
          2.68618  4.42225  2.77519  2.73123  3.46354  2.40513  3.72494  3.29354  2.67741  2.69355  4.24690  2.90347  2.73739  3.18146  2.89801  2.37887  2.77519  2.98518  4.58477  3.61503
          0.02887  3.95522  4.67757  0.61958  0.77255  0.49106  0.94670
    309   3.02463  5.15145  2.52428  0.91326  4.50823  3.32824  3.92266  3.97860  2.81368  3.58259  4.55333  2.98161  3.93686  3.13682  3.23082  2.99885  3.32962  3.65404  5.66424  4.38693    321 e - - -
          2.68618  4.42225  2.77519  2.73123  3.46354  2.40513  3.72494  3.29354  2.67741  2.69355  4.24690  2.90347  2.73739  3.18146  2.89801  2.37887  2.77519  2.98518  4.58477  3.61503
          0.02887  3.95522  4.67757  0.61958  0.77255  0.49106  0.94670
    310   1.25011  2.48847  3.93784  3.55704  3.91345  3.02032  4.33910  2.98574  3.44643  2.92983  3.88133  3.52881  3.75547  3.72495  3.66261  2.47285  2.70518  2.64306  5.39235  4.20815    322 a - - -
          2.68618  4.42225  2.77519  2.73123  3.46354  2.40513  3.72494  3.29354  2.67741  2.69355  4.24690  2.90347  2.73739  3.18146  2.89801  2.37887  2.77519  2.98518  4.58477  3.61503
          0.02887  3.95522  4.67757  0.61958  0.77255  0.48247  0.96039
    311   2.68569  4.26004  3.95437  3.43161  3.52939  3.72615  4.26478  1.94204  3.33432  2.33321  3.42792  3.72220  4.17779  3.64395  3.61846  3.03357  2.07646  1.61351  5.16458  3.94544    323 v - - -
          2.68619  4.42219  2.77521  2.73124  3.46347  2.40514  3.72492  3.29351  2.67742  2.69355  4.24691  2.90348  2.73741  3.18147  2.89802  2.37883  2.77518  2.98519  4.58478  3.61501
          0.05139  3.19820  4.68291  0.81061  0.58804  0.48576  0.95510
    312   3.40303  4.72004  4.46150  4.07458  1.37706  4.24364  3.50301  3.09879  3.93025  2.44836  3.72057  3.96637  4.56089  3.97658  4.02188  3.58652  3.62835  2.94149  3.68264  1.35159    329 y - - -
          2.68618  4.42225  2.77519  2.73123  3.46354  2.40513  3.72494  3.29354  2.67741  2.69355  4.24690  2.90347  2.73739  3.18146  2.89801  2.37887  2.77519  2.98518  4.58477  3.61503
          0.02871  3.96056  4.68291  0.61958  0.77255  0.48576  0.95510
    313   2.22635  4.32109  3.39488  2.84998  3.52486  3.49274  3.81975  2.50846  2.78237  2.54296  3.46487  3.25776  3.84897  2.69875  3.13934  2.74274  2.71030  2.11812  4.97323  3.73239    330 v - - -
          2.68618  4.42225  2.77519  2.73123  3.46354  2.40513  3.72494  3.29354  2.67741  2.69355  4.24690  2.90347  2.73739  3.18146  2.89801  2.37887  2.77519  2.98518  4.58477  3.61503
          0.02871  3.96056  4.68291  0.61958  0.77255  0.48576  0.95510
    314   3.05377  4.44467  4.48678  4.00663  3.32279  4.24746  4.67690  1.12334  3.82771  1.89759  3.24202  4.25847  4.58874  4.13668  4.03156  3.62775  3.31980  1.78195  5.23105  3.83628    331 i - - -
          2.68618  4.42225  2.77519  2.73123  3.46354  2.40513  3.72494  3.29354  2.67741  2.69355  4.24690  2.90347  2.73739  3.18146  2.89801  2.37887  2.77519  2.98518  4.58477  3.61503
          0.02871  3.96056  4.68291  0.61958  0.77255  0.48576  0.95510
    315   2.38137  4.17705  3.23251  2.79094  3.98086  2.58132  3.87940  3.35440  2.58379  3.03701  3.88486  3.14686  3.67769  3.10820  3.10848  2.47175  1.70011  2.98220  5.31990  4.06490    332 t - - -
          2.68618  4.42225  2.77519  2.73123  3.46354  2.40513  3.72494  3.29354  2.67741  2.69355  4.24690  2.90347  2.73739  3.18146  2.89801  2.37887  2.77519  2.98518  4.58477  3.61503
          0.02871  3.96056  4.68291  0.61958  0.77255  0.48576  0.95510
    316   2.17281  4.87100  2.73845  2.13614  4.16232  3.33794  3.61817  3.59178  2.38601  3.09604  3.98101  2.53695  3.37557  2.74840  2.88972  2.51474  2.82552  3.24247  5.39302  4.03767    333 e - - -
          2.68618  4.42225  2.77519  2.73123  3.46354  2.40513  3.72494  3.29354  2.67741  2.69355  4.24690  2.90347  2.73739  3.18146  2.89801  2.37887  2.77519  2.98518  4.58477  3.61503
          0.02871  3.96056  4.68291  0.61958  0.77255  0.48576  0.95510
    317   2.52249  4.36076  3.00717  2.62649  4.10895  1.71530  3.78532  3.51888  2.33902  3.14935  3.99482  3.01773  3.71819  2.95382  2.83125  2.61864  2.85361  3.15092  5.37944  4.09848    334 g - - -
          2.68618  4.42225  2.77519  2.73123  3.46354  2.40513  3.72494  3.29354  2.67741  2.69355  4.24690  2.90347  2.73739  3.18146  2.89801  2.37887  2.77519  2.98518  4.58477  3.61503
          0.02871  3.96056  4.68291  0.61958  0.77255  0.48576  0.95510
    318   2.41946  4.37237  3.03977  2.86696  4.09848  1.21433  4.06736  3.66071  3.01795  3.35222  4.24815  3.18393  3.76873  3.35457  3.34530  2.48574  2.86843  3.21245  5.47077  3.91428    335 g - - -
          2.68618  4.42225  2.77519  2.73123  3.46354  2.40513  3.72494  3.29354  2.67741  2.69355  4.24690  2.90347  2.73739  3.18146  2.89801  2.37887  2.77519  2.98518  4.58477  3.61503
          0.02871  3.96056  4.68291  0.61958  0.77255  0.48576  0.95510
    319   3.11355  4.46654  4.64993  4.15519  3.24511  4.36994  4.81023  1.10173  4.00482  1.81572  3.20885  4.39933  4.67701  4.26876  4.19982  3.75056  3.37536  1.74567  5.29210  4.04234    336 i - - -
          2.68618  4.42225  2.77519  2.73123  3.46354  2.40513  3.72494  3.29354  2.67741  2.69355  4.24690  2.90347  2.73739  3.18146  2.89801  2.37887  2.77519  2.98518  4.58477  3.61503
          0.02871  3.96056  4.68291  0.61958  0.77255  0.48576  0.95510
    320   2.32177  4.43232  2.92537  2.46133  3.91474  2.81603  3.59078  3.31850  2.38672  2.89301  3.59176  2.63172  3.78989  2.80069  2.89908  2.59997  2.61860  3.00977  5.21359  3.89888    337 a - - -
          2.68618  4.42225  2.77519  2.73123  3.46354  2.40513  3.72494  3.29354  2.67741  2.69355  4.24690  2.90347  2.73739  3.18146  2.89801  2.37887  2.77519  2.98518  4.58477  3.61503
          0.03467  3.96056  4.19819  0.61958  0.77255  0.48576  0.95510
    321   2.80192  5.09621  1.14996  2.27873  4.07121  3.23835  3.82871  3.83100  2.84485  3.48389  4.42724  2.83011  3.85726  3.03668  3.37195  2.81624  3.16346  3.49272  5.64115  4.19252    338 d - - -
          2.68618  4.42225  2.77519  2.73123  3.46354  2.40513  3.72494  3.29354  2.67741  2.69355  4.24690  2.90347  2.73739  3.18146  2.89801  2.37887  2.77519  2.98518  4.58477  3.61503
          0.02888  3.95477  4.67712  0.61958  0.77255  0.49150  0.94599
    322   1.70479  4.31500  3.21247  2.79266  4.02267  3.10992  3.77378  3.41977  2.80494  3.08862  3.92858  3.13796  2.67582  3.13345  3.18561  2.11930  2.67995  2.95026  5.36270  4.10274    339 a - - -
          2.68618  4.42225  2.77519  2.73123  3.46354  2.40513  3.72494  3.29354  2.67741  2.69355  4.24690  2.90347  2.73739  3.18146  2.89801  2.37887  2.77519  2.98518  4.58477  3.61503
          0.03763  3.95477  4.03054  0.61958  0.77255  0.49150  0.94599
    323   2.67867  5.15450  2.18777  2.06767  4.46344  3.29756  3.61760  3.93031  1.87444  3.44317  4.23611  2.67740  3.78464  2.74944  2.90434  2.53653  2.90506  3.53102  5.60618  4.19751    340 k - - -
          2.68618  4.42225  2.77519  2.73123  3.46354  2.40513  3.72494  3.29354  2.67741  2.69355  4.24690  2.90347  2.73739  3.18146  2.89801  2.37887  2.77519  2.98518  4.58477  3.61503
          0.06544  3.94628  3.12318  0.61958  0.77255  0.49981  0.93305
    324   2.76317  5.25745  1.95049  1.75691  4.55676  3.17399  3.64100  4.03955  2.17046  3.54426  4.34913  2.71328  3.67647  2.78191  3.02851  2.65586  3.02100  3.62967  5.70658  4.26559    341 e - - -
          2.68616  4.42226  2.77521  2.73125  3.46355  2.40514  3.72496  3.29352  2.67742  2.69356  4.24688  2.90348  2.73741  3.18148  2.89802  2.37884  2.77521  2.98506  4.58478  3.61504
          0.13853  2.04513        *  0.36195  1.19178  0.00000        *
//
