# Supplementary material for: Correction to: Identification of the meiotic toolkit in diatoms and exploration of meiosis-specific SPO11 and RAD51 homologs in the sexual species Pseudo-nitzschia multistriata and Seminavis robusta
Source: BMC Genomics. 2019 Jul 5;20:544. doi: 10.1186/s12864-019-5942-4 (PMC6610888; doi:10.1186/s12864-019-5942-4)
Supplement: Supplementary file 1 — HMM profiles used for Hmmsearch. (ZIP 1469 kb) [file 12864_2019_5942_MOESM1_ESM.zip › Additional file10/HOP1_HMM]

HMMER3/f [3.1b2 | February 2015]
NAME  Hop1_aln
LENG  586
ALPH  amino
RF    no
MM    no
CONS  yes
CS    no
MAP   yes
DATE  Fri Sep  4 09:31:49 2015
NSEQ  35
EFFN  2.815552
CKSUM 922609311
STATS LOCAL MSV      -12.0522  0.69731
STATS LOCAL VITERBI  -13.0288  0.69731
STATS LOCAL FORWARD   -5.9522  0.69731
HMM          A        C        D        E        F        G        H        I        K        L        M        N        P        Q        R        S        T        V        W        Y   
            m->m     m->i     m->d     i->m     i->i     d->m     d->d
  COMPO   2.70701  4.12539  2.88450  2.58839  3.28841  3.18120  3.76802  2.88446  2.50651  2.48902  3.59858  2.96432  3.35960  2.88543  2.92170  2.54069  2.75743  2.78069  5.06941  3.51394
          2.68618  4.42225  2.77519  2.73123  3.46354  2.40513  3.72494  3.29354  2.67741  2.69355  4.24690  2.90347  2.73739  3.18146  2.89801  2.37887  2.77519  2.98518  4.58477  3.61503
          0.20150  4.87765  1.74363  0.61958  0.77255  0.00000        *
      1   2.85940  4.55131  3.76840  3.19437  3.66685  3.82802  4.06040  2.64085  2.71995  2.66647  1.33817  3.57819  4.20519  2.68968  3.27946  3.09603  2.93117  2.78762  5.12768  3.90935      1 m - - -
          2.68618  4.42225  2.77519  2.73123  3.46354  2.40513  3.72494  3.29354  2.67741  2.69355  4.24690  2.90347  2.73739  3.18146  2.89801  2.37887  2.77519  2.98518  4.58477  3.61503
          0.01374  4.68989  5.41224  0.61958  0.77255  0.56724  0.83722
      2   2.32442  4.45582  3.80463  3.23518  3.58973  3.80721  4.08343  2.63584  3.17634  2.66650  2.74528  3.60367  4.18941  3.11375  3.49766  1.78463  2.37472  2.21513  5.05489  3.83312      2 s - - -
          2.68618  4.42225  2.77519  2.73123  3.46354  2.40513  3.72494  3.29354  2.67741  2.69355  4.24690  2.90347  2.73739  3.18146  2.89801  2.37887  2.77519  2.98518  4.58477  3.61503
          0.01256  4.77960  5.50194  0.61958  0.77255  0.61067  0.78305
      3   2.80644  3.86302  3.40435  2.84781  3.98386  3.68915  3.94348  3.36803  2.81926  3.03424  2.83738  2.82339  4.09027  2.41168  3.23965  2.70431  1.49395  3.09562  5.34485  4.06344      3 t - - -
          2.68618  4.42225  2.77519  2.73123  3.46354  2.40513  3.72494  3.29354  2.67741  2.69355  4.24690  2.90347  2.73739  3.18146  2.89801  2.37887  2.77519  2.98518  4.58477  3.61503
          0.01226  4.80332  5.52566  0.61958  0.77255  0.65021  0.73801
      4   1.93421  4.96631  3.22540  2.51169  3.78150  3.64152  3.61637  3.06467  2.27765  2.93588  3.13043  2.89431  4.03073  2.56942  2.79670  2.84646  2.69655  3.00324  5.47606  4.14929      4 a - - -
          2.68618  4.42225  2.77519  2.73123  3.46354  2.40513  3.72494  3.29354  2.67741  2.69355  4.24690  2.90347  2.73739  3.18146  2.89801  2.37887  2.77519  2.98518  4.58477  3.61503
          0.01226  4.80332  5.52566  0.61958  0.77255  0.39516  1.11955
      5   3.05067  5.07010  3.54814  3.04729  4.31340  3.83243  4.12799  3.66073  2.81651  3.22126  2.90418  3.50176  4.28156  0.92980  3.15374  3.13945  2.73050  3.41341  5.65740  4.37928      5 q - - -
          2.68618  4.42225  2.77519  2.73123  3.46354  2.40513  3.72494  3.29354  2.67741  2.69355  4.24690  2.90347  2.73739  3.18146  2.89801  2.37887  2.77519  2.98518  4.58477  3.61503
          0.01138  4.87765  5.60000  0.61958  0.77255  0.48576  0.95510
      6   2.87222  4.72416  3.57032  3.00060  3.87495  3.79565  4.01834  3.23626  2.03161  1.65809  2.92967  3.45092  4.17609  2.32989  3.29487  3.02959  2.77441  2.71821  5.28114  4.02685      6 l - - -
          2.68618  4.42225  2.77519  2.73123  3.46354  2.40513  3.72494  3.29354  2.67741  2.69355  4.24690  2.90347  2.73739  3.18146  2.89801  2.37887  2.77519  2.98518  4.58477  3.61503
          0.06233  4.87765  2.94098  0.61958  0.77255  0.48576  0.95510
      7   2.62251  4.47957  3.80742  3.23689  3.60759  3.82779  4.09136  2.83429  2.88343  2.08817  3.19392  3.61106  4.20508  2.31110  3.50165  2.83746  2.41114  1.81896  5.07060  3.84771      7 v - - -
          2.68618  4.42225  2.77519  2.73123  3.46354  2.40513  3.72494  3.29354  2.67741  2.69355  4.24690  2.90347  2.73739  3.18146  2.89801  2.37887  2.77519  2.98518  4.58477  3.61503
          0.23324  4.82729  1.60931  0.61958  0.77255  0.60136  0.79421
      8   2.71132  5.15579  3.14180  2.35662  4.46563  3.59545  3.74800  3.89991  1.91670  2.43490  4.21269  3.08897  3.98073  2.40676  2.02421  2.80580  3.03662  3.10814  5.59346  4.24799      8 k - - -
          2.68618  4.42225  2.77519  2.73123  3.46354  2.40513  3.72494  3.29354  2.67741  2.69355  4.24690  2.90347  2.73739  3.18146  2.89801  2.37887  2.77519  2.98518  4.58477  3.61503
          0.01491  4.60896  5.33131  0.61958  0.77255  0.94817  0.49013
      9   2.76331  5.22067  2.99224  2.37970  4.54839  3.52732  3.29773  4.01785  2.26165  3.51513  4.26904  2.59769  2.82737  2.03438  2.92742  2.73335  2.13508  3.60263  5.66034  4.26611      9 q - - -
          2.68618  4.42225  2.77519  2.73123  3.46354  2.40513  3.72494  3.29354  2.67741  2.69355  4.24690  2.90347  2.73739  3.18146  2.89801  2.37887  2.77519  2.98518  4.58477  3.61503
          0.05372  4.60896  3.16198  0.61958  0.77255  0.94817  0.49013
     10   2.31382  5.06124  3.05147  2.49365  4.34388  3.05623  3.72023  3.52396  1.71887  3.14985  4.12086  3.02675  3.50732  2.46643  2.83272  2.72449  2.80881  3.09479  5.53372  4.16819     10 k - - -
          2.68618  4.42225  2.77519  2.73123  3.46354  2.40513  3.72494  3.29354  2.67741  2.69355  4.24690  2.90347  2.73739  3.18146  2.89801  2.37887  2.77519  2.98518  4.58477  3.61503
          0.01550  4.57074  5.29308  0.61958  0.77255  0.99223  0.46323
     11   2.72227  5.03107  2.79215  2.35039  4.30219  3.52809  3.72777  3.73861  2.50193  3.30458  3.61936  2.89889  3.59406  2.40102  2.97768  2.58152  1.92973  2.65633  5.51191  4.15096     11 t - - -
          2.68620  4.42227  2.77521  2.73125  3.46356  2.40515  3.72496  3.29356  2.67726  2.69344  4.24692  2.90349  2.73741  3.18148  2.89803  2.37889  2.77521  2.98520  4.58479  3.61505
          0.09444  2.46405  5.29308  0.31776  1.30114  0.99223  0.46323
     12   2.61967  5.19986  2.67175  1.95354  4.53062  3.49945  3.69009  3.66068  1.94722  3.49882  4.24479  2.97248  3.89427  2.43648  2.92049  2.30240  2.84887  3.14597  5.64094  4.23875     13 k - - -
          2.68609  4.42173  2.77545  2.73157  3.46334  2.40547  3.72485  3.29338  2.67766  2.69331  4.24651  2.90368  2.73753  3.18081  2.89822  2.37883  2.77488  2.98451  4.58511  3.61537
          0.51295  0.92572  5.29308  1.12819  0.39100  0.32155  1.29107
     13   2.62263  4.93078  3.00090  2.72342  4.14690  3.15447  3.88515  3.06796  2.28681  2.84792  4.01060  3.23055  3.04244  3.05718  3.16381  2.88205  1.66181  2.83064  5.45277  4.13832     18 t - - -
          2.68618  4.42225  2.77519  2.73123  3.46354  2.40513  3.72494  3.29354  2.67741  2.69355  4.24690  2.90347  2.73739  3.18146  2.89801  2.37887  2.77519  2.98518  4.58477  3.61503
          0.01171  4.84857  5.57091  0.61958  0.77255  0.55485  0.85369
     14   2.84980  5.35626  2.83837  2.05510  4.70243  3.60646  3.79803  4.18581  1.41752  3.65864  4.39887  2.73174  4.00642  2.47680  2.76693  2.70350  2.80911  3.74796  5.78420  4.37687     19 k - - -
          2.68618  4.42225  2.77519  2.73123  3.46354  2.40513  3.72494  3.29354  2.67741  2.69355  4.24690  2.90347  2.73739  3.18146  2.89801  2.37887  2.77519  2.98518  4.58477  3.61503
          0.01171  4.84857  5.57091  0.61958  0.77255  0.55485  0.85369
     15   2.07343  5.11842  3.18715  2.64197  4.40940  3.64079  3.85657  3.83957  2.38397  3.41179  4.20671  2.89974  4.04310  2.29874  3.08100  2.85368  1.61946  3.15690  5.62242  4.27139     20 t - - -
          2.68618  4.42225  2.77519  2.73123  3.46354  2.40513  3.72494  3.29354  2.67741  2.69355  4.24690  2.90347  2.73739  3.18146  2.89801  2.37887  2.77519  2.98518  4.58477  3.61503
          0.01171  4.84857  5.57091  0.61958  0.77255  0.44486  1.02419
     16   2.39380  5.22584  2.75474  1.71173  4.52675  3.08591  3.81325  3.30714  2.56820  3.16457  4.27875  3.10767  4.01302  2.92620  2.55335  2.33556  3.05975  2.87480  5.68629  4.30381     21 e - - -
          2.68618  4.42225  2.77519  2.73123  3.46354  2.40513  3.72494  3.29354  2.67741  2.69355  4.24690  2.90347  2.73739  3.18146  2.89801  2.37887  2.77519  2.98518  4.58477  3.61503
          0.01138  4.87765  5.60000  0.61958  0.77255  0.48576  0.95510
     17   2.87028  4.38271  3.51845  3.63018  3.50355  3.95324  4.25958  1.28691  3.53238  2.21881  3.50207  3.88772  3.61327  3.77426  3.75600  2.60569  2.84752  2.18374  5.01057  3.81163     22 i - - -
          2.68618  4.42225  2.77519  2.73123  3.46354  2.40513  3.72494  3.29354  2.67741  2.69355  4.24690  2.90347  2.73739  3.18146  2.89801  2.37887  2.77519  2.98518  4.58477  3.61503
          0.01138  4.87765  5.60000  0.61958  0.77255  0.48576  0.95510
     18   2.62823  5.04887  2.90376  2.92593  4.72198  3.59987  4.21337  4.16460  3.07318  3.75638  4.55673  2.98406  4.17249  3.37676  3.53519  1.95913  1.02301  3.72260  5.96811  4.63395     23 t - - -
          2.68618  4.42225  2.77519  2.73123  3.46354  2.40513  3.72494  3.29354  2.67741  2.69355  4.24690  2.90347  2.73739  3.18146  2.89801  2.37887  2.77519  2.98518  4.58477  3.61503
          0.01138  4.87765  5.60000  0.61958  0.77255  0.48576  0.95510
     19   2.82886  3.96034  3.12529  1.81454  4.52641  3.62106  3.81340  3.65998  2.56746  3.51172  4.27844  2.58945  4.01348  2.52539  2.59270  2.62562  2.07155  3.08058  5.68579  4.30375     24 e - - -
          2.68618  4.42225  2.77519  2.73123  3.46354  2.40513  3.72494  3.29354  2.67741  2.69355  4.24690  2.90347  2.73739  3.18146  2.89801  2.37887  2.77519  2.98518  4.58477  3.61503
          0.01138  4.87765  5.60000  0.61958  0.77255  0.48576  0.95510
     20   2.67600  5.41602  2.65591  1.46144  4.75624  3.23698  3.19140  4.24563  2.39168  3.71885  4.46139  2.84796  4.03662  2.00607  3.09708  2.84969  3.13025  3.80472  5.84763  4.42819     25 e - - -
          2.68618  4.42225  2.77519  2.73123  3.46354  2.40513  3.72494  3.29354  2.67741  2.69355  4.24690  2.90347  2.73739  3.18146  2.89801  2.37887  2.77519  2.98518  4.58477  3.61503
          0.05479  4.87765  3.08560  0.61958  0.77255  0.48576  0.95510
     21   2.83375  5.67479  2.19909  2.58911  5.00971  3.68413  4.04617  4.49620  2.58964  3.97923  4.77390  3.15333  4.20225  0.94085  3.34478  3.10170  3.42664  4.07189  6.11847  4.68761     26 q - - -
          2.68618  4.42225  2.77519  2.73123  3.46354  2.40513  3.72494  3.29354  2.67741  2.69355  4.24690  2.90347  2.73739  3.18146  2.89801  2.37887  2.77519  2.98518  4.58477  3.61503
          0.01188  4.83474  5.55709  0.61958  0.77255  0.42813  1.05477
     22   2.94097  4.91503  3.79141  3.72325  5.20114  3.57212  4.98314  4.84233  4.01789  4.47929  5.29595  3.12671  4.37296  4.27498  4.31764  0.39647  3.46954  4.12513  6.52341  5.24633     27 S - - -
          2.68618  4.42225  2.77519  2.73123  3.46354  2.40513  3.72494  3.29354  2.67741  2.69355  4.24690  2.90347  2.73739  3.18146  2.89801  2.37887  2.77519  2.98518  4.58477  3.61503
          0.01138  4.87765  5.60000  0.61958  0.77255  0.48576  0.95510
     23   3.20337  5.18738  3.59344  3.09277  4.05749  3.96430  3.19922  3.73823  2.74156  1.80276  4.21509  3.54571  4.36511  1.12428  3.03955  3.27594  3.42270  3.51236  5.44826  4.06747     28 q - - -
          2.68618  4.42225  2.77519  2.73123  3.46354  2.40513  3.72494  3.29354  2.67741  2.69355  4.24690  2.90347  2.73739  3.18146  2.89801  2.37887  2.77519  2.98518  4.58477  3.61503
          0.01138  4.87765  5.60000  0.61958  0.77255  0.48576  0.95510
     24   2.61143  4.84221  3.46401  2.89434  4.02341  3.76496  3.97084  3.38381  1.44328  2.13252  3.50909  3.37023  4.14785  2.70840  3.19502  2.99100  3.10878  2.52790  5.38108  4.10569     29 k - - -
          2.68618  4.42225  2.77519  2.73123  3.46354  2.40513  3.72494  3.29354  2.67741  2.69355  4.24690  2.90347  2.73739  3.18146  2.89801  2.37887  2.77519  2.98518  4.58477  3.61503
          0.01138  4.87765  5.60000  0.61958  0.77255  0.48576  0.95510
     25   3.43384  4.78985  5.17721  4.60110  2.69773  4.61898  4.88672  2.46821  4.43580  0.63229  3.34587  4.71235  4.89823  4.52852  4.49304  3.09482  3.66274  2.75159  5.25060  4.05441     30 L - - -
          2.68618  4.42225  2.77519  2.73123  3.46354  2.40513  3.72494  3.29354  2.67741  2.69355  4.24690  2.90347  2.73739  3.18146  2.89801  2.37887  2.77519  2.98518  4.58477  3.61503
          0.01138  4.87765  5.60000  0.61958  0.77255  0.48576  0.95510
     26   3.56138  4.79790  5.58749  5.08379  4.15565  5.06740  5.67388  1.02709  4.99150  2.40591  3.94544  5.21019  5.33213  5.22160  5.12717  4.46015  2.56633  1.09738  6.08815  4.87736     31 i - - -
          2.68618  4.42225  2.77519  2.73123  3.46354  2.40513  3.72494  3.29354  2.67741  2.69355  4.24690  2.90347  2.73739  3.18146  2.89801  2.37887  2.77519  2.98518  4.58477  3.61503
          0.01138  4.87765  5.60000  0.61958  0.77255  0.48576  0.95510
     27   3.19360  5.56978  3.49881  2.63066  5.00039  3.89364  2.38743  4.40900  1.76465  3.82861  4.61995  3.36624  4.26319  1.39437  2.16237  3.15547  3.38766  4.01299  5.88386  4.60378     32 q - - -
          2.68618  4.42225  2.77519  2.73123  3.46354  2.40513  3.72494  3.29354  2.67741  2.69355  4.24690  2.90347  2.73739  3.18146  2.89801  2.37887  2.77519  2.98518  4.58477  3.61503
          0.01138  4.87765  5.60000  0.61958  0.77255  0.48576  0.95510
     28   2.88922  5.38564  2.73170  1.95267  4.72154  3.62386  3.83754  4.20291  2.43708  3.68529  4.43291  2.50531  4.03702  2.94113  2.53633  2.84912  1.56516  3.77218  5.82016  4.41059     33 t - - -
          2.68618  4.42225  2.77519  2.73123  3.46354  2.40513  3.72494  3.29354  2.67741  2.69355  4.24690  2.90347  2.73739  3.18146  2.89801  2.37887  2.77519  2.98518  4.58477  3.61503
          0.01138  4.87765  5.60000  0.61958  0.77255  0.48576  0.95510
     29   4.27414  5.46892  6.08889  5.52880  3.48767  5.63034  5.88259  2.75025  5.33544  0.79711  1.11765  5.78598  5.59224  5.19573  5.27673  5.06471  4.47107  3.07549  5.78719  4.84894     34 l - - -
          2.68618  4.42225  2.77519  2.73123  3.46354  2.40513  3.72494  3.29354  2.67741  2.69355  4.24690  2.90347  2.73739  3.18146  2.89801  2.37887  2.77519  2.98518  4.58477  3.61503
          0.01138  4.87765  5.60000  0.61958  0.77255  0.48576  0.95510
     30   3.96037  5.15617  5.96897  5.43357  3.71582  5.45950  5.90172  1.53302  5.32606  0.70364  3.45067  5.62183  5.53362  5.29020  5.33193  4.87340  4.18632  1.96886  5.94421  4.94081     35 l - - -
          2.68618  4.42225  2.77519  2.73123  3.46354  2.40513  3.72494  3.29354  2.67741  2.69355  4.24690  2.90347  2.73739  3.18146  2.89801  2.37887  2.77519  2.98518  4.58477  3.61503
          0.01138  4.87765  5.60000  0.61958  0.77255  0.48576  0.95510
     31   2.01503  4.89210  3.45858  2.91587  4.34167  3.18986  4.06372  3.75162  2.89541  3.38017  4.20202  3.37239  4.11402  3.24008  2.54124  2.06927  1.54380  3.00898  5.63879  4.33655     36 t - - -
          2.68618  4.42225  2.77519  2.73123  3.46354  2.40513  3.72494  3.29354  2.67741  2.69355  4.24690  2.90347  2.73739  3.18146  2.89801  2.37887  2.77519  2.98518  4.58477  3.61503
          0.01138  4.87765  5.60000  0.61958  0.77255  0.48576  0.95510
     32   3.65832  4.89643  5.66700  5.14027  3.89456  5.11862  5.63084  1.46709  5.02491  2.32845  1.27250  5.26896  5.33494  5.15294  5.10189  4.50591  3.90178  1.39135  5.92121  4.79630     37 m - - -
          2.68618  4.42225  2.77519  2.73123  3.46354  2.40513  3.72494  3.29354  2.67741  2.69355  4.24690  2.90347  2.73739  3.18146  2.89801  2.37887  2.77519  2.98518  4.58477  3.61503
          0.01138  4.87765  5.60000  0.61958  0.77255  0.48576  0.95510
     33   1.66450  3.33463  4.81157  4.54016  5.12465  3.46185  5.27164  4.53664  4.45219  4.26739  5.06483  4.20998  4.29498  4.64551  4.60390  0.58356  3.27994  3.84354  6.49702  5.38902     38 S - - -
          2.68618  4.42225  2.77519  2.73123  3.46354  2.40513  3.72494  3.29354  2.67741  2.69355  4.24690  2.90347  2.73739  3.18146  2.89801  2.37887  2.77519  2.98518  4.58477  3.61503
          0.01138  4.87765  5.60000  0.61958  0.77255  0.48576  0.95510
     34   3.65900  4.92427  5.62563  5.05623  1.26504  4.99751  5.32676  1.56342  4.90398  1.59343  3.41532  5.14559  5.19685  4.92702  4.90680  4.35688  3.88471  2.00137  5.56216  4.43429     39 f - - -
          2.68618  4.42225  2.77519  2.73123  3.46354  2.40513  3.72494  3.29354  2.67741  2.69355  4.24690  2.90347  2.73739  3.18146  2.89801  2.37887  2.77519  2.98518  4.58477  3.61503
          0.01138  4.87765  5.60000  0.61958  0.77255  0.48576  0.95510
     35   2.91572  4.77068  3.58954  3.08026  3.08196  1.53409  4.06478  3.37195  3.07731  3.04453  3.93087  3.00326  4.22565  3.38917  3.46898  2.31239  3.17174  3.11596  5.18125  2.14197     40 g - - -
          2.68618  4.42225  2.77519  2.73123  3.46354  2.40513  3.72494  3.29354  2.67741  2.69355  4.24690  2.90347  2.73739  3.18146  2.89801  2.37887  2.77519  2.98518  4.58477  3.61503
          0.01138  4.87765  5.60000  0.61958  0.77255  0.48576  0.95510
     36   2.79044  0.64789  4.42129  4.19672  4.87415  3.52127  5.06823  4.32617  4.17230  4.05162  4.88847  2.44317  4.32012  4.43873  4.37033  2.31331  3.31668  3.75474  6.27089  5.08498     41 C - - -
          2.68618  4.42225  2.77519  2.73123  3.46354  2.40513  3.72494  3.29354  2.67741  2.69355  4.24690  2.90347  2.73739  3.18146  2.89801  2.37887  2.77519  2.98518  4.58477  3.61503
          0.01138  4.87765  5.60000  0.61958  0.77255  0.48576  0.95510
     37   3.78516  5.00045  5.82165  5.28971  3.43432  5.27158  5.74554  1.03540  5.18249  1.23438  3.56213  5.43046  5.42476  5.22892  5.21925  4.66779  4.01978  1.69059  5.91961  4.84387     42 i - - -
          2.68618  4.42225  2.77519  2.73123  3.46354  2.40513  3.72494  3.29354  2.67741  2.69355  4.24690  2.90347  2.73739  3.18146  2.89801  2.37887  2.77519  2.98518  4.58477  3.61503
          0.01138  4.87765  5.60000  0.61958  0.77255  0.48576  0.95510
     38   1.00209  4.66991  4.44165  4.10449  5.02615  3.47962  5.02408  4.44623  4.08207  4.14270  4.94156  4.04881  4.27279  4.32717  4.34119  1.64240  1.51787  3.80672  6.37376  5.21557     43 a - - -
          2.68618  4.42225  2.77519  2.73123  3.46354  2.40513  3.72494  3.29354  2.67741  2.69355  4.24690  2.90347  2.73739  3.18146  2.89801  2.37887  2.77519  2.98518  4.58477  3.61503
          0.01138  4.87765  5.60000  0.61958  0.77255  0.48576  0.95510
     39   5.01039  5.88982  5.77517  5.75716  0.63741  5.42973  4.03222  4.53752  5.52935  3.64635  5.04825  4.95116  5.68033  5.13789  5.29781  4.85392  5.20123  4.51193  4.10118  1.12655     44 F - - -
          2.68618  4.42225  2.77519  2.73123  3.46354  2.40513  3.72494  3.29354  2.67741  2.69355  4.24690  2.90347  2.73739  3.18146  2.89801  2.37887  2.77519  2.98518  4.58477  3.61503
          0.01138  4.87765  5.60000  0.61958  0.77255  0.48576  0.95510
     40   3.87119  5.13876  5.70964  5.16372  3.60413  5.19675  5.59580  1.98958  4.99277  0.51530  3.36784  5.34370  5.35357  5.02355  5.02329  4.58651  3.32534  2.63499  5.75550  4.73565     45 L - - -
          2.68618  4.42225  2.77519  2.73123  3.46354  2.40513  3.72494  3.29354  2.67741  2.69355  4.24690  2.90347  2.73739  3.18146  2.89801  2.37887  2.77519  2.98518  4.58477  3.61503
          0.01138  4.87765  5.60000  0.61958  0.77255  0.48576  0.95510
     41   4.54274  6.10104  5.14425  4.56358  5.74648  4.69124  5.07962  5.47207  3.32732  4.79810  5.84272  4.81491  5.21299  4.32149  0.16843  4.63280  4.78541  5.16252  6.45831  5.56475     46 R - - -
          2.68618  4.42225  2.77519  2.73123  3.46354  2.40513  3.72494  3.29354  2.67741  2.69355  4.24690  2.90347  2.73739  3.18146  2.89801  2.37887  2.77519  2.98518  4.58477  3.61503
          0.01138  4.87765  5.60000  0.61958  0.77255  0.48576  0.95510
     42   3.51049  6.01008  1.83461  2.67976  5.55578  0.77525  4.43493  5.13019  3.56488  4.60906  5.48258  2.40210  4.41645  3.62058  4.21648  3.40847  3.86250  4.61719  6.74867  5.20652     47 g - - -
          2.68618  4.42225  2.77519  2.73123  3.46354  2.40513  3.72494  3.29354  2.67741  2.69355  4.24690  2.90347  2.73739  3.18146  2.89801  2.37887  2.77519  2.98518  4.58477  3.61503
          0.01138  4.87765  5.60000  0.61958  0.77255  0.48576  0.95510
     43   3.99109  5.18719  5.98381  5.44298  3.68190  5.47690  5.89681  1.77283  5.33109  0.61387  3.41622  5.63847  5.53737  5.27504  5.32697  4.89024  4.21380  1.97676  5.92051  4.93047     48 L - - -
          2.68618  4.42225  2.77519  2.73123  3.46354  2.40513  3.72494  3.29354  2.67741  2.69355  4.24690  2.90347  2.73739  3.18146  2.89801  2.37887  2.77519  2.98518  4.58477  3.61503
          0.01138  4.87765  5.60000  0.61958  0.77255  0.48576  0.95510
     44   4.81634  5.93095  5.65871  5.61606  0.19716  5.08125  4.73151  4.36994  5.54081  3.53360  4.97625  5.31269  5.57035  5.46130  5.41859  4.97039  5.14203  4.41316  4.83638  3.14423     49 F - - -
          2.68618  4.42225  2.77519  2.73123  3.46354  2.40513  3.72494  3.29354  2.67741  2.69355  4.24690  2.90347  2.73739  3.18146  2.89801  2.37887  2.77519  2.98518  4.58477  3.61503
          0.01138  4.87765  5.60000  0.61958  0.77255  0.48576  0.95510
     45   3.11735  5.34655  3.00323  2.20386  5.05615  2.94064  4.32834  4.53077  3.25122  4.08775  4.90427  3.35873  0.87711  3.49991  3.74168  2.49538  3.47611  4.05298  6.27061  4.88712     50 p - - -
          2.68618  4.42225  2.77519  2.73123  3.46354  2.40513  3.72494  3.29354  2.67741  2.69355  4.24690  2.90347  2.73739  3.18146  2.89801  2.37887  2.77519  2.98518  4.58477  3.61503
          0.01138  4.87765  5.60000  0.61958  0.77255  0.48576  0.95510
     46   3.73576  6.51256  0.89482  1.09018  5.77052  3.77351  4.44745  5.38309  3.64551  4.81033  5.73209  3.21735  4.47354  3.63569  4.37508  3.54593  4.05783  4.89410  6.93563  5.31304     51 d - - -
          2.68618  4.42225  2.77519  2.73123  3.46354  2.40513  3.72494  3.29354  2.67741  2.69355  4.24690  2.90347  2.73739  3.18146  2.89801  2.37887  2.77519  2.98518  4.58477  3.61503
          0.01138  4.87765  5.60000  0.61958  0.77255  0.48576  0.95510
     47   2.85691  4.27675  1.80271  1.98245  4.70686  3.60978  3.81195  4.19227  2.05788  3.66889  4.40903  2.27936  4.01393  2.91143  2.86824  2.63998  3.08959  3.75453  5.79894  4.38650     52 d - - -
          2.68618  4.42225  2.77519  2.73123  3.46354  2.40513  3.72494  3.29354  2.67741  2.69355  4.24690  2.90347  2.73739  3.18146  2.89801  2.37887  2.77519  2.98518  4.58477  3.61503
          0.01138  4.87765  5.60000  0.61958  0.77255  0.48576  0.95510
     48   2.41123  3.89086  3.42063  2.86106  3.97860  3.72729  3.30537  2.99146  2.84072  3.03393  3.89091  1.86336  4.11578  3.17455  3.26529  2.06320  3.06883  3.10010  5.34518  2.68001     53 n - - -
          2.68618  4.42225  2.77519  2.73123  3.46354  2.40513  3.72494  3.29354  2.67741  2.69355  4.24690  2.90347  2.73739  3.18146  2.89801  2.37887  2.77519  2.98518  4.58477  3.61503
          0.01138  4.87765  5.60000  0.61958  0.77255  0.48576  0.95510
     49   5.01522  5.89205  5.77700  5.76061  0.69075  5.43182  4.03130  4.54295  5.53247  3.65065  5.05304  4.95155  5.68196  5.13895  5.29966  4.85590  5.20562  4.51695  4.10008  1.04422     54 F - - -
          2.68618  4.42225  2.77519  2.73123  3.46354  2.40513  3.72494  3.29354  2.67741  2.69355  4.24690  2.90347  2.73739  3.18146  2.89801  2.37887  2.77519  2.98518  4.58477  3.61503
          0.22695  4.87765  1.63257  0.61958  0.77255  0.48576  0.95510
     50   2.33679  4.41376  4.75048  4.18974  3.64096  4.24182  4.67746  1.50227  4.05975  2.41888  3.57671  4.32990  4.60880  4.27346  4.20265  2.90824  3.27982  1.22305  5.27128  4.07570     55 v - - -
          2.68618  4.42225  2.77519  2.73123  3.46354  2.40513  3.72494  3.29354  2.67741  2.69355  4.24690  2.90347  2.73739  3.18146  2.89801  2.37887  2.77519  2.98518  4.58477  3.61503
          0.01410  4.66480  5.38714  0.61958  0.77255  0.30147  1.34604
     51   3.25245  5.80538  0.90811  2.58421  5.15902  2.64901  4.14030  4.67321  3.05681  4.14901  4.94646  2.35208  4.25106  3.28046  3.06923  2.80664  3.52634  4.22241  6.29391  4.81661     56 d - - -
          2.68618  4.42225  2.77519  2.73123  3.46354  2.40513  3.72494  3.29354  2.67741  2.69355  4.24690  2.90347  2.73739  3.18146  2.89801  2.37887  2.77519  2.98518  4.58477  3.61503
          0.01138  4.87765  5.60000  0.61958  0.77255  0.48576  0.95510
     52   2.83932  5.30171  2.53344  2.54411  4.62835  3.25302  3.80655  4.10061  2.54847  3.59906  4.34935  3.08903  4.00983  1.60379  2.49763  2.62105  2.35118  3.68293  5.74610  3.52270     57 q - - -
          2.68618  4.42225  2.77519  2.73123  3.46354  2.40513  3.72494  3.29354  2.67741  2.69355  4.24690  2.90347  2.73739  3.18146  2.89801  2.37887  2.77519  2.98518  4.58477  3.61503
          0.01138  4.87765  5.60000  0.61958  0.77255  0.48576  0.95510
     53   3.97604  5.95852  4.71374  3.68191  5.65028  4.44936  4.14272  4.86205  0.98393  4.14553  5.05537  3.95631  4.74830  3.26756  0.94808  3.93966  4.04276  4.56816  6.05151  5.03218     58 r - - -
          2.68618  4.42225  2.77519  2.73123  3.46354  2.40513  3.72494  3.29354  2.67741  2.69355  4.24690  2.90347  2.73739  3.18146  2.89801  2.37887  2.77519  2.98518  4.58477  3.61503
          0.01138  4.87765  5.60000  0.61958  0.77255  0.48576  0.95510
     54   4.30556  5.50210  5.37219  5.11394  0.83804  5.03037  4.05353  4.10605  4.95048  3.46487  4.68616  4.72743  5.35170  4.83234  4.91321  2.49964  4.53586  3.98567  4.17431  1.21888     59 f - - -
          2.68618  4.42225  2.77519  2.73123  3.46354  2.40513  3.72494  3.29354  2.67741  2.69355  4.24690  2.90347  2.73739  3.18146  2.89801  2.37887  2.77519  2.98518  4.58477  3.61503
          0.01138  4.87765  5.60000  0.61958  0.77255  0.48576  0.95510
     55   3.27394  4.59721  5.17082  4.59993  3.61250  4.54540  4.89080  2.00412  4.43474  2.01500  3.58795  4.66495  4.85900  4.58652  4.49825  3.87924  3.51121  0.95220  5.32983  2.26487     60 v - - -
          2.68618  4.42225  2.77519  2.73123  3.46354  2.40513  3.72494  3.29354  2.67741  2.69355  4.24690  2.90347  2.73739  3.18146  2.89801  2.37887  2.77519  2.98518  4.58477  3.61503
          0.01138  4.87765  5.60000  0.61958  0.77255  0.48576  0.95510
     56   2.96804  3.73545  2.22276  2.40320  4.72816  3.22321  3.94101  4.19697  2.74652  3.71714  4.49246  2.51381  1.39842  3.06397  3.24963  2.93728  3.21730  3.78958  5.88592  4.48140     61 p - - -
          2.68618  4.42225  2.77519  2.73123  3.46354  2.40513  3.72494  3.29354  2.67741  2.69355  4.24690  2.90347  2.73739  3.18146  2.89801  2.37887  2.77519  2.98518  4.58477  3.61503
          0.01138  4.87765  5.60000  0.61958  0.77255  0.48576  0.95510
     57   2.24360  5.53417  2.27598  1.31439  4.86643  3.64426  3.94241  4.35841  2.75040  3.84018  4.60113  2.56309  4.11119  3.05752  3.26778  2.95704  2.36747  3.92228  5.98015  4.54657     62 e - - -
          2.68618  4.42225  2.77519  2.73123  3.46354  2.40513  3.72494  3.29354  2.67741  2.69355  4.24690  2.90347  2.73739  3.18146  2.89801  2.37887  2.77519  2.98518  4.58477  3.61503
          0.04033  4.87765  3.44461  0.61958  0.77255  0.48576  0.95510
     58   2.71935  5.25750  3.29389  2.46959  4.56869  3.72707  3.86515  3.99125  1.34282  2.25893  4.31870  3.22632  4.11039  2.98877  2.39092  2.94730  2.79218  3.63114  5.69013  4.36193     63 k - - -
          2.68618  4.42225  2.77519  2.73123  3.46354  2.40513  3.72494  3.29354  2.67741  2.69355  4.24690  2.90347  2.73739  3.18146  2.89801  2.37887  2.77519  2.98518  4.58477  3.61503
          0.01171  4.84903  5.57137  0.61958  0.77255  0.55380  0.85510
     59   2.82865  2.60897  3.18896  2.57563  2.67150  3.83707  4.10183  2.96519  3.19557  2.68916  3.58947  3.11481  4.21445  3.48276  3.51794  3.09113  2.70543  1.82793  5.07310  2.88539     64 v - - -
          2.68618  4.42225  2.77519  2.73123  3.46354  2.40513  3.72494  3.29354  2.67741  2.69355  4.24690  2.90347  2.73739  3.18146  2.89801  2.37887  2.77519  2.98518  4.58477  3.61503
          0.19833  4.84903  1.75990  0.61958  0.77255  0.55380  0.85510
     60   2.77731  5.25219  2.60400  1.74708  4.57940  3.53426  3.73927  3.34534  2.48926  3.54969  4.29954  2.65854  2.27449  2.73715  2.83140  2.74397  2.87936  3.63356  5.69442  4.29027     65 e - - -
          2.68618  4.42225  2.77519  2.73123  3.46354  2.40513  3.72494  3.29354  2.67741  2.69355  4.24690  2.90347  2.73739  3.18146  2.89801  2.37887  2.77519  2.98518  4.58477  3.61503
          0.01410  4.66480  5.38714  0.61958  0.77255  0.87670  0.53811
     61   2.61869  5.27495  3.08650  2.37302  4.62237  3.58536  3.19821  4.08439  1.48644  3.56543  4.32188  2.72784  3.97555  2.84864  2.36504  2.79176  2.51818  3.66838  5.69190  4.31604     66 k - - -
          2.68618  4.42225  2.77519  2.73123  3.46354  2.40513  3.72494  3.29354  2.67741  2.69355  4.24690  2.90347  2.73739  3.18146  2.89801  2.37887  2.77519  2.98518  4.58477  3.61503
          0.28526  4.66480  1.43229  0.61958  0.77255  0.87670  0.53811
     62   2.89320  5.35527  1.84960  2.36060  4.75935  2.79604  3.85127  4.25326  2.73760  3.75551  4.54624  1.58472  3.95684  2.98906  3.27485  2.49678  2.92755  3.81245  5.91396  4.47042     67 n - - -
          2.68618  4.42225  2.77519  2.73123  3.46354  2.40513  3.72494  3.29354  2.67741  2.69355  4.24690  2.90347  2.73739  3.18146  2.89801  2.37887  2.77519  2.98518  4.58477  3.61503
          0.01845  4.39798  5.12032  0.61958  0.77255  1.15393  0.37891
     63   4.16230  5.30889  4.99430  4.78686  1.95746  4.76364  3.70422  3.82762  4.60952  3.08314  4.41226  4.41026  5.07908  4.51640  4.58695  4.18150  4.39002  3.76810  3.81603  0.53093     68 Y - - -
          2.68618  4.42225  2.77519  2.73123  3.46354  2.40513  3.72494  3.29354  2.67741  2.69355  4.24690  2.90347  2.73739  3.18146  2.89801  2.37887  2.77519  2.98518  4.58477  3.61503
          0.01845  4.39798  5.12032  0.61958  0.77255  1.15393  0.37891
     64   2.78613  4.21304  1.60814  2.39239  4.54191  3.43949  3.75929  4.01025  2.46855  3.53531  4.31680  2.02342  3.91212  2.88673  3.07408  2.59854  3.03998  3.60426  5.70546  4.30053     69 d - - -
          2.68618  4.42225  2.77519  2.73123  3.46354  2.40513  3.72494  3.29354  2.67741  2.69355  4.24690  2.90347  2.73739  3.18146  2.89801  2.37887  2.77519  2.98518  4.58477  3.61503
          0.01845  4.39798  5.12032  0.61958  0.77255  1.15393  0.37891
     65   3.03661  5.25915  3.33663  2.77515  4.70238  3.69897  3.78108  4.09124  1.12164  3.56160  4.39345  3.23439  2.41221  2.91068  2.31683  3.02911  3.24381  3.73375  5.64513  4.40357     70 k - - -
          2.68630  4.42172  2.77476  2.73130  3.46373  2.40548  3.72509  3.29355  2.67713  2.69395  4.24730  2.90306  2.73743  3.18088  2.89830  2.37892  2.77451  2.98547  4.58517  3.61544
          0.79372  0.61273  5.12032  1.16913  0.37199  0.58427  0.81534
     66   2.35720  4.70885  3.34087  2.66651  3.60831  3.64369  3.87606  2.88430  2.76260  2.94697  3.80463  2.77405  2.80257  3.09532  3.18677  1.87642  2.98507  2.44780  5.26252  3.98137     75 s - - -
          2.68618  4.42225  2.77519  2.73123  3.46354  2.40513  3.72494  3.29354  2.67741  2.69355  4.24690  2.90347  2.73739  3.18146  2.89801  2.37887  2.77519  2.98518  4.58477  3.61503
          0.01410  4.66480  5.38714  0.61958  0.77255  0.87670  0.53811
     67   2.79098  5.30489  2.24053  2.30499  4.64632  3.53133  3.44609  4.13328  1.97462  3.60787  4.34892  2.74457  3.62010  1.97167  2.98314  2.39652  3.02445  3.69405  5.73676  4.32185     76 q - - -
          2.68618  4.42225  2.77519  2.73123  3.46354  2.40513  3.72494  3.29354  2.67741  2.69355  4.24690  2.90347  2.73739  3.18146  2.89801  2.37887  2.77519  2.98518  4.58477  3.61503
          0.01410  4.66480  5.38714  0.61958  0.77255  0.87670  0.53811
     68   1.78902  4.83054  3.30416  2.77798  4.28994  3.29689  3.95107  3.70594  2.77799  2.96205  4.13923  2.40700  4.00732  3.11843  3.22358  1.95313  2.16928  3.34273  5.57196  4.25911     77 a - - -
          2.68618  4.42225  2.77519  2.73123  3.46354  2.40513  3.72494  3.29354  2.67741  2.69355  4.24690  2.90347  2.73739  3.18146  2.89801  2.37887  2.77519  2.98518  4.58477  3.61503
          0.01410  4.66480  5.38714  0.61958  0.77255  0.87670  0.53811
     69   2.98581  5.41224  2.42782  2.51977  4.86721  2.89558  3.98525  4.35874  2.85935  3.86483  4.65096  1.16585  3.27302  3.12189  3.38732  2.34138  3.27180  3.90992  6.02293  4.59076     78 n - - -
          2.68618  4.42225  2.77519  2.73123  3.46354  2.40513  3.72494  3.29354  2.67741  2.69355  4.24690  2.90347  2.73739  3.18146  2.89801  2.37887  2.77519  2.98518  4.58477  3.61503
          0.01410  4.66480  5.38714  0.61958  0.77255  0.87670  0.53811
     70   2.61922  4.55188  3.91791  3.39095  2.40590  3.85302  4.04779  3.09246  3.33362  2.78027  3.71686  3.70068  4.27415  3.60304  3.63412  1.32874  3.16030  2.87466  4.77397  2.27884     79 s - - -
          2.68618  4.42225  2.77519  2.73123  3.46354  2.40513  3.72494  3.29354  2.67741  2.69355  4.24690  2.90347  2.73739  3.18146  2.89801  2.37887  2.77519  2.98518  4.58477  3.61503
          0.01410  4.66480  5.38714  0.61958  0.77255  0.30147  1.34604
     71   3.74493  4.96480  5.77861  5.24899  3.84384  5.23263  5.72677  0.80709  5.14159  1.79780  2.47633  5.38759  5.40410  5.21791  5.19379  4.62649  3.98234  1.76969  5.93811  4.85126     80 i - - -
          2.68618  4.42225  2.77519  2.73123  3.46354  2.40513  3.72494  3.29354  2.67741  2.69355  4.24690  2.90347  2.73739  3.18146  2.89801  2.37887  2.77519  2.98518  4.58477  3.61503
          0.01138  4.87765  5.60000  0.61958  0.77255  0.48576  0.95510
     72   3.50706  5.68094  4.00504  3.24200  5.17742  4.14707  4.03195  4.50452  0.86642  3.06998  4.75554  3.64410  4.48507  3.15356  1.60046  3.01260  3.65829  4.16915  5.92235  4.76151     81 k - - -
          2.68618  4.42225  2.77519  2.73123  3.46354  2.40513  3.72494  3.29354  2.67741  2.69355  4.24690  2.90347  2.73739  3.18146  2.89801  2.37887  2.77519  2.98518  4.58477  3.61503
          0.01138  4.87765  5.60000  0.61958  0.77255  0.48576  0.95510
     73   3.50184  4.77945  5.45764  4.95841  4.14851  4.91935  5.56634  0.92646  4.85831  2.74055  3.95229  5.08371  5.23930  5.09990  5.00855  4.31168  1.93760  1.41189  6.04158  4.82941     82 i - - -
          2.68618  4.42225  2.77519  2.73123  3.46354  2.40513  3.72494  3.29354  2.67741  2.69355  4.24690  2.90347  2.73739  3.18146  2.89801  2.37887  2.77519  2.98518  4.58477  3.61503
          0.01138  4.87765  5.60000  0.61958  0.77255  0.48576  0.95510
     74   3.37490  5.38277  3.88465  3.24103  4.29718  4.09798  4.07443  3.95971  0.72395  2.54349  4.42307  3.65361  4.46231  3.27548  2.75519  3.42144  3.56371  3.71989  5.56510  3.44491     83 k - - -
          2.68618  4.42225  2.77519  2.73123  3.46354  2.40513  3.72494  3.29354  2.67741  2.69355  4.24690  2.90347  2.73739  3.18146  2.89801  2.37887  2.77519  2.98518  4.58477  3.61503
          0.01138  4.87765  5.60000  0.61958  0.77255  0.48576  0.95510
     75   3.01366  5.29574  3.38074  2.78392  4.61534  3.78377  3.23998  3.46946  1.69352  3.55781  4.36006  3.28642  4.16252  3.02361  2.24437  3.01322  1.49414  3.67669  5.71468  4.40465     84 t - - -
          2.68618  4.42225  2.77519  2.73123  3.46354  2.40513  3.72494  3.29354  2.67741  2.69355  4.24690  2.90347  2.73739  3.18146  2.89801  2.37887  2.77519  2.98518  4.58477  3.61503
          0.01138  4.87765  5.60000  0.61958  0.77255  0.48576  0.95510
     76   3.33863  5.04262  3.70204  2.77812  3.92499  4.12829  4.41536  3.27015  3.23663  0.68696  3.84959  3.82604  4.56089  3.12193  3.50011  3.54481  3.57477  3.19931  5.53041  4.31011     85 L - - -
          2.68618  4.42225  2.77519  2.73123  3.46354  2.40513  3.72494  3.29354  2.67741  2.69355  4.24690  2.90347  2.73739  3.18146  2.89801  2.37887  2.77519  2.98518  4.58477  3.61503
          0.01138  4.87765  5.60000  0.61958  0.77255  0.48576  0.95510
     77   2.54482  4.56807  2.84433  3.14369  3.70605  3.81972  4.07213  2.63302  3.09732  2.51804  2.77058  3.55210  4.19907  2.96554  2.55623  3.06374  3.07400  1.63716  5.15063  3.91531     86 v - - -
          2.68618  4.42225  2.77519  2.73123  3.46354  2.40513  3.72494  3.29354  2.67741  2.69355  4.24690  2.90347  2.73739  3.18146  2.89801  2.37887  2.77519  2.98518  4.58477  3.61503
          0.01138  4.87765  5.60000  0.61958  0.77255  0.48576  0.95510
     78   2.90773  3.98134  3.20152  2.29651  4.62633  3.13971  3.84759  4.07390  2.30566  3.58518  4.35719  3.16901  2.59015  2.96025  1.40716  2.89025  3.13442  3.68222  5.73680  4.37519     87 r - - -
          2.68618  4.42225  2.77519  2.73123  3.46354  2.40513  3.72494  3.29354  2.67741  2.69355  4.24690  2.90347  2.73739  3.18146  2.89801  2.37887  2.77519  2.98518  4.58477  3.61503
          0.19216  4.87765  1.78852  0.61958  0.77255  0.48576  0.95510
     79   3.29098  5.67764  2.09390  2.61049  5.30197  0.77849  4.31366  4.85653  3.40737  4.36777  5.22899  2.55621  4.27070  3.50175  4.01374  3.22934  3.65459  4.34939  6.51091  5.01949     88 g - - -
          2.68618  4.42225  2.77519  2.73123  3.46354  2.40513  3.72494  3.29354  2.67741  2.69355  4.24690  2.90347  2.73739  3.18146  2.89801  2.37887  2.77519  2.98518  4.58477  3.61503
          0.01362  4.69911  5.42146  0.61958  0.77255  0.31922  1.29725
     80   2.83181  5.15387  2.83302  2.60707  4.42950  3.63739  3.83255  2.88160  1.66668  3.42849  3.02309  2.78893  4.02868  2.95815  2.45588  2.49566  3.06282  2.93687  5.63015  4.26688     89 k - - -
          2.68618  4.42225  2.77519  2.73123  3.46354  2.40513  3.72494  3.29354  2.67741  2.69355  4.24690  2.90347  2.73739  3.18146  2.89801  2.37887  2.77519  2.98518  4.58477  3.61503
          0.01138  4.87765  5.60000  0.61958  0.77255  0.48576  0.95510
     81   2.83268  3.27303  2.40395  2.70816  3.48288  3.65587  3.90127  3.70872  2.70853  3.31567  4.12931  2.73372  4.06485  3.05491  3.17023  1.56754  2.36858  3.37953  5.56093  4.22882     90 s - - -
          2.68618  4.42225  2.77519  2.73123  3.46354  2.40513  3.72494  3.29354  2.67741  2.69355  4.24690  2.90347  2.73739  3.18146  2.89801  2.37887  2.77519  2.98518  4.58477  3.61503
          0.01138  4.87765  5.60000  0.61958  0.77255  0.48576  0.95510
     82   2.38169  5.27765  2.95824  2.32448  4.62821  3.59957  3.78682  4.11332  1.93095  3.60606  4.34255  3.07412  2.71920  2.73473  2.90823  2.31023  2.12747  3.68981  5.69859  4.33433     91 k - - -
          2.68618  4.42225  2.77519  2.73123  3.46354  2.40513  3.72494  3.29354  2.67741  2.69355  4.24690  2.90347  2.73739  3.18146  2.89801  2.37887  2.77519  2.98518  4.58477  3.61503
          0.01138  4.87765  5.60000  0.61958  0.77255  0.48576  0.95510
     83   2.86106  5.33789  2.90898  1.40698  3.19132  2.65802  3.08953  4.14184  2.42679  3.63525  4.38491  3.08827  4.02136  2.47582  3.06312  2.82709  3.09392  3.71950  5.77888  4.37416     92 e - - -
          2.68618  4.42225  2.77519  2.73123  3.46354  2.40513  3.72494  3.29354  2.67741  2.69355  4.24690  2.90347  2.73739  3.18146  2.89801  2.37887  2.77519  2.98518  4.58477  3.61503
          0.01138  4.87765  5.60000  0.61958  0.77255  0.48576  0.95510
     84   1.36015  4.49800  4.17596  3.64410  3.82463  3.22650  4.40277  2.66624  3.57001  2.89450  3.80582  3.87244  4.29499  3.83132  3.83688  2.13101  3.15043  1.70912  5.30640  4.10338     93 a - - -
          2.68618  4.42225  2.77519  2.73123  3.46354  2.40513  3.72494  3.29354  2.67741  2.69355  4.24690  2.90347  2.73739  3.18146  2.89801  2.37887  2.77519  2.98518  4.58477  3.61503
          0.01138  4.87765  5.60000  0.61958  0.77255  0.48576  0.95510
     85   2.94846  5.45495  1.23934  2.54884  4.78779  3.63794  3.34992  4.27282  2.64811  3.75340  4.50718  2.64215  4.07312  2.76314  2.49749  2.72455  2.96106  3.84085  5.88857  4.47121     94 d - - -
          2.68618  4.42225  2.77519  2.73123  3.46354  2.40513  3.72494  3.29354  2.67741  2.69355  4.24690  2.90347  2.73739  3.18146  2.89801  2.37887  2.77519  2.98518  4.58477  3.61503
          0.01138  4.87765  5.60000  0.61958  0.77255  0.48576  0.95510
     86   2.65121  4.69492  3.54530  2.97956  3.85471  3.77252  4.00387  3.22655  2.70488  1.73572  2.63247  3.43110  4.15499  2.50247  2.62290  2.49211  3.07561  2.68108  5.25662  3.99862     95 l - - -
          2.68618  4.42225  2.77519  2.73123  3.46354  2.40513  3.72494  3.29354  2.67741  2.69355  4.24690  2.90347  2.73739  3.18146  2.89801  2.37887  2.77519  2.98518  4.58477  3.61503
          0.01138  4.87765  5.60000  0.61958  0.77255  0.48576  0.95510
     87   4.06570  5.27786  5.96569  5.40088  1.29142  5.40622  5.52107  1.95877  5.25421  0.93817  3.27660  5.53085  5.45246  5.10404  5.18317  4.79202  4.26754  2.93154  5.54404  4.38423     96 l - - -
          2.68618  4.42225  2.77519  2.73123  3.46354  2.40513  3.72494  3.29354  2.67741  2.69355  4.24690  2.90347  2.73739  3.18146  2.89801  2.37887  2.77519  2.98518  4.58477  3.61503
          0.01138  4.87765  5.60000  0.61958  0.77255  0.48576  0.95510
     88   3.34612  4.67555  5.17423  4.59796  3.65391  4.61650  4.99058  1.38454  3.32924  1.09764  3.52553  4.71541  4.91084  4.59069  4.50464  3.95065  3.58080  1.92912  5.44543  4.29928     97 l - - -
          2.68618  4.42225  2.77519  2.73123  3.46354  2.40513  3.72494  3.29354  2.67741  2.69355  4.24690  2.90347  2.73739  3.18146  2.89801  2.37887  2.77519  2.98518  4.58477  3.61503
          0.01138  4.87765  5.60000  0.61958  0.77255  0.48576  0.95510
     89   3.23280  5.81220  1.08654  2.57411  5.12597  3.69731  3.39648  4.63992  1.93403  4.10189  4.89095  2.14601  4.23290  3.22121  3.47823  3.14269  3.49016  4.19488  6.23106  4.76448     98 d - - -
          2.68618  4.42225  2.77519  2.73123  3.46354  2.40513  3.72494  3.29354  2.67741  2.69355  4.24690  2.90347  2.73739  3.18146  2.89801  2.37887  2.77519  2.98518  4.58477  3.61503
          0.01138  4.87765  5.60000  0.61958  0.77255  0.48576  0.95510
     90   3.91018  2.71856  5.26496  4.88876  2.64234  4.77139  4.13412  3.74101  4.64151  3.23635  4.36978  4.63255  5.13053  4.67570  4.64927  4.14598  4.15476  3.59771  0.69877  2.04295     99 w - - -
          2.68618  4.42225  2.77519  2.73123  3.46354  2.40513  3.72494  3.29354  2.67741  2.69355  4.24690  2.90347  2.73739  3.18146  2.89801  2.37887  2.77519  2.98518  4.58477  3.61503
          0.01138  4.87765  5.60000  0.61958  0.77255  0.48576  0.95510
     91   3.85911  5.08908  5.84705  5.27722  3.60106  5.25809  5.62454  1.59833  5.14171  0.92746  2.08917  5.42032  5.37341  5.09439  5.12090  4.63751  4.07751  1.95611  5.74065  4.73302    100 l - - -
          2.68618  4.42225  2.77519  2.73123  3.46354  2.40513  3.72494  3.29354  2.67741  2.69355  4.24690  2.90347  2.73739  3.18146  2.89801  2.37887  2.77519  2.98518  4.58477  3.61503
          0.01138  4.87765  5.60000  0.61958  0.77255  0.48576  0.95510
     92   2.93099  5.40076  1.92678  1.26965  4.71487  3.63638  3.87980  4.18841  2.65473  3.08683  3.65400  3.10805  4.06725  2.76715  3.15242  2.89235  3.16805  3.77494  5.84500  4.43586    101 e - - -
          2.68618  4.42225  2.77519  2.73123  3.46354  2.40513  3.72494  3.29354  2.67741  2.69355  4.24690  2.90347  2.73739  3.18146  2.89801  2.37887  2.77519  2.98518  4.58477  3.61503
          0.12479  4.87765  2.20996  0.61958  0.77255  0.48576  0.95510
     93   2.85384  3.79002  3.09412  2.07815  4.64864  3.61252  3.33542  4.11353  1.33299  3.59964  4.35583  2.66064  4.00763  2.67811  2.92171  2.82222  3.08075  3.69775  5.73194  4.34964    102 k - - -
          2.68618  4.42225  2.77519  2.73123  3.46354  2.40513  3.72494  3.29354  2.67741  2.69355  4.24690  2.90347  2.73739  3.18146  2.89801  2.37887  2.77519  2.98518  4.58477  3.61503
          0.01273  4.76559  5.48794  0.61958  0.77255  0.36282  1.18977
     94   2.79442  5.01341  4.39226  4.39927  5.56766  0.28045  5.49318  5.11202  4.69260  4.79960  5.64874  4.36150  4.56733  4.88350  4.85404  3.31574  3.68729  4.33959  6.77369  5.75262    103 G - - -
          2.68618  4.42225  2.77519  2.73123  3.46354  2.40513  3.72494  3.29354  2.67741  2.69355  4.24690  2.90347  2.73739  3.18146  2.89801  2.37887  2.77519  2.98518  4.58477  3.61503
          0.01138  4.87765  5.60000  0.61958  0.77255  0.48576  0.95510
     95   2.89854  2.58413  5.49250  4.97967  4.09686  4.86595  5.47786  1.44842  4.86576  2.76016  3.92810  5.05416  5.18597  5.08148  4.97492  4.25054  3.71173  0.84645  5.92874  4.71731    104 v - - -
          2.68618  4.42225  2.77519  2.73123  3.46354  2.40513  3.72494  3.29354  2.67741  2.69355  4.24690  2.90347  2.73739  3.18146  2.89801  2.37887  2.77519  2.98518  4.58477  3.61503
          0.01138  4.87765  5.60000  0.61958  0.77255  0.48576  0.95510
     96   2.92213  4.47967  4.10159  3.53095  1.51338  3.96331  3.35752  2.65466  2.66426  2.33343  3.59201  3.16672  4.33426  3.69843  3.69658  3.23433  3.15326  2.74659  4.89511  2.38594    105 f - - -
          2.68618  4.42225  2.77519  2.73123  3.46354  2.40513  3.72494  3.29354  2.67741  2.69355  4.24690  2.90347  2.73739  3.18146  2.89801  2.37887  2.77519  2.98518  4.58477  3.61503
          0.01138  4.87765  5.60000  0.61958  0.77255  0.48576  0.95510
     97   2.95420  5.45893  1.43473  2.55107  4.79091  3.64009  3.88789  3.86598  2.34648  3.75687  4.51197  2.76290  4.07706  1.83573  3.14875  2.90669  3.02099  3.84429  5.89293  4.47580    106 d - - -
          2.68618  4.42225  2.77519  2.73123  3.46354  2.40513  3.72494  3.29354  2.67741  2.69355  4.24690  2.90347  2.73739  3.18146  2.89801  2.37887  2.77519  2.98518  4.58477  3.61503
          0.01138  4.87765  5.60000  0.61958  0.77255  0.48576  0.95510
     98   0.78190  4.66625  4.54024  4.26743  5.15649  3.46722  5.15595  4.58462  4.25612  4.28776  5.07525  4.11474  4.28595  4.47855  4.47574  1.30648  2.64717  3.87954  6.50065  5.36828    107 a - - -
          2.68618  4.42225  2.77519  2.73123  3.46354  2.40513  3.72494  3.29354  2.67741  2.69355  4.24690  2.90347  2.73739  3.18146  2.89801  2.37887  2.77519  2.98518  4.58477  3.61503
          0.01138  4.87765  5.60000  0.61958  0.77255  0.48576  0.95510
     99   3.90575  5.09827  5.94110  5.42503  3.82011  5.44526  5.95521  0.93830  5.32920  1.11221  3.55419  5.60692  5.54794  5.35277  5.36906  4.86692  4.14073  2.00551  6.03694  4.99539    108 i - - -
          2.68618  4.42225  2.77519  2.73123  3.46354  2.40513  3.72494  3.29354  2.67741  2.69355  4.24690  2.90347  2.73739  3.18146  2.89801  2.37887  2.77519  2.98518  4.58477  3.61503
          0.01138  4.87765  5.60000  0.61958  0.77255  0.48576  0.95510
    100   3.04913  5.48619  3.31126  2.02262  4.88047  3.77651  3.87871  4.32287  1.68007  3.76450  4.53294  3.24648  4.15922  2.05673  1.76188  2.68066  3.26034  3.90722  5.84842  4.51397    109 k - - -
          2.68618  4.42225  2.77519  2.73123  3.46354  2.40513  3.72494  3.29354  2.67741  2.69355  4.24690  2.90347  2.73739  3.18146  2.89801  2.37887  2.77519  2.98518  4.58477  3.61503
          0.01138  4.87765  5.60000  0.61958  0.77255  0.48576  0.95510
    101   2.98640  4.89723  3.63600  3.03029  4.07440  3.86100  4.01097  3.44321  1.88489  1.59913  3.64209  3.47665  4.23281  3.22856  1.88954  3.10869  3.20416  3.02189  5.40700  3.70749    110 l - - -
          2.68618  4.42225  2.77519  2.73123  3.46354  2.40513  3.72494  3.29354  2.67741  2.69355  4.24690  2.90347  2.73739  3.18146  2.89801  2.37887  2.77519  2.98518  4.58477  3.61503
          0.01138  4.87765  5.60000  0.61958  0.77255  0.48576  0.95510
    102   3.00405  5.45685  3.23833  2.42924  4.83539  2.25151  3.86617  4.28839  1.39907  3.74102  4.50359  2.92338  4.12576  2.48016  2.21487  2.96517  3.22132  3.86864  5.83811  4.48440    111 k - - -
          2.68618  4.42225  2.77519  2.73123  3.46354  2.40513  3.72494  3.29354  2.67741  2.69355  4.24690  2.90347  2.73739  3.18146  2.89801  2.37887  2.77519  2.98518  4.58477  3.61503
          0.01138  4.87765  5.60000  0.61958  0.77255  0.48576  0.95510
    103   4.25539  3.35548  5.46435  5.20015  2.23644  5.01204  4.09354  3.97297  4.99651  3.36591  4.60369  4.76791  5.34410  4.87227  4.93414  4.39746  4.49686  3.86686  4.21097  0.42536    112 Y - - -
          2.68618  4.42225  2.77519  2.73123  3.46354  2.40513  3.72494  3.29354  2.67741  2.69355  4.24690  2.90347  2.73739  3.18146  2.89801  2.37887  2.77519  2.98518  4.58477  3.61503
          0.01138  4.87765  5.60000  0.61958  0.77255  0.48576  0.95510
    104   4.49896  5.71479  5.79445  5.52375  3.86357  5.25606  5.91844  3.17662  5.32445  0.21525  3.72025  5.74008  5.58286  5.41795  5.30232  5.11893  4.77145  3.44917  5.98256  4.91346    113 L - - -
          2.68618  4.42225  2.77519  2.73123  3.46354  2.40513  3.72494  3.29354  2.67741  2.69355  4.24690  2.90347  2.73739  3.18146  2.89801  2.37887  2.77519  2.98518  4.58477  3.61503
          0.01138  4.87765  5.60000  0.61958  0.77255  0.48576  0.95510
    105   3.54789  5.75580  3.98654  3.24064  5.29484  4.16101  4.03470  4.61302  0.76069  3.97610  4.82307  3.64513  4.49971  2.62662  1.87303  2.89840  3.69270  4.26487  5.96501  4.81150    114 k - - -
          2.68618  4.42225  2.77519  2.73123  3.46354  2.40513  3.72494  3.29354  2.67741  2.69355  4.24690  2.90347  2.73739  3.18146  2.89801  2.37887  2.77519  2.98518  4.58477  3.61503
          0.01138  4.87765  5.60000  0.61958  0.77255  0.48576  0.95510
    106   1.25315  4.65524  3.88906  3.37318  4.17529  2.33257  4.35270  3.55276  3.33797  3.25074  2.40492  3.68365  4.20994  3.63969  3.69546  2.40428  2.36533  3.22818  5.57949  4.34670    115 a - - -
          2.68618  4.42225  2.77519  2.73123  3.46354  2.40513  3.72494  3.29354  2.67741  2.69355  4.24690  2.90347  2.73739  3.18146  2.89801  2.37887  2.77519  2.98518  4.58477  3.61503
          0.01138  4.87765  5.60000  0.61958  0.77255  0.48576  0.95510
    107   3.87470  5.07827  5.89874  5.37091  3.78323  5.37997  5.85963  1.73131  5.26690  0.79089  3.52506  5.54008  5.49604  5.28467  5.29799  4.78899  4.10735  1.52495  5.96848  4.92805    116 l - - -
          2.68618  4.42225  2.77519  2.73123  3.46354  2.40513  3.72494  3.29354  2.67741  2.69355  4.24690  2.90347  2.73739  3.18146  2.89801  2.37887  2.77519  2.98518  4.58477  3.61503
          0.01138  4.87765  5.60000  0.61958  0.77255  0.48576  0.95510
    108   2.86066  3.92482  4.22654  3.64422  3.47047  3.94773  4.24703  2.45623  3.53845  2.13108  2.97491  3.89073  4.31863  3.18790  3.75127  1.40005  3.09349  2.18087  4.97918  3.78321    117 s - - -
          2.68618  4.42225  2.77519  2.73123  3.46354  2.40513  3.72494  3.29354  2.67741  2.69355  4.24690  2.90347  2.73739  3.18146  2.89801  2.37887  2.77519  2.98518  4.58477  3.61503
          0.01138  4.87765  5.60000  0.61958  0.77255  0.48576  0.95510
    109   4.19036  5.38181  6.04392  5.49287  1.35445  5.52528  5.52535  2.45958  5.34823  0.74212  3.27023  5.62492  5.52615  5.15224  5.25953  4.92354  4.38527  3.05183  5.50410  4.28751    118 l - - -
          2.68618  4.42225  2.77519  2.73123  3.46354  2.40513  3.72494  3.29354  2.67741  2.69355  4.24690  2.90347  2.73739  3.18146  2.89801  2.37887  2.77519  2.98518  4.58477  3.61503
          0.01138  4.87765  5.60000  0.61958  0.77255  0.48576  0.95510
    110   2.35816  3.27988  3.40348  2.46181  4.23639  1.52746  4.01334  3.63936  2.85929  3.27748  4.10906  3.00683  4.10758  3.19680  3.29955  2.34849  3.09727  2.82391  5.55175  4.25006    119 g - - -
          2.68618  4.42225  2.77519  2.73123  3.46354  2.40513  3.72494  3.29354  2.67741  2.69355  4.24690  2.90347  2.73739  3.18146  2.89801  2.37887  2.77519  2.98518  4.58477  3.61503
          0.01138  4.87765  5.60000  0.61958  0.77255  0.48576  0.95510
    111   3.76354  4.94936  5.87639  5.44585  4.33528  5.41713  6.28875  0.63221  5.40438  2.70981  4.04596  5.60970  5.63423  5.67740  5.58549  4.88563  4.03221  1.28313  6.54355  5.31221    120 I - - -
          2.68618  4.42225  2.77519  2.73123  3.46354  2.40513  3.72494  3.29354  2.67741  2.69355  4.24690  2.90347  2.73739  3.18146  2.89801  2.37887  2.77519  2.98518  4.58477  3.61503
          0.01138  4.87765  5.60000  0.61958  0.77255  0.48576  0.95510
    112   3.27117  2.78844  4.56225  4.03138  1.14075  4.28895  2.92467  3.20599  3.90375  2.86701  3.84849  4.15863  4.64446  2.74043  4.07650  3.58473  3.50001  3.02122  4.52781  2.10171    121 f - - -
          2.68618  4.42225  2.77519  2.73123  3.46354  2.40513  3.72494  3.29354  2.67741  2.69355  4.24690  2.90347  2.73739  3.18146  2.89801  2.37887  2.77519  2.98518  4.58477  3.61503
          0.01138  4.87765  5.60000  0.61958  0.77255  0.48576  0.95510
    113   2.71069  3.69454  4.04473  2.66393  3.52500  3.89820  4.18423  2.13721  3.38658  1.52070  3.52133  3.31657  4.27339  3.64751  3.64982  2.93733  2.27580  2.66326  5.01312  3.80699    122 l - - -
          2.68618  4.42225  2.77519  2.73123  3.46354  2.40513  3.72494  3.29354  2.67741  2.69355  4.24690  2.90347  2.73739  3.18146  2.89801  2.37887  2.77519  2.98518  4.58477  3.61503
          0.05016  4.87765  3.18666  0.61958  0.77255  0.48576  0.95510
    114   2.87571  5.38284  1.54182  2.51647  4.71857  3.60234  3.54450  4.20405  2.36712  3.68439  4.43021  2.49858  2.96453  2.78866  3.08260  2.39992  2.75865  3.76930  5.81880  4.40295    123 d - - -
          2.68618  4.42225  2.77519  2.73123  3.46354  2.40513  3.72494  3.29354  2.67741  2.69355  4.24690  2.90347  2.73739  3.18146  2.89801  2.37887  2.77519  2.98518  4.58477  3.61503
          0.01182  4.83931  5.56166  0.61958  0.77255  0.57546  0.82655
    115   2.82597  5.29851  3.07194  1.48468  4.63022  3.59810  3.78997  4.10495  2.13498  3.59768  4.34521  2.85029  2.79789  2.89227  2.89665  2.51536  2.83198  3.15566  5.73985  4.33929    124 e - - -
          2.68618  4.42225  2.77519  2.73123  3.46354  2.40513  3.72494  3.29354  2.67741  2.69355  4.24690  2.90347  2.73739  3.18146  2.89801  2.37887  2.77519  2.98518  4.58477  3.61503
          0.01182  4.83931  5.56166  0.61958  0.77255  0.43350  1.04480
    116   2.88350  5.40362  2.01265  1.91285  4.74452  3.30477  3.10697  4.23379  2.31112  3.70714  4.44824  2.21861  4.02915  2.93356  3.08666  2.31459  2.87378  3.79257  5.83583  4.41707    125 e - - -
          2.68618  4.42225  2.77519  2.73123  3.46354  2.40513  3.72494  3.29354  2.67741  2.69355  4.24690  2.90347  2.73739  3.18146  2.89801  2.37887  2.77519  2.98518  4.58477  3.61503
          0.01138  4.87765  5.60000  0.61958  0.77255  0.48576  0.95510
    117   2.63050  5.35660  2.11388  2.40908  4.70014  2.51791  3.24455  4.18663  2.25346  3.66107  4.39854  2.11979  4.00522  2.64711  2.82547  2.63286  3.07655  3.74659  5.78915  4.37643    126 d - - -
          2.68618  4.42225  2.77519  2.73123  3.46354  2.40513  3.72494  3.29354  2.67741  2.69355  4.24690  2.90347  2.73739  3.18146  2.89801  2.37887  2.77519  2.98518  4.58477  3.61503
          0.01138  4.87765  5.60000  0.61958  0.77255  0.48576  0.95510
    118   2.93684  5.04610  3.31240  2.70802  4.86789  2.81301  4.36832  4.31597  3.26081  3.91357  4.72141  3.48028  0.89620  3.55010  3.70447  2.33482  2.89384  3.83392  6.12239  4.80269    127 p - - -
          2.68618  4.42225  2.77519  2.73123  3.46354  2.40513  3.72494  3.29354  2.67741  2.69355  4.24690  2.90347  2.73739  3.18146  2.89801  2.37887  2.77519  2.98518  4.58477  3.61503
          0.10207  4.87765  2.41443  0.61958  0.77255  0.48576  0.95510
    119   2.68258  5.25602  2.84204  2.21355  3.80925  3.57545  3.18539  4.05226  2.50960  3.55244  4.30227  2.42763  3.96921  2.07597  2.99887  2.66763  2.19325  3.63554  5.70113  3.40284    128 q - - -
          2.68618  4.42225  2.77519  2.73123  3.46354  2.40513  3.72494  3.29354  2.67741  2.69355  4.24690  2.90347  2.73739  3.18146  2.89801  2.37887  2.77519  2.98518  4.58477  3.61503
          0.01245  4.78803  5.51038  0.61958  0.77255  0.67958  0.70690
    120   2.81282  5.31549  1.92720  1.99711  4.65462  3.57273  3.32070  4.13833  2.21606  3.11968  4.35877  2.64044  3.97388  2.87082  3.00805  2.49338  2.54560  3.70314  5.75061  4.33999    129 d - - -
          2.68618  4.42225  2.77519  2.73123  3.46354  2.40513  3.72494  3.29354  2.67741  2.69355  4.24690  2.90347  2.73739  3.18146  2.89801  2.37887  2.77519  2.98518  4.58477  3.61503
          0.01245  4.78803  5.51038  0.61958  0.77255  0.38123  1.14892
    121   3.83881  5.07220  5.82307  5.25405  3.60780  5.23485  5.60518  1.94675  5.11827  0.86143  2.26437  5.39479  5.35939  5.08217  5.10338  4.61251  4.05846  1.65090  5.73620  4.72162    130 l - - -
          2.68618  4.42225  2.77519  2.73123  3.46354  2.40513  3.72494  3.29354  2.67741  2.69355  4.24690  2.90347  2.73739  3.18146  2.89801  2.37887  2.77519  2.98518  4.58477  3.61503
          0.01138  4.87765  5.60000  0.61958  0.77255  0.48576  0.95510
    122   2.85124  2.67128  4.45843  3.86540  3.39486  3.97473  2.85534  1.76929  3.72038  1.86525  3.41088  4.01357  4.34428  3.91815  3.85366  2.30712  2.83317  2.45152  4.91224  3.72583    131 i - - -
          2.68618  4.42225  2.77519  2.73123  3.46354  2.40513  3.72494  3.29354  2.67741  2.69355  4.24690  2.90347  2.73739  3.18146  2.89801  2.37887  2.77519  2.98518  4.58477  3.61503
          0.01138  4.87765  5.60000  0.61958  0.77255  0.48576  0.95510
    123   4.32363  6.30022  3.48138  0.19173  5.86462  4.31488  5.12922  5.60059  4.20027  5.06048  6.10954  4.07381  4.98909  4.39893  4.64222  4.25667  4.67002  5.20822  6.78369  5.70151    132 E - - -
          2.68618  4.42225  2.77519  2.73123  3.46354  2.40513  3.72494  3.29354  2.67741  2.69355  4.24690  2.90347  2.73739  3.18146  2.89801  2.37887  2.77519  2.98518  4.58477  3.61503
          0.01138  4.87765  5.60000  0.61958  0.77255  0.48576  0.95510
    124   2.65635  3.35000  2.87487  2.21752  4.47959  3.62751  3.83018  3.92621  2.59479  3.47351  4.25043  2.00636  4.02352  2.95027  3.07534  2.02157  2.59549  2.89958  5.66308  4.29069    133 n - - -
          2.68618  4.42225  2.77519  2.73123  3.46354  2.40513  3.72494  3.29354  2.67741  2.69355  4.24690  2.90347  2.73739  3.18146  2.89801  2.37887  2.77519  2.98518  4.58477  3.61503
          0.01138  4.87765  5.60000  0.61958  0.77255  0.48576  0.95510
    125   4.91431  5.99833  5.42553  5.39174  2.97831  5.08257  4.50944  4.85484  5.25593  4.04138  5.42032  5.12137  5.56293  5.28621  5.20163  4.91996  5.21825  4.77279  4.63057  0.19016    134 Y - - -
          2.68618  4.42225  2.77519  2.73123  3.46354  2.40513  3.72494  3.29354  2.67741  2.69355  4.24690  2.90347  2.73739  3.18146  2.89801  2.37887  2.77519  2.98518  4.58477  3.61503
          0.01138  4.87765  5.60000  0.61958  0.77255  0.48576  0.95510
    126   2.43813  3.82618  4.37782  3.78779  3.40894  3.96137  4.26954  2.16023  3.65724  1.80189  2.89735  3.96861  4.33002  2.66526  3.81583  2.78525  2.22421  2.26752  4.92153  3.73242    135 l - - -
          2.68618  4.42225  2.77519  2.73123  3.46354  2.40513  3.72494  3.29354  2.67741  2.69355  4.24690  2.90347  2.73739  3.18146  2.89801  2.37887  2.77519  2.98518  4.58477  3.61503
          0.01138  4.87765  5.60000  0.61958  0.77255  0.48576  0.95510
    127   4.81634  5.93095  5.65871  5.61606  0.19716  5.08125  4.73151  4.36994  5.54081  3.53360  4.97625  5.31269  5.57035  5.46130  5.41859  4.97039  5.14203  4.41316  4.83638  3.14423    136 F - - -
          2.68618  4.42225  2.77519  2.73123  3.46354  2.40513  3.72494  3.29354  2.67741  2.69355  4.24690  2.90347  2.73739  3.18146  2.89801  2.37887  2.77519  2.98518  4.58477  3.61503
          0.01138  4.87765  5.60000  0.61958  0.77255  0.48576  0.95510
    128   2.75013  5.20981  3.16816  2.63751  4.58486  2.61362  3.56889  4.03818  1.94023  3.57090  4.34240  3.16452  4.05134  2.99747  3.09375  1.57508  2.31369  3.63804  5.74352  4.37177    137 s - - -
          2.68618  4.42225  2.77519  2.73123  3.46354  2.40513  3.72494  3.29354  2.67741  2.69355  4.24690  2.90347  2.73739  3.18146  2.89801  2.37887  2.77519  2.98518  4.58477  3.61503
          0.01138  4.87765  5.60000  0.61958  0.77255  0.48576  0.95510
    129   3.94180  5.17287  5.71803  5.23675  0.82835  5.19462  5.03304  1.58526  5.07590  2.01967  3.54249  5.22411  5.36987  5.03219  5.05888  4.57907  4.16628  2.73678  5.15505  3.67056    138 f - - -
          2.68618  4.42225  2.77519  2.73123  3.46354  2.40513  3.72494  3.29354  2.67741  2.69355  4.24690  2.90347  2.73739  3.18146  2.89801  2.37887  2.77519  2.98518  4.58477  3.61503
          0.01138  4.87765  5.60000  0.61958  0.77255  0.48576  0.95510
    130   2.93361  5.46182  1.69114  2.06922  4.80020  3.62707  3.87054  4.29201  2.19415  3.76362  4.51002  2.26682  4.06000  2.97551  2.85677  2.20623  3.17093  3.84998  5.89237  4.46773    139 d - - -
          2.68618  4.42225  2.77519  2.73123  3.46354  2.40513  3.72494  3.29354  2.67741  2.69355  4.24690  2.90347  2.73739  3.18146  2.89801  2.37887  2.77519  2.98518  4.58477  3.61503
          0.01138  4.87765  5.60000  0.61958  0.77255  0.48576  0.95510
    131   4.02048  5.52249  4.73672  4.61354  2.77197  4.60030  4.23005  4.38968  4.52969  3.73402  4.97049  4.53755  5.14453  4.69879  4.62940  3.20133  4.38787  4.19855  4.43507  0.35267    140 Y - - -
          2.68637  4.42244  2.77450  2.73142  3.46352  2.40512  3.72513  3.29373  2.67760  2.69374  4.24709  2.90314  2.73717  3.18144  2.89820  2.37871  2.77514  2.98537  4.58496  3.61522
          0.42257  1.07603  5.60000  0.47090  0.97934  0.48576  0.95510
    132   2.83367  5.31007  2.50172  2.30257  4.64058  3.25186  3.80041  4.11679  2.54322  3.26282  4.35544  2.34684  4.00363  2.66725  3.03424  1.89903  2.30695  3.20089  5.75190  4.34903    144 s - - -
          2.68618  4.42225  2.77519  2.73123  3.46354  2.40513  3.72494  3.29354  2.67741  2.69355  4.24690  2.90347  2.73739  3.18146  2.89801  2.37887  2.77519  2.98518  4.58477  3.61503
          0.01138  4.87765  5.60000  0.61958  0.77255  0.48576  0.95510
    133   2.46680  5.34091  2.46544  2.03499  4.68549  3.01881  3.55266  4.17147  2.26945  3.64596  4.38189  2.31824  3.99622  2.78884  2.73164  2.40407  2.56442  3.73133  5.77368  4.36242    145 e - - -
          2.68618  4.42225  2.77519  2.73123  3.46354  2.40513  3.72494  3.29354  2.67741  2.69355  4.24690  2.90347  2.73739  3.18146  2.89801  2.37887  2.77519  2.98518  4.58477  3.61503
          0.01138  4.87765  5.60000  0.61958  0.77255  0.48576  0.95510
    134   2.90288  5.41967  2.09443  2.53068  4.75732  2.82845  3.35210  4.24571  2.45634  3.72183  4.46670  1.68888  4.04210  2.41760  3.11041  2.56899  2.99689  3.80719  5.85328  4.43386    146 n - - -
          2.68618  4.42225  2.77519  2.73123  3.46354  2.40513  3.72494  3.29354  2.67741  2.69355  4.24690  2.90347  2.73739  3.18146  2.89801  2.37887  2.77519  2.98518  4.58477  3.61503
          0.01138  4.87765  5.60000  0.61958  0.77255  0.48576  0.95510
    135   2.84601  5.35872  2.74058  2.03749  4.70202  2.57844  3.29477  4.18874  2.40662  3.66321  4.40080  2.20245  4.00612  2.30467  3.03908  2.32682  2.75016  3.74859  5.79144  4.37823    147 e - - -
          2.68618  4.42225  2.77519  2.73123  3.46354  2.40513  3.72494  3.29354  2.67741  2.69355  4.24690  2.90347  2.73739  3.18146  2.89801  2.37887  2.77519  2.98518  4.58477  3.61503
          0.01138  4.87765  5.60000  0.61958  0.77255  0.48576  0.95510
    136   3.31914  4.64786  5.15114  4.60532  3.53362  4.61899  5.08164  1.70078  4.47745  2.60034  3.74658  4.72961  2.65149  4.68078  4.60227  3.96615  3.56981  0.82181  5.59714  4.39868    148 v - - -
          2.68618  4.42225  2.77519  2.73123  3.46354  2.40513  3.72494  3.29354  2.67741  2.69355  4.24690  2.90347  2.73739  3.18146  2.89801  2.37887  2.77519  2.98518  4.58477  3.61503
          0.01138  4.87765  5.60000  0.61958  0.77255  0.48576  0.95510
    137   2.58143  5.17479  3.14927  2.59247  3.96831  3.41101  3.82528  3.52932  2.19642  3.20404  3.45487  2.61489  4.02202  2.57634  2.79984  1.78089  2.63959  3.53153  5.64663  4.27686    149 s - - -
          2.68618  4.42225  2.77519  2.73123  3.46354  2.40513  3.72494  3.29354  2.67741  2.69355  4.24690  2.90347  2.73739  3.18146  2.89801  2.37887  2.77519  2.98518  4.58477  3.61503
          0.01138  4.87765  5.60000  0.61958  0.77255  0.48576  0.95510
    138   3.99339  5.22377  5.93899  5.34070  2.10349  5.32847  5.58831  1.95294  5.18782  1.01150  1.52556  5.49338  5.38596  5.04409  5.11179  4.70172  4.19343  2.97564  5.62718  4.65017    150 l - - -
          2.68618  4.42225  2.77519  2.73123  3.46354  2.40513  3.72494  3.29354  2.67741  2.69355  4.24690  2.90347  2.73739  3.18146  2.89801  2.37887  2.77519  2.98518  4.58477  3.61503
          0.01138  4.87765  5.60000  0.61958  0.77255  0.48576  0.95510
    139   2.86605  5.38113  2.27167  2.38690  4.72363  2.99493  3.81814  4.21102  2.00214  3.68488  4.42456  1.99912  4.01885  2.80792  2.81331  2.13367  3.09925  3.77080  5.81306  4.39811    151 n - - -
          2.68618  4.42225  2.77519  2.73123  3.46354  2.40513  3.72494  3.29354  2.67741  2.69355  4.24690  2.90347  2.73739  3.18146  2.89801  2.37887  2.77519  2.98518  4.58477  3.61503
          0.08659  4.87765  2.58579  0.61958  0.77255  0.48576  0.95510
    140   3.43639  4.71938  5.42832  4.85676  2.58640  4.76981  5.16515  1.22675  4.69932  1.94082  2.46590  4.92597  5.02354  4.78590  4.72416  4.12033  3.66923  1.43969  5.50216  4.38139    152 i - - -
          2.68618  4.42225  2.77519  2.73123  3.46354  2.40513  3.72494  3.29354  2.67741  2.69355  4.24690  2.90347  2.73739  3.18146  2.89801  2.37887  2.77519  2.98518  4.58477  3.61503
          0.27336  4.80332  1.46543  0.61958  0.77255  0.65021  0.73801
    141   2.72360  5.09763  2.71314  2.21541  4.39048  3.32331  3.71176  3.16219  2.47647  3.02855  4.15559  1.94522  3.90690  2.82998  2.95975  2.31967  2.70507  3.46021  5.56527  4.18731    153 n - - -
          2.68618  4.42225  2.77519  2.73123  3.46354  2.40513  3.72494  3.29354  2.67741  2.69355  4.24690  2.90347  2.73739  3.18146  2.89801  2.37887  2.77519  2.98518  4.58477  3.61503
          0.11448  4.54585  2.32727  0.61958  0.77255  1.01906  0.44775
    142   2.70636  4.99785  3.04510  2.49374  4.28061  3.50523  3.43887  3.71402  2.45075  2.88287  4.07197  2.35214  3.90130  2.83387  2.33762  1.99410  2.59300  3.35890  5.48147  4.12996    154 s - - -
          2.68618  4.42225  2.77519  2.73123  3.46354  2.40513  3.72494  3.29354  2.67741  2.69355  4.24690  2.90347  2.73739  3.18146  2.89801  2.37887  2.77519  2.98518  4.58477  3.61503
          0.01752  4.44889  5.17123  0.61958  0.77255  1.11170  0.39899
    143   2.52167  5.16637  2.59220  2.39793  4.50112  3.02859  3.68105  3.97368  1.92251  3.47514  4.22967  2.38459  3.87375  2.78848  2.92698  2.47854  2.36095  3.55568  5.62535  4.22468    155 k - - -
          2.68618  4.42225  2.77519  2.73123  3.46354  2.40513  3.72494  3.29354  2.67741  2.69355  4.24690  2.90347  2.73739  3.18146  2.89801  2.37887  2.77519  2.98518  4.58477  3.61503
          0.06335  4.44889  3.00191  0.61958  0.77255  1.11170  0.39899
    144   2.75501  5.19863  2.59146  2.24946  4.51120  2.25275  3.70830  3.97965  2.24854  3.49263  4.26237  2.02789  3.89049  2.82570  2.98635  2.72056  2.99407  3.08604  5.65486  4.25170    156 n - - -
          2.68618  4.42225  2.77519  2.73123  3.46354  2.40513  3.72494  3.29354  2.67741  2.69355  4.24690  2.90347  2.73739  3.18146  2.89801  2.37887  2.77519  2.98518  4.58477  3.61503
          0.06560  4.40387  2.97083  0.61958  0.77255  0.39614  1.11754
    145   2.62237  5.30836  2.65666  2.40065  4.64720  3.55752  3.18306  4.13111  2.17995  3.61058  4.35239  1.72345  3.96209  2.56542  2.99871  2.38369  2.89309  3.69599  5.74299  4.33173    157 n - - -
          2.68618  4.42225  2.77519  2.73123  3.46354  2.40513  3.72494  3.29354  2.67741  2.69355  4.24690  2.90347  2.73739  3.18146  2.89801  2.37887  2.77519  2.98518  4.58477  3.61503
          0.01307  4.74008  5.46243  0.61958  0.77255  0.76391  0.62706
    146   2.85119  5.36000  2.12982  2.29155  4.69585  2.13924  3.79838  4.18220  1.99046  3.66253  4.41027  2.83080  3.98963  2.90339  3.06349  2.47670  2.57245  3.74712  5.79749  4.37945    158 k - - -
          2.68613  4.42252  2.77546  2.73139  3.46281  2.40497  3.72521  3.29350  2.67677  2.69382  4.24717  2.90279  2.73766  3.18173  2.89828  2.37893  2.77509  2.98538  4.58504  3.61530
          0.16783  1.89539  5.46243  1.59712  0.22625  0.34439  1.23325
    147   2.93428  5.46567  2.05672  1.53474  4.80344  2.96513  3.87194  4.29655  2.40761  3.76785  4.51379  2.45506  4.05973  2.53835  3.15102  2.80774  2.80875  3.85344  5.89681  4.47003    165 e - - -
          2.68618  4.42225  2.77519  2.73123  3.46354  2.40513  3.72494  3.29354  2.67741  2.69355  4.24690  2.90347  2.73739  3.18146  2.89801  2.37887  2.77519  2.98518  4.58477  3.61503
          0.01138  4.87765  5.60000  0.61958  0.77255  0.48576  0.95510
    148   2.65360  5.31683  2.52931  2.06111  4.65291  3.25265  3.79247  3.56431  2.23267  3.15522  4.35992  2.93866  3.67500  2.71225  3.02227  2.27017  2.13236  3.70265  5.75491  4.34933    166 e - - -
          2.68618  4.42225  2.77519  2.73123  3.46354  2.40513  3.72494  3.29354  2.67741  2.69355  4.24690  2.90347  2.73739  3.18146  2.89801  2.37887  2.77519  2.98518  4.58477  3.61503
          0.04047  4.87765  3.44048  0.61958  0.77255  0.48576  0.95510
    149   2.82986  5.33886  2.43528  1.80587  4.68156  3.38032  3.78839  4.16714  2.34638  3.64314  4.38104  2.75369  3.70614  2.88640  2.68340  2.07506  2.40117  3.72840  5.77239  4.36065    167 e - - -
          2.68618  4.42225  2.77519  2.73123  3.46354  2.40513  3.72494  3.29354  2.67741  2.69355  4.24690  2.90347  2.73739  3.18146  2.89801  2.37887  2.77519  2.98518  4.58477  3.61503
          0.10775  4.84889  2.36113  0.61958  0.77255  0.55411  0.85468
    150   2.24987  3.70851  3.07346  2.43645  4.10185  3.63744  3.84960  3.50389  2.58655  2.69290  3.96757  2.86600  4.02632  3.02319  3.12996  2.09216  2.35655  2.60586  5.41032  4.09712    168 s - - -
          2.68619  4.42248  2.77507  2.73036  3.46328  2.40536  3.72518  3.29348  2.67749  2.69378  4.24713  2.90370  2.73740  3.18170  2.89796  2.37903  2.77504  2.98485  4.58500  3.61526
          0.54169  0.88177  5.47637  0.58916  0.80922  0.35416  1.20987
    151   2.56439  4.25629  4.68249  4.07766  2.84768  4.01683  4.34498  1.49884  3.89414  2.24814  2.84461  3.73650  4.38119  4.05286  3.95371  2.79448  2.65658  1.89886  4.88307  3.70329    171 i - - -
          2.68618  4.42225  2.77519  2.73123  3.46354  2.40513  3.72494  3.29354  2.67741  2.69355  4.24690  2.90347  2.73739  3.18146  2.89801  2.37887  2.77519  2.98518  4.58477  3.61503
          0.01138  4.87765  5.60000  0.61958  0.77255  0.48576  0.95510
    152   2.64280  4.96297  3.31673  2.33535  4.27055  3.66267  3.95492  3.66543  2.77562  3.05544  4.12367  3.27569  4.09074  3.12148  3.22581  1.50841  1.88072  3.02529  5.56174  4.24398    172 s - - -
          2.68618  4.42225  2.77519  2.73123  3.46354  2.40513  3.72494  3.29354  2.67741  2.69355  4.24690  2.90347  2.73739  3.18146  2.89801  2.37887  2.77519  2.98518  4.58477  3.61503
          0.01138  4.87765  5.60000  0.61958  0.77255  0.48576  0.95510
    153   2.84431  3.76189  3.79084  2.85891  3.65370  3.83985  4.09988  3.01224  2.80077  1.38513  3.62920  3.60758  2.95005  3.46153  3.49435  2.72379  3.07625  2.79328  5.11005  2.69237    173 l - - -
          2.68618  4.42225  2.77519  2.73123  3.46354  2.40513  3.72494  3.29354  2.67741  2.69355  4.24690  2.90347  2.73739  3.18146  2.89801  2.37887  2.77519  2.98518  4.58477  3.61503
          0.01138  4.87765  5.60000  0.61958  0.77255  0.48576  0.95510
    154   2.78045  5.25616  1.99753  2.44927  4.50859  3.67951  3.97097  3.93546  2.81217  1.43296  4.33903  2.49099  4.13199  3.12170  3.30093  2.98246  2.97843  3.59506  5.75496  4.38964    174 l - - -
          2.68618  4.42225  2.77519  2.73123  3.46354  2.40513  3.72494  3.29354  2.67741  2.69355  4.24690  2.90347  2.73739  3.18146  2.89801  2.37887  2.77519  2.98518  4.58477  3.61503
          0.01138  4.87765  5.60000  0.61958  0.77255  0.48576  0.95510
    155   2.99351  5.51637  1.37672  2.54577  4.84760  3.64260  3.92099  4.33876  2.51731  3.81693  4.57424  2.62470  4.09844  2.06283  3.22195  2.70877  2.54001  3.90227  5.95293  4.52358    175 d - - -
          2.68618  4.42225  2.77519  2.73123  3.46354  2.40513  3.72494  3.29354  2.67741  2.69355  4.24690  2.90347  2.73739  3.18146  2.89801  2.37887  2.77519  2.98518  4.58477  3.61503
          0.01138  4.87765  5.60000  0.61958  0.77255  0.48576  0.95510
    156   2.25779  4.45224  4.05890  3.49377  3.61924  3.87221  4.24183  2.06810  3.41555  2.68862  2.68191  3.79270  4.28619  3.68264  3.68948  1.59618  2.34600  2.69893  5.10767  3.89996    176 s - - -
          2.68618  4.42225  2.77519  2.73123  3.46354  2.40513  3.72494  3.29354  2.67741  2.69355  4.24690  2.90347  2.73739  3.18146  2.89801  2.37887  2.77519  2.98518  4.58477  3.61503
          0.01138  4.87765  5.60000  0.61958  0.77255  0.48576  0.95510
    157   3.27799  5.39811  3.77891  3.09444  4.74931  4.00830  3.99879  2.47224  1.99808  3.62446  4.47252  3.53120  4.36251  2.82506  1.01153  3.29838  3.03265  3.79526  5.75847  4.54300    177 r - - -
          2.68618  4.42225  2.77519  2.73123  3.46354  2.40513  3.72494  3.29354  2.67741  2.69355  4.24690  2.90347  2.73739  3.18146  2.89801  2.37887  2.77519  2.98518  4.58477  3.61503
          0.01138  4.87765  5.60000  0.61958  0.77255  0.48576  0.95510
    158   3.03217  5.46720  3.29175  2.46419  4.85325  3.76346  3.87495  4.29762  1.33155  3.74710  4.51513  3.23490  4.14810  2.18589  2.38278  2.05604  3.24552  3.88370  5.83862  4.49921    178 k - - -
          2.68618  4.42225  2.77519  2.73123  3.46354  2.40513  3.72494  3.29354  2.67741  2.69355  4.24690  2.90347  2.73739  3.18146  2.89801  2.37887  2.77519  2.98518  4.58477  3.61503
          0.01138  4.87765  5.60000  0.61958  0.77255  0.48576  0.95510
    159   2.29876  4.94711  3.29344  2.73556  4.16606  3.68447  3.89759  3.56927  2.50090  3.19850  2.04614  2.97317  4.07465  2.54873  3.17190  2.12960  2.65894  2.95041  5.46954  4.15484    179 m - - -
          2.68618  4.42225  2.77519  2.73123  3.46354  2.40513  3.72494  3.29354  2.67741  2.69355  4.24690  2.90347  2.73739  3.18146  2.89801  2.37887  2.77519  2.98518  4.58477  3.61503
          0.01138  4.87765  5.60000  0.61958  0.77255  0.48576  0.95510
    160   1.91879  4.33738  4.67059  4.07743  3.45567  4.09880  4.43707  1.89718  3.91825  2.04388  3.05040  4.18055  4.46005  4.09838  4.01683  2.45980  3.16953  1.66288  5.00581  3.82230    180 v - - -
          2.68618  4.42225  2.77519  2.73123  3.46354  2.40513  3.72494  3.29354  2.67741  2.69355  4.24690  2.90347  2.73739  3.18146  2.89801  2.37887  2.77519  2.98518  4.58477  3.61503
          0.01138  4.87765  5.60000  0.61958  0.77255  0.48576  0.95510
    161   2.89301  2.99647  3.78176  3.21547  3.77485  3.85789  4.14276  2.67292  3.12710  2.78796  3.28716  3.61571  4.25230  1.19455  3.47043  3.11666  2.84089  2.83576  5.23732  4.00448    181 q - - -
          2.68618  4.42225  2.77519  2.73123  3.46354  2.40513  3.72494  3.29354  2.67741  2.69355  4.24690  2.90347  2.73739  3.18146  2.89801  2.37887  2.77519  2.98518  4.58477  3.61503
          0.01138  4.87765  5.60000  0.61958  0.77255  0.48576  0.95510
    162   2.93319  5.28759  3.21811  2.66727  4.59720  2.40100  2.99825  4.03974  2.14728  2.58873  4.34667  3.19255  4.09349  1.55385  2.95519  2.92097  3.15761  3.66372  5.72333  4.37129    182 q - - -
          2.68618  4.42225  2.77519  2.73123  3.46354  2.40513  3.72494  3.29354  2.67741  2.69355  4.24690  2.90347  2.73739  3.18146  2.89801  2.37887  2.77519  2.98518  4.58477  3.61503
          0.01138  4.87765  5.60000  0.61958  0.77255  0.48576  0.95510
    163   4.10567  5.30628  6.04847  5.46429  3.51294  5.50994  5.80161  2.11260  5.33283  0.68855  1.71728  5.67137  5.50976  5.16805  5.26311  4.90540  4.30536  2.56218  5.76531  4.83686    183 L - - -
          2.68618  4.42225  2.77519  2.73123  3.46354  2.40513  3.72494  3.29354  2.67741  2.69355  4.24690  2.90347  2.73739  3.18146  2.89801  2.37887  2.77519  2.98518  4.58477  3.61503
          0.01138  4.87765  5.60000  0.61958  0.77255  0.48576  0.95510
    164   3.68500  4.92204  5.68675  5.15816  3.86588  5.14191  5.64499  1.26464  5.04121  2.27842  1.26413  5.29238  5.34784  5.15474  5.11229  4.53032  3.92698  1.65319  5.91415  4.80248    184 m - - -
          2.68618  4.42225  2.77519  2.73123  3.46354  2.40513  3.72494  3.29354  2.67741  2.69355  4.24690  2.90347  2.73739  3.18146  2.89801  2.37887  2.77519  2.98518  4.58477  3.61503
          0.01138  4.87765  5.60000  0.61958  0.77255  0.48576  0.95510
    165   3.83648  5.90921  4.37412  3.00350  5.54700  4.35092  4.10245  4.78515  1.40557  4.09357  4.98253  3.83748  4.66531  3.22448  0.75633  3.79487  3.92909  4.47382  6.02892  4.96531    185 r - - -
          2.68618  4.42225  2.77519  2.73123  3.46354  2.40513  3.72494  3.29354  2.67741  2.69355  4.24690  2.90347  2.73739  3.18146  2.89801  2.37887  2.77519  2.98518  4.58477  3.61503
          0.01138  4.87765  5.60000  0.61958  0.77255  0.48576  0.95510
    166   3.64076  5.73720  4.20604  3.39791  5.31279  4.23307  4.08521  4.60011  1.75136  3.98047  4.85232  3.75676  4.57444  3.21084  0.75243  3.62616  2.52786  4.27554  5.97236  4.86011    186 r - - -
          2.68618  4.42225  2.77519  2.73123  3.46354  2.40513  3.72494  3.29354  2.67741  2.69355  4.24690  2.90347  2.73739  3.18146  2.89801  2.37887  2.77519  2.98518  4.58477  3.61503
          0.01138  4.87765  5.60000  0.61958  0.77255  0.48576  0.95510
    167   4.15559  5.35316  6.02377  5.46742  1.30557  5.49290  5.52929  2.33801  5.32259  0.80070  3.26933  5.60088  5.50561  5.13855  5.23851  4.88720  4.35222  3.02088  5.51872  4.32196    187 l - - -
          2.68618  4.42225  2.77519  2.73123  3.46354  2.40513  3.72494  3.29354  2.67741  2.69355  4.24690  2.90347  2.73739  3.18146  2.89801  2.37887  2.77519  2.98518  4.58477  3.61503
          0.01138  4.87765  5.60000  0.61958  0.77255  0.48576  0.95510
    168   3.29456  4.61375  5.19830  4.63286  3.03371  4.55659  4.84262  0.87440  4.46575  2.43307  3.59390  4.67375  4.86906  4.59994  4.51597  3.89149  3.53115  1.76455  5.24344  2.76267    188 i - - -
          2.68618  4.42225  2.77519  2.73123  3.46354  2.40513  3.72494  3.29354  2.67741  2.69355  4.24690  2.90347  2.73739  3.18146  2.89801  2.37887  2.77519  2.98518  4.58477  3.61503
          0.01138  4.87765  5.60000  0.61958  0.77255  0.48576  0.95510
    169   2.87265  4.31425  4.46204  3.86959  3.41674  3.99974  4.31314  1.34163  3.28424  2.14140  3.08494  4.02795  4.36562  3.21732  3.86243  2.86672  3.10501  1.91643  4.94018  3.75349    189 i - - -
          2.68618  4.42225  2.77519  2.73123  3.46354  2.40513  3.72494  3.29354  2.67741  2.69355  4.24690  2.90347  2.73739  3.18146  2.89801  2.37887  2.77519  2.98518  4.58477  3.61503
          0.01138  4.87765  5.60000  0.61958  0.77255  0.48576  0.95510
    170   3.95494  5.16858  5.93834  5.37008  3.59240  5.37679  5.73365  1.22974  5.24158  0.97421  2.21387  5.53940  5.44853  5.15729  5.20883  4.76688  4.16912  2.37119  5.78667  4.80696    190 l - - -
          2.68618  4.42225  2.77519  2.73123  3.46354  2.40513  3.72494  3.29354  2.67741  2.69355  4.24690  2.90347  2.73739  3.18146  2.89801  2.37887  2.77519  2.98518  4.58477  3.61503
          0.01138  4.87765  5.60000  0.61958  0.77255  0.48576  0.95510
    171   3.06743  4.75986  4.50311  4.07916  4.04306  3.93447  4.82555  3.14664  3.89195  2.80886  1.87510  4.21375  4.54094  4.23211  4.10227  3.35807  0.82403  2.98919  5.69474  4.50136    191 t - - -
          2.68618  4.42225  2.77519  2.73123  3.46354  2.40513  3.72494  3.29354  2.67741  2.69355  4.24690  2.90347  2.73739  3.18146  2.89801  2.37887  2.77519  2.98518  4.58477  3.61503
          0.01138  4.87765  5.60000  0.61958  0.77255  0.48576  0.95510
    172   3.69627  5.78431  3.93455  3.38534  5.24974  4.20578  4.21200  4.70064  2.46767  4.07761  4.97853  3.77978  4.62027  0.62974  2.02449  3.68076  3.87470  4.37102  6.04740  4.88277    192 Q - - -
          2.68618  4.42225  2.77519  2.73123  3.46354  2.40513  3.72494  3.29354  2.67741  2.69355  4.24690  2.90347  2.73739  3.18146  2.89801  2.37887  2.77519  2.98518  4.58477  3.61503
          0.01138  4.87765  5.60000  0.61958  0.77255  0.48576  0.95510
    173   2.53334  4.88299  3.63393  3.21736  4.86311  3.02610  4.41409  4.31827  3.27710  3.91555  4.69720  2.31684  4.18523  3.58923  3.70106  1.05769  1.88646  3.78012  6.10956  4.81764    193 s - - -
          2.68618  4.42225  2.77519  2.73123  3.46354  2.40513  3.72494  3.29354  2.67741  2.69355  4.24690  2.90347  2.73739  3.18146  2.89801  2.37887  2.77519  2.98518  4.58477  3.61503
          0.01138  4.87765  5.60000  0.61958  0.77255  0.48576  0.95510
    174   4.33823  5.50706  6.06340  5.58051  1.85716  5.59509  5.39884  2.86913  5.42823  0.48284  3.33167  5.65814  5.59835  5.20762  5.32622  5.03762  4.53456  3.19602  5.36742  4.00700    194 L - - -
          2.68618  4.42225  2.77519  2.73123  3.46354  2.40513  3.72494  3.29354  2.67741  2.69355  4.24690  2.90347  2.73739  3.18146  2.89801  2.37887  2.77519  2.98518  4.58477  3.61503
          0.01138  4.87765  5.60000  0.61958  0.77255  0.48576  0.95510
    175   3.59933  6.33217  1.08484  1.22841  5.61385  2.23619  4.35764  5.19213  3.47786  4.63023  5.50409  3.18390  4.40826  3.53100  4.15884  3.43593  3.90595  4.71090  6.77269  5.17990    195 d - - -
          2.68618  4.42225  2.77519  2.73123  3.46354  2.40513  3.72494  3.29354  2.67741  2.69355  4.24690  2.90347  2.73739  3.18146  2.89801  2.37887  2.77519  2.98518  4.58477  3.61503
          0.01138  4.87765  5.60000  0.61958  0.77255  0.48576  0.95510
    176   2.65335  5.07078  3.25427  2.69159  4.32017  3.68126  3.87227  3.73651  2.28889  2.68395  3.58512  3.20852  1.60172  2.71349  2.75768  2.69302  3.08847  3.40954  5.56294  4.23150    196 p - - -
          2.68618  4.42225  2.77519  2.73123  3.46354  2.40513  3.72494  3.29354  2.67741  2.69355  4.24690  2.90347  2.73739  3.18146  2.89801  2.37887  2.77519  2.98518  4.58477  3.61503
          0.01138  4.87765  5.60000  0.61958  0.77255  0.48576  0.95510
    177   4.24223  5.42998  6.12297  5.54562  3.49829  5.64531  5.91428  2.70428  5.39822  0.43176  2.29261  5.80208  5.59141  5.21340  5.32690  5.06213  4.43735  2.64252  5.80599  4.89962    197 L - - -
          2.68618  4.42225  2.77519  2.73123  3.46354  2.40513  3.72494  3.29354  2.67741  2.69355  4.24690  2.90347  2.73739  3.18146  2.89801  2.37887  2.77519  2.98518  4.58477  3.61503
          0.01138  4.87765  5.60000  0.61958  0.77255  0.48576  0.95510
    178   3.05633  4.97405  4.16129  4.12367  5.31569  3.67959  5.25339  4.93741  4.32392  4.59245  5.45294  4.18798  0.36493  4.60595  4.53563  2.71197  3.60575  4.22645  6.60288  5.43268    198 P - - -
          2.68618  4.42225  2.77519  2.73123  3.46354  2.40513  3.72494  3.29354  2.67741  2.69355  4.24690  2.90347  2.73739  3.18146  2.89801  2.37887  2.77519  2.98518  4.58477  3.61503
          0.01138  4.87765  5.60000  0.61958  0.77255  0.48576  0.95510
    179   2.67107  5.37189  2.26867  1.65515  4.71529  3.60938  3.81130  4.20227  2.47034  3.67590  4.41459  2.73686  4.01368  2.19062  2.46378  2.81682  2.84182  3.76195  5.80356  4.38978    199 e - - -
          2.68618  4.42225  2.77519  2.73123  3.46354  2.40513  3.72494  3.29354  2.67741  2.69355  4.24690  2.90347  2.73739  3.18146  2.89801  2.37887  2.77519  2.98518  4.58477  3.61503
          0.01138  4.87765  5.60000  0.61958  0.77255  0.48576  0.95510
    180   2.68279  5.41524  2.51426  1.62346  4.75658  3.62911  3.84703  4.24099  1.49611  3.71611  4.46251  3.09530  4.04681  2.95022  2.92621  2.86290  2.89132  3.80495  5.84503  4.43273    200 k - - -
          2.68618  4.42225  2.77519  2.73123  3.46354  2.40513  3.72494  3.29354  2.67741  2.69355  4.24690  2.90347  2.73739  3.18146  2.89801  2.37887  2.77519  2.98518  4.58477  3.61503
          0.01138  4.87765  5.60000  0.61958  0.77255  0.48576  0.95510
    181   3.52375  5.64002  4.07223  3.29442  5.11799  4.16861  4.05256  4.41455  0.94884  3.85970  4.72605  3.68253  4.50733  3.18061  1.52803  3.51838  3.67558  2.48019  5.90492  4.75372    201 k - - -
          2.68618  4.42225  2.77519  2.73123  3.46354  2.40513  3.72494  3.29354  2.67741  2.69355  4.24690  2.90347  2.73739  3.18146  2.89801  2.37887  2.77519  2.98518  4.58477  3.61503
          0.01138  4.87765  5.60000  0.61958  0.77255  0.48576  0.95510
    182   2.88852  3.03081  4.35776  3.77638  1.66225  3.98431  3.02428  2.81240  3.65244  2.55264  3.47811  3.96664  4.35521  3.86581  3.82537  2.79125  2.31514  2.61847  4.87285  2.36961    202 f - - -
          2.68618  4.42225  2.77519  2.73123  3.46354  2.40513  3.72494  3.29354  2.67741  2.69355  4.24690  2.90347  2.73739  3.18146  2.89801  2.37887  2.77519  2.98518  4.58477  3.61503
          0.01138  4.87765  5.60000  0.61958  0.77255  0.48576  0.95510
    183   3.75874  5.01791  5.73411  5.14466  2.56127  5.08566  5.41349  1.72729  4.98574  0.86979  2.78780  5.25102  5.23924  4.94331  4.95190  4.44554  3.97440  1.97726  5.58336  4.55787    203 l - - -
          2.68618  4.42225  2.77519  2.73123  3.46354  2.40513  3.72494  3.29354  2.67741  2.69355  4.24690  2.90347  2.73739  3.18146  2.89801  2.37887  2.77519  2.98518  4.58477  3.61503
          0.01138  4.87765  5.60000  0.61958  0.77255  0.48576  0.95510
    184   2.38317  4.64254  3.67303  3.12095  3.87505  3.74964  4.10909  3.23255  3.08488  2.21218  3.82258  2.97193  4.18391  3.39816  3.46077  2.20536  1.53209  2.64032  5.29500  4.04940    204 t - - -
          2.68618  4.42225  2.77519  2.73123  3.46354  2.40513  3.72494  3.29354  2.67741  2.69355  4.24690  2.90347  2.73739  3.18146  2.89801  2.37887  2.77519  2.98518  4.58477  3.61503
          0.01138  4.87765  5.60000  0.61958  0.77255  0.48576  0.95510
    185   3.74999  4.99386  5.71151  5.15597  3.69354  5.15594  5.56747  1.65510  5.02577  1.86343  1.01451  5.29911  5.32347  5.06316  5.05619  4.53172  3.97883  1.91918  5.77534  4.71780    205 m - - -
          2.68618  4.42225  2.77519  2.73123  3.46354  2.40513  3.72494  3.29354  2.67741  2.69355  4.24690  2.90347  2.73739  3.18146  2.89801  2.37887  2.77519  2.98518  4.58477  3.61503
          0.01138  4.87765  5.60000  0.61958  0.77255  0.48576  0.95510
    186   3.98403  5.96048  4.72660  3.69102  5.65382  4.45388  4.14603  4.86501  1.14625  4.14821  5.05952  3.96265  4.75306  3.27128  0.80997  3.94823  4.04976  4.57233  6.05321  5.03594    206 r - - -
          2.68618  4.42225  2.77519  2.73123  3.46354  2.40513  3.72494  3.29354  2.67741  2.69355  4.24690  2.90347  2.73739  3.18146  2.89801  2.37887  2.77519  2.98518  4.58477  3.61503
          0.01138  4.87765  5.60000  0.61958  0.77255  0.48576  0.95510
    187   4.34964  5.52297  6.17836  5.61919  3.48689  5.73465  5.97348  2.75416  5.43224  0.39119  2.21790  5.89879  5.64841  5.24966  5.35342  5.18424  4.54120  3.10170  5.81803  4.90165    207 L - - -
          2.68618  4.42225  2.77519  2.73123  3.46354  2.40513  3.72494  3.29354  2.67741  2.69355  4.24690  2.90347  2.73739  3.18146  2.89801  2.37887  2.77519  2.98518  4.58477  3.61503
          0.01138  4.87765  5.60000  0.61958  0.77255  0.48576  0.95510
    188   3.79641  5.07585  5.63777  5.05280  2.71857  5.04188  5.19233  2.78409  4.88614  0.70559  1.76489  5.15103  5.19747  4.83463  4.85879  4.39014  4.00453  2.99563  5.36052  3.30679    208 l - - -
          2.68618  4.42225  2.77519  2.73123  3.46354  2.40513  3.72494  3.29354  2.67741  2.69355  4.24690  2.90347  2.73739  3.18146  2.89801  2.37887  2.77519  2.98518  4.58477  3.61503
          0.01138  4.87765  5.60000  0.61958  0.77255  0.48576  0.95510
    189   4.99433  5.88263  5.76834  5.74480  0.52762  5.42245  4.03557  4.51944  5.51824  3.63187  5.03238  4.94983  5.67483  5.13425  5.29137  4.84729  5.18675  4.49534  4.10516  1.34101    209 F - - -
          2.68618  4.42225  2.77519  2.73123  3.46354  2.40513  3.72494  3.29354  2.67741  2.69355  4.24690  2.90347  2.73739  3.18146  2.89801  2.37887  2.77519  2.98518  4.58477  3.61503
          0.01138  4.87765  5.60000  0.61958  0.77255  0.48576  0.95510
    190   3.27017  5.29743  3.32875  3.10395  3.71136  3.88091  4.20271  4.15763  3.29158  3.70655  4.63877  0.86466  4.43392  3.61041  3.68983  2.89308  3.58151  3.83316  5.24864  2.01016    210 n - - -
          2.68618  4.42225  2.77519  2.73123  3.46354  2.40513  3.72494  3.29354  2.67741  2.69355  4.24690  2.90347  2.73739  3.18146  2.89801  2.37887  2.77519  2.98518  4.58477  3.61503
          0.01138  4.87765  5.60000  0.61958  0.77255  0.48576  0.95510
    191   3.75184  6.53341  0.72817  1.32577  5.79006  3.77662  4.45854  5.40703  3.66820  4.83321  5.76205  3.22084  4.48096  3.64885  4.40572  3.55881  4.07648  4.91669  6.95721  5.32994    211 d - - -
          2.68618  4.42225  2.77519  2.73123  3.46354  2.40513  3.72494  3.29354  2.67741  2.69355  4.24690  2.90347  2.73739  3.18146  2.89801  2.37887  2.77519  2.98518  4.58477  3.61503
          0.01138  4.87765  5.60000  0.61958  0.77255  0.48576  0.95510
    192   2.74032  5.35797  2.15726  2.20904  4.69686  3.60897  3.81206  4.18097  2.30030  3.44157  4.40227  2.31093  4.01307  2.91219  3.05280  1.90939  2.51279  3.74569  5.79371  4.38209    212 s - - -
          2.68625  4.42232  2.77526  2.73130  3.46361  2.40520  3.72501  3.29361  2.67748  2.69362  4.24697  2.90353  2.73746  3.18153  2.89808  2.37894  2.77526  2.98387  4.58484  3.61510
          0.22695  1.61273  5.60000  0.14467  2.00474  0.48576  0.95510
    193   2.00644  1.60453  4.71040  4.26527  4.16298  3.67477  4.84443  3.27562  4.14249  3.21027  4.13848  4.17676  4.35937  4.34768  4.29608  3.10104  1.29041  2.37169  5.66860  4.49950    214 t - - -
          2.68618  4.42225  2.77519  2.73123  3.46354  2.40513  3.72494  3.29354  2.67741  2.69355  4.24690  2.90347  2.73739  3.18146  2.89801  2.37887  2.77519  2.98518  4.58477  3.61503
          0.01138  4.87765  5.60000  0.61958  0.77255  0.48576  0.95510
    194   3.76263  5.90056  1.98392  3.19769  5.63736  3.99175  4.86521  5.29517  4.01289  4.81410  5.74684  3.73844  0.46564  4.10422  4.55555  3.74364  4.16198  4.79204  6.73328  5.46269    215 P - - -
          2.68618  4.42225  2.77519  2.73123  3.46354  2.40513  3.72494  3.29354  2.67741  2.69355  4.24690  2.90347  2.73739  3.18146  2.89801  2.37887  2.77519  2.98518  4.58477  3.61503
          0.01138  4.87765  5.60000  0.61958  0.77255  0.48576  0.95510
    195   2.57422  5.30897  3.09921  2.24364  4.64153  3.61386  3.79937  4.11569  1.88843  3.60721  4.35405  3.08737  2.19712  2.66142  2.46292  2.62060  2.82834  3.18585  5.74790  4.34903    216 k - - -
          2.68618  4.42225  2.77519  2.73123  3.46354  2.40513  3.72494  3.29354  2.67741  2.69355  4.24690  2.90347  2.73739  3.18146  2.89801  2.37887  2.77519  2.98518  4.58477  3.61503
          0.01138  4.87765  5.60000  0.61958  0.77255  0.48576  0.95510
    196   2.83255  5.73446  1.14473  1.70704  5.05354  3.67269  4.04475  4.56250  2.90839  4.03019  4.80661  2.63894  4.19056  3.17095  2.89259  2.92628  3.41492  4.11576  6.16608  4.70166    217 d - - -
          2.68618  4.42225  2.77519  2.73123  3.46354  2.40513  3.72494  3.29354  2.67741  2.69355  4.24690  2.90347  2.73739  3.18146  2.89801  2.37887  2.77519  2.98518  4.58477  3.61503
          0.01138  4.87765  5.60000  0.61958  0.77255  0.48576  0.95510
    197   4.92597  5.87577  5.66879  5.61800  2.23933  5.35519  4.06517  4.50064  5.40389  3.63517  5.03426  4.93441  5.64104  5.10872  5.23247  4.80750  5.13894  4.47043  4.14212  0.29779    218 Y - - -
          2.68618  4.42225  2.77519  2.73123  3.46354  2.40513  3.72494  3.29354  2.67741  2.69355  4.24690  2.90347  2.73739  3.18146  2.89801  2.37887  2.77519  2.98518  4.58477  3.61503
          0.01138  4.87765  5.60000  0.61958  0.77255  0.48576  0.95510
    198   3.54012  5.97211  2.91284  1.93289  5.31786  3.86555  4.28616  4.83914  3.01924  4.28689  5.15859  3.35712  4.44385  0.69460  3.40892  3.44674  3.80422  4.43596  6.36401  4.97637    219 q - - -
          2.68618  4.42225  2.77519  2.73123  3.46354  2.40513  3.72494  3.29354  2.67741  2.69355  4.24690  2.90347  2.73739  3.18146  2.89801  2.37887  2.77519  2.98518  4.58477  3.61503
          0.01138  4.87765  5.60000  0.61958  0.77255  0.48576  0.95510
    199   4.51978  5.99410  5.21267  5.22872  6.00900  4.63357  6.11420  5.95062  5.39278  5.38450  6.53024  5.41640  0.09059  5.73166  5.43199  4.73586  5.03288  5.45659  6.80419  6.16798    220 P - - -
          2.68618  4.42225  2.77519  2.73123  3.46354  2.40513  3.72494  3.29354  2.67741  2.69355  4.24690  2.90347  2.73739  3.18146  2.89801  2.37887  2.77519  2.98518  4.58477  3.61503
          0.01138  4.87765  5.60000  0.61958  0.77255  0.48576  0.95510
    200   2.84171  5.28842  3.10169  2.37848  4.60944  3.61901  3.13514  4.07690  2.47667  3.58191  4.33657  2.97079  1.68076  2.51558  2.91349  2.33838  2.81293  3.66631  5.73416  3.96863    221 p - - -
          2.68618  4.42225  2.77519  2.73123  3.46354  2.40513  3.72494  3.29354  2.67741  2.69355  4.24690  2.90347  2.73739  3.18146  2.89801  2.37887  2.77519  2.98518  4.58477  3.61503
          0.01138  4.87765  5.60000  0.61958  0.77255  0.48576  0.95510
    201   2.87351  3.59270  4.57653  3.98092  2.12715  2.50249  3.29929  2.72910  3.81762  1.69058  3.17602  4.07771  4.37421  3.99225  3.91339  3.30889  3.10550  2.54134  4.85053  2.30549    222 l - - -
          2.68618  4.42225  2.77519  2.73123  3.46354  2.40513  3.72494  3.29354  2.67741  2.69355  4.24690  2.90347  2.73739  3.18146  2.89801  2.37887  2.77519  2.98518  4.58477  3.61503
          0.01138  4.87765  5.60000  0.61958  0.77255  0.48576  0.95510
    202   4.81634  5.93095  5.65871  5.61606  0.19716  5.08125  4.73151  4.36994  5.54081  3.53360  4.97625  5.31269  5.57035  5.46130  5.41859  4.97039  5.14203  4.41316  4.83638  3.14423    223 F - - -
          2.68618  4.42225  2.77519  2.73123  3.46354  2.40513  3.72494  3.29354  2.67741  2.69355  4.24690  2.90347  2.73739  3.18146  2.89801  2.37887  2.77519  2.98518  4.58477  3.61503
          0.01138  4.87765  5.60000  0.61958  0.77255  0.48576  0.95510
    203   3.01820  5.39619  3.33942  2.55092  4.75630  3.77080  3.87532  4.18744  1.22358  3.66761  3.53367  3.25236  4.14861  2.47440  2.05448  2.99462  3.23064  3.08935  5.78388  4.45706    224 k - - -
          2.68618  4.42225  2.77519  2.73123  3.46354  2.40513  3.72494  3.29354  2.67741  2.69355  4.24690  2.90347  2.73739  3.18146  2.89801  2.37887  2.77519  2.98518  4.58477  3.61503
          0.01138  4.87765  5.60000  0.61958  0.77255  0.48576  0.95510
    204   2.75337  3.56158  0.90490  2.34816  4.87107  2.98506  4.09375  4.33623  2.97111  3.87690  4.67615  3.20055  4.19415  3.23714  3.49187  3.06035  3.36902  3.92294  6.06152  4.64875    225 d - - -
          2.68618  4.42225  2.77519  2.73123  3.46354  2.40513  3.72494  3.29354  2.67741  2.69355  4.24690  2.90347  2.73739  3.18146  2.89801  2.37887  2.77519  2.98518  4.58477  3.61503
          0.08945  4.87765  2.55164  0.61958  0.77255  0.48576  0.95510
    205   0.59565  2.47012  4.75496  4.42717  4.66469  2.82951  5.07187  3.96514  4.31538  3.76885  4.62893  4.14652  4.24689  4.50624  4.45463  2.91699  3.20051  3.05904  6.10211  4.96772    226 A - - -
          2.68618  4.42225  2.77519  2.73123  3.46354  2.40513  3.72494  3.29354  2.67741  2.69355  4.24690  2.90347  2.73739  3.18146  2.89801  2.37887  2.77519  2.98518  4.58477  3.61503
          0.01230  4.80049  5.52284  0.61958  0.77255  0.65574  0.73201
    206   2.04063  4.63840  4.20764  3.83790  4.94415  2.75525  4.83525  4.38815  3.83847  4.05145  4.84170  3.89439  4.19408  4.10149  4.14633  1.27405  1.18078  3.75453  6.26853  5.08286    227 t - - -
          2.68618  4.42225  2.77519  2.73123  3.46354  2.40513  3.72494  3.29354  2.67741  2.69355  4.24690  2.90347  2.73739  3.18146  2.89801  2.37887  2.77519  2.98518  4.58477  3.61503
          0.01230  4.80049  5.52284  0.61958  0.77255  0.39249  1.12507
    207   2.82829  5.22122  2.05233  2.36943  2.69502  3.10711  3.39796  3.97498  2.42527  3.32510  3.89127  2.76426  4.01361  2.92768  2.91008  2.59779  3.05952  3.58687  5.68243  2.77003    228 d - - -
          2.68618  4.42225  2.77519  2.73123  3.46354  2.40513  3.72494  3.29354  2.67741  2.69355  4.24690  2.90347  2.73739  3.18146  2.89801  2.37887  2.77519  2.98518  4.58477  3.61503
          0.01138  4.87765  5.60000  0.61958  0.77255  0.48576  0.95510
    208   2.44989  5.26230  1.74546  2.06540  4.56930  3.62154  3.82514  4.02924  2.58362  2.57263  4.31631  2.78437  4.02207  2.93711  3.07125  2.64905  2.85265  3.18472  5.72051  4.33180    229 d - - -
          2.68618  4.42225  2.77519  2.73123  3.46354  2.40513  3.72494  3.29354  2.67741  2.69355  4.24690  2.90347  2.73739  3.18146  2.89801  2.37887  2.77519  2.98518  4.58477  3.61503
          0.01138  4.87765  5.60000  0.61958  0.77255  0.48576  0.95510
    209   2.85206  3.75341  3.10716  1.92541  4.63805  3.62453  3.81315  4.10725  1.73127  3.60477  4.35735  2.87717  2.18719  2.91761  2.90277  2.62928  3.08289  3.69139  5.74982  4.35670    230 k - - -
          2.68618  4.42225  2.77519  2.73123  3.46354  2.40513  3.72494  3.29354  2.67741  2.69355  4.24690  2.90347  2.73739  3.18146  2.89801  2.37887  2.77519  2.98518  4.58477  3.61503
          0.04402  4.87765  3.33966  0.61958  0.77255  0.48576  0.95510
    210   2.19247  5.30665  3.07573  2.32108  4.64055  3.25479  3.79174  4.11611  2.31255  3.60608  4.35260  2.79519  2.00755  2.77454  2.40454  2.56518  3.06134  3.69178  5.74576  4.34495    231 p - - -
          2.68618  4.42225  2.77519  2.73123  3.46354  2.40513  3.72494  3.29354  2.67741  2.69355  4.24690  2.90347  2.73739  3.18146  2.89801  2.37887  2.77519  2.98518  4.58477  3.61503
          0.01175  4.84539  5.56773  0.61958  0.77255  0.56200  0.84412
    211   1.78885  4.99037  3.24754  2.69427  4.25214  3.09254  3.88036  2.89451  2.68819  3.27640  4.09241  2.93838  2.74936  2.71372  3.14801  2.50430  2.30961  3.34308  5.52620  4.19718    232 a - - -
          2.68618  4.42225  2.77519  2.73123  3.46354  2.40513  3.72494  3.29354  2.67741  2.69355  4.24690  2.90347  2.73739  3.18146  2.89801  2.37887  2.77519  2.98518  4.58477  3.61503
          0.01175  4.84539  5.56773  0.61958  0.77255  0.56200  0.84412
    212   2.83426  4.38669  4.06267  3.48606  3.50211  3.89283  4.18225  2.61306  3.39895  2.35362  3.50078  3.16617  4.26798  3.65665  3.65384  2.78904  1.50760  1.94420  4.99384  3.15629    233 t - - -
          2.68618  4.42225  2.77519  2.73123  3.46354  2.40513  3.72494  3.29354  2.67741  2.69355  4.24690  2.90347  2.73739  3.18146  2.89801  2.37887  2.77519  2.98518  4.58477  3.61503
          0.01175  4.84539  5.56773  0.61958  0.77255  0.56200  0.84412
    213   3.73346  4.94242  5.78395  5.26954  3.90672  5.26432  5.80760  0.78882  5.17686  1.74471  3.10184  5.41802  5.43461  5.28103  5.25060  4.66932  3.97524  1.63104  6.02046  4.91709    234 i - - -
          2.68618  4.42225  2.77519  2.73123  3.46354  2.40513  3.72494  3.29354  2.67741  2.69355  4.24690  2.90347  2.73739  3.18146  2.89801  2.37887  2.77519  2.98518  4.58477  3.61503
          0.19469  4.84539  1.77761  0.61958  0.77255  0.56200  0.84412
    214   3.17705  5.46096  3.55235  2.89281  4.90137  3.86484  3.85508  4.27837  1.11729  3.70904  4.52550  3.35228  4.22554  2.59476  1.98961  3.15135  2.24155  3.91286  5.76509  4.52935    235 k - - -
          2.68618  4.42225  2.77519  2.73123  3.46354  2.40513  3.72494  3.29354  2.67741  2.69355  4.24690  2.90347  2.73739  3.18146  2.89801  2.37887  2.77519  2.98518  4.58477  3.61503
          0.01410  4.66480  5.38714  0.61958  0.77255  0.75558  0.63439
    215   3.40225  4.65865  5.39188  4.86252  3.88861  4.84432  5.36067  1.25664  4.74939  2.01043  3.35373  4.97735  5.11184  4.93993  4.85599  4.21619  3.07121  1.05696  5.77300  4.59037    236 v - - -
          2.68618  4.42225  2.77519  2.73123  3.46354  2.40513  3.72494  3.29354  2.67741  2.69355  4.24690  2.90347  2.73739  3.18146  2.89801  2.37887  2.77519  2.98518  4.58477  3.61503
          0.22480  4.70333  1.64893  0.61958  0.77255  0.82163  0.57931
    216   2.79318  5.04645  2.27787  2.52193  4.27980  3.52752  3.78773  3.74716  2.42167  3.32761  4.14205  3.05179  1.64669  2.93932  3.05010  2.80327  3.03433  3.40574  3.82320  4.16283    237 p - - -
          2.68618  4.42225  2.77519  2.73123  3.46354  2.40513  3.72494  3.29354  2.67741  2.69355  4.24690  2.90347  2.73739  3.18146  2.89801  2.37887  2.77519  2.98518  4.58477  3.61503
          0.01672  4.49525  5.21760  0.61958  0.77255  0.43727  1.03788
    217   2.67752  4.83680  2.98614  2.74054  2.76686  3.66045  3.87616  3.42976  2.19111  2.67627  3.91959  2.69531  4.04769  2.83056  3.16754  2.48544  2.62895  2.71306  3.18942  4.06828    238 k - - -
          2.68618  4.42225  2.77519  2.73123  3.46354  2.40513  3.72494  3.29354  2.67741  2.69355  4.24690  2.90347  2.73739  3.18146  2.89801  2.37887  2.77519  2.98518  4.58477  3.61503
          0.01265  4.77195  5.49430  0.61958  0.77255  0.36781  1.17846
    218   2.84571  5.35757  2.69085  2.03156  4.70062  2.61270  3.54336  4.18709  2.11276  3.66196  4.39973  2.28969  4.00605  2.79596  3.03873  2.22504  2.56227  3.74732  5.79048  4.37754    239 e - - -
          2.68618  4.42225  2.77519  2.73123  3.46354  2.40513  3.72494  3.29354  2.67741  2.69355  4.24690  2.90347  2.73739  3.18146  2.89801  2.37887  2.77519  2.98518  4.58477  3.61503
          0.01138  4.87765  5.60000  0.61958  0.77255  0.48576  0.95510
    219   2.49116  5.25359  3.11138  2.55511  4.56491  2.86179  3.80598  3.60201  2.10229  3.13462  3.62015  2.62354  3.53356  2.65112  2.55291  2.43281  2.31327  3.62597  5.70700  4.31755    240 k - - -
          2.68618  4.42225  2.77519  2.73123  3.46354  2.40513  3.72494  3.29354  2.67741  2.69355  4.24690  2.90347  2.73739  3.18146  2.89801  2.37887  2.77519  2.98518  4.58477  3.61503
          0.01138  4.87765  5.60000  0.61958  0.77255  0.48576  0.95510
    220   2.92529  5.45243  1.83605  2.14794  4.78995  2.95051  3.86565  4.28175  2.46940  3.75470  4.50037  2.07179  4.05467  2.74838  3.14116  2.22082  2.87479  3.84003  5.88465  4.45977    241 d - - -
          2.68618  4.42225  2.77519  2.73123  3.46354  2.40513  3.72494  3.29354  2.67741  2.69355  4.24690  2.90347  2.73739  3.18146  2.89801  2.37887  2.77519  2.98518  4.58477  3.61503
          0.01138  4.87765  5.60000  0.61958  0.77255  0.48576  0.95510
    221   2.42896  4.59866  3.65577  3.08987  3.31775  3.80157  4.04932  3.10651  2.79296  2.07404  3.25863  3.28082  2.40164  3.35873  3.41900  1.94780  3.07016  2.87589  5.17517  3.28012    242 s - - -
          2.68618  4.42225  2.77519  2.73123  3.46354  2.40513  3.72494  3.29354  2.67741  2.69355  4.24690  2.90347  2.73739  3.18146  2.89801  2.37887  2.77519  2.98518  4.58477  3.61503
          0.01138  4.87765  5.60000  0.61958  0.77255  0.48576  0.95510
    222   2.47016  5.15388  2.02952  2.14202  4.42955  2.86446  3.83102  3.28567  2.60103  2.71565  3.73940  3.13624  4.02615  2.58826  3.07853  2.83111  2.88203  2.92597  5.63063  4.26593    243 d - - -
          2.68618  4.42225  2.77519  2.73123  3.46354  2.40513  3.72494  3.29354  2.67741  2.69355  4.24690  2.90347  2.73739  3.18146  2.89801  2.37887  2.77519  2.98518  4.58477  3.61503
          0.01138  4.87765  5.60000  0.61958  0.77255  0.48576  0.95510
    223   2.52086  5.17817  2.94678  2.59038  4.46216  2.72193  3.37297  2.85694  2.13977  3.45700  3.49505  2.65071  4.02112  2.94501  2.75592  2.47659  2.54347  3.34804  5.64926  3.44457    244 k - - -
          2.68618  4.42225  2.77519  2.73123  3.46354  2.40513  3.72494  3.29354  2.67741  2.69355  4.24690  2.90347  2.73739  3.18146  2.89801  2.37887  2.77519  2.98518  4.58477  3.61503
          0.01138  4.87765  5.60000  0.61958  0.77255  0.48576  0.95510
    224   2.84841  3.32154  4.71711  4.10820  2.05646  4.00723  4.33567  2.43315  3.91375  1.81168  2.59266  2.95251  4.37182  4.06279  3.95551  3.12183  2.72738  2.32075  4.85836  2.83256    245 l - - -
          2.68618  4.42225  2.77519  2.73123  3.46354  2.40513  3.72494  3.29354  2.67741  2.69355  4.24690  2.90347  2.73739  3.18146  2.89801  2.37887  2.77519  2.98518  4.58477  3.61503
          0.05253  4.87765  3.13355  0.61958  0.77255  0.48576  0.95510
    225   2.60910  5.34678  2.34129  1.87527  4.68645  3.59382  3.80018  4.17081  2.54734  3.65063  4.39253  2.72116  4.00005  2.90074  2.61916  1.83404  2.66413  3.73527  5.78351  4.37138    246 s - - -
          2.68618  4.42225  2.77519  2.73123  3.46354  2.40513  3.72494  3.29354  2.67741  2.69355  4.24690  2.90347  2.73739  3.18146  2.89801  2.37887  2.77519  2.98518  4.58477  3.61503
          0.01185  4.83697  5.55932  0.61958  0.77255  0.58059  0.82000
    226   2.16725  4.62553  5.27367  4.71956  3.82788  4.68105  5.13011  1.60551  4.58188  2.06631  3.16929  4.81005  4.98362  4.76130  4.67052  4.02948  3.57391  1.04877  5.59165  4.40861    247 v - - -
          2.68618  4.42225  2.77519  2.73123  3.46354  2.40513  3.72494  3.29354  2.67741  2.69355  4.24690  2.90347  2.73739  3.18146  2.89801  2.37887  2.77519  2.98518  4.58477  3.61503
          0.01185  4.83697  5.55932  0.61958  0.77255  0.43073  1.04993
    227   4.29271  5.86582  5.13446  5.17531  6.11712  0.09257  6.11432  6.05910  5.46447  5.52057  6.57291  5.30303  5.26077  5.71467  5.49729  4.50479  4.83285  5.40919  6.85858  6.28248    248 G - - -
          2.68618  4.42225  2.77519  2.73123  3.46354  2.40513  3.72494  3.29354  2.67741  2.69355  4.24690  2.90347  2.73739  3.18146  2.89801  2.37887  2.77519  2.98518  4.58477  3.61503
          0.01138  4.87765  5.60000  0.61958  0.77255  0.48576  0.95510
    228   2.57839  3.47911  2.85907  2.23447  4.58672  3.61289  3.80609  4.05303  2.55397  3.56354  4.31917  2.21763  4.00732  2.64886  3.04163  1.95002  2.33984  3.43930  5.72092  4.32785    249 s - - -
          2.68618  4.42225  2.77519  2.73123  3.46354  2.40513  3.72494  3.29354  2.67741  2.69355  4.24690  2.90347  2.73739  3.18146  2.89801  2.37887  2.77519  2.98518  4.58477  3.61503
          0.01138  4.87765  5.60000  0.61958  0.77255  0.48576  0.95510
    229   3.86308  5.09202  5.82708  5.26639  3.63924  5.27733  5.66244  2.33447  5.13742  0.82531  2.78102  5.42730  5.39535  5.11562  5.13987  4.66099  4.08489  1.31499  5.78810  4.77220    250 l - - -
          2.68618  4.42225  2.77519  2.73123  3.46354  2.40513  3.72494  3.29354  2.67741  2.69355  4.24690  2.90347  2.73739  3.18146  2.89801  2.37887  2.77519  2.98518  4.58477  3.61503
          0.01138  4.87765  5.60000  0.61958  0.77255  0.48576  0.95510
    230   3.01369  5.51295  1.79266  2.55887  4.84512  3.64717  3.94927  4.33238  2.75868  3.82295  4.58870  1.38790  3.16013  2.77444  3.27286  2.76331  3.26039  3.37447  5.96941  4.54155    251 n - - -
          2.68618  4.42225  2.77519  2.73123  3.46354  2.40513  3.72494  3.29354  2.67741  2.69355  4.24690  2.90347  2.73739  3.18146  2.89801  2.37887  2.77519  2.98518  4.58477  3.61503
          0.01138  4.87765  5.60000  0.61958  0.77255  0.48576  0.95510
    231   2.31527  4.67275  4.48457  4.23028  5.10180  3.47986  5.13204  4.50379  4.22660  4.22583  5.02932  4.10526  4.29368  4.46055  4.44471  1.89967  0.60612  3.84133  6.45727  5.31776    252 T - - -
          2.68618  4.42225  2.77519  2.73123  3.46354  2.40513  3.72494  3.29354  2.67741  2.69355  4.24690  2.90347  2.73739  3.18146  2.89801  2.37887  2.77519  2.98518  4.58477  3.61503
          0.01138  4.87765  5.60000  0.61958  0.77255  0.48576  0.95510
    232   2.84504  5.29504  3.11226  2.55795  4.62079  2.14041  3.35662  4.08866  1.66787  3.58956  4.34308  2.95196  3.04732  2.91322  2.78677  2.44690  3.07526  3.67586  5.73753  3.51891    253 k - - -
          2.68618  4.42225  2.77519  2.73123  3.46354  2.40513  3.72494  3.29354  2.67741  2.69355  4.24690  2.90347  2.73739  3.18146  2.89801  2.37887  2.77519  2.98518  4.58477  3.61503
          0.01138  4.87765  5.60000  0.61958  0.77255  0.48576  0.95510
    233   2.84798  2.83751  3.87595  3.30436  2.40075  3.86319  1.78353  2.96492  3.23726  2.68964  3.59270  3.11775  4.23977  3.52381  2.90718  3.12018  2.92424  2.55939  5.06297  3.33169    254 h - - -
          2.68618  4.42225  2.77519  2.73123  3.46354  2.40513  3.72494  3.29354  2.67741  2.69355  4.24690  2.90347  2.73739  3.18146  2.89801  2.37887  2.77519  2.98518  4.58477  3.61503
          0.01138  4.87765  5.60000  0.61958  0.77255  0.48576  0.95510
    234   2.99625  5.40122  2.47033  2.60098  4.66058  3.66993  1.42817  4.15350  2.73266  2.70608  4.46861  2.18261  4.11929  2.89468  3.21922  2.96503  3.23600  3.76721  5.83977  4.43606    255 h - - -
          2.68618  4.42225  2.77519  2.73123  3.46354  2.40513  3.72494  3.29354  2.67741  2.69355  4.24690  2.90347  2.73739  3.18146  2.89801  2.37887  2.77519  2.98518  4.58477  3.61503
          0.01138  4.87765  5.60000  0.61958  0.77255  0.48576  0.95510
    235   2.82842  3.83648  2.83016  2.47638  4.56729  3.61549  3.80603  3.62513  1.54933  3.54624  4.30501  2.87313  4.00809  2.56480  2.79595  2.64029  2.59309  2.81453  5.70829  4.31873    256 k - - -
          2.68618  4.42225  2.77519  2.73123  3.46354  2.40513  3.72494  3.29354  2.67741  2.69355  4.24690  2.90347  2.73739  3.18146  2.89801  2.37887  2.77519  2.98518  4.58477  3.61503
          0.01138  4.87765  5.60000  0.61958  0.77255  0.48576  0.95510
    236   3.27410  4.59312  5.24430  4.65682  2.90439  4.54188  4.91424  1.79560  4.47893  1.53331  2.82614  4.69637  4.84361  4.59105  4.50364  3.87506  3.06899  1.25010  5.32704  4.18196    257 v - - -
          2.68618  4.42225  2.77519  2.73123  3.46354  2.40513  3.72494  3.29354  2.67741  2.69355  4.24690  2.90347  2.73739  3.18146  2.89801  2.37887  2.77519  2.98518  4.58477  3.61503
          0.01138  4.87765  5.60000  0.61958  0.77255  0.48576  0.95510
    237   2.18249  5.31232  2.85784  2.53238  4.64776  2.96319  3.79552  4.12580  1.70235  3.61413  4.35754  2.44990  4.00011  2.89574  2.67718  2.53401  2.75293  3.33039  5.75285  4.34904    258 k - - -
          2.68618  4.42225  2.77519  2.73123  3.46354  2.40513  3.72494  3.29354  2.67741  2.69355  4.24690  2.90347  2.73739  3.18146  2.89801  2.37887  2.77519  2.98518  4.58477  3.61503
          0.01138  4.87765  5.60000  0.61958  0.77255  0.48576  0.95510
    238   4.01967  5.22685  5.98934  5.41528  3.56003  5.43791  5.77008  1.79380  5.28715  0.64915  2.47077  5.60064  5.47865  5.16759  5.23871  4.83097  4.22819  2.27418  5.78229  4.82567    259 L - - -
          2.68618  4.42225  2.77519  2.73123  3.46354  2.40513  3.72494  3.29354  2.67741  2.69355  4.24690  2.90347  2.73739  3.18146  2.89801  2.37887  2.77519  2.98518  4.58477  3.61503
          0.01138  4.87765  5.60000  0.61958  0.77255  0.48576  0.95510
    239   2.99018  5.42785  3.24160  2.67946  4.79818  3.72977  3.16306  4.25002  1.30880  3.71358  4.47859  2.27792  4.11928  2.96904  2.52698  2.14988  3.20880  3.83636  5.81945  4.46616    260 k - - -
          2.68618  4.42225  2.77519  2.73123  3.46354  2.40513  3.72494  3.29354  2.67741  2.69355  4.24690  2.90347  2.73739  3.18146  2.89801  2.37887  2.77519  2.98518  4.58477  3.61503
          0.01138  4.87765  5.60000  0.61958  0.77255  0.48576  0.95510
    240   3.71044  4.91123  5.78360  5.29698  4.14252  5.30215  5.95467  1.65354  5.22593  2.36907  3.21644  5.45105  5.50270  5.42499  5.35741  4.72171  3.96291  0.59320  6.23977  5.06474    261 V - - -
          2.68618  4.42225  2.77519  2.73123  3.46354  2.40513  3.72494  3.29354  2.67741  2.69355  4.24690  2.90347  2.73739  3.18146  2.89801  2.37887  2.77519  2.98518  4.58477  3.61503
          0.01138  4.87765  5.60000  0.61958  0.77255  0.48576  0.95510
    241   2.88079  4.34990  4.36110  3.77285  2.78087  3.98701  4.28485  2.76834  2.71182  1.21481  3.07763  3.97377  4.35223  3.86181  3.81437  3.27509  2.36211  2.59009  4.94902  3.21838    262 l - - -
          2.68618  4.42225  2.77519  2.73123  3.46354  2.40513  3.72494  3.29354  2.67741  2.69355  4.24690  2.90347  2.73739  3.18146  2.89801  2.37887  2.77519  2.98518  4.58477  3.61503
          0.01138  4.87765  5.60000  0.61958  0.77255  0.48576  0.95510
    242   2.44633  4.57673  4.03915  3.50834  3.95726  3.74666  4.38083  2.82697  3.45127  3.00766  3.91611  3.79228  4.27767  3.73748  3.76706  1.18021  2.23232  2.09660  5.42047  4.20325    263 s - - -
          2.68623  4.42230  2.77525  2.73128  3.46359  2.40518  3.72500  3.29323  2.67746  2.69360  4.24695  2.90352  2.73724  3.18152  2.89781  2.37892  2.77525  2.98497  4.58482  3.61508
          0.49370  3.10587  1.06465  1.04999  0.43069  0.48576  0.95510
    243   2.11923  4.33396  3.68832  3.12148  3.47772  3.36705  3.96974  2.66539  3.06264  1.94070  3.45653  2.95981  4.06690  3.35045  3.38302  2.68478  2.66350  2.16570  4.94249  3.72102    268 l - - -
          2.68618  4.42225  2.77519  2.73123  3.46354  2.40513  3.72494  3.29354  2.67741  2.69355  4.24690  2.90347  2.73739  3.18146  2.89801  2.37887  2.77519  2.98518  4.58477  3.61503
          0.01732  4.46039  5.18274  0.61958  0.77255  1.10159  0.40398
    244   1.98450  3.73176  3.92239  3.34534  3.34654  3.73620  4.03354  2.56136  3.25800  2.34211  3.34511  3.63455  3.31619  3.51257  3.50935  2.86055  2.38906  1.95881  4.83861  3.23326    269 v - - -
          2.68618  4.42225  2.77519  2.73123  3.46354  2.40513  3.72494  3.29354  2.67741  2.69355  4.24690  2.90347  2.73739  3.18146  2.89801  2.37887  2.77519  2.98518  4.58477  3.61503
          0.01732  4.46039  5.18274  0.61958  0.77255  1.10159  0.40398
    245   2.82297  5.29095  1.76448  1.71479  4.61425  2.89723  3.76722  4.08849  2.58127  3.59755  4.37078  2.94172  3.93151  2.88868  3.09329  2.77793  2.67427  3.15023  5.75731  4.33795    270 e - - -
          2.68618  4.42225  2.77519  2.73123  3.46354  2.40513  3.72494  3.29354  2.67741  2.69355  4.24690  2.90347  2.73739  3.18146  2.89801  2.37887  2.77519  2.98518  4.58477  3.61503
          0.01732  4.46039  5.18274  0.61958  0.77255  1.10159  0.40398
    246   2.67873  4.32679  3.68538  3.11460  2.91136  3.04607  3.95603  2.37575  3.05557  2.42521  3.01398  2.48128  4.06727  3.34154  3.37466  2.37437  2.74774  2.48402  4.91830  3.45026    271 s - - -
          2.68618  4.42225  2.77519  2.73123  3.46354  2.40513  3.72494  3.29354  2.67741  2.69355  4.24690  2.90347  2.73739  3.18146  2.89801  2.37887  2.77519  2.98518  4.58477  3.61503
          0.01732  4.46039  5.18274  0.61958  0.77255  1.10159  0.40398
    247   2.48607  5.17077  2.21591  2.25580  4.50057  3.22472  3.66026  3.97667  2.32003  3.46961  4.21651  2.79938  3.86278  2.50958  2.77649  2.41826  2.41514  3.34124  5.61256  4.20947    272 d - - -
          2.68618  4.42225  2.77519  2.73123  3.46354  2.40513  3.72494  3.29354  2.67741  2.69355  4.24690  2.90347  2.73739  3.18146  2.89801  2.37887  2.77519  2.98518  4.58477  3.61503
          0.04463  4.46039  3.43923  0.61958  0.77255  1.10159  0.40398
    248   2.35607  4.79128  2.96509  2.14906  4.00716  3.52634  3.73719  2.60848  2.56316  2.82385  3.25169  2.79800  3.39985  2.90787  3.01558  2.61615  2.66505  3.10997  5.31084  3.99508    273 e - - -
          2.68647  4.42264  2.77494  2.73021  3.46349  2.40544  3.72533  3.29260  2.67755  2.69365  4.24612  2.90340  2.73749  3.18164  2.89817  2.37909  2.77533  2.98495  4.58516  3.61542
          0.54374  1.04551  2.68946  1.47812  0.25886  0.60799  0.78624
    249   2.31898  5.30109  2.66148  1.62386  4.63511  3.06354  3.74640  4.12012  2.51032  3.60283  4.35096  2.50825  3.93817  2.43330  3.01113  2.64772  2.78395  3.68704  5.73961  4.32303    289 e - - -
          2.68618  4.42225  2.77519  2.73123  3.46354  2.40513  3.72494  3.29354  2.67741  2.69355  4.24690  2.90347  2.73739  3.18146  2.89801  2.37887  2.77519  2.98518  4.58477  3.61503
          0.01483  4.61422  5.33656  0.61958  0.77255  0.94182  0.49416
    250   2.54534  5.24698  2.45515  2.22375  4.58457  2.65759  3.70958  4.06693  2.21035  3.54935  4.29119  2.72996  3.65371  2.70695  2.94721  2.25961  2.41089  3.63391  5.68397  4.27456    290 k - - -
          2.68618  4.42225  2.77519  2.73123  3.46354  2.40513  3.72494  3.29354  2.67741  2.69355  4.24690  2.90347  2.73739  3.18146  2.89801  2.37887  2.77519  2.98518  4.58477  3.61503
          0.01483  4.61422  5.33656  0.61958  0.77255  0.94182  0.49416
    251   2.62130  3.74226  3.01365  2.24742  4.50010  3.17571  3.71002  3.96659  1.96941  3.47413  4.22904  3.00032  3.91415  2.24423  2.70478  2.27393  2.58585  3.55755  5.62855  4.23625    291 k - - -
          2.68618  4.42225  2.77519  2.73123  3.46354  2.40513  3.72494  3.29354  2.67741  2.69355  4.24690  2.90347  2.73739  3.18146  2.89801  2.37887  2.77519  2.98518  4.58477  3.61503
          0.01483  4.61422  5.33656  0.61958  0.77255  0.94182  0.49416
    252   2.73453  5.22671  2.65767  2.14687  4.56418  3.51025  3.69840  4.04467  2.18544  3.16279  4.26949  2.39106  3.60743  2.68257  2.46509  2.47653  2.54193  3.24380  5.66379  4.25764    292 e - - -
          2.68618  4.42225  2.77519  2.73123  3.46354  2.40513  3.72494  3.29354  2.67741  2.69355  4.24690  2.90347  2.73739  3.18146  2.89801  2.37887  2.77519  2.98518  4.58477  3.61503
          0.08760  4.61422  2.60420  0.61958  0.77255  0.94182  0.49416
    253   2.59490  4.32015  3.78605  3.02328  2.08067  2.55023  4.00784  2.58360  3.14637  2.52421  2.92441  3.31807  4.11105  3.42299  3.44480  2.73287  2.66970  2.58427  4.91608  3.40855    293 f - - -
          2.68634  4.42241  2.77518  2.73139  3.46369  2.40528  3.72466  3.29341  2.67717  2.69350  4.24705  2.90318  2.73734  3.18162  2.89816  2.37887  2.77483  2.98534  4.58493  3.61519
          0.25460  1.71499  3.10539  1.13802  0.38633  0.75734  0.63283
    254   2.73099  4.77073  2.42133  2.53513  3.96832  3.19133  3.81860  2.81801  2.67109  2.89381  3.55056  3.18114  3.41101  2.88242  3.11145  2.81554  2.45233  2.12763  5.30402  4.00506    301 v - - -
          2.68618  4.42225  2.77519  2.73123  3.46354  2.40513  3.72494  3.29354  2.67741  2.69355  4.24690  2.90347  2.73739  3.18146  2.89801  2.37887  2.77519  2.98518  4.58477  3.61503
          0.22000  4.60557  1.67406  0.61958  0.77255  0.95222  0.48757
    255   2.70155  5.08004  2.53638  2.42003  4.41467  3.44895  3.70208  3.53824  2.47934  3.40576  4.17961  1.94907  2.86979  2.82230  2.96682  2.23865  2.77473  3.47639  5.58356  4.19903    302 n - - -
          2.68618  4.42225  2.77519  2.73123  3.46354  2.40513  3.72494  3.29354  2.67741  2.69355  4.24690  2.90347  2.73739  3.18146  2.89801  2.37887  2.77519  2.98518  4.58477  3.61503
          0.01834  4.40391  5.12625  0.61958  0.77255  1.14921  0.38110
    256   2.54193  3.34376  3.63640  3.06646  3.21030  3.66329  3.92754  2.58307  2.67687  2.53198  3.43104  3.44342  3.25700  3.30053  3.33813  2.35392  2.32386  2.40346  4.91425  3.27741    303 t - - -
          2.68618  4.42225  2.77519  2.73123  3.46354  2.40513  3.72494  3.29354  2.67741  2.69355  4.24690  2.90347  2.73739  3.18146  2.89801  2.37887  2.77519  2.98518  4.58477  3.61503
          0.01834  4.40391  5.12625  0.61958  0.77255  1.14921  0.38110
    257   2.67973  4.69483  3.21634  2.65148  3.88986  3.55357  3.12084  3.27898  2.50028  2.43398  3.05197  3.14023  3.93884  2.62928  2.37417  2.77165  2.47782  2.74240  5.22660  3.93640    304 r - - -
          2.68618  4.42225  2.77519  2.73123  3.46354  2.40513  3.72494  3.29354  2.67741  2.69355  4.24690  2.90347  2.73739  3.18146  2.89801  2.37887  2.77519  2.98518  4.58477  3.61503
          0.01834  4.40391  5.12625  0.61958  0.77255  0.22088  1.61855
    258   2.55277  5.32511  2.57128  1.94930  4.66482  3.60249  3.79036  4.14706  2.45024  3.62810  4.36721  2.52593  3.41917  2.59785  2.59951  2.41947  2.93991  2.75798  5.76099  3.57629    305 e - - -
          2.68618  4.42225  2.77519  2.73123  3.46354  2.40513  3.72494  3.29354  2.67741  2.69355  4.24690  2.90347  2.73739  3.18146  2.89801  2.37887  2.77519  2.98518  4.58477  3.61503
          0.01138  4.87765  5.60000  0.61958  0.77255  0.48576  0.95510
    259   2.86879  4.30036  4.50848  3.91160  3.39225  4.00028  4.31395  1.70633  3.04431  1.74681  2.74969  4.04745  4.36509  3.37716  3.45742  3.29712  3.10063  1.85231  4.91898  3.73559    306 i - - -
          2.68618  4.42225  2.77519  2.73123  3.46354  2.40513  3.72494  3.29354  2.67741  2.69355  4.24690  2.90347  2.73739  3.18146  2.89801  2.37887  2.77519  2.98518  4.58477  3.61503
          0.01138  4.87765  5.60000  0.61958  0.77255  0.48576  0.95510
    260   3.46304  6.13640  0.71371  2.22657  5.42207  3.00411  4.26101  4.96899  2.87257  4.42200  5.25763  2.91634  4.34425  3.41907  3.91220  2.85517  3.74953  4.50657  6.56713  5.02344    307 d - - -
          2.68618  4.42225  2.77519  2.73123  3.46354  2.40513  3.72494  3.29354  2.67741  2.69355  4.24690  2.90347  2.73739  3.18146  2.89801  2.37887  2.77519  2.98518  4.58477  3.61503
          0.01138  4.87765  5.60000  0.61958  0.77255  0.48576  0.95510
    261   3.67118  5.54621  4.27266  3.91927  5.34064  4.16892  4.82806  4.90903  3.29898  4.40376  5.33227  4.23216  0.46563  4.05463  2.04793  3.78338  4.04281  4.48325  6.33258  5.24963    308 P - - -
          2.68618  4.42225  2.77519  2.73123  3.46354  2.40513  3.72494  3.29354  2.67741  2.69355  4.24690  2.90347  2.73739  3.18146  2.89801  2.37887  2.77519  2.98518  4.58477  3.61503
          0.01138  4.87765  5.60000  0.61958  0.77255  0.48576  0.95510
    262   2.92799  2.88809  4.79802  4.19243  1.28749  4.09306  4.41660  2.47849  3.99962  1.99237  2.85976  4.22435  4.44936  4.14099  4.03955  2.96447  3.16028  2.50313  4.91784  3.73358    309 f - - -
          2.68618  4.42225  2.77519  2.73123  3.46354  2.40513  3.72494  3.29354  2.67741  2.69355  4.24690  2.90347  2.73739  3.18146  2.89801  2.37887  2.77519  2.98518  4.58477  3.61503
          0.01138  4.87765  5.60000  0.61958  0.77255  0.48576  0.95510
    263   2.71544  5.80126  1.31828  1.48119  5.12144  3.12498  4.08769  4.63763  2.98327  4.10318  4.88735  2.72661  4.21900  3.21935  3.54144  2.53861  3.47373  4.18601  6.24081  4.76226    310 d - - -
          2.68618  4.42225  2.77519  2.73123  3.46354  2.40513  3.72494  3.29354  2.67741  2.69355  4.24690  2.90347  2.73739  3.18146  2.89801  2.37887  2.77519  2.98518  4.58477  3.61503
          0.01138  4.87765  5.60000  0.61958  0.77255  0.48576  0.95510
    264   2.84117  4.47815  2.83703  3.29800  2.67944  3.85789  4.12534  2.45226  2.93238  1.76261  3.37377  3.07884  3.14030  3.31448  3.54965  3.11418  3.07300  2.19779  5.07087  3.85177    311 l - - -
          2.68618  4.42225  2.77519  2.73123  3.46354  2.40513  3.72494  3.29354  2.67741  2.69355  4.24690  2.90347  2.73739  3.18146  2.89801  2.37887  2.77519  2.98518  4.58477  3.61503
          0.01138  4.87765  5.60000  0.61958  0.77255  0.48576  0.95510
    265   2.55755  4.30736  4.36870  3.15186  2.50563  3.95836  4.26559  1.95243  3.64968  1.98001  3.42299  3.26097  3.64228  3.85987  3.81054  2.95239  2.76370  1.92452  4.92081  3.73139    312 v - - -
          2.68618  4.42225  2.77519  2.73123  3.46354  2.40513  3.72494  3.29354  2.67741  2.69355  4.24690  2.90347  2.73739  3.18146  2.89801  2.37887  2.77519  2.98518  4.58477  3.61503
          0.01138  4.87765  5.60000  0.61958  0.77255  0.48576  0.95510
    266   2.66145  5.34820  2.11595  1.85079  4.68694  3.60701  3.80578  4.17045  2.54923  3.03317  4.39171  2.25241  3.41219  2.69753  3.04358  2.63277  2.65251  3.73567  5.78396  4.37344    313 e - - -
          2.68618  4.42225  2.77519  2.73123  3.46354  2.40513  3.72494  3.29354  2.67741  2.69355  4.24690  2.90347  2.73739  3.18146  2.89801  2.37887  2.77519  2.98518  4.58477  3.61503
          0.01138  4.87765  5.60000  0.61958  0.77255  0.48576  0.95510
    267   2.82932  5.33341  1.96034  2.17519  4.67538  2.85467  3.63606  4.15942  2.27426  3.28872  4.37503  2.92596  3.24129  2.47680  3.02018  2.46703  2.93234  3.20582  5.76782  4.35830    314 d - - -
          2.68618  4.42225  2.77519  2.73123  3.46354  2.40513  3.72494  3.29354  2.67741  2.69355  4.24690  2.90347  2.73739  3.18146  2.89801  2.37887  2.77519  2.98518  4.58477  3.61503
          0.01138  4.87765  5.60000  0.61958  0.77255  0.48576  0.95510
    268   2.71534  3.73344  2.39842  2.46602  4.64950  2.97713  3.79283  4.12858  2.35135  3.61541  4.35767  2.31185  2.96131  2.45084  3.02280  2.41623  2.64957  3.26317  5.75300  4.34803    315 n - - -
          2.68623  4.42158  2.77488  2.73074  3.46390  2.40517  3.72512  3.29395  2.67742  2.69394  4.24609  2.90353  2.73707  3.18103  2.89831  2.37847  2.77562  2.98566  4.58551  3.61514
          1.13980  1.17066  0.99437  1.81344  0.17804  0.48576  0.95510
    269   2.67119  4.13950  2.64795  2.42540  3.96299  3.53043  3.74333  2.43283  2.57981  2.99978  3.17558  2.71204  3.21356  2.77972  3.02743  2.67102  2.76125  2.89850  5.28031  3.97168    332 e - - -
          2.68618  4.42225  2.77519  2.73123  3.46354  2.40513  3.72494  3.29354  2.67741  2.69355  4.24690  2.90347  2.73739  3.18146  2.89801  2.37887  2.77519  2.98518  4.58477  3.61503
          0.01801  4.42154  5.14389  0.61958  0.77255  1.06987  0.42015
    270   2.68631  5.07972  2.97364  2.27753  3.57502  2.62616  3.67009  3.83441  2.16002  3.16924  4.13361  2.66079  3.37543  2.59629  2.90775  2.18535  2.91775  3.44607  5.54069  4.15931    333 k - - -
          2.68618  4.42225  2.77519  2.73123  3.46354  2.40513  3.72494  3.29354  2.67741  2.69355  4.24690  2.90347  2.73739  3.18146  2.89801  2.37887  2.77519  2.98518  4.58477  3.61503
          0.01755  4.44734  5.16968  0.61958  0.77255  0.83382  0.56985
    271   2.71610  4.71629  3.26373  2.70324  3.46057  3.26691  2.92618  3.11876  2.50415  2.28835  3.80238  3.19183  3.25019  2.82272  3.02000  2.14149  2.94753  2.73943  5.25577  3.96553    334 s - - -
          2.68618  4.42225  2.77519  2.73123  3.46354  2.40513  3.72494  3.29354  2.67741  2.69355  4.24690  2.90347  2.73739  3.18146  2.89801  2.37887  2.77519  2.98518  4.58477  3.61503
          0.01562  4.56257  5.28491  0.61958  0.77255  1.00118  0.45799
    272   2.71961  5.20296  2.13600  2.10010  4.02724  3.49498  3.68513  3.73442  2.05164  3.50319  4.24692  2.78021  3.39027  2.56295  2.91630  2.51637  2.95096  3.21918  5.64250  4.23826    335 k - - -
          2.68618  4.42225  2.77519  2.73123  3.46354  2.40513  3.72494  3.29354  2.67741  2.69355  4.24690  2.90347  2.73739  3.18146  2.89801  2.37887  2.77519  2.98518  4.58477  3.61503
          0.01562  4.56257  5.28491  0.61958  0.77255  1.00118  0.45799
    273   2.62251  5.17149  2.83751  2.34728  4.49301  3.50017  3.27973  3.52035  2.26632  3.09847  4.21859  2.66924  2.55951  2.36543  2.92295  2.28613  2.95006  3.54945  5.61829  4.22210    336 k - - -
          2.68618  4.42225  2.77519  2.73123  3.46354  2.40513  3.72494  3.29354  2.67741  2.69355  4.24690  2.90347  2.73739  3.18146  2.89801  2.37887  2.77519  2.98518  4.58477  3.61503
          0.01562  4.56257  5.28491  0.61958  0.77255  0.81954  0.58095
    274   2.73762  4.25163  2.92651  2.24143  4.35986  3.33557  3.19422  3.50330  2.34707  2.85592  4.13693  2.53837  3.73783  2.74226  2.98100  2.33167  2.59234  2.75710  5.55185  4.18322    337 e - - -
          2.68618  4.42225  2.77519  2.73123  3.46354  2.40513  3.72494  3.29354  2.67741  2.69355  4.24690  2.90347  2.73739  3.18146  2.89801  2.37887  2.77519  2.98518  4.58477  3.61503
          0.01463  4.62771  5.35005  0.61958  0.77255  0.86672  0.54529
    275   2.68524  5.15542  2.59528  2.39331  4.46122  3.53394  3.15765  3.22600  2.29437  3.22833  4.20663  2.93720  2.79067  2.62764  2.82061  2.40990  2.74964  2.75665  5.61232  4.22643    338 k - - -
          2.68618  4.42225  2.77519  2.73123  3.46354  2.40513  3.72494  3.29354  2.67741  2.69355  4.24690  2.90347  2.73739  3.18146  2.89801  2.37887  2.77519  2.98518  4.58477  3.61503
          0.01436  4.64659  5.36893  0.61958  0.77255  0.90102  0.52114
    276   2.48375  5.18413  2.05556  2.40188  3.57138  3.53030  3.45532  3.96394  2.38553  3.47637  4.23343  3.01034  3.10992  2.63395  2.96088  2.44246  2.34190  3.55834  5.63556  4.24313    339 d - - -
          2.68618  4.42225  2.77519  2.73123  3.46354  2.40513  3.72494  3.29354  2.67741  2.69355  4.24690  2.90347  2.73739  3.18146  2.89801  2.37887  2.77519  2.98518  4.58477  3.61503
          0.01436  4.64659  5.36893  0.61958  0.77255  0.90102  0.52114
    277   2.57607  5.19704  2.69763  2.04617  3.71337  3.35068  3.27209  3.98839  2.38249  3.29977  4.24395  2.82388  3.33782  2.55948  2.94971  2.35780  2.64586  2.91272  5.64403  4.24765    340 e - - -
          2.68618  4.42225  2.77519  2.73123  3.46354  2.40513  3.72494  3.29354  2.67741  2.69355  4.24690  2.90347  2.73739  3.18146  2.89801  2.37887  2.77519  2.98518  4.58477  3.61503
          0.01436  4.64659  5.36893  0.61958  0.77255  0.55971  0.84717
    278   2.78572  5.26156  2.57570  2.28457  4.59228  2.96376  3.75328  2.74338  2.32486  3.36412  4.30605  2.57250  3.10281  2.49952  2.45595  2.75476  3.01688  3.19078  5.70283  4.30078    341 e - - -
          2.68618  4.42225  2.77519  2.73123  3.46354  2.40513  3.72494  3.29354  2.67741  2.69355  4.24690  2.90347  2.73739  3.18146  2.89801  2.37887  2.77519  2.98518  4.58477  3.61503
          0.01273  4.76559  5.48794  0.61958  0.77255  0.72044  0.66658
    279   2.51354  5.19316  2.76185  2.38551  4.49753  3.02542  3.76811  3.24140  2.52109  3.15530  4.24479  2.32177  2.70335  2.62593  3.00602  2.49500  2.73276  3.33878  5.65104  3.66666    342 n - - -
          2.68618  4.42225  2.77519  2.73123  3.46354  2.40513  3.72494  3.29354  2.67741  2.69355  4.24690  2.90347  2.73739  3.18146  2.89801  2.37887  2.77519  2.98518  4.58477  3.61503
          0.01273  4.76559  5.48794  0.61958  0.77255  0.72044  0.66658
    280   2.67804  5.22164  2.75204  2.50843  4.53673  3.03598  3.76173  3.36874  2.24204  3.32461  4.27036  2.94233  3.01755  2.10044  2.99642  2.11161  3.01676  3.35878  5.67272  3.65572    343 q - - -
          2.68618  4.42225  2.77519  2.73123  3.46354  2.40513  3.72494  3.29354  2.67741  2.69355  4.24690  2.90347  2.73739  3.18146  2.89801  2.37887  2.77519  2.98518  4.58477  3.61503
          0.01273  4.76559  5.48794  0.61958  0.77255  0.54926  0.86128
    281   2.70751  5.10551  2.52157  2.29883  2.83667  3.38473  3.53606  2.67521  2.40628  3.37716  3.83998  2.96900  4.00665  2.81269  2.83431  2.45227  2.69822  2.99337  5.58747  4.22869    344 e - - -
          2.68618  4.42225  2.77519  2.73123  3.46354  2.40513  3.72494  3.29354  2.67741  2.69355  4.24690  2.90347  2.73739  3.18146  2.89801  2.37887  2.77519  2.98518  4.58477  3.61503
          0.01211  4.81581  5.53815  0.61958  0.77255  0.62520  0.76605
    282   2.80508  5.09349  3.15535  2.03835  2.96605  3.25873  3.33065  3.50186  2.50825  2.93278  4.15651  2.81368  3.10065  2.82312  2.82500  2.35885  2.91838  2.84465  5.57806  3.90700    345 e - - -
          2.68618  4.42225  2.77519  2.73123  3.46354  2.40513  3.72494  3.29354  2.67741  2.69355  4.24690  2.90347  2.73739  3.18146  2.89801  2.37887  2.77519  2.98518  4.58477  3.61503
          0.01211  4.81581  5.53815  0.61958  0.77255  0.62520  0.76605
    283   2.56034  5.24219  2.32838  1.89727  4.10073  3.58914  3.77958  4.02403  2.41738  3.53497  3.93216  3.06879  2.80451  2.88616  2.90066  2.40845  2.78824  2.91209  5.69274  3.90293    346 e - - -
          2.68618  4.42225  2.77519  2.73123  3.46354  2.40513  3.72494  3.29354  2.67741  2.69355  4.24690  2.90347  2.73739  3.18146  2.89801  2.37887  2.77519  2.98518  4.58477  3.61503
          0.01211  4.81581  5.53815  0.61958  0.77255  0.62520  0.76605
    284   2.80449  5.21180  2.83678  2.46724  4.51610  3.35510  3.78696  3.48594  2.35612  3.30369  4.26349  2.74794  2.41975  2.36956  3.02478  2.53925  2.52680  2.59448  5.66971  4.28480    347 k - - -
          2.68618  4.42225  2.77519  2.73123  3.46354  2.40513  3.72494  3.29354  2.67741  2.69355  4.24690  2.90347  2.73739  3.18146  2.89801  2.37887  2.77519  2.98518  4.58477  3.61503
          0.01211  4.81581  5.53815  0.61958  0.77255  0.51685  0.90732
    285   2.35198  5.24373  3.09569  2.18514  4.55948  3.60956  3.81233  4.01956  2.34588  3.54068  4.30412  3.09771  2.82990  2.79155  3.04690  1.55377  3.06511  3.26344  5.70688  4.32036    348 s - - -
          2.68618  4.42225  2.77519  2.73123  3.46354  2.40513  3.72494  3.29354  2.67741  2.69355  4.24690  2.90347  2.73739  3.18146  2.89801  2.37887  2.77519  2.98518  4.58477  3.61503
          0.01175  4.84539  5.56773  0.61958  0.77255  0.56200  0.84412
    286   2.48992  5.18572  3.12452  2.33413  4.47792  3.61537  3.81281  3.29296  2.57375  3.46941  4.24438  2.80398  3.67290  1.58942  3.05408  2.26356  3.05267  3.08590  5.65536  4.28086    349 q - - -
          2.68618  4.42225  2.77519  2.73123  3.46354  2.40513  3.72494  3.29354  2.67741  2.69355  4.24690  2.90347  2.73739  3.18146  2.89801  2.37887  2.77519  2.98518  4.58477  3.61503
          0.01175  4.84539  5.56773  0.61958  0.77255  0.56200  0.84412
    287   2.82252  3.60534  3.49798  2.93574  3.87332  3.74014  3.98225  2.89925  2.90595  2.93345  3.80333  2.98090  4.12854  3.04744  2.90590  2.06897  1.65951  2.62305  5.26818  4.00381    350 t - - -
          2.68618  4.42225  2.77519  2.73123  3.46354  2.40513  3.72494  3.29354  2.67741  2.69355  4.24690  2.90347  2.73739  3.18146  2.89801  2.37887  2.77519  2.98518  4.58477  3.61503
          0.01175  4.84539  5.56773  0.61958  0.77255  0.56200  0.84412
    288   2.82166  4.04366  3.16396  2.61245  4.43628  3.62205  3.83815  3.87581  2.37653  3.43578  4.22095  2.80400  3.34355  2.66601  3.07779  1.92656  1.70257  3.50881  5.63615  4.27443    351 t - - -
          2.68618  4.42225  2.77519  2.73123  3.46354  2.40513  3.72494  3.29354  2.67741  2.69355  4.24690  2.90347  2.73739  3.18146  2.89801  2.37887  2.77519  2.98518  4.58477  3.61503
          0.01175  4.84539  5.56773  0.61958  0.77255  0.56200  0.84412
    289   2.63948  4.80348  3.38790  2.82774  3.99092  3.70898  3.93317  2.95831  2.45628  2.20904  3.89345  2.12343  4.09637  3.14387  3.23571  2.37862  2.23477  2.86968  5.34898  4.06288    352 n - - -
          2.68618  4.42225  2.77519  2.73123  3.46354  2.40513  3.72494  3.29354  2.67741  2.69355  4.24690  2.90347  2.73739  3.18146  2.89801  2.37887  2.77519  2.98518  4.58477  3.61503
          0.01175  4.84539  5.56773  0.61958  0.77255  0.56200  0.84412
    290   2.81771  5.00241  2.87062  2.44920  4.23594  3.65287  2.64631  2.68006  2.57996  3.03033  2.74236  3.18796  3.61912  2.57320  2.96589  2.46408  3.04905  2.69177  5.50827  3.81725    353 e - - -
          2.68618  4.42225  2.77519  2.73123  3.46354  2.40513  3.72494  3.29354  2.67741  2.69355  4.24690  2.90347  2.73739  3.18146  2.89801  2.37887  2.77519  2.98518  4.58477  3.61503
          0.01175  4.84539  5.56773  0.61958  0.77255  0.56200  0.84412
    291   2.56907  4.36603  4.26903  3.08466  2.91298  3.96729  4.26459  2.77284  3.57958  1.04166  3.44146  3.92514  4.33571  3.81100  3.77687  3.25383  2.84391  2.59494  4.96466  3.43921    354 l - - -
          2.68618  4.42225  2.77519  2.73123  3.46354  2.40513  3.72494  3.29354  2.67741  2.69355  4.24690  2.90347  2.73739  3.18146  2.89801  2.37887  2.77519  2.98518  4.58477  3.61503
          0.01175  4.84539  5.56773  0.61958  0.77255  0.56200  0.84412
    292   2.82408  5.33496  2.35740  2.23254  4.67935  2.35243  3.78253  4.16534  2.21234  3.39181  4.37633  2.52558  3.98784  2.40877  2.58381  2.47220  3.05564  3.72534  5.76735  4.35587    355 k - - -
          2.68618  4.42225  2.77519  2.73123  3.46354  2.40513  3.72494  3.29354  2.67741  2.69355  4.24690  2.90347  2.73739  3.18146  2.89801  2.37887  2.77519  2.98518  4.58477  3.61503
          0.01175  4.84539  5.56773  0.61958  0.77255  0.56200  0.84412
    293   2.81693  5.32747  2.31316  1.99610  4.67246  3.36983  3.51573  4.15834  2.05563  3.63256  4.36830  2.57460  3.98325  2.38652  2.71625  2.37979  3.04814  3.71809  4.25410  4.34902    356 e - - -
          2.68618  4.42225  2.77519  2.73123  3.46354  2.40513  3.72494  3.29354  2.67741  2.69355  4.24690  2.90347  2.73739  3.18146  2.89801  2.37887  2.77519  2.98518  4.58477  3.61503
          0.01175  4.84539  5.56773  0.61958  0.77255  0.56200  0.84412
    294   2.91288  4.31711  4.64176  3.61915  1.88665  4.04830  4.28702  2.15386  3.88006  2.06682  3.42312  4.12094  4.41033  4.04172  3.95984  3.01057  3.14453  2.55823  4.78994  1.74802    357 y - - -
          2.68618  4.42225  2.77519  2.73123  3.46354  2.40513  3.72494  3.29354  2.67741  2.69355  4.24690  2.90347  2.73739  3.18146  2.89801  2.37887  2.77519  2.98518  4.58477  3.61503
          0.01175  4.84539  5.56773  0.61958  0.77255  0.56200  0.84412
    295   4.21264  5.39234  6.08888  5.55400  3.53379  5.63682  5.94784  1.98625  5.39322  0.42495  3.27497  5.80455  5.60800  5.26012  5.34418  5.08660  4.42048  2.80680  5.84146  4.88066    358 L - - -
          2.68618  4.42225  2.77519  2.73123  3.46354  2.40513  3.72494  3.29354  2.67741  2.69355  4.24690  2.90347  2.73739  3.18146  2.89801  2.37887  2.77519  2.98518  4.58477  3.61503
          0.01175  4.84539  5.56773  0.61958  0.77255  0.56200  0.84412
    296   2.81479  5.28536  2.77348  2.31643  3.66780  3.25516  3.78359  4.08844  1.88710  3.35014  3.80466  2.25586  3.98790  2.57427  2.64999  2.78492  2.91941  2.82789  5.72797  4.32726    359 k - - -
          2.68618  4.42225  2.77519  2.73123  3.46354  2.40513  3.72494  3.29354  2.67741  2.69355  4.24690  2.90347  2.73739  3.18146  2.89801  2.37887  2.77519  2.98518  4.58477  3.61503
          0.01175  4.84539  5.56773  0.61958  0.77255  0.56200  0.84412
    297   2.23753  5.07393  2.51954  2.69260  4.47623  2.92523  3.91967  3.41278  2.70789  3.48582  4.27455  3.20286  4.04906  3.05447  3.17906  1.50486  2.35200  3.53086  5.69274  4.34011    360 s - - -
          2.68618  4.42225  2.77519  2.73123  3.46354  2.40513  3.72494  3.29354  2.67741  2.69355  4.24690  2.90347  2.73739  3.18146  2.89801  2.37887  2.77519  2.98518  4.58477  3.61503
          0.01175  4.84539  5.56773  0.61958  0.77255  0.56200  0.84412
    298   2.82265  4.03212  3.12430  2.43536  4.52302  2.83019  3.82595  3.97694  2.36048  3.51156  4.28131  2.80044  2.33769  2.94206  3.06590  1.67355  2.91832  3.58565  5.68894  4.31063    361 s - - -
          2.68618  4.42225  2.77519  2.73123  3.46354  2.40513  3.72494  3.29354  2.67741  2.69355  4.24690  2.90347  2.73739  3.18146  2.89801  2.37887  2.77519  2.98518  4.58477  3.61503
          0.01175  4.84539  5.56773  0.61958  0.77255  0.56200  0.84412
    299   2.82915  5.33788  2.55640  2.25986  4.68027  3.05382  3.78756  4.16575  2.23248  3.64196  4.38005  2.38683  3.13649  1.84920  3.02148  2.68921  3.06115  3.18313  5.77140  4.35968    362 q - - -
          2.68618  4.42225  2.77519  2.73123  3.46354  2.40513  3.72494  3.29354  2.67741  2.69355  4.24690  2.90347  2.73739  3.18146  2.89801  2.37887  2.77519  2.98518  4.58477  3.61503
          0.01175  4.84539  5.56773  0.61958  0.77255  0.56200  0.84412
    300   2.37307  4.40835  2.29934  2.34565  4.55338  3.23570  3.79453  4.01621  2.54423  3.53297  3.49840  2.43502  2.38218  2.90304  3.03069  2.58644  2.83025  3.32619  5.69572  4.30614    363 d - - -
          2.68618  4.42225  2.77519  2.73123  3.46354  2.40513  3.72494  3.29354  2.67741  2.69355  4.24690  2.90347  2.73739  3.18146  2.89801  2.37887  2.77519  2.98518  4.58477  3.61503
          0.04321  4.84539  3.36898  0.61958  0.77255  0.56200  0.84412
    301   2.82162  5.32507  2.62276  1.79927  4.66511  2.75390  3.78069  4.14919  2.26350  3.62854  4.36876  2.49918  3.98304  2.88000  3.01796  2.20046  2.57432  3.38497  5.76069  4.34975    364 e - - -
          2.68630  4.42237  2.77495  2.73112  3.46366  2.40525  3.72507  3.29366  2.67753  2.69367  4.24702  2.90359  2.73752  3.18120  2.89813  2.37881  2.77462  2.98510  4.58489  3.61515
          0.52584  0.98099  3.38126  0.09008  2.45180  0.51478  0.91039
    302   2.34512  3.49155  3.32167  3.00058  3.24056  3.89897  4.19198  1.68759  3.46521  2.28972  3.45026  3.82475  4.27035  3.38873  3.69006  3.17629  2.83720  1.97673  4.94573  3.74700    366 i - - -
          2.68618  4.42225  2.77519  2.73123  3.46354  2.40513  3.72494  3.29354  2.67741  2.69355  4.24690  2.90347  2.73739  3.18146  2.89801  2.37887  2.77519  2.98518  4.58477  3.61503
          0.03744  4.81581  3.55255  0.61958  0.77255  0.62520  0.76605
    303   2.23961  4.00211  2.63857  2.52406  4.52766  3.58310  3.09451  3.98946  2.41759  2.90888  4.26802  2.78728  3.97600  1.86466  3.01050  2.60743  2.80673  3.58938  5.67213  4.28357    367 q - - -
          2.68618  4.42225  2.77519  2.73123  3.46354  2.40513  3.72494  3.29354  2.67741  2.69355  4.24690  2.90347  2.73739  3.18146  2.89801  2.37887  2.77519  2.98518  4.58477  3.61503
          0.01242  4.79078  5.51313  0.61958  0.77255  0.67440  0.71225
    304   3.07879  5.56941  2.43335  2.37796  4.89452  3.22449  3.99759  4.38207  2.86005  3.88358  4.67083  2.90733  1.21164  2.90754  3.39049  2.33570  3.33664  3.96066  6.04380  4.60453    368 p - - -
          2.68618  4.42225  2.77519  2.73123  3.46354  2.40513  3.72494  3.29354  2.67741  2.69355  4.24690  2.90347  2.73739  3.18146  2.89801  2.37887  2.77519  2.98518  4.58477  3.61503
          0.03792  4.79078  3.54376  0.61958  0.77255  0.67440  0.71225
    305   2.90579  5.10687  2.66518  2.69889  4.45861  3.62194  3.98094  3.86419  2.80286  3.47597  4.30145  3.21424  4.10020  2.54348  3.26088  2.93566  1.09047  3.20640  5.71576  4.37033    369 t - - -
          2.68618  4.42225  2.77519  2.73123  3.46354  2.40513  3.72494  3.29354  2.67741  2.69355  4.24690  2.90347  2.73739  3.18146  2.89801  2.37887  2.77519  2.98518  4.58477  3.61503
          0.03536  4.76559  3.64091  0.61958  0.77255  0.72044  0.66658
    306   3.19581  5.66517  2.76371  2.26355  5.01964  2.90328  4.05025  4.50271  2.84924  3.98743  4.80026  2.84153  4.20002  0.91501  3.30990  3.12390  3.45688  4.08477  6.12381  4.70390    370 q - - -
          2.68618  4.42225  2.77519  2.73123  3.46354  2.40513  3.72494  3.29354  2.67741  2.69355  4.24690  2.90347  2.73739  3.18146  2.89801  2.37887  2.77519  2.98518  4.58477  3.61503
          0.01302  4.74326  5.46560  0.61958  0.77255  0.75867  0.63166
    307   1.89480  4.74953  3.35664  2.52508  2.68652  3.34593  3.03632  2.78119  2.65666  2.68671  3.83780  3.27831  4.05829  2.76590  3.20292  2.59418  3.01258  3.04915  5.29441  4.01084    371 a - - -
          2.68618  4.42225  2.77519  2.73123  3.46354  2.40513  3.72494  3.29354  2.67741  2.69355  4.24690  2.90347  2.73739  3.18146  2.89801  2.37887  2.77519  2.98518  4.58477  3.61503
          0.01302  4.74326  5.46560  0.61958  0.77255  0.75867  0.63166
    308   2.68559  4.27355  4.39551  3.80634  3.38773  3.95947  4.27577  2.06263  3.06410  1.94599  3.19113  3.47405  4.32475  3.87870  3.82005  3.25346  2.84565  1.41154  4.91444  3.72546    372 v - - -
          2.68601  4.42214  2.77526  2.73098  3.46375  2.40531  3.72466  3.29374  2.67763  2.69397  4.24732  2.90376  2.73759  3.18143  2.89831  2.37873  2.77411  2.98485  4.58519  3.61500
          1.28539  0.81632  1.26798  1.07014  0.42001  0.75867  0.63166
    309   2.39325  5.08622  2.63022  2.29921  4.39104  2.84603  3.65893  2.95033  2.33047  3.37425  4.13871  2.55403  3.85870  2.77069  2.48892  2.56442  2.78805  3.45524  5.54412  4.15878    393 e - - -
          2.68618  4.42225  2.77519  2.73123  3.46354  2.40513  3.72494  3.29354  2.67741  2.69355  4.24690  2.90347  2.73739  3.18146  2.89801  2.37887  2.77519  2.98518  4.58477  3.61503
          0.01806  4.41867  5.14102  0.61958  0.77255  0.98737  0.46610
    310   2.75339  5.25122  2.06584  2.22147  4.58189  3.20315  3.39598  4.06513  2.47115  3.55171  4.30247  2.33416  3.20291  2.81008  2.97247  2.26534  2.64081  3.63547  5.69186  4.27630    394 d - - -
          2.68618  4.42225  2.77519  2.73123  3.46354  2.40513  3.72494  3.29354  2.67741  2.69355  4.24690  2.90347  2.73739  3.18146  2.89801  2.37887  2.77519  2.98518  4.58477  3.61503
          0.07491  4.47985  2.79959  0.61958  0.77255  0.96992  0.47661
    311   2.32090  5.15880  2.65834  2.40117  4.48547  3.47097  3.66245  3.95789  2.28899  3.25359  4.20546  2.29193  2.88274  2.54715  2.56762  2.66589  2.74762  3.53975  5.60246  4.20373    395 k - - -
          2.68618  4.42225  2.77519  2.73123  3.46354  2.40513  3.72494  3.29354  2.67741  2.69355  4.24690  2.90347  2.73739  3.18146  2.89801  2.37887  2.77519  2.98518  4.58477  3.61503
          0.01717  4.46881  5.19115  0.61958  0.77255  1.09406  0.40775
    312   2.46605  4.96981  2.74975  2.31730  4.23686  3.50001  3.70725  3.30011  2.40699  3.24433  4.04007  3.01513  3.89573  2.84155  2.96206  1.94247  2.25550  3.10929  5.46215  4.10812    396 s - - -
          2.68618  4.42225  2.77519  2.73123  3.46354  2.40513  3.72494  3.29354  2.67741  2.69355  4.24690  2.90347  2.73739  3.18146  2.89801  2.37887  2.77519  2.98518  4.58477  3.61503
          0.01717  4.46881  5.19115  0.61958  0.77255  1.09406  0.40775
    313   2.32420  5.09890  2.84586  2.42399  4.40394  3.47881  2.96046  3.86204  2.42753  3.01975  4.15209  2.58434  3.34505  2.20984  2.91186  2.57133  2.53805  3.46823  5.55766  4.17275    397 q - - -
          2.68618  4.42225  2.77519  2.73123  3.46354  2.40513  3.72494  3.29354  2.67741  2.69355  4.24690  2.90347  2.73739  3.18146  2.89801  2.37887  2.77519  2.98518  4.58477  3.61503
          0.04613  4.46881  3.39273  0.61958  0.77255  0.88447  0.53262
    314   2.52483  5.18482  2.34648  2.41285  4.51461  2.97144  3.33664  3.99001  2.42060  3.25115  4.23065  2.53878  3.88126  2.66778  2.54941  2.14843  2.80593  3.56747  5.62716  4.22517    398 s - - -
          2.68618  4.42225  2.77519  2.73123  3.46354  2.40513  3.72494  3.29354  2.67741  2.69355  4.24690  2.90347  2.73739  3.18146  2.89801  2.37887  2.77519  2.98518  4.58477  3.61503
          0.01622  4.52565  5.24799  0.61958  0.77255  1.03984  0.43620
    315   2.41603  4.87323  3.12710  2.49163  4.10261  3.29204  3.74959  2.80845  2.39106  2.94196  3.94670  3.08388  2.60833  2.51960  2.78048  2.74942  2.68112  3.20011  5.38188  3.33647    399 k - - -
          2.68618  4.42225  2.77519  2.73123  3.46354  2.40513  3.72494  3.29354  2.67741  2.69355  4.24690  2.90347  2.73739  3.18146  2.89801  2.37887  2.77519  2.98518  4.58477  3.61503
          0.06339  4.52565  2.98384  0.61958  0.77255  1.03984  0.43620
    316   2.52794  3.36185  3.96871  3.38886  2.81148  3.42191  4.04388  2.67325  3.29531  2.13153  3.32760  3.38420  4.12655  3.07106  3.53240  2.41045  2.91561  2.05783  4.82013  2.87256    400 v - - -
          2.68622  4.42246  2.77532  2.73115  3.46328  2.40504  3.72516  3.29357  2.67762  2.69345  4.24711  2.90329  2.73751  3.18137  2.89772  2.37872  2.77530  2.98539  4.58498  3.61524
          0.32037  1.76991  2.26560  1.48684  0.25629  0.73679  0.65133
    317   2.20502  5.16853  2.60794  2.23709  4.49156  3.49071  3.68328  3.96194  2.13712  3.46438  4.21617  2.96739  3.88601  2.68632  2.77754  2.38369  2.24338  3.35975  5.61495  4.21786    407 k - - -
          2.68618  4.42225  2.77519  2.73123  3.46354  2.40513  3.72494  3.29354  2.67741  2.69355  4.24690  2.90347  2.73739  3.18146  2.89801  2.37887  2.77519  2.98518  4.58477  3.61503
          0.01611  4.53229  5.25464  0.61958  0.77255  1.03310  0.43991
    318   2.48651  0.80095  4.52500  4.26073  4.54207  3.24219  4.91688  3.84120  4.11549  3.66179  4.52995  3.95617  4.05243  4.34785  4.23904  1.99788  2.72046  3.32965  5.97717  4.83282    408 c - - -
          2.68618  4.42225  2.77519  2.73123  3.46354  2.40513  3.72494  3.29354  2.67741  2.69355  4.24690  2.90347  2.73739  3.18146  2.89801  2.37887  2.77519  2.98518  4.58477  3.61503
          0.01611  4.53229  5.25464  0.61958  0.77255  1.03310  0.43991
    319   2.85967  5.31223  2.51754  1.23168  3.25589  3.50281  3.79503  4.08267  2.60890  3.59743  4.37729  2.81175  3.96592  2.60055  3.11583  2.81627  3.10272  3.68031  5.75884  4.34286    409 e - - -
          2.68618  4.42225  2.77519  2.73123  3.46354  2.40513  3.72494  3.29354  2.67741  2.69355  4.24690  2.90347  2.73739  3.18146  2.89801  2.37887  2.77519  2.98518  4.58477  3.61503
          0.01611  4.53229  5.25464  0.61958  0.77255  1.03310  0.43991
    320   2.86458  1.27509  4.27563  3.38519  3.11478  3.91993  4.29927  2.59256  3.57771  2.08176  3.44205  3.94076  4.33199  3.84540  3.77416  3.24450  3.12651  2.43448  4.97807  3.72031    410 c - - -
          2.68618  4.42225  2.77519  2.73123  3.46354  2.40513  3.72494  3.29354  2.67741  2.69355  4.24690  2.90347  2.73739  3.18146  2.89801  2.37887  2.77519  2.98518  4.58477  3.61503
          0.07503  4.53229  2.78819  0.61958  0.77255  1.03310  0.43991
    321   2.52561  5.17634  2.73014  2.26548  4.48790  1.83423  3.72092  3.95024  2.40322  3.47085  4.24193  2.96586  3.90755  2.70798  2.81572  2.30016  2.99424  3.55213  5.63853  4.24509    411 g - - -
          2.68618  4.42225  2.77519  2.73123  3.46354  2.40513  3.72494  3.29354  2.67741  2.69355  4.24690  2.90347  2.73739  3.18146  2.89801  2.37887  2.77519  2.98518  4.58477  3.61503
          0.01708  4.47434  5.19668  0.61958  0.77255  0.96792  0.47783
    322   2.69902  2.74500  4.01473  3.18460  3.33012  3.04186  4.06813  2.44267  3.33483  1.76231  2.94954  3.69769  4.14736  3.35423  3.56239  2.87683  2.48898  2.47599  4.82789  3.62880    412 l - - -
          2.68618  4.42225  2.77519  2.73123  3.46354  2.40513  3.72494  3.29354  2.67741  2.69355  4.24690  2.90347  2.73739  3.18146  2.89801  2.37887  2.77519  2.98518  4.58477  3.61503
          0.01630  4.52077  5.24311  0.61958  0.77255  0.38689  1.13683
    323   2.58235  5.29802  2.75909  2.11662  4.63798  3.57474  2.68058  4.12039  2.37093  3.38534  3.71993  2.67673  2.95373  2.42262  2.99126  2.50835  2.53987  3.68592  5.73374  4.32584    413 e - - -
          2.68618  4.42225  2.77519  2.73123  3.46354  2.40513  3.72494  3.29354  2.67741  2.69355  4.24690  2.90347  2.73739  3.18146  2.89801  2.37887  2.77519  2.98518  4.58477  3.61503
          0.01225  4.80436  5.52670  0.61958  0.77255  0.64816  0.74025
    324   2.49263  2.23600  3.40378  2.54745  3.27414  3.84446  4.11888  2.44635  3.27257  2.34530  3.15761  3.09763  4.21955  3.54521  3.56323  2.88449  3.04187  2.30046  5.00766  3.41360    414 c - - -
          2.68618  4.42225  2.77519  2.73123  3.46354  2.40513  3.72494  3.29354  2.67741  2.69355  4.24690  2.90347  2.73739  3.18146  2.89801  2.37887  2.77519  2.98518  4.58477  3.61503
          0.01225  4.80436  5.52670  0.61958  0.77255  0.64816  0.74025
    325   2.65822  5.23633  3.07847  2.07029  4.04790  3.58555  3.35936  4.01689  2.19686  3.52876  4.28506  2.64828  2.50709  2.88303  3.01042  2.18778  2.65144  3.61085  3.94640  4.29524    415 e - - -
          2.68618  4.42225  2.77519  2.73123  3.46354  2.40513  3.72494  3.29354  2.67741  2.69355  4.24690  2.90347  2.73739  3.18146  2.89801  2.37887  2.77519  2.98518  4.58477  3.61503
          0.03054  4.80436  3.82209  0.61958  0.77255  0.49086  0.94701
    326   2.71661  5.21125  3.10458  1.97017  3.80700  3.60173  3.45045  3.67122  2.30153  3.17424  4.26347  3.08815  3.22340  2.32343  2.88935  2.50163  2.40881  2.92847  5.67052  4.28715    416 e - - -
          2.68618  4.42225  2.77519  2.73123  3.46354  2.40513  3.72494  3.29354  2.67741  2.69355  4.24690  2.90347  2.73739  3.18146  2.89801  2.37887  2.77519  2.98518  4.58477  3.61503
          0.01192  4.83129  5.55364  0.61958  0.77255  0.42418  1.06219
    327   2.45807  5.21438  2.64486  2.57313  4.51126  3.01510  3.81576  3.63954  2.49591  3.06337  4.26843  2.32548  4.01481  2.65392  3.05608  2.06056  2.74245  2.68620  5.67749  4.29780    417 s - - -
          2.68618  4.42225  2.77519  2.73123  3.46354  2.40513  3.72494  3.29354  2.67741  2.69355  4.24690  2.90347  2.73739  3.18146  2.89801  2.37887  2.77519  2.98518  4.58477  3.61503
          0.01138  4.87765  5.60000  0.61958  0.77255  0.48576  0.95510
    328   2.09359  4.34082  2.99221  2.34184  4.35492  3.10772  3.41975  3.78353  2.62933  2.84707  4.16222  2.96432  4.03724  2.98214  3.10099  2.01559  2.44512  3.12308  5.58628  3.64876    418 s - - -
          2.68618  4.42225  2.77519  2.73123  3.46354  2.40513  3.72494  3.29354  2.67741  2.69355  4.24690  2.90347  2.73739  3.18146  2.89801  2.37887  2.77519  2.98518  4.58477  3.61503
          0.01138  4.87765  5.60000  0.61958  0.77255  0.48576  0.95510
    329   2.33821  4.41884  4.00613  3.01707  2.62440  3.46414  4.16836  2.67958  3.17130  2.48941  3.13542  3.74796  4.26316  3.61789  3.62700  2.34978  1.98667  2.27254  5.01887  3.35873    419 t - - -
          2.68618  4.42225  2.77519  2.73123  3.46354  2.40513  3.72494  3.29354  2.67741  2.69355  4.24690  2.90347  2.73739  3.18146  2.89801  2.37887  2.77519  2.98518  4.58477  3.61503
          0.01138  4.87765  5.60000  0.61958  0.77255  0.48576  0.95510
    330   2.28749  5.33453  2.58845  2.21806  4.67820  3.60123  3.55216  4.16310  2.16929  3.63913  4.37562  2.84918  3.99484  2.40567  2.28370  2.46930  2.68605  3.25345  5.76795  4.35795    420 k - - -
          2.68618  4.42225  2.77519  2.73123  3.46354  2.40513  3.72494  3.29354  2.67741  2.69355  4.24690  2.90347  2.73739  3.18146  2.89801  2.37887  2.77519  2.98518  4.58477  3.61503
          0.04181  4.87765  3.40124  0.61958  0.77255  0.48576  0.95510
    331   2.83351  4.27307  4.44560  3.85142  3.02150  3.95911  4.27223  1.96186  3.45148  1.90861  3.02495  3.99758  3.00525  3.21103  3.83734  2.90069  2.64637  1.86085  4.88866  3.70269    421 v - - -
          2.68618  4.42225  2.77519  2.73123  3.46354  2.40513  3.72494  3.29354  2.67741  2.69355  4.24690  2.90347  2.73739  3.18146  2.89801  2.37887  2.77519  2.98518  4.58477  3.61503
          0.01173  4.84757  5.56992  0.61958  0.77255  0.55710  0.85067
    332   2.83448  5.28680  3.10727  2.13604  4.61466  3.61330  3.79474  3.75342  1.70644  3.34299  4.33364  2.68245  4.00504  2.89887  2.23720  2.80710  2.32092  3.29112  5.72643  4.33537    422 k - - -
          2.68630  4.42237  2.77506  2.73112  3.46366  2.40525  3.72507  3.29366  2.67753  2.69337  4.24702  2.90359  2.73752  3.18145  2.89813  2.37872  2.77532  2.98510  4.58183  3.61515
          0.55169  1.70490  1.41786  0.67878  0.70772  0.55710  0.85067
    333   2.72072  3.62313  3.23493  2.52498  3.95843  3.59168  3.80741  2.50897  2.34937  3.00058  3.22678  2.79311  3.97874  2.47953  2.95724  2.68200  2.38403  2.93281  5.29337  3.99459    425 k - - -
          2.68607  4.42235  2.77530  2.73133  3.46317  2.40507  3.72505  3.29325  2.67730  2.69343  4.24700  2.90357  2.73750  3.18156  2.89811  2.37897  2.77506  2.98528  4.58487  3.61513
          0.07177  2.74501  5.29756  1.46956  0.26140  0.26531  1.45659
    334   2.79275  0.61682  4.61120  4.34999  4.76159  3.54479  5.09493  4.08140  4.22500  3.88976  4.75970  2.97912  4.33734  4.50342  4.38342  3.02221  2.30380  3.59388  6.18788  5.02361    433 C - - -
          2.68618  4.42225  2.77519  2.73123  3.46354  2.40513  3.72494  3.29354  2.67741  2.69355  4.24690  2.90347  2.73739  3.18146  2.89801  2.37887  2.77519  2.98518  4.58477  3.61503
          0.01138  4.87765  5.60000  0.61958  0.77255  0.48576  0.95510
    335   2.61102  5.30721  2.95845  2.53500  4.63957  3.60782  3.79527  4.11578  1.82040  3.40487  3.19668  2.93443  3.48625  2.46031  2.26164  2.19729  2.93340  3.69106  5.74712  4.34525    434 k - - -
          2.68618  4.42225  2.77519  2.73123  3.46354  2.40513  3.72494  3.29354  2.67741  2.69355  4.24690  2.90347  2.73739  3.18146  2.89801  2.37887  2.77519  2.98518  4.58477  3.61503
          0.01138  4.87765  5.60000  0.61958  0.77255  0.48576  0.95510
    336   2.46991  5.26489  3.10716  2.37857  4.58050  3.61365  3.80368  3.76089  1.94536  3.33651  3.46471  2.69545  4.00631  2.79994  2.43733  2.20270  2.44069  3.43518  5.71547  4.32345    435 k - - -
          2.68618  4.42225  2.77519  2.73123  3.46354  2.40513  3.72494  3.29354  2.67741  2.69355  4.24690  2.90347  2.73739  3.18146  2.89801  2.37887  2.77519  2.98518  4.58477  3.61503
          0.04402  4.87765  3.33966  0.61958  0.77255  0.48576  0.95510
    337   2.98174  1.21516  2.68811  2.52995  4.43921  3.69240  3.20158  3.86157  2.58004  3.45937  4.28569  2.96054  4.14016  3.13253  3.24144  2.99794  3.22225  3.53655  5.69658  4.35270    436 c - - -
          2.68618  4.42225  2.77519  2.73123  3.46354  2.40513  3.72494  3.29354  2.67741  2.69355  4.24690  2.90347  2.73739  3.18146  2.89801  2.37887  2.77519  2.98518  4.58477  3.61503
          0.01175  4.84539  5.56773  0.61958  0.77255  0.56200  0.84412
    338   2.70961  5.32434  2.79268  2.20432  4.66806  2.98910  3.77813  4.15252  1.89377  3.13210  4.36562  2.38336  3.98478  2.63042  2.27749  2.78100  2.74942  3.71431  5.75731  4.34793    437 k - - -
          2.68618  4.42225  2.77519  2.73123  3.46354  2.40513  3.72494  3.29354  2.67741  2.69355  4.24690  2.90347  2.73739  3.18146  2.89801  2.37887  2.77519  2.98518  4.58477  3.61503
          0.01175  4.84539  5.56773  0.61958  0.77255  0.56200  0.84412
    339   2.64555  5.30369  2.75950  2.33076  4.63968  3.59261  3.78029  3.41998  1.84976  3.60486  4.34685  2.85135  3.98587  2.60125  2.13120  2.61305  2.65433  3.11854  5.74162  4.33673    438 k - - -
          2.68618  4.42225  2.77519  2.73123  3.46354  2.40513  3.72494  3.29354  2.67741  2.69355  4.24690  2.90347  2.73739  3.18146  2.89801  2.37887  2.77519  2.98518  4.58477  3.61503
          0.01175  4.84539  5.56773  0.61958  0.77255  0.56200  0.84412
    340   2.71915  5.23360  3.10220  2.29704  3.77095  3.60400  3.79523  4.00290  2.09678  3.24201  3.91461  2.90436  3.50466  2.42857  2.58541  2.24699  2.53209  2.81600  5.68883  4.30121    439 k - - -
          2.68618  4.42225  2.77519  2.73123  3.46354  2.40513  3.72494  3.29354  2.67741  2.69355  4.24690  2.90347  2.73739  3.18146  2.89801  2.37887  2.77519  2.98518  4.58477  3.61503
          0.01175  4.84539  5.56773  0.61958  0.77255  0.56200  0.84412
    341   3.03318  4.42273  4.74460  3.57490  3.53503  4.22183  4.56523  1.97952  3.48567  1.39141  3.49876  4.28702  4.56929  4.19508  4.10611  3.53278  3.26803  1.37385  5.13505  3.95388    440 v - - -
          2.68618  4.42225  2.77519  2.73123  3.46354  2.40513  3.72494  3.29354  2.67741  2.69355  4.24690  2.90347  2.73739  3.18146  2.89801  2.37887  2.77519  2.98518  4.58477  3.61503
          0.01175  4.84539  5.56773  0.61958  0.77255  0.56200  0.84412
    342   2.84510  5.29161  2.82574  2.16901  4.60652  3.60725  1.67775  4.07596  2.56735  3.38490  4.34170  2.33524  3.70672  2.92122  3.05705  2.81755  2.85269  3.66698  5.73980  3.49606    441 h - - -
          2.68618  4.42225  2.77519  2.73123  3.46354  2.40513  3.72494  3.29354  2.67741  2.69355  4.24690  2.90347  2.73739  3.18146  2.89801  2.37887  2.77519  2.98518  4.58477  3.61503
          0.01175  4.84539  5.56773  0.61958  0.77255  0.56200  0.84412
    343   2.40325  4.93532  3.00800  2.71646  3.47436  2.23727  3.88048  3.55558  2.59769  2.39522  4.01349  3.22473  3.24992  3.05088  2.79972  2.24298  3.05033  2.88425  5.45491  4.13901    442 g - - -
          2.68618  4.42225  2.77519  2.73123  3.46354  2.40513  3.72494  3.29354  2.67741  2.69355  4.24690  2.90347  2.73739  3.18146  2.89801  2.37887  2.77519  2.98518  4.58477  3.61503
          0.01175  4.84539  5.56773  0.61958  0.77255  0.56200  0.84412
    344   2.49240  3.41891  4.47385  3.87977  3.37490  3.50821  4.28543  1.86131  3.73134  2.16306  3.39173  3.15672  4.33356  3.92283  3.85472  2.84274  2.70401  1.64706  4.89337  3.70811    443 v - - -
          2.68618  4.42225  2.77519  2.73123  3.46354  2.40513  3.72494  3.29354  2.67741  2.69355  4.24690  2.90347  2.73739  3.18146  2.89801  2.37887  2.77519  2.98518  4.58477  3.61503
          0.01175  4.84539  5.56773  0.61958  0.77255  0.56200  0.84412
    345   2.27049  1.50273  2.44766  2.25243  4.47073  3.20248  3.99059  3.89849  2.82436  3.49330  4.30367  3.23224  4.10339  3.14467  3.29860  2.72965  3.16198  3.53861  5.72478  4.37828    444 c - - -
          2.68618  4.42225  2.77519  2.73123  3.46354  2.40513  3.72494  3.29354  2.67741  2.69355  4.24690  2.90347  2.73739  3.18146  2.89801  2.37887  2.77519  2.98518  4.58477  3.61503
          0.01175  4.84539  5.56773  0.61958  0.77255  0.56200  0.84412
    346   3.05531  4.52356  4.50812  3.96643  3.24880  4.11925  4.31126  2.30894  3.82034  2.64899  3.64401  4.11773  4.51144  4.04165  3.98490  2.83631  3.30471  2.36647  4.83809  1.00808    445 y - - -
          2.68618  4.42225  2.77519  2.73123  3.46354  2.40513  3.72494  3.29354  2.67741  2.69355  4.24690  2.90347  2.73739  3.18146  2.89801  2.37887  2.77519  2.98518  4.58477  3.61503
          0.01175  4.84539  5.56773  0.61958  0.77255  0.56200  0.84412
    347   2.96489  5.08476  3.16454  2.28871  4.48580  1.14100  4.11544  3.89892  2.97394  2.54490  4.36277  3.32713  4.18219  3.29777  3.41824  2.45098  3.25856  3.55352  5.77725  4.45095    446 g - - -
          2.68618  4.42225  2.77519  2.73123  3.46354  2.40513  3.72494  3.29354  2.67741  2.69355  4.24690  2.90347  2.73739  3.18146  2.89801  2.37887  2.77519  2.98518  4.58477  3.61503
          0.01175  4.84539  5.56773  0.61958  0.77255  0.56200  0.84412
    348   2.54633  4.36559  4.15061  3.57045  3.46842  3.92014  4.21081  2.46196  3.47299  2.12623  3.00538  1.84249  4.29104  3.71809  3.70347  3.19680  3.07568  2.36707  4.97217  2.25072    447 n - - -
          2.68618  4.42225  2.77519  2.73123  3.46354  2.40513  3.72494  3.29354  2.67741  2.69355  4.24690  2.90347  2.73739  3.18146  2.89801  2.37887  2.77519  2.98518  4.58477  3.61503
          0.01175  4.84539  5.56773  0.61958  0.77255  0.56200  0.84412
    349   2.72189  4.38138  2.49504  2.25789  3.66696  3.60476  3.34022  3.65885  2.36539  3.51712  4.27944  1.98776  3.71287  2.90673  3.03356  2.47741  2.83513  3.12742  5.68493  3.53413    448 n - - -
          2.68618  4.42225  2.77519  2.73123  3.46354  2.40513  3.72494  3.29354  2.67741  2.69355  4.24690  2.90347  2.73739  3.18146  2.89801  2.37887  2.77519  2.98518  4.58477  3.61503
          0.01175  4.84539  5.56773  0.61958  0.77255  0.56200  0.84412
    350   2.63306  5.28271  3.08074  2.21470  3.13382  2.94089  3.09826  4.08395  1.93403  3.15573  4.32803  2.79334  3.43186  2.53282  2.68848  2.69542  3.04606  3.30373  5.72595  4.32598    449 k - - -
          2.68618  4.42225  2.77519  2.73123  3.46354  2.40513  3.72494  3.29354  2.67741  2.69355  4.24690  2.90347  2.73739  3.18146  2.89801  2.37887  2.77519  2.98518  4.58477  3.61503
          0.01175  4.84539  5.56773  0.61958  0.77255  0.56200  0.84412
    351   2.83217  5.24013  3.11879  2.56621  4.55892  2.76959  3.10033  4.01720  2.41055  3.53681  4.30054  3.10443  2.13283  2.92023  2.41530  2.37748  2.27027  3.61932  5.70065  4.31841    450 p - - -
          2.68618  4.42225  2.77519  2.73123  3.46354  2.40513  3.72494  3.29354  2.67741  2.69355  4.24690  2.90347  2.73739  3.18146  2.89801  2.37887  2.77519  2.98518  4.58477  3.61503
          0.01175  4.84539  5.56773  0.61958  0.77255  0.56200  0.84412
    352   2.52005  5.27168  2.40264  2.52898  3.62755  3.36051  3.78645  3.54820  2.25558  3.23223  4.31816  2.78212  2.76150  2.61082  2.66999  2.32091  2.81359  3.46589  5.71770  4.32036    451 k - - -
          2.68618  4.42225  2.77519  2.73123  3.46354  2.40513  3.72494  3.29354  2.67741  2.69355  4.24690  2.90347  2.73739  3.18146  2.89801  2.37887  2.77519  2.98518  4.58477  3.61503
          0.01175  4.84539  5.56773  0.61958  0.77255  0.56200  0.84412
    353   2.82545  3.99360  3.73619  2.90918  3.43323  3.81349  4.07002  2.37171  2.29269  2.12672  3.36704  3.35099  3.42135  3.25115  3.27464  2.23755  2.89631  2.68409  3.95900  3.47814    452 l - - -
          2.68618  4.42225  2.77519  2.73123  3.46354  2.40513  3.72494  3.29354  2.67741  2.69355  4.24690  2.90347  2.73739  3.18146  2.89801  2.37887  2.77519  2.98518  4.58477  3.61503
          0.02588  4.84539  4.03497  0.61958  0.77255  0.56200  0.84412
    354   2.81726  4.73391  3.17352  2.88168  3.90547  3.72451  3.95245  1.94872  2.39667  2.44651  3.82575  2.93922  4.10921  3.18694  2.99219  2.25572  2.82278  2.52501  5.28732  4.01466    453 i - - -
          2.68618  4.42225  2.77519  2.73123  3.46354  2.40513  3.72494  3.29354  2.67741  2.69355  4.24690  2.90347  2.73739  3.18146  2.89801  2.37887  2.77519  2.98518  4.58477  3.61503
          0.01192  4.83142  5.55377  0.61958  0.77255  0.59257  0.80498
    355   2.51639  3.75857  2.72674  2.01194  4.58998  3.59170  3.78116  3.36996  2.34557  3.56265  3.50516  2.93807  2.57317  2.60980  2.68120  2.45559  3.04064  3.64558  5.71265  4.31526    454 e - - -
          2.68634  4.42241  2.77535  2.73139  3.46323  2.40529  3.72450  3.29271  2.67735  2.69344  4.24706  2.90362  2.73728  3.18162  2.89817  2.37887  2.77512  2.98505  4.58493  3.61519
          0.33948  1.57882  2.50541  0.80165  0.59527  0.53955  0.87469
    356   2.67790  5.23813  3.06418  2.25696  4.55900  3.57378  3.52399  4.02643  1.90355  3.53193  4.28590  2.93116  3.96678  2.64838  2.84499  2.39725  1.99171  2.97496  5.68461  4.29142    461 k - - -
          2.68618  4.42225  2.77519  2.73123  3.46354  2.40513  3.72494  3.29354  2.67741  2.69355  4.24690  2.90347  2.73739  3.18146  2.89801  2.37887  2.77519  2.98518  4.58477  3.61503
          0.01273  4.76559  5.48794  0.61958  0.77255  0.72044  0.66658
    357   3.25684  0.87480  5.02424  4.49466  3.60548  4.33941  4.92700  2.58822  4.26226  1.99224  2.83043  4.57173  4.77229  4.48645  4.37362  3.72503  3.55473  2.52171  5.42250  4.22639    462 c - - -
          2.68618  4.42225  2.77519  2.73123  3.46354  2.40513  3.72494  3.29354  2.67741  2.69355  4.24690  2.90347  2.73739  3.18146  2.89801  2.37887  2.77519  2.98518  4.58477  3.61503
          0.01273  4.76559  5.48794  0.61958  0.77255  0.72044  0.66658
    358   2.80623  4.19821  4.65603  4.04880  2.16701  3.96399  4.29072  2.11049  3.85867  1.98300  3.12813  4.08793  4.32786  4.01075  3.90716  2.82275  2.45017  2.15663  4.81752  2.41959    463 l - - -
          2.68618  4.42225  2.77519  2.73123  3.46354  2.40513  3.72494  3.29354  2.67741  2.69355  4.24690  2.90347  2.73739  3.18146  2.89801  2.37887  2.77519  2.98518  4.58477  3.61503
          0.01273  4.76559  5.48794  0.61958  0.77255  0.72044  0.66658
    359   2.80333  5.21658  3.06929  1.99513  4.53167  3.21172  3.78049  3.99126  2.03851  3.06029  4.27467  3.06838  3.98014  2.89161  3.00728  2.02869  2.10440  3.59282  5.67608  4.29047    464 e - - -
          2.68618  4.42225  2.77519  2.73123  3.46354  2.40513  3.72494  3.29354  2.67741  2.69355  4.24690  2.90347  2.73739  3.18146  2.89801  2.37887  2.77519  2.98518  4.58477  3.61503
          0.01273  4.76559  5.48794  0.61958  0.77255  0.72044  0.66658
    360   3.14173  0.78674  2.57200  2.47340  4.59110  3.71848  4.36966  3.94667  3.35885  3.66588  4.55905  3.47072  4.32450  3.61004  3.79442  3.22435  3.47928  3.62355  5.93226  4.63178    465 c - - -
          2.68618  4.42225  2.77519  2.73123  3.46354  2.40513  3.72494  3.29354  2.67741  2.69355  4.24690  2.90347  2.73739  3.18146  2.89801  2.37887  2.77519  2.98518  4.58477  3.61503
          0.01273  4.76559  5.48794  0.61958  0.77255  0.72044  0.66658
    361   2.92083  3.18782  4.75445  4.15062  3.33326  4.09125  4.42020  1.89567  3.96498  1.37120  2.31049  4.20841  4.43948  4.11297  3.02312  3.40097  3.15213  2.34725  4.92935  3.76327    466 l - - -
          2.68618  4.42225  2.77519  2.73123  3.46354  2.40513  3.72494  3.29354  2.67741  2.69355  4.24690  2.90347  2.73739  3.18146  2.89801  2.37887  2.77519  2.98518  4.58477  3.61503
          0.01273  4.76559  5.48794  0.61958  0.77255  0.72044  0.66658
    362   2.53782  3.46225  3.94635  3.83573  2.14303  3.92497  4.23951  2.67208  3.68697  2.05385  2.38568  3.33996  4.29228  3.87806  3.80994  2.69139  2.88984  2.29808  4.84668  2.82711    467 l - - -
          2.68618  4.42225  2.77519  2.73123  3.46354  2.40513  3.72494  3.29354  2.67741  2.69355  4.24690  2.90347  2.73739  3.18146  2.89801  2.37887  2.77519  2.98518  4.58477  3.61503
          0.01273  4.76559  5.48794  0.61958  0.77255  0.72044  0.66658
    363   2.70718  5.32695  2.25701  2.13435  4.66642  1.99775  3.77390  4.15149  2.25031  3.62951  4.37114  2.90471  3.97441  2.67516  2.79446  2.77956  2.64438  3.71498  5.76099  4.34815    468 g - - -
          2.68618  4.42225  2.77519  2.73123  3.46354  2.40513  3.72494  3.29354  2.67741  2.69355  4.24690  2.90347  2.73739  3.18146  2.89801  2.37887  2.77519  2.98518  4.58477  3.61503
          0.01273  4.76559  5.48794  0.61958  0.77255  0.72044  0.66658
    364   2.78985  5.29352  2.89535  2.26412  4.63530  3.05150  3.75087  4.11919  2.31292  3.59731  4.33542  2.39936  2.92569  2.58273  2.68955  2.02658  2.56746  3.68246  5.72793  4.31848    469 s - - -
          2.68618  4.42225  2.77519  2.73123  3.46354  2.40513  3.72494  3.29354  2.67741  2.69355  4.24690  2.90347  2.73739  3.18146  2.89801  2.37887  2.77519  2.98518  4.58477  3.61503
          0.01273  4.76559  5.48794  0.61958  0.77255  0.72044  0.66658
    365   2.69267  5.20330  2.60184  2.24202  4.51136  3.57467  3.76605  3.55048  1.97948  2.38390  3.42789  2.59690  3.96728  2.87584  2.88190  2.46339  2.87696  3.57390  5.65872  4.27139    470 k - - -
          2.68629  4.42236  2.77531  2.73135  3.46365  2.40512  3.72478  3.29365  2.67730  2.69335  4.24701  2.90337  2.73742  3.18158  2.89812  2.37892  2.77505  2.98485  4.58488  3.61514
          0.59424  1.46037  1.53308  0.49208  0.94508  0.61208  0.78137
    366   2.71867  4.44616  3.02611  2.47569  2.63107  2.64143  3.94614  2.66740  2.97329  1.92868  3.54807  3.42587  4.07431  3.27619  3.32993  2.93872  2.95044  2.71923  4.16916  3.78560    473 l - - -
          2.68618  4.42225  2.77519  2.73123  3.46354  2.40513  3.72494  3.29354  2.67741  2.69355  4.24690  2.90347  2.73739  3.18146  2.89801  2.37887  2.77519  2.98518  4.58477  3.61503
          0.01556  4.56694  5.28929  0.61958  0.77255  0.99641  0.46077
    367   2.73740  5.08765  2.08383  2.47954  4.37175  2.56219  3.72945  2.94970  2.50119  2.87853  4.14876  2.74208  3.92183  2.39128  2.98251  2.62924  2.97043  3.44559  5.56075  4.18809    474 d - - -
          2.68618  4.42225  2.77519  2.73123  3.46354  2.40513  3.72494  3.29354  2.67741  2.69355  4.24690  2.90347  2.73739  3.18146  2.89801  2.37887  2.77519  2.98518  4.58477  3.61503
          0.01556  4.56694  5.28929  0.61958  0.77255  0.84655  0.56018
    368   2.73559  3.84519  3.87659  3.01895  2.98960  3.77742  4.05477  2.58444  3.22702  1.95091  3.21682  3.62676  3.07629  3.02118  3.25661  2.59272  2.47643  2.33241  4.92030  3.40803    475 l - - -
          2.68618  4.42225  2.77519  2.73123  3.46354  2.40513  3.72494  3.29354  2.67741  2.69355  4.24690  2.90347  2.73739  3.18146  2.89801  2.37887  2.77519  2.98518  4.58477  3.61503
          0.01475  4.61990  5.34225  0.61958  0.77255  0.46113  0.99580
    369   2.80073  4.83697  3.31791  2.37864  3.08444  3.67291  3.42982  2.72730  2.43080  2.08667  3.92045  2.96546  3.33202  3.08243  3.02794  2.45489  2.66777  3.14508  5.37034  4.07226    476 l - - -
          2.68618  4.42225  2.77519  2.73123  3.46354  2.40513  3.72494  3.29354  2.67741  2.69355  4.24690  2.90347  2.73739  3.18146  2.89801  2.37887  2.77519  2.98518  4.58477  3.61503
          0.01234  4.79667  5.51902  0.61958  0.77255  0.66314  0.72408
    370   2.79804  5.20602  2.10513  2.53241  3.79834  3.28492  3.00547  3.96893  2.53318  3.49387  4.25774  2.93171  3.98065  2.78611  2.80914  1.85438  2.67161  3.57474  3.98396  4.27854    477 s - - -
          2.68618  4.42225  2.77519  2.73123  3.46354  2.40513  3.72494  3.29354  2.67741  2.69355  4.24690  2.90347  2.73739  3.18146  2.89801  2.37887  2.77519  2.98518  4.58477  3.61503
          0.01234  4.79667  5.51902  0.61958  0.77255  0.66314  0.72408
    371   2.79622  4.71774  2.91012  2.09789  4.62589  3.57286  3.08388  3.73459  2.07383  3.59048  4.33117  2.57712  3.28029  2.67793  2.53708  2.34371  2.78898  3.29911  4.62791  4.31952    478 k - - -
          2.68618  4.42225  2.77519  2.73123  3.46354  2.40513  3.72494  3.29354  2.67741  2.69355  4.24690  2.90347  2.73739  3.18146  2.89801  2.37887  2.77519  2.98518  4.58477  3.61503
          0.01234  4.79667  5.51902  0.61958  0.77255  0.49197  0.94526
    372   2.57711  5.33098  2.09998  1.87077  4.67099  3.23494  3.78804  4.15480  2.26301  3.63418  4.37379  2.74247  3.99149  2.88686  3.02289  2.40556  2.50369  3.71906  5.76617  3.65267    479 e - - -
          2.68618  4.42225  2.77519  2.73123  3.46354  2.40513  3.72494  3.29354  2.67741  2.69355  4.24690  2.90347  2.73739  3.18146  2.89801  2.37887  2.77519  2.98518  4.58477  3.61503
          0.01175  4.84539  5.56773  0.61958  0.77255  0.56200  0.84412
    373   2.82920  3.78161  3.92165  2.88487  2.01605  3.20277  4.13283  2.90855  2.66670  1.62481  3.32661  3.27656  4.23549  3.55328  3.56977  3.12159  3.06107  2.69906  5.03182  3.81796    480 l - - -
          2.68618  4.42225  2.77519  2.73123  3.46354  2.40513  3.72494  3.29354  2.67741  2.69355  4.24690  2.90347  2.73739  3.18146  2.89801  2.37887  2.77519  2.98518  4.58477  3.61503
          0.01175  4.84539  5.56773  0.61958  0.77255  0.56200  0.84412
    374   2.81818  5.22388  2.92487  2.32083  4.52824  3.60812  3.79953  2.73050  1.75107  3.19193  4.27573  3.09361  4.00068  2.08248  3.03355  2.55944  2.83123  3.23720  5.68138  4.29738    481 k - - -
          2.68618  4.42225  2.77519  2.73123  3.46354  2.40513  3.72494  3.29354  2.67741  2.69355  4.24690  2.90347  2.73739  3.18146  2.89801  2.37887  2.77519  2.98518  4.58477  3.61503
          0.01175  4.84539  5.56773  0.61958  0.77255  0.56200  0.84412
    375   2.82216  4.87017  1.79948  2.50341  4.06969  3.69095  3.90657  3.13581  2.75485  2.41953  3.26447  3.26708  4.07828  3.09573  2.72819  2.90397  2.80793  2.43679  5.40264  4.10185    482 d - - -
          2.68618  4.42225  2.77519  2.73123  3.46354  2.40513  3.72494  3.29354  2.67741  2.69355  4.24690  2.90347  2.73739  3.18146  2.89801  2.37887  2.77519  2.98518  4.58477  3.61503
          0.01175  4.84539  5.56773  0.61958  0.77255  0.44088  1.03134
    376   2.88871  4.30485  4.59935  4.00096  2.65799  4.03012  4.35094  2.55146  3.83826  1.08515  2.94921  4.10619  3.65362  4.01276  3.93446  2.88442  2.72447  2.53215  4.91929  3.74068    483 l - - -
          2.68618  4.42225  2.77519  2.73123  3.46354  2.40513  3.72494  3.29354  2.67741  2.69355  4.24690  2.90347  2.73739  3.18146  2.89801  2.37887  2.77519  2.98518  4.58477  3.61503
          0.01138  4.87765  5.60000  0.61958  0.77255  0.48576  0.95510
    377   2.85082  4.41510  4.04343  3.46617  3.51756  3.90234  3.51941  2.75992  3.37540  2.44982  1.41450  3.77262  4.27555  2.79324  3.63843  2.90668  3.08251  2.49759  5.00720  2.79508    484 m - - -
          2.68618  4.42225  2.77519  2.73123  3.46354  2.40513  3.72494  3.29354  2.67741  2.69355  4.24690  2.90347  2.73739  3.18146  2.89801  2.37887  2.77519  2.98518  4.58477  3.61503
          0.01138  4.87765  5.60000  0.61958  0.77255  0.48576  0.95510
    378   2.83591  4.77646  3.43884  2.87696  3.95260  3.73576  3.43366  2.48962  2.40704  2.46365  2.36616  3.05088  4.12075  2.97564  2.74863  2.31105  2.74147  2.94404  5.32558  4.04809    485 s - - -
          2.68618  4.42225  2.77519  2.73123  3.46354  2.40513  3.72494  3.29354  2.67741  2.69355  4.24690  2.90347  2.73739  3.18146  2.89801  2.37887  2.77519  2.98518  4.58477  3.61503
          0.01138  4.87765  5.60000  0.61958  0.77255  0.48576  0.95510
    379   2.85690  4.28714  4.50606  3.91063  3.10990  3.98965  4.30652  1.71512  3.13388  1.47847  3.40321  3.48403  4.35623  3.94875  3.87698  3.03698  2.81830  2.17441  4.90820  3.72334    486 l - - -
          2.68618  4.42225  2.77519  2.73123  3.46354  2.40513  3.72494  3.29354  2.67741  2.69355  4.24690  2.90347  2.73739  3.18146  2.89801  2.37887  2.77519  2.98518  4.58477  3.61503
          0.01138  4.87765  5.60000  0.61958  0.77255  0.48576  0.95510
    380   3.30400  5.58163  3.65528  3.01756  5.03806  3.97996  3.98510  4.41456  1.92491  3.84398  4.66225  2.89557  3.53478  3.10235  0.89500  3.27916  3.06149  4.04648  5.89801  4.66426    487 r - - -
          2.68618  4.42225  2.77519  2.73123  3.46354  2.40513  3.72494  3.29354  2.67741  2.69355  4.24690  2.90347  2.73739  3.18146  2.89801  2.37887  2.77519  2.98518  4.58477  3.61503
          0.01138  4.87765  5.60000  0.61958  0.77255  0.48576  0.95510
    381   2.99116  5.30085  3.34162  2.59693  4.62035  3.76235  3.88330  4.04282  1.35167  2.47994  4.35986  3.25872  3.48714  3.00537  1.96921  2.98548  3.20677  3.68100  5.71857  3.48157    488 k - - -
          2.68618  4.42225  2.77519  2.73123  3.46354  2.40513  3.72494  3.29354  2.67741  2.69355  4.24690  2.90347  2.73739  3.18146  2.89801  2.37887  2.77519  2.98518  4.58477  3.61503
          0.01138  4.87765  5.60000  0.61958  0.77255  0.48576  0.95510
    382   2.41625  2.51901  3.48391  3.96436  3.37279  3.99590  4.31701  2.21888  3.80300  1.55679  2.80326  4.06972  4.36208  3.98199  3.90204  2.83915  3.08794  2.23098  4.89603  3.71312    489 l - - -
          2.68618  4.42225  2.77519  2.73123  3.46354  2.40513  3.72494  3.29354  2.67741  2.69355  4.24690  2.90347  2.73739  3.18146  2.89801  2.37887  2.77519  2.98518  4.58477  3.61503
          0.03156  4.87765  3.75297  0.61958  0.77255  0.48576  0.95510
    383   2.68191  4.73969  3.13879  2.68343  3.06783  3.74034  3.96780  3.28781  2.59479  2.96599  3.83204  3.37122  3.65630  2.98976  3.29098  2.96588  3.06336  3.03256  2.32941  1.92878    490 y - - -
          2.68618  4.42225  2.77519  2.73123  3.46354  2.40513  3.72494  3.29354  2.67741  2.69355  4.24690  2.90347  2.73739  3.18146  2.89801  2.37887  2.77519  2.98518  4.58477  3.61503
          0.01161  4.85770  5.58005  0.61958  0.77255  0.53387  0.88270
    384   2.83754  5.33555  2.34975  2.52697  4.67806  3.60472  3.23667  4.15943  2.14426  3.63768  4.37842  2.66878  4.00078  2.89162  1.82457  2.50521  2.43218  3.72515  5.76767  4.36200    491 r - - -
          2.68618  4.42225  2.77519  2.73123  3.46354  2.40513  3.72494  3.29354  2.67741  2.69355  4.24690  2.90347  2.73739  3.18146  2.89801  2.37887  2.77519  2.98518  4.58477  3.61503
          0.01161  4.85770  5.58005  0.61958  0.77255  0.53387  0.88270
    385   2.85285  4.27856  4.52147  3.92538  2.02133  3.98601  4.29378  2.52239  3.76946  2.00434  3.38702  4.04471  2.90059  3.59619  3.87960  3.28387  2.86105  2.35315  4.87785  1.94290    492 y - - -
          2.68618  4.42225  2.77519  2.73123  3.46354  2.40513  3.72494  3.29354  2.67741  2.69355  4.24690  2.90347  2.73739  3.18146  2.89801  2.37887  2.77519  2.98518  4.58477  3.61503
          0.01161  4.85770  5.58005  0.61958  0.77255  0.53387  0.88270
    386   2.84136  4.25622  4.56968  3.23748  2.62888  3.98314  4.30344  2.49692  3.80314  1.60364  2.05920  4.06448  4.34887  3.97756  3.89392  2.82925  2.65304  2.35330  4.87377  3.24919    493 l - - -
          2.68618  4.42225  2.77519  2.73123  3.46354  2.40513  3.72494  3.29354  2.67741  2.69355  4.24690  2.90347  2.73739  3.18146  2.89801  2.37887  2.77519  2.98518  4.58477  3.61503
          0.01161  4.85770  5.58005  0.61958  0.77255  0.53387  0.88270
    387   2.27479  3.15889  3.53227  2.75226  3.83212  3.34152  3.99540  2.58878  2.54423  2.89557  2.92683  3.21568  4.14209  3.26016  3.01411  2.27052  2.54020  2.60144  5.23841  3.97987    494 s - - -
          2.68618  4.42225  2.77519  2.73123  3.46354  2.40513  3.72494  3.29354  2.67741  2.69355  4.24690  2.90347  2.73739  3.18146  2.89801  2.37887  2.77519  2.98518  4.58477  3.61503
          0.01161  4.85770  5.58005  0.61958  0.77255  0.53387  0.88270
    388   2.82050  3.88384  2.95065  2.33441  4.62684  3.59951  2.93019  4.10253  1.98791  3.59488  3.52588  2.83552  3.60373  2.88876  1.94773  2.53307  2.73911  3.67895  5.73689  4.33525    495 r - - -
          2.68618  4.42225  2.77519  2.73123  3.46354  2.40513  3.72494  3.29354  2.67741  2.69355  4.24690  2.90347  2.73739  3.18146  2.89801  2.37887  2.77519  2.98518  4.58477  3.61503
          0.01161  4.85770  5.58005  0.61958  0.77255  0.53387  0.88270
    389   2.67706  5.02597  3.22260  2.66456  3.45472  3.65409  2.37617  2.78525  2.12789  3.28448  4.09648  2.48084  4.04386  2.87404  2.99264  2.75478  2.42474  3.35813  5.52793  3.46791    496 k - - -
          2.68639  4.42246  2.77540  2.73144  3.46349  2.40520  3.72515  3.29353  2.67671  2.69376  4.24711  2.90359  2.73715  3.18167  2.89729  2.37908  2.77498  2.98523  4.58498  3.61524
          0.92444  0.96902  1.49705  0.47523  0.97217  0.53387  0.88270
    390   2.73254  5.16994  2.27837  2.12633  3.88321  2.67365  3.70828  3.66547  2.18290  3.08018  4.21864  2.87371  3.91039  2.81512  2.94338  2.37861  2.82979  3.33975  5.62077  4.22826    500 e - - -
          2.68618  4.42225  2.77519  2.73123  3.46354  2.40513  3.72494  3.29354  2.67741  2.69355  4.24690  2.90347  2.73739  3.18146  2.89801  2.37887  2.77519  2.98518  4.58477  3.61503
          0.01491  4.60922  5.33157  0.61958  0.77255  0.83614  0.56807
    391   2.74936  4.23399  3.64048  3.25074  1.76823  3.84708  4.14768  2.22989  3.48129  2.01264  2.99856  3.49341  4.21687  3.70621  3.67157  2.94129  2.98143  2.35949  4.84471  3.65097    501 f - - -
          2.68618  4.42225  2.77519  2.73123  3.46354  2.40513  3.72494  3.29354  2.67741  2.69355  4.24690  2.90347  2.73739  3.18146  2.89801  2.37887  2.77519  2.98518  4.58477  3.61503
          0.05126  4.64663  3.20946  0.61958  0.77255  0.90096  0.52117
    392   2.81877  4.93316  3.11740  2.52684  4.27664  3.29180  3.92273  3.67960  2.55327  3.30306  4.13745  3.19661  1.32836  3.09872  3.15746  2.71627  3.08799  2.83184  5.55767  4.24426    502 p - - -
          2.68618  4.42225  2.77519  2.73123  3.46354  2.40513  3.72494  3.29354  2.67741  2.69355  4.24690  2.90347  2.73739  3.18146  2.89801  2.37887  2.77519  2.98518  4.58477  3.61503
          0.01489  4.61026  5.33260  0.61958  0.77255  0.94661  0.49111
    393   2.37138  4.30893  3.05365  2.21656  4.35902  3.53425  3.49225  3.44077  2.28377  3.35479  3.78855  2.57545  3.61595  2.85152  2.97370  1.84413  2.96383  3.43315  5.54905  4.17987    503 s - - -
          2.68618  4.42225  2.77519  2.73123  3.46354  2.40513  3.72494  3.29354  2.67741  2.69355  4.24690  2.90347  2.73739  3.18146  2.89801  2.37887  2.77519  2.98518  4.58477  3.61503
          0.12376  4.61026  2.23998  0.61958  0.77255  0.94661  0.49111
    394   2.59351  5.02355  2.82628  2.36563  4.30676  3.50311  3.71579  3.74500  2.39071  3.30793  3.60618  3.01240  3.56687  2.84397  2.96688  1.59672  2.58654  3.38320  5.51203  4.14884    504 s - - -
          2.68618  4.42225  2.77519  2.73123  3.46354  2.40513  3.72494  3.29354  2.67741  2.69355  4.24690  2.90347  2.73739  3.18146  2.89801  2.37887  2.77519  2.98518  4.58477  3.61503
          0.01659  4.50308  5.22543  0.61958  0.77255  1.06209  0.42424
    395   2.43054  4.21943  3.64044  3.42875  3.13193  3.77495  4.06794  1.97666  3.33199  1.99130  3.33257  3.69505  4.14667  3.22212  3.56164  2.88096  2.46132  2.09022  4.83005  3.63048    505 i - - -
          2.68618  4.42225  2.77519  2.73123  3.46354  2.40513  3.72494  3.29354  2.67741  2.69355  4.24690  2.90347  2.73739  3.18146  2.89801  2.37887  2.77519  2.98518  4.58477  3.61503
          0.01659  4.50308  5.22543  0.61958  0.77255  0.94860  0.48985
    396   2.72534  5.15896  2.38187  2.43571  4.47225  3.49919  3.15596  3.93709  2.36725  2.87114  4.20967  2.69370  3.89812  2.65675  2.93735  1.90541  2.62574  3.53278  5.61081  4.21839    506 s - - -
          2.68618  4.42225  2.77519  2.73123  3.46354  2.40513  3.72494  3.29354  2.67741  2.69355  4.24690  2.90347  2.73739  3.18146  2.89801  2.37887  2.77519  2.98518  4.58477  3.61503
          0.01590  4.54528  5.26763  0.61958  0.77255  0.86235  0.54848
    397   2.52788  5.03520  2.80371  1.72861  3.94408  3.25591  3.73714  3.49892  2.51189  2.65575  4.09721  2.85190  3.93058  2.86605  2.98751  2.45034  2.79283  3.13018  5.51663  4.15664    507 e - - -
          2.68618  4.42225  2.77519  2.73123  3.46354  2.40513  3.72494  3.29354  2.67741  2.69355  4.24690  2.90347  2.73739  3.18146  2.89801  2.37887  2.77519  2.98518  4.58477  3.61503
          0.01501  4.60220  5.32454  0.61958  0.77255  0.84740  0.55954
    398   2.85194  4.26934  4.51620  3.92418  1.49286  3.99212  4.29107  2.19252  3.76638  1.84762  3.28947  4.04841  4.34660  3.45633  3.87566  3.00133  3.08367  2.31395  4.84847  3.64420    508 f - - -
          2.68618  4.42225  2.77519  2.73123  3.46354  2.40513  3.72494  3.29354  2.67741  2.69355  4.24690  2.90347  2.73739  3.18146  2.89801  2.37887  2.77519  2.98518  4.58477  3.61503
          0.01447  4.63886  5.36120  0.61958  0.77255  0.63686  0.75280
    399   2.78153  4.30815  4.07973  3.49925  2.87632  3.85485  3.04310  2.02459  3.20938  2.27119  3.42073  3.76959  2.65591  3.40070  3.63649  3.13025  2.51757  2.39267  4.91332  2.69020    509 i - - -
          2.68618  4.42225  2.77519  2.73123  3.46354  2.40513  3.72494  3.29354  2.67741  2.69355  4.24690  2.90347  2.73739  3.18146  2.89801  2.37887  2.77519  2.98518  4.58477  3.61503
          0.01316  4.73304  5.45539  0.61958  0.77255  0.77539  0.61715
    400   2.63355  5.28742  2.86550  1.98711  4.62857  3.55183  3.74418  4.11198  1.99489  3.59059  4.32996  2.70361  3.94912  2.63763  2.83203  1.93126  2.65632  3.67612  5.72164  4.31249    510 s - - -
          2.68618  4.42225  2.77519  2.73123  3.46354  2.40513  3.72494  3.29354  2.67741  2.69355  4.24690  2.90347  2.73739  3.18146  2.89801  2.37887  2.77519  2.98518  4.58477  3.61503
          0.01316  4.73304  5.45539  0.61958  0.77255  0.77539  0.61715
    401   2.77455  5.08522  2.92722  2.24707  3.15467  3.58295  3.78006  2.77151  2.30561  3.05913  4.14622  2.82623  3.58118  2.09439  3.02906  2.51469  3.00581  3.07574  5.56495  4.20374    511 q - - -
          2.68618  4.42225  2.77519  2.73123  3.46354  2.40513  3.72494  3.29354  2.67741  2.69355  4.24690  2.90347  2.73739  3.18146  2.89801  2.37887  2.77519  2.98518  4.58477  3.61503
          0.01316  4.73304  5.45539  0.61958  0.77255  0.77539  0.61715
    402   2.79518  4.24334  4.36419  2.84009  2.56257  2.94617  4.22729  2.37694  3.63585  1.55687  3.05613  3.93817  4.28310  3.83809  3.78153  3.20871  2.87043  2.08534  4.86028  3.67346    512 l - - -
          2.68618  4.42225  2.77519  2.73123  3.46354  2.40513  3.72494  3.29354  2.67741  2.69355  4.24690  2.90347  2.73739  3.18146  2.89801  2.37887  2.77519  2.98518  4.58477  3.61503
          0.01316  4.73304  5.45539  0.61958  0.77255  0.77539  0.61715
    403   2.54750  4.46696  3.71228  3.14336  3.36868  2.92508  3.47824  2.36361  2.31605  2.13081  3.33082  3.53335  4.15120  3.38730  3.43143  2.50082  2.69262  2.52296  5.05319  3.53863    513 l - - -
          2.68618  4.42225  2.77519  2.73123  3.46354  2.40513  3.72494  3.29354  2.67741  2.69355  4.24690  2.90347  2.73739  3.18146  2.89801  2.37887  2.77519  2.98518  4.58477  3.61503
          0.04908  4.73304  3.24183  0.61958  0.77255  0.77539  0.61715
    404   2.32642  4.15729  3.34279  2.66952  2.86628  2.53963  3.87936  2.99046  2.61550  2.66657  3.81717  3.06432  3.34402  3.09587  2.92182  2.22906  2.99494  3.02786  5.27422  3.99134    514 s - - -
          2.68618  4.42225  2.77519  2.73123  3.46354  2.40513  3.72494  3.29354  2.67741  2.69355  4.24690  2.90347  2.73739  3.18146  2.89801  2.37887  2.77519  2.98518  4.58477  3.61503
          0.01364  4.69760  5.41995  0.61958  0.77255  0.76999  0.62179
    405   2.65574  5.18899  2.50319  2.41752  4.49804  3.20371  3.74823  3.95940  2.26375  2.52029  4.23947  2.65987  3.14410  2.75282  2.98511  2.57376  2.42525  2.99072  5.64393  4.25571    515 k - - -
          2.68618  4.42225  2.77519  2.73123  3.46354  2.40513  3.72494  3.29354  2.67741  2.69355  4.24690  2.90347  2.73739  3.18146  2.89801  2.37887  2.77519  2.98518  4.58477  3.61503
          0.03309  4.71574  3.74678  0.61958  0.77255  0.80274  0.59439
    406   2.51066  5.23511  2.68240  2.05542  4.56504  3.01458  3.72928  4.04044  2.08062  3.53391  3.66613  3.01383  3.93366  2.70783  2.84470  2.44081  2.31420  3.23012  5.67697  4.27536    516 e - - -
          2.68618  4.42225  2.77519  2.73123  3.46354  2.40513  3.72494  3.29354  2.67741  2.69355  4.24690  2.90347  2.73739  3.18146  2.89801  2.37887  2.77519  2.98518  4.58477  3.61503
          0.01365  4.69631  5.41865  0.61958  0.77255  0.71287  0.67381
    407   2.59167  5.23123  2.15666  2.19624  4.55454  3.21502  3.74542  3.50736  2.48918  2.91909  3.50057  2.74561  3.10795  2.73855  2.54957  2.57871  3.00500  3.61013  5.67714  4.27968    517 d - - -
          2.68618  4.42225  2.77519  2.73123  3.46354  2.40513  3.72494  3.29354  2.67741  2.69355  4.24690  2.90347  2.73739  3.18146  2.89801  2.37887  2.77519  2.98518  4.58477  3.61503
          0.05316  4.73304  3.14717  0.61958  0.77255  0.77539  0.61715
    408   2.51919  4.85895  2.92522  2.29513  4.06971  3.30647  3.83030  2.34699  2.66281  2.23860  3.93820  3.01778  4.00663  2.54796  3.11235  2.82818  2.64899  3.01532  5.38182  4.07038    518 l - - -
          2.68618  4.42225  2.77519  2.73123  3.46354  2.40513  3.72494  3.29354  2.67741  2.69355  4.24690  2.90347  2.73739  3.18146  2.89801  2.37887  2.77519  2.98518  4.58477  3.61503
          0.01369  4.69357  5.41592  0.61958  0.77255  0.70871  0.67782
    409   2.82128  5.32464  2.02957  2.28292  4.66057  2.99713  3.18049  4.14503  2.53077  3.62682  4.37185  2.42967  3.67157  2.87782  3.02914  2.22330  2.30557  3.71119  5.76210  4.34792    519 d - - -
          2.68618  4.42225  2.77519  2.73123  3.46354  2.40513  3.72494  3.29354  2.67741  2.69355  4.24690  2.90347  2.73739  3.18146  2.89801  2.37887  2.77519  2.98518  4.58477  3.61503
          0.01316  4.73304  5.45539  0.61958  0.77255  0.77539  0.61715
    410   2.68079  5.19858  2.52341  2.32525  4.04969  3.56150  3.34967  3.97166  2.15243  2.22834  4.24846  2.82247  3.65372  2.65124  2.98868  2.54451  2.78555  3.57060  5.65239  3.44392    520 k - - -
          2.68618  4.42225  2.77519  2.73123  3.46354  2.40513  3.72494  3.29354  2.67741  2.69355  4.24690  2.90347  2.73739  3.18146  2.89801  2.37887  2.77519  2.98518  4.58477  3.61503
          0.01316  4.73304  5.45539  0.61958  0.77255  0.77539  0.61715
    411   2.67857  5.20350  2.50211  1.89019  4.51592  3.56078  3.75219  3.97942  2.50133  3.03184  3.75283  3.04215  3.67778  2.57699  2.98804  2.14508  2.54471  3.09595  5.65642  4.26603    521 e - - -
          2.68618  4.42225  2.77519  2.73123  3.46354  2.40513  3.72494  3.29354  2.67741  2.69355  4.24690  2.90347  2.73739  3.18146  2.89801  2.37887  2.77519  2.98518  4.58477  3.61503
          0.03164  4.73304  3.80119  0.61958  0.77255  0.77539  0.61715
    412   2.77221  4.51150  2.34065  3.05361  3.41613  3.74380  3.27551  2.14874  3.01131  2.65766  3.61373  3.24851  4.12383  3.31631  3.37279  2.83820  2.74392  2.19667  5.09003  2.81270    522 i - - -
          2.68618  4.42225  2.77519  2.73123  3.46354  2.40513  3.72494  3.29354  2.67741  2.69355  4.24690  2.90347  2.73739  3.18146  2.89801  2.37887  2.77519  2.98518  4.58477  3.61503
          0.01340  4.71481  5.43715  0.61958  0.77255  0.74269  0.64594
    413   2.59351  4.76966  3.33073  2.50780  3.45772  3.05461  3.88146  2.98287  2.26846  3.00455  2.84989  3.25738  4.04728  3.08836  2.82855  2.76893  2.04940  2.75331  5.31052  4.02176    523 t - - -
          2.68618  4.42225  2.77519  2.73123  3.46354  2.40513  3.72494  3.29354  2.67741  2.69355  4.24690  2.90347  2.73739  3.18146  2.89801  2.37887  2.77519  2.98518  4.58477  3.61503
          0.05766  4.73304  3.05279  0.61958  0.77255  0.77539  0.61715
    414   2.76309  5.27027  2.46369  1.84711  4.61343  3.06384  3.72331  4.09835  2.18078  3.57461  4.31175  2.67949  3.45834  2.71680  2.43266  2.63529  2.87468  3.26795  5.70374  4.29338    524 e - - -
          2.68618  4.42225  2.77519  2.73123  3.46354  2.40513  3.72494  3.29354  2.67741  2.69355  4.24690  2.90347  2.73739  3.18146  2.89801  2.37887  2.77519  2.98518  4.58477  3.61503
          0.01375  4.68914  5.41149  0.61958  0.77255  0.84251  0.56322
    415   2.37109  4.03671  3.49087  2.92630  3.74665  3.26764  3.93846  2.30425  2.60503  2.70096  3.07405  3.37180  4.08283  3.21161  2.11600  2.38342  2.99470  2.87498  5.15816  3.90364    525 r - - -
          2.68618  4.42225  2.77519  2.73123  3.46354  2.40513  3.72494  3.29354  2.67741  2.69355  4.24690  2.90347  2.73739  3.18146  2.89801  2.37887  2.77519  2.98518  4.58477  3.61503
          0.01375  4.68914  5.41149  0.61958  0.77255  0.76546  0.62571
    416   3.11954  4.45566  5.06049  4.46462  2.30853  4.35421  4.70659  1.66976  4.28073  1.56831  2.80065  4.50295  4.66527  4.39104  4.30434  3.68015  2.94421  1.68684  5.13356  3.98899    526 l - - -
          2.68618  4.42225  2.77519  2.73123  3.46354  2.40513  3.72494  3.29354  2.67741  2.69355  4.24690  2.90347  2.73739  3.18146  2.89801  2.37887  2.77519  2.98518  4.58477  3.61503
          0.06225  4.71271  2.96860  0.61958  0.77255  0.66700  0.71999
    417   2.12748  5.03573  2.98750  2.57081  4.29378  3.58394  3.78309  3.20334  2.12421  3.30288  4.10059  2.52980  3.97468  2.79088  2.67630  2.68666  2.99851  2.69467  5.52417  2.96342    527 k - - -
          2.68618  4.42225  2.77519  2.73123  3.46354  2.40513  3.72494  3.29354  2.67741  2.69355  4.24690  2.90347  2.73739  3.18146  2.89801  2.37887  2.77519  2.98518  4.58477  3.61503
          0.01347  4.70952  5.43187  0.61958  0.77255  0.81227  0.58671
    418   2.76855  5.15399  2.82230  2.15376  2.39925  3.20893  2.56674  3.90311  2.37679  3.22095  4.20803  2.82117  3.95413  2.76365  2.99642  2.47633  2.99992  3.31046  5.61692  4.23724    528 e - - -
          2.68618  4.42225  2.77519  2.73123  3.46354  2.40513  3.72494  3.29354  2.67741  2.69355  4.24690  2.90347  2.73739  3.18146  2.89801  2.37887  2.77519  2.98518  4.58477  3.61503
          0.01347  4.70952  5.43187  0.61958  0.77255  0.81227  0.58671
    419   1.62970  2.69080  4.39220  3.80618  3.37133  3.90713  4.26008  2.28277  3.66870  2.44633  2.82155  3.95830  4.29087  3.87087  3.81214  2.53660  3.03521  2.08428  4.89394  3.70660    529 a - - -
          2.68618  4.42225  2.77519  2.73123  3.46354  2.40513  3.72494  3.29354  2.67741  2.69355  4.24690  2.90347  2.73739  3.18146  2.89801  2.37887  2.77519  2.98518  4.58477  3.61503
          0.01347  4.70952  5.43187  0.61958  0.77255  0.66241  0.72486
    420   3.02654  4.38933  4.91783  4.31382  2.04216  3.46026  4.54745  1.83107  4.12509  1.32919  2.98367  4.35427  4.54671  4.24380  4.15535  3.53381  3.25640  2.24618  5.00585  3.85206    530 l - - -
          2.68618  4.42225  2.77519  2.73123  3.46354  2.40513  3.72494  3.29354  2.67741  2.69355  4.24690  2.90347  2.73739  3.18146  2.89801  2.37887  2.77519  2.98518  4.58477  3.61503
          0.01286  4.75561  5.47796  0.61958  0.77255  0.73781  0.65039
    421   2.47776  3.80258  3.35404  2.80596  3.52126  3.60061  3.95002  3.57320  2.79419  3.21144  4.04295  2.03541  2.82087  3.13307  3.23438  1.66803  2.89449  3.25219  5.48584  4.18409    531 s - - -
          2.68618  4.42225  2.77519  2.73123  3.46354  2.40513  3.72494  3.29354  2.67741  2.69355  4.24690  2.90347  2.73739  3.18146  2.89801  2.37887  2.77519  2.98518  4.58477  3.61503
          0.01286  4.75561  5.47796  0.61958  0.77255  0.73781  0.65039
    422   2.66458  4.35708  3.97773  3.40111  3.02474  3.84168  3.23572  2.39690  2.42282  2.55773  2.63728  3.27106  4.21538  3.58199  3.18406  3.10955  2.76739  1.86988  3.89325  3.75127    532 v - - -
          2.68618  4.42225  2.77519  2.73123  3.46354  2.40513  3.72494  3.29354  2.67741  2.69355  4.24690  2.90347  2.73739  3.18146  2.89801  2.37887  2.77519  2.98518  4.58477  3.61503
          0.01286  4.75561  5.47796  0.61958  0.77255  0.73781  0.65039
    423   2.85660  4.37050  3.30415  3.59123  2.33299  3.93547  4.22060  2.76359  2.94840  1.37543  2.38064  3.85648  4.29989  3.73063  3.71221  3.21542  3.08775  2.59821  4.95734  3.75682    533 l - - -
          2.68618  4.42225  2.77519  2.73123  3.46354  2.40513  3.72494  3.29354  2.67741  2.69355  4.24690  2.90347  2.73739  3.18146  2.89801  2.37887  2.77519  2.98518  4.58477  3.61503
          0.01286  4.75561  5.47796  0.61958  0.77255  0.73781  0.65039
    424   2.65317  4.30301  4.66372  4.07426  1.50026  4.04751  4.27763  2.46423  3.89777  1.73027  3.37630  4.12908  4.40521  4.04889  3.96602  3.12539  3.13889  2.52645  4.75784  2.55177    534 f - - -
          2.68618  4.42225  2.77519  2.73123  3.46354  2.40513  3.72494  3.29354  2.67741  2.69355  4.24690  2.90347  2.73739  3.18146  2.89801  2.37887  2.77519  2.98518  4.58477  3.61503
          0.01286  4.75561  5.47796  0.61958  0.77255  0.73781  0.65039
    425   2.78459  4.85549  3.27452  2.71502  3.70087  3.64751  3.08291  3.12452  2.48914  2.85786  3.42514  2.98602  4.03516  2.15557  3.02160  2.08761  3.01597  2.54208  5.38268  3.73170    535 s - - -
          2.68618  4.42225  2.77519  2.73123  3.46354  2.40513  3.72494  3.29354  2.67741  2.69355  4.24690  2.90347  2.73739  3.18146  2.89801  2.37887  2.77519  2.98518  4.58477  3.61503
          0.01286  4.75561  5.47796  0.61958  0.77255  0.73781  0.65039
    426   2.81077  5.30015  1.57782  2.15178  4.63322  3.56543  3.76955  3.54879  2.33776  3.60005  4.34587  2.80258  3.97008  2.87182  2.79079  2.52144  2.71546  3.68468  5.73858  4.33083    536 d - - -
          2.68618  4.42225  2.77519  2.73123  3.46354  2.40513  3.72494  3.29354  2.67741  2.69355  4.24690  2.90347  2.73739  3.18146  2.89801  2.37887  2.77519  2.98518  4.58477  3.61503
          0.01286  4.75561  5.47796  0.61958  0.77255  0.73781  0.65039
    427   2.78935  5.26863  2.77958  2.04704  4.59998  2.63428  3.34198  3.35787  2.09728  3.56790  4.31340  2.06757  3.95826  2.85606  2.98721  2.75706  3.02091  3.14047  5.70912  4.30567    537 e - - -
          2.68618  4.42225  2.77519  2.73123  3.46354  2.40513  3.72494  3.29354  2.67741  2.69355  4.24690  2.90347  2.73739  3.18146  2.89801  2.37887  2.77519  2.98518  4.58477  3.61503
          0.01286  4.75561  5.47796  0.61958  0.77255  0.73781  0.65039
    428   2.91039  4.29475  4.71497  4.12159  3.03067  3.23716  4.44245  1.44265  3.95319  2.43498  3.03419  4.19869  4.45155  4.12393  4.03211  3.40548  2.50458  1.55329  4.98536  3.80263    538 i - - -
          2.68618  4.42225  2.77519  2.73123  3.46354  2.40513  3.72494  3.29354  2.67741  2.69355  4.24690  2.90347  2.73739  3.18146  2.89801  2.37887  2.77519  2.98518  4.58477  3.61503
          0.01286  4.75561  5.47796  0.61958  0.77255  0.73781  0.65039
    429   2.88739  4.42608  4.11889  3.12582  2.73910  3.95022  4.22264  2.55154  2.56402  1.15237  3.44313  3.83514  4.31289  3.69197  3.65076  3.22803  3.11748  2.62860  5.01039  3.80911    539 l - - -
          2.68618  4.42225  2.77519  2.73123  3.46354  2.40513  3.72494  3.29354  2.67741  2.69355  4.24690  2.90347  2.73739  3.18146  2.89801  2.37887  2.77519  2.98518  4.58477  3.61503
          0.01286  4.75561  5.47796  0.61958  0.77255  0.73781  0.65039
    430   2.69124  3.54862  4.47642  3.87850  3.31460  3.92851  4.24624  2.31473  3.25866  1.80432  2.89855  3.26026  4.29517  3.90351  3.82712  3.05898  2.56189  1.72424  4.83426  3.22363    540 v - - -
          2.68618  4.42225  2.77519  2.73123  3.46354  2.40513  3.72494  3.29354  2.67741  2.69355  4.24690  2.90347  2.73739  3.18146  2.89801  2.37887  2.77519  2.98518  4.58477  3.61503
          0.01286  4.75561  5.47796  0.61958  0.77255  0.73781  0.65039
    431   2.80612  4.23679  4.45114  3.33816  3.12658  3.93877  2.87545  2.01474  3.70525  1.68575  3.12992  3.98905  4.30447  3.89503  3.82539  3.23534  2.77252  1.82017  4.85636  3.67200    541 l - - -
          2.68597  4.42207  2.77483  2.73118  3.46386  2.40501  3.72527  3.29386  2.67742  2.69341  4.24611  2.90298  2.73763  3.18091  2.89822  2.37904  2.77552  2.98551  4.58509  3.61535
          0.37289  1.82520  1.89663  1.69427  0.20301  0.73781  0.65039
    432   2.74526  5.20995  2.54534  1.95942  4.53566  3.01631  3.71263  4.00896  2.46274  3.04327  4.25923  2.23620  3.91209  2.81745  2.95444  2.29655  2.65597  3.37001  5.65647  4.25517    551 e - - -
          2.68618  4.42225  2.77519  2.73123  3.46354  2.40513  3.72494  3.29354  2.67741  2.69355  4.24690  2.90347  2.73739  3.18146  2.89801  2.37887  2.77519  2.98518  4.58477  3.61503
          0.06333  4.59791  2.97028  0.61958  0.77255  0.96128  0.48192
    433   2.46417  5.21584  2.43599  2.27396  4.55636  3.26872  3.67768  4.03915  2.09080  3.51902  3.73274  2.36415  3.59771  2.56724  2.57621  2.54253  2.94704  3.60408  5.65097  4.24267    552 k - - -
          2.68618  4.42225  2.77519  2.73123  3.46354  2.40513  3.72494  3.29354  2.67741  2.69355  4.24690  2.90347  2.73739  3.18146  2.89801  2.37887  2.77519  2.98518  4.58477  3.61503
          0.01582  4.55040  5.27274  0.61958  0.77255  1.01425  0.45047
    434   2.87836  5.35998  2.18816  1.58595  4.67605  2.25937  3.81213  4.15601  2.63388  3.65957  4.43365  2.72656  3.97526  2.93455  3.15029  2.82807  3.12525  2.76995  5.81713  4.39229    553 e - - -
          2.68618  4.42225  2.77519  2.73123  3.46354  2.40513  3.72494  3.29354  2.67741  2.69355  4.24690  2.90347  2.73739  3.18146  2.89801  2.37887  2.77519  2.98518  4.58477  3.61503
          0.01582  4.55040  5.27274  0.61958  0.77255  1.01425  0.45047
    435   2.50566  4.62109  3.34689  2.78451  3.79108  2.78424  3.85040  2.78376  2.75796  2.84804  3.04351  3.10065  2.90586  2.91533  2.25422  2.84610  2.94357  2.67789  4.09575  3.90446    554 r - - -
          2.68618  4.42225  2.77519  2.73123  3.46354  2.40513  3.72494  3.29354  2.67741  2.69355  4.24690  2.90347  2.73739  3.18146  2.89801  2.37887  2.77519  2.98518  4.58477  3.61503
          0.01582  4.55040  5.27274  0.61958  0.77255  1.01425  0.45047
    436   2.73298  5.20919  2.85983  2.31519  4.54582  2.95423  3.68776  4.02015  1.92041  3.50706  4.25398  2.82815  3.89812  2.49899  2.07161  2.59543  2.96288  3.09379  5.64328  4.24562    555 k - - -
          2.68618  4.42225  2.77519  2.73123  3.46354  2.40513  3.72494  3.29354  2.67741  2.69355  4.24690  2.90347  2.73739  3.18146  2.89801  2.37887  2.77519  2.98518  4.58477  3.61503
          0.13032  4.55040  2.19263  0.61958  0.77255  1.01425  0.45047
    437   2.58354  4.58746  3.30609  2.74389  3.28577  2.80550  3.81196  2.76440  2.44697  2.38234  3.67956  2.95332  3.61379  3.04811  2.53440  2.80760  2.77774  2.64383  5.14141  3.86965    556 l - - -
          2.68618  4.42225  2.77519  2.73123  3.46354  2.40513  3.72494  3.29354  2.67741  2.69355  4.24690  2.90347  2.73739  3.18146  2.89801  2.37887  2.77519  2.98518  4.58477  3.61503
          0.04567  4.43780  3.41663  0.61958  0.77255  0.78084  0.61253
    438   2.71489  4.87694  3.14007  2.42371  4.10447  3.55515  3.76157  2.94312  2.27000  2.80532  3.24709  2.59963  3.51191  2.66335  3.03111  2.48763  2.46634  2.83603  5.38713  4.06098    557 k - - -
          2.68611  4.42296  2.77535  2.73089  3.46284  2.40520  3.72491  3.29425  2.67720  2.69399  4.24410  2.90378  2.73771  3.18090  2.89799  2.37914  2.77494  2.98525  4.58548  3.61461
          0.64264  0.75713  5.28072  1.68385  0.20538  0.40183  1.10593
    439   2.40711  4.23327  3.07339  2.32046  4.57163  2.60918  3.77345  4.04066  2.40950  3.20730  4.29811  2.34714  3.32098  2.76164  2.37764  2.33099  3.03164  3.62841  5.69843  3.93988    568 e - - -
          2.68618  4.42225  2.77519  2.73123  3.46354  2.40513  3.72494  3.29354  2.67741  2.69355  4.24690  2.90347  2.73739  3.18146  2.89801  2.37887  2.77519  2.98518  4.58477  3.61503
          0.01222  4.80631  5.52866  0.61958  0.77255  0.64430  0.74451
    440   2.45427  5.28191  2.76771  2.51598  4.61443  2.95862  3.78732  4.08852  2.38297  3.58607  4.33598  2.75379  3.98581  2.59736  3.02642  1.72959  2.23851  3.66795  5.73280  4.33157    569 s - - -
          2.68618  4.42225  2.77519  2.73123  3.46354  2.40513  3.72494  3.29354  2.67741  2.69355  4.24690  2.90347  2.73739  3.18146  2.89801  2.37887  2.77519  2.98518  4.58477  3.61503
          0.01222  4.80631  5.52866  0.61958  0.77255  0.64430  0.74451
    441   2.56533  4.90763  3.26882  2.71012  4.12044  3.10378  3.86926  2.59916  2.51838  3.15460  3.98638  2.45032  4.04648  2.46516  3.14928  2.30055  2.78016  2.44627  5.42915  3.57077    570 s - - -
          2.68618  4.42225  2.77519  2.73123  3.46354  2.40513  3.72494  3.29354  2.67741  2.69355  4.24690  2.90347  2.73739  3.18146  2.89801  2.37887  2.77519  2.98518  4.58477  3.61503
          0.01222  4.80631  5.52866  0.61958  0.77255  0.64430  0.74451
    442   2.54326  5.28799  2.58829  2.13647  3.84399  3.57752  3.76622  3.34681  2.26214  3.58902  4.33134  2.27468  3.69887  2.22730  2.99631  2.76767  2.52054  3.67329  5.72661  4.32157    571 e - - -
          2.68618  4.42225  2.77519  2.73123  3.46354  2.40513  3.72494  3.29354  2.67741  2.69355  4.24690  2.90347  2.73739  3.18146  2.89801  2.37887  2.77519  2.98518  4.58477  3.61503
          0.01222  4.80631  5.52866  0.61958  0.77255  0.64430  0.74451
    443   2.64996  4.98020  3.21848  2.66021  2.85711  3.40757  3.55501  3.25690  2.40754  2.97524  4.05283  2.53858  4.02918  2.43663  2.63502  2.74088  2.74096  3.30830  5.48739  2.64853    572 k - - -
          2.68618  4.42225  2.77519  2.73123  3.46354  2.40513  3.72494  3.29354  2.67741  2.69355  4.24690  2.90347  2.73739  3.18146  2.89801  2.37887  2.77519  2.98518  4.58477  3.61503
          0.01222  4.80631  5.52866  0.61958  0.77255  0.64430  0.74451
    444   2.56825  4.88021  3.31835  2.75492  4.08563  3.68126  3.88764  2.68965  2.52927  2.28654  3.59493  2.97336  3.70920  2.66926  1.78928  2.89548  3.04928  3.19342  5.40465  4.10416    573 r - - -
          2.68618  4.42225  2.77519  2.73123  3.46354  2.40513  3.72494  3.29354  2.67741  2.69355  4.24690  2.90347  2.73739  3.18146  2.89801  2.37887  2.77519  2.98518  4.58477  3.61503
          0.01222  4.80631  5.52866  0.61958  0.77255  0.64430  0.74451
    445   2.81243  4.35110  4.07580  3.49653  3.24198  3.87914  4.16657  2.26348  2.66739  2.10467  2.99905  3.77952  4.25160  3.65654  2.56615  2.49815  2.76724  2.03445  4.95555  3.30307    574 v - - -
          2.68618  4.42225  2.77519  2.73123  3.46354  2.40513  3.72494  3.29354  2.67741  2.69355  4.24690  2.90347  2.73739  3.18146  2.89801  2.37887  2.77519  2.98518  4.58477  3.61503
          0.01222  4.80631  5.52866  0.61958  0.77255  0.64430  0.74451
    446   2.80717  5.07210  3.16148  2.52877  3.35966  1.91274  3.82611  3.76290  2.60981  3.34421  4.14275  2.36184  4.01451  2.83847  2.91673  2.15212  2.90565  3.10947  5.56612  4.21568    575 g - - -
          2.68618  4.42225  2.77519  2.73123  3.46354  2.40513  3.72494  3.29354  2.67741  2.69355  4.24690  2.90347  2.73739  3.18146  2.89801  2.37887  2.77519  2.98518  4.58477  3.61503
          0.01222  4.80631  5.52866  0.61958  0.77255  0.64430  0.74451
    447   2.70818  3.27261  3.13388  2.48864  4.40368  3.13046  3.45226  3.84323  1.99156  3.40297  4.18775  2.95776  4.00004  2.93043  3.05021  1.94828  2.24892  3.48056  5.60433  3.84338    576 s - - -
          2.68618  4.42225  2.77519  2.73123  3.46354  2.40513  3.72494  3.29354  2.67741  2.69355  4.24690  2.90347  2.73739  3.18146  2.89801  2.37887  2.77519  2.98518  4.58477  3.61503
          0.01222  4.80631  5.52866  0.61958  0.77255  0.64430  0.74451
    448   2.39992  5.24142  2.80596  2.52571  4.56139  2.05353  3.78230  4.02743  2.53081  3.20617  4.29480  2.58542  3.98235  2.77011  2.71100  2.23219  2.57205  3.61980  5.69641  4.30370    577 g - - -
          2.68618  4.42225  2.77519  2.73123  3.46354  2.40513  3.72494  3.29354  2.67741  2.69355  4.24690  2.90347  2.73739  3.18146  2.89801  2.37887  2.77519  2.98518  4.58477  3.61503
          0.06357  4.80631  2.92971  0.61958  0.77255  0.64430  0.74451
    449   2.78413  4.98708  3.18212  2.08813  3.15017  3.61466  3.81855  3.64291  2.31242  3.24565  4.05764  2.76477  4.00468  2.83511  3.08201  2.28267  2.69607  2.52905  5.48918  2.92495    578 e - - -
          2.68618  4.42225  2.77519  2.73123  3.46354  2.40513  3.72494  3.29354  2.67741  2.69355  4.24690  2.90347  2.73739  3.18146  2.89801  2.37887  2.77519  2.98518  4.58477  3.61503
          0.01286  4.75561  5.47796  0.61958  0.77255  0.73781  0.65039
    450   3.38598  4.67402  5.36749  4.79479  2.06030  4.71039  5.09956  1.38818  4.63613  1.93349  2.90382  4.86303  4.97057  4.72802  4.66399  4.05842  3.61898  1.39417  5.44784  4.31879    579 i - - -
          2.68618  4.42225  2.77519  2.73123  3.46354  2.40513  3.72494  3.29354  2.67741  2.69355  4.24690  2.90347  2.73739  3.18146  2.89801  2.37887  2.77519  2.98518  4.58477  3.61503
          0.01286  4.75561  5.47796  0.61958  0.77255  0.73781  0.65039
    451   2.78352  4.97350  2.76197  2.54951  3.82348  3.61736  2.84976  2.65931  2.49370  2.39840  4.04508  2.61046  4.00703  2.80010  3.08801  2.71050  2.37230  3.30352  5.47831  3.74418    580 t - - -
          2.68618  4.42225  2.77519  2.73123  3.46354  2.40513  3.72494  3.29354  2.67741  2.69355  4.24690  2.90347  2.73739  3.18146  2.89801  2.37887  2.77519  2.98518  4.58477  3.61503
          0.01286  4.75561  5.47796  0.61958  0.77255  0.73781  0.65039
    452   2.47213  4.38761  3.55549  3.33582  3.29288  3.82761  4.10574  2.15462  3.26445  2.59084  3.26087  3.44766  2.51615  3.53583  3.55223  2.45686  3.02394  1.82190  4.98802  3.77605    581 v - - -
          2.68618  4.42225  2.77519  2.73123  3.46354  2.40513  3.72494  3.29354  2.67741  2.69355  4.24690  2.90347  2.73739  3.18146  2.89801  2.37887  2.77519  2.98518  4.58477  3.61503
          0.01286  4.75561  5.47796  0.61958  0.77255  0.73781  0.65039
    453   2.78736  5.16710  1.66185  2.33245  4.46134  3.57869  3.77534  3.44728  2.53549  3.45060  3.35339  2.83522  3.97309  2.78378  3.01842  2.52264  2.49267  3.30238  5.63188  4.25337    582 d - - -
          2.68618  4.42225  2.77519  2.73123  3.46354  2.40513  3.72494  3.29354  2.67741  2.69355  4.24690  2.90347  2.73739  3.18146  2.89801  2.37887  2.77519  2.98518  4.58477  3.61503
          0.01286  4.75561  5.47796  0.61958  0.77255  0.73781  0.65039
    454   2.79037  4.34182  3.39407  3.22188  3.45439  3.85008  3.69619  1.82632  3.35445  2.30949  3.45338  3.47121  4.22316  3.35878  3.60898  2.96590  2.88759  1.67516  4.30742  3.44230    583 v - - -
          2.68618  4.42225  2.77519  2.73123  3.46354  2.40513  3.72494  3.29354  2.67741  2.69355  4.24690  2.90347  2.73739  3.18146  2.89801  2.37887  2.77519  2.98518  4.58477  3.61503
          0.01286  4.75561  5.47796  0.61958  0.77255  0.73781  0.65039
    455   2.84240  5.35581  1.87827  2.01341  4.69360  3.00733  3.79170  4.18111  2.39822  3.65865  4.40292  2.75622  3.02625  2.89456  3.05160  2.44343  2.47145  3.74343  5.79100  4.37293    584 d - - -
          2.68618  4.42225  2.77519  2.73123  3.46354  2.40513  3.72494  3.29354  2.67741  2.69355  4.24690  2.90347  2.73739  3.18146  2.89801  2.37887  2.77519  2.98518  4.58477  3.61503
          0.01286  4.75561  5.47796  0.61958  0.77255  0.73781  0.65039
    456   2.92578  5.40154  2.52457  2.19420  4.71424  1.51703  3.52795  4.19238  2.66557  3.10030  4.46291  2.32682  4.04152  2.98371  3.17315  2.74900  3.16731  3.77731  5.85029  4.43340    585 g - - -
          2.68618  4.42225  2.77519  2.73123  3.46354  2.40513  3.72494  3.29354  2.67741  2.69355  4.24690  2.90347  2.73739  3.18146  2.89801  2.37887  2.77519  2.98518  4.58477  3.61503
          0.01286  4.75561  5.47796  0.61958  0.77255  0.73781  0.65039
    457   2.85976  4.37651  4.17813  3.58162  3.48319  3.93248  4.20399  1.25523  3.08284  2.14633  3.47152  3.84364  4.29852  3.40021  2.80481  3.21724  3.08927  2.31125  4.98937  3.79462    586 i - - -
          2.68618  4.42225  2.77519  2.73123  3.46354  2.40513  3.72494  3.29354  2.67741  2.69355  4.24690  2.90347  2.73739  3.18146  2.89801  2.37887  2.77519  2.98518  4.58477  3.61503
          0.04585  4.75561  3.31844  0.61958  0.77255  0.73781  0.65039
    458   2.79069  4.20658  4.50828  3.90880  2.93695  3.93271  4.25262  1.70576  2.45988  2.03910  3.08780  4.00970  4.29764  3.92131  3.83913  3.04142  3.02281  1.89332  4.08943  3.64378    587 i - - -
          2.68618  4.42225  2.77519  2.73123  3.46354  2.40513  3.72494  3.29354  2.67741  2.69355  4.24690  2.90347  2.73739  3.18146  2.89801  2.37887  2.77519  2.98518  4.58477  3.61503
          0.01329  4.72305  5.44540  0.61958  0.77255  0.79133  0.60375
    459   2.23085  3.84994  2.49203  3.38889  3.46663  3.83290  4.11547  2.37779  3.30945  2.06675  3.46113  3.70021  4.20685  3.57194  3.57817  2.95396  2.61441  1.97188  4.95424  3.47080    588 v - - -
          2.68618  4.42225  2.77519  2.73123  3.46354  2.40513  3.72494  3.29354  2.67741  2.69355  4.24690  2.90347  2.73739  3.18146  2.89801  2.37887  2.77519  2.98518  4.58477  3.61503
          0.04837  4.72305  3.26145  0.61958  0.77255  0.68249  0.70391
    460   2.48578  5.17859  2.86052  2.50950  4.00145  3.56335  3.75952  3.93800  2.34827  3.01738  4.23212  1.78363  2.62688  2.68185  2.99908  2.66465  3.00884  3.54648  5.63835  4.25454    589 n - - -
          2.68618  4.42225  2.77519  2.73123  3.46354  2.40513  3.72494  3.29354  2.67741  2.69355  4.24690  2.90347  2.73739  3.18146  2.89801  2.37887  2.77519  2.98518  4.58477  3.61503
          0.01330  4.72213  5.44447  0.61958  0.77255  0.68107  0.70537
    461   2.79139  5.28487  2.18505  2.05285  4.62141  3.32130  3.59544  4.10241  2.10244  3.58647  4.32832  2.56700  3.95734  2.85341  2.98725  2.52628  2.89153  3.42265  5.72212  2.74130    590 e - - -
          2.68618  4.42225  2.77519  2.73123  3.46354  2.40513  3.72494  3.29354  2.67741  2.69355  4.24690  2.90347  2.73739  3.18146  2.89801  2.37887  2.77519  2.98518  4.58477  3.61503
          0.03052  4.75561  3.84198  0.61958  0.77255  0.73781  0.65039
    462   2.78019  4.91690  3.22125  2.66301  4.13843  1.96923  3.45613  2.91897  2.31561  2.75808  3.99302  2.72741  3.68238  2.76475  3.10255  2.83303  2.93461  2.68579  5.43147  4.11149    591 g - - -
          2.68618  4.42225  2.77519  2.73123  3.46354  2.40513  3.72494  3.29354  2.67741  2.69355  4.24690  2.90347  2.73739  3.18146  2.89801  2.37887  2.77519  2.98518  4.58477  3.61503
          0.03054  4.73819  3.84782  0.61958  0.77255  0.76703  0.62435
    463   2.77630  5.27651  2.88835  2.33627  4.61802  2.41177  3.50040  4.10057  2.03294  3.57946  4.31864  2.72657  3.94255  2.60182  2.41458  2.48941  2.42987  3.66535  5.71040  4.30280    592 k - - -
          2.68618  4.42225  2.77519  2.73123  3.46354  2.40513  3.72494  3.29354  2.67741  2.69355  4.24690  2.90347  2.73739  3.18146  2.89801  2.37887  2.77519  2.98518  4.58477  3.61503
          0.01332  4.72096  5.44331  0.61958  0.77255  0.73446  0.65348
    464   2.79251  5.26281  3.03643  1.88399  4.59356  3.03809  3.75428  4.06729  1.89693  2.80914  4.30902  3.03720  2.84629  2.49345  2.97369  2.52695  3.02357  3.64611  5.70273  4.30353    593 e - - -
          2.68618  4.42225  2.77519  2.73123  3.46354  2.40513  3.72494  3.29354  2.67741  2.69355  4.24690  2.90347  2.73739  3.18146  2.89801  2.37887  2.77519  2.98518  4.58477  3.61503
          0.01308  4.73869  5.46103  0.61958  0.77255  0.70772  0.67879
    465   2.85169  4.37069  4.15072  3.33931  3.44894  3.92822  4.22132  2.37462  3.46237  1.24817  3.43116  3.84549  2.59834  3.38769  3.68991  3.20918  3.08400  2.32054  4.98002  3.78630    594 l - - -
          2.68618  4.42225  2.77519  2.73123  3.46354  2.40513  3.72494  3.29354  2.67741  2.69355  4.24690  2.90347  2.73739  3.18146  2.89801  2.37887  2.77519  2.98518  4.58477  3.61503
          0.03092  4.75561  3.82375  0.61958  0.77255  0.73781  0.65039
    466   2.78041  4.68587  3.22954  2.57803  3.85498  3.69123  3.92030  2.69113  2.83013  1.77081  3.77818  3.32375  3.42679  2.56017  2.95245  2.91593  2.66157  2.50984  5.24087  3.97052    595 l - - -
          2.68618  4.42225  2.77519  2.73123  3.46354  2.40513  3.72494  3.29354  2.67741  2.69355  4.24690  2.90347  2.73739  3.18146  2.89801  2.37887  2.77519  2.98518  4.58477  3.61503
          0.01310  4.73778  5.46013  0.61958  0.77255  0.76768  0.62378
    467   2.52761  5.24766  3.04221  2.04774  4.57548  3.12896  3.49300  4.04833  1.56808  3.33485  4.29342  2.84386  3.95343  2.75971  2.97343  2.65794  2.86760  3.62912  5.68990  3.51278    596 k - - -
          2.68611  4.42229  2.77523  2.73127  3.46357  2.40504  3.72498  3.29357  2.67744  2.69358  4.24693  2.90350  2.73743  3.18150  2.89804  2.37890  2.77523  2.98485  4.58480  3.61507
          0.18739  2.08847  3.05753  0.22770  1.59142  0.70619  0.68027
    468   2.77010  5.25784  2.71370  2.38159  4.59297  2.57530  3.18826  3.53755  2.40022  3.55881  4.30136  1.95693  3.42163  2.65260  2.85291  2.64322  2.69276  3.64318  5.69628  4.29090    598 n - - -
          2.68618  4.42225  2.77519  2.73123  3.46354  2.40513  3.72494  3.29354  2.67741  2.69355  4.24690  2.90347  2.73739  3.18146  2.89801  2.37887  2.77519  2.98518  4.58477  3.61503
          0.01343  4.71271  5.43505  0.61958  0.77255  0.80741  0.59061
    469   2.76766  5.26895  2.70666  2.28166  4.61024  2.71458  3.03322  3.38073  2.12429  3.57245  4.31071  2.87633  3.93573  2.31795  2.57617  2.40773  2.80376  3.65758  5.70370  4.29527    599 k - - -
          2.68618  4.42225  2.77519  2.73123  3.46354  2.40513  3.72494  3.29354  2.67741  2.69355  4.24690  2.90347  2.73739  3.18146  2.89801  2.37887  2.77519  2.98518  4.58477  3.61503
          0.01343  4.71271  5.43505  0.61958  0.77255  0.66700  0.71999
    470   2.53677  3.66673  2.74693  1.96226  4.50345  3.57148  3.76291  3.09753  2.32649  3.00954  4.24738  3.05545  3.67950  2.67941  2.25704  2.59121  2.89125  3.56648  5.65261  4.26601    600 e - - -
          2.68618  4.42225  2.77519  2.73123  3.46354  2.40513  3.72494  3.29354  2.67741  2.69355  4.24690  2.90347  2.73739  3.18146  2.89801  2.37887  2.77519  2.98518  4.58477  3.61503
          0.01286  4.75561  5.47796  0.61958  0.77255  0.73781  0.65039
    471   2.79570  3.37396  4.02290  2.95685  3.44923  3.85423  3.70388  2.80842  3.35394  2.45624  2.75286  3.73970  3.79968  3.61349  3.60721  3.12567  3.02768  2.49237  4.94142  1.46952    601 y - - -
          2.68618  4.42225  2.77519  2.73123  3.46354  2.40513  3.72494  3.29354  2.67741  2.69355  4.24690  2.90347  2.73739  3.18146  2.89801  2.37887  2.77519  2.98518  4.58477  3.61503
          0.01286  4.75561  5.47796  0.61958  0.77255  0.73781  0.65039
    472   2.49138  3.42636  3.04775  3.01392  2.57083  3.74370  3.63547  2.66350  2.89865  2.78090  3.40978  2.53774  4.12477  2.87671  3.35254  2.75687  2.72451  2.30287  5.13926  3.89407    602 v - - -
          2.68618  4.42225  2.77519  2.73123  3.46354  2.40513  3.72494  3.29354  2.67741  2.69355  4.24690  2.90347  2.73739  3.18146  2.89801  2.37887  2.77519  2.98518  4.58477  3.61503
          0.01286  4.75561  5.47796  0.61958  0.77255  0.73781  0.65039
    473   2.87260  3.77052  4.81318  4.20323  2.58897  4.05125  4.38289  1.70242  3.99763  2.30713  2.69542  4.20461  4.40527  4.12757  4.01458  3.36446  3.10456  1.84368  2.29506  3.69036    603 i - - -
          2.68618  4.42225  2.77519  2.73123  3.46354  2.40513  3.72494  3.29354  2.67741  2.69355  4.24690  2.90347  2.73739  3.18146  2.89801  2.37887  2.77519  2.98518  4.58477  3.61503
          0.01286  4.75561  5.47796  0.61958  0.77255  0.73781  0.65039
    474   2.26861  3.36681  2.88050  2.72417  4.04487  3.25296  3.53793  2.58060  2.60432  3.08496  3.92509  2.85592  4.03806  3.05167  3.06089  2.26562  2.48059  2.89785  5.37273  3.75352    604 s - - -
          2.68618  4.42225  2.77519  2.73123  3.46354  2.40513  3.72494  3.29354  2.67741  2.69355  4.24690  2.90347  2.73739  3.18146  2.89801  2.37887  2.77519  2.98518  4.58477  3.61503
          0.01286  4.75561  5.47796  0.61958  0.77255  0.73781  0.65039
    475   3.01724  4.41436  4.69910  4.13020  1.06997  4.14376  4.29993  2.30207  3.96490  2.43959  3.46799  4.19404  4.49997  4.11810  4.05087  3.02103  3.25155  2.27484  4.74211  3.09987    605 f - - -
          2.68618  4.42225  2.77519  2.73123  3.46354  2.40513  3.72494  3.29354  2.67741  2.69355  4.24690  2.90347  2.73739  3.18146  2.89801  2.37887  2.77519  2.98518  4.58477  3.61503
          0.03303  4.75561  3.73444  0.61958  0.77255  0.73781  0.65039
    476   2.77853  4.17122  2.98037  2.87965  3.82550  3.28610  3.92983  2.76822  2.74153  2.88539  3.50620  3.09953  4.08142  3.17866  2.84816  2.78420  2.00387  1.96012  5.21974  3.95405    606 v - - -
          2.68618  4.42225  2.77519  2.73123  3.46354  2.40513  3.72494  3.29354  2.67741  2.69355  4.24690  2.90347  2.73739  3.18146  2.89801  2.37887  2.77519  2.98518  4.58477  3.61503
          0.01312  4.73570  5.45805  0.61958  0.77255  0.70272  0.68366
    477   2.59252  4.46068  3.75452  2.78976  2.66393  3.79159  4.05298  2.94602  3.13041  2.48229  3.34331  3.56590  1.96088  3.42213  3.46071  3.04344  2.50817  2.72866  5.04726  2.65690    607 p - - -
          2.68618  4.42225  2.77519  2.73123  3.46354  2.40513  3.72494  3.29354  2.67741  2.69355  4.24690  2.90347  2.73739  3.18146  2.89801  2.37887  2.77519  2.98518  4.58477  3.61503
          0.01286  4.75561  5.47796  0.61958  0.77255  0.73781  0.65039
    478   2.65017  5.22932  3.05979  2.50328  4.54881  3.36799  3.52637  4.01617  2.01909  3.52309  3.38426  2.19727  3.96066  2.60778  2.47779  2.51007  2.50679  3.24832  5.67717  4.28362    608 k - - -
          2.68618  4.42225  2.77519  2.73123  3.46354  2.40513  3.72494  3.29354  2.67741  2.69355  4.24690  2.90347  2.73739  3.18146  2.89801  2.37887  2.77519  2.98518  4.58477  3.61503
          0.01286  4.75561  5.47796  0.61958  0.77255  0.73781  0.65039
    479   2.30937  4.26211  4.37358  3.78320  3.01489  3.93378  4.24712  2.16235  3.64870  1.99376  2.89880  3.95296  4.30092  3.85290  3.79826  1.74805  2.90214  2.32086  4.88435  3.69703    609 s - - -
          2.68618  4.42225  2.77519  2.73123  3.46354  2.40513  3.72494  3.29354  2.67741  2.69355  4.24690  2.90347  2.73739  3.18146  2.89801  2.37887  2.77519  2.98518  4.58477  3.61503
          0.01286  4.75561  5.47796  0.61958  0.77255  0.73781  0.65039
    480   2.59647  3.81447  2.90361  2.22648  4.62292  3.21138  2.90150  4.10582  2.12255  3.58556  4.32400  2.71685  2.97342  2.48087  2.76866  2.26840  3.01300  3.67049  5.71737  4.30908    610 k - - -
          2.68618  4.42225  2.77519  2.73123  3.46354  2.40513  3.72494  3.29354  2.67741  2.69355  4.24690  2.90347  2.73739  3.18146  2.89801  2.37887  2.77519  2.98518  4.58477  3.61503
          0.06393  4.75561  2.93133  0.61958  0.77255  0.73781  0.65039
    481   2.65655  5.27015  2.79846  2.24671  4.61319  2.91258  3.39239  3.77614  2.04056  3.57452  4.31140  2.36197  3.29787  2.63643  2.64175  2.50381  2.69888  3.65971  5.70398  4.29426    611 k - - -
          2.68618  4.42225  2.77519  2.73123  3.46354  2.40513  3.72494  3.29354  2.67741  2.69355  4.24690  2.90347  2.73739  3.18146  2.89801  2.37887  2.77519  2.98518  4.58477  3.61503
          0.01353  4.70521  5.42756  0.61958  0.77255  0.81880  0.58154
    482   1.99055  5.16788  3.05815  2.36620  4.47149  3.07617  3.74824  3.61438  2.36109  3.45554  4.22058  3.04224  2.79664  2.55484  2.76999  2.31870  2.69615  3.34380  5.62710  4.24340    612 a - - -
          2.68618  4.42225  2.77519  2.73123  3.46354  2.40513  3.72494  3.29354  2.67741  2.69355  4.24690  2.90347  2.73739  3.18146  2.89801  2.37887  2.77519  2.98518  4.58477  3.61503
          0.01353  4.70521  5.42756  0.61958  0.77255  0.81880  0.58154
    483   2.76473  5.23923  2.75176  2.17377  3.15910  3.54367  2.49153  4.04502  2.29440  3.18690  4.28387  2.89550  3.12261  2.44856  2.65663  2.73401  2.78558  3.62192  5.68070  4.27907    613 e - - -
          2.68618  4.42225  2.77519  2.73123  3.46354  2.40513  3.72494  3.29354  2.67741  2.69355  4.24690  2.90347  2.73739  3.18146  2.89801  2.37887  2.77519  2.98518  4.58477  3.61503
          0.04828  4.70521  3.26804  0.61958  0.77255  0.81880  0.58154
    484   2.27859  4.90860  3.21231  2.67592  4.22991  3.56992  3.85935  3.64278  2.46213  3.25475  4.07191  3.17544  2.31170  2.89252  3.11370  1.72236  3.01107  2.77721  5.50261  4.17934    614 s - - -
          2.68618  4.42225  2.77519  2.73123  3.46354  2.40513  3.72494  3.29354  2.67741  2.69355  4.24690  2.90347  2.73739  3.18146  2.89801  2.37887  2.77519  2.98518  4.58477  3.61503
          0.01401  4.67094  5.39329  0.61958  0.77255  0.86826  0.54418
    485   2.51426  2.30169  4.37877  2.83311  2.15710  3.88778  4.19980  2.40189  3.63869  2.38650  2.87237  3.92819  4.25497  3.83275  3.76743  3.18262  2.99348  2.44517  4.81197  2.71731    615 f - - -
          2.68661  4.42170  2.77441  2.73146  3.46290  2.40579  3.72500  3.29391  2.67725  2.69272  4.24756  2.90352  2.73806  3.18177  2.89867  2.37852  2.77545  2.98448  4.58543  3.61367
          0.28324  1.41834  5.39329  2.09968  0.13067  0.61253  0.78084
    486   2.84093  4.70774  3.51179  2.94649  3.26507  3.75315  3.09808  2.94685  2.56131  2.92482  3.80345  3.06078  4.13442  3.22465  2.83833  2.98605  3.07038  3.00274  5.14767  1.49488    626 y - - -
          2.68618  4.42225  2.77519  2.73123  3.46354  2.40513  3.72494  3.29354  2.67741  2.69355  4.24690  2.90347  2.73739  3.18146  2.89801  2.37887  2.77519  2.98518  4.58477  3.61503
          0.01286  4.75561  5.47796  0.61958  0.77255  0.73781  0.65039
    487   2.79177  4.31195  4.10942  3.52795  2.09612  3.86864  4.16013  2.67036  2.94542  2.11579  2.50745  3.79123  4.24019  3.24106  3.37588  2.98866  2.15593  2.42750  4.91828  3.71935    627 f - - -
          2.68618  4.42225  2.77519  2.73123  3.46354  2.40513  3.72494  3.29354  2.67741  2.69355  4.24690  2.90347  2.73739  3.18146  2.89801  2.37887  2.77519  2.98518  4.58477  3.61503
          0.01286  4.75561  5.47796  0.61958  0.77255  0.73781  0.65039
    488   2.83228  5.34624  2.04084  2.08835  4.68607  3.56603  3.78197  4.17327  2.22051  3.64895  4.39128  2.55022  2.28291  2.88334  2.80098  2.66403  2.92270  3.73465  5.77915  4.36293    628 d - - -
          2.68618  4.42225  2.77519  2.73123  3.46354  2.40513  3.72494  3.29354  2.67741  2.69355  4.24690  2.90347  2.73739  3.18146  2.89801  2.37887  2.77519  2.98518  4.58477  3.61503
          0.01286  4.75561  5.47796  0.61958  0.77255  0.73781  0.65039
    489   2.59007  5.04677  2.82021  2.58932  4.30313  2.86178  3.07760  2.91479  2.58536  2.89278  4.11217  2.24025  3.46342  2.76338  3.05655  2.57406  3.01453  2.61132  5.53672  4.18675    629 n - - -
          2.68618  4.42225  2.77519  2.73123  3.46354  2.40513  3.72494  3.29354  2.67741  2.69355  4.24690  2.90347  2.73739  3.18146  2.89801  2.37887  2.77519  2.98518  4.58477  3.61503
          0.01286  4.75561  5.47796  0.61958  0.77255  0.73781  0.65039
    490   2.79629  3.75201  4.68124  4.07151  2.67451  3.95761  4.28733  1.99556  3.87385  1.64691  3.30044  4.09376  3.72917  4.01995  3.91011  3.07146  2.56898  2.04867  4.80465  2.77402    630 l - - -
          2.68618  4.42225  2.77519  2.73123  3.46354  2.40513  3.72494  3.29354  2.67741  2.69355  4.24690  2.90347  2.73739  3.18146  2.89801  2.37887  2.77519  2.98518  4.58477  3.61503
          0.01286  4.75561  5.47796  0.61958  0.77255  0.73781  0.65039
    491   2.05717  5.12045  2.92435  2.44184  3.62350  3.58591  3.78164  3.84270  2.27899  2.98073  4.17896  3.08492  2.48435  2.44415  3.02724  2.53451  3.01417  3.47555  5.59424  3.47316    631 a - - -
          2.68618  4.42225  2.77519  2.73123  3.46354  2.40513  3.72494  3.29354  2.67741  2.69355  4.24690  2.90347  2.73739  3.18146  2.89801  2.37887  2.77519  2.98518  4.58477  3.61503
          0.01286  4.75561  5.47796  0.61958  0.77255  0.73781  0.65039
    492   2.55707  5.20812  3.06570  2.27975  4.51947  2.91464  3.40601  3.69348  2.18042  2.78212  4.25783  2.58727  3.96214  2.44878  2.78765  2.54676  2.89400  2.77257  5.66145  4.27201    632 k - - -
          2.68618  4.42225  2.77519  2.73123  3.46354  2.40513  3.72494  3.29354  2.67741  2.69355  4.24690  2.90347  2.73739  3.18146  2.89801  2.37887  2.77519  2.98518  4.58477  3.61503
          0.01286  4.75561  5.47796  0.61958  0.77255  0.73781  0.65039
    493   2.79167  5.27826  3.03272  2.27803  4.61363  3.56264  3.19930  4.09239  2.29638  3.57888  4.32241  2.65758  2.97432  2.44115  2.98154  1.93509  2.30643  3.66388  5.71615  4.31147    633 s - - -
          2.68618  4.42225  2.77519  2.73123  3.46354  2.40513  3.72494  3.29354  2.67741  2.69355  4.24690  2.90347  2.73739  3.18146  2.89801  2.37887  2.77519  2.98518  4.58477  3.61503
          0.01286  4.75561  5.47796  0.61958  0.77255  0.73781  0.65039
    494   2.40977  5.20375  3.08356  2.20625  4.51348  3.58040  3.76731  3.97136  1.91554  3.03194  4.25534  3.06477  3.66494  2.87783  1.99429  2.60248  2.87986  3.07891  5.65674  4.27399    634 k - - -
          2.68618  4.42225  2.77519  2.73123  3.46354  2.40513  3.72494  3.29354  2.67741  2.69355  4.24690  2.90347  2.73739  3.18146  2.89801  2.37887  2.77519  2.98518  4.58477  3.61503
          0.01286  4.75561  5.47796  0.61958  0.77255  0.73781  0.65039
    495   2.21199  4.96523  3.19633  2.31400  4.19804  3.11554  3.82462  2.62903  2.34695  3.22119  3.34153  3.15543  4.00897  2.85978  2.87347  2.29479  2.59484  3.00877  5.47171  4.14105    635 a - - -
          2.68618  4.42225  2.77519  2.73123  3.46354  2.40513  3.72494  3.29354  2.67741  2.69355  4.24690  2.90347  2.73739  3.18146  2.89801  2.37887  2.77519  2.98518  4.58477  3.61503
          0.01286  4.75561  5.47796  0.61958  0.77255  0.73781  0.65039
    496   2.53736  5.30061  2.71667  2.30154  4.64321  3.56052  3.75277  4.12741  2.31912  3.60411  4.34281  2.21436  3.95812  1.88306  2.52626  2.64275  2.80486  3.69010  5.73357  4.32385    636 q - - -
          2.68683  4.42030  2.77513  2.73147  3.46109  2.40493  3.72494  3.29376  2.67741  2.69332  4.24647  2.90384  2.73805  3.18137  2.89866  2.37868  2.77513  2.98522  4.58440  3.61518
          0.43460  1.05470  5.47796  1.69214  0.20349  0.47457  0.97327
    497   2.55399  4.26758  4.57679  3.97869  3.14400  4.00246  4.32623  1.94856  3.00201  1.99900  3.08782  4.08010  4.36667  3.99375  3.91161  2.83200  3.08755  1.48248  4.89965  3.71685    647 v - - -
          2.68618  4.42225  2.77519  2.73123  3.46354  2.40513  3.72494  3.29354  2.67741  2.69355  4.24690  2.90347  2.73739  3.18146  2.89801  2.37887  2.77519  2.98518  4.58477  3.61503
          0.01186  4.83617  5.55852  0.61958  0.77255  0.58233  0.81779
    498   2.81377  5.31392  2.61872  1.86134  4.65453  2.55160  3.77579  4.13734  2.09662  2.79544  4.35592  2.94993  3.98152  2.50275  2.79581  2.67922  2.91605  3.70219  5.74901  3.96090    648 e - - -
          2.68618  4.42225  2.77519  2.73123  3.46354  2.40513  3.72494  3.29354  2.67741  2.69355  4.24690  2.90347  2.73739  3.18146  2.89801  2.37887  2.77519  2.98518  4.58477  3.61503
          0.01186  4.83617  5.55852  0.61958  0.77255  0.58233  0.81779
    499   2.45283  4.07279  3.47969  2.78329  3.41078  3.73682  3.96844  2.69795  2.66495  2.02145  3.79644  2.92255  4.12065  2.86783  3.06043  1.95312  3.05012  2.99258  5.26108  3.99497    649 s - - -
          2.68618  4.42225  2.77519  2.73123  3.46354  2.40513  3.72494  3.29354  2.67741  2.69355  4.24690  2.90347  2.73739  3.18146  2.89801  2.37887  2.77519  2.98518  4.58477  3.61503
          0.01186  4.83617  5.55852  0.61958  0.77255  0.58233  0.81779
    500   2.69771  4.98415  2.21785  2.68001  4.21223  3.65518  3.86320  3.26156  2.51835  2.52422  4.05833  2.46399  4.04583  3.02169  3.13264  2.51186  3.04999  3.31066  2.35383  4.16604    650 d - - -
          2.68618  4.42225  2.77519  2.73123  3.46354  2.40513  3.72494  3.29354  2.67741  2.69355  4.24690  2.90347  2.73739  3.18146  2.89801  2.37887  2.77519  2.98518  4.58477  3.61503
          0.01186  4.83617  5.55852  0.61958  0.77255  0.58233  0.81779
    501   2.86214  3.56873  4.77083  4.16108  2.64121  3.26460  4.36467  2.22924  3.96039  1.27369  3.06937  4.17506  4.39209  4.10114  3.98935  3.34158  2.79933  2.08815  4.87056  3.69505    651 l - - -
          2.68618  4.42225  2.77519  2.73123  3.46354  2.40513  3.72494  3.29354  2.67741  2.69355  4.24690  2.90347  2.73739  3.18146  2.89801  2.37887  2.77519  2.98518  4.58477  3.61503
          0.01186  4.83617  5.55852  0.61958  0.77255  0.58233  0.81779
    502   2.82023  5.33056  2.55050  1.96166  4.67558  3.58838  3.77809  4.16123  2.04518  3.63520  4.37181  2.86913  3.98431  2.51631  2.33097  2.32042  2.50910  3.72129  5.76236  4.35166    652 e - - -
          2.68618  4.42225  2.77519  2.73123  3.46354  2.40513  3.72494  3.29354  2.67741  2.69355  4.24690  2.90347  2.73739  3.18146  2.89801  2.37887  2.77519  2.98518  4.58477  3.61503
          0.01186  4.83617  5.55852  0.61958  0.77255  0.58233  0.81779
    503   2.48775  5.34820  2.20964  1.87630  4.69318  3.59517  3.79019  4.17850  2.08788  3.65178  4.39052  3.06194  3.99583  2.46782  2.21765  2.69391  3.06942  3.73912  5.77840  4.36781    653 e - - -
          2.68618  4.42225  2.77519  2.73123  3.46354  2.40513  3.72494  3.29354  2.67741  2.69355  4.24690  2.90347  2.73739  3.18146  2.89801  2.37887  2.77519  2.98518  4.58477  3.61503
          0.01186  4.83617  5.55852  0.61958  0.77255  0.58233  0.81779
    504   2.83363  3.54130  4.63206  4.02807  2.24648  3.98498  4.31107  1.91968  3.84851  2.42429  3.18565  4.09152  4.35038  4.01109  3.40079  2.82726  2.02207  1.94251  4.85738  3.67714    654 i - - -
          2.68618  4.42225  2.77519  2.73123  3.46354  2.40513  3.72494  3.29354  2.67741  2.69355  4.24690  2.90347  2.73739  3.18146  2.89801  2.37887  2.77519  2.98518  4.58477  3.61503
          0.01186  4.83617  5.55852  0.61958  0.77255  0.58233  0.81779
    505   2.85997  5.31594  3.12775  2.39563  4.65538  3.63025  3.80037  4.12137  1.36557  3.60913  4.36255  2.80759  4.02110  2.79323  2.41943  2.57516  2.65278  3.16645  5.74342  4.35903    655 k - - -
          2.68618  4.42225  2.77519  2.73123  3.46354  2.40513  3.72494  3.29354  2.67741  2.69355  4.24690  2.90347  2.73739  3.18146  2.89801  2.37887  2.77519  2.98518  4.58477  3.61503
          0.05742  4.83617  3.03944  0.61958  0.77255  0.58233  0.81779
    506   2.25679  5.28292  2.80984  2.19600  4.61799  2.77532  3.26664  4.09702  2.50050  3.28351  4.32647  2.48374  3.96620  2.86116  2.50345  2.50828  2.36304  3.66823  5.72169  4.31669    656 e - - -
          2.68691  4.41850  2.77554  2.73178  3.46402  2.40558  3.72586  3.29318  2.67700  2.69316  4.24795  2.90428  2.73862  3.18017  2.89857  2.37631  2.77551  2.98452  4.58702  3.61647
          0.55890  0.85771  5.51351  2.68969  0.07032  0.38398  1.14301
    507   2.83215  4.93809  3.01514  2.20903  2.89570  3.68604  3.61396  3.05449  2.45980  2.20424  3.52410  3.24367  4.07428  2.91904  2.17951  2.89473  3.06350  2.99231  5.45885  4.14542    695 r - - -
          2.68618  4.42225  2.77519  2.73123  3.46354  2.40513  3.72494  3.29354  2.67741  2.69355  4.24690  2.90347  2.73739  3.18146  2.89801  2.37887  2.77519  2.98518  4.58477  3.61503
          0.01138  4.87765  5.60000  0.61958  0.77255  0.48576  0.95510
    508   2.83236  5.32729  2.48199  2.52994  4.66734  3.60677  3.79314  4.14826  1.99396  3.14788  4.36977  2.75545  4.00023  2.60110  2.05287  2.11028  2.93357  3.45483  5.76211  4.35635    696 k - - -
          2.68618  4.42225  2.77519  2.73123  3.46354  2.40513  3.72494  3.29354  2.67741  2.69355  4.24690  2.90347  2.73739  3.18146  2.89801  2.37887  2.77519  2.98518  4.58477  3.61503
          0.02040  4.87765  4.37563  0.61958  0.77255  0.48576  0.95510
    509   2.82333  4.48701  2.30630  2.33057  4.65332  2.61804  3.78776  4.13397  2.26801  3.38546  3.73890  2.52869  2.97460  2.51664  3.01698  2.67808  2.59797  3.70240  5.75310  3.97931    697 k - - -
          2.68618  4.42225  2.77519  2.73123  3.46354  2.40513  3.72494  3.29354  2.67741  2.69355  4.24690  2.90347  2.73739  3.18146  2.89801  2.37887  2.77519  2.98518  4.58477  3.61503
          0.01148  4.86873  5.59108  0.61958  0.77255  0.50768  0.92102
    510   2.70856  5.29462  2.62120  2.06045  4.62339  3.12090  3.79232  3.15327  2.15688  2.80159  4.33960  2.95601  3.51046  2.77868  2.54224  2.55733  2.82584  3.12802  5.73717  4.33627    698 e - - -
          2.68618  4.42225  2.77519  2.73123  3.46354  2.40513  3.72494  3.29354  2.67741  2.69355  4.24690  2.90347  2.73739  3.18146  2.89801  2.37887  2.77519  2.98518  4.58477  3.61503
          0.01148  4.86873  5.59108  0.61958  0.77255  0.50768  0.92102
    511   2.83741  3.92837  3.90871  3.33590  3.34228  3.61408  3.50112  2.41917  2.84553  2.03207  3.04345  3.42986  2.73465  3.54710  2.99712  2.59638  2.76547  2.57561  5.04912  2.96143    699 l - - -
          2.68618  4.42225  2.77519  2.73123  3.46354  2.40513  3.72494  3.29354  2.67741  2.69355  4.24690  2.90347  2.73739  3.18146  2.89801  2.37887  2.77519  2.98518  4.58477  3.61503
          0.01148  4.86873  5.59108  0.61958  0.77255  0.50768  0.92102
    512   2.66987  5.04688  3.21516  2.48525  2.82018  3.65362  3.12609  3.20866  2.20014  3.17076  4.11588  2.65971  3.54044  2.47717  2.96195  2.52530  3.05773  2.98590  4.18344  3.36517    700 k - - -
          2.68618  4.42225  2.77519  2.73123  3.46354  2.40513  3.72494  3.29354  2.67741  2.69355  4.24690  2.90347  2.73739  3.18146  2.89801  2.37887  2.77519  2.98518  4.58477  3.61503
          0.05367  4.86873  3.11072  0.61958  0.77255  0.50768  0.92102
    513   2.63571  5.32189  2.55782  2.03159  4.66691  3.24011  3.54392  4.15298  2.34037  3.41817  4.36276  2.47755  2.92644  2.21731  2.49351  2.77274  3.04210  3.71254  5.75433  4.34314    701 e - - -
          2.68618  4.42225  2.77519  2.73123  3.46354  2.40513  3.72494  3.29354  2.67741  2.69355  4.24690  2.90347  2.73739  3.18146  2.89801  2.37887  2.77519  2.98518  4.58477  3.61503
          0.01197  4.82703  5.54938  0.61958  0.77255  0.44991  1.01524
    514   2.33474  5.16476  2.88700  2.59977  3.75729  3.62821  3.83482  3.89665  2.60470  3.45171  4.23366  2.21126  3.31118  2.95862  3.08367  1.58377  2.94094  3.52765  5.64840  3.87064    702 s - - -
          2.68618  4.42225  2.77519  2.73123  3.46354  2.40513  3.72494  3.29354  2.67741  2.69355  4.24690  2.90347  2.73739  3.18146  2.89801  2.37887  2.77519  2.98518  4.58477  3.61503
          0.01148  4.86873  5.59108  0.61958  0.77255  0.50768  0.92102
    515   2.70845  5.05959  3.20845  2.26253  4.30684  2.70541  3.85292  3.28250  2.41381  2.33302  4.12759  3.17415  4.04160  2.62108  2.79134  2.32035  2.91477  2.57368  5.55565  4.21319    703 e - - -
          2.68618  4.42225  2.77519  2.73123  3.46354  2.40513  3.72494  3.29354  2.67741  2.69355  4.24690  2.90347  2.73739  3.18146  2.89801  2.37887  2.77519  2.98518  4.58477  3.61503
          0.01148  4.86873  5.59108  0.61958  0.77255  0.50768  0.92102
    516   2.65165  5.10983  3.03696  2.43796  4.37400  3.21270  3.59206  3.39477  2.62416  3.38138  3.38793  3.15340  2.36423  2.97700  3.09722  1.58651  3.06130  3.45692  5.59849  4.24422    704 s - - -
          2.68618  4.42225  2.77519  2.73123  3.46354  2.40513  3.72494  3.29354  2.67741  2.69355  4.24690  2.90347  2.73739  3.18146  2.89801  2.37887  2.77519  2.98518  4.58477  3.61503
          0.01148  4.86873  5.59108  0.61958  0.77255  0.50768  0.92102
    517   2.73127  4.93481  2.60298  2.62566  4.14830  3.68217  3.89338  2.84943  2.72223  3.18203  3.34527  3.23995  2.96198  3.06650  2.78296  1.89711  3.06008  2.27134  5.45606  4.14247    705 s - - -
          2.68618  4.42225  2.77519  2.73123  3.46354  2.40513  3.72494  3.29354  2.67741  2.69355  4.24690  2.90347  2.73739  3.18146  2.89801  2.37887  2.77519  2.98518  4.58477  3.61503
          0.01148  4.86873  5.59108  0.61958  0.77255  0.50768  0.92102
    518   2.62671  4.68820  3.52575  2.96257  3.84796  3.76034  3.99562  2.86827  2.93382  2.40564  3.78387  3.01715  3.57532  2.45714  3.33366  1.94834  2.80728  2.47865  5.25112  2.79409    706 s - - -
          2.68618  4.42225  2.77519  2.73123  3.46354  2.40513  3.72494  3.29354  2.67741  2.69355  4.24690  2.90347  2.73739  3.18146  2.89801  2.37887  2.77519  2.98518  4.58477  3.61503
          0.01148  4.86873  5.59108  0.61958  0.77255  0.50768  0.92102
    519   2.64065  2.96993  4.21967  3.63607  2.85716  2.80941  3.68864  2.44433  3.52920  2.15906  3.45514  3.87628  3.82425  3.27835  3.73668  2.02566  3.07244  2.13955  4.94996  3.75415    707 s - - -
          2.68682  4.42289  2.77354  2.73049  3.46418  2.40554  3.72558  3.29279  2.67759  2.69411  4.24754  2.90238  2.73787  3.18173  2.89846  2.37882  2.77559  2.98449  4.58541  3.61489
          0.25586  1.94121  2.49840  2.33858  0.10144  0.47230  0.97702
    520   2.61663  5.31616  2.07875  1.91119  3.84064  2.79287  3.78745  4.12994  2.53796  3.61760  4.36359  2.35913  3.98617  2.89004  3.03302  2.60605  2.55674  3.70135  5.75693  4.34827    725 e - - -
          2.68618  4.42225  2.77519  2.73123  3.46354  2.40513  3.72494  3.29354  2.67741  2.69355  4.24690  2.90347  2.73739  3.18146  2.89801  2.37887  2.77519  2.98518  4.58477  3.61503
          0.01234  4.79667  5.51902  0.61958  0.77255  0.66314  0.72408
    521   2.60808  4.35320  4.05250  3.47404  2.33377  3.13056  4.15696  2.47195  3.38602  1.97226  2.69765  3.31346  4.24366  2.71586  3.63554  2.86547  2.52632  2.61178  4.95690  3.75367    726 l - - -
          2.68618  4.42225  2.77519  2.73123  3.46354  2.40513  3.72494  3.29354  2.67741  2.69355  4.24690  2.90347  2.73739  3.18146  2.89801  2.37887  2.77519  2.98518  4.58477  3.61503
          0.04381  4.79667  3.36363  0.61958  0.77255  0.66314  0.72408
    522   2.78641  4.37638  2.82078  2.12329  4.62796  3.33962  3.32866  4.11093  2.07237  3.59046  4.32892  2.90179  3.95455  2.17751  2.90877  2.16168  2.48419  3.67548  5.72210  4.31373    727 k - - -
          2.68618  4.42225  2.77519  2.73123  3.46354  2.40513  3.72494  3.29354  2.67741  2.69355  4.24690  2.90347  2.73739  3.18146  2.89801  2.37887  2.77519  2.98518  4.58477  3.61503
          0.01273  4.76559  5.48794  0.61958  0.77255  0.72044  0.66658
    523   2.54119  5.22573  3.06269  1.98598  4.54234  3.57094  3.76153  3.32958  2.23661  3.51881  3.91486  2.77393  2.96707  2.75060  2.99527  1.96458  2.73195  3.60105  5.67600  4.28315    728 s - - -
          2.68618  4.42225  2.77519  2.73123  3.46354  2.40513  3.72494  3.29354  2.67741  2.69355  4.24690  2.90347  2.73739  3.18146  2.89801  2.37887  2.77519  2.98518  4.58477  3.61503
          0.01273  4.76559  5.48794  0.61958  0.77255  0.72044  0.66658
    524   2.85076  4.56875  3.00356  3.16784  3.68507  3.80657  4.10620  3.01701  3.14076  1.25711  3.07896  3.56905  4.20786  3.44177  3.48791  2.14189  3.09374  2.81473  5.16563  3.93081    729 l - - -
          2.68618  4.42225  2.77519  2.73123  3.46354  2.40513  3.72494  3.29354  2.67741  2.69355  4.24690  2.90347  2.73739  3.18146  2.89801  2.37887  2.77519  2.98518  4.58477  3.61503
          0.02285  4.76559  4.26357  0.61958  0.77255  0.72044  0.66658
    525   2.21915  5.28778  2.44644  2.08245  4.62993  3.55677  3.74524  4.11391  2.05625  3.59174  4.32939  2.80059  3.95104  2.58642  2.72871  2.41322  2.71579  3.34813  5.72206  4.31270    730 k - - -
          2.68611  4.42233  2.77511  2.73115  3.46362  2.40521  3.72503  3.29334  2.67749  2.69363  4.24698  2.90336  2.73748  3.18155  2.89809  2.37872  2.77510  2.98527  4.58485  3.61511
          0.20905  1.97019  3.01151  0.67393  0.71274  0.73781  0.65039
    526   2.77160  4.70504  5.41376  4.89413  3.91902  4.89896  5.44636  0.85618  4.78899  1.90768  3.71791  5.02998  5.16340  4.98733  4.91235  4.27945  3.70027  1.60057  5.85201  4.67332    733 i - - -
          2.68618  4.42225  2.77519  2.73123  3.46354  2.40513  3.72494  3.29354  2.67741  2.69355  4.24690  2.90347  2.73739  3.18146  2.89801  2.37887  2.77519  2.98518  4.58477  3.61503
          0.01347  4.70952  5.43187  0.61958  0.77255  0.81227  0.58671
    527   2.92262  5.45784  1.80013  2.21672  4.78834  2.97128  3.84740  4.28337  2.28092  3.75775  4.51368  1.82601  4.02249  2.95934  3.16160  2.67076  2.84121  3.84282  5.89173  4.45687    734 d - - -
          2.68618  4.42225  2.77519  2.73123  3.46354  2.40513  3.72494  3.29354  2.67741  2.69355  4.24690  2.90347  2.73739  3.18146  2.89801  2.37887  2.77519  2.98518  4.58477  3.61503
          0.07602  4.70952  2.74580  0.61958  0.77255  0.81227  0.58671
    528   2.75404  5.18258  2.03298  2.09676  4.49373  3.53309  3.72960  2.94470  2.28477  3.47322  4.23295  2.69085  3.92979  2.83872  2.96864  2.24401  2.98580  3.55502  4.14900  4.24455    735 d - - -
          2.68618  4.42225  2.77519  2.73123  3.46354  2.40513  3.72494  3.29354  2.67741  2.69355  4.24690  2.90347  2.73739  3.18146  2.89801  2.37887  2.77519  2.98518  4.58477  3.61503
          0.07954  4.64784  2.70484  0.61958  0.77255  0.89938  0.52226
    529   2.81553  5.32093  2.04545  2.20136  4.65093  3.24812  3.75882  4.13673  2.53719  3.62154  4.37491  2.46075  3.94355  2.63081  3.04275  2.19442  2.18485  3.70531  5.76136  4.34074    736 d - - -
          2.68618  4.42225  2.77519  2.73123  3.46354  2.40513  3.72494  3.29354  2.67741  2.69355  4.24690  2.90347  2.73739  3.18146  2.89801  2.37887  2.77519  2.98518  4.58477  3.61503
          0.20689  4.58359  1.73347  0.61958  0.77255  0.66974  0.71712
    530   2.21914  5.11252  2.56539  2.37004  4.41557  3.49751  3.20198  3.13288  2.44517  3.07719  4.16472  2.68449  3.24164  2.56306  2.92991  2.30828  2.93954  3.48043  5.57121  4.18688    737 a - - -
          2.68676  4.42299  2.77519  2.73116  3.46427  2.40404  3.72568  3.29246  2.67805  2.69419  4.24763  2.90401  2.73776  3.18083  2.89846  2.37773  2.77490  2.98536  4.58550  3.61538
          0.64716  0.75241  5.25219  1.74174  0.19263  0.31235  1.31574
    531   2.81530  5.28878  2.71965  2.05239  3.44663  3.59437  3.45178  4.09377  2.45403  3.58745  3.99612  2.92568  2.32775  2.63475  2.73766  2.78479  2.20885  3.67116  5.73067  4.32918    760 e - - -
          2.68618  4.42225  2.77519  2.73123  3.46354  2.40513  3.72494  3.29354  2.67741  2.69355  4.24690  2.90347  2.73739  3.18146  2.89801  2.37887  2.77519  2.98518  4.58477  3.61503
          0.01176  4.84501  5.56735  0.61958  0.77255  0.56285  0.84300
    532   2.81586  5.14128  2.85948  2.18188  3.85597  3.15539  3.81781  2.99039  2.43215  2.99254  4.20088  2.93260  3.61083  2.64996  3.06515  2.59641  2.03165  3.05529  5.61782  3.85515    761 t - - -
          2.68618  4.42225  2.77519  2.73123  3.46354  2.40513  3.72494  3.29354  2.67741  2.69355  4.24690  2.90347  2.73739  3.18146  2.89801  2.37887  2.77519  2.98518  4.58477  3.61503
          0.01176  4.84501  5.56735  0.61958  0.77255  0.56285  0.84300
    533   2.62696  5.31875  2.06844  2.33618  4.65571  3.59319  3.37947  4.13693  2.52808  3.62066  4.36229  2.81513  3.99059  2.08950  3.02074  2.16257  2.65897  3.18685  5.75605  4.34838    762 d - - -
          2.68618  4.42225  2.77519  2.73123  3.46354  2.40513  3.72494  3.29354  2.67741  2.69355  4.24690  2.90347  2.73739  3.18146  2.89801  2.37887  2.77519  2.98518  4.58477  3.61503
          0.01176  4.84501  5.56735  0.61958  0.77255  0.56285  0.84300
    534   2.81550  5.19483  2.46768  2.20080  3.79613  3.26035  3.80446  2.94070  2.56300  2.99223  4.24927  2.77741  3.30003  2.38687  3.04552  2.29971  3.04673  2.84825  5.65926  4.28126    763 e - - -
          2.68618  4.42225  2.77519  2.73123  3.46354  2.40513  3.72494  3.29354  2.67741  2.69355  4.24690  2.90347  2.73739  3.18146  2.89801  2.37887  2.77519  2.98518  4.58477  3.61503
          0.04541  4.84501  3.30966  0.61958  0.77255  0.47280  0.97619
    535   2.81216  3.79839  2.59511  2.57035  4.45697  3.41374  3.80616  3.35343  2.18322  3.19487  3.30504  2.68754  2.74436  2.70047  2.80363  2.38386  2.90858  2.99814  5.63945  4.26671    764 k - - -
          2.68618  4.42225  2.77519  2.73123  3.46354  2.40513  3.72494  3.29354  2.67741  2.69355  4.24690  2.90347  2.73739  3.18146  2.89801  2.37887  2.77519  2.98518  4.58477  3.61503
          0.01186  4.83627  5.55861  0.61958  0.77255  0.58212  0.81806
    536   2.47271  5.16232  3.13102  2.31378  3.74925  3.10524  3.80839  2.59954  2.25503  3.44124  4.21971  2.64202  3.09332  2.92919  2.87895  2.27518  2.59467  3.51978  5.63348  4.26275    765 k - - -
          2.68618  4.42225  2.77519  2.73123  3.46354  2.40513  3.72494  3.29354  2.67741  2.69355  4.24690  2.90347  2.73739  3.18146  2.89801  2.37887  2.77519  2.98518  4.58477  3.61503
          0.01186  4.83627  5.55861  0.61958  0.77255  0.46133  0.99546
    537   2.64525  4.91532  3.15318  2.61346  4.12370  3.43926  3.89960  2.30873  2.73510  2.87013  3.99513  3.25086  3.10187  2.11372  3.18321  2.48555  2.45855  2.87865  5.43980  3.79645    766 q - - -
          2.68618  4.42225  2.77519  2.73123  3.46354  2.40513  3.72494  3.29354  2.67741  2.69355  4.24690  2.90347  2.73739  3.18146  2.89801  2.37887  2.77519  2.98518  4.58477  3.61503
          0.01148  4.86873  5.59108  0.61958  0.77255  0.50768  0.92102
    538   2.42079  4.69598  3.51635  2.56312  3.85710  3.49783  3.99173  2.25608  2.92545  2.53865  2.93466  3.41011  2.81783  2.45854  3.32751  2.49057  3.06393  2.69594  5.25763  3.99563    767 i - - -
          2.68618  4.42225  2.77519  2.73123  3.46354  2.40513  3.72494  3.29354  2.67741  2.69355  4.24690  2.90347  2.73739  3.18146  2.89801  2.37887  2.77519  2.98518  4.58477  3.61503
          0.01148  4.86873  5.59108  0.61958  0.77255  0.50768  0.92102
    539   2.42466  5.32599  2.61157  2.39136  4.66595  2.17388  3.78986  4.14849  2.52785  3.62929  4.36864  2.76737  3.45491  2.29899  2.77508  2.25440  2.93921  3.50096  5.76208  4.35379    768 g - - -
          2.68618  4.42225  2.77519  2.73123  3.46354  2.40513  3.72494  3.29354  2.67741  2.69355  4.24690  2.90347  2.73739  3.18146  2.89801  2.37887  2.77519  2.98518  4.58477  3.61503
          0.01148  4.86873  5.59108  0.61958  0.77255  0.50768  0.92102
    540   2.42609  4.95669  3.27579  2.71705  4.17554  3.12646  3.58947  3.10399  2.34526  3.05461  3.73334  3.08167  4.06496  2.12834  3.16069  2.64733  2.54701  2.22002  5.47334  4.15476    769 q - - -
          2.68618  4.42225  2.77519  2.73123  3.46354  2.40513  3.72494  3.29354  2.67741  2.69355  4.24690  2.90347  2.73739  3.18146  2.89801  2.37887  2.77519  2.98518  4.58477  3.61503
          0.09974  4.86873  2.43904  0.61958  0.77255  0.50768  0.92102
    541   2.79894  3.69051  3.23686  2.51698  4.17188  3.64123  3.84901  3.57840  1.68961  2.93492  3.39284  3.18890  4.03108  3.01160  3.10969  2.17911  2.22745  3.26989  5.45900  4.13769    770 k - - -
          2.68618  4.42225  2.77519  2.73123  3.46354  2.40513  3.72494  3.29354  2.67741  2.69355  4.24690  2.90347  2.73739  3.18146  2.89801  2.37887  2.77519  2.98518  4.58477  3.61503
          0.01253  4.78152  5.50387  0.61958  0.77255  0.69171  0.69459
    542   2.93573  5.35628  3.21552  2.39352  4.71737  3.68630  3.32820  4.16409  1.96617  3.63802  4.40616  3.16283  4.07158  2.92266  1.44929  2.45571  2.59789  3.75852  5.75281  4.40340    771 r - - -
          2.68618  4.42225  2.77519  2.73123  3.46354  2.40513  3.72494  3.29354  2.67741  2.69355  4.24690  2.90347  2.73739  3.18146  2.89801  2.37887  2.77519  2.98518  4.58477  3.61503
          0.01253  4.78152  5.50387  0.61958  0.77255  0.69171  0.69459
    543   2.82061  5.25650  3.10081  2.33210  4.58168  3.59957  3.77652  4.04408  1.63752  3.06925  4.30484  3.07831  3.99035  2.42489  2.55525  2.67579  2.24252  3.63695  5.69542  3.67842    772 k - - -
          2.68618  4.42225  2.77519  2.73123  3.46354  2.40513  3.72494  3.29354  2.67741  2.69355  4.24690  2.90347  2.73739  3.18146  2.89801  2.37887  2.77519  2.98518  4.58477  3.61503
          0.01253  4.78152  5.50387  0.61958  0.77255  0.69171  0.69459
    544   2.79296  5.06902  3.14965  2.17402  3.67457  3.60821  2.53594  3.35003  2.58763  2.94122  4.13319  2.42281  3.99906  2.94146  2.67706  2.15391  3.02420  2.93512  5.55595  4.20309    773 s - - -
          2.68618  4.42225  2.77519  2.73123  3.46354  2.40513  3.72494  3.29354  2.67741  2.69355  4.24690  2.90347  2.73739  3.18146  2.89801  2.37887  2.77519  2.98518  4.58477  3.61503
          0.06034  4.78152  2.99235  0.61958  0.77255  0.69171  0.69459
    545   2.77715  4.73872  2.93448  2.60529  3.24588  3.67091  3.27460  2.48727  2.21984  2.84737  3.26854  3.27952  3.28975  3.11221  3.20451  2.50448  3.00865  2.54537  5.28481  3.28680    774 k - - -
          2.68618  4.42225  2.77519  2.73123  3.46354  2.40513  3.72494  3.29354  2.67741  2.69355  4.24690  2.90347  2.73739  3.18146  2.89801  2.37887  2.77519  2.98518  4.58477  3.61503
          0.04686  4.73433  3.29716  0.61958  0.77255  0.77331  0.61893
    546   2.32733  5.29400  1.89747  2.46106  4.63196  3.05180  3.29661  4.11571  2.31550  3.59616  4.33849  2.29794  3.94843  2.68100  2.85470  2.57142  3.02446  3.68120  5.72951  4.31802    775 d - - -
          2.68618  4.42225  2.77519  2.73123  3.46354  2.40513  3.72494  3.29354  2.67741  2.69355  4.24690  2.90347  2.73739  3.18146  2.89801  2.37887  2.77519  2.98518  4.58477  3.61503
          0.03172  4.70106  3.81070  0.61958  0.77255  0.82501  0.57666
    547   2.76780  4.30844  4.02884  3.45076  3.42291  3.32159  4.12253  2.39112  3.34791  1.40777  3.42253  3.13208  4.20618  3.60890  3.07980  2.94740  3.00100  2.12171  4.91663  3.71455    776 l - - -
          2.68618  4.42225  2.77519  2.73123  3.46354  2.40513  3.72494  3.29354  2.67741  2.69355  4.24690  2.90347  2.73739  3.18146  2.89801  2.37887  2.77519  2.98518  4.58477  3.61503
          0.01384  4.68318  5.40553  0.61958  0.77255  0.85107  0.55680
    548   2.34056  5.25631  2.31480  2.04312  4.59004  3.53580  3.40547  4.06932  2.47490  3.06881  4.30078  2.73318  3.93446  2.72767  2.84036  2.00298  3.00087  3.64101  5.69518  4.28898    777 s - - -
          2.68604  4.42287  2.77473  2.73081  3.46242  2.40523  3.72557  3.29287  2.67781  2.69379  4.24752  2.90388  2.73802  3.18172  2.89835  2.37810  2.77582  2.98457  4.58539  3.61515
          0.59537  0.81160  5.40553  1.49963  0.25259  0.62729  0.76365
    549   2.79178  4.43994  2.37227  1.87846  4.64247  3.55926  3.74997  4.12720  2.03509  3.60296  4.34070  2.89513  3.95575  2.08069  2.77067  2.52510  3.02317  3.68890  5.73160  4.32158    783 e - - -
          2.68618  4.42225  2.77519  2.73123  3.46354  2.40513  3.72494  3.29354  2.67741  2.69355  4.24690  2.90347  2.73739  3.18146  2.89801  2.37887  2.77519  2.98518  4.58477  3.61503
          0.01286  4.75561  5.47796  0.61958  0.77255  0.73781  0.65039
    550   2.78726  4.88181  2.89254  2.45361  3.01844  3.64186  3.85474  3.49275  2.47817  2.79877  3.96121  3.05361  4.03104  3.03148  3.13746  2.39523  2.79709  3.19781  5.40368  1.93214    784 y - - -
          2.68618  4.42225  2.77519  2.73123  3.46354  2.40513  3.72494  3.29354  2.67741  2.69355  4.24690  2.90347  2.73739  3.18146  2.89801  2.37887  2.77519  2.98518  4.58477  3.61503
          0.03052  4.75561  3.84198  0.61958  0.77255  0.73781  0.65039
    551   2.62813  4.24133  4.34274  3.75210  3.34352  3.56581  4.21645  2.28366  3.61681  1.33548  2.85997  3.37896  3.81269  3.82251  3.76723  2.94062  3.02057  2.17599  4.85792  3.66983    785 l - - -
          2.68618  4.42225  2.77519  2.73123  3.46354  2.40513  3.72494  3.29354  2.67741  2.69355  4.24690  2.90347  2.73739  3.18146  2.89801  2.37887  2.77519  2.98518  4.58477  3.61503
          0.01309  4.73819  5.46053  0.61958  0.77255  0.76703  0.62435
    552   2.53481  5.28139  2.38824  1.89957  4.62069  3.55210  3.74401  4.10332  2.33057  3.58424  3.67922  2.65386  3.63193  2.71343  2.97599  2.02405  2.86870  3.66902  5.71725  4.30856    786 e - - -
          2.68618  4.42225  2.77519  2.73123  3.46354  2.40513  3.72494  3.29354  2.67741  2.69355  4.24690  2.90347  2.73739  3.18146  2.89801  2.37887  2.77519  2.98518  4.58477  3.61503
          0.01309  4.73819  5.46053  0.61958  0.77255  0.76703  0.62435
    553   2.78707  5.28661  2.37929  2.01040  4.62558  3.07525  3.74797  3.74314  2.48918  3.58947  4.32989  2.89132  3.32927  2.11963  2.98258  2.40428  2.46055  3.67418  5.72277  4.31344    787 e - - -
          2.68618  4.42225  2.77519  2.73123  3.46354  2.40513  3.72494  3.29354  2.67741  2.69355  4.24690  2.90347  2.73739  3.18146  2.89801  2.37887  2.77519  2.98518  4.58477  3.61503
          0.01309  4.73819  5.46053  0.61958  0.77255  0.76703  0.62435
    554   2.53341  5.25476  2.17018  1.77783  4.58444  3.34412  3.74716  4.06014  2.35481  3.33934  4.29985  2.90644  3.69859  2.84896  2.98041  2.37045  3.01145  3.11901  5.69664  3.74516    788 e - - -
          2.68618  4.42225  2.77519  2.73123  3.46354  2.40513  3.72494  3.29354  2.67741  2.69355  4.24690  2.90347  2.73739  3.18146  2.89801  2.37887  2.77519  2.98518  4.58477  3.61503
          0.01309  4.73819  5.46053  0.61958  0.77255  0.76703  0.62435
    555   2.77565  5.24411  2.79998  2.48502  4.02076  3.08401  3.74491  4.04578  2.22600  3.54199  3.50755  2.40857  2.85110  2.65787  2.76671  2.04436  2.77069  3.62544  5.68732  4.28710    789 s - - -
          2.68618  4.42225  2.77519  2.73123  3.46354  2.40513  3.72494  3.29354  2.67741  2.69355  4.24690  2.90347  2.73739  3.18146  2.89801  2.37887  2.77519  2.98518  4.58477  3.61503
          0.03266  4.73819  3.75591  0.61958  0.77255  0.76703  0.62435
    556   2.59306  3.73626  2.76588  2.24444  4.44782  3.08238  3.75765  3.44184  2.51562  2.74154  4.20658  2.64192  3.95647  2.32621  2.99844  2.08792  3.00081  3.51606  5.61607  4.23719    790 s - - -
          2.68618  4.42225  2.77519  2.73123  3.46354  2.40513  3.72494  3.29354  2.67741  2.69355  4.24690  2.90347  2.73739  3.18146  2.89801  2.37887  2.77519  2.98518  4.58477  3.61503
          0.03114  4.71887  3.82902  0.61958  0.77255  0.79788  0.59835
    557   2.76426  5.07728  3.10014  2.16559  4.34972  3.37035  3.76891  3.41380  2.54077  2.94192  4.13856  2.91866  2.68965  2.89628  2.79248  1.85773  2.69094  3.42840  5.55671  3.83195    791 s - - -
          2.68618  4.42225  2.77519  2.73123  3.46354  2.40513  3.72494  3.29354  2.67741  2.69355  4.24690  2.90347  2.73739  3.18146  2.89801  2.37887  2.77519  2.98518  4.58477  3.61503
          0.21125  4.70132  1.70735  0.61958  0.77255  0.82462  0.57697
    558   2.70275  4.74956  3.20822  2.27146  3.94939  3.56985  3.78532  3.33938  2.62951  2.22135  3.34612  3.14692  3.95781  2.19422  3.06762  2.41984  2.78089  2.73922  5.28131  3.98155    792 q - - -
          2.68618  4.42225  2.77519  2.73123  3.46354  2.40513  3.72494  3.29354  2.67741  2.69355  4.24690  2.90347  2.73739  3.18146  2.89801  2.37887  2.77519  2.98518  4.58477  3.61503
          0.01653  4.50660  5.22895  0.61958  0.77255  0.51418  0.91128
    559   2.25776  3.45012  3.52064  3.23321  3.29808  3.79704  4.06465  2.10581  2.38475  2.62770  3.52983  3.59631  4.17395  3.23924  3.48696  2.52658  3.01392  2.02537  5.01515  3.79549    793 v - - -
          2.68618  4.42225  2.77519  2.73123  3.46354  2.40513  3.72494  3.29354  2.67741  2.69355  4.24690  2.90347  2.73739  3.18146  2.89801  2.37887  2.77519  2.98518  4.58477  3.61503
          0.01311  4.73663  5.45898  0.61958  0.77255  0.76956  0.62216
    560   2.68670  4.62374  2.84193  2.92178  3.20325  3.19211  3.64402  2.71186  2.67781  2.32465  3.10565  2.94564  4.09380  3.21285  3.28905  2.39514  2.57786  2.55849  5.18811  3.59536    794 l - - -
          2.68618  4.42225  2.77519  2.73123  3.46354  2.40513  3.72494  3.29354  2.67741  2.69355  4.24690  2.90347  2.73739  3.18146  2.89801  2.37887  2.77519  2.98518  4.58477  3.61503
          0.01311  4.73663  5.45898  0.61958  0.77255  0.76956  0.62216
    561   2.68129  5.26858  2.89868  1.90993  4.08844  3.31646  3.74120  4.08570  2.12761  3.37501  4.31156  2.24229  3.94629  2.23540  2.97089  2.63408  3.00847  3.65481  5.70602  3.54879    795 e - - -
          2.68618  4.42225  2.77519  2.73123  3.46354  2.40513  3.72494  3.29354  2.67741  2.69355  4.24690  2.90347  2.73739  3.18146  2.89801  2.37887  2.77519  2.98518  4.58477  3.61503
          0.01311  4.73663  5.45898  0.61958  0.77255  0.76956  0.62216
    562   2.90132  3.67084  1.46879  1.96165  4.73177  2.91237  3.83981  4.21738  2.44187  3.70464  4.46256  2.60119  4.01964  2.95168  3.13630  2.85279  3.14183  3.78819  5.84728  4.42455    796 d - - -
          2.68618  4.42225  2.77519  2.73123  3.46354  2.40513  3.72494  3.29354  2.67741  2.69355  4.24690  2.90347  2.73739  3.18146  2.89801  2.37887  2.77519  2.98518  4.58477  3.61503
          0.01311  4.73663  5.45898  0.61958  0.77255  0.76956  0.62216
    563   2.78285  4.15805  3.37044  2.80819  3.92691  3.67524  3.89990  2.90588  2.18370  2.83584  3.83459  3.28712  4.06205  3.11759  2.81132  2.36438  1.72406  2.80608  5.29121  4.01039    797 t - - -
          2.68618  4.42225  2.77519  2.73123  3.46354  2.40513  3.72494  3.29354  2.67741  2.69355  4.24690  2.90347  2.73739  3.18146  2.89801  2.37887  2.77519  2.98518  4.58477  3.61503
          0.01311  4.73663  5.45898  0.61958  0.77255  0.76956  0.62216
    564   2.77849  4.71347  3.38677  2.65926  3.55138  3.68037  3.61207  2.60487  2.68366  2.28238  3.56865  3.30001  3.51872  2.67986  2.36492  2.59266  2.64631  2.61437  5.26381  3.98727    798 l - - -
          2.68618  4.42225  2.77519  2.73123  3.46354  2.40513  3.72494  3.29354  2.67741  2.69355  4.24690  2.90347  2.73739  3.18146  2.89801  2.37887  2.77519  2.98518  4.58477  3.61503
          0.05744  4.73663  3.05638  0.61958  0.77255  0.76956  0.62216
    565   2.66216  4.23312  2.09892  2.36381  3.56386  3.27161  3.45294  3.99687  2.34567  2.98571  4.25582  2.54432  3.46016  2.42740  2.96691  2.73438  2.77518  3.58545  5.65649  4.26123    799 d - - -
          2.68618  4.42225  2.77519  2.73123  3.46354  2.40513  3.72494  3.29354  2.67741  2.69355  4.24690  2.90347  2.73739  3.18146  2.89801  2.37887  2.77519  2.98518  4.58477  3.61503
          0.01370  4.69289  5.41524  0.61958  0.77255  0.83706  0.56736
    566   2.58386  5.02350  2.98357  2.48567  3.48078  3.57834  3.35499  2.90858  2.32284  2.85141  3.29360  2.74851  3.96898  2.63042  2.47015  2.50845  2.68902  3.36543  5.51337  4.16353    800 k - - -
          2.68589  4.42258  2.77535  2.73156  3.46387  2.40546  3.72502  3.29371  2.67774  2.69351  4.24607  2.90307  2.73685  3.18104  2.89760  2.37904  2.77502  2.98551  4.58510  3.61498
          0.79896  1.12996  1.48211  1.17868  0.36771  0.83706  0.56736
    567   2.31905  5.20186  2.66856  2.30517  4.53665  3.46093  3.30397  4.01653  1.84082  3.50138  4.24765  2.44284  3.86693  2.48913  2.89790  2.49352  2.94347  3.58746  5.63789  4.23071    806 k - - -
          2.68618  4.42225  2.77519  2.73123  3.46354  2.40513  3.72494  3.29354  2.67741  2.69355  4.24690  2.90347  2.73739  3.18146  2.89801  2.37887  2.77519  2.98518  4.58477  3.61503
          0.01766  4.44095  5.16329  0.61958  0.77255  1.06009  0.42530
    568   2.44045  5.10829  2.74005  2.41834  4.42241  3.47375  3.67133  3.88390  2.42286  3.40327  4.16438  2.65904  3.54965  2.51199  2.69365  2.04486  2.36564  3.30188  5.56818  4.18007    807 s - - -
          2.68618  4.42225  2.77519  2.73123  3.46354  2.40513  3.72494  3.29354  2.67741  2.69355  4.24690  2.90347  2.73739  3.18146  2.89801  2.37887  2.77519  2.98518  4.58477  3.61503
          0.01726  4.46366  5.18601  0.61958  0.77255  1.02774  0.44288
    569   2.58615  5.06118  3.00470  2.25136  3.65834  3.31180  3.42674  3.79967  2.35690  3.34248  4.11689  2.76099  3.88438  2.54555  2.71224  1.97373  2.80533  3.23632  5.52829  3.54825    808 s - - -
          2.68618  4.42225  2.77519  2.73123  3.46354  2.40513  3.72494  3.29354  2.67741  2.69355  4.24690  2.90347  2.73739  3.18146  2.89801  2.37887  2.77519  2.98518  4.58477  3.61503
          0.01680  4.49072  5.21306  0.61958  0.77255  1.00960  0.45313
    570   2.45369  5.01279  2.54328  2.48229  4.28411  3.50957  3.44525  3.72112  2.38660  2.71393  3.11797  2.88707  3.41349  2.55634  2.77305  2.70667  2.53079  3.36316  5.49227  3.53614    809 k - - -
          2.68618  4.42225  2.77519  2.73123  3.46354  2.40513  3.72494  3.29354  2.67741  2.69355  4.24690  2.90347  2.73739  3.18146  2.89801  2.37887  2.77519  2.98518  4.58477  3.61503
          0.01640  4.51453  5.23688  0.61958  0.77255  1.05093  0.43019
    571   2.59188  4.98683  2.80716  2.22315  3.58406  3.51464  3.71344  3.27165  2.19367  3.25634  4.05023  3.02498  3.90583  2.46348  2.96559  2.39007  2.75382  2.51105  5.47207  4.11696    810 k - - -
          2.68618  4.42225  2.77519  2.73123  3.46354  2.40513  3.72494  3.29354  2.67741  2.69355  4.24690  2.90347  2.73739  3.18146  2.89801  2.37887  2.77519  2.98518  4.58477  3.61503
          0.01640  4.51453  5.23688  0.61958  0.77255  0.89451  0.52561
    572   2.73002  5.21632  2.98296  1.95186  4.55419  3.50364  3.41358  4.03220  2.07405  3.51653  4.25975  2.81992  3.21075  2.34853  2.60497  2.47422  2.96050  3.60329  5.65132  3.22364    811 e - - -
          2.68618  4.42225  2.77519  2.73123  3.46354  2.40513  3.72494  3.29354  2.67741  2.69355  4.24690  2.90347  2.73739  3.18146  2.89801  2.37887  2.77519  2.98518  4.58477  3.61503
          0.01546  4.57283  5.29517  0.61958  0.77255  0.92975  0.50195
    573   2.72654  5.03315  2.90928  2.13066  4.30287  3.06680  3.73308  3.49119  2.27312  2.78703  4.09456  2.80482  3.92698  2.86164  2.98268  2.44769  2.37123  2.93730  5.51380  3.37924    812 e - - -
          2.68618  4.42225  2.77519  2.73123  3.46354  2.40513  3.72494  3.29354  2.67741  2.69355  4.24690  2.90347  2.73739  3.18146  2.89801  2.37887  2.77519  2.98518  4.58477  3.61503
          0.01515  4.59335  5.31570  0.61958  0.77255  0.80073  0.59602
    574   2.82412  5.03666  3.08995  2.50615  4.35627  3.57994  3.86558  3.77627  2.64517  3.36759  4.18221  3.14630  1.53140  2.31591  3.08756  2.51698  3.07624  2.92805  5.59373  4.25636    813 p - - -
          2.68634  4.42266  2.77560  2.73128  3.46299  2.40554  3.72513  3.29282  2.67766  2.69328  4.24731  2.90333  2.73722  3.18005  2.89790  2.37921  2.77517  2.98538  4.58416  3.61504
          0.67605  0.72003  5.37313  1.04737  0.43211  0.35102  1.21728
    575   2.49294  5.13861  3.15310  2.59613  3.61560  3.42564  3.57723  3.19957  2.01503  3.15579  4.19877  2.71066  3.26273  2.45148  2.82959  2.64175  2.90494  3.49041  5.61639  2.73345    817 k - - -
          2.68618  4.42225  2.77519  2.73123  3.46354  2.40513  3.72494  3.29354  2.67741  2.69355  4.24690  2.90347  2.73739  3.18146  2.89801  2.37887  2.77519  2.98518  4.58477  3.61503
          0.01166  4.85283  5.57517  0.61958  0.77255  0.48366  0.95848
    576   2.86530  5.32719  2.79819  2.56467  4.66345  3.63157  3.81445  4.13291  1.19648  3.62320  4.37525  3.10628  3.51399  2.64127  2.82050  2.56911  3.09470  3.17737  5.76119  4.36999    818 k - - -
          2.68618  4.42225  2.77519  2.73123  3.46354  2.40513  3.72494  3.29354  2.67741  2.69355  4.24690  2.90347  2.73739  3.18146  2.89801  2.37887  2.77519  2.98518  4.58477  3.61503
          0.01148  4.86873  5.59108  0.61958  0.77255  0.50768  0.92102
    577   2.64801  3.68826  3.81179  3.24054  3.41070  3.84452  4.10459  2.00298  1.66115  2.71597  3.61615  3.61959  4.22178  3.47306  2.72480  3.09697  3.07420  2.40633  5.09991  3.55974    819 k - - -
          2.68618  4.42225  2.77519  2.73123  3.46354  2.40513  3.72494  3.29354  2.67741  2.69355  4.24690  2.90347  2.73739  3.18146  2.89801  2.37887  2.77519  2.98518  4.58477  3.61503
          0.01148  4.86873  5.59108  0.61958  0.77255  0.50768  0.92102
    578   3.61317  5.63526  4.25359  3.43102  5.12331  4.23415  4.09432  4.39451  1.91204  3.85587  4.74827  3.77829  4.57432  3.23134  0.69738  3.62628  3.75796  2.74456  5.90777  4.78799    820 r - - -
          2.68618  4.42225  2.77519  2.73123  3.46354  2.40513  3.72494  3.29354  2.67741  2.69355  4.24690  2.90347  2.73739  3.18146  2.89801  2.37887  2.77519  2.98518  4.58477  3.61503
          0.01148  4.86873  5.59108  0.61958  0.77255  0.50768  0.92102
    579   3.23780  5.59291  3.53209  2.91646  5.03517  3.92146  3.94426  4.43351  0.95773  3.84838  4.64806  2.64102  4.29219  2.35749  2.24710  2.92530  3.42789  4.04394  5.89701  4.63197    821 k - - -
          2.68622  4.42229  2.77524  2.73127  3.46358  2.40517  3.72378  3.29358  2.67745  2.69359  4.24694  2.90351  2.73744  3.18151  2.89805  2.37891  2.77524  2.98494  4.58481  3.61507
          0.05302  3.03853  5.59108  0.88001  0.53577  0.50768  0.92102
    580   2.58929  4.34954  4.21364  3.63085  3.17241  3.93306  4.22989  1.57899  2.67886  2.27884  3.46404  3.22046  4.30389  3.76113  3.73660  2.90521  2.83014  1.95406  4.96144  3.76485    825 i - - -
          2.68618  4.42225  2.77519  2.73123  3.46354  2.40513  3.72494  3.29354  2.67741  2.69355  4.24690  2.90347  2.73739  3.18146  2.89801  2.37887  2.77519  2.98518  4.58477  3.61503
          0.01148  4.86873  5.59108  0.61958  0.77255  0.50768  0.92102
    581   2.82322  3.72748  3.60346  3.06881  4.32752  3.63845  4.16232  3.72635  2.99525  3.37712  4.21416  3.03139  4.15857  3.36432  2.66447  0.94756  3.14534  3.00088  5.64881  4.37220    826 s - - -
          2.68618  4.42225  2.77519  2.73123  3.46354  2.40513  3.72494  3.29354  2.67741  2.69355  4.24690  2.90347  2.73739  3.18146  2.89801  2.37887  2.77519  2.98518  4.58477  3.61503
          0.01148  4.86873  5.59108  0.61958  0.77255  0.50768  0.92102
    582   2.25364  4.68967  3.53264  2.79739  3.85132  3.76476  4.00183  2.81103  2.72638  2.91265  3.78730  3.42427  4.14919  2.46754  3.33366  2.77939  2.75736  1.54955  5.25495  3.99561    827 v - - -
          2.68618  4.42225  2.77519  2.73123  3.46354  2.40513  3.72494  3.29354  2.67741  2.69355  4.24690  2.90347  2.73739  3.18146  2.89801  2.37887  2.77519  2.98518  4.58477  3.61503
          0.01148  4.86873  5.59108  0.61958  0.77255  0.50768  0.92102
    583   2.38609  5.09792  3.19200  2.63635  3.81904  2.98269  3.85152  3.80967  2.63258  3.38650  4.18117  2.45557  3.26143  2.98568  2.78315  1.65792  2.83621  3.02488  5.60352  4.25077    828 s - - -
          2.68618  4.42225  2.77519  2.73123  3.46354  2.40513  3.72494  3.29354  2.67741  2.69355  4.24690  2.90347  2.73739  3.18146  2.89801  2.37887  2.77519  2.98518  4.58477  3.61503
          0.01148  4.86873  5.59108  0.61958  0.77255  0.50768  0.92102
    584   3.32913  5.64150  3.65395  3.01000  5.10979  3.99224  3.97276  4.48521  0.85445  3.88612  4.70044  2.87455  4.35486  2.65506  2.09021  2.91595  3.50721  4.10837  5.91752  4.68620    829 k - - -
          2.68618  4.42225  2.77519  2.73123  3.46354  2.40513  3.72494  3.29354  2.67741  2.69355  4.24690  2.90347  2.73739  3.18146  2.89801  2.37887  2.77519  2.98518  4.58477  3.61503
          0.08750  4.86873  2.57578  0.61958  0.77255  0.50768  0.92102
    585   2.65410  5.24196  3.15112  2.32309  4.55842  3.63108  3.79868  4.00754  1.53306  3.52397  4.29456  3.11674  4.01974  2.62426  2.30360  2.83346  3.07655  2.54492  5.68176  3.66655    830 k - - -
          2.68618  4.42225  2.77519  2.73123  3.46354  2.40513  3.72494  3.29354  2.67741  2.69355  4.24690  2.90347  2.73739  3.18146  2.89801  2.37887  2.77519  2.98518  4.58477  3.61503
          0.10193  4.79361  2.42334  0.61958  0.77255  0.66901  0.71788
    586   2.77073  4.87974  3.23181  2.67238  4.09453  3.62232  3.12383  3.14698  2.28527  3.12705  3.95805  3.17886  4.01057  2.68750  3.09849  2.59219  1.67609  2.86437  5.39846  3.51540    831 t - - -
          2.68618  4.42225  2.77519  2.73123  3.46354  2.40513  3.72494  3.29354  2.67741  2.69355  4.24690  2.90347  2.73739  3.18146  2.89801  2.37887  2.77519  2.98518  4.58477  3.61503
          0.00913  4.70081        *  0.61958  0.77255  0.00000        *
//
