# Supplementary material for: Correction to: Identification of the meiotic toolkit in diatoms and exploration of meiosis-specific SPO11 and RAD51 homologs in the sexual species Pseudo-nitzschia multistriata and Seminavis robusta
Source: BMC Genomics. 2019 Jul 5;20:544. doi: 10.1186/s12864-019-5942-4 (PMC6610888; doi:10.1186/s12864-019-5942-4)
Supplement: Supplementary file 1 — HMM profiles used for Hmmsearch. (ZIP 1469 kb) [file 12864_2019_5942_MOESM1_ESM.zip › Additional file10/HOP2_HMM]

HMMER3/f [3.1b2 | February 2015]
NAME  Hop2_aln
LENG  196
ALPH  amino
RF    no
MM    no
CONS  yes
CS    no
MAP   yes
DATE  Fri Sep  4 09:32:35 2015
NSEQ  46
EFFN  2.782349
CKSUM 1650618863
STATS LOCAL MSV      -10.6629  0.70560
STATS LOCAL VITERBI  -11.3648  0.70560
STATS LOCAL FORWARD   -4.7232  0.70560
HMM          A        C        D        E        F        G        H        I        K        L        M        N        P        Q        R        S        T        V        W        Y   
            m->m     m->i     m->d     i->m     i->i     d->m     d->d
  COMPO   2.60298  4.40636  2.94625  2.39888  3.64407  3.34778  3.79060  2.91726  2.32248  2.39658  3.72510  2.91701  3.60508  2.84865  2.88648  2.69886  2.85952  2.78621  4.96495  3.47170
          2.68618  4.42225  2.77519  2.73123  3.46354  2.40513  3.72494  3.29354  2.67741  2.69355  4.24690  2.90347  2.73739  3.18146  2.89801  2.37887  2.77519  2.98518  4.58477  3.61503
          0.02906  4.86852  3.86534  0.61958  0.77255  0.00000        *
      1   1.42201  4.51600  3.42201  3.19482  3.64917  3.49160  4.08268  2.62772  3.14381  2.72624  3.04805  3.58405  3.44970  3.43868  3.48276  2.96721  2.59211  2.43434  5.10395  3.49905      1 a - - -
          2.68618  4.42225  2.77519  2.73123  3.46354  2.40513  3.72494  3.29354  2.67741  2.69355  4.24690  2.90347  2.73739  3.18146  2.89801  2.37887  2.77519  2.98518  4.58477  3.61503
          0.01168  4.85114  5.57349  0.61958  0.77255  0.52747  0.89184
      2   2.30157  3.31612  2.92948  1.51931  4.54998  3.60568  3.79741  4.01176  2.49633  3.37116  4.29049  2.96261  3.79359  2.70652  2.94394  2.51201  2.90818  3.31148  5.69471  4.30613      2 e - - -
          2.68618  4.42225  2.77519  2.73123  3.46354  2.40513  3.72494  3.29354  2.67741  2.69355  4.24690  2.90347  2.73739  3.18146  2.89801  2.37887  2.77519  2.98518  4.58477  3.61503
          0.01168  4.85114  5.57349  0.61958  0.77255  0.52747  0.89184
      3   2.44964  5.36156  1.94433  2.03831  4.70333  2.82853  3.61259  4.19043  2.35884  3.66547  4.40470  2.80828  4.00350  2.65604  3.04542  2.24765  2.95763  3.75074  5.79463  4.37992      3 d - - -
          2.68618  4.42225  2.77519  2.73123  3.46354  2.40513  3.72494  3.29354  2.67741  2.69355  4.24690  2.90347  2.73739  3.18146  2.89801  2.37887  2.77519  2.98518  4.58477  3.61503
          0.01168  4.85114  5.57349  0.61958  0.77255  0.52747  0.89184
      4   2.57789  4.26717  4.60038  4.00024  3.36280  4.00544  4.32891  1.89985  3.46075  1.49088  2.79043  4.09117  4.36945  4.00508  3.65244  3.30752  2.43758  2.13149  4.89352  3.71235      4 l - - -
          2.68620  4.42227  2.77521  2.73125  3.46356  2.40514  3.72496  3.29356  2.67742  2.69357  4.24691  2.90348  2.73741  3.18148  2.89802  2.37868  2.77521  2.98520  4.58479  3.61505
          0.06682  2.79957  5.57349  0.32742  1.27576  0.52747  0.89184
      5   3.19839  3.19832  5.17073  4.59739  3.69148  4.48862  4.89696  1.22542  4.42761  2.45142  3.62271  4.63854  4.81588  4.58981  4.48087  3.82531  3.43918  1.13732  4.48057  4.17804      6 v - - -
          2.68618  4.42225  2.77519  2.73123  3.46354  2.40513  3.72494  3.29354  2.67741  2.69355  4.24690  2.90347  2.73739  3.18146  2.89801  2.37887  2.77519  2.98518  4.58477  3.61503
          0.01168  4.85114  5.57349  0.61958  0.77255  0.46054  0.99680
      6   2.82702  5.14725  3.05855  1.92117  4.00829  3.63325  3.30469  3.86050  2.18882  2.06675  3.83304  3.13582  4.02456  2.64057  2.90536  2.83015  3.05812  3.49946  5.62412  2.96109      7 e - - -
          2.68618  4.42225  2.77519  2.73123  3.46354  2.40513  3.72494  3.29354  2.67741  2.69355  4.24690  2.90347  2.73739  3.18146  2.89801  2.37887  2.77519  2.98518  4.58477  3.61503
          0.01148  4.86852  5.59086  0.61958  0.77255  0.48576  0.95510
      7   2.59397  5.33647  2.61203  1.77568  4.68134  3.59770  3.46580  4.16729  2.18026  3.64158  4.37734  2.29846  3.99210  2.61370  2.69575  2.51503  2.89372  3.48198  5.76906  4.35800      8 e - - -
          2.68618  4.42225  2.77519  2.73123  3.46354  2.40513  3.72494  3.29354  2.67741  2.69355  4.24690  2.90347  2.73739  3.18146  2.89801  2.37887  2.77519  2.98518  4.58477  3.61503
          0.01148  4.86852  5.59086  0.61958  0.77255  0.48576  0.95510
      8   4.94804  5.87215  5.69951  5.65680  2.07772  5.37661  4.04257  4.50269  5.43886  3.62810  5.02800  4.93077  5.64754  5.10866  5.24747  4.81542  5.15188  4.47448  4.11652  0.32342      9 Y - - -
          2.68618  4.42225  2.77519  2.73123  3.46354  2.40513  3.72494  3.29354  2.67741  2.69355  4.24690  2.90347  2.73739  3.18146  2.89801  2.37887  2.77519  2.98518  4.58477  3.61503
          0.01148  4.86852  5.59086  0.61958  0.77255  0.48576  0.95510
      9   3.49558  3.20220  5.40065  4.80968  3.49459  4.74828  5.09589  2.58545  4.63814  0.73975  2.26054  4.89647  4.99565  4.68922  4.65218  4.08871  3.72212  2.17963  5.41320  4.33054     10 l - - -
          2.68618  4.42225  2.77519  2.73123  3.46354  2.40513  3.72494  3.29354  2.67741  2.69355  4.24690  2.90347  2.73739  3.18146  2.89801  2.37887  2.77519  2.98518  4.58477  3.61503
          0.01148  4.86852  5.59086  0.61958  0.77255  0.48576  0.95510
     10   2.72607  5.28344  2.92639  2.41437  4.60752  3.60803  3.79637  3.22729  1.78929  3.31043  4.32989  2.27650  4.00085  2.68398  2.33765  2.79913  2.92387  2.92407  5.72836  4.33174     11 k - - -
          2.68618  4.42225  2.77519  2.73123  3.46354  2.40513  3.72494  3.29354  2.67741  2.69355  4.24690  2.90347  2.73739  3.18146  2.89801  2.37887  2.77519  2.98518  4.58477  3.61503
          0.01148  4.86852  5.59086  0.61958  0.77255  0.48576  0.95510
     11   2.72853  5.30902  3.08400  1.77770  4.64340  3.60282  3.79061  3.44769  2.06619  3.60938  4.35273  2.58663  3.99613  2.75118  2.70944  2.20209  2.60076  3.44173  5.74784  4.34427     12 e - - -
          2.68618  4.42225  2.77519  2.73123  3.46354  2.40513  3.72494  3.29354  2.67741  2.69355  4.24690  2.90347  2.73739  3.18146  2.89801  2.37887  2.77519  2.98518  4.58477  3.61503
          0.01148  4.86852  5.59086  0.61958  0.77255  0.48576  0.95510
     12   2.88022  5.23251  3.15621  2.35793  4.52973  3.65759  3.84904  3.97111  2.51060  3.51191  3.80405  2.98207  4.05563  1.19423  3.03202  2.87198  2.78888  3.28429  5.69286  4.32882     13 q - - -
          2.68618  4.42225  2.77519  2.73123  3.46354  2.40513  3.72494  3.29354  2.67741  2.69355  4.24690  2.90347  2.73739  3.18146  2.89801  2.37887  2.77519  2.98518  4.58477  3.61503
          0.01148  4.86852  5.59086  0.61958  0.77255  0.48576  0.95510
     13   2.92450  4.06986  3.51936  2.97291  3.44325  3.80654  3.98115  3.41215  2.55029  3.06822  3.94736  1.47999  4.19754  3.27005  3.32040  3.04345  3.15842  3.15444  5.17537  1.94161     14 n - - -
          2.68618  4.42225  2.77519  2.73123  3.46354  2.40513  3.72494  3.29354  2.67741  2.69355  4.24690  2.90347  2.73739  3.18146  2.89801  2.37887  2.77519  2.98518  4.58477  3.61503
          0.01148  4.86852  5.59086  0.61958  0.77255  0.48576  0.95510
     14   3.75468  5.85814  4.25275  3.43656  5.46915  4.29325  4.08594  4.73593  1.52372  4.06127  4.94069  2.84550  4.61986  3.20798  0.76334  3.71707  3.86580  4.41403  6.00967  4.92185     15 r - - -
          2.68620  4.42227  2.77521  2.73125  3.46356  2.40514  3.72496  3.29356  2.67742  2.69357  4.24560  2.90348  2.73741  3.18148  2.89802  2.37888  2.77521  2.98520  4.58479  3.61505
          0.06563  2.81695  5.59086  0.32742  1.27576  0.48576  0.95510
     15   4.50214  5.97977  5.19503  5.20985  5.99236  4.61958  6.09780  5.92972  5.37302  5.36608  6.51078  5.39823  0.09227  5.71253  5.41452  4.71771  5.01494  5.43689  6.79148  6.15090     17 P - - -
          2.68618  4.42225  2.77519  2.73123  3.46354  2.40513  3.72494  3.29354  2.67741  2.69355  4.24690  2.90347  2.73739  3.18146  2.89801  2.37887  2.77519  2.98518  4.58477  3.61503
          0.01148  4.86852  5.59086  0.61958  0.77255  0.48576  0.95510
     16   4.73952  5.72949  5.71151  5.59353  1.11559  5.33076  4.05098  4.22931  5.37058  2.48300  4.76542  4.90960  5.58011  5.05515  5.18776  4.72789  4.93587  4.21318  4.12928  0.79905     18 y - - -
          2.68618  4.42225  2.77519  2.73123  3.46354  2.40513  3.72494  3.29354  2.67741  2.69355  4.24690  2.90347  2.73739  3.18146  2.89801  2.37887  2.77519  2.98518  4.58477  3.61503
          0.01148  4.86852  5.59086  0.61958  0.77255  0.48576  0.95510
     17   1.43259  4.78829  3.89056  3.57025  5.05232  2.73547  4.72622  4.51892  3.67459  4.14298  4.92176  2.89141  4.23626  3.94601  4.04582  0.93809  3.26706  3.87879  6.33142  5.09535     19 s - - -
          2.68618  4.42225  2.77519  2.73123  3.46354  2.40513  3.72494  3.29354  2.67741  2.69355  4.24690  2.90347  2.73739  3.18146  2.89801  2.37887  2.77519  2.98518  4.58477  3.61503
          0.01148  4.86852  5.59086  0.61958  0.77255  0.48576  0.95510
     18   1.83966  4.31584  4.60862  4.01751  2.85871  4.04375  4.39221  1.97019  3.86197  2.49979  3.44566  4.12618  4.41587  4.04600  3.96835  2.80435  2.72602  1.52327  4.97595  3.79123     20 v - - -
          2.68618  4.42225  2.77519  2.73123  3.46354  2.40513  3.72494  3.29354  2.67741  2.69355  4.24690  2.90347  2.73739  3.18146  2.89801  2.37887  2.77519  2.98518  4.58477  3.61503
          0.01148  4.86852  5.59086  0.61958  0.77255  0.48576  0.95510
     19   2.73177  4.98181  3.27192  2.72368  4.22826  3.67186  3.90069  2.93977  2.71279  3.25437  4.07852  1.51434  4.07202  2.47269  3.16544  2.74653  2.39330  2.96971  5.51532  4.19339     21 n - - -
          2.68618  4.42225  2.77519  2.73123  3.46354  2.40513  3.72494  3.29354  2.67741  2.69355  4.24690  2.90347  2.73739  3.18146  2.89801  2.37887  2.77519  2.98518  4.58477  3.61503
          0.01148  4.86852  5.59086  0.61958  0.77255  0.48576  0.95510
     20   3.74491  6.52080  0.45943  2.48990  5.78695  3.75645  4.45785  5.41441  3.68874  4.84632  5.78698  2.60242  4.47185  3.65294  4.43722  3.55180  4.07939  4.91889  6.98143  5.33120     22 D - - -
          2.68618  4.42225  2.77519  2.73123  3.46354  2.40513  3.72494  3.29354  2.67741  2.69355  4.24690  2.90347  2.73739  3.18146  2.89801  2.37887  2.77519  2.98518  4.58477  3.61503
          0.01148  4.86852  5.59086  0.61958  0.77255  0.48576  0.95510
     21   3.12012  4.84166  5.68492  5.18657  4.12007  5.16127  5.77823  0.96475  5.10032  1.83714  3.88954  5.31425  5.39666  5.30494  5.22168  4.56423  3.87459  1.24957  6.12483  4.93685     23 i - - -
          2.68618  4.42225  2.77519  2.73123  3.46354  2.40513  3.72494  3.29354  2.67741  2.69355  4.24690  2.90347  2.73739  3.18146  2.89801  2.37887  2.77519  2.98518  4.58477  3.61503
          0.01148  4.86852  5.59086  0.61958  0.77255  0.48576  0.95510
     22   2.58064  4.29547  4.72075  4.12007  2.40353  4.07169  4.40616  2.19476  3.94215  2.19224  3.23278  4.18232  4.43223  4.10404  4.00817  2.24738  3.13786  1.41580  4.94360  3.76340     24 v - - -
          2.68618  4.42225  2.77519  2.73123  3.46354  2.40513  3.72494  3.29354  2.67741  2.69355  4.24690  2.90347  2.73739  3.18146  2.89801  2.37887  2.77519  2.98518  4.58477  3.61503
          0.01148  4.86852  5.59086  0.61958  0.77255  0.48576  0.95510
     23   2.21249  5.29049  2.76797  2.54092  4.61930  3.20367  3.80484  4.09123  2.55117  3.18417  4.34274  2.57900  4.00508  1.80186  3.04083  2.21821  2.73588  3.67392  5.74118  4.34252     25 q - - -
          2.68618  4.42225  2.77519  2.73123  3.46354  2.40513  3.72494  3.29354  2.67741  2.69355  4.24690  2.90347  2.73739  3.18146  2.89801  2.37887  2.77519  2.98518  4.58477  3.61503
          0.01148  4.86852  5.59086  0.61958  0.77255  0.48576  0.95510
     24   2.63960  5.39376  3.05956  2.97359  4.97216  3.70855  3.90371  4.64811  3.34446  4.20823  5.07119  0.58668  4.37711  3.65418  3.76236  3.26136  3.61685  4.16841  6.25443  4.83155     26 N - - -
          2.68618  4.42225  2.77519  2.73123  3.46354  2.40513  3.72494  3.29354  2.67741  2.69355  4.24690  2.90347  2.73739  3.18146  2.89801  2.37887  2.77519  2.98518  4.58477  3.61503
          0.01148  4.86852  5.59086  0.61958  0.77255  0.48576  0.95510
     25   4.48537  5.70312  5.78058  5.50874  3.85410  5.24475  5.90486  3.16616  5.30841  0.21805  3.71154  5.72497  5.57195  5.40459  5.28812  5.10371  4.75799  3.43693  5.97204  4.90114     27 L - - -
          2.68618  4.42225  2.77519  2.73123  3.46354  2.40513  3.72494  3.29354  2.67741  2.69355  4.24690  2.90347  2.73739  3.18146  2.89801  2.37887  2.77519  2.98518  4.58477  3.61503
          0.01148  4.86852  5.59086  0.61958  0.77255  0.48576  0.95510
     26   3.13234  5.50154  3.28306  2.78498  4.87390  3.49626  1.31058  4.30752  1.86661  3.77551  4.57036  3.29568  4.22010  2.21939  2.83330  2.87453  3.34626  3.91968  5.87538  4.55609     28 h - - -
          2.68618  4.42225  2.77519  2.73123  3.46354  2.40513  3.72494  3.29354  2.67741  2.69355  4.24690  2.90347  2.73739  3.18146  2.89801  2.37887  2.77519  2.98518  4.58477  3.61503
          0.01148  4.86852  5.59086  0.61958  0.77255  0.48576  0.95510
     27   2.99856  5.45886  3.06954  2.50679  4.81321  2.70909  3.90039  4.27888  1.85670  3.75587  4.52242  1.35607  4.11541  3.01152  2.81561  2.79633  3.23002  3.86001  5.88059  4.49683     29 n - - -
          2.68601  4.42236  2.77470  2.73134  3.46365  2.40524  3.72506  3.29365  2.67724  2.69366  4.24701  2.90323  2.73751  3.18157  2.89812  2.37878  2.77531  2.98529  4.58488  3.61514
          0.06563  2.81695  5.59086  1.41835  0.27722  0.48576  0.95510
     28   2.46555  5.32744  2.86970  1.88910  3.64759  3.59896  3.78649  4.15285  1.86919  3.63118  4.36905  2.70969  3.99264  2.36764  2.56457  2.68549  3.05592  3.50261  5.76181  4.35306     36 k - - -
          2.68618  4.42225  2.77519  2.73123  3.46354  2.40513  3.72494  3.29354  2.67741  2.69355  4.24690  2.90347  2.73739  3.18146  2.89801  2.37887  2.77519  2.98518  4.58477  3.61503
          0.01148  4.86852  5.59086  0.61958  0.77255  0.48576  0.95510
     29   2.84496  3.90100  4.63371  4.02994  2.98459  3.99419  3.17582  1.98684  3.85178  2.43916  3.15706  3.53753  4.35961  4.01555  3.92154  3.11044  3.07711  1.39748  4.86565  2.66012     37 v - - -
          2.68602  4.42236  2.77531  2.73135  3.46334  2.40505  3.72506  3.29315  2.67738  2.69318  4.24701  2.90358  2.73751  3.18158  2.89812  2.37898  2.77518  2.98530  4.58488  3.61514
          0.22703  1.61260  5.59086  0.52867  0.89011  0.48576  0.95510
     30   2.68580  5.20870  3.14670  2.61713  4.60258  2.19345  3.87057  4.06356  2.22550  3.58889  4.35263  2.64194  3.68308  2.98534  3.10931  2.09680  1.92314  3.65048  5.75568  4.37482     40 t - - -
          2.68618  4.42225  2.77519  2.73123  3.46354  2.40513  3.72494  3.29354  2.67741  2.69355  4.24690  2.90347  2.73739  3.18146  2.89801  2.37887  2.77519  2.98518  4.58477  3.61503
          0.01148  4.86852  5.59086  0.61958  0.77255  0.48576  0.95510
     31   3.93273  5.91011  4.39154  3.64342  5.54381  4.37892  4.23900  4.86222  0.40557  4.18907  5.10775  3.95867  4.74887  3.37681  2.36084  3.91359  4.05626  4.55360  6.09849  5.04585     41 K - - -
          2.68618  4.42225  2.77519  2.73123  3.46354  2.40513  3.72494  3.29354  2.67741  2.69355  4.24690  2.90347  2.73739  3.18146  2.89801  2.37887  2.77519  2.98518  4.58477  3.61503
          0.01148  4.86852  5.59086  0.61958  0.77255  0.48576  0.95510
     32   2.07984  4.94756  3.35796  2.82301  4.34483  3.63153  3.99865  3.76017  2.81793  3.37585  4.19192  3.17661  2.51966  2.79058  3.26637  2.55858  1.48778  3.18186  5.62481  4.30776     42 t - - -
          2.68618  4.42225  2.77519  2.73123  3.46354  2.40513  3.72494  3.29354  2.67741  2.69355  4.24690  2.90347  2.73739  3.18146  2.89801  2.37887  2.77519  2.98518  4.58477  3.61503
          0.01148  4.86852  5.59086  0.61958  0.77255  0.48576  0.95510
     33   1.67624  4.83035  3.37735  2.59915  4.01921  3.71215  3.93239  3.16980  2.80017  3.06629  3.61325  2.35592  4.09877  2.95154  3.23317  2.71520  2.76812  2.33850  5.37035  3.69213     43 a - - -
          2.68618  4.42225  2.77519  2.73123  3.46354  2.40513  3.72494  3.29354  2.67741  2.69355  4.24690  2.90347  2.73739  3.18146  2.89801  2.37887  2.77519  2.98518  4.58477  3.61503
          0.01148  4.86852  5.59086  0.61958  0.77255  0.48576  0.95510
     34   1.64258  4.42410  4.61361  4.03556  3.56717  4.14673  4.51730  2.52973  3.90302  2.14841  2.96372  4.19656  4.51803  4.11152  4.05311  3.45567  2.55996  1.38553  5.14107  3.95337     44 v - - -
          2.68618  4.42225  2.77519  2.73123  3.46354  2.40513  3.72494  3.29354  2.67741  2.69355  4.24690  2.90347  2.73739  3.18146  2.89801  2.37887  2.77519  2.98518  4.58477  3.61503
          0.01148  4.86852  5.59086  0.61958  0.77255  0.48576  0.95510
     35   2.26790  4.45445  3.97997  3.40634  3.57058  3.90164  4.17958  2.49233  3.33318  1.96338  3.31352  3.74067  4.27524  1.93089  3.62145  3.16565  2.35908  2.29801  5.06123  3.85026     45 q - - -
          2.68618  4.42225  2.77519  2.73123  3.46354  2.40513  3.72494  3.29354  2.67741  2.69355  4.24690  2.90347  2.73739  3.18146  2.89801  2.37887  2.77519  2.98518  4.58477  3.61503
          0.01148  4.86852  5.59086  0.61958  0.77255  0.48576  0.95510
     36   3.92631  5.91988  4.51149  3.63281  5.57424  4.39803  4.16997  4.83712  0.46449  4.14533  5.05511  3.93299  4.72945  3.29970  2.06493  3.89767  4.02188  4.53468  6.05986  5.01850     46 K - - -
          2.68618  4.42225  2.77519  2.73123  3.46354  2.40513  3.72494  3.29354  2.67741  2.69355  4.24690  2.90347  2.73739  3.18146  2.89801  2.37887  2.77519  2.98518  4.58477  3.61503
          0.01148  4.86852  5.59086  0.61958  0.77255  0.48576  0.95510
     37   1.16617  3.44381  3.49961  3.34196  3.70058  3.81161  4.18803  2.51342  3.28368  2.62267  3.67762  3.68499  4.23840  3.56859  3.60023  2.51830  2.97467  2.80005  5.16544  3.94589     47 a - - -
          2.68618  4.42225  2.77519  2.73123  3.46354  2.40513  3.72494  3.29354  2.67741  2.69355  4.24690  2.90347  2.73739  3.18146  2.89801  2.37887  2.77519  2.98518  4.58477  3.61503
          0.01148  4.86852  5.59086  0.61958  0.77255  0.48576  0.95510
     38   4.17329  5.36201  6.08636  5.50753  3.51365  5.59725  5.88281  2.47783  5.38013  0.44309  2.63298  5.74946  5.56126  5.20351  5.31481  5.00467  4.37073  2.43593  5.80323  4.89034     48 L - - -
          2.68618  4.42225  2.77519  2.73123  3.46354  2.40513  3.72494  3.29354  2.67741  2.69355  4.24690  2.90347  2.73739  3.18146  2.89801  2.37887  2.77519  2.98518  4.58477  3.61503
          0.01148  4.86852  5.59086  0.61958  0.77255  0.48576  0.95510
     39   2.94532  5.46478  1.60164  1.49625  4.79842  3.62896  3.88028  4.28750  2.51890  3.76437  4.51556  2.87649  4.06717  2.98792  2.79172  2.89525  3.02467  3.48544  5.89761  4.47430     49 e - - -
          2.68618  4.42225  2.77519  2.73123  3.46354  2.40513  3.72494  3.29354  2.67741  2.69355  4.24690  2.90347  2.73739  3.18146  2.89801  2.37887  2.77519  2.98518  4.58477  3.61503
          0.01148  4.86852  5.59086  0.61958  0.77255  0.48576  0.95510
     40   2.08956  4.49060  2.77124  2.39016  4.63096  3.60268  3.51707  4.10701  2.36985  3.59933  4.34463  2.77605  3.99602  2.27751  3.02240  2.02783  2.52574  3.37786  5.74145  4.33923     50 s - - -
          2.68618  4.42225  2.77519  2.73123  3.46354  2.40513  3.72494  3.29354  2.67741  2.69355  4.24690  2.90347  2.73739  3.18146  2.89801  2.37887  2.77519  2.98518  4.58477  3.61503
          0.01148  4.86852  5.59086  0.61958  0.77255  0.48576  0.95510
     41   4.48537  5.70312  5.78058  5.50874  3.85410  5.24475  5.90486  3.16616  5.30841  0.21805  3.71154  5.72497  5.57195  5.40459  5.28812  5.10371  4.75799  3.43693  5.97204  4.90114     51 L - - -
          2.68618  4.42225  2.77519  2.73123  3.46354  2.40513  3.72494  3.29354  2.67741  2.69355  4.24690  2.90347  2.73739  3.18146  2.89801  2.37887  2.77519  2.98518  4.58477  3.61503
          0.01148  4.86852  5.59086  0.61958  0.77255  0.48576  0.95510
     42   1.80599  4.58514  3.68124  3.11535  3.73358  3.80201  3.10733  3.00973  3.06682  2.72923  3.69395  3.52942  4.18711  3.37784  2.99725  2.66563  2.65064  1.68769  5.17023  3.93158     52 v - - -
          2.68618  4.42225  2.77519  2.73123  3.46354  2.40513  3.72494  3.29354  2.67741  2.69355  4.24690  2.90347  2.73739  3.18146  2.89801  2.37887  2.77519  2.98518  4.58477  3.61503
          0.01148  4.86852  5.59086  0.61958  0.77255  0.48576  0.95510
     43   2.14788  5.33436  2.41056  2.11304  4.67532  3.33992  3.79205  4.15909  2.15408  3.06712  4.37657  2.96048  3.99675  2.30624  3.02336  2.25879  3.06287  3.72288  5.76912  4.35945     53 e - - -
          2.68618  4.42225  2.77519  2.73123  3.46354  2.40513  3.72494  3.29354  2.67741  2.69355  4.24690  2.90347  2.73739  3.18146  2.89801  2.37887  2.77519  2.98518  4.58477  3.61503
          0.01148  4.86852  5.59086  0.61958  0.77255  0.48576  0.95510
     44   2.55419  5.35176  2.76890  1.89245  4.69477  3.60166  3.79835  4.18092  2.25321  3.65611  4.39395  2.47165  4.00180  2.07810  3.03315  2.26680  2.69421  3.74148  5.78482  4.37232     54 e - - -
          2.68618  4.42225  2.77519  2.73123  3.46354  2.40513  3.72494  3.29354  2.67741  2.69355  4.24690  2.90347  2.73739  3.18146  2.89801  2.37887  2.77519  2.98518  4.58477  3.61503
          0.01148  4.86852  5.59086  0.61958  0.77255  0.48576  0.95510
     45   2.74645  5.36890  2.60107  2.44274  4.70860  1.72115  3.16081  4.19334  2.20111  3.67115  4.41307  2.39083  4.01637  2.78322  2.87802  2.73701  3.09519  3.75706  5.80232  4.39005     55 g - - -
          2.68618  4.42225  2.77519  2.73123  3.46354  2.40513  3.72494  3.29354  2.67741  2.69355  4.24690  2.90347  2.73739  3.18146  2.89801  2.37887  2.77519  2.98518  4.58477  3.61503
          0.01148  4.86852  5.59086  0.61958  0.77255  0.48576  0.95510
     46   2.74704  5.36478  2.92494  2.02876  4.71791  3.63550  3.44164  4.19422  1.80934  3.44910  4.40718  3.10392  4.02765  2.44346  1.80920  2.83453  3.09944  3.76059  5.78350  4.38922     56 r - - -
          2.68618  4.42225  2.77519  2.73123  3.46354  2.40513  3.72494  3.29354  2.67741  2.69355  4.24690  2.90347  2.73739  3.18146  2.89801  2.37887  2.77519  2.98518  4.58477  3.61503
          0.01148  4.86852  5.59086  0.61958  0.77255  0.48576  0.95510
     47   3.79474  4.98210  5.87502  5.39574  4.07343  5.40955  6.07131  0.65040  5.32802  1.88427  3.80222  5.56804  5.57100  5.48651  5.44492  4.84577  4.04572  1.66481  6.25889  5.12087     57 I - - -
          2.68618  4.42225  2.77519  2.73123  3.46354  2.40513  3.72494  3.29354  2.67741  2.69355  4.24690  2.90347  2.73739  3.18146  2.89801  2.37887  2.77519  2.98518  4.58477  3.61503
          0.01148  4.86852  5.59086  0.61958  0.77255  0.48576  0.95510
     48   2.83736  4.45747  3.90091  2.75362  2.67174  3.86214  3.20329  2.51451  2.83017  2.30641  3.32992  3.39333  4.23799  3.54138  3.56582  2.96932  2.15643  1.96985  5.05223  3.83612     58 v - - -
          2.68618  4.42225  2.77519  2.73123  3.46354  2.40513  3.72494  3.29354  2.67741  2.69355  4.24690  2.90347  2.73739  3.18146  2.89801  2.37887  2.77519  2.98518  4.58477  3.61503
          0.01148  4.86852  5.59086  0.61958  0.77255  0.48576  0.95510
     49   2.54915  2.87325  3.34822  2.01703  3.35521  2.58247  3.92008  3.45672  2.77408  2.90830  3.95084  3.28356  4.08899  2.94014  3.21364  2.14462  2.76563  2.98267  5.40079  4.10282     59 e - - -
          2.68618  4.42225  2.77519  2.73123  3.46354  2.40513  3.72494  3.29354  2.67741  2.69355  4.24690  2.90347  2.73739  3.18146  2.89801  2.37887  2.77519  2.98518  4.58477  3.61503
          0.01148  4.86852  5.59086  0.61958  0.77255  0.48576  0.95510
     50   3.78394  5.86858  4.27794  3.46576  5.48912  4.30793  4.09913  4.75435  0.56797  4.07676  4.96184  3.32848  4.63801  3.22284  1.93019  3.74753  3.89324  4.43547  6.01938  4.93871     60 K - - -
          2.68618  4.42225  2.77519  2.73123  3.46354  2.40513  3.72494  3.29354  2.67741  2.69355  4.24690  2.90347  2.73739  3.18146  2.89801  2.37887  2.77519  2.98518  4.58477  3.61503
          0.01148  4.86852  5.59086  0.61958  0.77255  0.48576  0.95510
     51   2.46512  4.69890  3.51271  2.65185  3.86073  3.75622  3.99023  3.14639  2.92223  2.46131  3.22693  3.16508  2.82548  3.05996  3.32513  2.65297  2.00625  2.22580  5.26020  3.99758     61 t - - -
          2.68618  4.42225  2.77519  2.73123  3.46354  2.40513  3.72494  3.29354  2.67741  2.69355  4.24690  2.90347  2.73739  3.18146  2.89801  2.37887  2.77519  2.98518  4.58477  3.61503
          0.01148  4.86852  5.59086  0.61958  0.77255  0.48576  0.95510
     52   2.79394  4.83610  4.67008  4.20450  1.29870  4.36760  4.13757  3.35157  4.09335  2.98468  3.99379  3.70828  4.74852  4.23657  4.23516  3.23780  3.64287  3.16825  4.45839  1.19353     62 y - - -
          2.68618  4.42225  2.77519  2.73123  3.46354  2.40513  3.72494  3.29354  2.67741  2.69355  4.24690  2.90347  2.73739  3.18146  2.89801  2.37887  2.77519  2.98518  4.58477  3.61503
          0.01148  4.86852  5.59086  0.61958  0.77255  0.48576  0.95510
     53   4.27629  5.85190  5.11731  5.15726  6.10173  0.09419  6.09874  6.04036  5.44606  5.50412  6.55537  5.28583  5.24718  5.69675  5.48108  4.48797  4.81622  5.39148  6.84653  6.26644     63 G - - -
          2.68618  4.42225  2.77519  2.73123  3.46354  2.40513  3.72494  3.29354  2.67741  2.69355  4.24690  2.90347  2.73739  3.18146  2.89801  2.37887  2.77519  2.98518  4.58477  3.61503
          0.01148  4.86852  5.59086  0.61958  0.77255  0.48576  0.95510
     54   4.29787  6.05069  4.53651  4.07451  5.69899  4.53632  4.79771  5.24960  0.22272  4.62228  5.61448  4.41561  5.03489  3.99447  3.20695  4.32927  4.51327  4.93135  6.38548  5.41993     64 K - - -
          2.68618  4.42225  2.77519  2.73123  3.46354  2.40513  3.72494  3.29354  2.67741  2.69355  4.24690  2.90347  2.73739  3.18146  2.89801  2.37887  2.77519  2.98518  4.58477  3.61503
          0.01148  4.86852  5.59086  0.61958  0.77255  0.48576  0.95510
     55   2.55466  4.54367  3.74809  3.18007  3.67986  3.82701  3.64132  2.24379  3.12564  2.75267  3.35474  3.57709  4.20656  1.64558  3.47006  2.93742  2.89623  2.09251  5.13057  3.89968     65 q - - -
          2.68618  4.42225  2.77519  2.73123  3.46354  2.40513  3.72494  3.29354  2.67741  2.69355  4.24690  2.90347  2.73739  3.18146  2.89801  2.37887  2.77519  2.98518  4.58477  3.61503
          0.01148  4.86852  5.59086  0.61958  0.77255  0.48576  0.95510
     56   2.38650  4.85229  3.36126  2.80071  4.04597  3.70709  3.92430  2.81443  1.88808  3.09023  3.93710  3.29305  4.09384  2.93854  3.02322  2.35826  2.18452  2.57033  4.51204  4.09359     66 k - - -
          2.68618  4.42225  2.77519  2.73123  3.46354  2.40513  3.72494  3.29354  2.67741  2.69355  4.24690  2.90347  2.73739  3.18146  2.89801  2.37887  2.77519  2.98518  4.58477  3.61503
          0.01148  4.86852  5.59086  0.61958  0.77255  0.48576  0.95510
     57   3.34371  4.64638  5.27972  4.71836  3.27344  4.65298  5.01266  0.86261  4.56268  2.37863  3.62705  4.78047  4.95278  4.70825  4.62318  3.99564  3.58245  1.56539  5.42385  3.18612     67 i - - -
          2.68618  4.42225  2.77519  2.73123  3.46354  2.40513  3.72494  3.29354  2.67741  2.69355  4.24690  2.90347  2.73739  3.18146  2.89801  2.37887  2.77519  2.98518  4.58477  3.61503
          0.01148  4.86852  5.59086  0.61958  0.77255  0.48576  0.95510
     58   4.96521  5.87604  5.71829  5.68177  1.96618  5.39042  4.03650  4.51230  5.46151  3.63260  5.03334  4.93383  5.65516  5.11417  5.25954  4.82447  5.16510  4.48469  4.10900  0.34281     68 Y - - -
          2.68618  4.42225  2.77519  2.73123  3.46354  2.40513  3.72494  3.29354  2.67741  2.69355  4.24690  2.90347  2.73739  3.18146  2.89801  2.37887  2.77519  2.98518  4.58477  3.61503
          0.01148  4.86852  5.59086  0.61958  0.77255  0.48576  0.95510
     59   2.57182  2.07900  4.61017  4.00773  2.86522  3.99065  3.15429  2.41539  3.83423  2.35935  3.36998  4.08557  4.35647  4.00228  3.91212  2.72244  3.07653  1.65859  4.87065  3.36224     69 v - - -
          2.68618  4.42225  2.77519  2.73123  3.46354  2.40513  3.72494  3.29354  2.67741  2.69355  4.24690  2.90347  2.73739  3.18146  2.89801  2.37887  2.77519  2.98518  4.58477  3.61503
          0.01148  4.86852  5.59086  0.61958  0.77255  0.48576  0.95510
     60   1.83587  1.80708  4.33220  3.74460  3.12899  3.94583  4.25596  2.67156  3.62032  2.51002  3.43057  3.94068  3.48187  3.83642  3.46706  3.09283  3.07493  2.23331  4.92741  3.12744     70 c - - -
          2.68618  4.42225  2.77519  2.73123  3.46354  2.40513  3.72494  3.29354  2.67741  2.69355  4.24690  2.90347  2.73739  3.18146  2.89801  2.37887  2.77519  2.98518  4.58477  3.61503
          0.01148  4.86852  5.59086  0.61958  0.77255  0.48576  0.95510
     61   2.82913  5.22227  2.77487  2.56953  4.52249  3.62064  3.56775  3.97696  1.89781  2.65584  4.27544  2.14965  4.01313  2.92587  2.74046  2.68741  2.92074  2.44975  5.68215  4.30162     71 k - - -
          2.68618  4.42225  2.77519  2.73123  3.46354  2.40513  3.72494  3.29354  2.67741  2.69355  4.24690  2.90347  2.73739  3.18146  2.89801  2.37887  2.77519  2.98518  4.58477  3.61503
          0.01148  4.86852  5.59086  0.61958  0.77255  0.48576  0.95510
     62   3.36788  5.99951  2.23188  1.28943  5.29843  3.70985  4.18708  4.83047  3.13409  4.28551  5.10018  3.15688  4.29763  1.21399  3.70577  3.25153  3.64078  4.37600  6.42003  4.91353     72 q - - -
          2.68618  4.42225  2.77519  2.73123  3.46354  2.40513  3.72494  3.29354  2.67741  2.69355  4.24690  2.90347  2.73739  3.18146  2.89801  2.37887  2.77519  2.98518  4.58477  3.61503
          0.01148  4.86852  5.59086  0.61958  0.77255  0.48576  0.95510
     63   2.83254  5.33390  1.84164  2.13955  4.67451  3.60156  3.79286  3.51685  2.21452  3.63696  4.37625  2.98433  3.99791  2.09418  2.90058  2.50698  3.06404  3.44541  5.76856  4.35968     73 d - - -
          2.68618  4.42225  2.77519  2.73123  3.46354  2.40513  3.72494  3.29354  2.67741  2.69355  4.24690  2.90347  2.73739  3.18146  2.89801  2.37887  2.77519  2.98518  4.58477  3.61503
          0.01148  4.86852  5.59086  0.61958  0.77255  0.48576  0.95510
     64   2.68955  4.22925  2.42859  1.98379  4.66385  3.34140  3.78690  4.14653  2.22481  3.25357  4.36553  3.06812  3.37540  2.03179  3.01570  2.41517  2.84011  3.71163  5.75905  4.35088     74 e - - -
          2.68618  4.42225  2.77519  2.73123  3.46354  2.40513  3.72494  3.29354  2.67741  2.69355  4.24690  2.90347  2.73739  3.18146  2.89801  2.37887  2.77519  2.98518  4.58477  3.61503
          0.01148  4.86852  5.59086  0.61958  0.77255  0.48576  0.95510
     65   2.83863  4.41428  4.00423  3.17698  2.47593  3.88556  4.16519  2.59971  3.08987  1.58051  3.52479  3.39627  3.07816  3.61550  3.62385  2.56181  2.58035  2.53515  5.01449  3.80613     75 l - - -
          2.68618  4.42225  2.77519  2.73123  3.46354  2.40513  3.72494  3.29354  2.67741  2.69355  4.24690  2.90347  2.73739  3.18146  2.89801  2.37887  2.77519  2.98518  4.58477  3.61503
          0.01148  4.86852  5.59086  0.61958  0.77255  0.48576  0.95510
     66   2.56302  3.68322  2.39341  1.79363  4.60818  3.43478  3.38642  3.69036  2.53785  3.35860  4.32988  2.68907  3.39187  2.64771  3.02697  2.66754  2.91132  3.40724  5.72899  3.47205     76 e - - -
          2.68618  4.42225  2.77519  2.73123  3.46354  2.40513  3.72494  3.29354  2.67741  2.69355  4.24690  2.90347  2.73739  3.18146  2.89801  2.37887  2.77519  2.98518  4.58477  3.61503
          0.01148  4.86852  5.59086  0.61958  0.77255  0.48576  0.95510
     67   2.63948  5.07629  2.66318  2.14015  3.91265  3.38433  3.84741  3.03184  2.39503  2.49473  3.88085  3.08229  4.03721  2.64482  3.10461  2.60312  2.68599  2.56154  5.56889  4.22208     77 e - - -
          2.68618  4.42225  2.77519  2.73123  3.46354  2.40513  3.72494  3.29354  2.67741  2.69355  4.24690  2.90347  2.73739  3.18146  2.89801  2.37887  2.77519  2.98518  4.58477  3.61503
          0.03039  4.86852  3.80552  0.61958  0.77255  0.48576  0.95510
     68   2.33951  4.14204  3.04729  2.32155  4.19856  3.66226  3.64620  3.60779  2.68387  2.85227  3.69332  2.75804  2.08717  3.03086  3.14165  2.86799  2.69023  2.60400  5.48543  4.16119     78 p - - -
          2.68618  4.42225  2.77519  2.73123  3.46354  2.40513  3.72494  3.29354  2.67741  2.69355  4.24690  2.90347  2.73739  3.18146  2.89801  2.37887  2.77519  2.98518  4.58477  3.61503
          0.01170  4.84983  5.57217  0.61958  0.77255  0.45876  0.99986
     69   2.73207  5.30455  2.27596  2.26483  4.63708  3.60198  3.79083  3.46512  2.24220  3.35033  4.34863  2.57434  2.96372  2.89137  3.02146  2.29823  2.32944  3.43227  5.74486  4.34151     79 k - - -
          2.68618  4.42225  2.77519  2.73123  3.46354  2.40513  3.72494  3.29354  2.67741  2.69355  4.24690  2.90347  2.73739  3.18146  2.89801  2.37887  2.77519  2.98518  4.58477  3.61503
          0.01148  4.86852  5.59086  0.61958  0.77255  0.48576  0.95510
     70   2.59449  5.33190  2.44653  1.96896  4.67267  2.52730  3.79152  3.77286  2.38814  3.63554  4.37440  2.67821  3.17161  2.88974  3.02315  2.20087  2.76422  3.72037  5.76729  4.35790     80 e - - -
          2.68623  4.42250  2.77510  2.73087  3.46357  2.40523  3.72519  3.29365  2.67766  2.69305  4.24504  2.90371  2.73764  3.18152  2.89825  2.37912  2.77507  2.98465  4.58502  3.61528
          0.56508  1.04263  2.53633  0.68527  0.70108  0.48576  0.95510
     71   2.52766  5.27255  2.62147  1.77739  4.60424  2.97970  3.41812  3.69932  2.50151  3.30536  4.31677  3.04554  3.71443  2.74146  2.49132  2.41788  2.93555  3.10617  5.71331  4.31055     83 e - - -
          2.68618  4.42225  2.77519  2.73123  3.46354  2.40513  3.72494  3.29354  2.67741  2.69355  4.24690  2.90347  2.73739  3.18146  2.89801  2.37887  2.77519  2.98518  4.58477  3.61503
          0.01242  4.79009  5.51244  0.61958  0.77255  0.39200  1.12609
     72   2.82402  5.31521  2.39100  1.78646  4.65207  3.38441  3.78855  3.10026  2.19879  3.61697  3.91762  2.63970  3.99381  2.48989  3.01808  2.58732  2.91205  3.20654  5.75279  4.34674     84 e - - -
          2.68618  4.42225  2.77519  2.73123  3.46354  2.40513  3.72494  3.29354  2.67741  2.69355  4.24690  2.90347  2.73739  3.18146  2.89801  2.37887  2.77519  2.98518  4.58477  3.61503
          0.01148  4.86852  5.59086  0.61958  0.77255  0.48576  0.95510
     73   2.69326  5.21214  2.35527  2.21558  4.50883  3.61931  3.81268  3.20043  2.43945  1.99948  4.26593  2.55226  4.01188  2.73100  2.87676  2.81360  2.90061  3.32115  5.67481  4.29511     85 l - - -
          2.68618  4.42225  2.77519  2.73123  3.46354  2.40513  3.72494  3.29354  2.67741  2.69355  4.24690  2.90347  2.73739  3.18146  2.89801  2.37887  2.77519  2.98518  4.58477  3.61503
          0.01148  4.86852  5.59086  0.61958  0.77255  0.48576  0.95510
     74   2.11771  4.70689  3.30622  2.68408  2.87346  3.75321  3.77017  2.85500  2.52077  2.75809  3.41467  3.40012  4.13682  2.86701  2.90613  2.82923  2.93216  2.31910  5.26669  2.96204     86 a - - -
          2.68618  4.42225  2.77519  2.73123  3.46354  2.40513  3.72494  3.29354  2.67741  2.69355  4.24690  2.90347  2.73739  3.18146  2.89801  2.37887  2.77519  2.98518  4.58477  3.61503
          0.01148  4.86852  5.59086  0.61958  0.77255  0.48576  0.95510
     75   2.32130  5.32814  2.68251  2.04995  4.66983  3.32594  3.78706  4.15354  2.31502  3.63197  4.36985  2.77401  3.99277  2.71451  2.70607  2.31401  2.11526  3.54259  5.76279  4.35365     87 e - - -
          2.68618  4.42225  2.77519  2.73123  3.46354  2.40513  3.72494  3.29354  2.67741  2.69355  4.24690  2.90347  2.73739  3.18146  2.89801  2.37887  2.77519  2.98518  4.58477  3.61503
          0.03239  4.86852  3.72192  0.61958  0.77255  0.48576  0.95510
     76   2.88487  4.26185  4.80863  4.19667  2.57200  4.05297  4.37972  2.19611  3.99135  1.32448  2.54786  4.20204  3.37308  4.12251  4.01107  3.36378  3.11622  2.37466  3.41162  3.26682     88 l - - -
          2.68618  4.42225  2.77519  2.73123  3.46354  2.40513  3.72494  3.29354  2.67741  2.69355  4.24690  2.90347  2.73739  3.18146  2.89801  2.37887  2.77519  2.98518  4.58477  3.61503
          0.01172  4.84785  5.57019  0.61958  0.77255  0.53510  0.88095
     77   2.72029  5.51656  1.59330  1.64992  4.84945  3.62636  3.90282  4.34453  2.31159  3.81600  4.56983  3.08667  4.08161  2.35868  3.20433  2.92145  2.98711  3.90241  5.94694  4.51369     89 d - - -
          2.68618  4.42225  2.77519  2.73123  3.46354  2.40513  3.72494  3.29354  2.67741  2.69355  4.24690  2.90347  2.73739  3.18146  2.89801  2.37887  2.77519  2.98518  4.58477  3.61503
          0.01172  4.84785  5.57019  0.61958  0.77255  0.53510  0.88095
     78   1.93992  5.28397  2.69433  2.24666  4.61154  3.43889  3.55884  4.08531  2.17261  3.06146  4.32931  2.98591  3.98937  2.88753  2.70500  2.44737  2.49816  3.22229  5.72725  4.32715     90 a - - -
          2.68618  4.42225  2.77519  2.73123  3.46354  2.40513  3.72494  3.29354  2.67741  2.69355  4.24690  2.90347  2.73739  3.18146  2.89801  2.37887  2.77519  2.98518  4.58477  3.61503
          0.45270  4.84785  1.03214  0.61958  0.77255  0.53510  0.88095
     79   2.57798  5.16454  2.81420  2.14259  4.49843  3.24867  2.67192  3.97570  2.12935  3.46396  4.20902  2.75582  3.84931  2.26444  2.77015  2.58220  2.91366  3.26579  5.60254  4.19950     91 k - - -
          2.68618  4.42225  2.77519  2.73123  3.46354  2.40513  3.72494  3.29354  2.67741  2.69355  4.24690  2.90347  2.73739  3.18146  2.89801  2.37887  2.77519  2.98518  4.58477  3.61503
          0.01816  4.41331  5.13566  0.61958  0.77255  0.22574  1.59911
     80   2.31898  4.35964  4.77078  4.17778  3.21271  4.15961  4.50474  1.39586  4.01093  1.74617  3.46539  3.32405  4.51450  4.18193  4.09224  3.47025  3.21011  1.90438  5.04743  3.86551     92 i - - -
          2.68618  4.42225  2.77519  2.73123  3.46354  2.40513  3.72494  3.29354  2.67741  2.69355  4.24690  2.90347  2.73739  3.18146  2.89801  2.37887  2.77519  2.98518  4.58477  3.61503
          0.01148  4.86852  5.59086  0.61958  0.77255  0.48576  0.95510
     81   2.25488  5.28217  3.09344  2.18280  4.60598  3.43858  3.79506  3.75958  2.10307  3.27904  3.91814  2.18659  3.99869  2.55184  2.89953  2.51873  2.76854  3.19181  5.72776  4.33011     93 k - - -
          2.68618  4.42225  2.77519  2.73123  3.46354  2.40513  3.72494  3.29354  2.67741  2.69355  4.24690  2.90347  2.73739  3.18146  2.89801  2.37887  2.77519  2.98518  4.58477  3.61503
          0.01148  4.86852  5.59086  0.61958  0.77255  0.48576  0.95510
     82   2.52459  5.34269  2.87359  1.51620  4.68163  3.60553  3.80224  3.87556  2.20571  3.64493  4.38642  3.07451  4.00572  2.04135  3.03415  2.55405  2.97703  3.73032  5.77804  4.36921     94 e - - -
          2.68618  4.42225  2.77519  2.73123  3.46354  2.40513  3.72494  3.29354  2.67741  2.69355  4.24690  2.90347  2.73739  3.18146  2.89801  2.37887  2.77519  2.98518  4.58477  3.61503
          0.01148  4.86852  5.59086  0.61958  0.77255  0.48576  0.95510
     83   3.04909  4.42450  4.89352  4.29017  3.35487  4.22110  3.94643  2.21446  4.09709  0.93748  3.34369  4.34061  4.55702  4.23054  4.14000  3.53367  3.27856  1.99200  3.99328  3.81604     95 l - - -
          2.68618  4.42225  2.77519  2.73123  3.46354  2.40513  3.72494  3.29354  2.67741  2.69355  4.24690  2.90347  2.73739  3.18146  2.89801  2.37887  2.77519  2.98518  4.58477  3.61503
          0.01148  4.86852  5.59086  0.61958  0.77255  0.48576  0.95510
     84   2.89802  5.38236  3.14560  2.06831  4.74083  3.65593  3.81761  4.21226  1.91816  3.67825  4.42560  2.70239  4.04715  2.36991  1.77570  2.73331  2.73395  3.78152  5.79320  4.40764     96 r - - -
          2.68618  4.42225  2.77519  2.73123  3.46354  2.40513  3.72494  3.29354  2.67741  2.69355  4.24690  2.90347  2.73739  3.18146  2.89801  2.37887  2.77519  2.98518  4.58477  3.61503
          0.01148  4.86852  5.59086  0.61958  0.77255  0.48576  0.95510
     85   2.50420  5.32162  2.73792  1.55372  4.65974  3.44248  3.78999  4.14111  2.45890  3.62393  3.41629  2.57351  3.99499  2.76797  2.86267  2.42831  2.67529  3.70857  5.75835  4.35113     97 e - - -
          2.68618  4.42225  2.77519  2.73123  3.46354  2.40513  3.72494  3.29354  2.67741  2.69355  4.24690  2.90347  2.73739  3.18146  2.89801  2.37887  2.77519  2.98518  4.58477  3.61503
          0.01148  4.86852  5.59086  0.61958  0.77255  0.48576  0.95510
     86   2.91296  5.43082  2.52502  1.33370  4.77310  3.62599  3.84952  4.26041  1.87168  3.73170  4.47726  2.91868  4.04774  2.75004  2.88557  2.86634  2.92942  3.82096  5.85812  4.44218     98 e - - -
          2.68618  4.42225  2.77519  2.73123  3.46354  2.40513  3.72494  3.29354  2.67741  2.69355  4.24690  2.90347  2.73739  3.18146  2.89801  2.37887  2.77519  2.98518  4.58477  3.61503
          0.01148  4.86852  5.59086  0.61958  0.77255  0.48576  0.95510
     87   2.89038  3.14381  4.80956  4.20001  3.13780  4.06335  4.39729  2.37351  3.99793  1.35719  3.36296  4.21005  4.42260  4.13658  4.02375  3.37456  2.73985  1.81594  4.89792  2.62963     99 l - - -
          2.68618  4.42225  2.77519  2.73123  3.46354  2.40513  3.72494  3.29354  2.67741  2.69355  4.24690  2.90347  2.73739  3.18146  2.89801  2.37887  2.77519  2.98518  4.58477  3.61503
          0.01148  4.86852  5.59086  0.61958  0.77255  0.48576  0.95510
     88   2.19303  5.24570  2.78318  2.33705  4.55535  3.36653  3.80328  3.25960  2.39118  3.31227  3.20313  2.90094  4.00470  2.15646  2.68434  2.59378  2.90627  3.05735  5.70018  4.31168    100 q - - -
          2.68618  4.42225  2.77519  2.73123  3.46354  2.40513  3.72494  3.29354  2.67741  2.69355  4.24690  2.90347  2.73739  3.18146  2.89801  2.37887  2.77519  2.98518  4.58477  3.61503
          0.01148  4.86852  5.59086  0.61958  0.77255  0.48576  0.95510
     89   2.39190  5.31174  2.80876  1.61813  4.64620  3.43146  3.79178  4.12486  2.44347  3.28222  4.35565  2.71230  3.99626  2.89187  2.89373  2.17747  2.63855  3.48584  5.75103  4.34626    101 e - - -
          2.68618  4.42225  2.77519  2.73123  3.46354  2.40513  3.72494  3.29354  2.67741  2.69355  4.24690  2.90347  2.73739  3.18146  2.89801  2.37887  2.77519  2.98518  4.58477  3.61503
          0.01148  4.86852  5.59086  0.61958  0.77255  0.48576  0.95510
     90   2.72042  4.34837  4.27208  3.68402  3.45253  3.95214  4.24788  2.44428  2.97827  1.26208  3.45724  3.91124  4.32116  3.50343  3.35669  3.23676  2.91602  1.94545  4.96054  3.76755    102 l - - -
          2.68618  4.42225  2.77519  2.73123  3.46354  2.40513  3.72494  3.29354  2.67741  2.69355  4.24690  2.90347  2.73739  3.18146  2.89801  2.37887  2.77519  2.98518  4.58477  3.61503
          0.01148  4.86852  5.59086  0.61958  0.77255  0.48576  0.95510
     91   2.69841  5.33685  2.44028  1.81570  4.68204  3.59765  3.46568  4.16813  2.00647  3.64206  4.37762  2.63619  3.99192  2.49686  2.69768  2.59806  2.83425  3.42616  5.76923  4.35810    103 e - - -
          2.68618  4.42225  2.77519  2.73123  3.46354  2.40513  3.72494  3.29354  2.67741  2.69355  4.24690  2.90347  2.73739  3.18146  2.89801  2.37887  2.77519  2.98518  4.58477  3.61503
          0.01148  4.86852  5.59086  0.61958  0.77255  0.48576  0.95510
     92   2.46176  5.34299  3.09733  2.28815  4.68923  3.61722  3.79708  4.16849  1.56954  3.64409  4.38549  2.79532  4.01029  2.32602  2.47240  2.48399  2.84297  3.73473  5.77071  4.36963    104 k - - -
          2.68618  4.42225  2.77519  2.73123  3.46354  2.40513  3.72494  3.29354  2.67741  2.69355  4.24690  2.90347  2.73739  3.18146  2.89801  2.37887  2.77519  2.98518  4.58477  3.61503
          0.01148  4.86852  5.59086  0.61958  0.77255  0.48576  0.95510
     93   2.72774  4.35733  1.90603  1.73025  4.66312  3.60140  3.48530  4.14451  2.34104  3.42841  4.36858  2.75994  3.99754  2.89247  3.02528  2.59144  2.65366  3.71221  5.76238  4.35483    105 e - - -
          2.68618  4.42225  2.77519  2.73123  3.46354  2.40513  3.72494  3.29354  2.67741  2.69355  4.24690  2.90347  2.73739  3.18146  2.89801  2.37887  2.77519  2.98518  4.58477  3.61503
          0.01148  4.86852  5.59086  0.61958  0.77255  0.48576  0.95510
     94   2.68344  3.45070  3.82318  2.87189  3.62201  3.84329  4.10684  2.24096  2.50342  2.14270  3.30015  3.12943  4.22053  3.48428  2.66214  3.09637  2.75682  2.41204  5.08473  2.97446    106 l - - -
          2.68618  4.42225  2.77519  2.73123  3.46354  2.40513  3.72494  3.29354  2.67741  2.69355  4.24690  2.90347  2.73739  3.18146  2.89801  2.37887  2.77519  2.98518  4.58477  3.61503
          0.01148  4.86852  5.59086  0.61958  0.77255  0.48576  0.95510
     95   2.77288  5.35004  3.15214  2.58790  4.69764  3.65241  3.51082  4.16439  1.55409  3.34245  4.39548  2.32066  4.04223  2.80440  2.37882  2.09889  3.11194  3.74328  5.76966  4.38717    107 k - - -
          2.68618  4.42225  2.77519  2.73123  3.46354  2.40513  3.72494  3.29354  2.67741  2.69355  4.24690  2.90347  2.73739  3.18146  2.89801  2.37887  2.77519  2.98518  4.58477  3.61503
          0.01148  4.86852  5.59086  0.61958  0.77255  0.48576  0.95510
     96   2.51374  5.30443  2.57483  1.92778  4.63725  3.35547  3.46854  3.54412  2.27337  3.60448  3.46934  2.73716  3.99485  2.67338  3.02033  2.34853  2.72537  3.13173  5.74451  4.03708    108 e - - -
          2.68618  4.42225  2.77519  2.73123  3.46354  2.40513  3.72494  3.29354  2.67741  2.69355  4.24690  2.90347  2.73739  3.18146  2.89801  2.37887  2.77519  2.98518  4.58477  3.61503
          0.01148  4.86852  5.59086  0.61958  0.77255  0.48576  0.95510
     97   2.23708  4.41830  3.99366  3.41813  3.53464  3.88320  3.89867  2.75851  2.64434  1.92158  2.91091  3.44211  4.25745  2.93407  3.61756  2.95601  3.07028  2.19183  2.85011  3.48879    109 l - - -
          2.68619  4.42226  2.77520  2.73124  3.46355  2.40513  3.72495  3.29355  2.67741  2.69356  4.24690  2.90347  2.73740  3.18127  2.89801  2.37887  2.77520  2.98519  4.58478  3.61504
          0.03536  3.47357  5.59086  0.44200  1.02931  0.48576  0.95510
     98   2.82412  4.50934  2.99755  1.78287  4.07944  3.60935  3.79955  3.72473  2.48094  3.09287  4.31130  3.08892  4.00210  2.02901  2.51693  2.38355  2.69553  3.63794  5.71320  4.32053    111 e - - -
          2.68618  4.42225  2.77519  2.73123  3.46354  2.40513  3.72494  3.29354  2.67741  2.69355  4.24690  2.90347  2.73739  3.18146  2.89801  2.37887  2.77519  2.98518  4.58477  3.61503
          0.01148  4.86852  5.59086  0.61958  0.77255  0.48576  0.95510
     99   1.93298  5.31067  2.72580  2.07141  4.64512  3.35893  3.79097  3.81678  2.23639  3.61150  4.35444  2.92638  3.99562  2.75740  3.02165  2.28390  2.38907  3.53120  5.74990  4.34523    112 a - - -
          2.68618  4.42225  2.77519  2.73123  3.46354  2.40513  3.72494  3.29354  2.67741  2.69355  4.24690  2.90347  2.73739  3.18146  2.89801  2.37887  2.77519  2.98518  4.58477  3.61503
          0.01148  4.86852  5.59086  0.61958  0.77255  0.48576  0.95510
    100   2.57013  5.26402  2.91240  1.74270  4.57942  3.61111  3.80252  4.04457  2.27498  2.61401  4.31292  3.09100  4.00478  2.16982  3.03609  2.80441  2.63524  3.04389  5.71470  4.32261    113 e - - -
          2.68618  4.42225  2.77519  2.73123  3.46354  2.40513  3.72494  3.29354  2.67741  2.69355  4.24690  2.90347  2.73739  3.18146  2.89801  2.37887  2.77519  2.98518  4.58477  3.61503
          0.01148  4.86852  5.59086  0.61958  0.77255  0.48576  0.95510
    101   2.86067  4.24569  4.75035  4.14022  3.04053  4.02297  4.35136  2.40460  3.43379  1.20072  2.81835  4.16070  4.38504  4.08445  3.97511  3.33144  2.91330  2.24180  3.31236  3.08727    114 l - - -
          2.68618  4.42225  2.77519  2.73123  3.46354  2.40513  3.72494  3.29354  2.67741  2.69355  4.24690  2.90347  2.73739  3.18146  2.89801  2.37887  2.77519  2.98518  4.58477  3.61503
          0.01148  4.86852  5.59086  0.61958  0.77255  0.48576  0.95510
    102   2.37489  4.41313  2.57937  2.53012  4.62953  3.40282  3.79127  4.10539  2.22553  3.36780  4.01876  2.23443  3.99578  2.30630  2.89992  2.42533  2.53418  3.42051  5.74041  4.33838    115 k - - -
          2.68618  4.42225  2.77519  2.73123  3.46354  2.40513  3.72494  3.29354  2.67741  2.69355  4.24690  2.90347  2.73739  3.18146  2.89801  2.37887  2.77519  2.98518  4.58477  3.61503
          0.01148  4.86852  5.59086  0.61958  0.77255  0.48576  0.95510
    103   2.15191  5.32289  2.81537  2.24088  4.66271  3.05878  3.78750  3.66756  2.28022  3.62593  4.36505  2.65928  3.99306  2.53901  2.89702  1.96109  2.77030  3.71073  5.75870  4.35079    116 s - - -
          2.68618  4.42225  2.77519  2.73123  3.46354  2.40513  3.72494  3.29354  2.67741  2.69355  4.24690  2.90347  2.73739  3.18146  2.89801  2.37887  2.77519  2.98518  4.58477  3.61503
          0.01148  4.86852  5.59086  0.61958  0.77255  0.48576  0.95510
    104   3.24353  3.84407  5.17700  4.57958  3.16564  4.47584  4.82238  2.19413  4.39650  0.85246  2.98097  4.62385  4.77741  4.49489  4.41649  3.80230  3.19832  2.00529  5.23271  4.09976    117 l - - -
          2.68618  4.42225  2.77519  2.73123  3.46354  2.40513  3.72494  3.29354  2.67741  2.69355  4.24690  2.90347  2.73739  3.18146  2.89801  2.37887  2.77519  2.98518  4.58477  3.61503
          0.01148  4.86852  5.59086  0.61958  0.77255  0.48576  0.95510
    105   2.68850  5.18274  3.13956  2.37112  3.81166  3.62425  2.98246  3.04789  2.00605  2.97017  3.82724  2.50975  4.01609  2.56277  2.91101  2.64414  2.55196  3.26878  5.65195  4.27923    118 k - - -
          2.68618  4.42225  2.77519  2.73123  3.46354  2.40513  3.72494  3.29354  2.67741  2.69355  4.24690  2.90347  2.73739  3.18146  2.89801  2.37887  2.77519  2.98518  4.58477  3.61503
          0.01148  4.86852  5.59086  0.61958  0.77255  0.48576  0.95510
    106   2.32364  5.33908  3.14849  2.59327  4.68649  3.65205  3.82466  4.15105  1.77829  3.63710  4.39231  2.70131  4.04607  2.79037  2.43211  1.70601  3.11594  3.73388  5.76901  4.38788    119 s - - -
          2.68618  4.42225  2.77519  2.73123  3.46354  2.40513  3.72494  3.29354  2.67741  2.69355  4.24690  2.90347  2.73739  3.18146  2.89801  2.37887  2.77519  2.98518  4.58477  3.61503
          0.01148  4.86852  5.59086  0.61958  0.77255  0.48576  0.95510
    107   2.52966  5.30825  2.76436  1.97705  4.64205  3.60154  3.51164  4.12023  2.34861  2.97980  4.35194  2.64492  3.99517  2.75718  3.02075  1.98362  2.64064  3.69283  5.74766  3.40984    120 e - - -
          2.68618  4.42225  2.77519  2.73123  3.46354  2.40513  3.72494  3.29354  2.67741  2.69355  4.24690  2.90347  2.73739  3.18146  2.89801  2.37887  2.77519  2.98518  4.58477  3.61503
          0.01148  4.86852  5.59086  0.61958  0.77255  0.48576  0.95510
    108   3.12567  4.04312  4.67359  4.09302  3.51168  4.26221  4.60479  2.34203  3.95624  1.50843  3.12830  4.28653  1.31050  4.15527  4.11258  3.56959  3.36352  2.56640  5.19676  4.03684    121 p - - -
          2.68618  4.42225  2.77519  2.73123  3.46354  2.40513  3.72494  3.29354  2.67741  2.69355  4.24690  2.90347  2.73739  3.18146  2.89801  2.37887  2.77519  2.98518  4.58477  3.61503
          0.01148  4.86852  5.59086  0.61958  0.77255  0.48576  0.95510
    109   2.72561  5.27386  2.61636  2.35866  4.59383  3.60834  3.79928  3.83184  2.43261  3.33067  4.32182  3.08643  3.24717  2.90461  2.73087  2.11840  1.73449  3.65106  5.72227  4.32723    122 t - - -
          2.68618  4.42225  2.77519  2.73123  3.46354  2.40513  3.72494  3.29354  2.67741  2.69355  4.24690  2.90347  2.73739  3.18146  2.89801  2.37887  2.77519  2.98518  4.58477  3.61503
          0.01148  4.86852  5.59086  0.61958  0.77255  0.48576  0.95510
    110   2.84132  4.84221  3.14622  2.82566  4.03922  3.71452  3.94804  2.78364  2.81633  2.29705  3.93658  1.62650  3.40024  3.15262  3.24879  2.93980  2.30484  3.14250  5.39108  4.10004    123 n - - -
          2.68618  4.42225  2.77519  2.73123  3.46354  2.40513  3.72494  3.29354  2.67741  2.69355  4.24690  2.90347  2.73739  3.18146  2.89801  2.37887  2.77519  2.98518  4.58477  3.61503
          0.01148  4.86852  5.59086  0.61958  0.77255  0.48576  0.95510
    111   2.11191  5.31157  2.55996  1.79936  4.64696  3.60078  3.53238  3.65844  2.38299  3.05735  4.35483  2.66778  3.45393  2.73510  3.01918  2.56144  3.05515  3.43908  5.75006  4.34491    124 e - - -
          2.68618  4.42225  2.77519  2.73123  3.46354  2.40513  3.72494  3.29354  2.67741  2.69355  4.24690  2.90347  2.73739  3.18146  2.89801  2.37887  2.77519  2.98518  4.58477  3.61503
          0.01148  4.86852  5.59086  0.61958  0.77255  0.48576  0.95510
    112   2.76853  5.42379  2.23255  1.32051  4.76096  3.61743  3.49512  4.24984  2.46225  3.72545  4.47081  3.08195  4.04181  2.52766  3.11325  2.69666  2.72137  3.81100  5.85670  4.43632    125 e - - -
          2.68618  4.42225  2.77519  2.73123  3.46354  2.40513  3.72494  3.29354  2.67741  2.69355  4.24690  2.90347  2.73739  3.18146  2.89801  2.37887  2.77519  2.98518  4.58477  3.61503
          0.01148  4.86852  5.59086  0.61958  0.77255  0.48576  0.95510
    113   2.08259  3.78016  4.97590  4.38003  3.47331  4.30782  4.65757  1.92827  4.20216  1.11338  2.84046  4.43706  4.64049  4.33830  4.25073  3.62669  3.33613  2.33964  5.13465  3.97692    126 l - - -
          2.68618  4.42225  2.77519  2.73123  3.46354  2.40513  3.72494  3.29354  2.67741  2.69355  4.24690  2.90347  2.73739  3.18146  2.89801  2.37887  2.77519  2.98518  4.58477  3.61503
          0.01148  4.86852  5.59086  0.61958  0.77255  0.48576  0.95510
    114   2.82499  5.19415  2.97773  2.41639  4.48492  3.62242  3.44721  3.11405  2.11440  2.21679  3.75712  3.00732  3.36918  2.40672  2.56330  2.67132  3.05617  3.14088  5.66068  4.28534    127 k - - -
          2.68618  4.42225  2.77519  2.73123  3.46354  2.40513  3.72494  3.29354  2.67741  2.69355  4.24690  2.90347  2.73739  3.18146  2.89801  2.37887  2.77519  2.98518  4.58477  3.61503
          0.01148  4.86852  5.59086  0.61958  0.77255  0.48576  0.95510
    115   2.45968  4.42277  2.73506  1.96896  4.65880  3.59930  3.56242  4.14052  1.84108  3.00120  4.36193  2.91750  3.99264  2.49758  2.72447  2.69075  2.80847  3.46694  5.75589  4.34866    128 k - - -
          2.68618  4.42225  2.77519  2.73123  3.46354  2.40513  3.72494  3.29354  2.67741  2.69355  4.24690  2.90347  2.73739  3.18146  2.89801  2.37887  2.77519  2.98518  4.58477  3.61503
          0.01148  4.86852  5.59086  0.61958  0.77255  0.48576  0.95510
    116   2.57855  5.28846  2.79182  1.96771  4.61479  3.60452  3.79358  3.52984  2.04653  2.88784  3.87559  2.94481  3.99754  2.15765  2.90818  2.59827  3.05469  3.32331  5.73250  3.84088    129 e - - -
          2.68618  4.42225  2.77519  2.73123  3.46354  2.40513  3.72494  3.29354  2.67741  2.69355  4.24690  2.90347  2.73739  3.18146  2.89801  2.37887  2.77519  2.98518  4.58477  3.61503
          0.01148  4.86852  5.59086  0.61958  0.77255  0.48576  0.95510
    117   2.83637  4.70408  3.19019  2.82657  3.86662  3.75878  3.99182  1.65786  2.37029  2.52174  3.79897  3.16515  4.14252  2.81747  3.32046  2.98794  2.89811  2.30698  5.26505  4.00245    130 i - - -
          2.68618  4.42225  2.77519  2.73123  3.46354  2.40513  3.72494  3.29354  2.67741  2.69355  4.24690  2.90347  2.73739  3.18146  2.89801  2.37887  2.77519  2.98518  4.58477  3.61503
          0.01148  4.86852  5.59086  0.61958  0.77255  0.48576  0.95510
    118   2.03411  5.28949  2.67816  2.23918  3.50833  3.31147  3.79335  3.66613  1.97827  3.41939  4.33501  2.88886  3.99733  2.53565  2.90804  2.60224  2.92381  3.26264  5.73330  4.33368    131 k - - -
          2.68618  4.42225  2.77519  2.73123  3.46354  2.40513  3.72494  3.29354  2.67741  2.69355  4.24690  2.90347  2.73739  3.18146  2.89801  2.37887  2.77519  2.98518  4.58477  3.61503
          0.01148  4.86852  5.59086  0.61958  0.77255  0.48576  0.95510
    119   2.39015  5.31769  2.89566  1.95873  4.65595  3.59966  3.50276  3.90235  2.20697  2.80039  4.36016  2.51895  3.99299  2.60445  2.61986  2.69890  2.54699  3.54074  5.75441  4.34770    132 e - - -
          2.68618  4.42225  2.77519  2.73123  3.46354  2.40513  3.72494  3.29354  2.67741  2.69355  4.24690  2.90347  2.73739  3.18146  2.89801  2.37887  2.77519  2.98518  4.58477  3.61503
          0.01148  4.86852  5.59086  0.61958  0.77255  0.48576  0.95510
    120   2.72686  4.53337  3.76488  3.05923  3.36209  3.83075  4.08613  2.89750  2.79260  1.29113  3.63784  3.28745  4.20895  3.43696  2.74244  3.07985  2.65021  2.64427  5.11828  3.88968    133 l - - -
          2.68618  4.42225  2.77519  2.73123  3.46354  2.40513  3.72494  3.29354  2.67741  2.69355  4.24690  2.90347  2.73739  3.18146  2.89801  2.37887  2.77519  2.98518  4.58477  3.61503
          0.01148  4.86852  5.59086  0.61958  0.77255  0.48576  0.95510
    121   2.82470  4.31232  2.78725  1.79819  4.66677  3.59954  3.78654  3.79680  1.92031  3.35579  4.36717  2.82383  3.99291  2.26391  2.57624  2.78880  2.74322  3.71408  5.76002  4.35198    134 e - - -
          2.68618  4.42225  2.77519  2.73123  3.46354  2.40513  3.72494  3.29354  2.67741  2.69355  4.24690  2.90347  2.73739  3.18146  2.89801  2.37887  2.77519  2.98518  4.58477  3.61503
          0.01148  4.86852  5.59086  0.61958  0.77255  0.48576  0.95510
    122   2.52583  5.31647  3.08302  1.98093  4.65370  3.45823  3.79015  4.13306  1.95608  3.39640  4.35956  2.84511  3.99654  2.07328  2.76798  2.46951  3.05827  2.97105  5.75323  4.34864    135 k - - -
          2.68618  4.42225  2.77519  2.73123  3.46354  2.40513  3.72494  3.29354  2.67741  2.69355  4.24690  2.90347  2.73739  3.18146  2.89801  2.37887  2.77519  2.98518  4.58477  3.61503
          0.01148  4.86852  5.59086  0.61958  0.77255  0.48576  0.95510
    123   2.83880  5.34617  2.51035  1.41746  4.68856  3.31256  3.79671  4.17350  2.28754  3.37530  4.38839  2.97773  4.00108  2.76320  2.65939  2.47060  2.89825  3.73554  5.77942  4.36851    136 e - - -
          2.68618  4.42225  2.77519  2.73123  3.46354  2.40513  3.72494  3.29354  2.67741  2.69355  4.24690  2.90347  2.73739  3.18146  2.89801  2.37887  2.77519  2.98518  4.58477  3.61503
          0.01148  4.86852  5.59086  0.61958  0.77255  0.48576  0.95510
    124   2.68351  3.52021  4.47141  3.40272  3.14382  3.97344  4.28780  1.74206  3.14193  1.82836  3.18406  2.87255  4.34062  3.92246  3.85573  3.26861  3.07736  2.00455  4.89856  3.71300    137 i - - -
          2.68618  4.42225  2.77519  2.73123  3.46354  2.40513  3.72494  3.29354  2.67741  2.69355  4.24690  2.90347  2.73739  3.18146  2.89801  2.37887  2.77519  2.98518  4.58477  3.61503
          0.01148  4.86852  5.59086  0.61958  0.77255  0.48576  0.95510
    125   2.33710  5.26572  2.94581  1.86040  4.58303  3.60880  3.79885  3.52811  2.06890  2.88478  3.86167  3.08785  4.00156  2.56160  2.65676  2.52402  3.05518  3.15348  5.71532  4.32191    138 e - - -
          2.68618  4.42225  2.77519  2.73123  3.46354  2.40513  3.72494  3.29354  2.67741  2.69355  4.24690  2.90347  2.73739  3.18146  2.89801  2.37887  2.77519  2.98518  4.58477  3.61503
          0.01148  4.86852  5.59086  0.61958  0.77255  0.48576  0.95510
    126   2.72403  5.31559  2.76337  1.70546  4.65294  3.03669  3.56307  4.13347  2.20443  3.32198  3.85919  3.07040  3.99330  2.35965  2.89016  2.56007  2.88067  2.97708  5.75288  4.34666    139 e - - -
          2.68618  4.42225  2.77519  2.73123  3.46354  2.40513  3.72494  3.29354  2.67741  2.69355  4.24690  2.90347  2.73739  3.18146  2.89801  2.37887  2.77519  2.98518  4.58477  3.61503
          0.01148  4.86852  5.59086  0.61958  0.77255  0.48576  0.95510
    127   2.85124  4.29018  3.94109  3.50573  3.38556  3.97769  4.29091  2.27446  3.72378  1.35655  2.51749  4.01562  4.34428  3.91893  3.85491  3.27224  2.34375  2.42701  4.90638  3.08022    140 l - - -
          2.68618  4.42225  2.77519  2.73123  3.46354  2.40513  3.72494  3.29354  2.67741  2.69355  4.24690  2.90347  2.73739  3.18146  2.89801  2.37887  2.77519  2.98518  4.58477  3.61503
          0.01148  4.86852  5.59086  0.61958  0.77255  0.48576  0.95510
    128   2.82885  5.33374  2.86919  1.92884  4.67743  3.60114  3.78803  4.16135  1.83848  3.14286  4.37517  2.84743  3.99514  2.31201  2.63171  2.62825  2.46859  3.72373  5.76640  4.35777    141 k - - -
          2.68618  4.42225  2.77519  2.73123  3.46354  2.40513  3.72494  3.29354  2.67741  2.69355  4.24690  2.90347  2.73739  3.18146  2.89801  2.37887  2.77519  2.98518  4.58477  3.61503
          0.01148  4.86852  5.59086  0.61958  0.77255  0.48576  0.95510
    129   2.13411  5.29240  2.91640  2.05732  4.00617  3.60394  3.47396  3.76087  2.47397  3.59025  4.33769  2.34013  3.99717  2.69280  3.02481  2.12905  2.60264  3.67368  5.73561  4.04377    142 e - - -
          2.68618  4.42225  2.77519  2.73123  3.46354  2.40513  3.72494  3.29354  2.67741  2.69355  4.24690  2.90347  2.73739  3.18146  2.89801  2.37887  2.77519  2.98518  4.58477  3.61503
          0.01148  4.86852  5.59086  0.61958  0.77255  0.48576  0.95510
    130   2.91290  5.25059  3.24559  2.66963  4.55872  3.69669  3.33964  3.99307  1.40835  3.52374  2.97815  3.19177  4.08204  2.97096  2.06417  2.61491  2.82399  3.40849  5.69142  4.34592    143 k - - -
          2.68618  4.42225  2.77519  2.73123  3.46354  2.40513  3.72494  3.29354  2.67741  2.69355  4.24690  2.90347  2.73739  3.18146  2.89801  2.37887  2.77519  2.98518  4.58477  3.61503
          0.01148  4.86852  5.59086  0.61958  0.77255  0.48576  0.95510
    131   3.00024  4.67486  5.12772  4.54217  3.20403  4.54783  4.89857  2.16368  4.38583  0.74483  3.39051  4.65491  4.84128  4.50347  4.45280  3.87465  2.82389  2.41107  5.32619  4.20189    144 l - - -
          2.68618  4.42225  2.77519  2.73123  3.46354  2.40513  3.72494  3.29354  2.67741  2.69355  4.24690  2.90347  2.73739  3.18146  2.89801  2.37887  2.77519  2.98518  4.58477  3.61503
          0.01148  4.86852  5.59086  0.61958  0.77255  0.48576  0.95510
    132   2.58363  5.32883  2.12389  1.94785  4.67125  3.32646  3.47326  3.87171  1.98379  3.38000  4.37024  2.93931  3.99189  2.68155  3.01432  2.49703  2.82299  3.52400  5.76302  4.35353    145 e - - -
          2.68618  4.42225  2.77519  2.73123  3.46354  2.40513  3.72494  3.29354  2.67741  2.69355  4.24690  2.90347  2.73739  3.18146  2.89801  2.37887  2.77519  2.98518  4.58477  3.61503
          0.01148  4.86852  5.59086  0.61958  0.77255  0.48576  0.95510
    133   2.36778  3.80758  2.66303  2.13207  4.65261  3.36958  3.78770  3.48448  2.20420  3.61727  4.35800  2.43973  3.63659  2.58008  2.90669  2.29576  2.88603  3.70176  5.75265  3.90021    146 e - - -
          2.68618  4.42225  2.77519  2.73123  3.46354  2.40513  3.72494  3.29354  2.67741  2.69355  4.24690  2.90347  2.73739  3.18146  2.89801  2.37887  2.77519  2.98518  4.58477  3.61503
          0.01148  4.86852  5.59086  0.61958  0.77255  0.48576  0.95510
    134   3.60758  4.91678  5.45970  4.85996  2.80877  4.85127  5.14127  1.99367  4.68872  0.64748  2.95384  4.97610  5.05574  4.70510  3.77473  4.18825  3.82290  2.83083  5.40827  4.34531    147 L - - -
          2.68618  4.42225  2.77519  2.73123  3.46354  2.40513  3.72494  3.29354  2.67741  2.69355  4.24690  2.90347  2.73739  3.18146  2.89801  2.37887  2.77519  2.98518  4.58477  3.61503
          0.01148  4.86852  5.59086  0.61958  0.77255  0.48576  0.95510
    135   2.83950  5.32935  3.09689  2.16018  4.67149  3.61293  3.06469  4.14980  2.08566  3.38419  3.00841  2.60403  4.00518  2.16485  2.22058  2.69164  3.06921  3.71871  5.76054  4.35941    148 k - - -
          2.68618  4.42225  2.77519  2.73123  3.46354  2.40513  3.72494  3.29354  2.67741  2.69355  4.24690  2.90347  2.73739  3.18146  2.89801  2.37887  2.77519  2.98518  4.58477  3.61503
          0.01148  4.86852  5.59086  0.61958  0.77255  0.48576  0.95510
    136   2.38279  5.33407  2.72006  2.01875  4.67862  3.12045  3.78507  4.16432  2.12414  3.41297  4.37495  2.46530  3.63040  2.60390  2.81935  2.23848  2.88911  3.72444  5.76699  4.35618    149 e - - -
          2.68618  4.42225  2.77519  2.73123  3.46354  2.40513  3.72494  3.29354  2.67741  2.69355  4.24690  2.90347  2.73739  3.18146  2.89801  2.37887  2.77519  2.98518  4.58477  3.61503
          0.01148  4.86852  5.59086  0.61958  0.77255  0.48576  0.95510
    137   2.34636  5.31484  2.65242  2.25656  4.65147  2.36549  3.78896  4.13157  2.52727  3.34624  3.97207  2.30539  3.99411  2.77486  2.65284  2.41845  2.69883  3.70097  5.75266  4.34674    150 e - - -
          2.68618  4.42225  2.77519  2.73123  3.46354  2.40513  3.72494  3.29354  2.67741  2.69355  4.24690  2.90347  2.73739  3.18146  2.89801  2.37887  2.77519  2.98518  4.58477  3.61503
          0.01148  4.86852  5.59086  0.61958  0.77255  0.48576  0.95510
    138   2.69770  4.29676  2.73036  2.49907  4.41362  3.36805  3.82950  3.44841  2.49038  3.41480  4.20148  2.90748  3.67644  2.66447  3.07803  2.12614  2.26720  3.30009  2.64091  4.25716    151 s - - -
          2.68604  4.42241  2.77536  2.73104  3.46370  2.40482  3.72511  3.29357  2.67757  2.69371  4.24706  2.90348  2.73744  3.18162  2.89806  2.37875  2.77526  2.98498  4.58493  3.61519
          0.43694  1.04909  5.59086  0.31185  1.31711  0.48576  0.95510
    139   2.67845  4.25116  2.36189  2.44569  3.99043  3.40861  3.80171  3.72310  2.01441  3.54390  4.30212  2.40322  4.00352  2.80437  3.03728  2.49398  2.42854  2.85354  5.70552  4.31525    154 k - - -
          2.68618  4.42225  2.77519  2.73123  3.46354  2.40513  3.72494  3.29354  2.67741  2.69355  4.24690  2.90347  2.73739  3.18146  2.89801  2.37887  2.77519  2.98518  4.58477  3.61503
          0.01148  4.86852  5.59086  0.61958  0.77255  0.48576  0.95510
    140   2.82536  5.13666  3.16352  2.21479  3.42338  3.63376  3.21444  3.84487  2.60347  2.73607  3.74015  2.67373  2.20378  2.52485  2.91875  2.71198  2.77530  3.21426  5.61623  4.25489    155 p - - -
          2.68618  4.42225  2.77519  2.73123  3.46354  2.40513  3.72494  3.29354  2.67741  2.69355  4.24690  2.90347  2.73739  3.18146  2.89801  2.37887  2.77519  2.98518  4.58477  3.61503
          0.01148  4.86852  5.59086  0.61958  0.77255  0.48576  0.95510
    141   2.52712  3.45790  2.68986  2.52545  3.80992  3.77274  4.01181  2.41336  2.73620  2.52567  3.39375  3.44630  4.15503  2.85968  3.36022  3.00519  2.84365  1.98065  5.22388  3.96992    156 v - - -
          2.68618  4.42225  2.77519  2.73123  3.46354  2.40513  3.72494  3.29354  2.67741  2.69355  4.24690  2.90347  2.73739  3.18146  2.89801  2.37887  2.77519  2.98518  4.58477  3.61503
          0.01148  4.86852  5.59086  0.61958  0.77255  0.48576  0.95510
    142   2.82470  5.27836  2.41098  2.37695  4.60019  3.60685  3.43859  4.07009  2.46374  2.74434  3.62611  2.57154  4.00009  2.90126  2.83486  1.91523  2.37925  3.65647  5.72512  4.32861    157 s - - -
          2.68618  4.42225  2.77519  2.73123  3.46354  2.40513  3.72494  3.29354  2.67741  2.69355  4.24690  2.90347  2.73739  3.18146  2.89801  2.37887  2.77519  2.98518  4.58477  3.61503
          0.01148  4.86852  5.59086  0.61958  0.77255  0.48576  0.95510
    143   2.33199  5.33276  2.96244  1.92234  4.67496  3.59991  3.60945  4.15893  2.27491  3.63656  4.37450  2.80580  2.47713  2.26945  2.86408  2.79168  2.62101  3.72192  5.76671  4.35736    158 e - - -
          2.68618  4.42225  2.77519  2.73123  3.46354  2.40513  3.72494  3.29354  2.67741  2.69355  4.24690  2.90347  2.73739  3.18146  2.89801  2.37887  2.77519  2.98518  4.58477  3.61503
          0.01148  4.86852  5.59086  0.61958  0.77255  0.48576  0.95510
    144   2.61888  5.33945  2.77327  1.45192  4.67894  3.60305  3.79844  4.16199  2.10642  3.64224  4.38263  3.07184  3.49058  2.49525  3.03172  2.52800  3.07075  3.18634  5.77485  4.36540    159 e - - -
          2.68618  4.42225  2.77519  2.73123  3.46354  2.40513  3.72494  3.29354  2.67741  2.69355  4.24690  2.90347  2.73739  3.18146  2.89801  2.37887  2.77519  2.98518  4.58477  3.61503
          0.01148  4.86852  5.59086  0.61958  0.77255  0.48576  0.95510
    145   2.73043  5.22093  2.37939  1.65472  4.52125  3.61694  3.80948  3.48030  2.37451  2.86965  3.63059  3.10427  4.00932  2.81543  3.04849  2.52370  2.73034  3.07879  5.68139  4.29918    160 e - - -
          2.68618  4.42225  2.77519  2.73123  3.46354  2.40513  3.72494  3.29354  2.67741  2.69355  4.24690  2.90347  2.73739  3.18146  2.89801  2.37887  2.77519  2.98518  4.58477  3.61503
          0.01148  4.86852  5.59086  0.61958  0.77255  0.48576  0.95510
    146   2.83762  4.56325  3.70779  3.13957  3.70115  3.49248  4.06553  2.16905  2.06892  2.52257  2.93161  3.54717  4.19374  3.17098  2.76159  2.90171  2.73828  2.10230  5.14406  3.90915    161 k - - -
          2.68618  4.42225  2.77519  2.73123  3.46354  2.40513  3.72494  3.29354  2.67741  2.69355  4.24690  2.90347  2.73739  3.18146  2.89801  2.37887  2.77519  2.98518  4.58477  3.61503
          0.01148  4.86852  5.59086  0.61958  0.77255  0.48576  0.95510
    147   2.59155  5.32927  2.91721  2.01769  4.67232  3.35299  3.78527  4.15670  1.80191  3.63357  3.90703  2.55985  3.99157  2.58178  2.46287  2.64210  2.78571  3.39656  5.76305  4.35355    162 k - - -
          2.68618  4.42225  2.77519  2.73123  3.46354  2.40513  3.72494  3.29354  2.67741  2.69355  4.24690  2.90347  2.73739  3.18146  2.89801  2.37887  2.77519  2.98518  4.58477  3.61503
          0.01148  4.86852  5.59086  0.61958  0.77255  0.48576  0.95510
    148   2.66286  3.68856  2.76248  2.14051  4.07487  3.60211  3.79042  3.50141  1.74792  3.60326  4.34748  2.98699  3.99528  2.42042  2.47390  2.66865  2.80338  3.68727  5.74374  4.34069    163 k - - -
          2.68618  4.42225  2.77519  2.73123  3.46354  2.40513  3.72494  3.29354  2.67741  2.69355  4.24690  2.90347  2.73739  3.18146  2.89801  2.37887  2.77519  2.98518  4.58477  3.61503
          0.01148  4.86852  5.59086  0.61958  0.77255  0.48576  0.95510
    149   2.22887  3.73528  4.75869  4.15134  2.82105  4.04174  4.37581  1.88844  3.57898  1.68957  3.37448  4.17701  4.40402  4.10444  3.99537  3.35107  2.68458  1.84021  4.89261  3.71429    164 l - - -
          2.68618  4.42225  2.77519  2.73123  3.46354  2.40513  3.72494  3.29354  2.67741  2.69355  4.24690  2.90347  2.73739  3.18146  2.89801  2.37887  2.77519  2.98518  4.58477  3.61503
          0.01148  4.86852  5.59086  0.61958  0.77255  0.48576  0.95510
    150   2.82479  5.18568  2.73794  1.90534  4.47348  3.62379  3.81796  3.35291  2.29095  3.04217  2.87820  3.11805  4.01566  2.51711  2.64487  2.81847  2.89640  2.98162  5.65421  3.26200    165 e - - -
          2.68618  4.42225  2.77519  2.73123  3.46354  2.40513  3.72494  3.29354  2.67741  2.69355  4.24690  2.90347  2.73739  3.18146  2.89801  2.37887  2.77519  2.98518  4.58477  3.61503
          0.01148  4.86852  5.59086  0.61958  0.77255  0.48576  0.95510
    151   2.41936  5.33341  2.34385  1.96482  4.67698  3.59856  3.78679  3.76318  2.01571  3.63789  4.37466  2.86262  3.99288  2.81078  2.40461  2.34324  2.93304  3.72328  5.76672  4.35665    166 e - - -
          2.68618  4.42225  2.77519  2.73123  3.46354  2.40513  3.72494  3.29354  2.67741  2.69355  4.24690  2.90347  2.73739  3.18146  2.89801  2.37887  2.77519  2.98518  4.58477  3.61503
          0.01148  4.86852  5.59086  0.61958  0.77255  0.48576  0.95510
    152   2.46129  5.26408  2.55217  2.06563  4.58076  3.60877  3.51017  4.04719  2.54583  2.91774  3.12558  2.64123  4.00155  2.65288  2.87844  2.35246  2.82843  3.35691  5.71413  3.34765    167 e - - -
          2.68618  4.42225  2.77519  2.73123  3.46354  2.40513  3.72494  3.29354  2.67741  2.69355  4.24690  2.90347  2.73739  3.18146  2.89801  2.37887  2.77519  2.98518  4.58477  3.61503
          0.01148  4.86852  5.59086  0.61958  0.77255  0.48576  0.95510
    153   2.82427  5.21685  2.77015  1.89091  4.05598  3.35715  3.09665  3.79600  2.48252  2.67312  4.26994  2.76573  4.00982  2.92384  2.51129  2.81083  2.74747  3.58244  3.28758  3.50935    168 e - - -
          2.68618  4.42225  2.77519  2.73123  3.46354  2.40513  3.72494  3.29354  2.67741  2.69355  4.24690  2.90347  2.73739  3.18146  2.89801  2.37887  2.77519  2.98518  4.58477  3.61503
          0.01148  4.86852  5.59086  0.61958  0.77255  0.48576  0.95510
    154   2.38507  5.33024  2.39664  2.22681  4.67317  3.59833  3.78606  3.74840  1.72979  3.41073  4.37158  2.73658  3.99219  2.48803  2.86941  2.49334  2.95003  3.71975  5.76404  4.35446    169 k - - -
          2.68618  4.42225  2.77519  2.73123  3.46354  2.40513  3.72494  3.29354  2.67741  2.69355  4.24690  2.90347  2.73739  3.18146  2.89801  2.37887  2.77519  2.98518  4.58477  3.61503
          0.01148  4.86852  5.59086  0.61958  0.77255  0.48576  0.95510
    155   2.72674  5.29116  2.76769  2.04458  3.67399  3.60395  3.44884  3.46306  2.13508  3.41440  3.89294  2.87253  3.99699  2.39128  2.47308  2.68391  2.75150  3.15750  5.73454  3.84384    170 e - - -
          2.68618  4.42225  2.77519  2.73123  3.46354  2.40513  3.72494  3.29354  2.67741  2.69355  4.24690  2.90347  2.73739  3.18146  2.89801  2.37887  2.77519  2.98518  4.58477  3.61503
          0.01148  4.86852  5.59086  0.61958  0.77255  0.48576  0.95510
    156   2.73047  4.23851  4.68319  4.07612  2.97366  3.99913  4.32583  2.04781  3.20438  1.71340  3.16740  3.50136  4.36403  4.04222  3.93977  3.30488  2.91741  2.17172  3.04747  2.43736    171 l - - -
          2.68618  4.42225  2.77519  2.73123  3.46354  2.40513  3.72494  3.29354  2.67741  2.69355  4.24690  2.90347  2.73739  3.18146  2.89801  2.37887  2.77519  2.98518  4.58477  3.61503
          0.01148  4.86852  5.59086  0.61958  0.77255  0.48576  0.95510
    157   2.82329  4.29417  2.51877  1.92113  4.65213  3.14404  3.60839  3.63504  2.24447  3.61687  4.35773  3.07048  3.99326  2.38850  2.71689  2.24878  2.90487  3.01479  5.75241  4.34630    172 e - - -
          2.68618  4.42225  2.77519  2.73123  3.46354  2.40513  3.72494  3.29354  2.67741  2.69355  4.24690  2.90347  2.73739  3.18146  2.89801  2.37887  2.77519  2.98518  4.58477  3.61503
          0.01148  4.86852  5.59086  0.61958  0.77255  0.48576  0.95510
    158   2.72578  5.26836  3.17912  2.61331  4.58657  3.43417  3.82885  4.03653  1.26224  3.55341  4.32349  2.79748  4.04775  2.94123  2.37451  2.54132  3.10390  3.36425  4.40512  4.34421    173 k - - -
          2.68618  4.42225  2.77519  2.73123  3.46354  2.40513  3.72494  3.29354  2.67741  2.69355  4.24690  2.90347  2.73739  3.18146  2.89801  2.37887  2.77519  2.98518  4.58477  3.61503
          0.01148  4.86852  5.59086  0.61958  0.77255  0.48576  0.95510
    159   2.57432  5.32007  2.61476  1.45715  4.65465  3.14797  3.29741  3.40884  2.45587  3.34015  4.36396  3.07423  3.99977  2.35200  3.02839  2.79832  3.06395  3.70515  5.75854  4.35282    174 e - - -
          2.68618  4.42225  2.77519  2.73123  3.46354  2.40513  3.72494  3.29354  2.67741  2.69355  4.24690  2.90347  2.73739  3.18146  2.89801  2.37887  2.77519  2.98518  4.58477  3.61503
          0.01148  4.86852  5.59086  0.61958  0.77255  0.48576  0.95510
    160   2.56998  4.27176  4.80027  4.19221  2.91638  4.05707  4.36370  2.09784  3.98919  1.64441  3.35781  4.19789  4.41626  4.12333  4.01342  3.36744  3.12483  2.30680  2.42882  2.25074    175 l - - -
          2.68618  4.42225  2.77519  2.73123  3.46354  2.40513  3.72494  3.29354  2.67741  2.69355  4.24690  2.90347  2.73739  3.18146  2.89801  2.37887  2.77519  2.98518  4.58477  3.61503
          0.01148  4.86852  5.59086  0.61958  0.77255  0.48576  0.95510
    161   2.65814  4.95612  3.27788  2.71885  4.17485  3.44852  3.88593  2.98399  2.02203  2.74646  3.64963  2.89546  4.06592  3.05349  2.14204  2.56484  2.60109  2.65431  5.47278  4.15472    176 k - - -
          2.68618  4.42225  2.77519  2.73123  3.46354  2.40513  3.72494  3.29354  2.67741  2.69355  4.24690  2.90347  2.73739  3.18146  2.89801  2.37887  2.77519  2.98518  4.58477  3.61503
          0.01148  4.86852  5.59086  0.61958  0.77255  0.48576  0.95510
    162   2.43116  5.29774  3.10816  2.38186  4.62691  3.61720  3.80026  4.09684  1.44807  3.31800  4.34398  2.97009  4.00936  2.58724  2.58734  2.52127  2.95043  3.18553  5.73738  4.34355    177 k - - -
          2.68618  4.42225  2.77519  2.73123  3.46354  2.40513  3.72494  3.29354  2.67741  2.69355  4.24690  2.90347  2.73739  3.18146  2.89801  2.37887  2.77519  2.98518  4.58477  3.61503
          0.01148  4.86852  5.59086  0.61958  0.77255  0.48576  0.95510
    163   4.52611  6.08821  5.12716  4.54626  5.73080  4.67860  5.06447  5.45381  3.31230  4.78157  5.82549  4.79845  5.19984  4.30565  0.17136  4.61575  4.76869  5.14462  6.44561  5.54907    178 R - - -
          2.68618  4.42225  2.77519  2.73123  3.46354  2.40513  3.72494  3.29354  2.67741  2.69355  4.24690  2.90347  2.73739  3.18146  2.89801  2.37887  2.77519  2.98518  4.58477  3.61503
          0.01148  4.86852  5.59086  0.61958  0.77255  0.48576  0.95510
    164   2.71797  5.21387  3.18988  2.62537  4.07082  3.35521  3.83611  3.64011  1.28620  3.49324  4.27380  3.01026  4.04809  2.95587  2.17134  2.76710  3.09462  3.30360  5.67244  4.31254    179 k - - -
          2.68618  4.42225  2.77519  2.73123  3.46354  2.40513  3.72494  3.29354  2.67741  2.69355  4.24690  2.90347  2.73739  3.18146  2.89801  2.37887  2.77519  2.98518  4.58477  3.61503
          0.01148  4.86852  5.59086  0.61958  0.77255  0.48576  0.95510
    165   3.75660  5.84557  4.31693  3.46567  5.47507  3.54775  4.09435  4.73758  0.90894  4.06404  4.94418  3.80602  4.62715  3.21664  1.18864  3.72453  3.87034  4.41469  6.01126  4.93066    180 k - - -
          2.68618  4.42225  2.77519  2.73123  3.46354  2.40513  3.72494  3.29354  2.67741  2.69355  4.24690  2.90347  2.73739  3.18146  2.89801  2.37887  2.77519  2.98518  4.58477  3.61503
          0.01148  4.86852  5.59086  0.61958  0.77255  0.48576  0.95510
    166   3.22834  4.57304  5.09600  4.50551  3.51914  4.45819  4.80885  1.28692  4.33157  1.50351  1.98910  3.78977  4.76755  4.46099  4.38318  3.78269  3.46005  2.26213  5.25505  4.11012    181 i - - -
          2.68618  4.42225  2.77519  2.73123  3.46354  2.40513  3.72494  3.29354  2.67741  2.69355  4.24690  2.90347  2.73739  3.18146  2.89801  2.37887  2.77519  2.98518  4.58477  3.61503
          0.01148  4.86852  5.59086  0.61958  0.77255  0.48576  0.95510
    167   2.53295  2.27993  4.79735  4.18296  2.38314  4.01467  4.34751  2.48573  3.97075  1.96405  2.42181  4.17288  4.37816  4.10411  3.98339  3.32548  2.84195  2.10800  3.69674  3.30440    182 l - - -
          2.68618  4.42225  2.77519  2.73123  3.46354  2.40513  3.72494  3.29354  2.67741  2.69355  4.24690  2.90347  2.73739  3.18146  2.89801  2.37887  2.77519  2.98518  4.58477  3.61503
          0.01148  4.86852  5.59086  0.61958  0.77255  0.48576  0.95510
    168   2.71677  4.26410  3.14304  2.48345  3.71942  3.62568  3.82035  3.90604  1.78419  3.30674  3.65544  2.48946  4.01742  2.77121  2.50739  2.52858  2.48369  3.39188  5.64688  3.70896    183 k - - -
          2.68618  4.42225  2.77519  2.73123  3.46354  2.40513  3.72494  3.29354  2.67741  2.69355  4.24690  2.90347  2.73739  3.18146  2.89801  2.37887  2.77519  2.98518  4.58477  3.61503
          0.01148  4.86852  5.59086  0.61958  0.77255  0.48576  0.95510
    169   2.81863  5.50137  1.65988  1.82052  4.83591  3.62860  3.89473  4.33105  2.55022  3.80229  4.55243  2.22000  4.07616  2.60453  3.19237  2.52326  2.99230  3.88779  5.93260  4.50064    184 d - - -
          2.68618  4.42225  2.77519  2.73123  3.46354  2.40513  3.72494  3.29354  2.67741  2.69355  4.24690  2.90347  2.73739  3.18146  2.89801  2.37887  2.77519  2.98518  4.58477  3.61503
          0.01148  4.86852  5.59086  0.61958  0.77255  0.48576  0.95510
    170   2.19021  3.80529  4.94785  4.34158  2.87502  4.21782  4.55412  1.71630  4.14579  1.35318  2.54946  4.36439  4.55676  4.26877  4.16923  3.53363  3.25891  2.47590  5.02270  3.86406    185 l - - -
          2.68618  4.42225  2.77519  2.73123  3.46354  2.40513  3.72494  3.29354  2.67741  2.69355  4.24690  2.90347  2.73739  3.18146  2.89801  2.37887  2.77519  2.98518  4.58477  3.61503
          0.01148  4.86852  5.59086  0.61958  0.77255  0.48576  0.95510
    171   2.84334  3.94624  4.65968  3.61882  3.33661  3.99588  4.32141  2.17271  3.54671  1.74957  2.72017  3.60381  4.36107  4.02913  3.93046  3.04086  3.07548  1.99260  2.38032  3.31601    186 l - - -
          2.68618  4.42225  2.77519  2.73123  3.46354  2.40513  3.72494  3.29354  2.67741  2.69355  4.24690  2.90347  2.73739  3.18146  2.89801  2.37887  2.77519  2.98518  4.58477  3.61503
          0.01148  4.86852  5.59086  0.61958  0.77255  0.48576  0.95510
    172   2.13144  5.28739  2.07227  2.44912  4.61295  3.20767  3.56463  4.08542  2.53743  2.76629  3.87953  2.68371  3.99824  2.65344  2.86390  2.45797  2.74485  3.66752  5.73192  4.33296    187 d - - -
          2.68618  4.42225  2.77519  2.73123  3.46354  2.40513  3.72494  3.29354  2.67741  2.69355  4.24690  2.90347  2.73739  3.18146  2.89801  2.37887  2.77519  2.98518  4.58477  3.61503
          0.01148  4.86852  5.59086  0.61958  0.77255  0.48576  0.95510
    173   2.35926  2.85366  4.62437  4.02087  3.08826  3.99149  4.31505  2.10405  3.49237  1.69884  2.89907  3.71702  4.35706  3.57178  3.91688  3.08698  2.59780  2.16813  4.86724  3.68664    188 l - - -
          2.68618  4.42225  2.77519  2.73123  3.46354  2.40513  3.72494  3.29354  2.67741  2.69355  4.24690  2.90347  2.73739  3.18146  2.89801  2.37887  2.77519  2.98518  4.58477  3.61503
          0.01148  4.86852  5.59086  0.61958  0.77255  0.48576  0.95510
    174   3.07481  3.38106  5.01417  4.42510  3.57021  4.31232  4.68822  1.22579  4.24375  1.93705  3.23872  4.45722  4.65578  4.39878  4.28904  3.00110  3.31217  1.59971  5.18020  3.99901    189 i - - -
          2.68618  4.42225  2.77519  2.73123  3.46354  2.40513  3.72494  3.29354  2.67741  2.69355  4.24690  2.90347  2.73739  3.18146  2.89801  2.37887  2.77519  2.98518  4.58477  3.61503
          0.01148  4.86852  5.59086  0.61958  0.77255  0.48576  0.95510
    175   2.69707  4.80833  3.45709  2.89636  4.01558  3.73569  3.97896  3.38286  1.71873  1.88393  3.92018  3.36757  4.13328  3.19612  3.24235  2.55457  2.22487  2.90957  5.37571  4.09871    190 k - - -
          2.68618  4.42225  2.77519  2.73123  3.46354  2.40513  3.72494  3.29354  2.67741  2.69355  4.24690  2.90347  2.73739  3.18146  2.89801  2.37887  2.77519  2.98518  4.58477  3.61503
          0.01148  4.86852  5.59086  0.61958  0.77255  0.48576  0.95510
    176   2.91181  5.38788  1.59315  1.53520  4.70147  3.62592  3.52951  4.18424  2.63574  3.68198  3.89683  3.09689  4.05237  2.97365  3.13498  2.69573  3.14828  3.76576  5.82850  3.46573    191 e - - -
          2.68618  4.42225  2.77519  2.73123  3.46354  2.40513  3.72494  3.29354  2.67741  2.69355  4.24690  2.90347  2.73739  3.18146  2.89801  2.37887  2.77519  2.98518  4.58477  3.61503
          0.01148  4.86852  5.59086  0.61958  0.77255  0.48576  0.95510
    177   2.20548  3.64775  3.01190  2.66278  3.85405  2.84135  3.85909  3.69895  2.65657  3.29881  4.10877  2.20311  4.04555  2.61787  3.12186  2.35015  2.66995  2.82594  5.53947  3.76815    192 n - - -
          2.68620  4.42227  2.77522  2.73126  3.46356  2.40506  3.72497  3.29356  2.67743  2.69357  4.24692  2.90349  2.73742  3.18127  2.89803  2.37889  2.77522  2.98505  4.58479  3.61505
          0.62194  2.53812  0.95689  0.27927  1.41196  0.48576  0.95510
    178   2.65794  4.29437  3.68936  3.12021  3.42281  3.21990  3.94654  2.49974  3.05465  2.07930  3.40525  3.12017  3.53292  3.08477  3.36550  2.93203  2.70249  1.82704  4.89224  3.67351    194 v - - -
          2.68618  4.42225  2.77519  2.73123  3.46354  2.40513  3.72494  3.29354  2.67741  2.69355  4.24690  2.90347  2.73739  3.18146  2.89801  2.37887  2.77519  2.98518  4.58477  3.61503
          0.01860  4.38991  5.11226  0.61958  0.77255  0.36446  1.18604
    179   2.54188  3.77034  3.11233  2.79036  3.71524  3.17270  3.90062  2.95542  2.77273  2.66513  3.87187  2.70045  4.06605  2.78159  2.65246  2.40388  3.02617  2.92022  5.32645  2.44731    195 s - - -
          2.68618  4.42225  2.77519  2.73123  3.46354  2.40513  3.72494  3.29354  2.67741  2.69355  4.24690  2.90347  2.73739  3.18146  2.89801  2.37887  2.77519  2.98518  4.58477  3.61503
          0.01254  4.78069  5.50304  0.61958  0.77255  0.52452  0.89609
    180   2.65825  4.63140  3.63010  3.08364  3.84337  3.74230  4.07321  3.01475  3.03440  2.25137  3.79008  3.49931  1.39548  3.16600  3.40505  2.67267  2.76496  2.95277  5.26307  4.01746    196 p - - -
          2.68618  4.42225  2.77519  2.73123  3.46354  2.40513  3.72494  3.29354  2.67741  2.69355  4.24690  2.90347  2.73739  3.18146  2.89801  2.37887  2.77519  2.98518  4.58477  3.61503
          0.01201  4.82375  5.54610  0.61958  0.77255  0.58853  0.81000
    181   2.66746  5.29164  3.06732  2.10545  4.62448  2.67173  3.77970  4.10035  1.62217  3.32831  4.33726  2.91702  3.98471  2.74522  3.00457  2.24141  2.92954  3.51154  5.73209  4.33053    197 k - - -
          2.68618  4.42225  2.77519  2.73123  3.46354  2.40513  3.72494  3.29354  2.67741  2.69355  4.24690  2.90347  2.73739  3.18146  2.89801  2.37887  2.77519  2.98518  4.58477  3.61503
          0.01201  4.82375  5.54610  0.61958  0.77255  0.58853  0.81000
    182   3.01648  5.55883  2.14041  2.36878  4.88756  3.30182  3.93165  4.38538  2.30127  3.85881  4.62018  1.55973  4.09894  3.04748  3.26685  1.92844  3.26233  3.94388  5.99364  4.55236    198 n - - -
          2.68604  4.42235  2.77529  2.73118  3.46364  2.40511  3.72504  3.29364  2.67740  2.69365  4.24595  2.90356  2.73749  3.18139  2.89810  2.37896  2.77475  2.98528  4.58487  3.61513
          0.13933  2.07023  5.54610  0.81590  0.58383  0.42648  1.05787
    183   2.57254  4.75339  3.45707  2.89453  3.92556  3.73957  3.96607  2.80126  1.85171  2.41310  2.49769  3.36555  3.41307  2.85355  2.90049  2.81049  3.06479  2.70933  5.30562  4.03256    202 k - - -
          2.68618  4.42225  2.77519  2.73123  3.46354  2.40513  3.72494  3.29354  2.67741  2.69355  4.24690  2.90347  2.73739  3.18146  2.89801  2.37887  2.77519  2.98518  4.58477  3.61503
          0.01148  4.86852  5.59086  0.61958  0.77255  0.48576  0.95510
    184   2.20732  5.31582  2.69627  2.21990  4.65269  3.19541  3.78912  4.13291  1.95715  3.16034  4.35880  2.22954  3.99434  2.88825  2.88239  2.79073  2.59930  3.38357  5.75340  4.34740    203 k - - -
          2.68618  4.42225  2.77519  2.73123  3.46354  2.40513  3.72494  3.29354  2.67741  2.69355  4.24690  2.90347  2.73739  3.18146  2.89801  2.37887  2.77519  2.98518  4.58477  3.61503
          0.01148  4.86852  5.59086  0.61958  0.77255  0.48576  0.95510
    185   2.59599  5.33865  2.45791  1.28103  4.67089  3.60825  3.60227  4.15026  2.55965  3.36659  4.38449  3.07895  3.64761  2.60232  3.05322  2.81574  2.91809  3.49123  5.77809  4.37072    204 e - - -
          2.68618  4.42225  2.77519  2.73123  3.46354  2.40513  3.72494  3.29354  2.67741  2.69355  4.24690  2.90347  2.73739  3.18146  2.89801  2.37887  2.77519  2.98518  4.58477  3.61503
          0.01148  4.86852  5.59086  0.61958  0.77255  0.48576  0.95510
    186   4.14757  5.33699  5.59302  5.23916  1.18534  5.10110  4.31499  3.41394  5.04081  1.01047  3.93574  4.91329  5.33567  4.89480  4.95459  4.46757  4.35697  3.50335  4.42486  2.04611    205 l - - -
          2.68618  4.42225  2.77519  2.73123  3.46354  2.40513  3.72494  3.29354  2.67741  2.69355  4.24690  2.90347  2.73739  3.18146  2.89801  2.37887  2.77519  2.98518  4.58477  3.61503
          0.03536  4.86852  3.60995  0.61958  0.77255  0.48576  0.95510
    187   2.67961  3.76492  4.35734  3.37583  3.00694  3.94338  4.25049  2.73651  3.07214  1.40244  3.20953  3.94917  4.31203  3.84643  3.22090  3.10673  2.87935  2.54345  3.10294  2.77604    206 l - - -
          2.68618  4.42225  2.77519  2.73123  3.46354  2.40513  3.72494  3.29354  2.67741  2.69355  4.24690  2.90347  2.73739  3.18146  2.89801  2.37887  2.77519  2.98518  4.58477  3.61503
          0.01176  4.84492  5.56726  0.61958  0.77255  0.54182  0.87153
    188   3.09304  5.49305  2.28457  1.18450  4.79034  3.66734  4.03543  4.20994  2.90606  3.78907  4.59872  3.15548  4.17332  3.17817  3.42648  2.83674  3.34958  1.89472  5.99068  4.57642    207 e - - -
          2.68618  4.42225  2.77519  2.73123  3.46354  2.40513  3.72494  3.29354  2.67741  2.69355  4.24690  2.90347  2.73739  3.18146  2.89801  2.37887  2.77519  2.98518  4.58477  3.61503
          0.01176  4.84492  5.56726  0.61958  0.77255  0.54182  0.87153
    189   2.68514  2.86414  2.79773  1.54653  4.62664  3.59631  3.78884  4.10217  2.34946  3.59554  4.34230  2.90108  3.99225  2.75558  2.87952  2.29708  2.93126  3.67938  5.73864  4.33655    208 e - - -
          2.68618  4.42225  2.77519  2.73123  3.46354  2.40513  3.72494  3.29354  2.67741  2.69355  4.24690  2.90347  2.73739  3.18146  2.89801  2.37887  2.77519  2.98518  4.58477  3.61503
          0.01176  4.84492  5.56726  0.61958  0.77255  0.54182  0.87153
    190   2.74130  3.74752  4.73192  4.12202  2.90399  4.00294  4.33364  1.71129  3.92318  1.77441  3.34251  4.14134  4.36678  3.55981  3.95731  3.06535  2.86824  1.74684  4.84872  3.39210    209 i - - -
          2.68626  4.42233  2.77528  2.73104  3.46362  2.40513  3.72503  3.29336  2.67735  2.69351  4.24629  2.90355  2.73736  3.18155  2.89809  2.37895  2.77528  2.98497  4.58485  3.61511
          0.24169  2.54452  1.99372  1.04090  0.43562  0.54182  0.87153
    191   2.80345  4.96268  2.92488  2.65282  4.22025  1.34021  3.49912  3.36470  2.68455  3.25167  3.65174  2.98873  4.02363  3.02680  3.14133  2.64574  3.04719  3.31746  5.50328  4.17379    214 g - - -
          2.68618  4.42225  2.77519  2.73123  3.46354  2.40513  3.72494  3.29354  2.67741  2.69355  4.24690  2.90347  2.73739  3.18146  2.89801  2.37887  2.77519  2.98518  4.58477  3.61503
          0.01356  4.70293  5.42528  0.61958  0.77255  0.80588  0.59185
    192   2.93517  3.76140  4.85498  4.25447  2.20006  4.13698  4.48440  1.50548  4.06358  1.82535  3.34050  4.28052  3.82055  4.20197  4.09720  3.45427  3.16872  1.84819  4.96923  3.79726    215 i - - -
          2.68618  4.42225  2.77519  2.73123  3.46354  2.40513  3.72494  3.29354  2.67741  2.69355  4.24690  2.90347  2.73739  3.18146  2.89801  2.37887  2.77519  2.98518  4.58477  3.61503
          0.01356  4.70293  5.42528  0.61958  0.77255  0.72273  0.66441
    193   2.68460  5.33290  2.50066  1.24837  3.81251  3.29632  3.23664  4.13643  2.46769  3.62923  4.38364  2.92887  3.98822  2.90615  3.06640  2.80688  3.08311  3.71308  5.77429  4.36207    216 e - - -
          2.68618  4.42225  2.77519  2.73123  3.46354  2.40513  3.72494  3.29354  2.67741  2.69355  4.24690  2.90347  2.73739  3.18146  2.89801  2.37887  2.77519  2.98518  4.58477  3.61503
          0.01323  4.72807  5.45042  0.61958  0.77255  0.57627  0.82552
    194   2.65533  4.95457  2.97842  2.66372  3.95846  2.80351  3.84293  3.33163  2.41193  2.72559  4.02867  2.98440  3.05093  2.88609  3.11387  2.69675  2.21043  3.07345  5.46541  2.70856    217 t - - -
          2.68618  4.42225  2.77519  2.73123  3.46354  2.40513  3.72494  3.29354  2.67741  2.69355  4.24690  2.90347  2.73739  3.18146  2.89801  2.37887  2.77519  2.98518  4.58477  3.61503
          0.03723  4.78630  3.56835  0.61958  0.77255  0.66401  0.72315
    195   2.56225  4.12051  1.79091  2.45309  3.47288  3.62307  3.54401  3.41506  2.39332  2.64664  3.47395  3.16064  4.01248  2.98455  2.98431  2.82736  2.76675  3.28911  5.46902  4.13970    218 d - - -
          2.68618  4.42225  2.77519  2.73123  3.46354  2.40513  3.72494  3.29354  2.67741  2.69355  4.24690  2.90347  2.73739  3.18146  2.89801  2.37887  2.77519  2.98518  4.58477  3.61503
          0.05346  4.76186  3.13485  0.61958  0.77255  0.70900  0.67754
    196   2.77080  3.49456  2.94295  1.83222  4.24425  3.21947  3.79890  3.18881  2.59229  3.08804  4.06710  3.12062  3.60000  2.79686  3.05940  2.50451  2.25693  2.93373  5.49598  4.15457    219 e - - -
          2.68618  4.42225  2.77519  2.73123  3.46354  2.40513  3.72494  3.29354  2.67741  2.69355  4.24690  2.90347  2.73739  3.18146  2.89801  2.37887  2.77519  2.98518  4.58477  3.61503
          0.00898  4.71738        *  0.61958  0.77255  0.00000        *
//
