# Supplementary material for: Correction to: Identification of the meiotic toolkit in diatoms and exploration of meiosis-specific SPO11 and RAD51 homologs in the sexual species Pseudo-nitzschia multistriata and Seminavis robusta
Source: BMC Genomics. 2019 Jul 5;20:544. doi: 10.1186/s12864-019-5942-4 (PMC6610888; doi:10.1186/s12864-019-5942-4)
Supplement: Supplementary file 1 — HMM profiles used for Hmmsearch. (ZIP 1469 kb) [file 12864_2019_5942_MOESM1_ESM.zip › Additional file10/MLH2_HMM]

HMMER3/f [3.1b2 | February 2015]
NAME  MLH2_aln
LENG  721
ALPH  amino
RF    no
MM    no
CONS  yes
CS    no
MAP   yes
DATE  Fri Sep  4 09:33:36 2015
NSEQ  8
EFFN  1.761719
CKSUM 1691826102
STATS LOCAL MSV      -12.2104  0.69654
STATS LOCAL VITERBI  -13.2395  0.69654
STATS LOCAL FORWARD   -6.1344  0.69654
HMM          A        C        D        E        F        G        H        I        K        L        M        N        P        Q        R        S        T        V        W        Y   
            m->m     m->i     m->d     i->m     i->i     d->m     d->d
  COMPO   2.57069  4.43215  2.87093  2.61386  3.59392  2.97049  3.76665  2.90324  2.59052  2.51923  3.77958  2.95765  3.20487  2.97945  2.83955  2.44501  2.71603  2.77057  4.97742  3.79450
          2.68618  4.42225  2.77519  2.73123  3.46354  2.40513  3.72494  3.29354  2.67741  2.69355  4.24690  2.90347  2.73739  3.18146  2.89801  2.37887  2.77519  2.98518  4.58477  3.61503
          0.01603  4.53705  5.25939  0.61958  0.77255  0.00000        *
      1   3.66438  5.12761  4.87149  4.56829  3.71978  4.40582  5.15035  2.97657  4.29656  2.25159  0.50706  4.74913  4.90996  4.65095  4.41226  4.05794  4.00475  3.05352  5.61214  4.42112      1 M - - -
          2.68618  4.42225  2.77519  2.73123  3.46354  2.40513  3.72494  3.29354  2.67741  2.69355  4.24690  2.90347  2.73739  3.18146  2.89801  2.37887  2.77519  2.98518  4.58477  3.61503
          0.01603  4.53705  5.25939  0.61958  0.77255  0.48576  0.95510
      2   2.23978  4.55941  3.64088  3.20671  4.58910  2.41938  4.32206  4.02831  3.22582  3.66085  4.45719  3.48216  1.55599  3.52987  3.61394  1.83474  2.22035  3.49517  5.88238  4.63001      2 p - - -
          2.68618  4.42225  2.77519  2.73123  3.46354  2.40513  3.72494  3.29354  2.67741  2.69355  4.24690  2.90347  2.73739  3.18146  2.89801  2.37887  2.77519  2.98518  4.58477  3.61503
          0.01603  4.53705  5.25939  0.61958  0.77255  0.48576  0.95510
      3   3.60848  4.90269  5.20584  4.88425  3.92667  4.73906  5.54147  0.50227  4.73441  2.42037  3.80353  5.05057  5.14936  5.04147  4.86464  4.34541  3.91127  2.08978  5.92009  4.69284      3 I - - -
          2.68618  4.42225  2.77519  2.73123  3.46354  2.40513  3.72494  3.29354  2.67741  2.69355  4.24690  2.90347  2.73739  3.18146  2.89801  2.37887  2.77519  2.98518  4.58477  3.61503
          0.01603  4.53705  5.25939  0.61958  0.77255  0.48576  0.95510
      4   2.72670  4.85384  3.17129  2.61203  4.07609  3.56868  2.71437  3.48096  2.28799  2.55027  3.93136  3.11917  3.95730  2.47216  3.00403  2.19392  2.95670  2.43935  5.36458  4.04962      4 s - - -
          2.68618  4.42225  2.77519  2.73123  3.46354  2.40513  3.72494  3.29354  2.67741  2.69355  4.24690  2.90347  2.73739  3.18146  2.89801  2.37887  2.77519  2.98518  4.58477  3.61503
          0.01603  4.53705  5.25939  0.61958  0.77255  0.48576  0.95510
      5   1.86904  5.07185  3.10017  2.58399  4.45550  2.84663  3.78773  3.89023  2.48515  3.43413  4.22620  3.09558  3.96989  1.78930  2.43222  2.79257  3.03311  3.50978  5.61083  4.26908      5 q - - -
          2.68618  4.42225  2.77519  2.73123  3.46354  2.40513  3.72494  3.29354  2.67741  2.69355  4.24690  2.90347  2.73739  3.18146  2.89801  2.37887  2.77519  2.98518  4.58477  3.61503
          0.01603  4.53705  5.25939  0.61958  0.77255  0.48576  0.95510
      6   3.80122  5.02881  5.61632  5.08132  3.37959  5.18317  5.53026  1.62819  4.91946  0.66151  3.14131  5.30546  5.26460  4.91639  4.94363  4.59531  4.02209  2.42907  5.59820  4.57425      6 L - - -
          2.68618  4.42225  2.77519  2.73123  3.46354  2.40513  3.72494  3.29354  2.67741  2.69355  4.24690  2.90347  2.73739  3.18146  2.89801  2.37887  2.77519  2.98518  4.58477  3.61503
          0.01603  4.53705  5.25939  0.61958  0.77255  0.48576  0.95510
      7   2.76006  4.84993  3.11882  2.27160  4.14681  3.54443  3.87183  2.82643  2.70755  3.17838  4.02108  3.16503  1.65033  3.05360  3.14432  2.33179  3.02119  3.21899  5.45540  4.14286      7 p - - -
          2.68618  4.42225  2.77519  2.73123  3.46354  2.40513  3.72494  3.29354  2.67741  2.69355  4.24690  2.90347  2.73739  3.18146  2.89801  2.37887  2.77519  2.98518  4.58477  3.61503
          0.01603  4.53705  5.25939  0.61958  0.77255  0.48576  0.95510
      8   2.41366  5.11564  2.50168  2.12257  4.41031  3.50688  3.74146  3.85856  2.52385  2.71895  4.18722  3.00441  2.12859  2.86572  3.01024  2.52165  2.99073  3.48144  5.59565  4.21665      8 e - - -
          2.68618  4.42225  2.77519  2.73123  3.46354  2.40513  3.72494  3.29354  2.67741  2.69355  4.24690  2.90347  2.73739  3.18146  2.89801  2.37887  2.77519  2.98518  4.58477  3.61503
          0.01603  4.53705  5.25939  0.61958  0.77255  0.48576  0.95510
      9   2.15331  5.43312  1.76900  1.76096  4.77318  3.49134  3.85375  4.26456  2.70502  3.75775  4.53619  2.96704  3.99670  2.98090  3.23523  2.07998  3.18562  3.83272  5.90925  4.46746      9 e - - -
          2.68618  4.42225  2.77519  2.73123  3.46354  2.40513  3.72494  3.29354  2.67741  2.69355  4.24690  2.90347  2.73739  3.18146  2.89801  2.37887  2.77519  2.98518  4.58477  3.61503
          0.01603  4.53705  5.25939  0.61958  0.77255  0.48576  0.95510
     10   2.75346  4.90338  3.06923  2.27110  4.47632  3.45344  3.99323  3.89589  2.82821  3.50466  4.32058  3.19000  4.00315  3.15998  3.27228  1.40412  1.81007  3.49325  5.72780  4.39707     10 s - - -
          2.68618  4.42225  2.77519  2.73123  3.46354  2.40513  3.72494  3.29354  2.67741  2.69355  4.24690  2.90347  2.73739  3.18146  2.89801  2.37887  2.77519  2.98518  4.58477  3.61503
          0.01603  4.53705  5.25939  0.61958  0.77255  0.48576  0.95510
     11   2.16812  5.07796  3.16193  2.58540  4.37390  3.58948  3.74250  3.79285  1.91513  3.34502  4.14533  3.09852  3.97515  2.40984  2.17254  2.80777  3.02360  2.50955  5.53028  4.20248     11 k - - -
          2.68618  4.42225  2.77519  2.73123  3.46354  2.40513  3.72494  3.29354  2.67741  2.69355  4.24690  2.90347  2.73739  3.18146  2.89801  2.37887  2.77519  2.98518  4.58477  3.61503
          0.01603  4.53705  5.25939  0.61958  0.77255  0.48576  0.95510
     12   3.17741  5.10563  3.76669  3.11638  3.60551  3.93259  2.30479  3.75590  2.44612  3.29104  4.20937  3.50612  4.29202  3.15631  1.52602  3.23988  3.37092  3.49708  1.97063  3.52951     12 r - - -
          2.68618  4.42225  2.77519  2.73123  3.46354  2.40513  3.72494  3.29354  2.67741  2.69355  4.24690  2.90347  2.73739  3.18146  2.89801  2.37887  2.77519  2.98518  4.58477  3.61503
          0.01603  4.53705  5.25939  0.61958  0.77255  0.48576  0.95510
     13   2.19589  4.98032  3.23937  2.66094  2.96248  3.61787  3.77746  3.64843  1.62008  3.23651  4.06301  3.15787  4.00491  2.92900  2.16354  2.84757  3.03595  3.33133  5.45348  4.14624     13 k - - -
          2.68618  4.42225  2.77519  2.73123  3.46354  2.40513  3.72494  3.29354  2.67741  2.69355  4.24690  2.90347  2.73739  3.18146  2.89801  2.37887  2.77519  2.98518  4.58477  3.61503
          0.01603  4.53705  5.25939  0.61958  0.77255  0.48576  0.95510
     14   3.55044  4.77762  5.51399  4.98958  3.64127  5.02896  5.52539  1.09547  4.88315  1.27506  3.40069  5.16044  5.20271  4.98454  4.96466  4.42461  3.78999  1.66983  5.75298  4.65911     14 i - - -
          2.68618  4.42225  2.77519  2.73123  3.46354  2.40513  3.72494  3.29354  2.67741  2.69355  4.24690  2.90347  2.73739  3.18146  2.89801  2.37887  2.77519  2.98518  4.58477  3.61503
          0.01603  4.53705  5.25939  0.61958  0.77255  0.48576  0.95510
     15   2.72808  4.44446  3.65364  3.09503  2.87757  2.15022  3.99179  2.93846  3.00388  2.67164  3.57924  3.47815  4.09562  3.33407  2.37338  2.95813  2.97543  1.87770  5.04594  3.80195     15 v - - -
          2.68618  4.42225  2.77519  2.73123  3.46354  2.40513  3.72494  3.29354  2.67741  2.69355  4.24690  2.90347  2.73739  3.18146  2.89801  2.37887  2.77519  2.98518  4.58477  3.61503
          0.01603  4.53705  5.25939  0.61958  0.77255  0.48576  0.95510
     16   1.98447  4.46520  3.97999  3.78791  4.87016  3.23257  4.81179  4.29340  3.86635  4.01429  4.83123  3.77645  4.04185  4.12016  4.11349  0.61788  3.06551  3.62845  6.21553  5.03656     16 S - - -
          2.68618  4.42225  2.77519  2.73123  3.46354  2.40513  3.72494  3.29354  2.67741  2.69355  4.24690  2.90347  2.73739  3.18146  2.89801  2.37887  2.77519  2.98518  4.58477  3.61503
          0.01603  4.53705  5.25939  0.61958  0.77255  0.48576  0.95510
     17   1.55930  4.45216  3.96147  3.58776  4.65806  3.25146  4.58968  4.05994  3.58176  3.75396  4.56392  3.67909  4.00616  3.85853  3.89257  1.13234  1.92688  3.48764  5.99746  4.80254     17 s - - -
          2.68618  4.42225  2.77519  2.73123  3.46354  2.40513  3.72494  3.29354  2.67741  2.69355  4.24690  2.90347  2.73739  3.18146  2.89801  2.37887  2.77519  2.98518  4.58477  3.61503
          0.01603  4.53705  5.25939  0.61958  0.77255  0.48576  0.95510
     18   2.79899  4.77309  3.33313  2.85037  3.84206  3.60959  2.45786  3.45305  2.77334  2.41379  3.97137  3.30070  4.06484  3.16673  3.15276  1.39857  3.06749  3.16798  5.24569  3.86940     18 s - - -
          2.68618  4.42225  2.77519  2.73123  3.46354  2.40513  3.72494  3.29354  2.67741  2.69355  4.24690  2.90347  2.73739  3.18146  2.89801  2.37887  2.77519  2.98518  4.58477  3.61503
          0.01603  4.53705  5.25939  0.61958  0.77255  0.48576  0.95510
     19   2.88927  4.34810  4.33287  3.75662  1.78840  4.00639  4.28546  1.97745  3.63070  2.22322  3.31095  3.97569  4.35590  2.45106  3.81387  3.30082  3.12160  2.01775  4.91471  3.68842     19 f - - -
          2.68618  4.42225  2.77519  2.73123  3.46354  2.40513  3.72494  3.29354  2.67741  2.69355  4.24690  2.90347  2.73739  3.18146  2.89801  2.37887  2.77519  2.98518  4.58477  3.61503
          0.01603  4.53705  5.25939  0.61958  0.77255  0.48576  0.95510
     20   3.62923  4.86093  5.50045  4.99868  3.59392  5.06994  5.54184  0.81051  4.85006  1.45902  3.37392  5.19366  5.24021  4.97868  4.93985  4.48850  3.87181  2.05565  5.74080  4.62064     20 i - - -
          2.68618  4.42225  2.77519  2.73123  3.46354  2.40513  3.72494  3.29354  2.67741  2.69355  4.24690  2.90347  2.73739  3.18146  2.89801  2.37887  2.77519  2.98518  4.58477  3.61503
          0.01603  4.53705  5.25939  0.61958  0.77255  0.48576  0.95510
     21   2.69502  4.49186  3.52397  2.97367  3.68760  3.62328  3.95156  3.06062  2.93523  2.76638  3.64985  3.38559  2.60491  3.24951  3.30695  2.22874  2.40742  2.43015  5.11407  2.24513     21 s - - -
          2.68618  4.42225  2.77519  2.73123  3.46354  2.40513  3.72494  3.29354  2.67741  2.69355  4.24690  2.90347  2.73739  3.18146  2.89801  2.37887  2.77519  2.98518  4.58477  3.61503
          0.01603  4.53705  5.25939  0.61958  0.77255  0.48576  0.95510
     22   3.05446  5.60200  1.47252  2.03242  4.94381  2.26204  3.94350  4.45419  2.86723  3.93684  4.73599  2.96328  4.05409  3.08466  3.43068  1.91027  3.32735  4.00975  6.08785  4.61165     22 d - - -
          2.68618  4.42225  2.77519  2.73123  3.46354  2.40513  3.72494  3.29354  2.67741  2.69355  4.24690  2.90347  2.73739  3.18146  2.89801  2.37887  2.77519  2.98518  4.58477  3.61503
          0.01603  4.53705  5.25939  0.61958  0.77255  0.48576  0.95510
     23   3.86301  5.45395  4.54143  4.50232  5.36891  4.10720  5.47478  5.15176  4.62907  4.67150  5.77840  4.72523  0.18577  4.99049  4.75315  4.06056  4.35900  4.70740  6.31365  5.51188     23 P - - -
          2.68618  4.42225  2.77519  2.73123  3.46354  2.40513  3.72494  3.29354  2.67741  2.69355  4.24690  2.90347  2.73739  3.18146  2.89801  2.37887  2.77519  2.98518  4.58477  3.61503
          0.01603  4.53705  5.25939  0.61958  0.77255  0.48576  0.95510
     24   2.72666  4.20336  4.17838  3.59218  3.30561  3.83122  4.13384  2.18884  2.82543  1.90210  3.31138  3.80625  4.19900  3.69587  3.65334  3.11760  2.48015  1.94559  4.82212  2.54586     24 l - - -
          2.68618  4.42225  2.77519  2.73123  3.46354  2.40513  3.72494  3.29354  2.67741  2.69355  4.24690  2.90347  2.73739  3.18146  2.89801  2.37887  2.77519  2.98518  4.58477  3.61503
          0.01603  4.53705  5.25939  0.61958  0.77255  0.48576  0.95510
     25   1.72400  4.44792  3.71953  3.20640  2.66262  3.48750  4.15536  3.24822  3.17005  2.96718  3.84763  3.51705  4.04274  3.46725  3.51581  1.60782  2.37602  2.95165  5.31209  4.07677     25 s - - -
          2.68618  4.42225  2.77519  2.73123  3.46354  2.40513  3.72494  3.29354  2.67741  2.69355  4.24690  2.90347  2.73739  3.18146  2.89801  2.37887  2.77519  2.98518  4.58477  3.61503
          0.01603  4.53705  5.25939  0.61958  0.77255  0.48576  0.95510
     26   1.59684  4.46226  4.52219  3.98854  3.59379  4.09245  4.62071  2.34193  3.87179  1.52707  3.49423  4.18408  4.51195  4.11234  4.06898  3.43784  3.26550  1.67885  5.29298  4.11124     26 l - - -
          2.68618  4.42225  2.77519  2.73123  3.46354  2.40513  3.72494  3.29354  2.67741  2.69355  4.24690  2.90347  2.73739  3.18146  2.89801  2.37887  2.77519  2.98518  4.58477  3.61503
          0.01603  4.53705  5.25939  0.61958  0.77255  0.48576  0.95510
     27   2.17036  4.55309  5.07324  4.56672  3.90586  4.57473  5.20140  1.49475  4.46952  2.53901  3.72908  4.71748  4.92659  4.71611  4.64271  3.95487  3.50504  0.95157  5.74708  4.53635     27 v - - -
          2.68618  4.42225  2.77519  2.73123  3.46354  2.40513  3.72494  3.29354  2.67741  2.69355  4.24690  2.90347  2.73739  3.18146  2.89801  2.37887  2.77519  2.98518  4.58477  3.61503
          0.01603  4.53705  5.25939  0.61958  0.77255  0.48576  0.95510
     28   3.56622  5.62963  4.13400  3.27863  5.22883  4.10281  3.89253  4.50306  0.86902  3.84010  4.72873  3.61330  4.42845  3.01806  1.41867  3.53783  3.67658  4.19074  5.79021  4.71084     28 k - - -
          2.68618  4.42225  2.77519  2.73123  3.46354  2.40513  3.72494  3.29354  2.67741  2.69355  4.24690  2.90347  2.73739  3.18146  2.89801  2.37887  2.77519  2.98518  4.58477  3.61503
          0.01603  4.53705  5.25939  0.61958  0.77255  0.48576  0.95510
     29   3.74370  5.83544  3.01584  0.36104  5.30176  3.86898  4.58264  4.91568  3.57199  4.43621  5.43738  3.56127  4.51961  3.81945  4.01531  3.68428  4.07045  4.54660  6.32848  5.13284     29 E - - -
          2.68618  4.42225  2.77519  2.73123  3.46354  2.40513  3.72494  3.29354  2.67741  2.69355  4.24690  2.90347  2.73739  3.18146  2.89801  2.37887  2.77519  2.98518  4.58477  3.61503
          0.01603  4.53705  5.25939  0.61958  0.77255  0.48576  0.95510
     30   4.00140  5.29231  5.26036  4.94791  3.54169  4.82545  5.41085  2.81559  4.72093  0.34784  3.43299  5.16966  5.17550  4.91552  4.76942  4.55489  4.27886  3.01572  5.60706  4.47031     30 L - - -
          2.68618  4.42225  2.77519  2.73123  3.46354  2.40513  3.72494  3.29354  2.67741  2.69355  4.24690  2.90347  2.73739  3.18146  2.89801  2.37887  2.77519  2.98518  4.58477  3.61503
          0.01603  4.53705  5.25939  0.61958  0.77255  0.48576  0.95510
     31   3.56640  4.80469  5.49382  4.95462  3.54682  5.00135  5.44695  1.65910  4.83757  0.93711  3.31018  5.12835  5.16607  4.90616  4.90092  4.38744  3.80024  1.55534  5.65909  4.59004     31 l - - -
          2.68618  4.42225  2.77519  2.73123  3.46354  2.40513  3.72494  3.29354  2.67741  2.69355  4.24690  2.90347  2.73739  3.18146  2.89801  2.37887  2.77519  2.98518  4.58477  3.61503
          0.01603  4.53705  5.25939  0.61958  0.77255  0.48576  0.95510
     32   3.87106  5.94915  0.30493  3.00775  5.45541  3.87174  4.71919  5.23228  3.95286  4.72646  5.76468  3.58220  4.56874  3.98954  4.52354  3.78840  4.23641  4.81186  6.46550  5.27814     32 D - - -
          2.68618  4.42225  2.77519  2.73123  3.46354  2.40513  3.72494  3.29354  2.67741  2.69355  4.24690  2.90347  2.73739  3.18146  2.89801  2.37887  2.77519  2.98518  4.58477  3.61503
          0.01603  4.53705  5.25939  0.61958  0.77255  0.48576  0.95510
     33   3.47039  5.39982  3.34108  3.31585  4.89323  3.79725  4.70906  4.81187  3.70893  4.38273  5.37192  0.37818  4.49751  4.02561  4.05138  3.53688  3.89715  4.35662  6.10849  4.82652     33 N - - -
          2.68618  4.42225  2.77519  2.73123  3.46354  2.40513  3.72494  3.29354  2.67741  2.69355  4.24690  2.90347  2.73739  3.18146  2.89801  2.37887  2.77519  2.98518  4.58477  3.61503
          0.01603  4.53705  5.25939  0.61958  0.77255  0.48576  0.95510
     34   1.12344  4.44301  4.03773  3.78671  4.81626  3.22735  4.77613  4.22989  3.82785  3.94419  4.75444  3.77043  4.02715  4.07889  4.08562  1.06982  3.03798  3.58383  6.16244  4.98978     34 s - - -
          2.68618  4.42225  2.77519  2.73123  3.46354  2.40513  3.72494  3.29354  2.67741  2.69355  4.24690  2.90347  2.73739  3.18146  2.89801  2.37887  2.77519  2.98518  4.58477  3.61503
          0.01603  4.53705  5.25939  0.61958  0.77255  0.48576  0.95510
     35   3.66506  4.89457  5.53814  5.02279  3.52735  5.09566  5.53182  0.95094  4.87561  1.20651  3.29898  5.22061  5.24034  4.95890  4.94288  4.50828  3.90092  2.14299  5.69232  4.60677     35 i - - -
          2.68618  4.42225  2.77519  2.73123  3.46354  2.40513  3.72494  3.29354  2.67741  2.69355  4.24690  2.90347  2.73739  3.18146  2.89801  2.37887  2.77519  2.98518  4.58477  3.61503
          0.01603  4.53705  5.25939  0.61958  0.77255  0.48576  0.95510
     36   3.87106  5.94915  0.30493  3.00775  5.45541  3.87174  4.71919  5.23228  3.95286  4.72646  5.76468  3.58220  4.56874  3.98954  4.52354  3.78840  4.23641  4.81186  6.46550  5.27814     36 D - - -
          2.68618  4.42225  2.77519  2.73123  3.46354  2.40513  3.72494  3.29354  2.67741  2.69355  4.24690  2.90347  2.73739  3.18146  2.89801  2.37887  2.77519  2.98518  4.58477  3.61503
          0.01603  4.53705  5.25939  0.61958  0.77255  0.48576  0.95510
     37   1.12344  4.44301  4.03773  3.78671  4.81626  3.22735  4.77613  4.22989  3.82785  3.94419  4.75444  3.77043  4.02715  4.07889  4.08562  1.06982  3.03798  3.58383  6.16244  4.98978     37 s - - -
          2.68618  4.42225  2.77519  2.73123  3.46354  2.40513  3.72494  3.29354  2.67741  2.69355  4.24690  2.90347  2.73739  3.18146  2.89801  2.37887  2.77519  2.98518  4.58477  3.61503
          0.01603  4.53705  5.25939  0.61958  0.77255  0.48576  0.95510
     38   2.88600  4.84176  2.67064  2.89185  2.33573  1.17552  4.09160  3.60741  3.12501  3.26684  4.16642  3.34776  4.13284  3.38725  3.55156  2.99302  3.20130  3.30670  5.37129  3.96275     38 g - - -
          2.68618  4.42225  2.77519  2.73123  3.46354  2.40513  3.72494  3.29354  2.67741  2.69355  4.24690  2.90347  2.73739  3.18146  2.89801  2.37887  2.77519  2.98518  4.58477  3.61503
          0.01603  4.53705  5.25939  0.61958  0.77255  0.48576  0.95510
     39   0.58746  2.65267  4.57741  4.29640  4.56310  3.29421  4.96480  3.70779  4.17004  3.62266  4.53707  4.00777  4.09907  4.39025  4.30236  2.77724  3.06994  3.25416  6.01343  4.87853     39 A - - -
          2.68618  4.42225  2.77519  2.73123  3.46354  2.40513  3.72494  3.29354  2.67741  2.69355  4.24690  2.90347  2.73739  3.18146  2.89801  2.37887  2.77519  2.98518  4.58477  3.61503
          0.01603  4.53705  5.25939  0.61958  0.77255  0.48576  0.95510
     40   2.80954  5.09030  3.09895  2.58706  4.44022  3.56186  3.78342  3.86790  1.96945  3.41578  4.21430  3.10014  3.98297  2.48617  2.87366  2.37795  1.61877  3.50087  5.59606  4.26018     40 t - - -
          2.68618  4.42225  2.77519  2.73123  3.46354  2.40513  3.72494  3.29354  2.67741  2.69355  4.24690  2.90347  2.73739  3.18146  2.89801  2.37887  2.77519  2.98518  4.58477  3.61503
          0.01603  4.53705  5.25939  0.61958  0.77255  0.48576  0.95510
     41   2.73305  4.95895  3.09542  2.55800  4.23303  3.53854  3.75914  3.65276  2.19303  2.45419  4.05168  2.15148  3.94247  2.90347  2.98254  2.16847  2.45966  3.31601  5.47169  4.13349     41 n - - -
          2.68618  4.42225  2.77519  2.73123  3.46354  2.40513  3.72494  3.29354  2.67741  2.69355  4.24690  2.90347  2.73739  3.18146  2.89801  2.37887  2.77519  2.98518  4.58477  3.61503
          0.01603  4.53705  5.25939  0.61958  0.77255  0.48576  0.95510
     42   3.48784  4.70191  5.51501  5.05696  4.03933  5.05823  5.80932  0.99184  4.98762  2.46553  3.78062  5.22180  5.30258  5.24714  5.15961  4.49570  3.75358  0.98841  6.14919  4.92920     42 v - - -
          2.68618  4.42225  2.77519  2.73123  3.46354  2.40513  3.72494  3.29354  2.67741  2.69355  4.24690  2.90347  2.73739  3.18146  2.89801  2.37887  2.77519  2.98518  4.58477  3.61503
          0.01603  4.53705  5.25939  0.61958  0.77255  0.48576  0.95510
     43   2.79279  5.07583  2.98659  1.76021  4.20727  3.54603  2.91515  3.77704  2.56525  3.34249  4.15055  3.05382  3.96469  2.91921  3.03005  2.19260  3.02798  3.42954  5.47542  2.34186     43 e - - -
          2.68618  4.42225  2.77519  2.73123  3.46354  2.40513  3.72494  3.29354  2.67741  2.69355  4.24690  2.90347  2.73739  3.18146  2.89801  2.37887  2.77519  2.98518  4.58477  3.61503
          0.01603  4.53705  5.25939  0.61958  0.77255  0.48576  0.95510
     44   3.48677  4.70083  5.51434  5.05631  4.04208  5.05761  5.80947  1.04062  4.98728  2.46951  3.78335  5.22103  5.30239  5.24773  5.15982  4.49499  3.75256  0.94111  6.15091  4.92994     44 v - - -
          2.68618  4.42225  2.77519  2.73123  3.46354  2.40513  3.72494  3.29354  2.67741  2.69355  4.24690  2.90347  2.73739  3.18146  2.89801  2.37887  2.77519  2.98518  4.58477  3.61503
          0.01603  4.53705  5.25939  0.61958  0.77255  0.48576  0.95510
     45   2.76445  5.17083  2.26556  1.80483  4.47462  3.50179  3.73756  3.93154  2.51564  2.71282  4.23506  2.98826  3.92329  2.85605  3.00720  2.40264  2.28306  3.53967  5.63719  4.24611     45 e - - -
          2.68618  4.42225  2.77519  2.73123  3.46354  2.40513  3.72494  3.29354  2.67741  2.69355  4.24690  2.90347  2.73739  3.18146  2.89801  2.37887  2.77519  2.98518  4.58477  3.61503
          0.01603  4.53705  5.25939  0.61958  0.77255  0.48576  0.95510
     46   3.49276  4.71904  5.48300  5.02622  3.98374  5.02271  5.76016  0.73599  4.94248  2.40046  3.73399  5.19239  5.27811  5.19291  5.10801  4.46084  3.76088  1.37053  6.09598  4.88733     46 i - - -
          2.68618  4.42225  2.77519  2.73123  3.46354  2.40513  3.72494  3.29354  2.67741  2.69355  4.24690  2.90347  2.73739  3.18146  2.89801  2.37887  2.77519  2.98518  4.58477  3.61503
          0.01603  4.53705  5.25939  0.61958  0.77255  0.48576  0.95510
     47   1.97460  5.11166  1.50859  2.59287  4.76249  3.43091  4.02877  4.22986  2.92748  3.78724  4.58547  3.10763  4.02133  3.18340  3.43459  1.68485  3.18050  3.76136  5.96708  4.57382     47 d - - -
          2.68618  4.42225  2.77519  2.73123  3.46354  2.40513  3.72494  3.29354  2.67741  2.69355  4.24690  2.90347  2.73739  3.18146  2.89801  2.37887  2.77519  2.98518  4.58477  3.61503
          0.01603  4.53705  5.25939  0.61958  0.77255  0.48576  0.95510
     48   2.77476  4.97574  3.06735  2.68471  4.54274  3.46941  3.95197  3.99888  2.72987  3.56386  4.36737  3.16920  1.96879  2.19182  3.15869  1.58186  3.08834  3.57756  5.74751  4.40553     48 s - - -
          2.68618  4.42225  2.77519  2.73123  3.46354  2.40513  3.72494  3.29354  2.67741  2.69355  4.24690  2.90347  2.73739  3.18146  2.89801  2.37887  2.77519  2.98518  4.58477  3.61503
          0.01603  4.53705  5.25939  0.61958  0.77255  0.48576  0.95510
     49   2.34369  5.27294  2.22045  2.41777  4.60883  3.49400  3.74544  4.08723  1.97165  3.58106  4.33926  1.94411  3.92962  2.85639  3.01265  2.75443  2.73308  3.66306  5.72637  4.31495     49 n - - -
          2.68618  4.42225  2.77519  2.73123  3.46354  2.40513  3.72494  3.29354  2.67741  2.69355  4.24690  2.90347  2.73739  3.18146  2.89801  2.37887  2.77519  2.98518  4.58477  3.61503
          0.01603  4.53705  5.25939  0.61958  0.77255  0.48576  0.95510
     50   2.94555  4.77650  4.21616  4.06204  4.75653  3.57967  5.00169  3.98622  4.02197  3.81913  4.85714  4.10994  4.34863  4.38592  4.20947  3.15806  0.41270  3.59110  6.11463  4.98601     50 T - - -
          2.68633  4.42240  2.77535  2.73138  3.46369  2.40358  3.72510  3.29369  2.67756  2.69370  4.24705  2.90362  2.73755  3.18162  2.89816  2.37902  2.77535  2.98534  4.58492  3.61518
          0.37386  1.18179  5.25939  0.68117  0.70527  0.48576  0.95510
     51   3.00836  1.62834  4.99063  4.56181  3.94643  4.05177  5.09074  2.24569  4.40231  2.68318  3.84430  4.50177  4.62913  4.63838  4.51995  3.49694  3.37739  1.00526  5.69605  4.48669     53 v - - -
          2.68618  4.42225  2.77519  2.73123  3.46354  2.40513  3.72494  3.29354  2.67741  2.69355  4.24690  2.90347  2.73739  3.18146  2.89801  2.37887  2.77519  2.98518  4.58477  3.61503
          0.01603  4.53705  5.25939  0.61958  0.77255  0.48576  0.95510
     52   3.29871  5.96516  1.01636  1.77243  5.26494  2.15178  4.09037  4.81951  3.16446  4.27806  5.13434  2.95651  4.15214  3.25836  3.81032  3.15639  3.59795  4.35473  6.42551  4.86919     54 d - - -
          2.68618  4.42225  2.77519  2.73123  3.46354  2.40513  3.72494  3.29354  2.67741  2.69355  4.24690  2.90347  2.73739  3.18146  2.89801  2.37887  2.77519  2.98518  4.58477  3.61503
          0.01603  4.53705  5.25939  0.61958  0.77255  0.48576  0.95510
     53   2.90461  4.82501  3.53559  2.92064  3.91090  3.75280  3.85544  3.39746  1.93814  2.24500  3.91030  3.35677  4.12242  3.08110  2.27733  3.01397  3.11669  3.14293  5.23806  1.93277     55 y - - -
          2.68618  4.42225  2.77519  2.73123  3.46354  2.40513  3.72494  3.29354  2.67741  2.69355  4.24690  2.90347  2.73739  3.18146  2.89801  2.37887  2.77519  2.98518  4.58477  3.61503
          0.01603  4.53705  5.25939  0.61958  0.77255  0.48576  0.95510
     54   3.52158  4.74256  5.50686  4.99806  3.75676  5.03738  5.59209  0.91767  4.90315  1.62728  3.51394  5.16863  5.22895  5.05267  5.01301  4.44116  3.76772  1.54396  5.85711  4.72675     56 i - - -
          2.68618  4.42225  2.77519  2.73123  3.46354  2.40513  3.72494  3.29354  2.67741  2.69355  4.24690  2.90347  2.73739  3.18146  2.89801  2.37887  2.77519  2.98518  4.58477  3.61503
          0.01603  4.53705  5.25939  0.61958  0.77255  0.48576  0.95510
     55   2.91396  5.32975  2.79805  2.04941  4.68292  3.52681  3.84241  4.15234  2.61038  3.66075  4.45115  3.02474  4.00927  1.71589  3.07193  1.65698  3.16555  3.74533  5.81288  4.41661     57 s - - -
          2.68618  4.42225  2.77519  2.73123  3.46354  2.40513  3.72494  3.29354  2.67741  2.69355  4.24690  2.90347  2.73739  3.18146  2.89801  2.37887  2.77519  2.98518  4.58477  3.61503
          0.01603  4.53705  5.25939  0.61958  0.77255  0.48576  0.95510
     56   3.39110  4.80626  5.02131  4.74821  4.14894  4.39179  5.47437  2.26103  4.63530  2.74399  4.04940  4.82617  4.94788  4.96666  4.78189  3.97447  3.75561  0.45972  6.02693  4.78742     58 V - - -
          2.68618  4.42225  2.77519  2.73123  3.46354  2.40513  3.72494  3.29354  2.67741  2.69355  4.24690  2.90347  2.73739  3.18146  2.89801  2.37887  2.77519  2.98518  4.58477  3.61503
          0.01603  4.53705  5.25939  0.61958  0.77255  0.48576  0.95510
     57   3.59129  5.63907  4.18608  3.30630  5.24731  4.12030  3.89542  4.51334  1.19254  3.84587  4.73830  3.63137  4.44196  3.02134  1.01166  3.56326  3.69577  4.20506  5.79164  4.72121     59 r - - -
          2.68618  4.42225  2.77519  2.73123  3.46354  2.40513  3.72494  3.29354  2.67741  2.69355  4.24690  2.90347  2.73739  3.18146  2.89801  2.37887  2.77519  2.98518  4.58477  3.61503
          0.01603  4.53705  5.25939  0.61958  0.77255  0.48576  0.95510
     58   3.87106  5.94915  0.30493  3.00775  5.45541  3.87174  4.71919  5.23228  3.95286  4.72646  5.76468  3.58220  4.56874  3.98954  4.52354  3.78840  4.23641  4.81186  6.46550  5.27814     60 D - - -
          2.68618  4.42225  2.77519  2.73123  3.46354  2.40513  3.72494  3.29354  2.67741  2.69355  4.24690  2.90347  2.73739  3.18146  2.89801  2.37887  2.77519  2.98518  4.58477  3.61503
          0.01603  4.53705  5.25939  0.61958  0.77255  0.48576  0.95510
     59   3.33339  5.93178  1.24050  2.40442  5.25417  3.51702  4.14712  4.85880  3.24719  4.33103  5.20905  1.18324  4.18352  3.32783  3.89002  3.19933  3.65053  4.38998  6.44093  4.89012     61 n - - -
          2.68618  4.42225  2.77519  2.73123  3.46354  2.40513  3.72494  3.29354  2.67741  2.69355  4.24690  2.90347  2.73739  3.18146  2.89801  2.37887  2.77519  2.98518  4.58477  3.61503
          0.01603  4.53705  5.25939  0.61958  0.77255  0.48576  0.95510
     60   3.68714  5.34682  4.48761  4.48688  5.52413  0.18129  5.51141  5.33697  4.75190  4.87974  5.89476  4.65527  4.74951  5.02462  4.86723  3.88451  4.21480  4.73748  6.39475  5.66446     62 G - - -
          2.68618  4.42225  2.77519  2.73123  3.46354  2.40513  3.72494  3.29354  2.67741  2.69355  4.24690  2.90347  2.73739  3.18146  2.89801  2.37887  2.77519  2.98518  4.58477  3.61503
          0.01603  4.53705  5.25939  0.61958  0.77255  0.48576  0.95510
     61   2.77991  5.07780  2.96713  2.54414  4.46207  3.49586  2.54846  3.93245  2.61304  3.48339  4.27487  2.51023  3.00406  2.96504  3.07795  1.50546  3.04671  3.53899  5.65998  4.28743     63 s - - -
          2.68618  4.42225  2.77519  2.73123  3.46354  2.40513  3.72494  3.29354  2.67741  2.69355  4.24690  2.90347  2.73739  3.18146  2.89801  2.37887  2.77519  2.98518  4.58477  3.61503
          0.01603  4.53705  5.25939  0.61958  0.77255  0.48576  0.95510
     62   3.68714  5.34682  4.48761  4.48688  5.52413  0.18129  5.51141  5.33697  4.75190  4.87974  5.89476  4.65527  4.74951  5.02462  4.86723  3.88451  4.21480  4.73748  6.39475  5.66446     64 G - - -
          2.68618  4.42225  2.77519  2.73123  3.46354  2.40513  3.72494  3.29354  2.67741  2.69355  4.24690  2.90347  2.73739  3.18146  2.89801  2.37887  2.77519  2.98518  4.58477  3.61503
          0.01603  4.53705  5.25939  0.61958  0.77255  0.48576  0.95510
     63   3.48852  4.70285  5.51466  5.05658  4.03653  5.05778  5.80806  0.95789  4.98676  2.46184  3.77802  5.22153  5.30211  5.24552  5.15830  4.49529  3.75427  1.02463  6.14698  4.92782     65 i - - -
          2.68618  4.42225  2.77519  2.73123  3.46354  2.40513  3.72494  3.29354  2.67741  2.69355  4.24690  2.90347  2.73739  3.18146  2.89801  2.37887  2.77519  2.98518  4.58477  3.61503
          0.01603  4.53705  5.25939  0.61958  0.77255  0.48576  0.95510
     64   2.81978  5.28911  2.15533  2.42086  4.63982  2.75298  3.77896  4.12102  2.57382  3.61864  4.38235  2.97445  2.27638  2.17115  3.07932  2.28840  3.06762  3.69442  5.76855  4.35215     66 d - - -
          2.68618  4.42225  2.77519  2.73123  3.46354  2.40513  3.72494  3.29354  2.67741  2.69355  4.24690  2.90347  2.73739  3.18146  2.89801  2.37887  2.77519  2.98518  4.58477  3.61503
          0.01603  4.53705  5.25939  0.61958  0.77255  0.48576  0.95510
     65   2.15630  4.45832  3.54969  2.98693  3.61678  3.66488  3.93816  2.11313  2.94409  2.68631  3.57556  3.40017  2.93999  2.73104  3.30805  2.63981  2.66934  2.35603  5.05340  3.81404     67 i - - -
          2.68618  4.42225  2.77519  2.73123  3.46354  2.40513  3.72494  3.29354  2.67741  2.69355  4.24690  2.90347  2.73739  3.18146  2.89801  2.37887  2.77519  2.98518  4.58477  3.61503
          0.01603  4.53705  5.25939  0.61958  0.77255  0.48576  0.95510
     66   2.76460  5.24008  2.26549  1.95703  4.56598  3.49084  3.72209  4.04298  2.48928  3.53978  4.29479  2.47245  3.08372  2.83053  2.98758  2.15490  3.00100  2.88321  5.68774  4.27886     68 e - - -
          2.68618  4.42225  2.77519  2.73123  3.46354  2.40513  3.72494  3.29354  2.67741  2.69355  4.24690  2.90347  2.73739  3.18146  2.89801  2.37887  2.77519  2.98518  4.58477  3.61503
          0.01603  4.53705  5.25939  0.61958  0.77255  0.48576  0.95510
     67   3.87106  5.94915  0.30493  3.00775  5.45541  3.87174  4.71919  5.23228  3.95286  4.72646  5.76468  3.58220  4.56874  3.98954  4.52354  3.78840  4.23641  4.81186  6.46550  5.27814     69 D - - -
          2.68618  4.42225  2.77519  2.73123  3.46354  2.40513  3.72494  3.29354  2.67741  2.69355  4.24690  2.90347  2.73739  3.18146  2.89801  2.37887  2.77519  2.98518  4.58477  3.61503
          0.01603  4.53705  5.25939  0.61958  0.77255  0.48576  0.95510
     68   3.38263  4.90909  4.29726  3.78334  1.48091  4.25617  3.85062  3.42725  3.52820  2.94493  4.01314  3.95860  4.60446  3.84719  1.57814  3.55783  3.60517  3.25860  4.22464  1.82406     70 f - - -
          2.68618  4.42225  2.77519  2.73123  3.46354  2.40513  3.72494  3.29354  2.67741  2.69355  4.24690  2.90347  2.73739  3.18146  2.89801  2.37887  2.77519  2.98518  4.58477  3.61503
          0.01603  4.53705  5.25939  0.61958  0.77255  0.48576  0.95510
     69   2.73321  4.78324  3.24231  2.67503  3.98812  3.59478  2.46793  2.99148  2.30915  2.74516  2.69777  3.16832  3.36850  2.98082  2.30915  2.81207  2.96189  3.09664  5.30492  4.00930     71 k - - -
          2.68618  4.42225  2.77519  2.73123  3.46354  2.40513  3.72494  3.29354  2.67741  2.69355  4.24690  2.90347  2.73739  3.18146  2.89801  2.37887  2.77519  2.98518  4.58477  3.61503
          0.01603  4.53705  5.25939  0.61958  0.77255  0.48576  0.95510
     70   2.71933  4.18936  4.20095  3.61404  2.18925  3.82439  2.92063  2.62457  3.48909  2.10173  2.67583  3.81233  4.19269  3.70575  3.66221  2.52716  2.95147  1.97089  4.78431  3.58003     72 v - - -
          2.68618  4.42225  2.77519  2.73123  3.46354  2.40513  3.72494  3.29354  2.67741  2.69355  4.24690  2.90347  2.73739  3.18146  2.89801  2.37887  2.77519  2.98518  4.58477  3.61503
          0.01603  4.53705  5.25939  0.61958  0.77255  0.48576  0.95510
     71   3.54293  4.83204  5.33402  4.76007  3.34505  4.84278  5.17982  2.36341  4.61169  1.12072  1.52877  4.94279  5.01655  4.65278  4.65981  4.19898  3.76434  1.79505  5.41870  4.37845     73 l - - -
          2.68618  4.42225  2.77519  2.73123  3.46354  2.40513  3.72494  3.29354  2.67741  2.69355  4.24690  2.90347  2.73739  3.18146  2.89801  2.37887  2.77519  2.98518  4.58477  3.61503
          0.01603  4.53705  5.25939  0.61958  0.77255  0.48576  0.95510
     72   2.73638  0.89004  4.62793  4.43957  4.82828  1.34237  5.13239  4.22889  4.35649  4.00398  4.88340  4.17247  4.23088  4.58889  4.45961  2.96507  3.27973  3.67017  6.14310  5.09198     74 c - - -
          2.68618  4.42225  2.77519  2.73123  3.46354  2.40513  3.72494  3.29354  2.67741  2.69355  4.24690  2.90347  2.73739  3.18146  2.89801  2.37887  2.77519  2.98518  4.58477  3.61503
          0.01603  4.53705  5.25939  0.61958  0.77255  0.48576  0.95510
     73   2.76814  2.71729  3.52372  2.93849  3.76078  3.68707  3.89889  3.12302  2.15088  1.86654  3.69399  3.36609  4.07009  3.16400  2.47691  2.65268  2.99710  2.88208  5.14713  3.90530     75 l - - -
          2.68618  4.42225  2.77519  2.73123  3.46354  2.40513  3.72494  3.29354  2.67741  2.69355  4.24690  2.90347  2.73739  3.18146  2.89801  2.37887  2.77519  2.98518  4.58477  3.61503
          0.01603  4.53705  5.25939  0.61958  0.77255  0.48576  0.95510
     74   2.87389  5.23821  3.09322  2.57421  4.58129  3.59802  3.17277  4.03284  2.37914  3.52954  4.31600  1.92245  2.84476  2.87914  1.72772  2.85269  3.09796  3.64541  5.65558  4.31235     76 r - - -
          2.68618  4.42225  2.77519  2.73123  3.46354  2.40513  3.72494  3.29354  2.67741  2.69355  4.24690  2.90347  2.73739  3.18146  2.89801  2.37887  2.77519  2.98518  4.58477  3.61503
          0.01603  4.53705  5.25939  0.61958  0.77255  0.48576  0.95510
     75   2.73012  5.01228  3.02849  2.54529  4.39820  2.68199  2.22864  3.84333  2.58242  3.40504  4.19388  2.59128  3.93779  2.93187  3.05227  2.11311  2.28057  3.45864  5.60266  4.24231     77 s - - -
          2.68618  4.42225  2.77519  2.73123  3.46354  2.40513  3.72494  3.29354  2.67741  2.69355  4.24690  2.90347  2.73739  3.18146  2.89801  2.37887  2.77519  2.98518  4.58477  3.61503
          0.01603  4.53705  5.25939  0.61958  0.77255  0.48576  0.95510
     76   2.86917  4.60554  3.67590  3.16417  2.29003  3.77631  2.01470  3.14448  3.09264  2.80295  3.74577  3.53521  4.19281  3.41512  3.42604  3.06204  1.70897  2.92255  4.79804  3.32700     78 t - - -
          2.68618  4.42225  2.77519  2.73123  3.46354  2.40513  3.72494  3.29354  2.67741  2.69355  4.24690  2.90347  2.73739  3.18146  2.89801  2.37887  2.77519  2.98518  4.58477  3.61503
          0.01603  4.53705  5.25939  0.61958  0.77255  0.48576  0.95510
     77   2.94555  4.77650  4.21616  4.06204  4.75653  3.57967  5.00169  3.98622  4.02197  3.81913  4.85714  4.10994  4.34863  4.38592  4.20947  3.15806  0.41270  3.59110  6.11463  4.98601     79 T - - -
          2.68618  4.42225  2.77519  2.73123  3.46354  2.40513  3.72494  3.29354  2.67741  2.69355  4.24690  2.90347  2.73739  3.18146  2.89801  2.37887  2.77519  2.98518  4.58477  3.61503
          0.01603  4.53705  5.25939  0.61958  0.77255  0.48576  0.95510
     78   2.79177  4.69651  3.96151  3.86081  4.85188  3.42237  4.91727  4.49618  3.98694  4.17547  5.06886  3.92745  4.22255  4.28139  4.20966  0.41340  3.32825  3.86643  6.16972  4.95729     80 S - - -
          2.68618  4.42225  2.77519  2.73123  3.46354  2.40513  3.72494  3.29354  2.67741  2.69355  4.24690  2.90347  2.73739  3.18146  2.89801  2.37887  2.77519  2.98518  4.58477  3.61503
          0.01603  4.53705  5.25939  0.61958  0.77255  0.48576  0.95510
     79   3.75920  5.62979  3.97476  3.52610  5.18166  4.11032  4.34394  4.67468  0.39332  4.11044  5.07988  3.90125  4.59907  3.52879  2.81969  3.78440  3.98194  4.36117  5.98549  4.92798     81 K - - -
          2.68618  4.42225  2.77519  2.73123  3.46354  2.40513  3.72494  3.29354  2.67741  2.69355  4.24690  2.90347  2.73739  3.18146  2.89801  2.37887  2.77519  2.98518  4.58477  3.61503
          0.01603  4.53705  5.25939  0.61958  0.77255  0.48576  0.95510
     80   3.64244  4.87948  5.53551  4.98142  3.44653  5.05247  5.43594  0.97569  4.84816  1.27276  2.67514  5.17092  5.17903  4.87271  4.88743  4.43539  3.86657  2.24815  5.59444  4.55972     82 i - - -
          2.68618  4.42225  2.77519  2.73123  3.46354  2.40513  3.72494  3.29354  2.67741  2.69355  4.24690  2.90347  2.73739  3.18146  2.89801  2.37887  2.77519  2.98518  4.58477  3.61503
          0.01603  4.53705  5.25939  0.61958  0.77255  0.48576  0.95510
     81   2.77248  5.13764  3.05665  2.51382  4.46693  3.54022  2.62690  3.91516  2.42686  3.43813  4.21537  2.60446  3.94170  2.84709  1.97039  2.02921  2.71832  3.52871  5.59909  4.23772     83 r - - -
          2.68618  4.42225  2.77519  2.73123  3.46354  2.40513  3.72494  3.29354  2.67741  2.69355  4.24690  2.90347  2.73739  3.18146  2.89801  2.37887  2.77519  2.98518  4.58477  3.61503
          0.01603  4.53705  5.25939  0.61958  0.77255  0.48576  0.95510
     82   2.75607  5.05505  3.02731  2.55189  4.46080  3.49992  3.80306  3.90514  2.20282  3.45454  4.24093  2.25436  3.95110  2.93326  3.01146  1.89614  1.97324  3.51194  5.63860  4.27926     84 s - - -
          2.68618  4.42225  2.77519  2.73123  3.46354  2.40513  3.72494  3.29354  2.67741  2.69355  4.24690  2.90347  2.73739  3.18146  2.89801  2.37887  2.77519  2.98518  4.58477  3.61503
          0.01603  4.53705  5.25939  0.61958  0.77255  0.48576  0.95510
     83   3.04643  4.41819  4.77005  4.18837  3.24525  4.23340  4.50237  2.19721  4.02765  1.36299  3.26034  4.30020  4.54977  4.17590  4.11600  3.54962  3.27690  1.81626  4.95970  1.98715     85 l - - -
          2.68618  4.42225  2.77519  2.73123  3.46354  2.40513  3.72494  3.29354  2.67741  2.69355  4.24690  2.90347  2.73739  3.18146  2.89801  2.37887  2.77519  2.98518  4.58477  3.61503
          0.01603  4.53705  5.25939  0.61958  0.77255  0.48576  0.95510
     84   3.02650  5.60974  1.67080  1.48262  4.92350  2.57422  3.89664  4.43541  2.19178  3.90257  4.68798  2.95147  4.03396  3.02808  3.32742  2.93779  3.28536  3.98898  6.04003  4.56761     86 e - - -
          2.68618  4.42225  2.77519  2.73123  3.46354  2.40513  3.72494  3.29354  2.67741  2.69355  4.24690  2.90347  2.73739  3.18146  2.89801  2.37887  2.77519  2.98518  4.58477  3.61503
          0.01603  4.53705  5.25939  0.61958  0.77255  0.48576  0.95510
     85   3.43037  6.14081  0.77243  1.63538  5.41150  3.52528  4.17070  4.99596  3.32062  4.44827  5.35039  2.97567  4.20782  3.35414  4.00852  3.26021  3.74429  4.52697  6.57803  4.99270     87 d - - -
          2.68618  4.42225  2.77519  2.73123  3.46354  2.40513  3.72494  3.29354  2.67741  2.69355  4.24690  2.90347  2.73739  3.18146  2.89801  2.37887  2.77519  2.98518  4.58477  3.61503
          0.01603  4.53705  5.25939  0.61958  0.77255  0.48576  0.95510
     86   3.62441  4.86004  5.53253  4.98842  3.49176  5.04955  5.46927  1.62773  4.86728  0.83228  3.24912  5.17521  5.18897  4.90485  4.91697  4.43761  3.85382  1.81307  5.63859  4.59447     88 l - - -
          2.68618  4.42225  2.77519  2.73123  3.46354  2.40513  3.72494  3.29354  2.67741  2.69355  4.24690  2.90347  2.73739  3.18146  2.89801  2.37887  2.77519  2.98518  4.58477  3.61503
          0.01603  4.53705  5.25939  0.61958  0.77255  0.48576  0.95510
     87   2.81052  5.31599  2.43269  2.05732  4.64335  3.49349  2.53407  4.12910  2.52454  3.61342  4.36895  2.95933  3.93307  2.21928  3.02692  1.91671  3.04902  3.69896  5.75251  4.33230     89 s - - -
          2.68618  4.42225  2.77519  2.73123  3.46354  2.40513  3.72494  3.29354  2.67741  2.69355  4.24690  2.90347  2.73739  3.18146  2.89801  2.37887  2.77519  2.98518  4.58477  3.61503
          0.01603  4.53705  5.25939  0.61958  0.77255  0.48576  0.95510
     88   2.74237  5.00860  3.09794  2.54170  4.28367  3.54618  3.73788  2.88967  1.86573  3.28126  4.08127  3.06348  3.93940  2.23850  2.92211  2.33280  2.34827  3.36143  5.49254  4.14976     90 k - - -
          2.68618  4.42225  2.77519  2.73123  3.46354  2.40513  3.72494  3.29354  2.67741  2.69355  4.24690  2.90347  2.73739  3.18146  2.89801  2.37887  2.77519  2.98518  4.58477  3.61503
          0.01603  4.53705  5.25939  0.61958  0.77255  0.48576  0.95510
     89   2.80961  3.01278  4.39074  3.80824  3.37465  3.95709  4.29521  2.11508  3.67602  1.89617  3.36030  2.52288  4.32107  3.88855  3.83179  3.25764  3.04665  1.58196  4.92981  3.73873     91 v - - -
          2.68618  4.42225  2.77519  2.73123  3.46354  2.40513  3.72494  3.29354  2.67741  2.69355  4.24690  2.90347  2.73739  3.18146  2.89801  2.37887  2.77519  2.98518  4.58477  3.61503
          0.01603  4.53705  5.25939  0.61958  0.77255  0.48576  0.95510
     90   2.52163  4.47342  3.86899  3.62182  4.82207  0.94857  4.68915  4.26733  3.71310  3.93950  4.73646  3.69544  4.01976  3.96736  4.00696  2.10490  1.88628  3.61487  6.14671  4.96145     92 g - - -
          2.68618  4.42225  2.77519  2.73123  3.46354  2.40513  3.72494  3.29354  2.67741  2.69355  4.24690  2.90347  2.73739  3.18146  2.89801  2.37887  2.77519  2.98518  4.58477  3.61503
          0.37386  4.53705  1.19991  0.61958  0.77255  0.48576  0.95510
     91   2.40941  2.06642  4.07729  3.79151  4.34535  1.00332  4.60377  3.70928  3.72307  3.48643  4.36999  3.71903  3.89479  3.99584  3.91610  2.62975  2.92038  3.22239  5.69942  4.57680     93 g - - -
          2.68618  4.42225  2.77519  2.73123  3.46354  2.40513  3.72494  3.29354  2.67741  2.69355  4.24690  2.90347  2.73739  3.18146  2.89801  2.37887  2.77519  2.98518  4.58477  3.61503
          0.02285  4.18604  4.90838  0.61958  0.77255  0.90801  0.51638
     92   3.29116  5.24031  3.48626  3.06348  4.69998  3.73240  3.97687  4.15264  0.67624  3.65451  4.61015  3.46957  4.21967  3.15848  2.54695  3.31920  3.52632  3.84686  5.63306  4.49739     94 K - - -
          2.68618  4.42225  2.77519  2.73123  3.46354  2.40513  3.72494  3.29354  2.67741  2.69355  4.24690  2.90347  2.73739  3.18146  2.89801  2.37887  2.77519  2.98518  4.58477  3.61503
          0.02285  4.18604  4.90838  0.61958  0.77255  0.29068  1.37735
     93   2.54468  4.47930  3.91400  3.63073  4.68764  3.26843  4.65007  4.07998  3.64394  3.80000  4.63212  3.71059  4.03817  3.93790  3.92577  1.43846  0.98612  3.51364  6.03960  4.83947     95 t - - -
          2.68618  4.42225  2.77519  2.73123  3.46354  2.40513  3.72494  3.29354  2.67741  2.69355  4.24690  2.90347  2.73739  3.18146  2.89801  2.37887  2.77519  2.98518  4.58477  3.61503
          0.01603  4.53705  5.25939  0.61958  0.77255  0.48576  0.95510
     94   4.00140  5.29231  5.26036  4.94791  3.54169  4.82545  5.41085  2.81559  4.72093  0.34784  3.43299  5.16966  5.17550  4.91552  4.76942  4.55489  4.27886  3.01572  5.60706  4.47031     96 L - - -
          2.68618  4.42225  2.77519  2.73123  3.46354  2.40513  3.72494  3.29354  2.67741  2.69355  4.24690  2.90347  2.73739  3.18146  2.89801  2.37887  2.77519  2.98518  4.58477  3.61503
          0.01603  4.53705  5.25939  0.61958  0.77255  0.48576  0.95510
     95   3.68714  5.34682  4.48761  4.48688  5.52413  0.18129  5.51141  5.33697  4.75190  4.87974  5.89476  4.65527  4.74951  5.02462  4.86723  3.88451  4.21480  4.73748  6.39475  5.66446     97 G - - -
          2.68618  4.42225  2.77519  2.73123  3.46354  2.40513  3.72494  3.29354  2.67741  2.69355  4.24690  2.90347  2.73739  3.18146  2.89801  2.37887  2.77519  2.98518  4.58477  3.61503
          0.01603  4.53705  5.25939  0.61958  0.77255  0.48576  0.95510
     96   4.24233  5.45510  5.17436  5.05112  0.34470  4.68164  4.36084  3.74686  4.95898  2.97610  4.39472  4.84532  5.15361  4.95146  4.91231  4.44491  4.55768  3.77870  4.48920  2.80507     98 F - - -
          2.68618  4.42225  2.77519  2.73123  3.46354  2.40513  3.72494  3.29354  2.67741  2.69355  4.24690  2.90347  2.73739  3.18146  2.89801  2.37887  2.77519  2.98518  4.58477  3.61503
          0.01603  4.53705  5.25939  0.61958  0.77255  0.48576  0.95510
     97   3.94125  5.63156  4.51195  3.93833  5.17069  4.23135  4.54826  4.80935  2.81871  4.20135  5.22162  4.22700  4.73660  3.77022  0.31782  4.01941  4.18402  4.51165  6.00056  5.00193     99 R - - -
          2.68618  4.42225  2.77519  2.73123  3.46354  2.40513  3.72494  3.29354  2.67741  2.69355  4.24690  2.90347  2.73739  3.18146  2.89801  2.37887  2.77519  2.98518  4.58477  3.61503
          0.01603  4.53705  5.25939  0.61958  0.77255  0.48576  0.95510
     98   3.68714  5.34682  4.48761  4.48688  5.52413  0.18129  5.51141  5.33697  4.75190  4.87974  5.89476  4.65527  4.74951  5.02462  4.86723  3.88451  4.21480  4.73748  6.39475  5.66446    100 G - - -
          2.68618  4.42225  2.77519  2.73123  3.46354  2.40513  3.72494  3.29354  2.67741  2.69355  4.24690  2.90347  2.73739  3.18146  2.89801  2.37887  2.77519  2.98518  4.58477  3.61503
          0.01603  4.53705  5.25939  0.61958  0.77255  0.48576  0.95510
     99   3.02578  5.15773  2.95202  0.93655  4.46378  3.62903  4.08088  3.56455  2.92349  3.39686  4.36150  3.23719  4.16296  3.26141  3.35970  3.06372  3.31213  2.38058  5.80409  4.44909    101 e - - -
          2.68618  4.42225  2.77519  2.73123  3.46354  2.40513  3.72494  3.29354  2.67741  2.69355  4.24690  2.90347  2.73739  3.18146  2.89801  2.37887  2.77519  2.98518  4.58477  3.61503
          0.01603  4.53705  5.25939  0.61958  0.77255  0.48576  0.95510
    100   0.37230  4.67813  4.29639  4.17753  4.87311  3.47620  5.09410  4.11721  4.21613  3.95982  4.94748  4.10923  4.27916  4.49460  4.37929  3.03951  3.36442  3.63788  6.21741  5.12210    102 A - - -
          2.68618  4.42225  2.77519  2.73123  3.46354  2.40513  3.72494  3.29354  2.67741  2.69355  4.24690  2.90347  2.73739  3.18146  2.89801  2.37887  2.77519  2.98518  4.58477  3.61503
          0.01603  4.53705  5.25939  0.61958  0.77255  0.48576  0.95510
    101   4.00140  5.29231  5.26036  4.94791  3.54169  4.82545  5.41085  2.81559  4.72093  0.34784  3.43299  5.16966  5.17550  4.91552  4.76942  4.55489  4.27886  3.01572  5.60706  4.47031    103 L - - -
          2.68641  4.42248  2.77542  2.73146  3.46131  2.40536  3.72517  3.29325  2.67764  2.69211  4.24561  2.90370  2.73762  3.18169  2.89824  2.37910  2.77542  2.98541  4.58500  3.61526
          0.61547  1.18179  1.87808  1.03258  0.44019  0.48576  0.95510
    102   0.86240  4.33578  3.87053  3.61550  4.62037  3.12927  4.61396  4.00539  3.65573  3.73883  4.56638  3.63547  3.91770  3.91823  3.91972  1.65048  2.92741  3.41146  5.97957  4.79566    107 a - - -
          2.68618  4.42225  2.77519  2.73123  3.46354  2.40513  3.72494  3.29354  2.67741  2.69355  4.24690  2.90347  2.73739  3.18146  2.89801  2.37887  2.77519  2.98518  4.58477  3.61503
          0.01884  4.37725  5.09959  0.61958  0.77255  0.36365  1.18789
    103   1.88749  4.72414  3.32752  2.88935  4.52401  3.37076  4.09207  3.96111  2.93710  3.56658  4.36158  1.89066  3.97011  3.26207  3.37029  1.65355  2.36129  3.49039  5.77835  4.47344    108 s - - -
          2.68618  4.42225  2.77519  2.73123  3.46354  2.40513  3.72494  3.29354  2.67741  2.69355  4.24690  2.90347  2.73739  3.18146  2.89801  2.37887  2.77519  2.98518  4.58477  3.61503
          0.01603  4.53705  5.25939  0.61958  0.77255  0.48576  0.95510
    104   1.64045  4.41999  3.87584  3.39979  3.82400  3.53943  4.26912  3.09865  3.33461  1.53926  3.79402  3.65151  4.11025  3.63345  3.62890  2.01815  3.01819  2.84052  5.30291  4.08532    109 l - - -
          2.68618  4.42225  2.77519  2.73123  3.46354  2.40513  3.72494  3.29354  2.67741  2.69355  4.24690  2.90347  2.73739  3.18146  2.89801  2.37887  2.77519  2.98518  4.58477  3.61503
          0.01603  4.53705  5.25939  0.61958  0.77255  0.48576  0.95510
    105   0.99486  1.76054  4.45405  4.11846  4.48994  3.24322  4.82740  3.83498  4.02089  3.60346  4.45316  3.90331  4.03554  4.23321  4.19016  2.04727  2.99662  3.32525  5.91251  4.76945    110 a - - -
          2.68618  4.42225  2.77519  2.73123  3.46354  2.40513  3.72494  3.29354  2.67741  2.69355  4.24690  2.90347  2.73739  3.18146  2.89801  2.37887  2.77519  2.98518  4.58477  3.61503
          0.01603  4.53705  5.25939  0.61958  0.77255  0.48576  0.95510
    106   2.28802  3.41572  3.09127  2.07837  4.26167  3.50729  3.76907  3.68890  2.56044  3.27522  4.07515  2.23049  3.92707  2.91002  3.02783  2.50490  2.26599  3.33548  5.49886  4.15346    111 e - - -
          2.68618  4.42225  2.77519  2.73123  3.46354  2.40513  3.72494  3.29354  2.67741  2.69355  4.24690  2.90347  2.73739  3.18146  2.89801  2.37887  2.77519  2.98518  4.58477  3.61503
          0.01603  4.53705  5.25939  0.61958  0.77255  0.48576  0.95510
    107   2.80132  5.09110  3.02820  1.82566  4.34466  3.55961  2.91622  3.79170  2.49644  2.10345  4.15527  3.06356  3.96826  2.23884  2.93142  2.80311  3.03091  3.44410  5.54507  4.19133    112 e - - -
          2.68618  4.42225  2.77519  2.73123  3.46354  2.40513  3.72494  3.29354  2.67741  2.69355  4.24690  2.90347  2.73739  3.18146  2.89801  2.37887  2.77519  2.98518  4.58477  3.61503
          0.01603  4.53705  5.25939  0.61958  0.77255  0.48576  0.95510
    108   2.23771  3.15656  3.44014  2.88618  3.82267  3.57404  3.92696  3.19430  2.85555  2.88393  3.75156  3.31858  4.01139  2.35198  3.25371  2.19691  2.21195  2.50086  5.21588  3.95567    113 s - - -
          2.68618  4.42225  2.77519  2.73123  3.46354  2.40513  3.72494  3.29354  2.67741  2.69355  4.24690  2.90347  2.73739  3.18146  2.89801  2.37887  2.77519  2.98518  4.58477  3.61503
          0.01603  4.53705  5.25939  0.61958  0.77255  0.48576  0.95510
    109   1.61975  4.51275  3.98337  3.85606  4.97590  0.73637  4.91012  4.40089  4.01874  4.12122  4.94038  3.83690  4.08804  4.23828  4.24825  2.78176  3.13291  3.71315  6.29066  5.16051    114 g - - -
          2.68618  4.42225  2.77519  2.73123  3.46354  2.40513  3.72494  3.29354  2.67741  2.69355  4.24690  2.90347  2.73739  3.18146  2.89801  2.37887  2.77519  2.98518  4.58477  3.61503
          0.12191  4.53705  2.26275  0.61958  0.77255  0.48576  0.95510
    110   1.21321  4.38111  3.87154  3.48783  4.50598  3.19753  4.48342  3.89158  3.47760  3.59714  4.41889  3.59828  3.93990  3.75793  3.78994  1.74238  1.77198  3.36001  5.85864  4.65977    115 a - - -
          2.68618  4.42225  2.77519  2.73123  3.46354  2.40513  3.72494  3.29354  2.67741  2.69355  4.24690  2.90347  2.73739  3.18146  2.89801  2.37887  2.77519  2.98518  4.58477  3.61503
          0.01781  4.43294  5.15529  0.61958  0.77255  0.39651  1.11677
    111   3.66601  4.91446  5.53687  4.96234  3.34275  5.02336  5.35204  1.41220  4.82012  1.14823  1.72401  5.14596  5.13572  4.79569  4.82826  4.39455  3.88069  2.45478  5.48858  4.48316    116 l - - -
          2.68618  4.42225  2.77519  2.73123  3.46354  2.40513  3.72494  3.29354  2.67741  2.69355  4.24690  2.90347  2.73739  3.18146  2.89801  2.37887  2.77519  2.98518  4.58477  3.61503
          0.01603  4.53705  5.25939  0.61958  0.77255  0.48576  0.95510
    112   2.33308  5.27710  2.90682  1.93504  4.61660  3.50996  3.72193  4.09331  1.97040  3.57354  4.32687  2.30569  3.92701  2.21531  2.92175  2.74847  3.02208  3.66632  5.70495  4.30295    117 e - - -
          2.68618  4.42225  2.77519  2.73123  3.46354  2.40513  3.72494  3.29354  2.67741  2.69355  4.24690  2.90347  2.73739  3.18146  2.89801  2.37887  2.77519  2.98518  4.58477  3.61503
          0.01603  4.53705  5.25939  0.61958  0.77255  0.48576  0.95510
    113   3.49038  4.70736  5.50806  5.04996  4.02149  5.05043  5.79641  0.85318  4.97679  2.44362  3.76496  5.21540  5.29667  5.23241  5.14638  4.48796  3.75653  1.15842  6.13317  4.91766    118 i - - -
          2.68618  4.42225  2.77519  2.73123  3.46354  2.40513  3.72494  3.29354  2.67741  2.69355  4.24690  2.90347  2.73739  3.18146  2.89801  2.37887  2.77519  2.98518  4.58477  3.61503
          0.01603  4.53705  5.25939  0.61958  0.77255  0.48576  0.95510
    114   2.70109  3.08333  3.37293  2.20786  3.81898  3.59931  3.88366  2.68349  2.79498  2.87375  3.74126  3.27617  4.00891  3.12389  3.20307  1.98219  2.24506  2.91707  5.20562  3.93723    119 s - - -
          2.68618  4.42225  2.77519  2.73123  3.46354  2.40513  3.72494  3.29354  2.67741  2.69355  4.24690  2.90347  2.73739  3.18146  2.89801  2.37887  2.77519  2.98518  4.58477  3.61503
          0.01603  4.53705  5.25939  0.61958  0.77255  0.48576  0.95510
    115   2.94555  4.77650  4.21616  4.06204  4.75653  3.57967  5.00169  3.98622  4.02197  3.81913  4.85714  4.10994  4.34863  4.38592  4.20947  3.15806  0.41270  3.59110  6.11463  4.98601    120 T - - -
          2.68618  4.42225  2.77519  2.73123  3.46354  2.40513  3.72494  3.29354  2.67741  2.69355  4.24690  2.90347  2.73739  3.18146  2.89801  2.37887  2.77519  2.98518  4.58477  3.61503
          0.01603  4.53705  5.25939  0.61958  0.77255  0.48576  0.95510
    116   3.59908  5.63825  4.19577  3.31653  5.24606  4.12422  3.89991  4.51272  1.32781  3.84676  4.74142  3.63868  4.44713  3.02673  0.90651  3.57248  3.70332  4.20629  5.79236  4.72397    121 r - - -
          2.68618  4.42225  2.77519  2.73123  3.46354  2.40513  3.72494  3.29354  2.67741  2.69355  4.24690  2.90347  2.73739  3.18146  2.89801  2.37887  2.77519  2.98518  4.58477  3.61503
          0.01603  4.53705  5.25939  0.61958  0.77255  0.48576  0.95510
    117   2.70816  2.26967  4.45710  3.97231  3.81170  3.64577  4.58444  2.68139  3.84528  2.77601  3.76801  4.00562  4.25207  4.08195  4.02496  3.04737  1.31900  1.80833  5.36933  4.18260    122 t - - -
          2.68618  4.42225  2.77519  2.73123  3.46354  2.40513  3.72494  3.29354  2.67741  2.69355  4.24690  2.90347  2.73739  3.18146  2.89801  2.37887  2.77519  2.98518  4.58477  3.61503
          0.01603  4.53705  5.25939  0.61958  0.77255  0.48576  0.95510
    118   2.16748  5.07162  3.01564  2.05054  4.37355  3.10287  3.71952  3.81897  1.99955  3.36632  4.14499  3.01261  3.91044  2.84085  2.95758  2.31600  2.95675  2.76737  5.55505  4.18399    123 k - - -
          2.68618  4.42225  2.77519  2.73123  3.46354  2.40513  3.72494  3.29354  2.67741  2.69355  4.24690  2.90347  2.73739  3.18146  2.89801  2.37887  2.77519  2.98518  4.58477  3.61503
          0.01603  4.53705  5.25939  0.61958  0.77255  0.48576  0.95510
    119   2.32199  5.19367  2.36739  2.42583  4.53034  3.07655  3.71117  4.00349  2.46929  3.50529  4.25959  2.69971  3.90189  2.21125  2.96223  2.35604  2.33407  3.58471  5.65597  4.25442    124 q - - -
          2.68618  4.42225  2.77519  2.73123  3.46354  2.40513  3.72494  3.29354  2.67741  2.69355  4.24690  2.90347  2.73739  3.18146  2.89801  2.37887  2.77519  2.98518  4.58477  3.61503
          0.01603  4.53705  5.25939  0.61958  0.77255  0.48576  0.95510
    120   3.40111  6.11131  0.96434  1.32200  5.38247  3.52091  4.14931  4.96129  3.27860  4.41178  5.30119  2.96914  4.19443  3.32820  3.95582  3.23572  3.70998  4.49216  6.54424  4.96376    125 d - - -
          2.68618  4.42225  2.77519  2.73123  3.46354  2.40513  3.72494  3.29354  2.67741  2.69355  4.24690  2.90347  2.73739  3.18146  2.89801  2.37887  2.77519  2.98518  4.58477  3.61503
          0.01603  4.53705  5.25939  0.61958  0.77255  0.48576  0.95510
    121   2.70963  4.64454  3.35929  2.80305  3.87145  3.59439  3.87548  2.86883  2.75193  2.91994  3.78423  3.26282  2.09995  3.10220  2.61353  2.10355  2.95817  2.46416  5.24229  3.96946    126 p - - -
          2.68618  4.42225  2.77519  2.73123  3.46354  2.40513  3.72494  3.29354  2.67741  2.69355  4.24690  2.90347  2.73739  3.18146  2.89801  2.37887  2.77519  2.98518  4.58477  3.61503
          0.01603  4.53705  5.25939  0.61958  0.77255  0.48576  0.95510
    122   3.41212  4.65238  5.39183  4.87543  3.80404  4.89266  5.44140  1.18140  4.77464  2.28015  2.59091  5.02205  5.12944  4.95797  4.89328  4.28055  3.66061  1.08071  5.79857  4.63524    127 v - - -
          2.68618  4.42225  2.77519  2.73123  3.46354  2.40513  3.72494  3.29354  2.67741  2.69355  4.24690  2.90347  2.73739  3.18146  2.89801  2.37887  2.77519  2.98518  4.58477  3.61503
          0.01603  4.53705  5.25939  0.61958  0.77255  0.48576  0.95510
    123   1.27824  4.49426  4.00831  3.85353  4.94290  0.93691  4.88729  4.36463  3.98900  4.08241  4.89746  3.82779  4.07436  4.21119  4.22357  2.76304  3.11048  3.68446  6.26409  5.12905    128 g - - -
          2.68618  4.42225  2.77519  2.73123  3.46354  2.40513  3.72494  3.29354  2.67741  2.69355  4.24690  2.90347  2.73739  3.18146  2.89801  2.37887  2.77519  2.98518  4.58477  3.61503
          0.01603  4.53705  5.25939  0.61958  0.77255  0.48576  0.95510
    124   2.79388  5.06015  2.93745  1.74956  4.54134  3.47450  3.89956  3.98115  2.71478  3.55005  4.34840  3.09341  3.98501  3.04352  3.18553  1.65650  2.04264  3.57483  5.74572  4.37951    129 s - - -
          2.68618  4.42225  2.77519  2.73123  3.46354  2.40513  3.72494  3.29354  2.67741  2.69355  4.24690  2.90347  2.73739  3.18146  2.89801  2.37887  2.77519  2.98518  4.58477  3.61503
          0.01603  4.53705  5.25939  0.61958  0.77255  0.48576  0.95510
    125   2.75564  4.86177  3.22296  2.65168  4.08721  3.59621  3.77990  2.73053  1.98416  2.33973  3.93964  3.15035  3.98081  2.68445  2.50363  2.23150  2.98210  3.18639  5.36568  4.06320    130 k - - -
          2.68618  4.42225  2.77519  2.73123  3.46354  2.40513  3.72494  3.29354  2.67741  2.69355  4.24690  2.90347  2.73739  3.18146  2.89801  2.37887  2.77519  2.98518  4.58477  3.61503
          0.01603  4.53705  5.25939  0.61958  0.77255  0.48576  0.95510
    126   3.62118  4.95220  5.03791  4.55636  2.90888  4.62052  4.45404  2.88244  4.25975  0.94921  3.43521  4.60522  4.91066  4.43935  4.33137  4.03274  3.85058  2.98469  1.56250  3.16282    131 l - - -
          2.68618  4.42225  2.77519  2.73123  3.46354  2.40513  3.72494  3.29354  2.67741  2.69355  4.24690  2.90347  2.73739  3.18146  2.89801  2.37887  2.77519  2.98518  4.58477  3.61503
          0.01603  4.53705  5.25939  0.61958  0.77255  0.48576  0.95510
    127   2.71748  4.71908  3.25910  2.17991  3.89707  3.59590  2.89132  3.29640  2.66876  2.31050  2.62917  3.18778  3.98230  2.56174  3.09538  2.81458  2.94832  3.02337  5.24827  3.12288    132 e - - -
          2.68618  4.42225  2.77519  2.73123  3.46354  2.40513  3.72494  3.29354  2.67741  2.69355  4.24690  2.90347  2.73739  3.18146  2.89801  2.37887  2.77519  2.98518  4.58477  3.61503
          0.01603  4.53705  5.25939  0.61958  0.77255  0.48576  0.95510
    128   2.93506  4.29778  4.79795  4.20220  2.45012  4.12146  4.40828  1.82094  4.01798  1.66251  3.22575  4.24187  4.45263  4.14058  4.05582  3.43765  3.16538  1.85829  4.85368  2.42143    133 l - - -
          2.68618  4.42225  2.77519  2.73123  3.46354  2.40513  3.72494  3.29354  2.67741  2.69355  4.24690  2.90347  2.73739  3.18146  2.89801  2.37887  2.77519  2.98518  4.58477  3.61503
          0.01603  4.53705  5.25939  0.61958  0.77255  0.48576  0.95510
    129   2.82095  5.32456  1.92221  2.40673  4.65874  2.49164  3.75708  4.14421  1.99290  3.62776  4.38482  2.96309  3.93971  2.46251  3.03508  2.29608  3.06116  3.71284  5.76630  4.34613    134 d - - -
          2.68565  4.42229  2.77523  2.73127  3.46358  2.40516  3.72498  3.29358  2.67744  2.69359  4.24693  2.90350  2.73743  3.18150  2.89804  2.37890  2.77523  2.98522  4.58481  3.61507
          0.17863  1.84270  5.25939  0.22083  1.61875  0.48576  0.95510
    130   2.91384  5.25105  3.22206  2.65072  4.65800  2.51124  3.77018  4.08164  1.64627  3.56128  4.35151  3.15024  4.03806  2.88613  1.77261  2.35847  3.13415  3.69178  5.67183  4.36181    136 k - - -
          2.68618  4.42225  2.77519  2.73123  3.46354  2.40513  3.72494  3.29354  2.67741  2.69355  4.24690  2.90347  2.73739  3.18146  2.89801  2.37887  2.77519  2.98518  4.58477  3.61503
          0.01603  4.53705  5.25939  0.61958  0.77255  0.48576  0.95510
    131   2.79278  5.20818  2.86104  1.94577  4.57638  2.69708  3.78308  4.04606  2.57338  3.56205  4.33194  2.02231  3.94213  2.90288  3.06923  2.34695  2.24716  3.63014  5.72494  4.32454    137 e - - -
          2.68618  4.42225  2.77519  2.73123  3.46354  2.40513  3.72494  3.29354  2.67741  2.69355  4.24690  2.90347  2.73739  3.18146  2.89801  2.37887  2.77519  2.98518  4.58477  3.61503
          0.01603  4.53705  5.25939  0.61958  0.77255  0.48576  0.95510
    132   3.68714  5.34682  4.48761  4.48688  5.52413  0.18129  5.51141  5.33697  4.75190  4.87974  5.89476  4.65527  4.74951  5.02462  4.86723  3.88451  4.21480  4.73748  6.39475  5.66446    138 G - - -
          2.68618  4.42225  2.77519  2.73123  3.46354  2.40513  3.72494  3.29354  2.67741  2.69355  4.24690  2.90347  2.73739  3.18146  2.89801  2.37887  2.77519  2.98518  4.58477  3.61503
          0.01603  4.53705  5.25939  0.61958  0.77255  0.48576  0.95510
    133   2.12261  4.91754  3.08747  1.83916  4.28645  2.44077  3.82124  3.70625  2.63018  3.30532  4.11162  3.10116  3.94558  2.97044  3.09504  2.38468  2.97969  2.61553  5.53608  4.19612    139 e - - -
          2.68618  4.42225  2.77519  2.73123  3.46354  2.40513  3.72494  3.29354  2.67741  2.69355  4.24690  2.90347  2.73739  3.18146  2.89801  2.37887  2.77519  2.98518  4.58477  3.61503
          0.01603  4.53705  5.25939  0.61958  0.77255  0.48576  0.95510
    134   2.38447  4.53568  5.07930  4.53593  3.70022  4.58266  5.05323  1.12383  4.41715  1.76922  3.54176  4.68209  4.87932  4.61411  4.54681  3.93604  3.47976  1.62039  5.53112  4.35509    140 i - - -
          2.68618  4.42225  2.77519  2.73123  3.46354  2.40513  3.72494  3.29354  2.67741  2.69355  4.24690  2.90347  2.73739  3.18146  2.89801  2.37887  2.77519  2.98518  4.58477  3.61503
          0.01603  4.53705  5.25939  0.61958  0.77255  0.48576  0.95510
    135   2.05201  4.86192  3.20585  2.68803  4.34593  3.47580  3.87624  3.76612  1.99011  3.36184  4.16592  3.16585  3.95746  3.02749  3.08727  2.06969  1.91579  3.38422  5.58193  4.25859    141 t - - -
          2.68633  4.42240  2.77535  2.73105  3.46369  2.40464  3.72510  3.29369  2.67728  2.69370  4.24705  2.90296  2.73725  3.18162  2.89816  2.37902  2.77535  2.98534  4.58492  3.61518
          0.37386  1.18179  5.25939  0.68117  0.70527  0.48576  0.95510
    136   2.33117  5.18442  3.19124  2.61880  4.57058  3.60617  3.76103  3.99805  1.55874  3.50125  4.28951  3.12399  4.00582  2.87925  2.11490  2.11123  3.08403  3.61296  5.63562  4.31275    144 k - - -
          2.68618  4.42225  2.77519  2.73123  3.46354  2.40513  3.72494  3.29354  2.67741  2.69355  4.24690  2.90347  2.73739  3.18146  2.89801  2.37887  2.77519  2.98518  4.58477  3.61503
          0.01603  4.53705  5.25939  0.61958  0.77255  0.48576  0.95510
    137   2.87518  5.06067  3.30680  2.70844  4.37194  3.65727  3.78701  3.75668  1.87755  3.32813  4.15255  3.19457  4.04229  2.92880  1.81482  2.90094  2.00735  2.77644  5.51989  4.23191    145 r - - -
          2.68618  4.42225  2.77519  2.73123  3.46354  2.40513  3.72494  3.29354  2.67741  2.69355  4.24690  2.90347  2.73739  3.18146  2.89801  2.37887  2.77519  2.98518  4.58477  3.61503
          0.01603  4.53705  5.25939  0.61958  0.77255  0.48576  0.95510
    138   2.73192  5.14544  2.98890  2.03571  4.45511  2.77656  3.70161  3.91458  2.44345  3.43366  4.19841  2.99088  3.90495  2.22351  2.55074  2.36816  2.96296  3.51800  5.59728  2.81053    146 e - - -
          2.68618  4.42225  2.77519  2.73123  3.46354  2.40513  3.72494  3.29354  2.67741  2.69355  4.24690  2.90347  2.73739  3.18146  2.89801  2.37887  2.77519  2.98518  4.58477  3.61503
          0.01603  4.53705  5.25939  0.61958  0.77255  0.48576  0.95510
    139   2.83051  5.23070  3.11819  2.54562  4.58252  3.58534  2.79785  4.02677  1.74095  3.51329  4.28594  3.06746  2.60722  2.83171  2.15811  2.39155  3.05012  3.62918  5.63861  4.29092    147 k - - -
          2.68618  4.42225  2.77519  2.73123  3.46354  2.40513  3.72494  3.29354  2.67741  2.69355  4.24690  2.90347  2.73739  3.18146  2.89801  2.37887  2.77519  2.98518  4.58477  3.61503
          0.01603  4.53705  5.25939  0.61958  0.77255  0.48576  0.95510
    140   2.43682  4.39672  4.25004  3.68802  3.60074  4.04144  4.39342  1.71259  2.61817  2.52110  3.53728  3.96745  4.41025  3.85448  3.80237  3.34100  3.15680  1.33196  5.18125  3.97364    148 v - - -
          2.68618  4.42225  2.77519  2.73123  3.46354  2.40513  3.72494  3.29354  2.67741  2.69355  4.24690  2.90347  2.73739  3.18146  2.89801  2.37887  2.77519  2.98518  4.58477  3.61503
          0.01603  4.53705  5.25939  0.61958  0.77255  0.48576  0.95510
    141   2.61818  4.58688  3.68274  3.45787  4.80304  3.30277  4.60317  4.30073  3.57131  3.94991  4.76784  3.64234  1.56281  3.86449  3.89019  0.96918  3.11775  3.68224  6.10775  4.88012    149 s - - -
          2.68618  4.42225  2.77519  2.73123  3.46354  2.40513  3.72494  3.29354  2.67741  2.69355  4.24690  2.90347  2.73739  3.18146  2.89801  2.37887  2.77519  2.98518  4.58477  3.61503
          0.01603  4.53705  5.25939  0.61958  0.77255  0.48576  0.95510
    142   2.00967  2.72924  3.62219  3.06384  3.61750  2.49135  2.64884  2.97942  3.01080  2.69351  2.81740  3.44855  4.06348  3.31620  3.35800  2.91259  2.94583  2.74372  5.06045  3.82755    150 a - - -
          2.68618  4.42225  2.77519  2.73123  3.46354  2.40513  3.72494  3.29354  2.67741  2.69355  4.24690  2.90347  2.73739  3.18146  2.89801  2.37887  2.77519  2.98518  4.58477  3.61503
          0.01603  4.53705  5.25939  0.61958  0.77255  0.48576  0.95510
    143   2.66808  4.59293  3.80967  3.55558  4.66816  3.36650  4.62348  4.02242  3.57352  3.74478  4.62843  3.71961  1.01343  3.90695  3.85994  2.84891  1.55843  3.52889  6.00979  4.81314    151 p - - -
          2.68618  4.42225  2.77519  2.73123  3.46354  2.40513  3.72494  3.29354  2.67741  2.69355  4.24690  2.90347  2.73739  3.18146  2.89801  2.37887  2.77519  2.98518  4.58477  3.61503
          0.01603  4.53705  5.25939  0.61958  0.77255  0.48576  0.95510
    144   2.33217  4.44911  4.79623  4.25919  3.75332  4.31743  4.84445  1.59352  4.15092  2.53707  3.63889  4.42064  4.69318  4.38674  4.32517  3.66652  2.61292  1.09177  5.45702  4.25327    152 v - - -
          2.68618  4.42225  2.77519  2.73123  3.46354  2.40513  3.72494  3.29354  2.67741  2.69355  4.24690  2.90347  2.73739  3.18146  2.89801  2.37887  2.77519  2.98518  4.58477  3.61503
          0.01603  4.53705  5.25939  0.61958  0.77255  0.48576  0.95510
    145   3.68714  5.34682  4.48761  4.48688  5.52413  0.18129  5.51141  5.33697  4.75190  4.87974  5.89476  4.65527  4.74951  5.02462  4.86723  3.88451  4.21480  4.73748  6.39475  5.66446    153 G - - -
          2.68618  4.42225  2.77519  2.73123  3.46354  2.40513  3.72494  3.29354  2.67741  2.69355  4.24690  2.90347  2.73739  3.18146  2.89801  2.37887  2.77519  2.98518  4.58477  3.61503
          0.01603  4.53705  5.25939  0.61958  0.77255  0.48576  0.95510
    146   2.94555  4.77650  4.21616  4.06204  4.75653  3.57967  5.00169  3.98622  4.02197  3.81913  4.85714  4.10994  4.34863  4.38592  4.20947  3.15806  0.41270  3.59110  6.11463  4.98601    154 T - - -
          2.68618  4.42225  2.77519  2.73123  3.46354  2.40513  3.72494  3.29354  2.67741  2.69355  4.24690  2.90347  2.73739  3.18146  2.89801  2.37887  2.77519  2.98518  4.58477  3.61503
          0.01603  4.53705  5.25939  0.61958  0.77255  0.48576  0.95510
    147   2.57895  4.43722  3.97075  3.55068  4.24061  3.37415  4.47338  3.45504  3.49517  3.29333  4.18554  3.69731  4.06421  3.79296  3.78790  2.08454  0.99033  2.38102  5.66825  4.46042    155 t - - -
          2.68618  4.42225  2.77519  2.73123  3.46354  2.40513  3.72494  3.29354  2.67741  2.69355  4.24690  2.90347  2.73739  3.18146  2.89801  2.37887  2.77519  2.98518  4.58477  3.61503
          0.01603  4.53705  5.25939  0.61958  0.77255  0.48576  0.95510
    148   3.39110  4.80626  5.02131  4.74821  4.14894  4.39179  5.47437  2.26103  4.63530  2.74399  4.04940  4.82617  4.94788  4.96666  4.78189  3.97447  3.75561  0.45972  6.02693  4.78742    156 V - - -
          2.68618  4.42225  2.77519  2.73123  3.46354  2.40513  3.72494  3.29354  2.67741  2.69355  4.24690  2.90347  2.73739  3.18146  2.89801  2.37887  2.77519  2.98518  4.58477  3.61503
          0.01603  4.53705  5.25939  0.61958  0.77255  0.48576  0.95510
    149   2.73077  3.11672  3.33647  2.76928  3.87974  3.61660  3.84175  2.89245  2.68429  2.92344  3.78473  3.23997  4.00738  2.30987  2.36408  2.84689  1.96820  2.98850  5.23639  3.96172    157 t - - -
          2.68618  4.42225  2.77519  2.73123  3.46354  2.40513  3.72494  3.29354  2.67741  2.69355  4.24690  2.90347  2.73739  3.18146  2.89801  2.37887  2.77519  2.98518  4.58477  3.61503
          0.01603  4.53705  5.25939  0.61958  0.77255  0.48576  0.95510
    150   2.13110  4.48656  4.95796  4.40088  3.60438  4.45423  4.88303  1.44254  4.27324  1.54967  3.47204  4.54393  4.76443  4.46117  4.39686  3.79393  3.40124  1.64807  5.38258  4.21187    158 i - - -
          2.68618  4.42225  2.77519  2.73123  3.46354  2.40513  3.72494  3.29354  2.67741  2.69355  4.24690  2.90347  2.73739  3.18146  2.89801  2.37887  2.77519  2.98518  4.58477  3.61503
          0.01603  4.53705  5.25939  0.61958  0.77255  0.48576  0.95510
    151   2.88046  4.78534  3.57447  2.98118  4.01071  3.72338  3.93664  3.32663  2.59177  2.18893  3.90401  3.40288  4.13190  3.15199  1.66738  3.00941  1.86523  3.08573  5.34690  4.10365    159 r - - -
          2.68618  4.42225  2.77519  2.73123  3.46354  2.40513  3.72494  3.29354  2.67741  2.69355  4.24690  2.90347  2.73739  3.18146  2.89801  2.37887  2.77519  2.98518  4.58477  3.61503
          0.01603  4.53705  5.25939  0.61958  0.77255  0.48576  0.95510
    152   3.00333  5.52756  2.13463  2.42171  4.85983  3.52318  3.87396  4.35523  1.54529  3.82810  4.61535  1.66583  4.03501  3.00292  3.17038  2.92981  3.25512  3.92296  5.95727  4.52160    160 k - - -
          2.68618  4.42225  2.77519  2.73123  3.46354  2.40513  3.72494  3.29354  2.67741  2.69355  4.24690  2.90347  2.73739  3.18146  2.89801  2.37887  2.77519  2.98518  4.58477  3.61503
          0.01603  4.53705  5.25939  0.61958  0.77255  0.48576  0.95510
    153   4.00140  5.29231  5.26036  4.94791  3.54169  4.82545  5.41085  2.81559  4.72093  0.34784  3.43299  5.16966  5.17550  4.91552  4.76942  4.55489  4.27886  3.01572  5.60706  4.47031    161 L - - -
          2.68618  4.42225  2.77519  2.73123  3.46354  2.40513  3.72494  3.29354  2.67741  2.69355  4.24690  2.90347  2.73739  3.18146  2.89801  2.37887  2.77519  2.98518  4.58477  3.61503
          0.01603  4.53705  5.25939  0.61958  0.77255  0.48576  0.95510
    154   3.86778  5.10746  5.43716  4.97924  1.17326  5.00152  4.71311  2.70696  4.81278  1.00648  3.24890  4.98400  5.16080  4.74423  4.79612  4.40149  4.08337  2.91463  4.81491  3.30833    162 l - - -
          2.68618  4.42225  2.77519  2.73123  3.46354  2.40513  3.72494  3.29354  2.67741  2.69355  4.24690  2.90347  2.73739  3.18146  2.89801  2.37887  2.77519  2.98518  4.58477  3.61503
          0.01603  4.53705  5.25939  0.61958  0.77255  0.48576  0.95510
    155   2.92846  5.42854  2.00173  2.40687  4.74020  1.76542  2.82559  4.23508  2.67053  3.72829  4.50847  2.97142  3.99701  2.18054  3.18584  2.86801  3.17886  3.81250  5.87526  4.44032    163 g - - -
          2.68618  4.42225  2.77519  2.73123  3.46354  2.40513  3.72494  3.29354  2.67741  2.69355  4.24690  2.90347  2.73739  3.18146  2.89801  2.37887  2.77519  2.98518  4.58477  3.61503
          0.01603  4.53705  5.25939  0.61958  0.77255  0.48576  0.95510
    156   2.30843  5.16362  3.02101  2.54870  4.54195  1.90620  3.78689  3.98490  1.94181  3.50822  4.29457  3.07154  3.97912  2.21311  2.90039  2.81336  3.06723  3.59298  5.66778  4.31291    164 g - - -
          2.68618  4.42225  2.77519  2.73123  3.46354  2.40513  3.72494  3.29354  2.67741  2.69355  4.24690  2.90347  2.73739  3.18146  2.89801  2.37887  2.77519  2.98518  4.58477  3.61503
          0.01603  4.53705  5.25939  0.61958  0.77255  0.48576  0.95510
    157   3.19205  4.53074  4.96202  4.40105  1.76605  4.34800  4.38429  1.92915  4.22186  1.37685  3.26384  4.40793  4.64372  4.28854  4.24507  3.67201  3.41651  2.60841  4.68994  2.39739    165 l - - -
          2.68618  4.42225  2.77519  2.73123  3.46354  2.40513  3.72494  3.29354  2.67741  2.69355  4.24690  2.90347  2.73739  3.18146  2.89801  2.37887  2.77519  2.98518  4.58477  3.61503
          0.01603  4.53705  5.25939  0.61958  0.77255  0.48576  0.95510
    158   2.88032  5.14982  3.24052  2.66420  4.51364  3.63310  3.77768  3.92618  2.07726  3.45056  4.25462  3.16000  2.16568  2.90490  1.83980  2.88331  2.24578  3.56455  5.60209  4.29751    166 r - - -
          2.68618  4.42225  2.77519  2.73123  3.46354  2.40513  3.72494  3.29354  2.67741  2.69355  4.24690  2.90347  2.73739  3.18146  2.89801  2.37887  2.77519  2.98518  4.58477  3.61503
          0.01603  4.53705  5.25939  0.61958  0.77255  0.48576  0.95510
    159   1.56305  4.37737  4.21371  3.79229  4.02957  3.48599  4.56804  2.99943  3.72427  3.03681  3.98306  3.86219  4.15363  3.98067  3.95701  2.29993  3.05294  1.19634  5.53395  4.34227    167 v - - -
          2.68618  4.42225  2.77519  2.73123  3.46354  2.40513  3.72494  3.29354  2.67741  2.69355  4.24690  2.90347  2.73739  3.18146  2.89801  2.37887  2.77519  2.98518  4.58477  3.61503
          0.01603  4.53705  5.25939  0.61958  0.77255  0.48576  0.95510
    160   3.94125  5.63156  4.51195  3.93833  5.17069  4.23135  4.54826  4.80935  2.81871  4.20135  5.22162  4.22700  4.73660  3.77022  0.31782  4.01941  4.18402  4.51165  6.00056  5.00193    168 R - - -
          2.68618  4.42225  2.77519  2.73123  3.46354  2.40513  3.72494  3.29354  2.67741  2.69355  4.24690  2.90347  2.73739  3.18146  2.89801  2.37887  2.77519  2.98518  4.58477  3.61503
          0.01603  4.53705  5.25939  0.61958  0.77255  0.48576  0.95510
    161   2.77596  5.08226  3.11904  2.26396  4.36821  3.56701  2.93495  3.80352  1.96105  2.66569  4.14276  3.06849  3.95312  2.85429  2.24345  2.77712  3.00005  3.44539  5.53073  2.75430    169 k - - -
          2.68618  4.42225  2.77519  2.73123  3.46354  2.40513  3.72494  3.29354  2.67741  2.69355  4.24690  2.90347  2.73739  3.18146  2.89801  2.37887  2.77519  2.98518  4.58477  3.61503
          0.01603  4.53705  5.25939  0.61958  0.77255  0.48576  0.95510
    162   2.76768  4.62413  3.45338  2.88311  3.78258  3.68695  3.90355  2.22518  2.31194  2.54502  3.69966  3.33507  4.06639  1.91620  3.14135  2.92422  2.99660  2.41319  5.18971  3.93369    170 q - - -
          2.68618  4.42225  2.77519  2.73123  3.46354  2.40513  3.72494  3.29354  2.67741  2.69355  4.24690  2.90347  2.73739  3.18146  2.89801  2.37887  2.77519  2.98518  4.58477  3.61503
          0.01603  4.53705  5.25939  0.61958  0.77255  0.48576  0.95510
    163   2.77924  5.26918  2.48632  1.97059  4.59939  3.49417  3.72629  4.07964  2.48736  3.56803  4.32134  2.25910  3.91868  2.83378  2.45276  2.73814  2.06003  3.65330  5.70888  4.29736    171 e - - -
          2.68618  4.42225  2.77519  2.73123  3.46354  2.40513  3.72494  3.29354  2.67741  2.69355  4.24690  2.90347  2.73739  3.18146  2.89801  2.37887  2.77519  2.98518  4.58477  3.61503
          0.01603  4.53705  5.25939  0.61958  0.77255  0.48576  0.95510
    164   1.53903  4.41318  3.79620  3.23489  3.53565  3.77962  4.07887  2.01671  3.14747  2.52222  3.01047  3.59578  4.16708  2.79900  3.45657  3.05039  3.01276  2.56630  5.04051  3.82397    172 a - - -
          2.68618  4.42225  2.77519  2.73123  3.46354  2.40513  3.72494  3.29354  2.67741  2.69355  4.24690  2.90347  2.73739  3.18146  2.89801  2.37887  2.77519  2.98518  4.58477  3.61503
          0.01603  4.53705  5.25939  0.61958  0.77255  0.48576  0.95510
    165   2.70639  4.41252  3.95007  3.46044  3.79715  3.61872  4.30459  1.59332  3.38778  2.80551  3.75665  3.71288  4.16493  3.68429  3.67462  1.59129  2.31601  2.62933  5.29498  4.07957    173 s - - -
          2.68618  4.42225  2.77519  2.73123  3.46354  2.40513  3.72494  3.29354  2.67741  2.69355  4.24690  2.90347  2.73739  3.18146  2.89801  2.37887  2.77519  2.98518  4.58477  3.61503
          0.01603  4.53705  5.25939  0.61958  0.77255  0.48576  0.95510
    166   2.93428  5.10091  3.24484  2.83695  4.70646  3.58695  3.98277  4.14563  1.45046  3.67967  4.50618  3.28972  4.10978  3.13351  2.87369  1.30885  3.23476  3.73110  5.79775  4.50910    174 s - - -
          2.68618  4.42225  2.77519  2.73123  3.46354  2.40513  3.72494  3.29354  2.67741  2.69355  4.24690  2.90347  2.73739  3.18146  2.89801  2.37887  2.77519  2.98518  4.58477  3.61503
          0.01603  4.53705  5.25939  0.61958  0.77255  0.48576  0.95510
    167   2.79474  5.24612  3.02028  2.13020  4.59434  3.54279  3.71067  4.05600  1.78309  3.53650  4.29556  2.33011  3.93965  2.81595  2.41095  2.76154  2.28926  3.64051  5.66251  4.28656    175 k - - -
          2.68618  4.42225  2.77519  2.73123  3.46354  2.40513  3.72494  3.29354  2.67741  2.69355  4.24690  2.90347  2.73739  3.18146  2.89801  2.37887  2.77519  2.98518  4.58477  3.61503
          0.01603  4.53705  5.25939  0.61958  0.77255  0.48576  0.95510
    168   1.61744  4.50740  3.77760  3.42250  4.69374  3.26488  4.50572  4.12935  3.46061  3.78666  4.58704  3.59888  1.76205  3.74677  3.80448  1.33668  3.01611  3.54477  6.00635  4.78629    176 s - - -
          2.68618  4.42225  2.77519  2.73123  3.46354  2.40513  3.72494  3.29354  2.67741  2.69355  4.24690  2.90347  2.73739  3.18146  2.89801  2.37887  2.77519  2.98518  4.58477  3.61503
          0.01603  4.53705  5.25939  0.61958  0.77255  0.48576  0.95510
    169   3.24745  5.40821  3.71848  3.01021  4.89390  3.89995  3.84439  4.22844  1.65298  3.66419  4.51374  3.42138  4.25941  2.97087  1.09739  3.23937  2.45455  3.89272  5.71059  4.53413    177 r - - -
          2.68618  4.42225  2.77519  2.73123  3.46354  2.40513  3.72494  3.29354  2.67741  2.69355  4.24690  2.90347  2.73739  3.18146  2.89801  2.37887  2.77519  2.98518  4.58477  3.61503
          0.01603  4.53705  5.25939  0.61958  0.77255  0.48576  0.95510
    170   2.37450  5.37684  3.57895  2.91666  4.84941  3.83403  3.82886  4.20647  1.09097  3.65039  4.48471  3.35327  4.20577  2.95220  1.79890  3.15211  3.34980  3.85425  5.70894  4.49966    178 k - - -
          2.68618  4.42225  2.77519  2.73123  3.46354  2.40513  3.72494  3.29354  2.67741  2.69355  4.24690  2.90347  2.73739  3.18146  2.89801  2.37887  2.77519  2.98518  4.58477  3.61503
          0.01603  4.53705  5.25939  0.61958  0.77255  0.48576  0.95510
    171   2.54370  4.48077  3.90815  3.62045  4.69109  3.26767  4.64344  4.08640  3.63439  3.80293  4.63297  3.70512  4.03619  3.92818  3.91972  1.31798  1.07384  3.51748  6.04044  4.83923    179 t - - -
          2.68618  4.42225  2.77519  2.73123  3.46354  2.40513  3.72494  3.29354  2.67741  2.69355  4.24690  2.90347  2.73739  3.18146  2.89801  2.37887  2.77519  2.98518  4.58477  3.61503
          0.01603  4.53705  5.25939  0.61958  0.77255  0.48576  0.95510
    172   3.57527  4.83708  5.45784  4.88420  2.76168  4.91498  5.24118  1.96118  4.74821  0.79576  3.13272  5.03935  5.06579  4.74206  4.76182  4.27730  3.79402  1.90506  5.42813  4.37597    180 l - - -
          2.68618  4.42225  2.77519  2.73123  3.46354  2.40513  3.72494  3.29354  2.67741  2.69355  4.24690  2.90347  2.73739  3.18146  2.89801  2.37887  2.77519  2.98518  4.58477  3.61503
          0.01603  4.53705  5.25939  0.61958  0.77255  0.48576  0.95510
    173   2.78860  4.82644  2.05104  2.33116  4.02021  3.60528  3.86745  3.29685  2.73807  1.98071  3.90470  3.17724  4.02187  3.06173  3.18465  2.86994  3.02602  2.26173  5.37958  4.07277    181 l - - -
          2.68618  4.42225  2.77519  2.73123  3.46354  2.40513  3.72494  3.29354  2.67741  2.69355  4.24690  2.90347  2.73739  3.18146  2.89801  2.37887  2.77519  2.98518  4.58477  3.61503
          0.01603  4.53705  5.25939  0.61958  0.77255  0.48576  0.95510
    174   3.03713  5.61139  1.86595  1.44159  4.92980  3.51042  3.89630  4.43670  1.70194  3.90111  4.68906  2.96353  4.04212  3.02751  3.27738  2.94909  3.29343  3.99337  6.03271  4.57041    182 e - - -
          2.68618  4.42225  2.77519  2.73123  3.46354  2.40513  3.72494  3.29354  2.67741  2.69355  4.24690  2.90347  2.73739  3.18146  2.89801  2.37887  2.77519  2.98518  4.58477  3.61503
          0.01603  4.53705  5.25939  0.61958  0.77255  0.48576  0.95510
    175   3.53339  4.75889  5.50794  4.98835  3.68225  5.02418  5.54016  1.05439  4.88605  1.37814  3.44200  5.15634  5.20634  5.00451  4.97656  4.42160  3.77527  1.59212  5.78429  4.67688    183 i - - -
          2.68618  4.42225  2.77519  2.73123  3.46354  2.40513  3.72494  3.29354  2.67741  2.69355  4.24690  2.90347  2.73739  3.18146  2.89801  2.37887  2.77519  2.98518  4.58477  3.61503
          0.01603  4.53705  5.25939  0.61958  0.77255  0.48576  0.95510
    176   2.79408  5.21560  3.02033  2.49273  4.56242  3.54109  3.72403  4.01891  1.60027  3.51414  4.28028  2.72301  3.94439  2.18715  2.83790  2.37495  2.50370  3.61256  5.65234  4.28085    184 k - - -
          2.68618  4.42225  2.77519  2.73123  3.46354  2.40513  3.72494  3.29354  2.67741  2.69355  4.24690  2.90347  2.73739  3.18146  2.89801  2.37887  2.77519  2.98518  4.58477  3.61503
          0.01603  4.53705  5.25939  0.61958  0.77255  0.48576  0.95510
    177   2.76649  5.12274  3.08036  2.51456  4.42942  2.77034  3.71589  3.87057  1.99107  3.39979  4.17975  3.04199  3.93819  2.43728  2.21536  2.75665  2.58451  3.49428  5.56782  2.77291    185 k - - -
          2.68618  4.42225  2.77519  2.73123  3.46354  2.40513  3.72494  3.29354  2.67741  2.69355  4.24690  2.90347  2.73739  3.18146  2.89801  2.37887  2.77519  2.98518  4.58477  3.61503
          0.01603  4.53705  5.25939  0.61958  0.77255  0.48576  0.95510
    178   3.83290  5.06116  5.66532  5.08437  3.28611  5.19530  5.47659  2.01807  4.94266  0.68413  2.02073  5.31209  5.23124  4.85147  4.92524  4.57795  4.03549  2.65568  5.51193  4.55673    186 L - - -
          2.68618  4.42225  2.77519  2.73123  3.46354  2.40513  3.72494  3.29354  2.67741  2.69355  4.24690  2.90347  2.73739  3.18146  2.89801  2.37887  2.77519  2.98518  4.58477  3.61503
          0.01603  4.53705  5.25939  0.61958  0.77255  0.48576  0.95510
    179   3.51530  4.75061  5.47375  4.94425  3.63424  4.97565  5.46156  1.56046  4.83462  1.14257  3.40156  5.10608  5.16322  4.94085  4.91534  4.36412  3.75464  1.32114  5.71494  4.61480    187 l - - -
          2.68618  4.42225  2.77519  2.73123  3.46354  2.40513  3.72494  3.29354  2.67741  2.69355  4.24690  2.90347  2.73739  3.18146  2.89801  2.37887  2.77519  2.98518  4.58477  3.61503
          0.01603  4.53705  5.25939  0.61958  0.77255  0.48576  0.95510
    180   2.74739  5.12519  2.98174  1.78230  4.40759  3.51599  3.71997  3.87011  2.47505  2.79031  4.18226  2.33801  3.91957  2.26006  2.94852  2.73336  2.97926  3.48914  5.57822  3.22091    188 e - - -
          2.68618  4.42225  2.77519  2.73123  3.46354  2.40513  3.72494  3.29354  2.67741  2.69355  4.24690  2.90347  2.73739  3.18146  2.89801  2.37887  2.77519  2.98518  4.58477  3.61503
          0.01603  4.53705  5.25939  0.61958  0.77255  0.48576  0.95510
    181   2.15537  3.12225  3.22019  2.67395  4.05283  3.54655  2.31646  3.45612  2.64861  3.09157  3.92600  3.16334  3.96517  2.52824  3.08451  2.16056  2.95599  3.15013  5.36451  4.05906    189 a - - -
          2.68618  4.42225  2.77519  2.73123  3.46354  2.40513  3.72494  3.29354  2.67741  2.69355  4.24690  2.90347  2.73739  3.18146  2.89801  2.37887  2.77519  2.98518  4.58477  3.61503
          0.01603  4.53705  5.25939  0.61958  0.77255  0.48576  0.95510
    182   4.33197  5.54629  4.88439  4.77337  2.63242  4.65497  4.13232  4.27554  4.62306  3.54731  4.88079  4.63046  5.12952  4.75089  4.65019  4.38290  4.63031  4.18036  4.28693  0.32268    190 Y - - -
          2.68618  4.42225  2.77519  2.73123  3.46354  2.40513  3.72494  3.29354  2.67741  2.69355  4.24690  2.90347  2.73739  3.18146  2.89801  2.37887  2.77519  2.98518  4.58477  3.61503
          0.01603  4.53705  5.25939  0.61958  0.77255  0.48576  0.95510
    183   0.88212  4.42734  4.05222  3.70922  4.67203  3.24091  4.67075  4.06274  3.70072  3.77467  4.58970  3.73474  4.01356  3.96393  3.98187  1.77936  2.20623  3.48312  6.02628  4.84867    191 a - - -
          2.68618  4.42225  2.77519  2.73123  3.46354  2.40513  3.72494  3.29354  2.67741  2.69355  4.24690  2.90347  2.73739  3.18146  2.89801  2.37887  2.77519  2.98518  4.58477  3.61503
          0.01603  4.53705  5.25939  0.61958  0.77255  0.48576  0.95510
    184   3.77030  5.00384  5.63270  5.05358  3.30620  5.13492  5.43680  1.70907  4.91346  0.80319  2.03738  5.25958  5.19860  4.83974  4.89987  4.51363  3.97746  2.57510  5.50439  4.53317    192 l - - -
          2.68618  4.42225  2.77519  2.73123  3.46354  2.40513  3.72494  3.29354  2.67741  2.69355  4.24690  2.90347  2.73739  3.18146  2.89801  2.37887  2.77519  2.98518  4.58477  3.61503
          0.01603  4.53705  5.25939  0.61958  0.77255  0.48576  0.95510
    185   1.46704  4.40597  3.88301  3.34485  3.64172  3.75792  4.18874  2.03940  3.28134  2.64745  3.59866  2.85233  4.19744  3.57269  3.58712  3.06012  3.03678  2.10505  5.14665  3.92606    193 a - - -
          2.68618  4.42225  2.77519  2.73123  3.46354  2.40513  3.72494  3.29354  2.67741  2.69355  4.24690  2.90347  2.73739  3.18146  2.89801  2.37887  2.77519  2.98518  4.58477  3.61503
          0.01603  4.53705  5.25939  0.61958  0.77255  0.48576  0.95510
    186   2.80243  4.48388  3.72599  3.15104  2.33952  3.77615  2.59218  2.19947  2.99388  2.64801  3.57507  3.52401  4.15000  3.35539  2.03382  3.03554  3.03106  2.75210  4.89117  3.55245    194 r - - -
          2.68618  4.42225  2.77519  2.73123  3.46354  2.40513  3.72494  3.29354  2.67741  2.69355  4.24690  2.90347  2.73739  3.18146  2.89801  2.37887  2.77519  2.98518  4.58477  3.61503
          0.01603  4.53705  5.25939  0.61958  0.77255  0.48576  0.95510
    187   3.20264  5.20705  3.71646  3.22322  4.80573  3.80366  4.16126  4.26748  2.59879  3.77554  4.66103  3.60913  1.24597  3.33616  1.30447  3.26870  3.49328  3.89744  5.82525  4.64910    195 p - - -
          2.68618  4.42225  2.77519  2.73123  3.46354  2.40513  3.72494  3.29354  2.67741  2.69355  4.24690  2.90347  2.73739  3.18146  2.89801  2.37887  2.77519  2.98518  4.58477  3.61503
          0.01603  4.53705  5.25939  0.61958  0.77255  0.48576  0.95510
    188   2.74232  5.23516  2.47251  2.41311  4.57144  3.49226  2.60657  4.05205  2.43671  3.53533  4.28101  2.39228  3.89801  2.36742  2.50942  2.19005  2.97484  3.62184  5.67024  4.26297    196 s - - -
          2.68618  4.42225  2.77519  2.73123  3.46354  2.40513  3.72494  3.29354  2.67741  2.69355  4.24690  2.90347  2.73739  3.18146  2.89801  2.37887  2.77519  2.98518  4.58477  3.61503
          0.01603  4.53705  5.25939  0.61958  0.77255  0.48576  0.95510
    189   3.50574  4.72634  5.50325  4.99485  3.77528  5.02527  5.58598  1.00603  4.90216  1.61207  3.53385  5.15896  5.22228  5.05701  5.01258  4.42797  3.75236  1.41067  5.86201  4.72523    197 i - - -
          2.68618  4.42225  2.77519  2.73123  3.46354  2.40513  3.72494  3.29354  2.67741  2.69355  4.24690  2.90347  2.73739  3.18146  2.89801  2.37887  2.77519  2.98518  4.58477  3.61503
          0.01603  4.53705  5.25939  0.61958  0.77255  0.48576  0.95510
    190   3.59485  5.63901  4.19098  3.31080  5.24732  4.12220  3.89716  4.51336  1.25148  3.84635  4.73971  3.63455  4.44423  3.02343  0.96274  3.56735  3.69908  4.20588  5.79195  4.72251    198 r - - -
          2.68618  4.42225  2.77519  2.73123  3.46354  2.40513  3.72494  3.29354  2.67741  2.69355  4.24690  2.90347  2.73739  3.18146  2.89801  2.37887  2.77519  2.98518  4.58477  3.61503
          0.01603  4.53705  5.25939  0.61958  0.77255  0.48576  0.95510
    191   3.62702  4.88876  5.46440  4.89937  1.52168  4.91873  5.08492  1.74070  4.74904  1.11276  3.11008  5.01852  5.06341  4.71272  4.74195  4.27991  3.84074  2.57480  5.23943  4.03959    199 l - - -
          2.68618  4.42225  2.77519  2.73123  3.46354  2.40513  3.72494  3.29354  2.67741  2.69355  4.24690  2.90347  2.73739  3.18146  2.89801  2.37887  2.77519  2.98518  4.58477  3.61503
          0.01603  4.53705  5.25939  0.61958  0.77255  0.48576  0.95510
    192   2.98094  4.77339  3.64623  3.12200  2.64147  3.85937  2.78593  3.34198  3.08212  2.95341  3.89574  3.51232  4.24509  3.38422  3.44982  1.33214  3.21631  3.11004  4.58726  2.36123    200 s - - -
          2.68618  4.42225  2.77519  2.73123  3.46354  2.40513  3.72494  3.29354  2.67741  2.69355  4.24690  2.90347  2.73739  3.18146  2.89801  2.37887  2.77519  2.98518  4.58477  3.61503
          0.01603  4.53705  5.25939  0.61958  0.77255  0.48576  0.95510
    193   4.24233  5.45510  5.17436  5.05112  0.34470  4.68164  4.36084  3.74686  4.95898  2.97610  4.39472  4.84532  5.15361  4.95146  4.91231  4.44491  4.55768  3.77870  4.48920  2.80507    201 F - - -
          2.68618  4.42225  2.77519  2.73123  3.46354  2.40513  3.72494  3.29354  2.67741  2.69355  4.24690  2.90347  2.73739  3.18146  2.89801  2.37887  2.77519  2.98518  4.58477  3.61503
          0.01603  4.53705  5.25939  0.61958  0.77255  0.48576  0.95510
    194   2.80834  5.16450  3.03117  2.22840  4.46473  3.55700  3.74381  3.91651  1.47410  3.44371  4.22953  3.04978  3.96239  2.86624  2.86495  2.18327  3.03641  3.54032  5.60406  3.09506    202 k - - -
          2.68618  4.42225  2.77519  2.73123  3.46354  2.40513  3.72494  3.29354  2.67741  2.69355  4.24690  2.90347  2.73739  3.18146  2.89801  2.37887  2.77519  2.98518  4.58477  3.61503
          0.01603  4.53705  5.25939  0.61958  0.77255  0.48576  0.95510
    195   3.48696  4.77142  5.30560  4.80359  3.61305  4.83292  5.35004  2.11786  4.65488  1.17940  3.41488  4.97424  5.08960  4.82264  4.76544  4.23569  3.74265  1.03321  5.66713  4.52576    203 v - - -
          2.68618  4.42225  2.77519  2.73123  3.46354  2.40513  3.72494  3.29354  2.67741  2.69355  4.24690  2.90347  2.73739  3.18146  2.89801  2.37887  2.77519  2.98518  4.58477  3.61503
          0.01603  4.53705  5.25939  0.61958  0.77255  0.48576  0.95510
    196   2.87591  4.38014  4.34581  3.81092  3.53064  3.94771  4.43086  2.45650  3.68589  1.59851  3.48853  4.01281  4.37729  3.94055  3.88683  2.21687  3.15088  1.40933  5.14096  3.93894    204 v - - -
          2.68618  4.42225  2.77519  2.73123  3.46354  2.40513  3.72494  3.29354  2.67741  2.69355  4.24690  2.90347  2.73739  3.18146  2.89801  2.37887  2.77519  2.98518  4.58477  3.61503
          0.01603  4.53705  5.25939  0.61958  0.77255  0.48576  0.95510
    197   2.77663  4.95455  3.13261  2.75184  4.62610  2.48869  3.99695  4.07275  1.99783  3.63263  4.43306  3.21602  4.01804  3.14952  3.13983  1.23373  3.10796  3.62646  5.80364  4.48017    205 s - - -
          2.68618  4.42225  2.77519  2.73123  3.46354  2.40513  3.72494  3.29354  2.67741  2.69355  4.24690  2.90347  2.73739  3.18146  2.89801  2.37887  2.77519  2.98518  4.58477  3.61503
          0.01603  4.53705  5.25939  0.61958  0.77255  0.48576  0.95510
    198   2.00372  4.46754  3.65081  3.15699  3.83939  2.57036  4.11984  3.18469  3.12464  1.62637  3.79386  3.49617  2.43158  3.43219  3.46896  2.86548  2.98383  2.91038  5.27178  4.04033    206 l - - -
          2.68618  4.42225  2.77519  2.73123  3.46354  2.40513  3.72494  3.29354  2.67741  2.69355  4.24690  2.90347  2.73739  3.18146  2.89801  2.37887  2.77519  2.98518  4.58477  3.61503
          0.01603  4.53705  5.25939  0.61958  0.77255  0.48576  0.95510
    199   2.76796  5.25054  2.51034  2.43636  4.59455  3.51013  3.70584  4.06979  1.77305  3.54946  4.29969  2.57483  3.91631  2.80918  2.26680  2.15239  2.99878  3.64245  5.67914  4.28155    207 k - - -
          2.68618  4.42225  2.77519  2.73123  3.46354  2.40513  3.72494  3.29354  2.67741  2.69355  4.24690  2.90347  2.73739  3.18146  2.89801  2.37887  2.77519  2.98518  4.58477  3.61503
          0.01603  4.53705  5.25939  0.61958  0.77255  0.48576  0.95510
    200   2.83815  5.25938  3.10699  2.53909  4.62020  3.58568  3.72028  4.06765  1.73369  3.54233  4.31067  2.32697  3.97336  2.34154  2.33489  2.80793  2.27985  3.66177  5.65803  4.30717    208 k - - -
          2.68618  4.42225  2.77519  2.73123  3.46354  2.40513  3.72494  3.29354  2.67741  2.69355  4.24690  2.90347  2.73739  3.18146  2.89801  2.37887  2.77519  2.98518  4.58477  3.61503
          0.12191  4.53705  2.26275  0.61958  0.77255  0.48576  0.95510
    201   2.34931  5.30996  2.72632  1.88313  4.63642  3.46756  3.76069  4.11293  2.54791  3.61056  4.38578  1.91881  3.93487  2.10936  3.03836  2.78924  3.08206  3.69674  5.76008  4.34628    209 e - - -
          2.68625  4.42232  2.77526  2.73130  3.46361  2.40520  3.72501  3.29361  2.67748  2.69310  4.24697  2.90354  2.73746  3.18153  2.89808  2.37856  2.77526  2.98525  4.58484  3.61510
          0.18436  1.81649  5.15529  0.67125  0.71554  0.39651  1.11677
    202   2.91685  5.33222  2.20820  2.46235  4.80507  1.97785  3.92934  4.29745  2.80739  3.80560  4.59244  2.14064  4.01477  3.06733  3.33553  1.71228  3.20747  3.84523  5.96397  4.53291    212 s - - -
          2.68618  4.42225  2.77519  2.73123  3.46354  2.40513  3.72494  3.29354  2.67741  2.69355  4.24690  2.90347  2.73739  3.18146  2.89801  2.37887  2.77519  2.98518  4.58477  3.61503
          0.01603  4.53705  5.25939  0.61958  0.77255  0.48576  0.95510
    203   2.51760  4.39633  4.05074  3.51261  2.49823  3.81454  4.04783  2.91396  3.41468  2.61356  3.55928  3.75224  4.23685  3.66631  3.65670  2.10292  3.08354  2.70797  1.67451  3.27275    213 w - - -
          2.68618  4.42225  2.77519  2.73123  3.46354  2.40513  3.72494  3.29354  2.67741  2.69355  4.24690  2.90347  2.73739  3.18146  2.89801  2.37887  2.77519  2.98518  4.58477  3.61503
          0.01603  4.53705  5.25939  0.61958  0.77255  0.48576  0.95510
    204   2.83410  4.30279  4.30197  3.72925  3.43032  3.95405  4.31105  2.12837  3.61426  2.38656  2.38630  3.94833  4.32899  3.84747  3.81004  1.93245  3.07761  1.61157  5.00148  3.80874    214 v - - -
          2.68618  4.42225  2.77519  2.73123  3.46354  2.40513  3.72494  3.29354  2.67741  2.69355  4.24690  2.90347  2.73739  3.18146  2.89801  2.37887  2.77519  2.98518  4.58477  3.61503
          0.01603  4.53705  5.25939  0.61958  0.77255  0.48576  0.95510
    205   2.36964  3.14385  3.49614  2.25451  3.64638  3.65648  3.94582  3.04841  2.93334  2.76065  3.65190  3.38927  4.06741  3.25535  3.29937  2.92257  2.97835  2.81060  5.08484  1.77384    215 y - - -
          2.68618  4.42225  2.77519  2.73123  3.46354  2.40513  3.72494  3.29354  2.67741  2.69355  4.24690  2.90347  2.73739  3.18146  2.89801  2.37887  2.77519  2.98518  4.58477  3.61503
          0.01603  4.53705  5.25939  0.61958  0.77255  0.48576  0.95510
    206   2.18674  4.94787  3.12585  2.57102  4.23343  3.53950  3.75896  3.65181  2.52121  3.24186  4.04922  3.08521  3.94218  2.21545  2.30714  2.16705  2.96552  2.65180  5.46831  4.13376    216 s - - -
          2.68618  4.42225  2.77519  2.73123  3.46354  2.40513  3.72494  3.29354  2.67741  2.69355  4.24690  2.90347  2.73739  3.18146  2.89801  2.37887  2.77519  2.98518  4.58477  3.61503
          0.01603  4.53705  5.25939  0.61958  0.77255  0.48576  0.95510
    207   3.12941  5.34763  3.46854  2.87035  4.79575  3.79515  3.84026  4.17494  1.52928  3.63447  4.46694  3.32175  1.55526  2.96766  2.06986  3.11997  3.32704  3.82072  5.70846  4.47966    217 k - - -
          2.68618  4.42225  2.77519  2.73123  3.46354  2.40513  3.72494  3.29354  2.67741  2.69355  4.24690  2.90347  2.73739  3.18146  2.89801  2.37887  2.77519  2.98518  4.58477  3.61503
          0.01603  4.53705  5.25939  0.61958  0.77255  0.48576  0.95510
    208   2.72725  2.81127  3.15303  2.60508  4.20119  2.55782  3.78242  3.61485  2.22943  3.21617  4.03102  3.11118  3.95292  2.04753  2.99053  2.76851  2.44703  3.28331  5.45337  4.12852    218 q - - -
          2.68618  4.42225  2.77519  2.73123  3.46354  2.40513  3.72494  3.29354  2.67741  2.69355  4.24690  2.90347  2.73739  3.18146  2.89801  2.37887  2.77519  2.98518  4.58477  3.61503
          0.01603  4.53705  5.25939  0.61958  0.77255  0.48576  0.95510
    209   2.71175  4.70938  3.25606  2.17996  3.90240  3.59016  3.81699  3.28699  2.68317  2.24783  2.92268  3.18888  2.67880  3.02227  3.11347  2.36900  2.68527  3.01386  5.25437  3.96498    219 e - - -
          2.68618  4.42225  2.77519  2.73123  3.46354  2.40513  3.72494  3.29354  2.67741  2.69355  4.24690  2.90347  2.73739  3.18146  2.89801  2.37887  2.77519  2.98518  4.58477  3.61503
          0.01603  4.53705  5.25939  0.61958  0.77255  0.48576  0.95510
    210   2.83621  5.23368  2.85575  2.48184  4.62643  2.62624  3.81942  4.09649  2.59531  3.60990  4.38795  2.23877  2.50348  1.72107  3.07042  2.81111  3.09452  3.67889  5.76647  4.37258    220 q - - -
          2.68618  4.42225  2.77519  2.73123  3.46354  2.40513  3.72494  3.29354  2.67741  2.69355  4.24690  2.90347  2.73739  3.18146  2.89801  2.37887  2.77519  2.98518  4.58477  3.61503
          0.01603  4.53705  5.25939  0.61958  0.77255  0.48576  0.95510
    211   2.28532  4.88264  3.10530  2.07986  4.17170  2.53904  3.80523  3.58232  2.62421  2.32118  4.01862  3.10898  3.95401  2.96644  3.08158  2.14976  2.97352  3.25608  5.45069  4.12326    221 e - - -
          2.68618  4.42225  2.77519  2.73123  3.46354  2.40513  3.72494  3.29354  2.67741  2.69355  4.24690  2.90347  2.73739  3.18146  2.89801  2.37887  2.77519  2.98518  4.58477  3.61503
          0.01603  4.53705  5.25939  0.61958  0.77255  0.48576  0.95510
    212   2.04916  4.65548  3.42981  2.98789  4.47632  3.36000  4.15310  3.90269  3.02036  3.53009  4.33599  2.51048  3.97906  3.34149  3.43602  1.66726  1.59546  3.44001  5.76042  4.47678    222 t - - -
          2.68618  4.42225  2.77519  2.73123  3.46354  2.40513  3.72494  3.29354  2.67741  2.69355  4.24690  2.90347  2.73739  3.18146  2.89801  2.37887  2.77519  2.98518  4.58477  3.61503
          0.01603  4.53705  5.25939  0.61958  0.77255  0.48576  0.95510
    213   3.08383  4.50460  4.68258  4.13680  3.52885  4.24602  4.70628  2.29853  3.99744  1.18534  3.40810  4.32333  4.61354  4.22005  4.16317  3.58681  2.19033  1.64201  5.29227  4.12892    223 l - - -
          2.68618  4.42225  2.77519  2.73123  3.46354  2.40513  3.72494  3.29354  2.67741  2.69355  4.24690  2.90347  2.73739  3.18146  2.89801  2.37887  2.77519  2.98518  4.58477  3.61503
          0.01603  4.53705  5.25939  0.61958  0.77255  0.48576  0.95510
    214   2.42210  5.23275  2.01895  2.42325  4.56190  3.49665  3.72031  4.03575  2.13097  3.53282  4.28892  2.97187  3.91463  2.20042  2.96428  2.72996  2.33014  3.61682  5.67967  4.27600    224 d - - -
          2.68618  4.42225  2.77519  2.73123  3.46354  2.40513  3.72494  3.29354  2.67741  2.69355  4.24690  2.90347  2.73739  3.18146  2.89801  2.37887  2.77519  2.98518  4.58477  3.61503
          0.01603  4.53705  5.25939  0.61958  0.77255  0.48576  0.95510
    215   2.94577  5.47256  2.14327  1.49782  4.80333  3.49320  3.85688  4.30065  2.71145  3.78572  4.56356  2.96090  2.39136  2.98367  3.24497  2.11166  3.20169  3.86495  5.93224  4.48362    225 e - - -
          2.68618  4.42225  2.77519  2.73123  3.46354  2.40513  3.72494  3.29354  2.67741  2.69355  4.24690  2.90347  2.73739  3.18146  2.89801  2.37887  2.77519  2.98518  4.58477  3.61503
          0.01603  4.53705  5.25939  0.61958  0.77255  0.48576  0.95510
    216   1.44663  5.08758  3.08822  2.65912  4.54952  3.54831  3.87707  3.97224  1.71051  3.52754  4.33591  2.56684  4.02662  3.01851  2.94295  2.86877  3.12171  3.58537  5.69943  4.37229    226 a - - -
          2.68618  4.42225  2.77519  2.73123  3.46354  2.40513  3.72494  3.29354  2.67741  2.69355  4.24690  2.90347  2.73739  3.18146  2.89801  2.37887  2.77519  2.98518  4.58477  3.61503
          0.01603  4.53705  5.25939  0.61958  0.77255  0.48576  0.95510
    217   2.18633  4.50164  5.00431  4.45341  3.65638  4.50402  4.95214  1.27918  4.33022  1.71250  3.51539  4.59733  4.81082  4.52512  4.45816  3.84922  3.42924  1.60896  5.44866  4.27226    227 i - - -
          2.68618  4.42225  2.77519  2.73123  3.46354  2.40513  3.72494  3.29354  2.67741  2.69355  4.24690  2.90347  2.73739  3.18146  2.89801  2.37887  2.77519  2.98518  4.58477  3.61503
          0.01603  4.53705  5.25939  0.61958  0.77255  0.48576  0.95510
    218   2.70920  4.39130  3.82686  3.28150  3.63026  3.67101  4.12941  2.84824  3.21212  2.04988  3.59678  3.60361  4.13027  3.50526  3.52152  1.91109  1.91998  2.15910  5.11261  3.89388    228 s - - -
          2.68618  4.42225  2.77519  2.73123  3.46354  2.40513  3.72494  3.29354  2.67741  2.69355  4.24690  2.90347  2.73739  3.18146  2.89801  2.37887  2.77519  2.98518  4.58477  3.61503
          0.01603  4.53705  5.25939  0.61958  0.77255  0.48576  0.95510
    219   3.14339  5.28802  3.59211  2.92919  4.60782  3.84488  3.83485  4.00182  2.21165  2.61975  4.35063  3.36563  4.20669  1.74413  1.34490  3.15224  3.32667  3.69861  5.61274  4.38474    229 r - - -
          2.68618  4.42225  2.77519  2.73123  3.46354  2.40513  3.72494  3.29354  2.67741  2.69355  4.24690  2.90347  2.73739  3.18146  2.89801  2.37887  2.77519  2.98518  4.58477  3.61503
          0.01603  4.53705  5.25939  0.61958  0.77255  0.48576  0.95510
    220   2.13971  4.29876  4.43049  3.85575  3.44996  4.02684  4.38614  1.82276  3.73452  2.06190  3.41218  4.04582  3.10894  3.95475  3.90585  3.33197  3.10893  1.52234  5.03291  3.84132    230 v - - -
          2.68618  4.42225  2.77519  2.73123  3.46354  2.40513  3.72494  3.29354  2.67741  2.69355  4.24690  2.90347  2.73739  3.18146  2.89801  2.37887  2.77519  2.98518  4.58477  3.61503
          0.01603  4.53705  5.25939  0.61958  0.77255  0.48576  0.95510
    221   2.74868  4.51772  3.56383  2.99609  2.49494  2.57385  3.93396  3.02659  2.88190  2.70977  2.74550  3.41031  4.08091  3.24225  1.88693  2.94495  2.98402  2.80075  5.06382  3.80048    231 r - - -
          2.68618  4.42225  2.77519  2.73123  3.46354  2.40513  3.72494  3.29354  2.67741  2.69355  4.24690  2.90347  2.73739  3.18146  2.89801  2.37887  2.77519  2.98518  4.58477  3.61503
          0.01603  4.53705  5.25939  0.61958  0.77255  0.48576  0.95510
    222   2.64342  4.47729  3.69351  3.20137  3.93275  1.49201  4.17197  3.24548  3.16229  2.43733  3.88705  3.51862  4.05621  3.47337  3.50739  2.04788  2.99098  2.35697  5.35892  4.12171    232 g - - -
          2.68618  4.42225  2.77519  2.73123  3.46354  2.40513  3.72494  3.29354  2.67741  2.69355  4.24690  2.90347  2.73739  3.18146  2.89801  2.37887  2.77519  2.98518  4.58477  3.61503
          0.01603  4.53705  5.25939  0.61958  0.77255  0.48576  0.95510
    223   2.79440  4.66805  3.46664  2.88996  3.82623  3.68561  2.55495  3.21394  2.67239  1.76830  3.76321  3.33265  4.06988  3.12346  2.43640  2.93644  2.29076  2.96793  5.19674  3.93599    233 l - - -
          2.68618  4.42225  2.77519  2.73123  3.46354  2.40513  3.72494  3.29354  2.67741  2.69355  4.24690  2.90347  2.73739  3.18146  2.89801  2.37887  2.77519  2.98518  4.58477  3.61503
          0.01603  4.53705  5.25939  0.61958  0.77255  0.48576  0.95510
    224   2.74317  4.97927  3.00785  2.13320  4.51203  2.02465  3.90957  3.95880  2.72999  3.52704  4.31985  3.11574  3.96826  3.05454  3.20133  1.83446  2.16182  3.54095  5.72532  4.36875    234 s - - -
          2.68618  4.42225  2.77519  2.73123  3.46354  2.40513  3.72494  3.29354  2.67741  2.69355  4.24690  2.90347  2.73739  3.18146  2.89801  2.37887  2.77519  2.98518  4.58477  3.61503
          0.01603  4.53705  5.25939  0.61958  0.77255  0.48576  0.95510
    225   3.81408  5.04230  5.61802  5.08315  3.37009  5.18962  5.53003  1.70453  4.91815  0.62988  3.13227  5.31075  5.26741  4.91256  4.94110  4.60297  4.03416  2.45480  5.59256  4.57026    235 L - - -
          2.68618  4.42225  2.77519  2.73123  3.46354  2.40513  3.72494  3.29354  2.67741  2.69355  4.24690  2.90347  2.73739  3.18146  2.89801  2.37887  2.77519  2.98518  4.58477  3.61503
          0.01603  4.53705  5.25939  0.61958  0.77255  0.48576  0.95510
    226   1.53722  4.45904  3.74268  3.18539  3.56601  3.77583  4.06645  2.40703  3.09680  1.99693  3.51472  3.56478  4.16368  2.71412  3.41875  3.04412  3.02658  2.61985  5.07390  3.85250    236 a - - -
          2.68618  4.42225  2.77519  2.73123  3.46354  2.40513  3.72494  3.29354  2.67741  2.69355  4.24690  2.90347  2.73739  3.18146  2.89801  2.37887  2.77519  2.98518  4.58477  3.61503
          0.01603  4.53705  5.25939  0.61958  0.77255  0.48576  0.95510
    227   0.94744  4.46909  3.89036  3.51882  4.55305  3.28530  4.53150  3.91599  3.51510  3.63260  4.46638  3.65505  2.19702  3.80406  3.83030  2.72107  2.18226  3.40856  5.90972  4.70648    237 a - - -
          2.68618  4.42225  2.77519  2.73123  3.46354  2.40513  3.72494  3.29354  2.67741  2.69355  4.24690  2.90347  2.73739  3.18146  2.89801  2.37887  2.77519  2.98518  4.58477  3.61503
          0.01603  4.53705  5.25939  0.61958  0.77255  0.48576  0.95510
    228   3.01033  5.37893  3.24451  2.68023  4.78527  3.69971  3.77262  4.20098  2.07578  3.64211  4.43670  1.99746  4.08534  1.79294  1.85588  2.97483  3.21198  3.81068  5.71698  4.42355    238 q - - -
          2.68618  4.42225  2.77519  2.73123  3.46354  2.40513  3.72494  3.29354  2.67741  2.69355  4.24690  2.90347  2.73739  3.18146  2.89801  2.37887  2.77519  2.98518  4.58477  3.61503
          0.01603  4.53705  5.25939  0.61958  0.77255  0.48576  0.95510
    229   3.21804  1.99070  5.04752  4.48088  3.42380  4.45723  4.86642  1.91555  4.31417  1.11040  3.28826  4.59147  4.76017  4.45201  4.39036  3.80471  3.46189  2.21733  5.27784  4.13782    239 l - - -
          2.68618  4.42225  2.77519  2.73123  3.46354  2.40513  3.72494  3.29354  2.67741  2.69355  4.24690  2.90347  2.73739  3.18146  2.89801  2.37887  2.77519  2.98518  4.58477  3.61503
          0.01603  4.53705  5.25939  0.61958  0.77255  0.48576  0.95510
    230   2.75466  4.45667  3.66294  3.08239  3.59384  3.73515  3.97162  2.24202  2.25475  2.63534  2.72342  3.47639  4.10980  3.30245  2.33193  2.98854  2.98367  2.08819  5.04301  3.81652    240 v - - -
          2.68618  4.42225  2.77519  2.73123  3.46354  2.40513  3.72494  3.29354  2.67741  2.69355  4.24690  2.90347  2.73739  3.18146  2.89801  2.37887  2.77519  2.98518  4.58477  3.61503
          0.01603  4.53705  5.25939  0.61958  0.77255  0.48576  0.95510
    231   2.92936  5.15334  3.17305  2.01956  4.43182  3.65882  3.81066  3.81654  1.53091  2.00115  4.21634  3.17209  4.06233  2.95189  2.76542  2.93771  3.14752  3.49739  5.58419  4.28018    241 k - - -
          2.68618  4.42225  2.77519  2.73123  3.46354  2.40513  3.72494  3.29354  2.67741  2.69355  4.24690  2.90347  2.73739  3.18146  2.89801  2.37887  2.77519  2.98518  4.58477  3.61503
          0.10461  4.53705  2.42337  0.61958  0.77255  0.48576  0.95510
    232   2.76560  4.96010  3.13048  2.59003  4.23582  3.55740  3.74966  3.63716  1.97653  3.22909  4.05063  3.09648  2.28700  2.36985  2.85452  2.79507  2.99593  2.36738  5.45354  4.13631    242 k - - -
          2.68618  4.42225  2.77519  2.73123  3.46354  2.40513  3.72494  3.29354  2.67741  2.69355  4.24690  2.90347  2.73739  3.18146  2.89801  2.37887  2.77519  2.98518  4.58477  3.61503
          0.01750  4.44993  5.17228  0.61958  0.77255  0.40819  1.09318
    233   2.70027  4.56249  3.43542  2.88726  3.78374  3.60643  3.92193  3.12716  2.85665  2.41042  3.71743  2.44029  4.02680  3.18180  3.25050  2.18175  2.14500  2.21689  5.18675  3.92775    243 t - - -
          2.68618  4.42225  2.77519  2.73123  3.46354  2.40513  3.72494  3.29354  2.67741  2.69355  4.24690  2.90347  2.73739  3.18146  2.89801  2.37887  2.77519  2.98518  4.58477  3.61503
          0.01603  4.53705  5.25939  0.61958  0.77255  0.48576  0.95510
    234   2.71846  4.76002  3.25159  2.74973  4.03263  3.53447  3.88832  3.49952  2.73945  3.13803  3.98066  2.65611  2.86778  3.09010  3.16258  1.54005  2.99291  3.18515  2.80713  4.04908    244 s - - -
          2.68618  4.42225  2.77519  2.73123  3.46354  2.40513  3.72494  3.29354  2.67741  2.69355  4.24690  2.90347  2.73739  3.18146  2.89801  2.37887  2.77519  2.98518  4.58477  3.61503
          0.01603  4.53705  5.25939  0.61958  0.77255  0.48576  0.95510
    235   2.71505  4.72409  2.41254  2.69523  3.92498  2.87870  3.82151  2.77328  2.68664  2.48461  3.81862  3.18495  2.31331  3.02274  3.12166  2.81121  2.95034  2.73650  5.27531  3.98211    245 p - - -
          2.68618  4.42225  2.77519  2.73123  3.46354  2.40513  3.72494  3.29354  2.67741  2.69355  4.24690  2.90347  2.73739  3.18146  2.89801  2.37887  2.77519  2.98518  4.58477  3.61503
          0.01603  4.53705  5.25939  0.61958  0.77255  0.48576  0.95510
    236   2.69998  4.71507  3.27461  2.77178  2.83870  3.52675  3.90606  3.44261  2.78083  3.09796  3.94529  1.82895  3.99109  3.11371  3.20828  2.11082  2.24020  3.13440  5.36588  4.05844    246 n - - -
          2.68618  4.42225  2.77519  2.73123  3.46354  2.40513  3.72494  3.29354  2.67741  2.69355  4.24690  2.90347  2.73739  3.18146  2.89801  2.37887  2.77519  2.98518  4.58477  3.61503
          0.01603  4.53705  5.25939  0.61958  0.77255  0.48576  0.95510
    237   2.71812  4.54722  3.44150  2.89775  2.26951  3.63901  3.90560  3.09359  2.87084  2.38249  3.66810  2.40960  2.69580  3.19013  3.25805  2.38567  2.95988  2.84918  5.10267  3.82398    247 f - - -
          2.68618  4.42225  2.77519  2.73123  3.46354  2.40513  3.72494  3.29354  2.67741  2.69355  4.24690  2.90347  2.73739  3.18146  2.89801  2.37887  2.77519  2.98518  4.58477  3.61503
          0.01603  4.53705  5.25939  0.61958  0.77255  0.48576  0.95510
    238   2.74007  4.30007  3.95741  3.39411  3.42565  3.78732  3.00788  2.09322  3.29491  2.49722  3.42753  3.68825  4.17624  3.56939  3.55100  2.30343  2.98160  1.56092  4.92759  3.71290    248 v - - -
          2.68618  4.42225  2.77519  2.73123  3.46354  2.40513  3.72494  3.29354  2.67741  2.69355  4.24690  2.90347  2.73739  3.18146  2.89801  2.37887  2.77519  2.98518  4.58477  3.61503
          0.01603  4.53705  5.25939  0.61958  0.77255  0.48576  0.95510
    239   2.51930  5.12339  2.99182  1.67912  4.43946  3.50492  3.71271  3.89281  2.03818  3.42205  4.19104  2.99876  3.90818  2.82733  2.93980  2.31244  2.70822  3.08076  5.59361  4.21259    249 e - - -
          2.68618  4.42225  2.77519  2.73123  3.46354  2.40513  3.72494  3.29354  2.67741  2.69355  4.24690  2.90347  2.73739  3.18146  2.89801  2.37887  2.77519  2.98518  4.58477  3.61503
          0.01603  4.53705  5.25939  0.61958  0.77255  0.48576  0.95510
    240   2.72122  2.90629  2.07892  2.18242  3.20028  3.51782  3.72404  3.73913  2.50158  3.30502  4.09486  2.62179  3.91553  2.85353  2.71275  2.72559  2.95363  3.38188  5.51166  4.14913    250 d - - -
          2.68618  4.42225  2.77519  2.73123  3.46354  2.40513  3.72494  3.29354  2.67741  2.69355  4.24690  2.90347  2.73739  3.18146  2.89801  2.37887  2.77519  2.98518  4.58477  3.61503
          0.01603  4.53705  5.25939  0.61958  0.77255  0.48576  0.95510
    241   2.31373  4.96710  2.99159  1.97538  4.52351  1.55772  3.95988  3.95579  2.80206  3.54425  4.34902  3.14128  3.99106  3.11578  3.26962  2.80439  2.36294  3.54291  5.75559  4.40584    251 g - - -
          2.68618  4.42225  2.77519  2.73123  3.46354  2.40513  3.72494  3.29354  2.67741  2.69355  4.24690  2.90347  2.73739  3.18146  2.89801  2.37887  2.77519  2.98518  4.58477  3.61503
          0.01603  4.53705  5.25939  0.61958  0.77255  0.48576  0.95510
    242   2.78123  5.25702  2.88991  2.08772  4.59284  3.50061  3.72815  4.06901  2.01022  3.55943  4.31526  2.30347  3.00007  2.83640  2.96133  1.93815  3.01703  3.64590  5.70054  4.29591    252 s - - -
          2.68618  4.42225  2.77519  2.73123  3.46354  2.40513  3.72494  3.29354  2.67741  2.69355  4.24690  2.90347  2.73739  3.18146  2.89801  2.37887  2.77519  2.98518  4.58477  3.61503
          0.01603  4.53705  5.25939  0.61958  0.77255  0.48576  0.95510
    243   2.09652  4.35631  4.14212  3.59087  3.55030  3.83514  4.29876  2.56445  3.49630  1.72048  3.50487  3.84362  4.27026  3.75814  3.74255  3.15149  1.84088  2.03568  5.10585  3.90734    253 l - - -
          2.68643  4.42037  2.77545  2.73149  3.46379  2.40538  3.72520  3.29310  2.67729  2.69304  4.24715  2.90325  2.73686  3.18110  2.89826  2.37912  2.77504  2.98544  4.58502  3.61529
          0.52898  2.21119  1.19991  1.93641  0.15574  0.48576  0.95510
    244   1.66691  4.26583  3.53329  3.23235  4.48853  1.70826  4.32704  3.92342  3.31416  3.58985  4.39280  3.38776  3.77694  3.58264  3.64580  1.57949  2.79530  3.32675  5.81028  4.59899    264 s - - -
          2.68618  4.42225  2.77519  2.73123  3.46354  2.40513  3.72494  3.29354  2.67741  2.69355  4.24690  2.90347  2.73739  3.18146  2.89801  2.37887  2.77519  2.98518  4.58477  3.61503
          0.02285  4.18604  4.90838  0.61958  0.77255  0.29068  1.37735
    245   2.73148  4.71693  3.26170  2.39040  3.90980  3.60489  3.83384  2.90372  2.69316  2.94648  3.80792  3.20559  2.35403  2.49731  3.11460  2.83479  2.96468  2.01325  5.26579  3.97908    265 v - - -
          2.68618  4.42225  2.77519  2.73123  3.46354  2.40513  3.72494  3.29354  2.67741  2.69355  4.24690  2.90347  2.73739  3.18146  2.89801  2.37887  2.77519  2.98518  4.58477  3.61503
          0.01603  4.53705  5.25939  0.61958  0.77255  0.48576  0.95510
    246   2.76648  4.74871  3.27613  2.17331  3.93868  3.63551  3.86161  2.13628  2.70298  2.93747  3.82685  3.23039  4.02806  1.99203  3.11757  2.87162  2.99880  2.49258  5.30574  4.01857    266 q - - -
          2.68618  4.42225  2.77519  2.73123  3.46354  2.40513  3.72494  3.29354  2.67741  2.69355  4.24690  2.90347  2.73739  3.18146  2.89801  2.37887  2.77519  2.98518  4.58477  3.61503
          0.01603  4.53705  5.25939  0.61958  0.77255  0.48576  0.95510
    247   2.76036  4.95790  1.87593  2.56890  4.23857  3.52990  3.81546  3.63563  2.63878  2.35526  4.07956  3.08886  2.87230  2.97151  3.10644  2.79289  2.21577  3.30850  5.51031  4.16874    267 d - - -
          2.68618  4.42225  2.77519  2.73123  3.46354  2.40513  3.72494  3.29354  2.67741  2.69355  4.24690  2.90347  2.73739  3.18146  2.89801  2.37887  2.77519  2.98518  4.58477  3.61503
          0.01603  4.53705  5.25939  0.61958  0.77255  0.48576  0.95510
    248   2.80651  5.23089  2.13162  1.95933  4.53683  2.44636  3.76743  4.00123  2.56448  2.50920  4.30083  2.98320  3.94314  2.88896  3.06475  2.30178  3.04758  3.60370  5.69734  4.29626    268 e - - -
          2.68618  4.42225  2.77519  2.73123  3.46354  2.40513  3.72494  3.29354  2.67741  2.69355  4.24690  2.90347  2.73739  3.18146  2.89801  2.37887  2.77519  2.98518  4.58477  3.61503
          0.01603  4.53705  5.25939  0.61958  0.77255  0.48576  0.95510
    249   2.81235  5.01115  3.18780  2.71887  4.53682  2.37124  3.89915  3.95396  1.49734  3.51545  4.32268  3.19621  4.02200  3.04258  2.94496  2.84843  1.86872  3.55773  5.69088  4.37881    269 k - - -
          2.68618  4.42225  2.77519  2.73123  3.46354  2.40513  3.72494  3.29354  2.67741  2.69355  4.24690  2.90347  2.73739  3.18146  2.89801  2.37887  2.77519  2.98518  4.58477  3.61503
          0.01603  4.53705  5.25939  0.61958  0.77255  0.48576  0.95510
    250   3.57857  4.85197  5.46195  4.86852  1.73005  4.86502  5.13427  1.87178  4.71226  1.08865  2.27427  4.99958  5.01001  4.66510  4.69010  4.21734  3.78873  2.65158  5.30371  4.25482    270 l - - -
          2.68618  4.42225  2.77519  2.73123  3.46354  2.40513  3.72494  3.29354  2.67741  2.69355  4.24690  2.90347  2.73739  3.18146  2.89801  2.37887  2.77519  2.98518  4.58477  3.61503
          0.01603  4.53705  5.25939  0.61958  0.77255  0.48576  0.95510
    251   2.50329  4.99689  2.63958  2.51951  4.29792  3.51407  3.74040  3.72873  2.51373  3.30172  4.09397  3.04441  3.91987  2.87241  1.92533  2.21290  2.69653  2.69463  5.51208  4.15716    271 r - - -
          2.68618  4.42225  2.77519  2.73123  3.46354  2.40513  3.72494  3.29354  2.67741  2.69355  4.24690  2.90347  2.73739  3.18146  2.89801  2.37887  2.77519  2.98518  4.58477  3.61503
          0.01603  4.53705  5.25939  0.61958  0.77255  0.48576  0.95510
    252   2.45749  4.49037  4.94546  4.36142  2.44936  4.36963  4.70325  1.57246  4.20508  1.26823  3.21777  4.47132  4.66129  4.32302  4.27142  3.69574  3.37406  2.30704  5.12598  3.98040    272 l - - -
          2.68618  4.42225  2.77519  2.73123  3.46354  2.40513  3.72494  3.29354  2.67741  2.69355  4.24690  2.90347  2.73739  3.18146  2.89801  2.37887  2.77519  2.98518  4.58477  3.61503
          0.01603  4.53705  5.25939  0.61958  0.77255  0.48576  0.95510
    253   2.72050  5.17102  2.51755  2.12164  4.49131  3.49417  3.68986  3.96023  2.43636  3.46529  4.21941  2.71273  3.89169  2.47062  2.52172  2.69352  2.30961  2.63024  5.61816  4.22208    273 e - - -
          2.68618  4.42225  2.77519  2.73123  3.46354  2.40513  3.72494  3.29354  2.67741  2.69355  4.24690  2.90347  2.73739  3.18146  2.89801  2.37887  2.77519  2.98518  4.58477  3.61503
          0.01603  4.53705  5.25939  0.61958  0.77255  0.48576  0.95510
    254   1.44776  4.37621  3.90164  3.36330  3.59412  2.78602  4.17040  2.49695  3.28725  1.91699  3.56292  3.66386  4.16153  3.57283  3.57625  3.01545  3.01007  2.58278  5.09760  3.88505    274 a - - -
          2.68618  4.42225  2.77519  2.73123  3.46354  2.40513  3.72494  3.29354  2.67741  2.69355  4.24690  2.90347  2.73739  3.18146  2.89801  2.37887  2.77519  2.98518  4.58477  3.61503
          0.01603  4.53705  5.25939  0.61958  0.77255  0.48576  0.95510
    255   3.06447  4.41480  4.88060  4.29542  3.33013  4.28770  4.61411  1.85783  4.13121  1.32596  3.26644  4.38881  4.59715  4.26861  4.19958  3.61031  3.29613  1.64060  5.06469  2.67289    275 l - - -
          2.68618  4.42225  2.77519  2.73123  3.46354  2.40513  3.72494  3.29354  2.67741  2.69355  4.24690  2.90347  2.73739  3.18146  2.89801  2.37887  2.77519  2.98518  4.58477  3.61503
          0.01603  4.53705  5.25939  0.61958  0.77255  0.48576  0.95510
    256   4.00140  5.29231  5.26036  4.94791  3.54169  4.82545  5.41085  2.81559  4.72093  0.34784  3.43299  5.16966  5.17550  4.91552  4.76942  4.55489  4.27886  3.01572  5.60706  4.47031    276 L - - -
          2.68618  4.42225  2.77519  2.73123  3.46354  2.40513  3.72494  3.29354  2.67741  2.69355  4.24690  2.90347  2.73739  3.18146  2.89801  2.37887  2.77519  2.98518  4.58477  3.61503
          0.01603  4.53705  5.25939  0.61958  0.77255  0.48576  0.95510
    257   3.86301  5.45395  4.54143  4.50232  5.36891  4.10720  5.47478  5.15176  4.62907  4.67150  5.77840  4.72523  0.18577  4.99049  4.75315  4.06056  4.35900  4.70740  6.31365  5.51188    277 P - - -
          2.68618  4.42225  2.77519  2.73123  3.46354  2.40513  3.72494  3.29354  2.67741  2.69355  4.24690  2.90347  2.73739  3.18146  2.89801  2.37887  2.77519  2.98518  4.58477  3.61503
          0.01603  4.53705  5.25939  0.61958  0.77255  0.48576  0.95510
    258   2.89886  5.20169  3.25237  2.66219  4.58165  3.64441  3.76738  3.99740  1.74890  3.49910  4.29632  3.15847  4.03498  2.88793  1.77251  2.40661  2.15526  3.62427  5.62889  4.32444    278 k - - -
          2.68633  4.42240  2.77535  2.73138  3.46369  2.40528  3.72510  3.29318  2.67756  2.69370  4.24169  2.90362  2.73755  3.18162  2.89816  2.37902  2.77500  2.98462  4.58492  3.61518
          0.37386  1.18179  5.25939  0.68117  0.70527  0.48576  0.95510
    259   2.71661  4.63588  3.45598  2.91391  3.95793  3.57451  3.95934  3.29047  2.80314  2.99521  3.86819  3.33903  1.76641  3.19099  2.55975  2.85774  2.38554  2.23455  5.32449  4.06409    281 p - - -
          2.68618  4.42225  2.77519  2.73123  3.46354  2.40513  3.72494  3.29354  2.67741  2.69355  4.24690  2.90347  2.73739  3.18146  2.89801  2.37887  2.77519  2.98518  4.58477  3.61503
          0.01603  4.53705  5.25939  0.61958  0.77255  0.48576  0.95510
    260   2.52305  5.09286  2.94284  2.30889  4.45674  1.72142  3.81519  3.89910  2.60330  3.45660  4.25074  3.05275  3.96295  2.29711  3.07232  2.79039  2.43485  3.51797  5.65274  4.28614    282 g - - -
          2.68618  4.42225  2.77519  2.73123  3.46354  2.40513  3.72494  3.29354  2.67741  2.69355  4.24690  2.90347  2.73739  3.18146  2.89801  2.37887  2.77519  2.98518  4.58477  3.61503
          0.01603  4.53705  5.25939  0.61958  0.77255  0.48576  0.95510
    261   1.50721  4.44968  4.01848  3.78277  4.83803  3.22760  4.78443  4.25527  3.83484  3.96966  4.77983  3.76968  4.03002  4.08663  4.09150  0.80069  3.04468  3.60025  6.18178  5.00754    283 s - - -
          2.68618  4.42225  2.77519  2.73123  3.46354  2.40513  3.72494  3.29354  2.67741  2.69355  4.24690  2.90347  2.73739  3.18146  2.89801  2.37887  2.77519  2.98518  4.58477  3.61503
          0.01603  4.53705  5.25939  0.61958  0.77255  0.48576  0.95510
    262   3.45634  6.15182  0.66494  1.89302  5.42796  3.53302  4.19366  5.01670  3.35904  4.47459  5.38893  2.98860  4.22255  3.38171  4.05190  3.28461  3.77512  4.55025  6.59775  5.01591    284 D - - -
          2.68618  4.42225  2.77519  2.73123  3.46354  2.40513  3.72494  3.29354  2.67741  2.69355  4.24690  2.90347  2.73739  3.18146  2.89801  2.37887  2.77519  2.98518  4.58477  3.61503
          0.01603  4.53705  5.25939  0.61958  0.77255  0.48576  0.95510
    263   2.55571  4.59310  5.23434  4.74004  3.96902  4.73596  5.39343  1.26233  4.65044  2.54098  3.76335  4.88653  5.05446  4.90098  4.81842  4.13017  3.58257  0.95219  5.88257  4.66693    285 v - - -
          2.68618  4.42225  2.77519  2.73123  3.46354  2.40513  3.72494  3.29354  2.67741  2.69355  4.24690  2.90347  2.73739  3.18146  2.89801  2.37887  2.77519  2.98518  4.58477  3.61503
          0.01603  4.53705  5.25939  0.61958  0.77255  0.48576  0.95510
    264   2.73431  4.61979  3.39702  2.83015  3.79391  3.64465  3.87030  2.37783  2.74913  2.83681  3.71493  3.28841  4.02973  2.33340  2.54371  2.87778  2.04471  2.50439  5.18101  3.91820    286 t - - -
          2.68618  4.42225  2.77519  2.73123  3.46354  2.40513  3.72494  3.29354  2.67741  2.69355  4.24690  2.90347  2.73739  3.18146  2.89801  2.37887  2.77519  2.98518  4.58477  3.61503
          0.01603  4.53705  5.25939  0.61958  0.77255  0.48576  0.95510
    265   2.82496  5.15244  3.08379  2.55617  4.46559  3.57834  3.75140  3.89485  1.72569  3.42939  4.22235  2.06684  3.97918  2.43070  2.82150  2.81662  3.05063  2.46154  5.59636  4.25343    287 k - - -
          2.68618  4.42225  2.77519  2.73123  3.46354  2.40513  3.72494  3.29354  2.67741  2.69355  4.24690  2.90347  2.73739  3.18146  2.89801  2.37887  2.77519  2.98518  4.58477  3.61503
          0.01603  4.53705  5.25939  0.61958  0.77255  0.48576  0.95510
    266   3.06307  4.40855  4.87812  4.31009  2.32846  4.31772  4.70931  1.18827  4.16557  2.27181  3.41829  4.41993  4.64451  4.33978  4.26528  3.64893  2.55153  1.78409  5.20761  4.02045    288 i - - -
          2.68618  4.42225  2.77519  2.73123  3.46354  2.40513  3.72494  3.29354  2.67741  2.69355  4.24690  2.90347  2.73739  3.18146  2.89801  2.37887  2.77519  2.98518  4.58477  3.61503
          0.01603  4.53705  5.25939  0.61958  0.77255  0.48576  0.95510
    267   2.86546  2.97924  3.26857  2.73550  4.44313  3.61149  3.84876  3.85115  1.25655  3.42138  4.24299  2.29056  4.04831  2.99445  2.80516  2.89763  3.11598  3.49812  5.59526  4.29698    289 k - - -
          2.68618  4.42225  2.77519  2.73123  3.46354  2.40513  3.72494  3.29354  2.67741  2.69355  4.24690  2.90347  2.73739  3.18146  2.89801  2.37887  2.77519  2.98518  4.58477  3.61503
          0.01603  4.53705  5.25939  0.61958  0.77255  0.48576  0.95510
    268   2.96359  5.31737  2.95963  2.59506  4.76090  2.30527  3.86569  4.21269  1.29587  3.70052  4.49899  2.20277  4.05948  2.99485  2.88734  2.93694  3.21562  3.80093  5.81774  4.47064    290 k - - -
          2.68618  4.42225  2.77519  2.73123  3.46354  2.40513  3.72494  3.29354  2.67741  2.69355  4.24690  2.90347  2.73739  3.18146  2.89801  2.37887  2.77519  2.98518  4.58477  3.61503
          0.12191  4.53705  2.26275  0.61958  0.77255  0.48576  0.95510
    269   2.76587  4.94898  3.18507  2.60622  4.21938  3.57202  3.73217  3.62290  1.91841  2.37879  4.02885  3.10670  3.95808  2.87977  2.16389  2.41613  2.49613  3.30110  5.42593  4.11887    291 k - - -
          2.68618  4.42225  2.77519  2.73123  3.46354  2.40513  3.72494  3.29354  2.67741  2.69355  4.24690  2.90347  2.73739  3.18146  2.89801  2.37887  2.77519  2.98518  4.58477  3.61503
          0.01781  4.43294  5.15529  0.61958  0.77255  0.39651  1.11677
    270   2.80570  4.29338  4.17934  3.60802  2.50944  1.71069  4.09450  2.28061  3.49587  2.21588  3.37858  3.82562  4.25193  3.71855  3.69393  3.17188  3.03857  2.51960  4.71667  2.73959    292 g - - -
          2.68618  4.42225  2.77519  2.73123  3.46354  2.40513  3.72494  3.29354  2.67741  2.69355  4.24690  2.90347  2.73739  3.18146  2.89801  2.37887  2.77519  2.98518  4.58477  3.61503
          0.01603  4.53705  5.25939  0.61958  0.77255  0.48576  0.95510
    271   2.17334  5.21850  3.09536  2.52710  4.56716  3.57009  3.71719  4.01458  1.77649  3.50457  4.27420  3.05248  2.90026  2.22017  2.33772  2.78644  3.03321  3.61457  5.63496  4.27992    293 k - - -
          2.68618  4.42225  2.77519  2.73123  3.46354  2.40513  3.72494  3.29354  2.67741  2.69355  4.24690  2.90347  2.73739  3.18146  2.89801  2.37887  2.77519  2.98518  4.58477  3.61503
          0.01603  4.53705  5.25939  0.61958  0.77255  0.48576  0.95510
    272   2.45135  4.82076  4.71257  4.28510  0.96226  4.37471  3.91419  3.26755  4.14823  2.80251  3.91800  4.22752  4.73377  4.22981  4.24208  3.71354  3.68726  3.12780  4.14449  1.75685    294 f - - -
          2.68618  4.42225  2.77519  2.73123  3.46354  2.40513  3.72494  3.29354  2.67741  2.69355  4.24690  2.90347  2.73739  3.18146  2.89801  2.37887  2.77519  2.98518  4.58477  3.61503
          0.01603  4.53705  5.25939  0.61958  0.77255  0.48576  0.95510
    273   3.53409  4.75738  5.50925  4.99493  3.71183  5.03598  5.56851  0.94877  4.89530  1.50821  3.46986  5.16673  5.22051  5.02701  4.99508  4.43704  3.77789  1.61776  5.81829  4.70209    295 i - - -
          2.68618  4.42225  2.77519  2.73123  3.46354  2.40513  3.72494  3.29354  2.67741  2.69355  4.24690  2.90347  2.73739  3.18146  2.89801  2.37887  2.77519  2.98518  4.58477  3.61503
          0.01603  4.53705  5.25939  0.61958  0.77255  0.48576  0.95510
    274   1.92953  4.46235  3.98685  3.78853  4.86688  3.23132  4.80874  4.28882  3.86308  4.00883  4.82437  3.77584  4.03981  4.11620  4.11142  0.63373  3.06202  3.62456  6.21181  5.03408    296 S - - -
          2.68618  4.42225  2.77519  2.73123  3.46354  2.40513  3.72494  3.29354  2.67741  2.69355  4.24690  2.90347  2.73739  3.18146  2.89801  2.37887  2.77519  2.98518  4.58477  3.61503
          0.01603  4.53705  5.25939  0.61958  0.77255  0.48576  0.95510
    275   3.46913  4.70357  5.41506  4.91581  3.85323  4.97302  5.56402  1.74695  4.81850  1.90005  3.62262  5.09307  5.20310  5.02954  4.96603  4.37684  3.72291  0.72569  5.91092  4.73178    297 v - - -
          2.68618  4.42225  2.77519  2.73123  3.46354  2.40513  3.72494  3.29354  2.67741  2.69355  4.24690  2.90347  2.73739  3.18146  2.89801  2.37887  2.77519  2.98518  4.58477  3.61503
          0.01603  4.53705  5.25939  0.61958  0.77255  0.48576  0.95510
    276   3.34525  5.95595  1.05240  2.39985  5.27402  3.51654  4.15167  4.88066  3.26120  4.35009  5.23151  1.38858  4.18656  3.33328  3.91148  3.20692  3.66335  4.40999  6.46104  4.90370    298 d - - -
          2.68618  4.42225  2.77519  2.73123  3.46354  2.40513  3.72494  3.29354  2.67741  2.69355  4.24690  2.90347  2.73739  3.18146  2.89801  2.37887  2.77519  2.98518  4.58477  3.61503
          0.01603  4.53705  5.25939  0.61958  0.77255  0.48576  0.95510
    277   2.80237  5.25078  2.98171  2.29217  4.59432  3.53642  3.72356  4.05718  2.09202  3.54341  4.30546  2.07597  3.94337  2.83162  2.42949  1.88055  3.03084  3.64362  5.67557  4.29522    299 s - - -
          2.68618  4.42225  2.77519  2.73123  3.46354  2.40513  3.72494  3.29354  2.67741  2.69355  4.24690  2.90347  2.73739  3.18146  2.89801  2.37887  2.77519  2.98518  4.58477  3.61503
          0.01603  4.53705  5.25939  0.61958  0.77255  0.48576  0.95510
    278   3.94125  5.63156  4.51195  3.93833  5.17069  4.23135  4.54826  4.80935  2.81871  4.20135  5.22162  4.22700  4.73660  3.77022  0.31782  4.01941  4.18402  4.51165  6.00056  5.00193    300 R - - -
          2.68618  4.42225  2.77519  2.73123  3.46354  2.40513  3.72494  3.29354  2.67741  2.69355  4.24690  2.90347  2.73739  3.18146  2.89801  2.37887  2.77519  2.98518  4.58477  3.61503
          0.01603  4.53705  5.25939  0.61958  0.77255  0.48576  0.95510
    279   1.42751  4.54908  3.90419  3.69032  4.77379  3.32158  4.74333  4.13918  3.75897  3.86830  4.73521  3.77570  0.95805  4.04532  4.02669  2.81522  3.13939  3.58379  6.11438  4.94146    301 p - - -
          2.68618  4.42225  2.77519  2.73123  3.46354  2.40513  3.72494  3.29354  2.67741  2.69355  4.24690  2.90347  2.73739  3.18146  2.89801  2.37887  2.77519  2.98518  4.58477  3.61503
          0.01603  4.53705  5.25939  0.61958  0.77255  0.48576  0.95510
    280   3.79134  5.01983  5.65247  5.07555  3.31158  5.16553  5.46823  1.70349  4.93687  0.73091  2.31919  5.28903  5.21929  4.85946  4.92354  4.54799  3.99821  2.56778  5.52233  4.55500    302 l - - -
          2.68618  4.42225  2.77519  2.73123  3.46354  2.40513  3.72494  3.29354  2.67741  2.69355  4.24690  2.90347  2.73739  3.18146  2.89801  2.37887  2.77519  2.98518  4.58477  3.61503
          0.01603  4.53705  5.25939  0.61958  0.77255  0.48576  0.95510
    281   2.79177  4.69651  3.96151  3.86081  4.85188  3.42237  4.91727  4.49618  3.98694  4.17547  5.06886  3.92745  4.22255  4.28139  4.20966  0.41340  3.32825  3.86643  6.16972  4.95729    303 S - - -
          2.68618  4.42225  2.77519  2.73123  3.46354  2.40513  3.72494  3.29354  2.67741  2.69355  4.24690  2.90347  2.73739  3.18146  2.89801  2.37887  2.77519  2.98518  4.58477  3.61503
          0.01603  4.53705  5.25939  0.61958  0.77255  0.48576  0.95510
    282   2.73423  4.32666  3.85829  3.28449  2.65420  3.76910  4.04104  2.52640  3.19552  1.89220  3.41504  3.61312  4.14429  3.47634  2.83578  1.86444  2.96733  2.57153  4.90779  3.68408    304 s - - -
          2.68618  4.42225  2.77519  2.73123  3.46354  2.40513  3.72494  3.29354  2.67741  2.69355  4.24690  2.90347  2.73739  3.18146  2.89801  2.37887  2.77519  2.98518  4.58477  3.61503
          0.01603  4.53705  5.25939  0.61958  0.77255  0.48576  0.95510
    283   2.71333  4.87302  3.13435  2.59095  4.12947  2.58637  3.77489  2.53365  2.29586  3.15453  3.97465  2.56549  3.94473  2.93431  3.03671  2.23305  2.45447  3.22129  5.40823  4.08304    305 s - - -
          2.68618  4.42225  2.77519  2.73123  3.46354  2.40513  3.72494  3.29354  2.67741  2.69355  4.24690  2.90347  2.73739  3.18146  2.89801  2.37887  2.77519  2.98518  4.58477  3.61503
          0.01603  4.53705  5.25939  0.61958  0.77255  0.48576  0.95510
    284   3.28852  5.04405  4.10836  3.43918  3.97355  4.06115  4.13986  3.33934  2.58678  1.41403  3.91973  3.77862  4.43863  3.37545  1.22756  3.45249  3.49948  3.24480  5.42695  4.20649    306 r - - -
          2.68618  4.42225  2.77519  2.73123  3.46354  2.40513  3.72494  3.29354  2.67741  2.69355  4.24690  2.90347  2.73739  3.18146  2.89801  2.37887  2.77519  2.98518  4.58477  3.61503
          0.01603  4.53705  5.25939  0.61958  0.77255  0.48576  0.95510
    285   2.31954  5.02424  2.94682  1.95776  4.60290  1.92745  3.94090  4.05994  2.77688  3.61696  4.40658  3.10995  3.98077  3.08559  3.25764  1.75445  3.08293  3.62063  5.80427  4.43588    307 s - - -
          2.68618  4.42225  2.77519  2.73123  3.46354  2.40513  3.72494  3.29354  2.67741  2.69355  4.24690  2.90347  2.73739  3.18146  2.89801  2.37887  2.77519  2.98518  4.58477  3.61503
          0.01603  4.53705  5.25939  0.61958  0.77255  0.48576  0.95510
    286   2.98042  4.47635  4.35800  3.81657  1.93971  4.03834  4.32360  2.64654  3.69513  1.90681  3.39359  4.02925  4.42430  3.92130  3.89203  3.35737  1.46114  2.54538  4.90883  3.57812    308 t - - -
          2.68618  4.42225  2.77519  2.73123  3.46354  2.40513  3.72494  3.29354  2.67741  2.69355  4.24690  2.90347  2.73739  3.18146  2.89801  2.37887  2.77519  2.98518  4.58477  3.61503
          0.01603  4.53705  5.25939  0.61958  0.77255  0.48576  0.95510
    287   1.31324  4.49570  4.00617  3.85392  4.94606  0.91133  4.88944  4.36809  3.99184  4.08607  4.90138  3.82856  4.07543  4.21370  4.22594  2.76447  3.11227  3.68702  6.26671  5.13212    309 g - - -
          2.68618  4.42225  2.77519  2.73123  3.46354  2.40513  3.72494  3.29354  2.67741  2.69355  4.24690  2.90347  2.73739  3.18146  2.89801  2.37887  2.77519  2.98518  4.58477  3.61503
          0.01603  4.53705  5.25939  0.61958  0.77255  0.48576  0.95510
    288   3.04934  5.36447  3.23276  2.72171  4.78741  3.70740  3.81695  4.19954  1.13374  3.65610  4.46697  3.21047  4.11751  2.13494  2.59202  2.42143  3.26014  3.81906  5.73804  4.45544    310 k - - -
          2.68618  4.42225  2.77519  2.73123  3.46354  2.40513  3.72494  3.29354  2.67741  2.69355  4.24690  2.90347  2.73739  3.18146  2.89801  2.37887  2.77519  2.98518  4.58477  3.61503
          0.01603  4.53705  5.25939  0.61958  0.77255  0.48576  0.95510
    289   1.91379  5.34344  2.14894  2.12668  4.67090  3.50148  3.77770  4.15185  1.73420  3.64193  4.40691  2.97016  3.95674  2.89316  3.06009  2.79987  3.09102  3.72737  5.78565  4.36678    311 k - - -
          2.68618  4.42225  2.77519  2.73123  3.46354  2.40513  3.72494  3.29354  2.67741  2.69355  4.24690  2.90347  2.73739  3.18146  2.89801  2.37887  2.77519  2.98518  4.58477  3.61503
          0.01603  4.53705  5.25939  0.61958  0.77255  0.48576  0.95510
    290   3.41781  4.68962  5.35569  4.78830  2.60480  4.76472  5.13834  1.43504  4.64646  1.23072  3.24268  4.90181  4.97578  4.70221  4.67683  4.12193  3.64639  1.68740  5.41430  4.31573    312 l - - -
          2.68618  4.42225  2.77519  2.73123  3.46354  2.40513  3.72494  3.29354  2.67741  2.69355  4.24690  2.90347  2.73739  3.18146  2.89801  2.37887  2.77519  2.98518  4.58477  3.61503
          0.01603  4.53705  5.25939  0.61958  0.77255  0.48576  0.95510
    291   2.72174  5.08011  2.60647  2.46941  4.37669  3.50669  3.71654  3.82376  2.15493  3.36971  4.14721  2.56623  3.90819  2.83714  2.96317  2.19160  2.33802  2.52272  5.55782  4.18370    313 k - - -
          2.68618  4.42225  2.77519  2.73123  3.46354  2.40513  3.72494  3.29354  2.67741  2.69355  4.24690  2.90347  2.73739  3.18146  2.89801  2.37887  2.77519  2.98518  4.58477  3.61503
          0.01603  4.53705  5.25939  0.61958  0.77255  0.48576  0.95510
    292   2.32492  5.16811  3.19011  2.62540  4.56064  3.60145  3.76998  3.98703  1.43028  3.49621  4.28669  3.12888  4.00701  2.89039  2.35484  2.13777  3.08444  3.60313  5.63541  4.31361    314 k - - -
          2.68618  4.42225  2.77519  2.73123  3.46354  2.40513  3.72494  3.29354  2.67741  2.69355  4.24690  2.90347  2.73739  3.18146  2.89801  2.37887  2.77519  2.98518  4.58477  3.61503
          0.01603  4.53705  5.25939  0.61958  0.77255  0.48576  0.95510
    293   3.48484  4.77225  5.31028  4.74060  3.39015  4.79993  5.15971  2.29685  4.59528  1.11809  2.02546  4.90680  4.99442  4.65674  4.64921  4.15586  3.71064  1.42885  5.42921  4.36815    315 l - - -
          2.68618  4.42225  2.77519  2.73123  3.46354  2.40513  3.72494  3.29354  2.67741  2.69355  4.24690  2.90347  2.73739  3.18146  2.89801  2.37887  2.77519  2.98518  4.58477  3.61503
          0.01603  4.53705  5.25939  0.61958  0.77255  0.48576  0.95510
    294   3.73075  4.99235  5.47110  4.91255  1.27123  4.98185  5.02992  2.56556  4.75919  1.03886  2.60006  5.04238  5.09931  4.69899  4.75109  4.34373  3.93697  2.79274  5.15223  3.89366    316 l - - -
          2.68622  4.42229  2.77523  2.73127  3.46358  2.40516  3.72498  3.29358  2.67689  2.69359  4.24693  2.90350  2.73743  3.18150  2.89804  2.37890  2.77523  2.98522  4.58481  3.61507
          0.17863  1.84270  5.25939  0.22083  1.61875  0.48576  0.95510
    295   2.82491  5.24337  2.92981  2.10179  4.59075  3.52955  3.76243  4.05184  2.48125  3.55460  4.32756  2.50906  3.96086  2.87896  2.24037  1.60093  3.06238  3.64548  5.70108  4.31948    318 s - - -
          2.68618  4.42225  2.77519  2.73123  3.46354  2.40513  3.72494  3.29354  2.67741  2.69355  4.24690  2.90347  2.73739  3.18146  2.89801  2.37887  2.77519  2.98518  4.58477  3.61503
          0.01603  4.53705  5.25939  0.61958  0.77255  0.48576  0.95510
    296   2.87440  5.18583  3.21450  2.64050  4.57396  3.61988  3.76907  3.99647  1.76802  3.50111  4.29420  3.14115  4.01945  2.88931  2.09559  1.68562  2.74060  3.61637  5.63508  4.32042    319 s - - -
          2.68618  4.42225  2.77519  2.73123  3.46354  2.40513  3.72494  3.29354  2.67741  2.69355  4.24690  2.90347  2.73739  3.18146  2.89801  2.37887  2.77519  2.98518  4.58477  3.61503
          0.01603  4.53705  5.25939  0.61958  0.77255  0.48576  0.95510
    297   2.72438  4.20762  4.15404  3.56949  3.28754  3.82196  2.91764  1.74953  3.44855  2.21058  3.31617  3.78862  4.19077  3.67758  3.63874  3.10712  2.47901  2.24983  4.80314  2.53470    320 i - - -
          2.68618  4.42225  2.77519  2.73123  3.46354  2.40513  3.72494  3.29354  2.67741  2.69355  4.24690  2.90347  2.73739  3.18146  2.89801  2.37887  2.77519  2.98518  4.58477  3.61503
          0.01603  4.53705  5.25939  0.61958  0.77255  0.48576  0.95510
    298   3.05960  4.50798  4.38909  3.85872  2.16047  4.08843  3.97934  2.95511  3.73656  1.92527  3.60507  3.98264  4.44656  3.91210  3.90200  2.19425  3.29120  2.78362  4.37657  1.53567    321 y - - -
          2.68618  4.42225  2.77519  2.73123  3.46354  2.40513  3.72494  3.29354  2.67741  2.69355  4.24690  2.90347  2.73739  3.18146  2.89801  2.37887  2.77519  2.98518  4.58477  3.61503
          0.01603  4.53705  5.25939  0.61958  0.77255  0.48576  0.95510
    299   3.58903  5.63888  4.18261  3.30354  5.24689  4.11900  3.89451  4.51310  1.15711  3.84552  4.73741  3.62946  4.44057  3.02026  1.04375  3.56074  3.69376  4.20434  5.79146  4.72036    322 r - - -
          2.68618  4.42225  2.77519  2.73123  3.46354  2.40513  3.72494  3.29354  2.67741  2.69355  4.24690  2.90347  2.73739  3.18146  2.89801  2.37887  2.77519  2.98518  4.58477  3.61503
          0.01603  4.53705  5.25939  0.61958  0.77255  0.48576  0.95510
    300   2.72202  4.99430  2.75862  2.51579  4.26927  2.77038  3.74143  2.60171  2.52536  3.27771  4.07522  2.76273  3.92466  2.87765  2.59539  1.87496  2.95806  3.35073  5.49580  4.14278    323 s - - -
          2.68618  4.42225  2.77519  2.73123  3.46354  2.40513  3.72494  3.29354  2.67741  2.69355  4.24690  2.90347  2.73739  3.18146  2.89801  2.37887  2.77519  2.98518  4.58477  3.61503
          0.01603  4.53705  5.25939  0.61958  0.77255  0.48576  0.95510
    301   1.76033  4.27612  4.00207  3.43053  2.35417  3.79409  4.06007  2.73381  3.33792  2.17417  3.39106  3.70161  4.17292  3.58584  3.57788  2.46671  2.97364  2.53476  4.80315  2.78577    324 a - - -
          2.68618  4.42225  2.77519  2.73123  3.46354  2.40513  3.72494  3.29354  2.67741  2.69355  4.24690  2.90347  2.73739  3.18146  2.89801  2.37887  2.77519  2.98518  4.58477  3.61503
          0.01603  4.53705  5.25939  0.61958  0.77255  0.48576  0.95510
    302   2.20440  5.10131  2.71430  2.45985  4.40309  2.54038  3.71621  3.85518  2.48283  2.71505  4.16756  2.52499  3.90722  2.48853  2.96680  2.36694  2.96048  3.47136  5.57599  4.19667    325 a - - -
          2.68618  4.42225  2.77519  2.73123  3.46354  2.40513  3.72494  3.29354  2.67741  2.69355  4.24690  2.90347  2.73739  3.18146  2.89801  2.37887  2.77519  2.98518  4.58477  3.61503
          0.01603  4.53705  5.25939  0.61958  0.77255  0.48576  0.95510
    303   2.89635  4.43061  4.20575  3.66153  3.46777  3.94915  4.34554  2.09705  3.54291  1.43265  3.42190  3.92452  4.35142  3.81219  3.77539  1.76156  3.15612  2.43941  5.09648  3.89198    326 l - - -
          2.68618  4.42225  2.77519  2.73123  3.46354  2.40513  3.72494  3.29354  2.67741  2.69355  4.24690  2.90347  2.73739  3.18146  2.89801  2.37887  2.77519  2.98518  4.58477  3.61503
          0.01603  4.53705  5.25939  0.61958  0.77255  0.48576  0.95510
    304   2.89674  4.78515  3.56798  3.00402  3.96516  3.73155  3.96388  3.33681  2.64811  1.88145  3.88820  3.42453  1.77300  3.19199  2.15360  3.03076  3.14011  3.10760  5.33111  4.08041    327 p - - -
          2.68618  4.42225  2.77519  2.73123  3.46354  2.40513  3.72494  3.29354  2.67741  2.69355  4.24690  2.90347  2.73739  3.18146  2.89801  2.37887  2.77519  2.98518  4.58477  3.61503
          0.01603  4.53705  5.25939  0.61958  0.77255  0.48576  0.95510
    305   3.39000  6.09659  1.07394  1.19469  5.36910  3.52013  4.14202  4.94546  3.26278  4.39627  5.28121  2.96826  4.18997  3.31932  3.93488  3.22703  3.69704  4.47697  6.52901  4.95211    328 d - - -
          2.68624  4.42231  2.77525  2.73129  3.46360  2.40480  3.72500  3.29360  2.67747  2.69361  4.24696  2.90306  2.73745  3.18152  2.89807  2.37893  2.77525  2.98524  4.58483  3.61509
          0.79100  1.40492  1.19991  0.16049  1.90868  0.48576  0.95510
    306   2.60523  4.42084  3.55566  3.14277  3.68847  3.41818  4.09283  3.02636  3.05455  1.83179  3.75838  3.45107  3.99423  3.42224  3.36192  1.45860  2.96238  2.79170  5.20341  3.89740    330 s - - -
          2.68618  4.42225  2.77519  2.73123  3.46354  2.40513  3.72494  3.29354  2.67741  2.69355  4.24690  2.90347  2.73739  3.18146  2.89801  2.37887  2.77519  2.98518  4.58477  3.61503
          0.02285  4.18604  4.90838  0.61958  0.77255  0.90801  0.51638
    307   2.50018  4.41847  3.51430  3.35730  4.40886  3.14428  4.45164  3.98060  3.45325  3.68020  4.58683  3.52140  3.91141  3.77900  3.72043  0.70061  3.00598  3.44424  5.75762  4.49787    331 s - - -
          2.68618  4.42225  2.77519  2.73123  3.46354  2.40513  3.72494  3.29354  2.67741  2.69355  4.24690  2.90347  2.73739  3.18146  2.89801  2.37887  2.77519  2.98518  4.58477  3.61503
          0.02285  4.18604  4.90838  0.61958  0.77255  0.90801  0.51638
    308   2.90798  5.12953  3.25684  2.66310  4.53402  3.60281  3.66802  3.92111  1.72545  3.40769  4.23556  3.12662  2.34947  2.79747  1.73480  2.90470  3.11078  3.57252  5.51078  4.26198    332 k - - -
          2.68618  4.42225  2.77519  2.73123  3.46354  2.40513  3.72494  3.29354  2.67741  2.69355  4.24690  2.90347  2.73739  3.18146  2.89801  2.37887  2.77519  2.98518  4.58477  3.61503
          0.02285  4.18604  4.90838  0.61958  0.77255  0.90801  0.51638
    309   1.79666  4.38709  3.48926  3.01237  3.75538  3.40650  4.00796  2.99953  2.95762  2.09079  3.69769  3.36202  2.29737  3.29544  3.30231  2.75075  2.88565  2.74734  5.21260  3.96918    333 a - - -
          2.68618  4.42225  2.77519  2.73123  3.46354  2.40513  3.72494  3.29354  2.67741  2.69355  4.24690  2.90347  2.73739  3.18146  2.89801  2.37887  2.77519  2.98518  4.58477  3.61503
          0.02285  4.18604  4.90838  0.61958  0.77255  0.29068  1.37735
    310   2.99358  4.69046  4.08151  3.72011  3.94690  3.81598  4.60650  1.92041  3.61464  2.78060  3.94240  3.97073  0.96605  3.97964  3.87013  3.27003  3.36055  2.74081  5.56296  4.31740    334 p - - -
          2.68618  4.42225  2.77519  2.73123  3.46354  2.40513  3.72494  3.29354  2.67741  2.69355  4.24690  2.90347  2.73739  3.18146  2.89801  2.37887  2.77519  2.98518  4.58477  3.61503
          0.01603  4.53705  5.25939  0.61958  0.77255  0.48576  0.95510
    311   2.10367  4.66724  3.31449  2.76448  3.92217  2.73852  3.86669  3.30148  2.74655  2.97183  2.89263  2.15066  3.98585  3.08027  3.17029  2.80560  2.48744  2.71398  5.28065  3.99828    335 a - - -
          2.68618  4.42225  2.77519  2.73123  3.46354  2.40513  3.72494  3.29354  2.67741  2.69355  4.24690  2.90347  2.73739  3.18146  2.89801  2.37887  2.77519  2.98518  4.58477  3.61503
          0.01603  4.53705  5.25939  0.61958  0.77255  0.48576  0.95510
    312   2.72785  4.81644  2.40500  2.63224  4.04349  3.56416  3.80712  2.77746  2.64926  3.07535  3.91506  2.35376  3.96951  2.98612  3.09964  2.34745  2.96597  2.13217  5.36151  4.04887    336 v - - -
          2.68618  4.42225  2.77519  2.73123  3.46354  2.40513  3.72494  3.29354  2.67741  2.69355  4.24690  2.90347  2.73739  3.18146  2.89801  2.37887  2.77519  2.98518  4.58477  3.61503
          0.01603  4.53705  5.25939  0.61958  0.77255  0.48576  0.95510
    313   3.46687  5.09476  4.31839  3.97201  3.63639  4.05509  4.52708  3.95237  3.77790  3.48441  4.54140  4.21317  1.00703  4.18546  3.99048  3.66180  3.80959  3.71990  1.26952  3.65958    337 p - - -
          2.68618  4.42225  2.77519  2.73123  3.46354  2.40513  3.72494  3.29354  2.67741  2.69355  4.24690  2.90347  2.73739  3.18146  2.89801  2.37887  2.77519  2.98518  4.58477  3.61503
          0.01603  4.53705  5.25939  0.61958  0.77255  0.48576  0.95510
    314   3.63233  4.91685  5.02471  4.60189  0.83933  4.59995  3.99995  3.16484  4.42508  2.49262  2.53669  4.43862  4.89349  4.42104  4.44198  3.94194  3.85302  3.13824  4.17242  2.03461    338 f - - -
          2.68618  4.42225  2.77519  2.73123  3.46354  2.40513  3.72494  3.29354  2.67741  2.69355  4.24690  2.90347  2.73739  3.18146  2.89801  2.37887  2.77519  2.98518  4.58477  3.61503
          0.01603  4.53705  5.25939  0.61958  0.77255  0.48576  0.95510
    315   3.52162  4.75177  5.49394  4.96814  3.65401  4.99637  5.49464  1.30981  4.86198  1.21822  3.41797  5.12966  5.18108  4.97063  4.94402  4.38842  3.76177  1.45366  5.74222  4.64004    339 l - - -
          2.68618  4.42225  2.77519  2.73123  3.46354  2.40513  3.72494  3.29354  2.67741  2.69355  4.24690  2.90347  2.73739  3.18146  2.89801  2.37887  2.77519  2.98518  4.58477  3.61503
          0.01603  4.53705  5.25939  0.61958  0.77255  0.48576  0.95510
    316   2.73064  3.00199  2.70032  2.16046  4.51181  3.49721  3.69380  3.98203  2.43501  3.48248  4.23601  2.25593  3.89697  2.21821  2.45215  2.70147  2.96230  3.56742  5.63113  4.23451    340 e - - -
          2.68618  4.42225  2.77519  2.73123  3.46354  2.40513  3.72494  3.29354  2.67741  2.69355  4.24690  2.90347  2.73739  3.18146  2.89801  2.37887  2.77519  2.98518  4.58477  3.61503
          0.01603  4.53705  5.25939  0.61958  0.77255  0.48576  0.95510
    317   3.53924  4.77112  5.49957  4.96915  3.61485  5.00211  5.48209  1.35946  4.85938  1.12247  3.37798  5.13430  5.17842  4.95181  4.93336  4.39252  3.77710  1.53555  5.71373  4.62465    341 l - - -
          2.68618  4.42225  2.77519  2.73123  3.46354  2.40513  3.72494  3.29354  2.67741  2.69355  4.24690  2.90347  2.73739  3.18146  2.89801  2.37887  2.77519  2.98518  4.58477  3.61503
          0.01603  4.53705  5.25939  0.61958  0.77255  0.48576  0.95510
    318   2.74425  5.09030  2.98482  2.18575  4.37373  3.51592  2.65634  3.05833  2.49957  3.37143  4.15536  2.17227  3.92285  2.85584  2.97530  2.03158  2.97802  3.45067  5.56235  4.19043    342 s - - -
          2.68618  4.42225  2.77519  2.73123  3.46354  2.40513  3.72494  3.29354  2.67741  2.69355  4.24690  2.90347  2.73739  3.18146  2.89801  2.37887  2.77519  2.98518  4.58477  3.61503
          0.37386  4.53705  1.19991  0.61958  0.77255  0.48576  0.95510
    319   3.22699  4.50174  5.05727  4.57283  3.70064  4.64844  5.27506  1.06039  4.46889  2.17222  3.48510  4.76593  4.93712  4.72233  4.64876  4.05346  3.49280  1.22211  5.71739  4.51435    343 i - - -
          2.68618  4.42225  2.77519  2.73123  3.46354  2.40513  3.72494  3.29354  2.67741  2.69355  4.24690  2.90347  2.73739  3.18146  2.89801  2.37887  2.77519  2.98518  4.58477  3.61503
          0.02285  4.18604  4.90838  0.61958  0.77255  0.90801  0.51638
    320   2.84004  4.88487  3.32575  2.72793  4.08234  3.61823  3.71113  3.48097  2.25108  2.12209  3.93629  3.18157  3.99657  2.01380  2.03299  2.89904  3.04872  3.22010  5.30799  4.04661    344 q - - -
          2.68618  4.42225  2.77519  2.73123  3.46354  2.40513  3.72494  3.29354  2.67741  2.69355  4.24690  2.90347  2.73739  3.18146  2.89801  2.37887  2.77519  2.98518  4.58477  3.61503
          0.02285  4.18604  4.90838  0.61958  0.77255  0.29068  1.37735
    321   2.55688  0.67650  4.58000  4.37137  4.57435  3.29209  4.99849  3.92291  4.21066  3.75854  4.65348  4.03381  4.11025  4.45896  4.31010  2.10532  3.09981  3.40822  6.01203  4.83628    345 C - - -
          2.68618  4.42225  2.77519  2.73123  3.46354  2.40513  3.72494  3.29354  2.67741  2.69355  4.24690  2.90347  2.73739  3.18146  2.89801  2.37887  2.77519  2.98518  4.58477  3.61503
          0.01603  4.53705  5.25939  0.61958  0.77255  0.48576  0.95510
    322   2.86791  5.25399  1.85901  2.14095  4.53542  3.51381  3.82107  3.98613  2.65066  2.44827  4.33302  3.00096  2.09913  2.95649  3.15307  2.83834  3.11370  3.61018  5.72940  4.33138    346 d - - -
          2.68618  4.42225  2.77519  2.73123  3.46354  2.40513  3.72494  3.29354  2.67741  2.69355  4.24690  2.90347  2.73739  3.18146  2.89801  2.37887  2.77519  2.98518  4.58477  3.61503
          0.01603  4.53705  5.25939  0.61958  0.77255  0.48576  0.95510
    323   2.64690  4.60493  3.44593  2.94354  4.07892  2.35503  4.03253  3.46692  2.93129  2.41019  3.98705  3.34463  1.82401  3.25943  3.33196  2.47695  2.36365  3.13565  5.43701  4.17014    347 p - - -
          2.68618  4.42225  2.77519  2.73123  3.46354  2.40513  3.72494  3.29354  2.67741  2.69355  4.24690  2.90347  2.73739  3.18146  2.89801  2.37887  2.77519  2.98518  4.58477  3.61503
          0.01603  4.53705  5.25939  0.61958  0.77255  0.48576  0.95510
    324   2.92393  5.28416  3.04362  2.57983  4.62684  1.65519  2.83976  4.06965  1.89705  3.56607  4.36110  3.10069  4.03097  2.45305  2.77726  2.89770  3.14771  3.68743  5.69450  4.35541    348 g - - -
          2.68618  4.42225  2.77519  2.73123  3.46354  2.40513  3.72494  3.29354  2.67741  2.69355  4.24690  2.90347  2.73739  3.18146  2.89801  2.37887  2.77519  2.98518  4.58477  3.61503
          0.01603  4.53705  5.25939  0.61958  0.77255  0.48576  0.95510
    325   1.95397  4.43684  3.84270  3.36954  3.85055  3.53224  4.26145  3.12952  3.30854  1.54325  3.81791  3.63260  4.10506  3.61243  3.61141  1.68145  3.02069  2.86747  5.32478  4.10320    349 l - - -
          2.68618  4.42225  2.77519  2.73123  3.46354  2.40513  3.72494  3.29354  2.67741  2.69355  4.24690  2.90347  2.73739  3.18146  2.89801  2.37887  2.77519  2.98518  4.58477  3.61503
          0.01603  4.53705  5.25939  0.61958  0.77255  0.48576  0.95510
    326   3.04166  4.41694  4.72999  4.15639  3.23065  4.22399  4.46108  1.90445  3.99949  1.82930  3.32462  4.27206  4.54786  4.16244  4.10227  3.53989  3.27394  1.95633  4.92170  1.54161    350 y - - -
          2.68618  4.42225  2.77519  2.73123  3.46354  2.40513  3.72494  3.29354  2.67741  2.69355  4.24690  2.90347  2.73739  3.18146  2.89801  2.37887  2.77519  2.98518  4.58477  3.61503
          0.01603  4.53705  5.25939  0.61958  0.77255  0.48576  0.95510
    327   3.87106  5.94915  0.30493  3.00775  5.45541  3.87174  4.71919  5.23228  3.95286  4.72646  5.76468  3.58220  4.56874  3.98954  4.52354  3.78840  4.23641  4.81186  6.46550  5.27814    351 D - - -
          2.68618  4.42225  2.77519  2.73123  3.46354  2.40513  3.72494  3.29354  2.67741  2.69355  4.24690  2.90347  2.73739  3.18146  2.89801  2.37887  2.77519  2.98518  4.58477  3.61503
          0.01603  4.53705  5.25939  0.61958  0.77255  0.48576  0.95510
    328   1.90204  4.42422  4.03514  3.59285  3.99895  3.52410  4.45570  2.99108  3.53818  2.98660  3.94207  3.77085  1.83014  3.82239  3.81612  2.92335  3.05986  1.43051  5.49561  4.28989    352 v - - -
          2.68618  4.42225  2.77519  2.73123  3.46354  2.40513  3.72494  3.29354  2.67741  2.69355  4.24690  2.90347  2.73739  3.18146  2.89801  2.37887  2.77519  2.98518  4.58477  3.61503
          0.01603  4.53705  5.25939  0.61958  0.77255  0.48576  0.95510
    329   3.47039  5.39982  3.34108  3.31585  4.89323  3.79725  4.70906  4.81187  3.70893  4.38273  5.37192  0.37818  4.49751  4.02561  4.05138  3.53688  3.89715  4.35662  6.10849  4.82652    353 N - - -
          2.68618  4.42225  2.77519  2.73123  3.46354  2.40513  3.72494  3.29354  2.67741  2.69355  4.24690  2.90347  2.73739  3.18146  2.89801  2.37887  2.77519  2.98518  4.58477  3.61503
          0.01603  4.53705  5.25939  0.61958  0.77255  0.48576  0.95510
    330   3.48982  4.70560  5.51120  5.05308  4.02750  5.05391  5.80156  0.88619  4.98135  2.45073  3.77008  5.21834  5.29916  5.23811  5.15167  4.49143  3.75577  1.11206  6.13888  4.92202    354 i - - -
          2.68618  4.42225  2.77519  2.73123  3.46354  2.40513  3.72494  3.29354  2.67741  2.69355  4.24690  2.90347  2.73739  3.18146  2.89801  2.37887  2.77519  2.98518  4.58477  3.61503
          0.01603  4.53705  5.25939  0.61958  0.77255  0.48576  0.95510
    331   3.06688  5.42716  2.64891  0.92344  4.91283  3.50631  4.05867  4.40884  2.96451  3.94480  4.77993  3.07573  4.10903  3.22270  3.46521  1.98948  3.38040  3.97080  6.09389  4.66549    355 e - - -
          2.68618  4.42225  2.77519  2.73123  3.46354  2.40513  3.72494  3.29354  2.67741  2.69355  4.24690  2.90347  2.73739  3.18146  2.89801  2.37887  2.77519  2.98518  4.58477  3.61503
          0.01603  4.53705  5.25939  0.61958  0.77255  0.48576  0.95510
    332   3.09794  5.17931  3.17079  2.94484  4.70059  3.63894  4.20921  4.24409  2.92387  3.77807  4.67894  3.40812  0.95019  1.99013  3.25517  3.14639  3.43421  3.85688  5.89609  4.60283    356 p - - -
          2.68618  4.42225  2.77519  2.73123  3.46354  2.40513  3.72494  3.29354  2.67741  2.69355  4.24690  2.90347  2.73739  3.18146  2.89801  2.37887  2.77519  2.98518  4.58477  3.61503
          0.01603  4.53705  5.25939  0.61958  0.77255  0.48576  0.95510
    333   2.74291  4.89904  3.09851  1.88048  4.17198  3.54194  3.80894  3.56711  2.62077  2.34757  4.02083  3.11356  3.96582  2.97131  3.07163  1.90974  2.51178  3.24899  5.45312  4.12642    357 e - - -
          2.68618  4.42225  2.77519  2.73123  3.46354  2.40513  3.72494  3.29354  2.67741  2.69355  4.24690  2.90347  2.73739  3.18146  2.89801  2.37887  2.77519  2.98518  4.58477  3.61503
          0.01603  4.53705  5.25939  0.61958  0.77255  0.48576  0.95510
    334   3.75920  5.62979  3.97476  3.52610  5.18166  4.11032  4.34394  4.67468  0.39332  4.11044  5.07988  3.90125  4.59907  3.52879  2.81969  3.78440  3.98194  4.36117  5.98549  4.92798    358 K - - -
          2.68618  4.42225  2.77519  2.73123  3.46354  2.40513  3.72494  3.29354  2.67741  2.69355  4.24690  2.90347  2.73739  3.18146  2.89801  2.37887  2.77519  2.98518  4.58477  3.61503
          0.01603  4.53705  5.25939  0.61958  0.77255  0.48576  0.95510
    335   3.07038  5.52877  1.17170  2.42977  4.57258  3.52657  3.94072  4.30292  2.88552  3.81601  4.64589  2.08914  4.07804  3.11243  3.42993  2.99827  3.33699  3.90665  5.85330  2.72455    359 d - - -
          2.68618  4.42225  2.77519  2.73123  3.46354  2.40513  3.72494  3.29354  2.67741  2.69355  4.24690  2.90347  2.73739  3.18146  2.89801  2.37887  2.77519  2.98518  4.58477  3.61503
          0.01603  4.53705  5.25939  0.61958  0.77255  0.48576  0.95510
    336   3.43037  6.14081  0.77243  1.63538  5.41150  3.52528  4.17070  4.99596  3.32062  4.44827  5.35039  2.97567  4.20782  3.35414  4.00852  3.26021  3.74429  4.52697  6.57803  4.99270    360 d - - -
          2.68618  4.42225  2.77519  2.73123  3.46354  2.40513  3.72494  3.29354  2.67741  2.69355  4.24690  2.90347  2.73739  3.18146  2.89801  2.37887  2.77519  2.98518  4.58477  3.61503
          0.01603  4.53705  5.25939  0.61958  0.77255  0.48576  0.95510
    337   2.46095  4.57941  5.09743  4.60628  3.95135  4.59227  5.27831  1.68585  4.51067  2.54966  3.76008  4.75658  4.95841  4.76908  4.69248  3.98500  3.53603  0.77154  5.82800  4.61356    361 v - - -
          2.68618  4.42225  2.77519  2.73123  3.46354  2.40513  3.72494  3.29354  2.67741  2.69355  4.24690  2.90347  2.73739  3.18146  2.89801  2.37887  2.77519  2.98518  4.58477  3.61503
          0.01603  4.53705  5.25939  0.61958  0.77255  0.48576  0.95510
    338   2.47422  4.64709  4.80333  4.23941  3.34055  4.39502  4.75973  2.49426  4.08173  1.12291  1.62671  4.44537  4.69548  4.25153  4.21510  3.72786  3.48038  2.52919  5.23266  4.12822    362 l - - -
          2.68618  4.42225  2.77519  2.73123  3.46354  2.40513  3.72494  3.29354  2.67741  2.69355  4.24690  2.90347  2.73739  3.18146  2.89801  2.37887  2.77519  2.98518  4.58477  3.61503
          0.01603  4.53705  5.25939  0.61958  0.77255  0.48576  0.95510
    339   3.54848  4.82133  5.35172  4.80656  1.31358  4.82300  4.93367  1.50151  4.65494  1.56740  3.20875  4.89677  5.01361  4.66848  4.67506  4.18147  3.77035  2.45452  5.13336  3.82083    363 f - - -
          2.68618  4.42225  2.77519  2.73123  3.46354  2.40513  3.72494  3.29354  2.67741  2.69355  4.24690  2.90347  2.73739  3.18146  2.89801  2.37887  2.77519  2.98518  4.58477  3.61503
          0.01603  4.53705  5.25939  0.61958  0.77255  0.48576  0.95510
    340   2.80490  5.32033  2.16901  1.95815  4.65465  3.49400  2.80322  4.14232  1.82718  3.61930  4.37060  2.95822  3.92900  2.84655  3.00359  2.35774  3.04216  3.70664  5.75188  4.33156    364 k - - -
          2.68618  4.42225  2.77519  2.73123  3.46354  2.40513  3.72494  3.29354  2.67741  2.69355  4.24690  2.90347  2.73739  3.18146  2.89801  2.37887  2.77519  2.98518  4.58477  3.61503
          0.01603  4.53705  5.25939  0.61958  0.77255  0.48576  0.95510
    341   2.96750  5.40463  2.20456  2.44755  4.86007  2.89691  3.95351  4.35882  2.85518  3.86323  4.65788  1.38583  4.03554  3.09606  3.39438  1.92078  3.25938  3.90647  6.02089  4.57675    365 n - - -
          2.68618  4.42225  2.77519  2.73123  3.46354  2.40513  3.72494  3.29354  2.67741  2.69355  4.24690  2.90347  2.73739  3.18146  2.89801  2.37887  2.77519  2.98518  4.58477  3.61503
          0.01603  4.53705  5.25939  0.61958  0.77255  0.48576  0.95510
    342   2.76776  4.88639  3.15030  1.67679  2.68695  3.59074  3.79837  3.47583  2.61893  2.56908  3.93808  3.13998  3.98837  2.30594  3.05876  2.82133  2.99948  3.19344  5.34599  4.00132    366 e - - -
          2.68618  4.42225  2.77519  2.73123  3.46354  2.40513  3.72494  3.29354  2.67741  2.69355  4.24690  2.90347  2.73739  3.18146  2.89801  2.37887  2.77519  2.98518  4.58477  3.61503
          0.01603  4.53705  5.25939  0.61958  0.77255  0.48576  0.95510
    343   2.37744  5.17840  2.93084  1.77053  4.50590  3.50019  3.73051  3.96865  2.48980  3.48539  4.25142  2.99007  2.63370  2.24486  2.97344  2.73369  2.57824  3.56479  5.64802  4.25644    367 e - - -
          2.68618  4.42225  2.77519  2.73123  3.46354  2.40513  3.72494  3.29354  2.67741  2.69355  4.24690  2.90347  2.73739  3.18146  2.89801  2.37887  2.77519  2.98518  4.58477  3.61503
          0.01603  4.53705  5.25939  0.61958  0.77255  0.48576  0.95510
    344   1.75879  4.48034  3.57642  3.01556  3.65853  3.67896  3.96982  2.93640  2.52786  2.26414  3.60882  3.42569  4.07855  3.27749  3.31271  2.93456  2.30115  2.28698  5.09927  3.86000    368 a - - -
          2.68618  4.42225  2.77519  2.73123  3.46354  2.40513  3.72494  3.29354  2.67741  2.69355  4.24690  2.90347  2.73739  3.18146  2.89801  2.37887  2.77519  2.98518  4.58477  3.61503
          0.01603  4.53705  5.25939  0.61958  0.77255  0.48576  0.95510
    345   3.47323  4.69758  5.45567  4.95814  3.87608  5.00280  5.60598  1.59314  4.87019  1.91405  3.63808  5.12874  5.22411  5.07609  5.01298  4.40899  3.72589  0.77424  5.93931  4.76228    369 v - - -
          2.68618  4.42225  2.77519  2.73123  3.46354  2.40513  3.72494  3.29354  2.67741  2.69355  4.24690  2.90347  2.73739  3.18146  2.89801  2.37887  2.77519  2.98518  4.58477  3.61503
          0.01603  4.53705  5.25939  0.61958  0.77255  0.48576  0.95510
    346   3.72506  4.95265  5.58353  5.05501  3.44815  5.13585  5.52715  1.22186  4.90426  0.90714  3.21254  5.26168  5.24798  4.93661  4.94570  4.54532  3.95288  2.27558  5.63910  4.59044    370 l - - -
          2.68618  4.42225  2.77519  2.73123  3.46354  2.40513  3.72494  3.29354  2.67741  2.69355  4.24690  2.90347  2.73739  3.18146  2.89801  2.37887  2.77519  2.98518  4.58477  3.61503
          0.01603  4.53705  5.25939  0.61958  0.77255  0.48576  0.95510
    347   2.83493  5.26483  3.07387  2.33191  4.62224  3.57604  3.72249  4.07338  2.03691  3.54885  4.31585  3.05158  3.96893  2.13877  2.29350  1.79147  3.05564  3.66514  5.66667  4.30921    371 s - - -
          2.68618  4.42225  2.77519  2.73123  3.46354  2.40513  3.72494  3.29354  2.67741  2.69355  4.24690  2.90347  2.73739  3.18146  2.89801  2.37887  2.77519  2.98518  4.58477  3.61503
          0.01603  4.53705  5.25939  0.61958  0.77255  0.48576  0.95510
    348   2.77838  2.35547  3.33005  2.30762  3.95684  3.64070  3.84325  3.31372  1.88489  2.28924  3.84840  3.24422  4.03043  3.04823  2.99952  2.88107  3.00756  3.04783  5.28984  4.01477    372 k - - -
          2.68618  4.42225  2.77519  2.73123  3.46354  2.40513  3.72494  3.29354  2.67741  2.69355  4.24690  2.90347  2.73739  3.18146  2.89801  2.37887  2.77519  2.98518  4.58477  3.61503
          0.01603  4.53705  5.25939  0.61958  0.77255  0.48576  0.95510
    349   3.28365  4.59465  5.19156  4.59888  1.77400  4.54351  4.87191  1.94793  4.43115  1.45261  2.49024  4.68240  4.78862  4.48242  4.44411  3.87967  3.50735  1.80735  5.19485  4.09784    373 l - - -
          2.68618  4.42225  2.77519  2.73123  3.46354  2.40513  3.72494  3.29354  2.67741  2.69355  4.24690  2.90347  2.73739  3.18146  2.89801  2.37887  2.77519  2.98518  4.58477  3.61503
          0.01603  4.53705  5.25939  0.61958  0.77255  0.48576  0.95510
    350   3.10438  5.70221  2.11373  1.22101  5.00524  3.50687  3.94690  4.52441  2.86038  3.98973  4.79288  2.95750  4.07071  1.76878  3.41551  3.00261  3.37025  4.07887  6.12783  4.64184    374 e - - -
          2.68618  4.42225  2.77519  2.73123  3.46354  2.40513  3.72494  3.29354  2.67741  2.69355  4.24690  2.90347  2.73739  3.18146  2.89801  2.37887  2.77519  2.98518  4.58477  3.61503
          0.01603  4.53705  5.25939  0.61958  0.77255  0.48576  0.95510
    351   2.15126  5.05796  2.07014  2.48941  4.36785  3.50408  3.74564  3.80994  2.52761  2.70455  4.15314  2.60086  3.92131  2.87303  3.00875  2.30886  2.70462  3.43745  5.56624  4.19687    375 d - - -
          2.68618  4.42225  2.77519  2.73123  3.46354  2.40513  3.72494  3.29354  2.67741  2.69355  4.24690  2.90347  2.73739  3.18146  2.89801  2.37887  2.77519  2.98518  4.58477  3.61503
          0.01603  4.53705  5.25939  0.61958  0.77255  0.48576  0.95510
    352   2.35035  4.29249  4.07773  3.49796  2.60443  3.85520  4.14398  2.29845  2.42158  1.57138  3.33976  3.76992  4.21965  3.64052  3.61584  3.13467  3.00686  2.47233  4.89794  3.70047    376 l - - -
          2.68618  4.42225  2.77519  2.73123  3.46354  2.40513  3.72494  3.29354  2.67741  2.69355  4.24690  2.90347  2.73739  3.18146  2.89801  2.37887  2.77519  2.98518  4.58477  3.61503
          0.01603  4.53705  5.25939  0.61958  0.77255  0.48576  0.95510
    353   3.24182  2.40831  5.09516  4.52674  3.42617  4.50024  4.90195  1.77883  4.36308  1.02331  3.28121  4.63459  4.78919  4.48896  4.43053  3.84758  3.48226  2.20209  5.29509  4.16307    377 l - - -
          2.68618  4.42225  2.77519  2.73123  3.46354  2.40513  3.72494  3.29354  2.67741  2.69355  4.24690  2.90347  2.73739  3.18146  2.89801  2.37887  2.77519  2.98518  4.58477  3.61503
          0.01603  4.53705  5.25939  0.61958  0.77255  0.48576  0.95510
    354   2.75485  5.22821  2.28688  1.96277  4.56439  3.50793  3.69936  4.03698  1.99677  2.76774  4.27494  2.97965  3.90969  2.80311  2.28917  2.72023  2.98505  3.61478  5.65919  4.26322    378 e - - -
          2.68618  4.42225  2.77519  2.73123  3.46354  2.40513  3.72494  3.29354  2.67741  2.69355  4.24690  2.90347  2.73739  3.18146  2.89801  2.37887  2.77519  2.98518  4.58477  3.61503
          0.01603  4.53705  5.25939  0.61958  0.77255  0.48576  0.95510
    355   2.12816  4.91128  2.35774  2.57715  4.20716  3.51974  3.79256  3.62283  2.60557  2.30475  4.04308  3.09055  3.00795  2.94610  3.07009  2.15977  2.96951  3.28772  5.47255  4.13659    379 a - - -
          2.68618  4.42225  2.77519  2.73123  3.46354  2.40513  3.72494  3.29354  2.67741  2.69355  4.24690  2.90347  2.73739  3.18146  2.89801  2.37887  2.77519  2.98518  4.58477  3.61503
          0.01603  4.53705  5.25939  0.61958  0.77255  0.48576  0.95510
    356   2.87230  4.28816  4.49483  3.91107  3.31676  4.02703  4.34345  1.46265  3.76055  1.79490  3.30758  4.06509  4.37735  3.95972  3.89343  3.33167  2.26213  2.29069  4.92359  2.87723    380 i - - -
          2.68618  4.42225  2.77519  2.73123  3.46354  2.40513  3.72494  3.29354  2.67741  2.69355  4.24690  2.90347  2.73739  3.18146  2.89801  2.37887  2.77519  2.98518  4.58477  3.61503
          0.01603  4.53705  5.25939  0.61958  0.77255  0.48576  0.95510
    357   3.28294  4.64566  4.83114  4.29387  2.95149  4.40584  4.36738  2.13531  4.11589  1.41482  3.36248  4.37918  4.70220  4.25265  4.21144  3.73077  3.50951  2.61582  4.69195  1.36596    381 y - - -
          2.68594  4.42276  2.77529  2.73174  3.46405  2.40493  3.72439  3.29405  2.67587  2.69406  4.24741  2.90351  2.73692  3.18197  2.89852  2.37896  2.77571  2.98418  4.58528  3.61554
          0.42446  1.35769  2.42337  1.91726  0.15901  0.48576  0.95510
    358   2.79664  5.17435  2.87602  1.93688  4.53075  1.89266  3.76092  3.98620  2.50832  3.50852  4.29172  2.99915  2.79065  2.88581  2.49139  2.77586  3.04333  3.58850  5.67221  4.29442    390 g - - -
          2.68618  4.42225  2.77519  2.73123  3.46354  2.40513  3.72494  3.29354  2.67741  2.69355  4.24690  2.90347  2.73739  3.18146  2.89801  2.37887  2.77519  2.98518  4.58477  3.61503
          0.01750  4.44993  5.17228  0.61958  0.77255  0.62384  0.76762
    359   2.73270  5.15710  2.25447  1.89546  4.46280  3.47209  3.69840  3.92513  2.29152  3.44556  2.68999  2.95282  3.88938  2.81357  2.95767  2.27987  2.96775  3.52706  5.61285  4.21892    391 e - - -
          2.68618  4.42225  2.77519  2.73123  3.46354  2.40513  3.72494  3.29354  2.67741  2.69355  4.24690  2.90347  2.73739  3.18146  2.89801  2.37887  2.77519  2.98518  4.58477  3.61503
          0.01750  4.44993  5.17228  0.61958  0.77255  0.62384  0.76762
    360   2.70831  4.93897  3.08576  2.34052  4.19184  3.52403  3.71301  3.61267  2.07300  2.43616  4.00713  3.04549  3.91334  2.22264  2.91229  2.31173  2.93706  3.28032  3.91043  4.08844    392 k - - -
          2.68618  4.42225  2.77519  2.73123  3.46354  2.40513  3.72494  3.29354  2.67741  2.69355  4.24690  2.90347  2.73739  3.18146  2.89801  2.37887  2.77519  2.98518  4.58477  3.61503
          0.01750  4.44993  5.17228  0.61958  0.77255  0.40819  1.09318
    361   2.72598  4.32192  3.84030  3.26950  3.43866  3.76148  4.04363  2.04036  3.19188  2.06408  2.66651  2.49627  4.13843  3.46948  3.47917  2.31127  2.95983  2.54490  4.92818  3.71550    393 i - - -
          2.68618  4.42225  2.77519  2.73123  3.46354  2.40513  3.72494  3.29354  2.67741  2.69355  4.24690  2.90347  2.73739  3.18146  2.89801  2.37887  2.77519  2.98518  4.58477  3.61503
          0.01603  4.53705  5.25939  0.61958  0.77255  0.48576  0.95510
    362   2.79317  5.29416  2.21134  2.41656  4.63341  2.74872  3.72880  4.11580  1.98090  3.59420  4.34572  2.05806  3.92591  2.83493  2.49860  2.74872  3.02828  3.68367  5.72588  4.31489    394 k - - -
          2.68618  4.42225  2.77519  2.73123  3.46354  2.40513  3.72494  3.29354  2.67741  2.69355  4.24690  2.90347  2.73739  3.18146  2.89801  2.37887  2.77519  2.98518  4.58477  3.61503
          0.01603  4.53705  5.25939  0.61958  0.77255  0.48576  0.95510
    363   2.82309  4.28622  4.29352  3.71619  3.40079  3.94794  4.28438  2.14506  3.60036  1.76822  3.37087  3.93429  3.41745  3.82884  3.79139  3.24395  1.90961  1.83651  4.96673  3.77657    395 l - - -
          2.68618  4.42225  2.77519  2.73123  3.46354  2.40513  3.72494  3.29354  2.67741  2.69355  4.24690  2.90347  2.73739  3.18146  2.89801  2.37887  2.77519  2.98518  4.58477  3.61503
          0.01603  4.53705  5.25939  0.61958  0.77255  0.48576  0.95510
    364   2.70647  3.66864  3.31703  2.75916  3.84290  3.59928  2.33031  3.22625  2.73211  2.89735  2.59767  2.51716  3.99409  3.06811  3.14957  2.37135  2.67253  2.96081  5.21389  3.93602    396 h - - -
          2.68618  4.42225  2.77519  2.73123  3.46354  2.40513  3.72494  3.29354  2.67741  2.69355  4.24690  2.90347  2.73739  3.18146  2.89801  2.37887  2.77519  2.98518  4.58477  3.61503
          0.01603  4.53705  5.25939  0.61958  0.77255  0.48576  0.95510
    365   2.76277  5.17527  2.97575  2.02169  4.50215  3.51588  3.72291  3.96055  2.45333  3.47424  4.24163  2.71577  2.33257  2.83597  2.31161  2.74036  2.29649  3.56043  5.63208  4.25033    397 e - - -
          2.68618  4.42225  2.77519  2.73123  3.46354  2.40513  3.72494  3.29354  2.67741  2.69355  4.24690  2.90347  2.73739  3.18146  2.89801  2.37887  2.77519  2.98518  4.58477  3.61503
          0.01603  4.53705  5.25939  0.61958  0.77255  0.48576  0.95510
    366   2.17224  5.12539  2.19011  2.12840  4.42699  3.50130  3.71246  3.03423  2.47787  3.41438  4.18450  2.72925  3.90574  2.82837  2.96471  2.50718  2.57833  3.49321  5.59079  4.20622    398 e - - -
          2.68618  4.42225  2.77519  2.73123  3.46354  2.40513  3.72494  3.29354  2.67741  2.69355  4.24690  2.90347  2.73739  3.18146  2.89801  2.37887  2.77519  2.98518  4.58477  3.61503
          0.37386  4.53705  1.19991  0.61958  0.77255  0.48576  0.95510
    367   2.16820  5.05247  2.72638  1.78755  4.33570  3.40329  2.36830  3.79510  2.49457  3.35656  4.17084  2.92069  3.87376  2.85475  2.94722  2.73670  2.99677  3.43438  5.54288  4.16883    399 e - - -
          2.68618  4.42225  2.77519  2.73123  3.46354  2.40513  3.72494  3.29354  2.67741  2.69355  4.24690  2.90347  2.73739  3.18146  2.89801  2.37887  2.77519  2.98518  4.58477  3.61503
          0.02285  4.18604  4.90838  0.61958  0.77255  0.90801  0.51638
    368   2.69989  4.80939  2.76081  2.62935  4.59398  1.84070  4.05619  4.13473  2.98455  3.72565  4.56752  1.33793  3.90886  3.26249  3.41646  2.76227  3.10135  3.63881  5.83362  4.49504    400 n - - -
          2.68618  4.42225  2.77519  2.73123  3.46354  2.40513  3.72494  3.29354  2.67741  2.69355  4.24690  2.90347  2.73739  3.18146  2.89801  2.37887  2.77519  2.98518  4.58477  3.61503
          0.02285  4.18604  4.90838  0.61958  0.77255  0.90801  0.51638
    369   2.33941  4.31036  3.46734  3.11991  4.38664  2.04984  4.22229  3.80909  3.16951  3.47400  4.28742  3.34071  3.79029  3.46393  3.52060  1.63455  1.69486  3.27480  5.70917  4.47910    401 s - - -
          2.68618  4.42225  2.77519  2.73123  3.46354  2.40513  3.72494  3.29354  2.67741  2.69355  4.24690  2.90347  2.73739  3.18146  2.89801  2.37887  2.77519  2.98518  4.58477  3.61503
          0.02285  4.18604  4.90838  0.61958  0.77255  0.90801  0.51638
    370   2.37714  2.41540  3.78964  3.32889  3.93171  3.18967  4.21453  3.23327  3.25015  3.00098  3.88623  3.48580  2.02100  3.54827  3.54015  2.59447  1.81306  2.87850  5.35894  4.15511    402 t - - -
          2.68618  4.42225  2.77519  2.73123  3.46354  2.40513  3.72494  3.29354  2.67741  2.69355  4.24690  2.90347  2.73739  3.18146  2.89801  2.37887  2.77519  2.98518  4.58477  3.61503
          0.02285  4.18604  4.90838  0.61958  0.77255  0.42973  1.05179
    371   2.73483  4.30231  3.96560  3.40243  3.47546  2.51234  4.14669  2.32343  3.31968  2.27962  3.44597  3.70062  4.18457  3.58996  3.58919  3.07339  2.01193  1.78063  4.99379  3.78519    403 v - - -
          2.68618  4.42225  2.77519  2.73123  3.46354  2.40513  3.72494  3.29354  2.67741  2.69355  4.24690  2.90347  2.73739  3.18146  2.89801  2.37887  2.77519  2.98518  4.58477  3.61503
          0.01750  4.44993  5.17228  0.61958  0.77255  0.62384  0.76762
    372   2.47532  4.87391  3.08334  2.55709  4.13485  3.50886  3.75140  3.55928  2.55188  3.16567  3.98361  3.06891  2.40849  2.26462  3.00398  2.21968  2.93905  3.23380  5.40568  2.93888    404 s - - -
          2.68618  4.42225  2.77519  2.73123  3.46354  2.40513  3.72494  3.29354  2.67741  2.69355  4.24690  2.90347  2.73739  3.18146  2.89801  2.37887  2.77519  2.98518  4.58477  3.61503
          0.01750  4.44993  5.17228  0.61958  0.77255  0.62384  0.76762
    373   2.69404  4.79888  2.33862  2.58922  4.02230  2.36684  3.76559  2.83256  2.60222  3.05915  3.89352  3.09587  3.93206  2.94121  3.05408  2.75626  2.24596  3.12128  5.33302  3.36945    405 t - - -
          2.68618  4.42225  2.77519  2.73123  3.46354  2.40513  3.72494  3.29354  2.67741  2.69355  4.24690  2.90347  2.73739  3.18146  2.89801  2.37887  2.77519  2.98518  4.58477  3.61503
          0.01750  4.44993  5.17228  0.61958  0.77255  0.62384  0.76762
    374   2.10379  5.04382  2.26675  2.47414  4.39425  3.47043  3.73166  3.83676  2.49869  3.38753  4.16980  3.00344  3.89962  2.85697  2.27910  2.71078  2.14814  3.45167  5.57525  4.20555    406 a - - -
          2.68618  4.42225  2.77519  2.73123  3.46354  2.40513  3.72494  3.29354  2.67741  2.69355  4.24690  2.90347  2.73739  3.18146  2.89801  2.37887  2.77519  2.98518  4.58477  3.61503
          0.01750  4.44993  5.17228  0.61958  0.77255  0.62384  0.76762
    375   3.04969  5.47608  2.51770  1.74227  4.90234  1.32121  3.98400  4.40112  2.91973  3.91631  4.74585  2.34082  4.05304  3.14520  3.45079  2.98559  3.34961  3.96648  6.07746  4.62867    407 g - - -
          2.68618  4.42225  2.77519  2.73123  3.46354  2.40513  3.72494  3.29354  2.67741  2.69355  4.24690  2.90347  2.73739  3.18146  2.89801  2.37887  2.77519  2.98518  4.58477  3.61503
          0.10278  4.44993  2.45347  0.61958  0.77255  0.62384  0.76762
    376   1.90031  4.52198  3.39178  2.88941  3.97103  3.42170  3.97005  3.26862  2.87661  3.01544  3.88064  2.23323  3.94377  3.20361  3.27392  2.73547  2.09656  2.28759  5.34638  4.08187    408 a - - -
          2.68618  4.42225  2.77519  2.73123  3.46354  2.40513  3.72494  3.29354  2.67741  2.69355  4.24690  2.90347  2.73739  3.18146  2.89801  2.37887  2.77519  2.98518  4.58477  3.61503
          0.14636  4.36620  2.09190  0.61958  0.77255  0.73163  0.65609
    377   2.70115  4.29910  3.94289  3.41522  3.46738  3.70551  4.18240  2.48592  3.31250  1.75972  3.43168  3.69378  4.15564  3.60582  3.57784  2.10230  2.98372  1.74268  5.04082  3.81998    409 v - - -
          2.68618  4.42225  2.77519  2.73123  3.46354  2.40513  3.72494  3.29354  2.67741  2.69355  4.24690  2.90347  2.73739  3.18146  2.89801  2.37887  2.77519  2.98518  4.58477  3.61503
          0.02160  4.24145  4.96380  0.61958  0.77255  0.86022  0.55003
    378   2.83761  5.04374  3.17146  2.61068  4.33911  3.57723  3.68771  3.04645  1.71455  3.27024  4.11501  3.09683  3.96663  1.76423  2.55167  2.84912  3.04944  3.40425  5.45724  4.16977    410 k - - -
          2.68618  4.42225  2.77519  2.73123  3.46354  2.40513  3.72494  3.29354  2.67741  2.69355  4.24690  2.90347  2.73739  3.18146  2.89801  2.37887  2.77519  2.98518  4.58477  3.61503
          0.02160  4.24145  4.96380  0.61958  0.77255  0.66763  0.71933
    379   1.85386  4.67610  3.28671  2.79246  4.31258  3.36250  3.91968  3.72437  2.66439  3.33748  4.15709  3.20827  3.90985  3.09304  2.09006  1.68084  2.93925  3.32121  5.55756  4.27169    411 s - - -
          2.68618  4.42225  2.77519  2.73123  3.46354  2.40513  3.72494  3.29354  2.67741  2.69355  4.24690  2.90347  2.73739  3.18146  2.89801  2.37887  2.77519  2.98518  4.58477  3.61503
          0.01964  4.33580  5.05814  0.61958  0.77255  0.76607  0.62518
    380   2.72661  4.79644  3.05781  2.69446  4.15016  3.44024  3.90493  3.60938  2.72547  2.73733  4.11812  2.13052  1.63104  3.10467  3.12480  2.80220  3.03213  3.27587  5.47374  4.13442    412 p - - -
          2.68611  4.42275  2.77569  2.73114  3.46281  2.40435  3.72544  3.29404  2.67735  2.69405  4.24739  2.90187  2.73789  3.18104  2.89711  2.37936  2.77569  2.98568  4.58527  3.61553
          0.22321  1.64145  5.05814  2.28153  0.10773  0.51515  0.90984
    381   1.51026  4.39489  3.85167  3.45043  4.44319  1.41864  4.44804  3.83365  3.44595  3.53396  4.36042  3.58861  3.95150  3.72343  3.76832  2.09491  2.93792  2.66480  5.80365  4.59818    426 g - - -
          2.68618  4.42225  2.77519  2.73123  3.46354  2.40513  3.72494  3.29354  2.67741  2.69355  4.24690  2.90347  2.73739  3.18146  2.89801  2.37887  2.77519  2.98518  4.58477  3.61503
          0.01750  4.44993  5.17228  0.61958  0.77255  0.62384  0.76762
    382   2.73820  5.04352  2.41815  2.46643  2.39425  3.49918  2.54559  3.74740  2.33021  3.31203  4.11094  2.47612  3.91382  2.86340  2.99443  2.73828  2.97273  3.39366  5.48531  4.10084    427 k - - -
          2.68618  4.42225  2.77519  2.73123  3.46354  2.40513  3.72494  3.29354  2.67741  2.69355  4.24690  2.90347  2.73739  3.18146  2.89801  2.37887  2.77519  2.98518  4.58477  3.61503
          0.01750  4.44993  5.17228  0.61958  0.77255  0.62384  0.76762
    383   3.09608  5.50683  2.80190  1.21120  4.88008  3.59459  3.86984  4.32598  1.59027  3.79214  4.61663  3.07567  4.09086  3.00526  2.86089  3.03176  3.33065  3.93102  5.88654  4.53779    428 e - - -
          2.68618  4.42225  2.77519  2.73123  3.46354  2.40513  3.72494  3.29354  2.67741  2.69355  4.24690  2.90347  2.73739  3.18146  2.89801  2.37887  2.77519  2.98518  4.58477  3.61503
          0.01750  4.44993  5.17228  0.61958  0.77255  0.62384  0.76762
    384   2.18448  5.11865  2.95799  2.25542  4.43184  3.07699  2.83972  3.89216  2.41697  3.40983  4.17294  2.96027  3.87459  2.44855  2.64947  2.13786  2.93248  3.49316  5.57277  4.18670    429 s - - -
          2.68618  4.42225  2.77519  2.73123  3.46354  2.40513  3.72494  3.29354  2.67741  2.69355  4.24690  2.90347  2.73739  3.18146  2.89801  2.37887  2.77519  2.98518  4.58477  3.61503
          0.01750  4.44993  5.17228  0.61958  0.77255  0.62384  0.76762
    385   3.57736  4.83487  5.42722  4.85992  2.46132  4.90638  5.16844  1.39435  4.72052  0.98323  3.07076  5.01578  5.04266  4.70087  4.73017  4.27196  3.79356  2.41796  5.32816  4.21834    430 l - - -
          2.68618  4.42225  2.77519  2.73123  3.46354  2.40513  3.72494  3.29354  2.67741  2.69355  4.24690  2.90347  2.73739  3.18146  2.89801  2.37887  2.77519  2.98518  4.58477  3.61503
          0.01750  4.44993  5.17228  0.61958  0.77255  0.62384  0.76762
    386   2.30235  4.37862  3.67405  3.11985  3.58649  3.63247  4.01233  2.57481  3.06273  2.05328  3.55015  3.48270  4.06378  3.36208  3.39614  1.84907  2.38300  2.63542  5.04913  3.82292    431 s - - -
          2.68618  4.42225  2.77519  2.73123  3.46354  2.40513  3.72494  3.29354  2.67741  2.69355  4.24690  2.90347  2.73739  3.18146  2.89801  2.37887  2.77519  2.98518  4.58477  3.61503
          0.01750  4.44993  5.17228  0.61958  0.77255  0.62384  0.76762
    387   1.82585  4.48991  3.62221  3.17570  4.46463  3.25683  4.26636  3.88602  3.17705  3.53666  4.34501  3.44412  2.53593  3.48464  3.55633  1.36550  2.14143  3.38452  5.77648  4.53028    432 s - - -
          2.68618  4.42225  2.77519  2.73123  3.46354  2.40513  3.72494  3.29354  2.67741  2.69355  4.24690  2.90347  2.73739  3.18146  2.89801  2.37887  2.77519  2.98518  4.58477  3.61503
          0.01750  4.44993  5.17228  0.61958  0.77255  0.62384  0.76762
    388   2.74839  5.22072  2.17767  2.38898  4.55186  3.46399  3.70243  4.02826  2.00006  3.52440  4.28173  2.52226  2.86110  2.81228  2.96136  2.71100  2.28093  3.60723  5.67136  4.26358    433 k - - -
          2.68618  4.42225  2.77519  2.73123  3.46354  2.40513  3.72494  3.29354  2.67741  2.69355  4.24690  2.90347  2.73739  3.18146  2.89801  2.37887  2.77519  2.98518  4.58477  3.61503
          0.01750  4.44993  5.17228  0.61958  0.77255  0.62384  0.76762
    389   2.69355  4.94360  3.06265  2.50445  3.47614  3.51010  2.60269  3.62396  2.04376  2.88433  4.01039  3.02804  3.90031  2.39367  2.93459  2.50681  2.54601  3.28582  5.43033  4.08577    434 k - - -
          2.68618  4.42225  2.77519  2.73123  3.46354  2.40513  3.72494  3.29354  2.67741  2.69355  4.24690  2.90347  2.73739  3.18146  2.89801  2.37887  2.77519  2.98518  4.58477  3.61503
          0.01750  4.44993  5.17228  0.61958  0.77255  0.62384  0.76762
    390   2.70441  5.15560  2.26453  2.10001  4.47472  3.46627  3.67208  3.94411  2.42566  3.45014  3.49995  2.94335  3.87029  2.22755  2.91588  2.36849  2.45004  3.53270  5.60438  4.20631    435 e - - -
          2.68618  4.42225  2.77519  2.73123  3.46354  2.40513  3.72494  3.29354  2.67741  2.69355  4.24690  2.90347  2.73739  3.18146  2.89801  2.37887  2.77519  2.98518  4.58477  3.61503
          0.01750  4.44993  5.17228  0.61958  0.77255  0.62384  0.76762
    391   2.78146  4.39821  3.82173  3.25250  3.48371  3.81316  4.08815  2.21417  3.16773  1.88807  3.42541  3.61621  4.18098  2.04954  3.47510  3.07735  2.67674  2.16352  5.02260  3.81202    436 l - - -
          2.68618  4.42225  2.77519  2.73123  3.46354  2.40513  3.72494  3.29354  2.67741  2.69355  4.24690  2.90347  2.73739  3.18146  2.89801  2.37887  2.77519  2.98518  4.58477  3.61503
          0.01750  4.44993  5.17228  0.61958  0.77255  0.62384  0.76762
    392   2.72796  4.19801  4.19202  3.60875  3.30492  3.84153  4.15669  1.95009  3.49124  2.00753  2.70039  3.82253  4.20838  3.71497  3.67710  2.30931  2.38359  2.14140  4.83959  3.64853    437 i - - -
          2.68618  4.42225  2.77519  2.73123  3.46354  2.40513  3.72494  3.29354  2.67741  2.69355  4.24690  2.90347  2.73739  3.18146  2.89801  2.37887  2.77519  2.98518  4.58477  3.61503
          0.01750  4.44993  5.17228  0.61958  0.77255  0.62384  0.76762
    393   2.03567  4.87461  3.07752  2.04079  4.11875  2.75006  3.73471  3.52833  2.53876  2.67746  3.95780  3.05651  3.91366  2.64092  2.99726  2.73135  2.92715  2.86827  5.39014  4.05913    438 a - - -
          2.68618  4.42225  2.77519  2.73123  3.46354  2.40513  3.72494  3.29354  2.67741  2.69355  4.24690  2.90347  2.73739  3.18146  2.89801  2.37887  2.77519  2.98518  4.58477  3.61503
          0.10278  4.44993  2.45347  0.61958  0.77255  0.62384  0.76762
    394   1.96506  4.82009  3.13201  2.70411  4.35509  3.42968  3.88923  3.75169  2.07221  3.36215  4.19089  3.16301  1.75036  3.05589  3.00324  2.76992  3.01233  3.37495  5.58286  4.28259    439 p - - -
          2.68635  4.42350  2.77526  2.73076  3.46234  2.40553  3.72619  3.29479  2.67866  2.69206  4.24815  2.90332  2.73756  3.18186  2.89723  2.37742  2.77588  2.98498  4.58602  3.61628
          0.43879  1.05264  5.08855  2.66481  0.07215  0.51598  0.90860
    395   2.07365  5.31893  1.82140  2.41127  4.75218  2.22828  3.88018  4.23994  2.75858  3.75110  4.54026  2.05745  3.97811  3.01796  3.28877  2.84813  3.17341  3.79906  5.91352  4.48109    457 d - - -
          2.68618  4.42225  2.77519  2.73123  3.46354  2.40513  3.72494  3.29354  2.67741  2.69355  4.24690  2.90347  2.73739  3.18146  2.89801  2.37887  2.77519  2.98518  4.58477  3.61503
          0.01732  4.46057  5.18292  0.61958  0.77255  0.60857  0.78554
    396   2.27884  4.76433  3.20887  2.64864  3.99033  3.55697  3.77861  3.37004  2.58768  3.01994  3.27066  2.34261  3.95214  2.96146  2.05756  2.77982  2.93805  2.54235  5.30499  4.00566    458 r - - -
          2.68618  4.42225  2.77519  2.73123  3.46354  2.40513  3.72494  3.29354  2.67741  2.69355  4.24690  2.90347  2.73739  3.18146  2.89801  2.37887  2.77519  2.98518  4.58477  3.61503
          0.01732  4.46057  5.18292  0.61958  0.77255  0.60857  0.78554
    397   2.28877  5.14922  2.37153  1.59002  4.43182  3.48644  3.76459  3.86097  2.57630  2.43550  4.22615  2.98106  3.93405  2.89790  3.06942  2.77482  3.03425  3.49455  5.63292  4.24762    459 e - - -
          2.68618  4.42225  2.77519  2.73123  3.46354  2.40513  3.72494  3.29354  2.67741  2.69355  4.24690  2.90347  2.73739  3.18146  2.89801  2.37887  2.77519  2.98518  4.58477  3.61503
          0.01732  4.46057  5.18292  0.61958  0.77255  0.60857  0.78554
    398   2.67345  4.75884  3.16226  2.65538  2.64168  2.75162  3.82807  3.49181  2.67453  3.12419  3.95580  2.31521  2.83105  3.00951  3.12004  2.09593  2.94147  3.17070  5.38680  4.07290    460 s - - -
          2.68618  4.42225  2.77519  2.73123  3.46354  2.40513  3.72494  3.29354  2.67741  2.69355  4.24690  2.90347  2.73739  3.18146  2.89801  2.37887  2.77519  2.98518  4.58477  3.61503
          0.01732  4.46057  5.18292  0.61958  0.77255  0.41598  1.07791
    399   2.08659  5.00606  2.98157  1.56286  4.47127  3.48444  3.91314  3.86175  2.73411  3.47826  4.29246  3.11991  3.99277  3.06489  3.19726  2.81638  1.83617  3.48199  5.70413  4.35228    461 e - - -
          2.68618  4.42225  2.77519  2.73123  3.46354  2.40513  3.72494  3.29354  2.67741  2.69355  4.24690  2.90347  2.73739  3.18146  2.89801  2.37887  2.77519  2.98518  4.58477  3.61503
          0.01603  4.53705  5.25939  0.61958  0.77255  0.48576  0.95510
    400   2.71509  4.58431  3.39505  2.83002  3.74937  3.63523  3.06999  2.35209  2.77949  2.80847  3.17913  3.28616  4.01928  3.11888  2.42101  2.45555  2.13359  2.87371  5.14430  3.88255    462 t - - -
          2.68618  4.42225  2.77519  2.73123  3.46354  2.40513  3.72494  3.29354  2.67741  2.69355  4.24690  2.90347  2.73739  3.18146  2.89801  2.37887  2.77519  2.98518  4.58477  3.61503
          0.01603  4.53705  5.25939  0.61958  0.77255  0.48576  0.95510
    401   2.74940  4.47911  3.65617  3.12989  3.69429  3.69514  4.07049  2.34748  3.07781  2.72131  3.65045  2.80227  1.73438  3.39576  3.42166  2.98291  3.01393  2.06915  5.16136  3.92228    463 p - - -
          2.68618  4.42225  2.77519  2.73123  3.46354  2.40513  3.72494  3.29354  2.67741  2.69355  4.24690  2.90347  2.73739  3.18146  2.89801  2.37887  2.77519  2.98518  4.58477  3.61503
          0.01603  4.53705  5.25939  0.61958  0.77255  0.48576  0.95510
    402   2.76773  5.22156  2.96370  1.83888  4.55807  3.51481  3.71187  4.02560  2.12164  3.51878  4.27631  2.99181  2.91627  2.81889  2.63269  1.93078  2.99892  3.61014  5.65923  4.26928    464 e - - -
          2.68618  4.42225  2.77519  2.73123  3.46354  2.40513  3.72494  3.29354  2.67741  2.69355  4.24690  2.90347  2.73739  3.18146  2.89801  2.37887  2.77519  2.98518  4.58477  3.61503
          0.01603  4.53705  5.25939  0.61958  0.77255  0.48576  0.95510
    403   2.70388  4.76722  3.25044  2.70568  4.06879  3.54122  3.84438  3.46295  2.66689  3.10490  3.94107  2.82732  3.97257  3.02755  2.56811  1.74415  2.42111  2.32067  5.38051  4.08094    465 s - - -
          2.68618  4.42225  2.77519  2.73123  3.46354  2.40513  3.72494  3.29354  2.67741  2.69355  4.24690  2.90347  2.73739  3.18146  2.89801  2.37887  2.77519  2.98518  4.58477  3.61503
          0.01603  4.53705  5.25939  0.61958  0.77255  0.48576  0.95510
    404   2.70876  2.09944  2.73636  2.99971  2.51148  3.66562  3.94598  2.97394  2.95780  2.68770  3.57924  3.40916  4.06175  3.26630  2.94012  2.91931  2.48986  2.74296  5.04977  3.80615    466 c - - -
          2.68618  4.42225  2.77519  2.73123  3.46354  2.40513  3.72494  3.29354  2.67741  2.69355  4.24690  2.90347  2.73739  3.18146  2.89801  2.37887  2.77519  2.98518  4.58477  3.61503
          0.01603  4.53705  5.25939  0.61958  0.77255  0.48576  0.95510
    405   2.77403  5.27146  2.04436  2.07817  4.60388  3.06143  3.72232  4.08660  2.48460  3.57192  4.32252  2.68903  3.91445  2.82851  2.31442  2.73196  2.28634  3.65670  5.71055  4.29646    467 d - - -
          2.68618  4.42225  2.77519  2.73123  3.46354  2.40513  3.72494  3.29354  2.67741  2.69355  4.24690  2.90347  2.73739  3.18146  2.89801  2.37887  2.77519  2.98518  4.58477  3.61503
          0.01603  4.53705  5.25939  0.61958  0.77255  0.48576  0.95510
    406   2.87303  5.40510  2.29657  1.81020  4.72919  3.49229  2.47566  4.22408  2.60304  3.70235  4.46413  2.20630  3.96225  2.90803  3.12164  2.14858  3.11754  3.78729  5.84019  4.40313    468 e - - -
          2.68618  4.42225  2.77519  2.73123  3.46354  2.40513  3.72494  3.29354  2.67741  2.69355  4.24690  2.90347  2.73739  3.18146  2.89801  2.37887  2.77519  2.98518  4.58477  3.61503
          0.01603  4.53705  5.25939  0.61958  0.77255  0.48576  0.95510
    407   1.94004  4.51444  3.74077  3.40222  4.72873  2.65438  4.50774  4.17723  3.46836  3.82202  4.61502  3.58699  1.23951  3.74486  3.81943  1.77448  3.01821  3.57390  6.03347  4.81215    469 p - - -
          2.68618  4.42225  2.77519  2.73123  3.46354  2.40513  3.72494  3.29354  2.67741  2.69355  4.24690  2.90347  2.73739  3.18146  2.89801  2.37887  2.77519  2.98518  4.58477  3.61503
          0.01603  4.53705  5.25939  0.61958  0.77255  0.48576  0.95510
    408   2.71675  4.72760  3.30783  2.80153  4.07981  3.53768  3.92613  3.44281  2.75943  3.11031  3.96755  3.25700  1.71459  2.53596  3.16513  2.82130  2.21938  2.59662  5.41397  4.12831    470 p - - -
          2.68618  4.42225  2.77519  2.73123  3.46354  2.40513  3.72494  3.29354  2.67741  2.69355  4.24690  2.90347  2.73739  3.18146  2.89801  2.37887  2.77519  2.98518  4.58477  3.61503
          0.01603  4.53705  5.25939  0.61958  0.77255  0.48576  0.95510
    409   3.02294  5.59529  1.98696  1.82367  4.91244  3.49531  3.90172  4.42353  2.79494  3.89657  4.68368  1.90273  4.03357  3.03473  3.34870  1.77507  3.28429  3.97896  6.03888  4.56627    471 s - - -
          2.68618  4.42225  2.77519  2.73123  3.46354  2.40513  3.72494  3.29354  2.67741  2.69355  4.24690  2.90347  2.73739  3.18146  2.89801  2.37887  2.77519  2.98518  4.58477  3.61503
          0.01603  4.53705  5.25939  0.61958  0.77255  0.48576  0.95510
    410   2.82285  5.22848  2.88271  1.96870  4.55817  3.51716  3.77644  4.01654  2.53575  3.53617  4.31539  3.01019  2.03431  2.09496  3.00575  2.79555  2.53131  3.61900  5.70099  4.31321    472 e - - -
          2.68618  4.42225  2.77519  2.73123  3.46354  2.40513  3.72494  3.29354  2.67741  2.69355  4.24690  2.90347  2.73739  3.18146  2.89801  2.37887  2.77519  2.98518  4.58477  3.61503
          0.01603  4.53705  5.25939  0.61958  0.77255  0.48576  0.95510
    411   2.76826  5.15303  2.44153  2.27899  4.44204  3.50858  2.63145  3.89983  2.52084  2.78384  4.21608  2.99716  3.92884  2.86410  3.00758  1.72775  3.00420  3.51715  5.61726  4.23144    473 s - - -
          2.68618  4.42225  2.77519  2.73123  3.46354  2.40513  3.72494  3.29354  2.67741  2.69355  4.24690  2.90347  2.73739  3.18146  2.89801  2.37887  2.77519  2.98518  4.58477  3.61503
          0.01603  4.53705  5.25939  0.61958  0.77255  0.48576  0.95510
    412   2.78876  4.96627  3.20912  2.65707  4.28215  3.58213  3.80106  3.67754  1.46013  2.65580  4.09737  3.15307  3.99451  2.95041  2.88740  2.18907  2.56442  3.34672  5.49798  4.18619    474 k - - -
          2.68618  4.42225  2.77519  2.73123  3.46354  2.40513  3.72494  3.29354  2.67741  2.69355  4.24690  2.90347  2.73739  3.18146  2.89801  2.37887  2.77519  2.98518  4.58477  3.61503
          0.01603  4.53705  5.25939  0.61958  0.77255  0.48576  0.95510
    413   2.49856  2.95602  2.64137  2.21789  4.11991  3.12265  3.75659  3.53245  2.56557  3.14437  3.14400  3.08585  3.93585  2.91299  3.02606  2.54124  2.29164  3.21505  5.39692  4.06792    475 e - - -
          2.68618  4.42225  2.77519  2.73123  3.46354  2.40513  3.72494  3.29354  2.67741  2.69355  4.24690  2.90347  2.73739  3.18146  2.89801  2.37887  2.77519  2.98518  4.58477  3.61503
          0.01603  4.53705  5.25939  0.61958  0.77255  0.48576  0.95510
    414   2.81760  5.28591  2.39426  2.24350  4.61640  1.85109  3.76212  4.09232  2.53711  3.59039  4.35503  2.97699  3.04006  2.87684  2.24997  2.77690  3.05827  3.67389  5.73970  4.33045    476 g - - -
          2.68618  4.42225  2.77519  2.73123  3.46354  2.40513  3.72494  3.29354  2.67741  2.69355  4.24690  2.90347  2.73739  3.18146  2.89801  2.37887  2.77519  2.98518  4.58477  3.61503
          0.01603  4.53705  5.25939  0.61958  0.77255  0.48576  0.95510
    415   2.50996  5.08809  2.57303  2.04905  4.37882  3.11167  2.63432  3.09553  2.46811  2.71857  4.14413  2.73911  3.90177  2.82312  2.95058  2.70662  2.94805  3.44927  5.55445  4.17760    477 e - - -
          2.68618  4.42225  2.77519  2.73123  3.46354  2.40513  3.72494  3.29354  2.67741  2.69355  4.24690  2.90347  2.73739  3.18146  2.89801  2.37887  2.77519  2.98518  4.58477  3.61503
          0.01603  4.53705  5.25939  0.61958  0.77255  0.48576  0.95510
    416   2.75372  5.22850  2.49718  2.42105  4.55699  3.08010  3.70722  4.03229  2.14097  2.91023  4.27754  2.46583  3.90715  1.85574  2.94003  2.71846  2.98685  3.61109  5.66789  4.26470    478 q - - -
          2.68618  4.42225  2.77519  2.73123  3.46354  2.40513  3.72494  3.29354  2.67741  2.69355  4.24690  2.90347  2.73739  3.18146  2.89801  2.37887  2.77519  2.98518  4.58477  3.61503
          0.01603  4.53705  5.25939  0.61958  0.77255  0.48576  0.95510
    417   2.18750  4.83468  3.15976  2.61111  4.07045  3.55287  3.78022  2.51531  2.60031  3.10066  3.92893  2.62568  2.94561  2.31002  3.05040  2.76998  2.56085  3.16683  5.36810  4.05126    479 a - - -
          2.68618  4.42225  2.77519  2.73123  3.46354  2.40513  3.72494  3.29354  2.67741  2.69355  4.24690  2.90347  2.73739  3.18146  2.89801  2.37887  2.77519  2.98518  4.58477  3.61503
          0.01603  4.53705  5.25939  0.61958  0.77255  0.48576  0.95510
    418   2.73331  5.17384  2.09150  2.43442  4.49020  3.49974  3.69949  3.95740  2.28734  3.46606  4.22450  2.16882  3.11628  2.80793  2.67393  2.70716  2.96526  3.55016  3.32477  4.22792    480 d - - -
          2.68618  4.42225  2.77519  2.73123  3.46354  2.40513  3.72494  3.29354  2.67741  2.69355  4.24690  2.90347  2.73739  3.18146  2.89801  2.37887  2.77519  2.98518  4.58477  3.61503
          0.01603  4.53705  5.25939  0.61958  0.77255  0.48576  0.95510
    419   2.76680  5.22879  2.49729  2.43632  4.56099  3.50636  3.71525  4.03195  2.28185  3.52633  4.28293  2.00483  3.91780  2.82273  2.29328  2.73315  2.20868  3.61461  5.66926  4.27254    481 n - - -
          2.68618  4.42225  2.77519  2.73123  3.46354  2.40513  3.72494  3.29354  2.67741  2.69355  4.24690  2.90347  2.73739  3.18146  2.89801  2.37887  2.77519  2.98518  4.58477  3.61503
          0.01603  4.53705  5.25939  0.61958  0.77255  0.48576  0.95510
    420   2.91357  4.35192  4.43652  3.86940  3.49821  4.06964  4.44520  1.70323  3.75291  2.01115  3.44454  4.07899  4.43553  3.98526  3.94161  1.89590  3.15869  1.69102  5.10930  3.91469    482 v - - -
          2.68589  4.42352  2.77533  2.73250  3.46481  2.40561  3.72329  3.29386  2.67765  2.69169  4.24570  2.90345  2.73703  3.18103  2.89736  2.37937  2.77477  2.98506  4.58604  3.61630
          0.16454  1.92059  5.25939  3.24149  0.03989  0.48576  0.95510
    421   2.30304  4.68637  2.91837  2.71909  3.01438  2.42069  3.82511  2.42266  2.22982  2.92238  3.77820  3.20246  3.98609  3.03843  3.13105  2.81941  2.94446  2.98545  5.23411  3.94875    519 k - - -
          2.68618  4.42225  2.77519  2.73123  3.46354  2.40513  3.72494  3.29354  2.67741  2.69355  4.24690  2.90347  2.73739  3.18146  2.89801  2.37887  2.77519  2.98518  4.58477  3.61503
          0.01603  4.53705  5.25939  0.61958  0.77255  0.48576  0.95510
    422   2.74778  5.05681  3.01952  2.20295  4.33545  3.52838  3.73836  2.66439  2.15481  3.33307  4.12545  2.61231  3.93232  2.86867  2.96402  1.81876  2.98053  3.41172  5.53593  4.17686    520 s - - -
          2.68618  4.42225  2.77519  2.73123  3.46354  2.40513  3.72494  3.29354  2.67741  2.69355  4.24690  2.90347  2.73739  3.18146  2.89801  2.37887  2.77519  2.98518  4.58477  3.61503
          0.01603  4.53705  5.25939  0.61958  0.77255  0.48576  0.95510
    423   2.73596  4.57855  2.45969  2.86846  3.73279  3.66418  3.90637  1.98587  2.84594  2.31973  3.15779  2.47133  4.04925  3.16804  3.24392  2.90077  2.96868  2.79164  5.15447  3.89343    521 i - - -
          2.68618  4.42225  2.77519  2.73123  3.46354  2.40513  3.72494  3.29354  2.67741  2.69355  4.24690  2.90347  2.73739  3.18146  2.89801  2.37887  2.77519  2.98518  4.58477  3.61503
          0.01603  4.53705  5.25939  0.61958  0.77255  0.48576  0.95510
    424   3.13934  4.47452  4.89974  4.34635  3.66434  4.43819  4.87441  1.41079  4.22592  1.99911  3.53817  4.50858  4.75690  4.43857  4.37360  3.77604  1.91685  1.49741  5.41596  4.22905    522 i - - -
          2.68618  4.42225  2.77519  2.73123  3.46354  2.40513  3.72494  3.29354  2.67741  2.69355  4.24690  2.90347  2.73739  3.18146  2.89801  2.37887  2.77519  2.98518  4.58477  3.61503
          0.21428  4.53705  1.70281  0.61958  0.77255  0.48576  0.95510
    425   2.23508  5.20377  2.70678  2.06185  4.51021  3.43963  3.10181  3.97612  2.55292  3.50686  4.30130  1.67560  3.91453  2.88419  3.03561  2.77531  3.05664  3.58745  5.67990  4.28264    523 n - - -
          2.68618  4.42225  2.77519  2.73123  3.46354  2.40513  3.72494  3.29354  2.67741  2.69355  4.24690  2.90347  2.73739  3.18146  2.89801  2.37887  2.77519  2.98518  4.58477  3.61503
          0.01951  4.34228  5.06462  0.61958  0.77255  0.34645  1.22825
    426   1.94094  4.88984  3.15679  2.77367  4.47005  3.47306  4.00538  3.89274  2.79099  3.49158  4.31824  3.23386  1.56268  2.14083  3.19829  2.83117  3.09119  3.49486  5.71366  4.39893    524 p - - -
          2.68618  4.42225  2.77519  2.73123  3.46354  2.40513  3.72494  3.29354  2.67741  2.69355  4.24690  2.90347  2.73739  3.18146  2.89801  2.37887  2.77519  2.98518  4.58477  3.61503
          0.01603  4.53705  5.25939  0.61958  0.77255  0.48576  0.95510
    427   2.72931  4.60344  3.41911  2.85280  3.78788  3.63986  3.88316  2.43869  2.76813  2.58895  3.71347  3.30361  4.03239  3.13119  2.05752  2.21047  2.31861  2.88674  5.17785  3.91774    525 r - - -
          2.68618  4.42225  2.77519  2.73123  3.46354  2.40513  3.72494  3.29354  2.67741  2.69355  4.24690  2.90347  2.73739  3.18146  2.89801  2.37887  2.77519  2.98518  4.58477  3.61503
          0.01603  4.53705  5.25939  0.61958  0.77255  0.48576  0.95510
    428   2.72947  4.95566  3.09684  1.66938  4.19912  3.54504  3.74435  2.97274  2.52076  3.21678  4.02596  3.06887  3.93780  2.88947  2.47714  2.39282  2.96016  3.29381  5.44485  3.05839    526 e - - -
          2.68618  4.42225  2.77519  2.73123  3.46354  2.40513  3.72494  3.29354  2.67741  2.69355  4.24690  2.90347  2.73739  3.18146  2.89801  2.37887  2.77519  2.98518  4.58477  3.61503
          0.01603  4.53705  5.25939  0.61958  0.77255  0.48576  0.95510
    429   2.72027  5.15023  2.99104  1.98708  4.46540  3.50126  3.69094  3.92842  2.00332  3.44095  4.19997  2.72774  3.89536  2.38249  2.91137  2.69775  2.34864  3.12569  5.59940  3.50901    527 e - - -
          2.68618  4.42225  2.77519  2.73123  3.46354  2.40513  3.72494  3.29354  2.67741  2.69355  4.24690  2.90347  2.73739  3.18146  2.89801  2.37887  2.77519  2.98518  4.58477  3.61503
          0.01603  4.53705  5.25939  0.61958  0.77255  0.48576  0.95510
    430   2.72078  5.04241  2.55135  2.31796  4.32028  3.51793  3.71926  2.64094  2.48680  3.31872  4.10537  3.02087  3.91376  2.84575  2.09553  2.41227  2.47333  3.39601  5.52027  4.15684    528 r - - -
          2.68618  4.42225  2.77519  2.73123  3.46354  2.40513  3.72494  3.29354  2.67741  2.69355  4.24690  2.90347  2.73739  3.18146  2.89801  2.37887  2.77519  2.98518  4.58477  3.61503
          0.01603  4.53705  5.25939  0.61958  0.77255  0.48576  0.95510
    431   2.86970  5.36837  2.53849  1.86386  4.70535  3.52188  3.77332  4.18505  2.51425  3.66016  4.42478  2.98665  3.96949  1.55260  2.46907  2.81751  3.10613  3.75786  5.78862  4.38015    529 q - - -
          2.68618  4.42225  2.77519  2.73123  3.46354  2.40513  3.72494  3.29354  2.67741  2.69355  4.24690  2.90347  2.73739  3.18146  2.89801  2.37887  2.77519  2.98518  4.58477  3.61503
          0.01603  4.53705  5.25939  0.61958  0.77255  0.48576  0.95510
    432   2.81974  5.22532  3.06078  2.52386  4.58030  3.56326  3.73211  4.03052  2.38204  3.52227  4.29351  2.59196  2.93268  2.17576  1.71282  2.53956  3.04608  3.62842  5.65439  4.29563    530 r - - -
          2.68618  4.42225  2.77519  2.73123  3.46354  2.40513  3.72494  3.29354  2.67741  2.69355  4.24690  2.90347  2.73739  3.18146  2.89801  2.37887  2.77519  2.98518  4.58477  3.61503
          0.01603  4.53705  5.25939  0.61958  0.77255  0.48576  0.95510
    433   2.76320  5.18375  2.28341  2.43937  4.49199  2.88322  3.73022  3.95415  2.19386  3.47511  2.71571  2.01019  3.92048  2.84585  2.98664  2.73804  2.99884  3.55633  5.64248  4.24969    531 n - - -
          2.68618  4.42225  2.77519  2.73123  3.46354  2.40513  3.72494  3.29354  2.67741  2.69355  4.24690  2.90347  2.73739  3.18146  2.89801  2.37887  2.77519  2.98518  4.58477  3.61503
          0.01603  4.53705  5.25939  0.61958  0.77255  0.48576  0.95510
    434   2.75821  4.64635  2.44489  2.81511  3.78474  3.64497  3.89937  3.14111  2.82417  1.71658  2.53668  2.73596  4.04472  3.14736  3.23122  2.89876  2.99369  2.90664  5.20082  3.92784    532 l - - -
          2.68654  4.41702  2.77546  2.73211  3.46442  2.40601  3.72424  3.29339  2.67773  2.69278  4.24778  2.90365  2.73664  3.18235  2.89686  2.37819  2.77490  2.98537  4.58565  3.61591
          0.35582  1.22348  5.25939  2.32583  0.10281  0.48576  0.95510
    435   2.90123  5.43514  2.06020  1.88088  4.76229  3.49157  3.81717  4.25896  2.64585  3.73841  4.50540  2.47418  2.89783  2.93671  3.17175  1.79484  3.15015  3.82113  5.87897  4.43611    545 s - - -
          2.68618  4.42225  2.77519  2.73123  3.46354  2.40513  3.72494  3.29354  2.67741  2.69355  4.24690  2.90347  2.73739  3.18146  2.89801  2.37887  2.77519  2.98518  4.58477  3.61503
          0.01603  4.53705  5.25939  0.61958  0.77255  0.48576  0.95510
    436   3.02007  5.47304  1.85641  2.43949  4.91327  3.47883  3.98480  4.42500  2.91409  3.92783  4.73278  2.07216  4.05889  3.13365  3.46470  1.32131  3.31625  3.97127  6.08117  4.62220    546 s - - -
          2.68618  4.42225  2.77519  2.73123  3.46354  2.40513  3.72494  3.29354  2.67741  2.69355  4.24690  2.90347  2.73739  3.18146  2.89801  2.37887  2.77519  2.98518  4.58477  3.61503
          0.01603  4.53705  5.25939  0.61958  0.77255  0.48576  0.95510
    437   2.73711  4.96586  3.03800  2.24879  4.43395  3.47068  3.87394  3.87094  2.68093  3.44814  4.24591  3.11052  2.11781  3.01925  3.14517  1.81741  2.22093  3.47678  5.65618  4.30639    547 s - - -
          2.68618  4.42225  2.77519  2.73123  3.46354  2.40513  3.72494  3.29354  2.67741  2.69355  4.24690  2.90347  2.73739  3.18146  2.89801  2.37887  2.77519  2.98518  4.58477  3.61503
          0.01603  4.53705  5.25939  0.61958  0.77255  0.48576  0.95510
    438   1.80388  2.73215  4.06314  3.59926  4.17084  3.34655  4.46046  3.51691  3.53429  3.25716  4.12331  3.70733  2.74770  3.80414  3.81746  2.75678  1.22459  3.13045  5.59291  4.39932    548 t - - -
          2.68618  4.42225  2.77519  2.73123  3.46354  2.40513  3.72494  3.29354  2.67741  2.69355  4.24690  2.90347  2.73739  3.18146  2.89801  2.37887  2.77519  2.98518  4.58477  3.61503
          0.01603  4.53705  5.25939  0.61958  0.77255  0.48576  0.95510
    439   2.18659  4.70046  2.42770  2.71446  3.01789  3.59860  3.82394  2.45693  2.69538  2.93003  3.78882  3.19981  3.98751  3.03354  2.27676  2.82034  2.94856  2.98997  5.24465  3.95562    549 a - - -
          2.68618  4.42225  2.77519  2.73123  3.46354  2.40513  3.72494  3.29354  2.67741  2.69355  4.24690  2.90347  2.73739  3.18146  2.89801  2.37887  2.77519  2.98518  4.58477  3.61503
          0.01603  4.53705  5.25939  0.61958  0.77255  0.48576  0.95510
    440   2.15347  4.28844  4.14581  3.56807  3.41931  3.89704  4.20643  1.76458  2.63964  2.43107  2.70084  3.82869  4.26302  3.71178  3.68324  3.18158  3.02752  1.86634  4.95440  3.75555    550 i - - -
          2.68618  4.42225  2.77519  2.73123  3.46354  2.40513  3.72494  3.29354  2.67741  2.69355  4.24690  2.90347  2.73739  3.18146  2.89801  2.37887  2.77519  2.98518  4.58477  3.61503
          0.01603  4.53705  5.25939  0.61958  0.77255  0.48576  0.95510
    441   2.33924  5.03980  2.18441  2.48930  4.32427  3.51369  3.72656  3.76183  2.21176  2.51636  4.11162  3.02193  3.91506  2.85403  2.97743  2.32075  2.57312  3.39891  5.52745  4.16311    551 d - - -
          2.68618  4.42225  2.77519  2.73123  3.46354  2.40513  3.72494  3.29354  2.67741  2.69355  4.24690  2.90347  2.73739  3.18146  2.89801  2.37887  2.77519  2.98518  4.58477  3.61503
          0.01603  4.53705  5.25939  0.61958  0.77255  0.48576  0.95510
    442   2.17196  5.00785  3.02273  2.52835  4.29131  2.13973  3.76773  3.72855  2.55712  3.30720  4.10869  2.34642  3.94120  2.47228  3.02440  2.75969  2.98637  3.37810  5.52188  3.17456    552 g - - -
          2.68618  4.42225  2.77519  2.73123  3.46354  2.40513  3.72494  3.29354  2.67741  2.69355  4.24690  2.90347  2.73739  3.18146  2.89801  2.37887  2.77519  2.98518  4.58477  3.61503
          0.01603  4.53705  5.25939  0.61958  0.77255  0.48576  0.95510
    443   2.52915  5.07471  2.96389  1.95840  4.37769  3.52663  2.79806  3.81187  2.58045  3.38389  4.18728  3.05605  3.96572  2.93746  3.04155  2.79821  1.64025  3.45434  5.59181  4.23320    553 t - - -
          2.68618  4.42225  2.77519  2.73123  3.46354  2.40513  3.72494  3.29354  2.67741  2.69355  4.24690  2.90347  2.73739  3.18146  2.89801  2.37887  2.77519  2.98518  4.58477  3.61503
          0.01603  4.53705  5.25939  0.61958  0.77255  0.48576  0.95510
    444   2.36938  4.92621  2.32334  2.56875  4.26593  3.50096  3.78375  3.68967  2.58073  3.28122  4.08241  3.08099  2.71786  2.92673  3.04828  2.31966  2.29613  2.64457  5.50737  4.16377    554 t - - -
          2.68618  4.42225  2.77519  2.73123  3.46354  2.40513  3.72494  3.29354  2.67741  2.69355  4.24690  2.90347  2.73739  3.18146  2.89801  2.37887  2.77519  2.98518  4.58477  3.61503
          0.01603  4.53705  5.25939  0.61958  0.77255  0.48576  0.95510
    445   2.80571  5.07332  2.35133  2.59862  4.71833  1.58424  3.99604  4.19264  2.86877  3.73790  4.52685  3.10844  2.41512  3.14464  3.36715  2.02424  3.13677  3.72364  5.91428  4.52996    555 g - - -
          2.68625  4.42233  2.77527  2.73131  3.46361  2.40520  3.72502  3.29361  2.67748  2.69306  4.24697  2.90354  2.73747  3.18154  2.89808  2.37894  2.77527  2.98450  4.58484  3.61511
          0.17863  1.84270  5.25939  0.67251  0.71422  0.48576  0.95510
    446   2.62552  4.59017  3.68302  3.47241  4.80676  3.30622  4.61926  4.30704  3.59280  3.95889  4.78070  3.65245  1.17277  3.88598  3.90573  1.26077  3.12756  3.68875  6.11417  4.88824    558 p - - -
          2.68618  4.42225  2.77519  2.73123  3.46354  2.40513  3.72494  3.29354  2.67741  2.69355  4.24690  2.90347  2.73739  3.18146  2.89801  2.37887  2.77519  2.98518  4.58477  3.61503
          0.01603  4.53705  5.25939  0.61958  0.77255  0.48576  0.95510
    447   2.71171  4.90757  2.18118  2.58885  4.24362  3.50580  3.80702  3.65657  2.61811  3.26378  4.07385  3.09787  3.31771  2.95819  3.08314  2.16949  2.17769  2.39361  5.50207  4.16460    559 s - - -
          2.68618  4.42225  2.77519  2.73123  3.46354  2.40513  3.72494  3.29354  2.67741  2.69355  4.24690  2.90347  2.73739  3.18146  2.89801  2.37887  2.77519  2.98518  4.58477  3.61503
          0.01603  4.53705  5.25939  0.61958  0.77255  0.48576  0.95510
    448   2.75543  5.23891  2.93681  2.10443  4.57671  3.50155  3.70203  4.05326  2.02701  3.53735  4.28665  2.57528  3.90785  2.07215  2.91010  2.18935  2.71050  3.62672  5.67200  4.27041    560 k - - -
          2.68618  4.42225  2.77519  2.73123  3.46354  2.40513  3.72494  3.29354  2.67741  2.69355  4.24690  2.90347  2.73739  3.18146  2.89801  2.37887  2.77519  2.98518  4.58477  3.61503
          0.01603  4.53705  5.25939  0.61958  0.77255  0.48576  0.95510
    449   2.88176  3.34663  4.72564  4.13406  3.35500  4.08817  4.44358  2.11745  3.96382  1.70595  2.68031  4.20299  4.43390  4.12547  4.03267  3.40427  2.51220  1.48627  4.96060  3.78413    561 v - - -
          2.68618  4.42225  2.77519  2.73123  3.46354  2.40513  3.72494  3.29354  2.67741  2.69355  4.24690  2.90347  2.73739  3.18146  2.89801  2.37887  2.77519  2.98518  4.58477  3.61503
          0.01603  4.53705  5.25939  0.61958  0.77255  0.48576  0.95510
    450   2.76358  5.06439  2.97357  2.31921  4.38552  1.94167  2.91614  3.82619  2.56735  3.38902  4.18297  3.04312  2.87389  2.91592  3.03905  2.76773  2.25634  3.45754  5.59157  4.22792    562 g - - -
          2.68618  4.42225  2.77519  2.73123  3.46354  2.40513  3.72494  3.29354  2.67741  2.69355  4.24690  2.90347  2.73739  3.18146  2.89801  2.37887  2.77519  2.98518  4.58477  3.61503
          0.09379  4.53705  2.54058  0.61958  0.77255  0.48576  0.95510
    451   2.99198  5.37543  2.71899  1.72368  4.72469  3.52492  3.87677  4.17837  2.34126  3.69647  4.51449  3.02508  1.50300  3.02047  3.07204  2.94621  3.24717  3.78883  5.85169  4.46892    563 p - - -
          2.68618  4.42225  2.77519  2.73123  3.46354  2.40513  3.72494  3.29354  2.67741  2.69355  4.24690  2.90347  2.73739  3.18146  2.89801  2.37887  2.77519  2.98518  4.58477  3.61503
          0.01732  4.46057  5.18292  0.61958  0.77255  0.41598  1.07791
    452   2.71400  4.64497  3.32751  2.76885  3.05128  3.14777  3.84386  3.20831  2.73209  2.12836  3.74370  2.90285  4.00099  3.07330  2.36292  2.10557  2.94790  2.94723  5.19791  3.92096    564 s - - -
          2.68618  4.42225  2.77519  2.73123  3.46354  2.40513  3.72494  3.29354  2.67741  2.69355  4.24690  2.90347  2.73739  3.18146  2.89801  2.37887  2.77519  2.98518  4.58477  3.61503
          0.01603  4.53705  5.25939  0.61958  0.77255  0.48576  0.95510
    453   2.90091  5.32870  3.16794  2.03383  4.71894  3.62951  2.85909  4.15905  1.76511  3.60521  4.37610  3.10080  4.01172  2.18046  2.03613  2.86372  3.11180  3.74765  5.69239  4.36045    565 k - - -
          2.68618  4.42225  2.77519  2.73123  3.46354  2.40513  3.72494  3.29354  2.67741  2.69355  4.24690  2.90347  2.73739  3.18146  2.89801  2.37887  2.77519  2.98518  4.58477  3.61503
          0.01603  4.53705  5.25939  0.61958  0.77255  0.48576  0.95510
    454   1.96715  4.26801  3.93958  3.36676  2.97491  2.79994  4.06861  2.48454  3.28181  1.78816  3.39059  3.65834  4.14155  3.53930  3.53818  2.57649  2.94597  2.52315  4.88598  3.68061    566 l - - -
          2.68558  4.42269  2.77507  2.73167  3.46398  2.40557  3.72538  3.29398  2.67785  2.69399  4.24733  2.90390  2.73689  3.17959  2.89717  2.37854  2.77507  2.98562  4.58521  3.61547
          0.28846  1.40492  5.25939  1.81207  0.17831  0.48576  0.95510
    455   2.13245  4.47369  3.53800  2.97381  3.61960  3.68095  3.93241  2.54433  2.92761  2.13674  3.57456  2.76143  4.06284  2.43735  3.29398  2.92344  2.95008  2.29442  5.05791  3.81669    578 a - - -
          2.68618  4.42225  2.77519  2.73123  3.46354  2.40513  3.72494  3.29354  2.67741  2.69355  4.24690  2.90347  2.73739  3.18146  2.89801  2.37887  2.77519  2.98518  4.58477  3.61503
          0.01603  4.53705  5.25939  0.61958  0.77255  0.48576  0.95510
    456   2.73578  5.15981  2.32394  2.12112  4.47110  3.50078  3.70696  3.05369  2.46093  3.45074  4.21416  2.98295  3.90476  2.81843  2.32791  1.96933  2.96868  3.53256  5.61440  4.22412    579 s - - -
          2.68618  4.42225  2.77519  2.73123  3.46354  2.40513  3.72494  3.29354  2.67741  2.69355  4.24690  2.90347  2.73739  3.18146  2.89801  2.37887  2.77519  2.98518  4.58477  3.61503
          0.01603  4.53705  5.25939  0.61958  0.77255  0.48576  0.95510
    457   2.73641  5.02771  3.03793  2.24289  4.30990  3.52569  3.74168  3.73832  2.51048  3.31038  4.10580  3.04120  2.65955  1.89633  2.97500  2.74473  2.52996  2.69420  5.52094  4.16529    580 q - - -
          2.68618  4.42225  2.77519  2.73123  3.46354  2.40513  3.72494  3.29354  2.67741  2.69355  4.24690  2.90347  2.73739  3.18146  2.89801  2.37887  2.77519  2.98518  4.58477  3.61503
          0.01603  4.53705  5.25939  0.61958  0.77255  0.48576  0.95510
    458   2.72966  4.78643  3.20284  2.31661  3.99298  3.58421  3.80464  2.51013  2.63779  3.02199  3.87055  3.15854  2.26872  2.32277  3.07247  2.80739  2.96223  2.64251  5.32021  4.01836    581 p - - -
          2.68618  4.42225  2.77519  2.73123  3.46354  2.40513  3.72494  3.29354  2.67741  2.69355  4.24690  2.90347  2.73739  3.18146  2.89801  2.37887  2.77519  2.98518  4.58477  3.61503
          0.01603  4.53705  5.25939  0.61958  0.77255  0.48576  0.95510
    459   2.74230  5.07781  3.01103  2.52234  4.48341  2.11996  3.78067  3.93638  1.99907  3.47225  4.24837  2.58188  3.93466  2.90379  3.00195  2.34100  2.27506  3.53197  5.64657  4.27650    582 k - - -
          2.68618  4.42225  2.77519  2.73123  3.46354  2.40513  3.72494  3.29354  2.67741  2.69355  4.24690  2.90347  2.73739  3.18146  2.89801  2.37887  2.77519  2.98518  4.58477  3.61503
          0.01603  4.53705  5.25939  0.61958  0.77255  0.48576  0.95510
    460   3.05335  5.41534  3.19828  1.98333  4.82043  3.70804  3.79780  4.23523  2.27694  3.67505  4.47860  3.18531  4.10856  1.83913  1.51118  3.01392  3.25590  3.84898  5.74855  4.45745    583 r - - -
          2.68618  4.42225  2.77519  2.73123  3.46354  2.40513  3.72494  3.29354  2.67741  2.69355  4.24690  2.90347  2.73739  3.18146  2.89801  2.37887  2.77519  2.98518  4.58477  3.61503
          0.01603  4.53705  5.25939  0.61958  0.77255  0.48576  0.95510
    461   2.83122  5.26555  3.00023  1.68043  4.61190  3.55545  3.73558  4.06824  2.40198  3.55355  4.32210  3.03229  3.96349  1.92700  2.33511  2.79788  2.59199  3.66035  5.68290  4.31259    584 e - - -
          2.68618  4.42225  2.77519  2.73123  3.46354  2.40513  3.72494  3.29354  2.67741  2.69355  4.24690  2.90347  2.73739  3.18146  2.89801  2.37887  2.77519  2.98518  4.58477  3.61503
          0.01603  4.53705  5.25939  0.61958  0.77255  0.48576  0.95510
    462   2.74238  5.02603  2.51315  2.51789  4.31396  2.12750  3.75404  3.74743  2.52990  2.43145  4.11584  3.04572  3.93549  2.88921  2.32702  2.52653  2.98083  3.39258  5.52954  4.17392    585 g - - -
          2.68618  4.42225  2.77519  2.73123  3.46354  2.40513  3.72494  3.29354  2.67741  2.69355  4.24690  2.90347  2.73739  3.18146  2.89801  2.37887  2.77519  2.98518  4.58477  3.61503
          0.01603  4.53705  5.25939  0.61958  0.77255  0.48576  0.95510
    463   2.72698  4.47873  3.54714  2.98429  3.55309  3.68779  2.93066  2.56267  2.93240  2.47018  3.58099  2.67346  4.06854  3.24726  3.29402  2.93119  2.50129  2.75610  5.00269  2.06853    586 y - - -
          2.68618  4.42225  2.77519  2.73123  3.46354  2.40513  3.72494  3.29354  2.67741  2.69355  4.24690  2.90347  2.73739  3.18146  2.89801  2.37887  2.77519  2.98518  4.58477  3.61503
          0.01603  4.53705  5.25939  0.61958  0.77255  0.48576  0.95510
    464   2.62912  4.55085  3.55200  3.06100  4.08159  2.29888  4.11435  3.45786  3.04146  2.22492  4.00425  3.41934  4.01384  3.36308  3.42184  1.51165  2.29551  3.12108  5.45793  4.20501    587 s - - -
          2.68618  4.42225  2.77519  2.73123  3.46354  2.40513  3.72494  3.29354  2.67741  2.69355  4.24690  2.90347  2.73739  3.18146  2.89801  2.37887  2.77519  2.98518  4.58477  3.61503
          0.01603  4.53705  5.25939  0.61958  0.77255  0.48576  0.95510
    465   2.97242  5.37653  2.86180  2.52325  4.61279  3.57934  2.40426  4.17512  2.53975  3.66568  4.46777  1.56590  4.04586  1.99479  2.95311  2.92862  3.21007  3.78109  5.74908  4.34733    588 n - - -
          2.68618  4.42225  2.77519  2.73123  3.46354  2.40513  3.72494  3.29354  2.67741  2.69355  4.24690  2.90347  2.73739  3.18146  2.89801  2.37887  2.77519  2.98518  4.58477  3.61503
          0.01603  4.53705  5.25939  0.61958  0.77255  0.48576  0.95510
    466   2.19202  2.94539  2.47547  2.81259  4.37045  2.11398  3.99666  3.79763  2.83764  3.41009  4.21506  3.24689  3.95770  3.16576  3.28007  1.76289  2.97559  3.38302  5.64255  4.33406    589 s - - -
          2.68618  4.42225  2.77519  2.73123  3.46354  2.40513  3.72494  3.29354  2.67741  2.69355  4.24690  2.90347  2.73739  3.18146  2.89801  2.37887  2.77519  2.98518  4.58477  3.61503
          0.01603  4.53705  5.25939  0.61958  0.77255  0.48576  0.95510
    467   2.94134  5.31173  3.23691  2.64605  4.70212  3.66540  3.75158  4.12499  1.82118  3.58435  4.37128  3.14781  4.04610  2.04351  1.99340  1.92140  3.14883  3.73385  5.67778  4.37009    590 k - - -
          2.68618  4.42225  2.77519  2.73123  3.46354  2.40513  3.72494  3.29354  2.67741  2.69355  4.24690  2.90347  2.73739  3.18146  2.89801  2.37887  2.77519  2.98518  4.58477  3.61503
          0.01603  4.53705  5.25939  0.61958  0.77255  0.48576  0.95510
    468   2.81274  4.37427  3.99918  3.41573  3.45948  3.86350  4.14139  1.98689  3.24124  1.68524  3.41942  3.72738  4.23168  3.57101  2.39916  3.14266  2.29148  2.49606  4.99392  3.79465    591 l - - -
          2.68618  4.42225  2.77519  2.73123  3.46354  2.40513  3.72494  3.29354  2.67741  2.69355  4.24690  2.90347  2.73739  3.18146  2.89801  2.37887  2.77519  2.98518  4.58477  3.61503
          0.41124  4.53705  1.11943  0.61958  0.77255  0.48576  0.95510
    469   2.74574  5.14385  2.03685  2.35594  4.42347  3.41110  2.77833  3.92182  2.37025  3.42997  4.22054  2.89602  3.85504  2.77826  2.01711  2.71255  2.98088  3.53174  5.55909  4.17231    592 r - - -
          2.68618  4.42225  2.77519  2.73123  3.46354  2.40513  3.72494  3.29354  2.67741  2.69355  4.24690  2.90347  2.73739  3.18146  2.89801  2.37887  2.77519  2.98518  4.58477  3.61503
          0.02371  4.14952  4.87186  0.61958  0.77255  0.93696  0.49728
    470   2.53264  4.52753  3.09432  2.82361  4.24099  3.21670  4.03283  3.61813  2.89920  3.33149  4.20090  2.31655  3.86322  3.26141  3.26077  2.65850  1.28712  3.21641  5.57061  4.27660    593 t - - -
          2.68618  4.42225  2.77519  2.73123  3.46354  2.40513  3.72494  3.29354  2.67741  2.69355  4.24690  2.90347  2.73739  3.18146  2.89801  2.37887  2.77519  2.98518  4.58477  3.61503
          0.02371  4.14952  4.87186  0.61958  0.77255  0.93696  0.49728
    471   2.96381  4.39066  4.41469  3.84094  2.95259  4.07320  4.22581  2.47346  3.65643  1.56126  1.97884  4.03520  4.38193  3.86515  3.80753  3.38161  3.19000  2.47218  2.37068  3.38060    594 l - - -
          2.68655  4.42262  2.77556  2.73160  3.46278  2.40507  3.72531  3.29391  2.67726  2.69231  4.24726  2.90383  2.73776  3.18183  2.89698  2.37885  2.77495  2.98555  4.58514  3.61540
          0.58182  0.83595  4.87186  1.49364  0.25432  0.51439  0.91096
    472   2.69669  5.01089  2.96472  2.15124  4.29230  3.47577  3.68942  3.72967  2.45469  2.61939  4.08152  2.98211  3.05471  2.22030  2.92100  2.11593  2.93046  3.36942  5.49199  4.13061    600 s - - -
          2.68618  4.42225  2.77519  2.73123  3.46354  2.40513  3.72494  3.29354  2.67741  2.69355  4.24690  2.90347  2.73739  3.18146  2.89801  2.37887  2.77519  2.98518  4.58477  3.61503
          0.01864  4.38741  5.10976  0.61958  0.77255  0.36910  1.17557
    473   2.37856  5.18009  2.95656  1.99002  4.51317  3.49535  3.70473  3.98231  2.45075  3.48629  4.24215  2.58576  3.33699  2.81219  2.45318  1.94659  2.96909  3.56817  5.63774  4.24233    601 s - - -
          2.68618  4.42225  2.77519  2.73123  3.46354  2.40513  3.72494  3.29354  2.67741  2.69355  4.24690  2.90347  2.73739  3.18146  2.89801  2.37887  2.77519  2.98518  4.58477  3.61503
          0.01603  4.53705  5.25939  0.61958  0.77255  0.48576  0.95510
    474   2.93306  5.46817  1.77296  2.04590  4.79054  3.49830  3.83602  4.28653  2.17056  3.76613  4.53946  2.95935  3.99376  2.95897  3.19125  1.70705  3.18306  3.85137  5.90711  4.46302    602 s - - -
          2.68618  4.42225  2.77519  2.73123  3.46354  2.40513  3.72494  3.29354  2.67741  2.69355  4.24690  2.90347  2.73739  3.18146  2.89801  2.37887  2.77519  2.98518  4.58477  3.61503
          0.01603  4.53705  5.25939  0.61958  0.77255  0.48576  0.95510
    475   2.71902  4.53978  3.45935  2.89995  3.70379  3.65251  3.90663  2.29872  2.85196  2.37111  3.64485  3.33963  4.04267  2.40633  3.23436  2.02869  2.43643  2.80922  5.12100  3.86850    603 s - - -
          2.68618  4.42225  2.77519  2.73123  3.46354  2.40513  3.72494  3.29354  2.67741  2.69355  4.24690  2.90347  2.73739  3.18146  2.89801  2.37887  2.77519  2.98518  4.58477  3.61503
          0.01603  4.53705  5.25939  0.61958  0.77255  0.48576  0.95510
    476   2.73076  4.91095  3.13597  2.59465  4.18627  2.17437  3.77743  2.86950  2.55600  3.20357  4.02006  3.10423  3.95260  2.42816  2.71517  1.99175  2.97100  3.27330  5.44373  4.11719    604 s - - -
          2.68618  4.42225  2.77519  2.73123  3.46354  2.40513  3.72494  3.29354  2.67741  2.69355  4.24690  2.90347  2.73739  3.18146  2.89801  2.37887  2.77519  2.98518  4.58477  3.61503
          0.01603  4.53705  5.25939  0.61958  0.77255  0.48576  0.95510
    477   2.87633  5.27506  2.26656  2.46902  4.71465  3.47395  3.89014  4.19676  2.74063  3.71439  4.49863  2.47836  2.04296  3.02450  3.25493  1.64048  3.15652  3.76149  5.87839  4.46213    605 s - - -
          2.68660  4.42267  2.77500  2.73165  3.46273  2.40555  3.72537  3.29293  2.67727  2.69397  4.24732  2.90389  2.73663  3.18188  2.89704  2.37929  2.77562  2.98409  4.58519  3.61403
          0.17863  1.84270  5.25939  2.12436  0.12728  0.48576  0.95510
    478   2.15515  4.33941  3.75725  3.18524  3.46639  3.72900  4.00225  2.03547  3.11628  2.35016  3.01603  3.54046  4.10713  3.40158  2.76621  2.56243  2.42333  2.59377  4.93810  3.72060    617 i - - -
          2.68618  4.42225  2.77519  2.73123  3.46354  2.40513  3.72494  3.29354  2.67741  2.69355  4.24690  2.90347  2.73739  3.18146  2.89801  2.37887  2.77519  2.98518  4.58477  3.61503
          0.01603  4.53705  5.25939  0.61958  0.77255  0.48576  0.95510
    479   1.48245  4.66436  3.31840  2.80325  3.87304  3.59772  3.02274  2.57228  2.77635  2.94173  3.80875  2.65666  4.02032  3.12345  3.17906  2.85797  2.98256  2.99040  5.25033  3.96721    618 a - - -
          2.68618  4.42225  2.77519  2.73123  3.46354  2.40513  3.72494  3.29354  2.67741  2.69355  4.24690  2.90347  2.73739  3.18146  2.89801  2.37887  2.77519  2.98518  4.58477  3.61503
          0.01603  4.53705  5.25939  0.61958  0.77255  0.48576  0.95510
    480   2.72491  4.92772  3.08578  2.19753  3.21288  3.53873  3.75962  3.59417  2.55972  3.19620  4.00997  3.07480  3.93984  2.49357  3.02092  2.20366  1.91335  3.26831  5.43746  4.10056    619 t - - -
          2.68618  4.42225  2.77519  2.73123  3.46354  2.40513  3.72494  3.29354  2.67741  2.69355  4.24690  2.90347  2.73739  3.18146  2.89801  2.37887  2.77519  2.98518  4.58477  3.61503
          0.01603  4.53705  5.25939  0.61958  0.77255  0.48576  0.95510
    481   3.11870  5.74794  1.58629  1.40724  5.04814  3.49904  3.95674  4.57683  2.89766  4.03441  4.83659  2.23791  4.07237  2.39924  3.47591  3.00921  3.38775  4.12114  6.17186  4.66862    620 e - - -
          2.68618  4.42225  2.77519  2.73123  3.46354  2.40513  3.72494  3.29354  2.67741  2.69355  4.24690  2.90347  2.73739  3.18146  2.89801  2.37887  2.77519  2.98518  4.58477  3.61503
          0.01603  4.53705  5.25939  0.61958  0.77255  0.48576  0.95510
    482   3.03809  5.63262  1.90870  1.43894  4.94494  3.49906  3.90192  4.46027  2.26516  3.92307  4.70909  1.96722  4.03817  3.03376  3.33872  2.94583  3.29751  4.01068  6.05801  4.58106    621 e - - -
          2.68618  4.42225  2.77519  2.73123  3.46354  2.40513  3.72494  3.29354  2.67741  2.69355  4.24690  2.90347  2.73739  3.18146  2.89801  2.37887  2.77519  2.98518  4.58477  3.61503
          0.01603  4.53705  5.25939  0.61958  0.77255  0.48576  0.95510
    483   2.42904  4.82375  3.23731  2.71439  4.32329  2.64179  3.89363  3.74626  2.68368  3.34598  4.15215  3.18338  2.18176  3.05007  2.44778  2.74317  1.92760  3.36387  5.57244  4.25459    622 t - - -
          2.68607  4.42059  2.77559  2.73055  3.46394  2.40545  3.72647  3.29412  2.67894  2.69290  4.24843  2.90295  2.73611  3.17952  2.89826  2.37919  2.77380  2.98671  4.58630  3.61525
          0.94383  1.22348  1.14992  2.86198  0.05885  0.48576  0.95510
    484   2.64867  4.67338  3.05750  1.92448  3.97537  3.44861  3.79564  3.16781  2.63446  2.96399  3.85165  3.09662  3.90465  2.98840  3.05612  2.74265  2.11187  2.34050  5.32553  4.02448    649 e - - -
          2.68618  4.42225  2.77519  2.73123  3.46354  2.40513  3.72494  3.29354  2.67741  2.69355  4.24690  2.90347  2.73739  3.18146  2.89801  2.37887  2.77519  2.98518  4.58477  3.61503
          0.02337  4.16386  4.88620  0.61958  0.77255  0.28475  1.39516
    485   2.77121  4.90280  3.05734  2.22434  4.45572  3.46319  4.00751  3.86619  2.85088  3.48680  4.31168  3.19916  4.01656  3.18162  3.28973  2.05624  1.27692  3.47620  5.72008  4.39413    650 t - - -
          2.68618  4.42225  2.77519  2.73123  3.46354  2.40513  3.72494  3.29354  2.67741  2.69355  4.24690  2.90347  2.73739  3.18146  2.89801  2.37887  2.77519  2.98518  4.58477  3.61503
          0.01603  4.53705  5.25939  0.61958  0.77255  0.48576  0.95510
    486   2.87429  5.40251  2.10248  2.06986  4.72764  3.49457  3.79258  4.22027  2.25316  3.69933  4.46198  1.76235  3.96375  2.90839  3.11385  2.81479  2.45946  3.78493  5.83756  4.40289    651 n - - -
          2.68618  4.42225  2.77519  2.73123  3.46354  2.40513  3.72494  3.29354  2.67741  2.69355  4.24690  2.90347  2.73739  3.18146  2.89801  2.37887  2.77519  2.98518  4.58477  3.61503
          0.01603  4.53705  5.25939  0.61958  0.77255  0.48576  0.95510
    487   2.78717  4.41513  3.84360  3.25092  3.47894  3.78591  4.01307  2.87541  3.00633  1.82722  3.50119  3.59098  4.16052  3.40683  2.33377  3.05955  2.42505  2.67630  2.34441  3.71670    652 l - - -
          2.68618  4.42225  2.77519  2.73123  3.46354  2.40513  3.72494  3.29354  2.67741  2.69355  4.24690  2.90347  2.73739  3.18146  2.89801  2.37887  2.77519  2.98518  4.58477  3.61503
          0.01603  4.53705  5.25939  0.61958  0.77255  0.48576  0.95510
    488   2.00993  4.82967  3.32678  2.82339  4.48713  2.62239  3.97525  3.91455  2.70095  3.49642  4.29835  3.25846  3.99084  3.13085  1.44685  2.31698  3.03100  3.48853  5.69170  4.39208    653 r - - -
          2.68618  4.42225  2.77519  2.73123  3.46354  2.40513  3.72494  3.29354  2.67741  2.69355  4.24690  2.90347  2.73739  3.18146  2.89801  2.37887  2.77519  2.98518  4.58477  3.61503
          0.01603  4.53705  5.25939  0.61958  0.77255  0.48576  0.95510
    489   2.78036  5.05986  2.99458  2.54808  4.40101  3.51492  2.23335  3.85580  2.58410  3.41818  4.21659  2.29554  2.19478  2.94889  3.03957  2.78973  2.43554  3.48296  5.60856  4.24688    654 p - - -
          2.68618  4.42225  2.77519  2.73123  3.46354  2.40513  3.72494  3.29354  2.67741  2.69355  4.24690  2.90347  2.73739  3.18146  2.89801  2.37887  2.77519  2.98518  4.58477  3.61503
          0.01603  4.53705  5.25939  0.61958  0.77255  0.48576  0.95510
    490   2.74302  4.95678  3.07276  2.56229  4.22921  2.89481  3.77529  3.64900  2.56222  2.39046  4.05693  1.93935  3.95060  2.42002  3.01569  2.77160  2.52115  3.31527  5.47804  4.14010    655 n - - -
          2.68618  4.42225  2.77519  2.73123  3.46354  2.40513  3.72494  3.29354  2.67741  2.69355  4.24690  2.90347  2.73739  3.18146  2.89801  2.37887  2.77519  2.98518  4.58477  3.61503
          0.01603  4.53705  5.25939  0.61958  0.77255  0.48576  0.95510
    491   2.71424  4.88883  2.64060  2.57002  4.12204  3.54786  3.75543  2.92881  2.07417  2.42348  3.96309  3.08618  2.75026  2.91138  3.01754  2.75569  2.46622  3.21293  5.39796  4.06914    656 k - - -
          2.68618  4.42225  2.77519  2.73123  3.46354  2.40513  3.72494  3.29354  2.67741  2.69355  4.24690  2.90347  2.73739  3.18146  2.89801  2.37887  2.77519  2.98518  4.58477  3.61503
          0.01603  4.53705  5.25939  0.61958  0.77255  0.48576  0.95510
    492   2.71387  3.23731  3.08133  2.05964  3.16617  3.53218  3.73930  3.62256  2.53055  3.21454  4.02020  2.64481  3.92616  2.29049  2.99726  2.21762  2.94633  3.28866  5.44633  4.10272    657 e - - -
          2.68618  4.42225  2.77519  2.73123  3.46354  2.40513  3.72494  3.29354  2.67741  2.69355  4.24690  2.90347  2.73739  3.18146  2.89801  2.37887  2.77519  2.98518  4.58477  3.61503
          0.01603  4.53705  5.25939  0.61958  0.77255  0.48576  0.95510
    493   2.82151  5.19590  2.93045  2.01832  4.48889  3.53755  3.76410  3.93993  2.50582  2.43464  4.25995  2.44869  3.96320  1.76391  2.95967  2.80085  3.05493  3.56245  5.64549  4.27070    658 q - - -
          2.68618  4.42225  2.77519  2.73123  3.46354  2.40513  3.72494  3.29354  2.67741  2.69355  4.24690  2.90347  2.73739  3.18146  2.89801  2.37887  2.77519  2.98518  4.58477  3.61503
          0.01603  4.53705  5.25939  0.61958  0.77255  0.48576  0.95510
    494   2.30705  5.30212  1.88087  2.05511  4.63832  3.49574  3.83256  4.10245  2.66528  3.62968  4.41459  2.98973  3.98036  2.96206  3.17781  2.83436  1.78873  3.69645  5.80307  4.38927    659 t - - -
          2.68618  4.42225  2.77519  2.73123  3.46354  2.40513  3.72494  3.29354  2.67741  2.69355  4.24690  2.90347  2.73739  3.18146  2.89801  2.37887  2.77519  2.98518  4.58477  3.61503
          0.01603  4.53705  5.25939  0.61958  0.77255  0.48576  0.95510
    495   2.17336  4.81898  3.17304  2.64593  4.06133  3.56042  3.80859  3.46147  2.63094  2.03930  3.93112  2.66896  3.97019  2.27154  3.06830  2.39848  2.96947  3.16063  5.36872  4.05963    660 l - - -
          2.68618  4.42225  2.77519  2.73123  3.46354  2.40513  3.72494  3.29354  2.67741  2.69355  4.24690  2.90347  2.73739  3.18146  2.89801  2.37887  2.77519  2.98518  4.58477  3.61503
          0.01603  4.53705  5.25939  0.61958  0.77255  0.48576  0.95510
    496   2.79434  4.57675  3.87711  3.48057  3.84278  3.61099  4.37305  3.19015  3.38746  1.54305  3.90903  3.73518  4.21031  3.73791  3.66767  1.18753  3.16923  2.97315  5.39549  4.10461    661 s - - -
          2.68618  4.42225  2.77519  2.73123  3.46354  2.40513  3.72494  3.29354  2.67741  2.69355  4.24690  2.90347  2.73739  3.18146  2.89801  2.37887  2.77519  2.98518  4.58477  3.61503
          0.01603  4.53705  5.25939  0.61958  0.77255  0.48576  0.95510
    497   3.04811  5.56511  2.66360  1.20104  4.89900  3.54293  3.89022  4.38564  2.12654  3.85412  4.65092  2.04757  4.06006  3.02208  3.13520  2.97052  3.29757  3.95960  5.97871  4.55332    662 e - - -
          2.68618  4.42225  2.77519  2.73123  3.46354  2.40513  3.72494  3.29354  2.67741  2.69355  4.24690  2.90347  2.73739  3.18146  2.89801  2.37887  2.77519  2.98518  4.58477  3.61503
          0.01603  4.53705  5.25939  0.61958  0.77255  0.48576  0.95510
    498   2.74452  4.36472  3.88781  3.34651  3.56701  3.74832  4.14965  2.08301  3.27582  2.60713  3.54204  3.08432  4.17669  3.56033  3.56589  1.87892  3.00871  1.67604  5.06426  3.84699    663 v - - -
          2.68618  4.42225  2.77519  2.73123  3.46354  2.40513  3.72494  3.29354  2.67741  2.69355  4.24690  2.90347  2.73739  3.18146  2.89801  2.37887  2.77519  2.98518  4.58477  3.61503
          0.01603  4.53705  5.25939  0.61958  0.77255  0.48576  0.95510
    499   2.92584  5.36039  2.20323  2.44933  4.81102  2.51967  3.91958  4.30527  2.79557  3.80887  4.59466  1.77074  4.01445  3.05595  3.32568  1.69593  3.21117  3.85506  5.96473  4.52931    664 s - - -
          2.68618  4.42276  2.77396  2.72998  3.46283  2.40564  3.72546  3.29405  2.67792  2.69302  4.24741  2.90398  2.73791  3.18020  2.89852  2.37900  2.77509  2.98570  4.58528  3.61554
          0.48261  1.22348  2.42337  1.80915  0.17888  0.48576  0.95510
    500   3.05592  5.61743  2.05618  1.14190  4.94090  3.45227  3.92279  4.45464  2.86575  3.93848  4.74876  2.91718  4.02841  3.06940  3.43522  2.03895  3.33115  4.01343  6.08976  4.60405    672 e - - -
          2.68618  4.42225  2.77519  2.73123  3.46354  2.40513  3.72494  3.29354  2.67741  2.69355  4.24690  2.90347  2.73739  3.18146  2.89801  2.37887  2.77519  2.98518  4.58477  3.61503
          0.01750  4.44993  5.17228  0.61958  0.77255  0.62384  0.76762
    501   2.29326  5.13627  2.21455  2.23781  4.44087  2.52425  3.70409  3.89945  2.48044  3.42812  4.20004  2.95800  3.89071  2.45256  2.97170  2.70794  2.96637  2.76386  5.60251  4.21195    673 d - - -
          2.68618  4.42225  2.77519  2.73123  3.46354  2.40513  3.72494  3.29354  2.67741  2.69355  4.24690  2.90347  2.73739  3.18146  2.89801  2.37887  2.77519  2.98518  4.58477  3.61503
          0.01750  4.44993  5.17228  0.61958  0.77255  0.62384  0.76762
    502   2.26152  4.28089  3.78683  3.21525  2.41228  3.70864  2.88184  2.51109  3.14346  2.48463  3.39396  3.54938  4.08812  3.41741  3.43363  2.27639  2.91254  2.23752  4.87534  3.65587    674 v - - -
          2.68618  4.42225  2.77519  2.73123  3.46354  2.40513  3.72494  3.29354  2.67741  2.69355  4.24690  2.90347  2.73739  3.18146  2.89801  2.37887  2.77519  2.98518  4.58477  3.61503
          0.01750  4.44993  5.17228  0.61958  0.77255  0.40819  1.09318
    503   2.67386  4.71867  3.28519  2.76527  4.10974  2.43395  3.91005  2.74266  2.76487  3.15415  3.98881  2.65684  3.97242  3.10064  3.19768  1.80530  2.22839  3.17947  5.43149  4.13589    675 s - - -
          2.68618  4.42225  2.77519  2.73123  3.46354  2.40513  3.72494  3.29354  2.67741  2.69355  4.24690  2.90347  2.73739  3.18146  2.89801  2.37887  2.77519  2.98518  4.58477  3.61503
          0.01603  4.53705  5.25939  0.61958  0.77255  0.48576  0.95510
    504   2.18338  5.29406  2.16701  1.95978  4.62120  3.49208  3.74572  4.10304  2.52473  3.59377  4.35079  2.96149  3.92971  2.07489  3.02789  2.75679  2.58579  3.67700  5.73803  4.32091    676 e - - -
          2.68618  4.42225  2.77519  2.73123  3.46354  2.40513  3.72494  3.29354  2.67741  2.69355  4.24690  2.90347  2.73739  3.18146  2.89801  2.37887  2.77519  2.98518  4.58477  3.61503
          0.01603  4.53705  5.25939  0.61958  0.77255  0.48576  0.95510
    505   2.74176  4.90951  3.07369  2.72931  4.58371  1.37284  4.02152  4.03471  2.84887  3.61152  4.41229  3.19778  2.65889  2.52570  3.29271  2.25847  3.08481  3.58752  5.80739  4.47151    677 g - - -
          2.68618  4.42225  2.77519  2.73123  3.46354  2.40513  3.72494  3.29354  2.67741  2.69355  4.24690  2.90347  2.73739  3.18146  2.89801  2.37887  2.77519  2.98518  4.58477  3.61503
          0.01603  4.53705  5.25939  0.61958  0.77255  0.48576  0.95510
    506   2.30834  5.11911  2.96182  1.98805  4.45627  3.49852  3.74619  3.91046  2.51443  3.44527  4.21980  3.01042  3.92286  2.48684  2.99511  1.81446  2.52511  3.51715  5.62264  4.24199    678 s - - -
          2.68618  4.42225  2.77519  2.73123  3.46354  2.40513  3.72494  3.29354  2.67741  2.69355  4.24690  2.90347  2.73739  3.18146  2.89801  2.37887  2.77519  2.98518  4.58477  3.61503
          0.01603  4.53705  5.25939  0.61958  0.77255  0.48576  0.95510
    507   2.72298  4.86952  3.10117  2.79707  4.67694  3.39088  4.10876  4.15178  2.96515  3.72793  4.52340  1.98667  2.34949  3.27616  3.41051  1.30312  3.10025  3.65545  5.90438  4.56646    679 s - - -
          2.68618  4.42225  2.77519  2.73123  3.46354  2.40513  3.72494  3.29354  2.67741  2.69355  4.24690  2.90347  2.73739  3.18146  2.89801  2.37887  2.77519  2.98518  4.58477  3.61503
          0.01603  4.53705  5.25939  0.61958  0.77255  0.48576  0.95510
    508   2.76687  4.98443  3.14869  2.58742  4.24738  3.57417  3.75430  3.66237  2.47618  2.39812  4.05840  2.59836  3.96432  2.40879  2.27128  2.79190  2.08039  3.33237  5.46623  4.14045    680 t - - -
          2.68618  4.42225  2.77519  2.73123  3.46354  2.40513  3.72494  3.29354  2.67741  2.69355  4.24690  2.90347  2.73739  3.18146  2.89801  2.37887  2.77519  2.98518  4.58477  3.61503
          0.01603  4.53705  5.25939  0.61958  0.77255  0.48576  0.95510
    509   2.71776  4.26360  3.95926  3.38072  2.78309  3.78036  4.06649  2.10400  3.28658  1.97261  3.36502  3.67179  3.06189  3.54512  2.71887  3.05308  2.27369  2.50693  4.86795  3.66488    681 l - - -
          2.68618  4.42225  2.77519  2.73123  3.46354  2.40513  3.72494  3.29354  2.67741  2.69355  4.24690  2.90347  2.73739  3.18146  2.89801  2.37887  2.77519  2.98518  4.58477  3.61503
          0.01603  4.53705  5.25939  0.61958  0.77255  0.48576  0.95510
    510   2.72059  4.93926  3.09989  2.06571  4.18496  3.54212  3.74314  2.90761  2.52746  2.46128  4.00915  2.53918  2.73123  2.88916  2.59466  2.74892  2.95145  3.27444  5.43566  4.09811    682 e - - -
          2.68618  4.42225  2.77519  2.73123  3.46354  2.40513  3.72494  3.29354  2.67741  2.69355  4.24690  2.90347  2.73739  3.18146  2.89801  2.37887  2.77519  2.98518  4.58477  3.61503
          0.01603  4.53705  5.25939  0.61958  0.77255  0.48576  0.95510
    511   2.04382  4.64399  3.37488  2.88259  4.04562  3.50262  3.98885  3.42582  2.87794  2.19739  3.95775  2.66586  4.00609  3.21163  3.28389  1.58795  2.98476  3.11218  5.40464  4.12818    683 s - - -
          2.68618  4.42225  2.77519  2.73123  3.46354  2.40513  3.72494  3.29354  2.67741  2.69355  4.24690  2.90347  2.73739  3.18146  2.89801  2.37887  2.77519  2.98518  4.58477  3.61503
          0.01603  4.53705  5.25939  0.61958  0.77255  0.48576  0.95510
    512   2.72232  4.84483  3.25155  2.70595  4.22497  3.52834  3.85177  3.62969  2.61084  3.24375  4.06677  3.18372  2.54893  3.01486  1.94359  1.91609  2.99224  2.64731  5.48490  4.17761    684 s - - -
          2.68618  4.42225  2.77519  2.73123  3.46354  2.40513  3.72494  3.29354  2.67741  2.69355  4.24690  2.90347  2.73739  3.18146  2.89801  2.37887  2.77519  2.98518  4.58477  3.61503
          0.01603  4.53705  5.25939  0.61958  0.77255  0.48576  0.95510
    513   3.05649  4.61369  4.23178  3.68757  3.43061  4.08693  4.43392  2.67843  3.54512  1.42876  2.61258  4.00086  1.58256  3.83541  3.79219  3.39991  3.30671  2.65471  5.18456  4.00972    685 l - - -
          2.68618  4.42225  2.77519  2.73123  3.46354  2.40513  3.72494  3.29354  2.67741  2.69355  4.24690  2.90347  2.73739  3.18146  2.89801  2.37887  2.77519  2.98518  4.58477  3.61503
          0.01603  4.53705  5.25939  0.61958  0.77255  0.48576  0.95510
    514   1.42274  4.44075  4.10569  3.81190  4.61179  3.28610  4.74039  3.81733  3.78450  3.66341  4.54580  3.80512  4.06247  4.06319  4.02932  2.75284  0.94808  3.33704  6.01449  4.84278    686 t - - -
          2.68618  4.42225  2.77519  2.73123  3.46354  2.40513  3.72494  3.29354  2.67741  2.69355  4.24690  2.90347  2.73739  3.18146  2.89801  2.37887  2.77519  2.98518  4.58477  3.61503
          0.01603  4.53705  5.25939  0.61958  0.77255  0.48576  0.95510
    515   2.74593  4.90418  3.15988  2.08203  4.10365  3.57386  3.02687  3.54641  2.53954  3.15441  3.97889  3.11332  3.96304  2.92606  2.32398  2.78893  2.97463  2.61330  5.38175  2.36695    687 e - - -
          2.68618  4.42225  2.77519  2.73123  3.46354  2.40513  3.72494  3.29354  2.67741  2.69355  4.24690  2.90347  2.73739  3.18146  2.89801  2.37887  2.77519  2.98518  4.58477  3.61503
          0.09379  4.53705  2.54058  0.61958  0.77255  0.48576  0.95510
    516   2.26385  4.48128  3.47631  2.91500  2.56231  3.64260  3.88705  2.99230  2.85627  2.10110  3.58246  2.44609  4.02808  3.18507  2.65147  2.88590  2.92981  2.75990  5.04267  3.78637    688 l - - -
          2.68618  4.42225  2.77519  2.73123  3.46354  2.40513  3.72494  3.29354  2.67741  2.69355  4.24690  2.90347  2.73739  3.18146  2.89801  2.37887  2.77519  2.98518  4.58477  3.61503
          0.01732  4.46057  5.18292  0.61958  0.77255  0.60857  0.78554
    517   2.06792  4.25630  4.17969  3.60790  3.28969  3.86400  4.16621  2.54219  3.48883  1.98014  3.34001  3.83277  4.23843  3.72497  3.68804  3.15833  3.00930  1.88154  4.84526  2.09371    689 v - - -
          2.68618  4.42225  2.77519  2.73123  3.46354  2.40513  3.72494  3.29354  2.67741  2.69355  4.24690  2.90347  2.73739  3.18146  2.89801  2.37887  2.77519  2.98518  4.58477  3.61503
          0.01732  4.46057  5.18292  0.61958  0.77255  0.60857  0.78554
    518   2.69117  4.83005  2.62258  2.20512  4.05081  3.53151  3.74350  2.76889  2.56281  2.34332  3.31971  2.38689  3.92306  2.90850  3.01846  2.74304  2.92292  3.14418  5.34576  4.02418    690 e - - -
          2.68618  4.42225  2.77519  2.73123  3.46354  2.40513  3.72494  3.29354  2.67741  2.69355  4.24690  2.90347  2.73739  3.18146  2.89801  2.37887  2.77519  2.98518  4.58477  3.61503
          0.01732  4.46057  5.18292  0.61958  0.77255  0.60857  0.78554
    519   2.84326  5.27517  2.98581  1.74896  4.63460  2.41427  3.72009  4.08658  1.89260  3.56094  4.33362  3.02441  3.95955  2.83103  2.26136  2.80649  3.06693  3.67826  5.67820  4.31805    691 e - - -
          2.68618  4.42225  2.77519  2.73123  3.46354  2.40513  3.72494  3.29354  2.67741  2.69355  4.24690  2.90347  2.73739  3.18146  2.89801  2.37887  2.77519  2.98518  4.58477  3.61503
          0.01732  4.46057  5.18292  0.61958  0.77255  0.60857  0.78554
    520   2.31605  4.69986  3.24307  2.83295  4.40406  3.36361  4.03919  3.82100  2.89060  3.44745  4.26143  2.37391  1.74188  3.22052  3.31534  2.72156  1.91938  3.39371  5.68155  4.38162    692 p - - -
          2.68618  4.42225  2.77519  2.73123  3.46354  2.40513  3.72494  3.29354  2.67741  2.69355  4.24690  2.90347  2.73739  3.18146  2.89801  2.37887  2.77519  2.98518  4.58477  3.61503
          0.01732  4.46057  5.18292  0.61958  0.77255  0.60857  0.78554
    521   2.61121  4.52823  3.46220  2.96839  3.98708  2.30983  4.03044  2.26666  2.95948  3.05094  3.91122  3.35144  2.69280  3.27869  3.34780  1.72951  2.94185  3.04068  5.36734  4.11026    693 s - - -
          2.68618  4.42225  2.77519  2.73123  3.46354  2.40513  3.72494  3.29354  2.67741  2.69355  4.24690  2.90347  2.73739  3.18146  2.89801  2.37887  2.77519  2.98518  4.58477  3.61503
          0.11342  4.46057  2.34689  0.61958  0.77255  0.60857  0.78554
    522   2.83854  4.49794  3.74733  3.23173  3.18522  3.78246  3.96140  2.90982  3.12322  1.89458  3.54531  3.57712  1.81802  3.44880  3.42154  3.07750  3.08461  2.73881  4.75570  2.44700    694 p - - -
          2.68618  4.42225  2.77519  2.73123  3.46354  2.40513  3.72494  3.29354  2.67741  2.69355  4.24690  2.90347  2.73739  3.18146  2.89801  2.37887  2.77519  2.98518  4.58477  3.61503
          0.01905  4.36620  5.08855  0.61958  0.77255  0.35797  1.20097
    523   2.72429  5.08741  3.02787  2.04704  4.38195  3.51594  2.96559  3.82877  2.45357  3.36922  4.14543  3.00991  2.74913  2.82561  2.28719  2.71621  2.47620  2.89108  5.55163  4.18090    695 e - - -
          2.68618  4.42225  2.77519  2.73123  3.46354  2.40513  3.72494  3.29354  2.67741  2.69355  4.24690  2.90347  2.73739  3.18146  2.89801  2.37887  2.77519  2.98518  4.58477  3.61503
          0.01603  4.53705  5.25939  0.61958  0.77255  0.48576  0.95510
    524   2.74343  5.00404  2.32446  2.53280  4.32582  2.85615  3.79171  3.75283  2.59802  3.33783  4.13880  2.50209  3.94368  2.93308  3.07467  2.76048  1.95171  2.47419  5.55799  4.20209    696 t - - -
          2.68618  4.42225  2.77519  2.73123  3.46354  2.40513  3.72494  3.29354  2.67741  2.69355  4.24690  2.90347  2.73739  3.18146  2.89801  2.37887  2.77519  2.98518  4.58477  3.61503
          0.01603  4.53705  5.25939  0.61958  0.77255  0.48576  0.95510
    525   2.73872  5.19228  2.51571  2.00550  4.51028  3.49504  3.01516  3.98066  2.45784  2.58177  4.24214  2.97098  3.90130  2.37633  2.94801  2.15819  2.97178  3.56892  5.63909  4.24009    697 e - - -
          2.68618  4.42225  2.77519  2.73123  3.46354  2.40513  3.72494  3.29354  2.67741  2.69355  4.24690  2.90347  2.73739  3.18146  2.89801  2.37887  2.77519  2.98518  4.58477  3.61503
          0.01603  4.53705  5.25939  0.61958  0.77255  0.48576  0.95510
    526   3.00825  5.56467  1.63731  1.62523  4.88758  3.49467  3.89646  4.39433  2.78413  3.87259  4.65914  2.95593  2.39245  3.02912  3.33390  2.35239  3.26961  3.95288  6.01773  4.55116    698 e - - -
          2.68618  4.42225  2.77519  2.73123  3.46354  2.40513  3.72494  3.29354  2.67741  2.69355  4.24690  2.90347  2.73739  3.18146  2.89801  2.37887  2.77519  2.98518  4.58477  3.61503
          0.01603  4.53705  5.25939  0.61958  0.77255  0.48576  0.95510
    527   2.72263  4.67325  3.31616  2.75144  3.84983  3.61498  3.83099  3.23535  2.69517  2.27666  3.76247  3.22710  3.99960  2.36534  2.34780  2.38117  2.95291  2.52789  5.21405  3.10507    699 l - - -
          2.68618  4.42225  2.77519  2.73123  3.46354  2.40513  3.72494  3.29354  2.67741  2.69355  4.24690  2.90347  2.73739  3.18146  2.89801  2.37887  2.77519  2.98518  4.58477  3.61503
          0.01603  4.53705  5.25939  0.61958  0.77255  0.48576  0.95510
    528   2.37961  5.12658  2.59951  2.03008  4.43036  2.77981  3.70239  3.88766  2.45649  3.41421  4.18120  2.98919  3.90126  2.81577  2.29611  2.70652  2.95570  3.49559  3.04418  4.20132    700 e - - -
          2.68618  4.42225  2.77519  2.73123  3.46354  2.40513  3.72494  3.29354  2.67741  2.69355  4.24690  2.90347  2.73739  3.18146  2.89801  2.37887  2.77519  2.98518  4.58477  3.61503
          0.01603  4.53705  5.25939  0.61958  0.77255  0.48576  0.95510
    529   2.36764  4.26593  3.92485  3.34739  2.73513  3.76607  4.05090  2.72193  3.26072  2.11856  2.42277  3.64727  4.13966  3.52024  2.71728  2.32241  2.94171  2.33146  4.86894  3.66399    701 l - - -
          2.68618  4.42225  2.77519  2.73123  3.46354  2.40513  3.72494  3.29354  2.67741  2.69355  4.24690  2.90347  2.73739  3.18146  2.89801  2.37887  2.77519  2.98518  4.58477  3.61503
          0.01603  4.53705  5.25939  0.61958  0.77255  0.48576  0.95510
    530   1.63807  4.83284  3.25997  2.73835  4.38041  3.46104  3.91176  3.80691  2.68000  3.39808  4.20057  3.19960  2.88095  3.06526  2.10687  2.07309  2.99115  3.40909  5.61209  4.29645    702 a - - -
          2.68618  4.42225  2.77519  2.73123  3.46354  2.40513  3.72494  3.29354  2.67741  2.69355  4.24690  2.90347  2.73739  3.18146  2.89801  2.37887  2.77519  2.98518  4.58477  3.61503
          0.01603  4.53705  5.25939  0.61958  0.77255  0.48576  0.95510
    531   3.18085  5.39714  3.56540  2.91583  4.86201  3.84130  3.83210  4.22616  1.68227  3.66259  4.49762  3.35454  1.94617  2.95579  1.42063  3.16542  3.36361  3.87448  5.71516  4.50656    703 r - - -
          2.68618  4.42225  2.77519  2.73123  3.46354  2.40513  3.72494  3.29354  2.67741  2.69355  4.24690  2.90347  2.73739  3.18146  2.89801  2.37887  2.77519  2.98518  4.58477  3.61503
          0.01603  4.53705  5.25939  0.61958  0.77255  0.48576  0.95510
    532   2.32486  5.17169  2.27883  2.18146  4.47533  3.50038  3.72806  3.93585  2.50166  2.54455  4.23062  2.53155  2.64334  2.84436  2.99342  2.73320  2.99219  3.54090  5.63244  4.24020    704 e - - -
          2.68618  4.42225  2.77519  2.73123  3.46354  2.40513  3.72494  3.29354  2.67741  2.69355  4.24690  2.90347  2.73739  3.18146  2.89801  2.37887  2.77519  2.98518  4.58477  3.61503
          0.01603  4.53705  5.25939  0.61958  0.77255  0.48576  0.95510
    533   2.34387  4.94558  2.55694  2.53197  4.19389  3.53293  3.73590  2.92313  2.52623  3.20886  4.01439  2.64759  3.92440  2.87888  2.32550  2.73605  2.68814  3.28321  5.44152  2.80735    705 r - - -
          2.68618  4.42225  2.77519  2.73123  3.46354  2.40513  3.72494  3.29354  2.67741  2.69355  4.24690  2.90347  2.73739  3.18146  2.89801  2.37887  2.77519  2.98518  4.58477  3.61503
          0.01603  4.53705  5.25939  0.61958  0.77255  0.48576  0.95510
    534   2.72107  4.69006  3.36114  2.80663  3.96046  3.58108  3.88379  3.33842  2.71232  3.00061  2.54438  3.26288  4.00953  3.09621  2.48466  1.61948  2.53204  3.05570  5.30675  4.03199    706 s - - -
          2.68618  4.42225  2.77519  2.73123  3.46354  2.40513  3.72494  3.29354  2.67741  2.69355  4.24690  2.90347  2.73739  3.18146  2.89801  2.37887  2.77519  2.98518  4.58477  3.61503
          0.01603  4.53705  5.25939  0.61958  0.77255  0.48576  0.95510
    535   2.18352  4.65296  3.34293  2.77713  3.83217  3.62370  3.84323  2.42130  2.38603  2.46452  3.74539  3.24682  2.66795  3.07066  2.54071  2.85063  2.95595  2.94570  5.20256  3.93082    707 a - - -
          2.68618  4.42225  2.77519  2.73123  3.46354  2.40513  3.72494  3.29354  2.67741  2.69355  4.24690  2.90347  2.73739  3.18146  2.89801  2.37887  2.77519  2.98518  4.58477  3.61503
          0.01603  4.53705  5.25939  0.61958  0.77255  0.48576  0.95510
    536   1.94950  4.78088  3.24217  2.82550  4.56536  3.37906  4.06120  4.01476  2.89921  3.60214  4.39102  2.14959  2.85189  3.22225  3.34365  1.44977  3.01765  3.53730  5.80065  4.48036    708 s - - -
          2.68618  4.42225  2.77519  2.73123  3.46354  2.40513  3.72494  3.29354  2.67741  2.69355  4.24690  2.90347  2.73739  3.18146  2.89801  2.37887  2.77519  2.98518  4.58477  3.61503
          0.01603  4.53705  5.25939  0.61958  0.77255  0.48576  0.95510
    537   2.77949  5.06312  3.02033  2.53431  4.31873  3.53964  3.76867  3.79094  2.23512  3.35525  4.15632  2.04481  3.95855  2.90862  2.97964  1.79028  3.01755  3.43564  5.53681  2.95414    709 s - - -
          2.68618  4.42225  2.77519  2.73123  3.46354  2.40513  3.72494  3.29354  2.67741  2.69355  4.24690  2.90347  2.73739  3.18146  2.89801  2.37887  2.77519  2.98518  4.58477  3.61503
          0.01603  4.53705  5.25939  0.61958  0.77255  0.48576  0.95510
    538   3.86301  5.45395  4.54143  4.50232  5.36891  4.10720  5.47478  5.15176  4.62907  4.67150  5.77840  4.72523  0.18577  4.99049  4.75315  4.06056  4.35900  4.70740  6.31365  5.51188    710 P - - -
          2.68618  4.42225  2.77519  2.73123  3.46354  2.40513  3.72494  3.29354  2.67741  2.69355  4.24690  2.90347  2.73739  3.18146  2.89801  2.37887  2.77519  2.98518  4.58477  3.61503
          0.01603  4.53705  5.25939  0.61958  0.77255  0.48576  0.95510
    539   2.79785  4.50813  3.61108  2.29895  1.69512  3.74987  3.94076  2.99832  3.05143  2.69046  3.61017  3.48029  4.13719  3.35097  3.39567  3.01343  2.42980  2.78113  4.87295  2.81455    711 f - - -
          2.68618  4.42225  2.77519  2.73123  3.46354  2.40513  3.72494  3.29354  2.67741  2.69355  4.24690  2.90347  2.73739  3.18146  2.89801  2.37887  2.77519  2.98518  4.58477  3.61503
          0.27221  4.53705  1.48017  0.61958  0.77255  0.48576  0.95510
    540   2.79569  5.31057  2.13347  1.81028  4.63628  3.40709  3.70285  4.12406  2.49390  3.60429  4.37298  2.39124  3.87841  2.82097  2.12015  2.73658  3.03892  3.69441  5.74143  4.31468    712 e - - -
          2.68618  4.42225  2.77519  2.73123  3.46354  2.40513  3.72494  3.29354  2.67741  2.69355  4.24690  2.90347  2.73739  3.18146  2.89801  2.37887  2.77519  2.98518  4.58477  3.61503
          0.02066  4.28550  5.00785  0.61958  0.77255  0.81846  0.58180
    541   2.00041  4.68591  3.06610  2.67088  4.38786  3.28192  3.91752  3.82754  2.76034  3.42538  4.22641  2.08865  2.23025  3.08387  3.20398  2.16534  2.91252  3.38271  5.63732  4.31637    713 a - - -
          2.68618  4.42225  2.77519  2.73123  3.46354  2.40513  3.72494  3.29354  2.67741  2.69355  4.24690  2.90347  2.73739  3.18146  2.89801  2.37887  2.77519  2.98518  4.58477  3.61503
          0.02066  4.28550  5.00785  0.61958  0.77255  0.81846  0.58180
    542   2.80588  5.03831  2.69254  2.03069  4.55832  2.31469  3.90652  4.01176  2.78086  3.58423  4.41114  3.00634  1.59039  3.07475  3.25102  2.81593  3.12090  3.60239  5.77317  4.41076    714 p - - -
          2.68618  4.42225  2.77519  2.73123  3.46354  2.40513  3.72494  3.29354  2.67741  2.69355  4.24690  2.90347  2.73739  3.18146  2.89801  2.37887  2.77519  2.98518  4.58477  3.61503
          0.12232  4.28550  2.28904  0.61958  0.77255  0.81846  0.58180
    543   2.73310  5.00674  2.93612  1.89912  4.33931  3.45465  3.67428  3.75301  2.34608  3.30807  4.11892  2.98242  3.88286  2.81031  2.18934  2.73511  2.10425  3.39714  5.49113  4.15971    715 e - - -
          2.68637  4.42244  2.77539  2.73142  3.46373  2.40503  3.72514  3.29373  2.67760  2.69336  4.24709  2.90366  2.73699  3.18073  2.89750  2.37878  2.77539  2.98537  4.58496  3.61522
          0.46652  1.00668  4.90838  1.02149  0.44638  0.29068  1.37735
    544   2.79458  4.52695  3.63281  3.06337  3.57900  3.75234  2.97037  2.97535  2.91624  1.85358  2.11231  3.46999  4.12635  2.35768  3.24265  3.00745  3.02263  2.78415  5.05609  3.80671    719 l - - -
          2.68618  4.42225  2.77519  2.73123  3.46354  2.40513  3.72494  3.29354  2.67741  2.69355  4.24690  2.90347  2.73739  3.18146  2.89801  2.37887  2.77519  2.98518  4.58477  3.61503
          0.01603  4.53705  5.25939  0.61958  0.77255  0.48576  0.95510
    545   2.37510  4.37029  3.70880  3.13956  3.50220  3.72164  3.99289  2.20954  3.07886  2.57053  2.79370  3.51139  4.10138  2.47968  3.40161  2.25757  2.94822  2.21403  4.96972  3.74739    720 i - - -
          2.68618  4.42225  2.77519  2.73123  3.46354  2.40513  3.72494  3.29354  2.67741  2.69355  4.24690  2.90347  2.73739  3.18146  2.89801  2.37887  2.77519  2.98518  4.58477  3.61503
          0.01603  4.53705  5.25939  0.61958  0.77255  0.48576  0.95510
    546   2.78495  5.12207  3.05773  2.53830  4.47497  3.54013  3.75708  3.91627  1.98959  3.44714  4.23079  3.06119  3.95636  2.37192  2.88416  1.73436  2.29452  3.53167  5.61467  4.26006    721 s - - -
          2.68618  4.42225  2.77519  2.73123  3.46354  2.40513  3.72494  3.29354  2.67741  2.69355  4.24690  2.90347  2.73739  3.18146  2.89801  2.37887  2.77519  2.98518  4.58477  3.61503
          0.01603  4.53705  5.25939  0.61958  0.77255  0.48576  0.95510
    547   2.15592  5.13148  2.99590  2.52394  4.53867  3.50660  3.78522  3.99272  1.78147  3.51652  4.29252  2.00466  3.95149  2.90657  2.96787  2.28582  3.03211  3.58418  5.67782  4.30763    722 k - - -
          2.68618  4.42225  2.77519  2.73123  3.46354  2.40513  3.72494  3.29354  2.67741  2.69355  4.24690  2.90347  2.73739  3.18146  2.89801  2.37887  2.77519  2.98518  4.58477  3.61503
          0.01603  4.53705  5.25939  0.61958  0.77255  0.48576  0.95510
    548   3.02718  4.44599  4.56345  3.97611  3.38219  4.18826  4.50113  1.86390  3.79181  1.20895  3.28454  4.18475  4.51100  4.03088  2.71145  3.49514  3.25805  2.02498  5.09549  3.93910    723 l - - -
          2.68666  4.42273  2.77506  2.73112  3.46402  2.40494  3.72542  3.29402  2.67757  2.69201  4.24738  2.90355  2.73728  3.18194  2.89849  2.37888  2.77471  2.98566  4.58313  3.61551
          0.81752  1.41959  1.14992  1.90787  0.16063  0.48576  0.95510
    549   2.98220  5.59352  1.80536  1.55937  4.88267  3.30603  3.80748  4.41017  2.78945  3.88392  4.70901  1.78453  3.90536  2.96094  3.38001  2.86667  3.26061  3.96634  6.03320  4.52285    732 e - - -
          2.68618  4.42225  2.77519  2.73123  3.46354  2.40513  3.72494  3.29354  2.67741  2.69355  4.24690  2.90347  2.73739  3.18146  2.89801  2.37887  2.77519  2.98518  4.58477  3.61503
          0.02337  4.16386  4.88620  0.61958  0.77255  0.67490  0.71174
    550   2.85556  4.34839  4.20680  3.67010  2.10171  3.90677  4.13195  2.60490  3.55021  1.38032  3.28598  3.87708  4.28716  3.77190  3.74256  2.45520  3.10415  2.49737  4.69416  3.32613    733 l - - -
          2.68618  4.42225  2.77519  2.73123  3.46354  2.40513  3.72494  3.29354  2.67741  2.69355  4.24690  2.90347  2.73739  3.18146  2.89801  2.37887  2.77519  2.98518  4.58477  3.61503
          0.02040  4.29803  5.02037  0.61958  0.77255  0.80591  0.59182
    551   2.81384  5.22494  2.68881  1.82549  4.56180  3.42656  3.74091  4.02815  2.51775  3.54324  4.33642  2.92076  3.90809  2.03762  2.98361  1.87472  3.06387  3.62797  5.70231  4.30603    734 e - - -
          2.68618  4.42225  2.77519  2.73123  3.46354  2.40513  3.72494  3.29354  2.67741  2.69355  4.24690  2.90347  2.73739  3.18146  2.89801  2.37887  2.77519  2.98518  4.58477  3.61503
          0.02040  4.29803  5.02037  0.61958  0.77255  0.80591  0.59182
    552   2.75690  4.43492  3.93978  3.49507  2.28953  3.64162  4.19942  2.82983  3.41792  2.53066  3.63101  3.72730  4.17906  3.70552  3.68095  3.02476  1.23451  2.65455  4.95996  3.56199    735 t - - -
          2.68618  4.42225  2.77519  2.73123  3.46354  2.40513  3.72494  3.29354  2.67741  2.69355  4.24690  2.90347  2.73739  3.18146  2.89801  2.37887  2.77519  2.98518  4.58477  3.61503
          0.02040  4.29803  5.02037  0.61958  0.77255  0.80591  0.59182
    553   2.71361  5.10416  2.34093  2.38860  4.46350  2.58168  3.69696  3.92586  2.46689  3.44825  4.22471  2.92868  2.46627  2.81927  2.19398  2.69297  2.96296  3.52116  5.61322  4.22576    736 r - - -
          2.68618  4.42225  2.77519  2.73123  3.46354  2.40513  3.72494  3.29354  2.67741  2.69355  4.24690  2.90347  2.73739  3.18146  2.89801  2.37887  2.77519  2.98518  4.58477  3.61503
          0.02040  4.29803  5.02037  0.61958  0.77255  0.80591  0.59182
    554   2.74008  4.95063  2.97003  2.57961  4.46663  2.00243  3.82191  3.90253  1.86187  3.45904  4.26963  3.07094  2.27734  2.97071  2.93018  2.76777  3.03059  3.50252  5.63068  4.30740    737 k - - -
          2.68539  4.42250  2.77544  2.73148  3.46378  2.40509  3.72519  3.29320  2.67714  2.69347  4.24714  2.90371  2.73764  3.18171  2.89825  2.37888  2.77544  2.98543  4.58502  3.61337
          0.55198  0.87326  5.02037  1.03656  0.43800  0.32762  1.27524
    555   2.74110  5.11389  2.57765  2.48110  4.41571  3.52439  3.71031  2.71701  1.93508  3.39542  4.17073  3.01533  2.67568  2.82716  2.29042  2.72942  2.97047  3.48107  5.56985  4.20028    741 k - - -
          2.68618  4.42225  2.77519  2.73123  3.46354  2.40513  3.72494  3.29354  2.67741  2.69355  4.24690  2.90347  2.73739  3.18146  2.89801  2.37887  2.77519  2.98518  4.58477  3.61503
          0.01603  4.53705  5.25939  0.61958  0.77255  0.48576  0.95510
    556   2.77632  5.24985  2.50985  2.42709  4.58440  3.50109  3.72424  4.06018  2.47084  3.55130  4.30689  2.70000  3.92088  2.23258  2.43777  1.71349  3.01148  3.63801  5.69256  4.28919    742 s - - -
          2.68618  4.42225  2.77519  2.73123  3.46354  2.40513  3.72494  3.29354  2.67741  2.69355  4.24690  2.90347  2.73739  3.18146  2.89801  2.37887  2.77519  2.98518  4.58477  3.61503
          0.01603  4.53705  5.25939  0.61958  0.77255  0.48576  0.95510
    557   2.22998  5.16230  2.29052  2.02096  4.47408  3.49699  3.70706  3.93668  2.46670  3.45457  4.21691  2.97869  3.90255  2.38198  2.95609  2.71002  2.58027  2.81240  5.61845  4.22551    743 e - - -
          2.68618  4.42225  2.77519  2.73123  3.46354  2.40513  3.72494  3.29354  2.67741  2.69355  4.24690  2.90347  2.73739  3.18146  2.89801  2.37887  2.77519  2.98518  4.58477  3.61503
          0.01603  4.53705  5.25939  0.61958  0.77255  0.48576  0.95510
    558   2.35416  4.97166  3.11433  2.56816  4.29100  3.52789  3.76613  3.71413  2.52079  3.29448  4.09537  2.35088  2.63186  2.90461  2.00249  2.75249  2.97301  2.79912  5.50898  4.16879    744 r - - -
          2.68618  4.42225  2.77519  2.73123  3.46354  2.40513  3.72494  3.29354  2.67741  2.69355  4.24690  2.90347  2.73739  3.18146  2.89801  2.37887  2.77519  2.98518  4.58477  3.61503
          0.01603  4.53705  5.25939  0.61958  0.77255  0.48576  0.95510
    559   2.95220  5.17197  3.36519  2.75040  4.53101  3.70067  3.79148  3.92164  1.81130  3.44711  4.26671  3.22694  4.08241  2.92313  1.43307  2.42818  3.16291  2.81256  5.59123  4.31818    745 r - - -
          2.68618  4.42225  2.77519  2.73123  3.46354  2.40513  3.72494  3.29354  2.67741  2.69355  4.24690  2.90347  2.73739  3.18146  2.89801  2.37887  2.77519  2.98518  4.58477  3.61503
          0.01603  4.53705  5.25939  0.61958  0.77255  0.48576  0.95510
    560   2.83037  5.12804  3.18572  2.59844  4.43849  3.60842  3.74021  3.85925  1.92487  3.39191  2.71994  3.10901  3.98971  2.15727  2.12437  2.82920  2.47266  3.50221  5.55838  4.23506    746 k - - -
          2.68618  4.42225  2.77519  2.73123  3.46354  2.40513  3.72494  3.29354  2.67741  2.69355  4.24690  2.90347  2.73739  3.18146  2.89801  2.37887  2.77519  2.98518  4.58477  3.61503
          0.01603  4.53705  5.25939  0.61958  0.77255  0.48576  0.95510
    561   2.74492  4.56152  3.48830  2.91665  3.71914  3.67669  3.90367  3.06039  2.80192  2.17339  3.65514  3.35328  4.05865  2.39389  2.54668  2.91852  2.50813  1.96721  5.12853  3.88101    747 v - - -
          2.68618  4.42225  2.77519  2.73123  3.46354  2.40513  3.72494  3.29354  2.67741  2.69355  4.24690  2.90347  2.73739  3.18146  2.89801  2.37887  2.77519  2.98518  4.58477  3.61503
          0.01603  4.53705  5.25939  0.61958  0.77255  0.48576  0.95510
    562   2.73269  5.04383  2.31097  2.49488  4.32780  3.51673  3.73724  3.76337  2.24574  2.50356  4.11955  3.02726  3.92328  2.86712  2.98870  1.96549  2.46695  3.40293  5.53452  4.17150    748 s - - -
          2.68618  4.42225  2.77519  2.73123  3.46354  2.40513  3.72494  3.29354  2.67741  2.69355  4.24690  2.90347  2.73739  3.18146  2.89801  2.37887  2.77519  2.98518  4.58477  3.61503
          0.01603  4.53705  5.25939  0.61958  0.77255  0.48576  0.95510
    563   2.77304  5.24393  2.95189  1.93494  4.58267  3.51445  3.71004  4.05413  2.42535  3.53928  4.29344  2.28386  3.92102  2.08985  2.46894  2.73721  2.47643  3.63272  5.67327  4.27935    749 e - - -
          2.68618  4.42225  2.77519  2.73123  3.46354  2.40513  3.72494  3.29354  2.67741  2.69355  4.24690  2.90347  2.73739  3.18146  2.89801  2.37887  2.77519  2.98518  4.58477  3.61503
          0.01603  4.53705  5.25939  0.61958  0.77255  0.48576  0.95510
    564   3.02771  5.60515  1.91165  1.71244  4.92131  3.49524  3.90396  4.43383  2.79959  3.90522  4.69253  2.11211  4.03518  3.03713  3.35507  1.77330  3.28930  3.98797  6.04669  4.57191    750 e - - -
          2.68618  4.42225  2.77519  2.73123  3.46354  2.40513  3.72494  3.29354  2.67741  2.69355  4.24690  2.90347  2.73739  3.18146  2.89801  2.37887  2.77519  2.98518  4.58477  3.61503
          0.01603  4.53705  5.25939  0.61958  0.77255  0.48576  0.95510
    565   2.71313  4.84753  2.60959  2.61972  4.13257  3.53053  3.81004  2.73338  2.63666  3.16168  3.98710  3.12323  2.19512  2.97649  3.09200  2.33797  2.25361  3.21318  5.42426  4.10271    751 p - - -
          2.68618  4.42225  2.77519  2.73123  3.46354  2.40513  3.72494  3.29354  2.67741  2.69355  4.24690  2.90347  2.73739  3.18146  2.89801  2.37887  2.77519  2.98518  4.58477  3.61503
          0.01603  4.53705  5.25939  0.61958  0.77255  0.48576  0.95510
    566   2.83696  4.93842  3.31437  2.72059  4.13815  3.65640  2.67814  3.57515  1.97771  2.18987  4.01533  3.20449  4.03367  2.95897  2.14258  2.88932  3.05452  3.27719  5.38494  2.94482    752 k - - -
          2.68618  4.42225  2.77519  2.73123  3.46354  2.40513  3.72494  3.29354  2.67741  2.69355  4.24690  2.90347  2.73739  3.18146  2.89801  2.37887  2.77519  2.98518  4.58477  3.61503
          0.01603  4.53705  5.25939  0.61958  0.77255  0.48576  0.95510
    567   2.81570  5.26446  3.05793  1.93458  4.62218  3.56229  2.90460  4.07997  1.92577  3.55144  4.31200  3.03495  2.67977  2.81656  2.14767  2.78143  3.03755  3.66430  5.66734  4.30108    753 k - - -
          2.68618  4.42225  2.77519  2.73123  3.46354  2.40513  3.72494  3.29354  2.67741  2.69355  4.24690  2.90347  2.73739  3.18146  2.89801  2.37887  2.77519  2.98518  4.58477  3.61503
          0.01603  4.53705  5.25939  0.61958  0.77255  0.48576  0.95510
    568   2.09995  5.00210  2.22335  2.55918  4.47196  3.45996  3.82852  3.92298  2.62360  3.47665  4.25640  3.07209  2.41539  2.95935  3.10272  2.31433  2.25403  3.51005  5.66487  4.29844    754 a - - -
          2.68618  4.42225  2.77519  2.73123  3.46354  2.40513  3.72494  3.29354  2.67741  2.69355  4.24690  2.90347  2.73739  3.18146  2.89801  2.37887  2.77519  2.98518  4.58477  3.61503
          0.01603  4.53705  5.25939  0.61958  0.77255  0.48576  0.95510
    569   2.72222  4.64533  3.34891  2.78814  3.83332  3.62008  3.85664  2.70049  2.17323  2.39702  3.74773  3.25544  4.01144  3.08612  3.13897  1.97236  2.30492  2.93041  5.20956  3.93758    755 s - - -
          2.68618  4.42225  2.77519  2.73123  3.46354  2.40513  3.72494  3.29354  2.67741  2.69355  4.24690  2.90347  2.73739  3.18146  2.89801  2.37887  2.77519  2.98518  4.58477  3.61503
          0.01603  4.53705  5.25939  0.61958  0.77255  0.48576  0.95510
    570   2.73315  5.14416  3.00025  2.13636  4.45158  3.51101  2.90017  3.91274  2.43613  3.43126  4.19651  2.73182  3.90651  2.81196  2.27484  2.00519  2.96339  3.51699  5.59250  3.16840    756 s - - -
          2.68618  4.42225  2.77519  2.73123  3.46354  2.40513  3.72494  3.29354  2.67741  2.69355  4.24690  2.90347  2.73739  3.18146  2.89801  2.37887  2.77519  2.98518  4.58477  3.61503
          0.01603  4.53705  5.25939  0.61958  0.77255  0.48576  0.95510
    571   2.79671  5.22475  3.02598  2.49520  4.58155  2.57573  3.72385  4.03973  1.96348  3.52872  4.29261  2.13532  3.94567  2.83231  2.18092  2.41304  3.02602  3.62843  5.66110  4.28961    757 k - - -
          2.68618  4.42225  2.77519  2.73123  3.46354  2.40513  3.72494  3.29354  2.67741  2.69355  4.24690  2.90347  2.73739  3.18146  2.89801  2.37887  2.77519  2.98518  4.58477  3.61503
          0.01603  4.53705  5.25939  0.61958  0.77255  0.48576  0.95510
    572   2.83911  4.90476  3.10970  2.94657  4.72393  3.43338  4.29529  4.18035  3.17667  3.84289  4.70262  0.85535  4.11248  3.50831  3.56425  2.93058  2.25216  3.70757  6.00512  4.67129    758 n - - -
          2.68618  4.42225  2.77519  2.73123  3.46354  2.40513  3.72494  3.29354  2.67741  2.69355  4.24690  2.90347  2.73739  3.18146  2.89801  2.37887  2.77519  2.98518  4.58477  3.61503
          0.01603  4.53705  5.25939  0.61958  0.77255  0.48576  0.95510
    573   2.69968  2.53580  4.13215  3.58919  3.56804  3.68537  4.26708  2.74551  3.48667  2.22159  3.55518  3.79084  4.18018  3.74183  3.71958  1.50477  3.00469  2.06789  5.08210  3.88025    759 s - - -
          2.68618  4.42225  2.77519  2.73123  3.46354  2.40513  3.72494  3.29354  2.67741  2.69355  4.24690  2.90347  2.73739  3.18146  2.89801  2.37887  2.77519  2.98518  4.58477  3.61503
          0.01603  4.53705  5.25939  0.61958  0.77255  0.48576  0.95510
    574   1.91235  5.19694  2.37673  2.25714  4.55251  3.48822  3.78110  4.01889  2.57677  3.54142  4.31401  2.99668  2.62568  2.90240  3.07489  2.00998  3.04092  3.60965  5.71039  4.31185    760 a - - -
          2.68618  4.42225  2.77519  2.73123  3.46354  2.40513  3.72494  3.29354  2.67741  2.69355  4.24690  2.90347  2.73739  3.18146  2.89801  2.37887  2.77519  2.98518  4.58477  3.61503
          0.01603  4.53705  5.25939  0.61958  0.77255  0.48576  0.95510
    575   2.75603  5.05908  2.98283  2.52881  4.43501  3.02745  2.58273  3.88501  2.58603  3.43976  4.22818  1.81759  3.94678  2.93445  3.05730  2.51397  2.20227  3.49784  5.63088  4.26379    761 n - - -
          2.68655  4.42262  2.77556  2.73160  3.46268  2.40507  3.72531  3.29391  2.67777  2.69339  4.24726  2.90383  2.73776  3.18098  2.89704  2.37885  2.77495  2.98479  4.58514  3.61409
          0.35582  1.22348  5.25939  1.49364  0.25432  0.48576  0.95510
    576   1.54282  4.64502  3.38424  2.84865  3.91018  3.58974  3.92433  2.67454  2.80224  2.94091  3.81987  3.29774  4.02584  2.29140  3.20090  2.85319  2.48024  2.95685  5.28990  4.01993    767 a - - -
          2.68618  4.42225  2.77519  2.73123  3.46354  2.40513  3.72494  3.29354  2.67741  2.69355  4.24690  2.90347  2.73739  3.18146  2.89801  2.37887  2.77519  2.98518  4.58477  3.61503
          0.01603  4.53705  5.25939  0.61958  0.77255  0.48576  0.95510
    577   2.20167  5.26599  2.30523  2.24170  4.59838  3.06673  3.72311  4.08002  2.48576  3.56730  4.31881  2.15081  3.91470  2.82977  2.27301  2.73205  3.00942  3.65160  5.70743  4.29450    768 n - - -
          2.68618  4.42225  2.77519  2.73123  3.46354  2.40513  3.72494  3.29354  2.67741  2.69355  4.24690  2.90347  2.73739  3.18146  2.89801  2.37887  2.77519  2.98518  4.58477  3.61503
          0.01603  4.53705  5.25939  0.61958  0.77255  0.48576  0.95510
    578   2.16985  5.07711  3.08640  2.54462  4.43271  2.72728  3.75288  3.87193  2.18749  3.41152  4.19556  3.06424  2.26499  2.87641  2.25405  2.76031  2.99978  3.49047  5.58752  4.23574    769 a - - -
          2.68618  4.42225  2.77519  2.73123  3.46354  2.40513  3.72494  3.29354  2.67741  2.69355  4.24690  2.90347  2.73739  3.18146  2.89801  2.37887  2.77519  2.98518  4.58477  3.61503
          0.01603  4.53705  5.25939  0.61958  0.77255  0.48576  0.95510
    579   2.03229  4.89294  2.54941  2.67006  4.51694  2.30803  3.92800  3.96838  2.74307  3.53522  4.31729  3.14933  3.94736  3.07011  3.21166  1.73705  2.42966  3.52422  5.72753  4.37929    770 s - - -
          2.68618  4.42225  2.77519  2.73123  3.46354  2.40513  3.72494  3.29354  2.67741  2.69355  4.24690  2.90347  2.73739  3.18146  2.89801  2.37887  2.77519  2.98518  4.58477  3.61503
          0.01603  4.53705  5.25939  0.61958  0.77255  0.48576  0.95510
    580   2.20873  5.04549  3.03578  2.32537  3.09429  3.51907  3.71740  3.76375  2.09936  3.32183  4.10764  3.02125  3.91374  2.24301  2.95163  2.22418  2.95272  3.40085  5.52103  4.15776    771 k - - -
          2.68618  4.42225  2.77519  2.73123  3.46354  2.40513  3.72494  3.29354  2.67741  2.69355  4.24690  2.90347  2.73739  3.18146  2.89801  2.37887  2.77519  2.98518  4.58477  3.61503
          0.01603  4.53705  5.25939  0.61958  0.77255  0.48576  0.95510
    581   2.72867  4.70002  2.68682  2.39050  3.88375  3.60234  3.83954  2.43707  2.72439  1.99930  3.79002  3.20568  3.99779  3.05478  3.15270  2.20583  2.96222  2.98199  5.24978  3.96372    772 l - - -
          2.68618  4.42225  2.77519  2.73123  3.46354  2.40513  3.72494  3.29354  2.67741  2.69355  4.24690  2.90347  2.73739  3.18146  2.89801  2.37887  2.77519  2.98518  4.58477  3.61503
          0.01603  4.53705  5.25939  0.61958  0.77255  0.48576  0.95510
    582   2.30503  4.98517  3.14032  2.63753  4.47431  3.49508  3.84494  3.91376  2.57016  3.46780  4.25794  2.59241  3.96567  2.97994  2.03432  1.59580  3.02223  3.51009  5.64860  4.31052    773 s - - -
          2.68618  4.42225  2.77519  2.73123  3.46354  2.40513  3.72494  3.29354  2.67741  2.69355  4.24690  2.90347  2.73739  3.18146  2.89801  2.37887  2.77519  2.98518  4.58477  3.61503
          0.01603  4.53705  5.25939  0.61958  0.77255  0.48576  0.95510
    583   2.71747  5.02653  3.03910  2.05836  4.30241  3.51820  3.72194  3.73889  2.49363  3.30369  2.73946  3.02541  2.95593  2.46655  2.96696  2.20948  2.57411  3.38060  5.50973  4.14903    774 e - - -
          2.68618  4.42225  2.77519  2.73123  3.46354  2.40513  3.72494  3.29354  2.67741  2.69355  4.24690  2.90347  2.73739  3.18146  2.89801  2.37887  2.77519  2.98518  4.58477  3.61503
          0.01603  4.53705  5.25939  0.61958  0.77255  0.48576  0.95510
    584   2.71707  4.96725  3.08616  2.52870  3.25662  3.53465  3.73191  3.64700  2.19175  3.23200  4.03421  2.53514  3.92518  2.29627  2.71771  2.38842  2.94771  2.47216  5.45686  4.11204    775 k - - -
          2.68618  4.42225  2.77519  2.73123  3.46354  2.40513  3.72494  3.29354  2.67741  2.69355  4.24690  2.90347  2.73739  3.18146  2.89801  2.37887  2.77519  2.98518  4.58477  3.61503
          0.01603  4.53705  5.25939  0.61958  0.77255  0.48576  0.95510
    585   2.77937  5.11801  3.07306  2.24415  4.41979  3.55494  3.72899  3.85669  2.42465  3.39254  3.45567  3.05119  1.90647  2.37904  2.40308  2.77235  3.00578  3.48726  5.56792  4.21576    776 p - - -
          2.68618  4.42225  2.77519  2.73123  3.46354  2.40513  3.72494  3.29354  2.67741  2.69355  4.24690  2.90347  2.73739  3.18146  2.89801  2.37887  2.77519  2.98518  4.58477  3.61503
          0.01603  4.53705  5.25939  0.61958  0.77255  0.48576  0.95510
    586   2.74722  5.08852  3.05844  2.50458  4.38194  3.53469  3.71949  3.82784  2.44397  3.36978  4.15248  3.03395  2.93693  2.01461  2.28994  2.16950  2.97670  3.45650  5.54895  3.21838    777 q - - -
          2.68618  4.42225  2.77519  2.73123  3.46354  2.40513  3.72494  3.29354  2.67741  2.69355  4.24690  2.90347  2.73739  3.18146  2.89801  2.37887  2.77519  2.98518  4.58477  3.61503
          0.01603  4.53705  5.25939  0.61958  0.77255  0.48576  0.95510
    587   3.08189  4.58730  4.36567  3.82776  3.45568  4.15564  4.52664  2.09859  3.69141  1.40704  3.35156  4.11089  1.63679  3.96216  3.91771  3.47849  3.33396  2.47057  5.21904  4.03985    778 l - - -
          2.68618  4.42225  2.77519  2.73123  3.46354  2.40513  3.72494  3.29354  2.67741  2.69355  4.24690  2.90347  2.73739  3.18146  2.89801  2.37887  2.77519  2.98518  4.58477  3.61503
          0.01603  4.53705  5.25939  0.61958  0.77255  0.48576  0.95510
    588   2.71061  4.68679  3.28162  2.73115  3.88202  3.58989  3.83462  3.27483  2.71079  2.93903  2.86639  2.38882  3.98814  3.04888  3.13506  1.86245  2.50806  3.00256  5.24307  3.10592    779 s - - -
          2.68618  4.42225  2.77519  2.73123  3.46354  2.40513  3.72494  3.29354  2.67741  2.69355  4.24690  2.90347  2.73739  3.18146  2.89801  2.37887  2.77519  2.98518  4.58477  3.61503
          0.01603  4.53705  5.25939  0.61958  0.77255  0.48576  0.95510
    589   2.73520  5.05506  3.03994  2.50585  4.35190  2.75902  3.73443  3.79894  2.48859  3.35288  4.13928  2.25428  3.92554  2.86137  2.27545  2.06431  2.97151  3.43050  5.54302  3.12820    780 s - - -
          2.68618  4.42225  2.77519  2.73123  3.46354  2.40513  3.72494  3.29354  2.67741  2.69355  4.24690  2.90347  2.73739  3.18146  2.89801  2.37887  2.77519  2.98518  4.58477  3.61503
          0.01603  4.53705  5.25939  0.61958  0.77255  0.48576  0.95510
    590   2.66445  4.64995  3.36694  2.84745  4.04877  3.49799  3.95713  3.43368  2.83874  3.10100  3.94738  2.61237  3.24681  3.16973  3.25553  2.26176  1.68223  2.27633  5.39740  4.11854    781 t - - -
          2.68618  4.42225  2.77519  2.73123  3.46354  2.40513  3.72494  3.29354  2.67741  2.69355  4.24690  2.90347  2.73739  3.18146  2.89801  2.37887  2.77519  2.98518  4.58477  3.61503
          0.01603  4.53705  5.25939  0.61958  0.77255  0.48576  0.95510
    591   1.95808  4.80945  3.20742  2.69298  4.24704  2.38995  2.97753  3.66654  2.69933  3.27838  4.09201  3.16999  2.81648  3.04269  3.14711  2.74557  2.07031  3.30506  5.52134  4.20291    782 a - - -
          2.68618  4.42225  2.77519  2.73123  3.46354  2.40513  3.72494  3.29354  2.67741  2.69355  4.24690  2.90347  2.73739  3.18146  2.89801  2.37887  2.77519  2.98518  4.58477  3.61503
          0.01603  4.53705  5.25939  0.61958  0.77255  0.48576  0.95510
    592   2.85655  5.38246  2.09637  2.21256  4.71380  2.26312  3.77516  4.20460  1.93290  3.67943  4.43803  2.95989  3.95547  2.20117  3.06226  2.79981  3.09758  3.76792  5.81232  4.38422    783 k - - -
          2.68618  4.42225  2.77519  2.73123  3.46354  2.40513  3.72494  3.29354  2.67741  2.69355  4.24690  2.90347  2.73739  3.18146  2.89801  2.37887  2.77519  2.98518  4.58477  3.61503
          0.01603  4.53705  5.25939  0.61958  0.77255  0.48576  0.95510
    593   2.79230  5.20360  2.89678  2.11103  4.54478  3.05039  3.76280  4.00764  2.52803  3.52507  4.29718  3.00168  3.94153  1.60272  3.00761  2.39896  2.52890  3.60300  5.68808  4.29682    784 q - - -
          2.68618  4.42225  2.77519  2.73123  3.46354  2.40513  3.72494  3.29354  2.67741  2.69355  4.24690  2.90347  2.73739  3.18146  2.89801  2.37887  2.77519  2.98518  4.58477  3.61503
          0.01603  4.53705  5.25939  0.61958  0.77255  0.48576  0.95510
    594   2.78847  5.24157  2.89666  1.98043  4.56772  2.20222  2.81580  4.03762  2.17435  3.53841  4.30132  2.98443  3.93084  2.84755  2.96418  2.17936  3.02390  3.62527  5.68771  4.28970    785 e - - -
          2.68618  4.42225  2.77519  2.73123  3.46354  2.40513  3.72494  3.29354  2.67741  2.69355  4.24690  2.90347  2.73739  3.18146  2.89801  2.37887  2.77519  2.98518  4.58477  3.61503
          0.01603  4.53705  5.25939  0.61958  0.77255  0.48576  0.95510
    595   2.79940  4.52057  3.67851  3.09825  3.62605  3.76189  3.99571  2.38174  2.91187  1.84294  3.56884  3.49625  2.59910  3.30864  2.06822  3.02205  3.03004  2.73843  5.09490  3.86896    786 l - - -
          2.68618  4.42225  2.77519  2.73123  3.46354  2.40513  3.72494  3.29354  2.67741  2.69355  4.24690  2.90347  2.73739  3.18146  2.89801  2.37887  2.77519  2.98518  4.58477  3.61503
          0.01603  4.53705  5.25939  0.61958  0.77255  0.48576  0.95510
    596   2.71450  4.82987  3.17247  2.61217  3.42128  2.79788  3.77097  3.45116  2.27452  2.79674  3.33217  3.11898  3.95229  2.94112  2.33332  2.02866  2.94552  3.15071  5.34733  4.03314    787 s - - -
          2.68618  4.42225  2.77519  2.73123  3.46354  2.40513  3.72494  3.29354  2.67741  2.69355  4.24690  2.90347  2.73739  3.18146  2.89801  2.37887  2.77519  2.98518  4.58477  3.61503
          0.01603  4.53705  5.25939  0.61958  0.77255  0.48576  0.95510
    597   2.38742  5.24266  2.56451  2.01041  4.58595  3.49774  3.69113  4.06657  2.12113  3.54309  4.28665  2.96592  3.89946  2.20568  2.27140  2.70593  2.97551  3.63294  5.67144  4.26675    788 e - - -
          2.68648  4.42256  2.77550  2.73154  3.46384  2.40458  3.72366  3.29281  2.67771  2.69385  4.24720  2.90377  2.73770  3.18177  2.89762  2.37834  2.77550  2.98473  4.58507  3.61534
          0.17863  1.84270  5.25939  1.82961  0.17492  0.48576  0.95510
    598   2.75544  4.65641  3.42788  2.87801  3.88129  3.62851  3.90722  3.25726  2.73231  1.74725  3.80307  3.31924  2.35651  3.14399  2.46680  2.42309  3.00494  2.99613  5.25011  3.98942    797 l - - -
          2.68618  4.42225  2.77519  2.73123  3.46354  2.40513  3.72494  3.29354  2.67741  2.69355  4.24690  2.90347  2.73739  3.18146  2.89801  2.37887  2.77519  2.98518  4.58477  3.61503
          0.01603  4.53705  5.25939  0.61958  0.77255  0.48576  0.95510
    599   2.75082  4.87341  3.15729  2.78298  4.49208  1.69297  4.02201  3.92017  2.81998  3.52019  4.33887  3.23840  4.01640  2.17664  3.23183  2.82098  1.74871  3.50855  5.73421  4.42011    798 g - - -
          2.68618  4.42225  2.77519  2.73123  3.46354  2.40513  3.72494  3.29354  2.67741  2.69355  4.24690  2.90347  2.73739  3.18146  2.89801  2.37887  2.77519  2.98518  4.58477  3.61503
          0.01603  4.53705  5.25939  0.61958  0.77255  0.48576  0.95510
    600   2.40521  4.91488  3.10743  2.10391  4.15489  3.54124  3.74528  3.57079  2.36736  3.17378  2.98263  3.07190  3.93205  2.45994  3.00233  2.39428  2.94418  2.44392  5.41697  4.08214    799 e - - -
          2.68618  4.42225  2.77519  2.73123  3.46354  2.40513  3.72494  3.29354  2.67741  2.69355  4.24690  2.90347  2.73739  3.18146  2.89801  2.37887  2.77519  2.98518  4.58477  3.61503
          0.01603  4.53705  5.25939  0.61958  0.77255  0.48576  0.95510
    601   2.75047  5.00087  2.46861  2.20827  4.26370  3.52779  3.76962  2.41402  2.57580  3.27633  4.08431  3.05082  3.94436  2.91396  3.05027  1.84513  2.70757  3.34045  5.50832  4.15681    800 s - - -
          2.68618  4.42225  2.77519  2.73123  3.46354  2.40513  3.72494  3.29354  2.67741  2.69355  4.24690  2.90347  2.73739  3.18146  2.89801  2.37887  2.77519  2.98518  4.58477  3.61503
          0.01603  4.53705  5.25939  0.61958  0.77255  0.48576  0.95510
    602   2.85163  4.88427  3.18846  2.79670  3.72664  3.59999  3.91209  3.63199  2.86107  3.24331  4.11782  2.11421  4.08323  3.19630  3.27888  1.84166  3.13069  3.32260  5.17871  1.82043    801 y - - -
          2.68618  4.42225  2.77519  2.73123  3.46354  2.40513  3.72494  3.29354  2.67741  2.69355  4.24690  2.90347  2.73739  3.18146  2.89801  2.37887  2.77519  2.98518  4.58477  3.61503
          0.01603  4.53705  5.25939  0.61958  0.77255  0.48576  0.95510
    603   2.72208  4.98402  3.07593  2.54561  4.30736  3.51424  3.76440  3.73568  2.21937  3.31279  4.10918  2.02683  3.93256  2.90051  2.99622  2.04918  2.44940  2.80998  5.52521  4.17608    802 n - - -
          2.68618  4.42225  2.77519  2.73123  3.46354  2.40513  3.72494  3.29354  2.67741  2.69355  4.24690  2.90347  2.73739  3.18146  2.89801  2.37887  2.77519  2.98518  4.58477  3.61503
          0.01603  4.53705  5.25939  0.61958  0.77255  0.48576  0.95510
    604   3.15635  5.42940  3.49946  2.85384  4.86411  3.82415  2.06752  4.24593  1.82860  3.66873  4.49175  2.81062  4.18603  2.92079  1.37207  3.12771  3.33384  3.88496  5.71216  4.48325    803 r - - -
          2.68618  4.42225  2.77519  2.73123  3.46354  2.40513  3.72494  3.29354  2.67741  2.69355  4.24690  2.90347  2.73739  3.18146  2.89801  2.37887  2.77519  2.98518  4.58477  3.61503
          0.01603  4.53705  5.25939  0.61958  0.77255  0.48576  0.95510
    605   2.85457  5.31187  2.41289  2.44805  4.66463  2.45386  3.78990  4.14054  2.54990  3.63388  4.40426  2.26344  3.96897  2.90784  1.66984  2.81302  3.09918  3.71936  5.77593  4.37195    804 r - - -
          2.68618  4.42225  2.77519  2.73123  3.46354  2.40513  3.72494  3.29354  2.67741  2.69355  4.24690  2.90347  2.73739  3.18146  2.89801  2.37887  2.77519  2.98518  4.58477  3.61503
          0.01603  4.53705  5.25939  0.61958  0.77255  0.48576  0.95510
    606   2.37190  4.97327  3.08301  2.52688  4.23662  3.53102  3.73284  3.00271  2.50758  3.24495  4.04519  2.76848  3.92402  2.25581  2.48281  2.52953  2.19197  3.32068  5.46698  4.12050    805 t - - -
          2.68618  4.42225  2.77519  2.73123  3.46354  2.40513  3.72494  3.29354  2.67741  2.69355  4.24690  2.90347  2.73739  3.18146  2.89801  2.37887  2.77519  2.98518  4.58477  3.61503
          0.01603  4.53705  5.25939  0.61958  0.77255  0.48576  0.95510
    607   2.71485  5.02798  2.76545  2.49235  4.30987  2.60538  3.72221  3.74798  2.49471  2.47155  4.09838  2.74847  3.91235  2.84995  2.54578  2.25783  2.47075  3.38674  5.51511  4.15289    806 s - - -
          2.68618  4.42225  2.77519  2.73123  3.46354  2.40513  3.72494  3.29354  2.67741  2.69355  4.24690  2.90347  2.73739  3.18146  2.89801  2.37887  2.77519  2.98518  4.58477  3.61503
          0.01603  4.53705  5.25939  0.61958  0.77255  0.48576  0.95510
    608   2.70543  4.37356  3.68255  3.11544  3.50961  3.18749  3.97961  2.37457  3.05973  2.05080  3.48664  2.86334  3.05916  3.35076  3.38747  2.46093  2.94056  2.11710  4.97061  3.74647    807 l - - -
          2.68618  4.42225  2.77519  2.73123  3.46354  2.40513  3.72494  3.29354  2.67741  2.69355  4.24690  2.90347  2.73739  3.18146  2.89801  2.37887  2.77519  2.98518  4.58477  3.61503
          0.01603  4.53705  5.25939  0.61958  0.77255  0.48576  0.95510
    609   2.05634  4.68670  3.32804  2.79300  4.05449  3.51046  3.91387  3.43894  2.77518  3.09990  3.94246  3.24559  3.97964  2.59759  3.19931  1.72779  2.45449  2.49930  5.39070  4.10356    808 s - - -
          2.68618  4.42225  2.77519  2.73123  3.46354  2.40513  3.72494  3.29354  2.67741  2.69355  4.24690  2.90347  2.73739  3.18146  2.89801  2.37887  2.77519  2.98518  4.58477  3.61503
          0.01603  4.53705  5.25939  0.61958  0.77255  0.48576  0.95510
    610   2.78580  5.27053  2.64601  2.43007  4.60894  3.50799  3.72158  4.08545  1.80459  3.56795  4.32155  2.47216  3.92513  1.91428  2.92715  2.74559  2.58722  3.65942  5.70133  4.29908    809 k - - -
          2.68618  4.42225  2.77519  2.73123  3.46354  2.40513  3.72494  3.29354  2.67741  2.69355  4.24690  2.90347  2.73739  3.18146  2.89801  2.37887  2.77519  2.98518  4.58477  3.61503
          0.01603  4.53705  5.25939  0.61958  0.77255  0.48576  0.95510
    611   2.08334  4.33729  4.09403  3.53069  3.49490  3.85240  4.23508  2.05372  3.43740  2.46913  2.69993  3.80459  4.25483  3.69912  3.68716  3.15007  1.67107  2.37575  5.03805  3.83754    810 t - - -
          2.68618  4.42225  2.77519  2.73123  3.46354  2.40513  3.72494  3.29354  2.67741  2.69355  4.24690  2.90347  2.73739  3.18146  2.89801  2.37887  2.77519  2.98518  4.58477  3.61503
          0.09379  4.53705  2.54058  0.61958  0.77255  0.48576  0.95510
    612   2.75612  4.55240  3.49925  2.94059  2.46127  3.68411  3.86405  3.07071  1.90431  2.75070  3.65174  3.36442  4.06677  3.20084  3.21163  2.92991  2.43638  2.83827  4.93775  2.44204    811 k - - -
          2.68618  4.42225  2.77519  2.73123  3.46354  2.40513  3.72494  3.29354  2.67741  2.69355  4.24690  2.90347  2.73739  3.18146  2.89801  2.37887  2.77519  2.98518  4.58477  3.61503
          0.12489  4.46057  2.24569  0.61958  0.77255  0.60857  0.78554
    613   2.05816  4.39295  3.58242  3.06540  3.78858  3.44299  4.03392  3.10136  3.01979  2.05237  3.73464  3.40662  3.97056  3.33291  3.37143  1.97225  2.10120  2.82237  5.21447  3.97986    812 s - - -
          2.68755  4.42362  2.77616  2.73004  3.46491  2.40579  3.72473  3.29285  2.67809  2.69207  4.24469  2.90351  2.73685  3.17995  2.89619  2.37914  2.77546  2.98605  4.58614  3.61560
          0.53608  0.89471  5.07729  2.63058  0.07476  0.35242  1.21398
    614   2.75582  5.20161  1.99199  2.43689  4.53400  3.49889  3.71995  4.00299  2.29236  3.50726  4.26647  2.98179  3.91393  2.82971  2.55482  1.95543  2.47106  3.58974  5.65914  4.26264    831 s - - -
          2.68618  4.42225  2.77519  2.73123  3.46354  2.40513  3.72494  3.29354  2.67741  2.69355  4.24690  2.90347  2.73739  3.18146  2.89801  2.37887  2.77519  2.98518  4.58477  3.61503
          0.01603  4.53705  5.25939  0.61958  0.77255  0.48576  0.95510
    615   2.73264  4.86360  3.20337  2.68092  4.22307  3.53152  3.84663  3.62152  2.02606  3.24169  4.06595  3.16728  1.97065  3.00970  3.03745  2.18046  2.99810  2.56582  5.48680  4.17455    832 p - - -
          2.68618  4.42225  2.77519  2.73123  3.46354  2.40513  3.72494  3.29354  2.67741  2.69355  4.24690  2.90347  2.73739  3.18146  2.89801  2.37887  2.77519  2.98518  4.58477  3.61503
          0.01603  4.53705  5.25939  0.61958  0.77255  0.48576  0.95510
    616   2.16227  5.20914  2.09591  2.42982  4.52918  3.49703  3.21774  3.99843  2.49531  3.50814  4.27085  2.97752  3.91811  2.02321  2.98693  2.73493  2.53679  3.58949  5.66594  4.26621    833 q - - -
          2.68618  4.42225  2.77519  2.73123  3.46354  2.40513  3.72494  3.29354  2.67741  2.69355  4.24690  2.90347  2.73739  3.18146  2.89801  2.37887  2.77519  2.98518  4.58477  3.61503
          0.01603  4.53705  5.25939  0.61958  0.77255  0.48576  0.95510
    617   3.03505  5.50718  1.29526  2.42847  4.95935  2.26707  3.99306  4.47011  2.93600  3.96508  4.76955  2.58693  4.06255  3.14166  3.49803  2.01496  3.33319  4.00833  6.12043  4.65303    834 d - - -
          2.68618  4.42225  2.77519  2.73123  3.46354  2.40513  3.72494  3.29354  2.67741  2.69355  4.24690  2.90347  2.73739  3.18146  2.89801  2.37887  2.77519  2.98518  4.58477  3.61503
          0.01603  4.53705  5.25939  0.61958  0.77255  0.48576  0.95510
    618   2.72404  4.68441  3.28506  2.15408  3.86738  3.60649  3.84077  3.24244  2.71738  2.10619  3.02387  3.22037  2.35630  3.05862  3.13629  2.59779  2.95813  2.98007  5.23583  3.95462    835 l - - -
          2.68618  4.42225  2.77519  2.73123  3.46354  2.40513  3.72494  3.29354  2.67741  2.69355  4.24690  2.90347  2.73739  3.18146  2.89801  2.37887  2.77519  2.98518  4.58477  3.61503
          0.01603  4.53705  5.25939  0.61958  0.77255  0.48576  0.95510
    619   2.86523  5.27726  3.15156  2.56865  4.64655  3.60967  2.94781  4.08812  1.87567  3.55539  4.32737  3.08606  3.99230  2.15628  2.11193  2.04878  3.07982  3.68482  5.66185  4.32319    836 k - - -
          2.68618  4.42225  2.77519  2.73123  3.46354  2.40513  3.72494  3.29354  2.67741  2.69355  4.24690  2.90347  2.73739  3.18146  2.89801  2.37887  2.77519  2.98518  4.58477  3.61503
          0.01603  4.53705  5.25939  0.61958  0.77255  0.48576  0.95510
    620   2.19138  5.03840  3.02451  2.20443  4.33687  3.51626  3.74440  3.77094  2.51610  3.33684  4.12762  3.03565  3.92673  1.86330  2.98571  2.31592  2.97216  2.83956  5.54115  4.18054    837 q - - -
          2.68618  4.42225  2.77519  2.73123  3.46354  2.40513  3.72494  3.29354  2.67741  2.69355  4.24690  2.90347  2.73739  3.18146  2.89801  2.37887  2.77519  2.98518  4.58477  3.61503
          0.01603  4.53705  5.25939  0.61958  0.77255  0.48576  0.95510
    621   2.73837  4.99505  3.06859  2.22912  3.03096  3.54172  3.73876  3.67851  1.98913  3.25780  4.06241  2.18882  3.93741  2.88327  2.97872  2.75435  2.96933  3.33894  5.44902  2.77176    838 k - - -
          2.68668  4.42275  2.77508  2.73055  3.46404  2.40534  3.72147  3.29231  2.67791  2.69405  4.24606  2.90396  2.73760  3.18196  2.89816  2.37874  2.77539  2.98517  4.58151  3.61553
          0.40959  1.10601  5.25939  1.67688  0.20697  0.48576  0.95510
    622   2.72338  4.83316  3.14766  2.70390  4.24646  2.60610  3.91532  3.66799  2.75281  2.33581  4.11769  1.76497  3.98380  3.09123  3.19419  2.07171  3.01604  3.31739  5.53770  4.21802    845 n - - -
          2.68618  4.42225  2.77519  2.73123  3.46354  2.40513  3.72494  3.29354  2.67741  2.69355  4.24690  2.90347  2.73739  3.18146  2.89801  2.37887  2.77519  2.98518  4.58477  3.61503
          0.01603  4.53705  5.25939  0.61958  0.77255  0.48576  0.95510
    623   3.49132  4.71117  5.50027  5.04237  4.00862  5.04186  5.78450  0.80097  4.96587  2.42869  3.75419  5.20816  5.29074  5.21937  5.13400  4.47946  3.75801  1.24203  6.12061  4.90775    846 i - - -
          2.68618  4.42225  2.77519  2.73123  3.46354  2.40513  3.72494  3.29354  2.67741  2.69355  4.24690  2.90347  2.73739  3.18146  2.89801  2.37887  2.77519  2.98518  4.58477  3.61503
          0.01603  4.53705  5.25939  0.61958  0.77255  0.48576  0.95510
    624   2.43388  5.35221  2.13768  2.03895  4.67929  3.49266  3.77070  4.16744  2.56476  3.65140  4.41082  2.95783  2.94818  1.78077  3.07477  2.78700  3.08132  3.73568  5.79205  4.36515    847 q - - -
          2.68618  4.42225  2.77519  2.73123  3.46354  2.40513  3.72494  3.29354  2.67741  2.69355  4.24690  2.90347  2.73739  3.18146  2.89801  2.37887  2.77519  2.98518  4.58477  3.61503
          0.01603  4.53705  5.25939  0.61958  0.77255  0.48576  0.95510
    625   1.87177  4.55698  3.45307  2.89064  3.72236  3.65648  3.90216  2.56351  2.21785  2.19444  3.65800  3.33385  3.12547  3.17031  3.21124  2.89579  2.96082  2.81713  5.13499  3.88148    848 a - - -
          2.68618  4.42225  2.77519  2.73123  3.46354  2.40513  3.72494  3.29354  2.67741  2.69355  4.24690  2.90347  2.73739  3.18146  2.89801  2.37887  2.77519  2.98518  4.58477  3.61503
          0.01603  4.53705  5.25939  0.61958  0.77255  0.48576  0.95510
    626   2.28906  4.43552  3.62892  3.06352  3.54193  3.71254  3.96436  2.90326  2.99784  2.05856  3.52613  3.46053  4.09234  2.14716  3.33907  2.96340  2.96344  2.35517  5.00501  2.60222    849 l - - -
          2.68647  4.42254  2.77492  2.73152  3.46383  2.40502  3.72523  3.29383  2.67769  2.69346  4.24718  2.90311  2.73674  3.18175  2.89829  2.37877  2.77507  2.98477  4.58506  3.61532
          0.28846  1.40492  5.25939  1.42367  0.27553  0.48576  0.95510
    627   2.19204  4.97644  3.07535  2.53280  4.23654  2.59843  3.03139  3.66179  2.22109  2.42902  4.04952  2.52599  3.93200  2.88160  2.97638  2.74709  2.95978  3.32270  5.47004  4.12535    856 a - - -
          2.68618  4.42225  2.77519  2.73123  3.46354  2.40513  3.72494  3.29354  2.67741  2.69355  4.24690  2.90347  2.73739  3.18146  2.89801  2.37887  2.77519  2.98518  4.58477  3.61503
          0.01603  4.53705  5.25939  0.61958  0.77255  0.48576  0.95510
    628   2.75486  5.12997  2.16973  2.46968  4.42905  3.51562  3.72983  3.87737  1.85276  3.41466  2.71569  3.00833  2.70739  2.84988  2.95815  2.74103  2.98871  3.49652  5.59591  4.21895    857 k - - -
          2.68618  4.42225  2.77519  2.73123  3.46354  2.40513  3.72494  3.29354  2.67741  2.69355  4.24690  2.90347  2.73739  3.18146  2.89801  2.37887  2.77519  2.98518  4.58477  3.61503
          0.01603  4.53705  5.25939  0.61958  0.77255  0.48576  0.95510
    629   2.97343  5.24624  3.35716  2.72983  4.61068  3.71238  3.77189  4.00872  1.51495  3.50150  3.38190  3.21209  2.81735  2.89433  1.64567  2.96547  3.17509  3.65414  5.62137  4.34494    858 k - - -
          2.68618  4.42225  2.77519  2.73123  3.46354  2.40513  3.72494  3.29354  2.67741  2.69355  4.24690  2.90347  2.73739  3.18146  2.89801  2.37887  2.77519  2.98518  4.58477  3.61503
          0.01603  4.53705  5.25939  0.61958  0.77255  0.48576  0.95510
    630   2.79445  4.28602  4.16604  3.58530  3.40112  3.89844  4.20579  2.16933  3.46215  1.92676  3.37845  3.83792  4.26339  3.71776  2.72861  3.18440  2.22382  1.70138  4.94156  3.74600    859 v - - -
          2.68618  4.42225  2.77519  2.73123  3.46354  2.40513  3.72494  3.29354  2.67741  2.69355  4.24690  2.90347  2.73739  3.18146  2.89801  2.37887  2.77519  2.98518  4.58477  3.61503
          0.01603  4.53705  5.25939  0.61958  0.77255  0.48576  0.95510
    631   2.77021  5.07054  3.05559  2.58711  4.55429  2.62790  3.83125  4.00469  1.60022  3.53579  4.31678  3.09589  2.29398  2.95853  2.98915  2.28527  3.04379  3.58678  5.69895  4.34397    860 k - - -
          2.68618  4.42225  2.77519  2.73123  3.46354  2.40513  3.72494  3.29354  2.67741  2.69355  4.24690  2.90347  2.73739  3.18146  2.89801  2.37887  2.77519  2.98518  4.58477  3.61503
          0.01603  4.53705  5.25939  0.61958  0.77255  0.48576  0.95510
    632   2.71873  3.69430  3.30392  2.74107  3.86159  3.60693  3.28122  3.25300  2.69313  2.91764  3.77500  3.21869  2.32512  3.04542  2.39269  2.83068  2.55652  2.98609  5.22298  2.66361    861 p - - -
          2.68618  4.42225  2.77519  2.73123  3.46354  2.40513  3.72494  3.29354  2.67741  2.69355  4.24690  2.90347  2.73739  3.18146  2.89801  2.37887  2.77519  2.98518  4.58477  3.61503
          0.01603  4.53705  5.25939  0.61958  0.77255  0.48576  0.95510
    633   2.71768  4.29942  3.86733  3.29341  3.41535  3.76136  4.04362  2.16340  3.21421  1.98678  2.69411  2.91627  2.65032  3.48443  3.49211  3.02843  2.48679  2.53626  4.90469  3.69570    862 l - - -
          2.68618  4.42225  2.77519  2.73123  3.46354  2.40513  3.72494  3.29354  2.67741  2.69355  4.24690  2.90347  2.73739  3.18146  2.89801  2.37887  2.77519  2.98518  4.58477  3.61503
          0.01603  4.53705  5.25939  0.61958  0.77255  0.48576  0.95510
    634   2.72704  5.12446  3.02036  2.21716  4.43151  3.51368  2.91386  2.94904  2.16449  3.40955  4.17714  2.99993  3.34059  2.81054  2.27639  2.20525  2.95656  3.49491  5.57699  4.19963    863 k - - -
          2.68618  4.42225  2.77519  2.73123  3.46354  2.40513  3.72494  3.29354  2.67741  2.69355  4.24690  2.90347  2.73739  3.18146  2.89801  2.37887  2.77519  2.98518  4.58477  3.61503
          0.01603  4.53705  5.25939  0.61958  0.77255  0.48576  0.95510
    635   2.41975  5.23892  2.50887  1.97548  4.57727  3.48740  3.69219  4.06072  2.27326  3.54097  4.28367  2.49971  3.89320  2.79301  2.45543  2.18979  2.96989  3.62641  5.67404  4.26306    864 e - - -
          2.68618  4.42225  2.77519  2.73123  3.46354  2.40513  3.72494  3.29354  2.67741  2.69355  4.24690  2.90347  2.73739  3.18146  2.89801  2.37887  2.77519  2.98518  4.58477  3.61503
          0.01603  4.53705  5.25939  0.61958  0.77255  0.48576  0.95510
    636   2.20703  5.28021  3.13607  2.00456  4.64756  3.61758  3.74433  4.08249  1.92163  3.55842  4.33879  3.09893  4.00932  2.85582  1.72858  2.86087  3.10529  3.68744  5.67140  4.33826    865 r - - -
          2.68618  4.42225  2.77519  2.73123  3.46354  2.40513  3.72494  3.29354  2.67741  2.69355  4.24690  2.90347  2.73739  3.18146  2.89801  2.37887  2.77519  2.98518  4.58477  3.61503
          0.01603  4.53705  5.25939  0.61958  0.77255  0.48576  0.95510
    637   3.16246  5.40640  3.58160  2.89013  4.84804  3.84435  3.80199  4.21006  1.57330  3.64120  4.46930  3.33408  4.19595  2.27214  1.32056  3.14107  3.33599  3.12257  5.69433  4.48010    866 r - - -
          2.68618  4.42225  2.77519  2.73123  3.46354  2.40513  3.72494  3.29354  2.67741  2.69355  4.24690  2.90347  2.73739  3.18146  2.89801  2.37887  2.77519  2.98518  4.58477  3.61503
          0.09379  4.53705  2.54058  0.61958  0.77255  0.48576  0.95510
    638   2.72230  4.92756  3.11222  2.55718  4.18883  3.53501  3.73265  3.60503  2.48121  2.41537  4.01008  3.07032  2.67078  2.39258  2.47518  2.15058  2.95368  3.27698  5.42580  4.09791    867 s - - -
          2.68618  4.42225  2.77519  2.73123  3.46354  2.40513  3.72494  3.29354  2.67741  2.69355  4.24690  2.90347  2.73739  3.18146  2.89801  2.37887  2.77519  2.98518  4.58477  3.61503
          0.01732  4.46057  5.18292  0.61958  0.77255  0.41598  1.07791
    639   2.74274  5.18272  2.99068  2.45291  4.52406  2.53112  3.70408  3.99002  2.05297  3.48966  4.24639  2.54873  2.72317  2.81086  2.44391  2.30966  2.97567  3.57616  5.63536  4.24758    868 k - - -
          2.68618  4.42225  2.77519  2.73123  3.46354  2.40513  3.72494  3.29354  2.67741  2.69355  4.24690  2.90347  2.73739  3.18146  2.89801  2.37887  2.77519  2.98518  4.58477  3.61503
          0.01603  4.53705  5.25939  0.61958  0.77255  0.48576  0.95510
    640   3.02365  4.53878  4.18735  3.67636  2.17410  4.04621  4.17045  2.80090  3.57637  1.21424  3.45366  2.36612  4.41349  3.81777  3.80072  3.35334  3.26236  2.69865  4.73767  3.30673    869 l - - -
          2.68618  4.42225  2.77519  2.73123  3.46354  2.40513  3.72494  3.29354  2.67741  2.69355  4.24690  2.90347  2.73739  3.18146  2.89801  2.37887  2.77519  2.98518  4.58477  3.61503
          0.01603  4.53705  5.25939  0.61958  0.77255  0.48576  0.95510
    641   2.32233  4.99296  3.06672  1.75605  4.25595  3.52822  3.72697  3.21727  2.50049  3.26133  3.05068  2.59311  3.92046  2.86135  2.58654  2.73092  2.94848  3.33734  5.47913  4.12764    870 e - - -
          2.68618  4.42225  2.77519  2.73123  3.46354  2.40513  3.72494  3.29354  2.67741  2.69355  4.24690  2.90347  2.73739  3.18146  2.89801  2.37887  2.77519  2.98518  4.58477  3.61503
          0.01603  4.53705  5.25939  0.61958  0.77255  0.48576  0.95510
    642   2.71871  5.13996  2.50302  2.44113  4.45030  3.50037  3.23558  3.91155  2.03788  3.42938  2.73188  2.72193  3.89550  2.58652  2.92323  2.69810  2.30931  3.51201  5.59283  4.20517    871 k - - -
          2.68618  4.42225  2.77519  2.73123  3.46354  2.40513  3.72494  3.29354  2.67741  2.69355  4.24690  2.90347  2.73739  3.18146  2.89801  2.37887  2.77519  2.98518  4.58477  3.61503
          0.01603  4.53705  5.25939  0.61958  0.77255  0.48576  0.95510
    643   2.77703  4.49723  3.63237  3.06665  1.94925  3.74017  3.96074  2.26065  2.39433  2.63707  3.57100  3.46711  4.11742  2.36686  3.25963  2.99639  3.00637  2.74696  5.02127  3.75568    872 f - - -
          2.68618  4.42225  2.77519  2.73123  3.46354  2.40513  3.72494  3.29354  2.67741  2.69355  4.24690  2.90347  2.73739  3.18146  2.89801  2.37887  2.77519  2.98518  4.58477  3.61503
          0.01603  4.53705  5.25939  0.61958  0.77255  0.48576  0.95510
    644   2.72195  4.86037  3.10944  2.81024  4.67566  3.38915  4.12063  4.14986  2.98030  3.72927  4.52663  2.09175  1.87847  3.29072  3.42283  1.46537  3.10265  3.65309  5.90738  4.57239    873 s - - -
          2.68618  4.42225  2.77519  2.73123  3.46354  2.40513  3.72494  3.29354  2.67741  2.69355  4.24690  2.90347  2.73739  3.18146  2.89801  2.37887  2.77519  2.98518  4.58477  3.61503
          0.01603  4.53705  5.25939  0.61958  0.77255  0.48576  0.95510
    645   3.21976  5.70267  2.60095  0.83969  5.01310  3.57709  4.01875  4.52684  2.84505  4.00026  4.85239  3.05421  4.15420  2.28999  3.30255  3.12653  3.48787  4.11836  6.12124  4.69030    874 e - - -
          2.68618  4.42225  2.77519  2.73123  3.46354  2.40513  3.72494  3.29354  2.67741  2.69355  4.24690  2.90347  2.73739  3.18146  2.89801  2.37887  2.77519  2.98518  4.58477  3.61503
          0.01603  4.53705  5.25939  0.61958  0.77255  0.48576  0.95510
    646   2.83912  5.08387  3.13672  2.07028  4.17081  3.60914  2.52228  3.78156  2.46982  3.33618  4.15406  3.11963  4.00512  2.92058  2.35442  2.84802  3.06310  3.44446  5.42542  2.02476    875 y - - -
          2.68618  4.42225  2.77519  2.73123  3.46354  2.40513  3.72494  3.29354  2.67741  2.69355  4.24690  2.90347  2.73739  3.18146  2.89801  2.37887  2.77519  2.98518  4.58477  3.61503
          0.01603  4.53705  5.25939  0.61958  0.77255  0.48576  0.95510
    647   2.79198  4.81910  3.30156  2.73959  3.90193  3.63801  2.61457  3.42585  2.59548  3.05724  3.91152  3.21948  4.02626  3.02074  2.43006  2.87226  1.83162  3.14495  5.24805  2.58135    876 t - - -
          2.68618  4.42225  2.77519  2.73123  3.46354  2.40513  3.72494  3.29354  2.67741  2.69355  4.24690  2.90347  2.73739  3.18146  2.89801  2.37887  2.77519  2.98518  4.58477  3.61503
          0.01603  4.53705  5.25939  0.61958  0.77255  0.48576  0.95510
    648   2.80233  5.30769  2.21628  2.40810  4.64153  3.49622  3.73868  4.12601  2.13133  3.60676  4.35989  2.00779  3.92936  2.18132  2.99616  2.75575  2.58747  3.69403  5.74188  4.32537    877 n - - -
          2.68631  4.42238  2.77532  2.73136  3.46367  2.40525  3.72507  3.29297  2.67753  2.69311  4.24702  2.90359  2.73752  3.18097  2.89813  2.37899  2.77532  2.98455  4.58490  3.61516
          0.30443  1.35769  5.25939  0.67922  0.70727  0.48576  0.95510
    649   2.78227  5.17504  2.24551  2.46831  4.47504  3.52118  3.74042  3.93334  2.48846  2.52012  4.23865  2.04286  3.93786  2.86010  2.16865  2.76166  3.01621  3.54619  5.62878  4.24673    880 n - - -
          2.68618  4.42225  2.77519  2.73123  3.46354  2.40513  3.72494  3.29354  2.67741  2.69355  4.24690  2.90347  2.73739  3.18146  2.89801  2.37887  2.77519  2.98518  4.58477  3.61503
          0.01603  4.53705  5.25939  0.61958  0.77255  0.48576  0.95510
    650   3.41188  4.81184  4.58503  4.10855  2.00114  4.35198  1.61564  3.28752  3.97618  1.62216  3.89804  4.13742  4.68614  4.10106  4.12100  3.66140  3.63569  3.13973  4.14167  1.94947    881 h - - -
          2.68618  4.42225  2.77519  2.73123  3.46354  2.40513  3.72494  3.29354  2.67741  2.69355  4.24690  2.90347  2.73739  3.18146  2.89801  2.37887  2.77519  2.98518  4.58477  3.61503
          0.01603  4.53705  5.25939  0.61958  0.77255  0.48576  0.95510
    651   2.71889  4.54165  3.47401  2.91474  3.72844  3.64927  3.92275  2.54180  2.37218  2.77997  3.66616  3.35074  4.04781  3.19576  3.24558  1.83779  2.54133  2.18779  5.14413  3.89154    882 s - - -
          2.68618  4.42225  2.77519  2.73123  3.46354  2.40513  3.72494  3.29354  2.67741  2.69355  4.24690  2.90347  2.73739  3.18146  2.89801  2.37887  2.77519  2.98518  4.58477  3.61503
          0.01603  4.53705  5.25939  0.61958  0.77255  0.48576  0.95510
    652   2.71220  4.45370  3.56167  2.99851  2.55910  3.67841  3.93777  2.95702  2.94899  2.66209  2.56171  3.40985  4.06373  2.39317  3.30724  2.48238  2.16869  2.73079  5.03430  3.79365    883 t - - -
          2.68618  4.42225  2.77519  2.73123  3.46354  2.40513  3.72494  3.29354  2.67741  2.69355  4.24690  2.90347  2.73739  3.18146  2.89801  2.37887  2.77519  2.98518  4.58477  3.61503
          0.01603  4.53705  5.25939  0.61958  0.77255  0.48576  0.95510
    653   2.78874  5.25893  2.04240  2.42140  4.60032  2.51352  3.74700  4.07849  2.52018  3.57467  4.33328  2.15976  3.92805  2.85848  2.52605  2.75100  2.49066  3.65456  5.72193  4.31182    884 d - - -
          2.68618  4.42225  2.77519  2.73123  3.46354  2.40513  3.72494  3.29354  2.67741  2.69355  4.24690  2.90347  2.73739  3.18146  2.89801  2.37887  2.77519  2.98518  4.58477  3.61503
          0.01603  4.53705  5.25939  0.61958  0.77255  0.48576  0.95510
    654   2.43380  4.33551  4.54594  3.96061  3.26893  4.05362  4.37278  2.52771  3.79867  1.08682  3.24213  4.10721  4.40137  3.98546  3.91993  3.36290  3.15046  2.06995  3.56640  3.73589    885 l - - -
          2.68618  4.42225  2.77519  2.73123  3.46354  2.40513  3.72494  3.29354  2.67741  2.69355  4.24690  2.90347  2.73739  3.18146  2.89801  2.37887  2.77519  2.98518  4.58477  3.61503
          0.01603  4.53705  5.25939  0.61958  0.77255  0.48576  0.95510
    655   2.70955  2.77759  3.46359  2.43823  3.66691  3.65427  3.00967  2.60785  2.61110  2.30936  3.61409  3.33723  4.03620  3.17810  3.23893  2.88957  2.30318  2.79596  5.08520  3.83503    886 t - - -
          2.68618  4.42225  2.77519  2.73123  3.46354  2.40513  3.72494  3.29354  2.67741  2.69355  4.24690  2.90347  2.73739  3.18146  2.89801  2.37887  2.77519  2.98518  4.58477  3.61503
          0.01603  4.53705  5.25939  0.61958  0.77255  0.48576  0.95510
    656   2.75210  4.75567  3.26306  2.71991  3.78508  3.61669  2.88941  3.34124  2.69250  2.31199  3.84495  2.21027  2.92677  3.04028  3.11637  2.84331  2.98375  3.06730  5.17503  2.54732    887 n - - -
          2.68618  4.42225  2.77519  2.73123  3.46354  2.40513  3.72494  3.29354  2.67741  2.69355  4.24690  2.90347  2.73739  3.18146  2.89801  2.37887  2.77519  2.98518  4.58477  3.61503
          0.01603  4.53705  5.25939  0.61958  0.77255  0.48576  0.95510
    657   2.72194  5.12572  2.56055  2.44906  4.43259  2.37447  3.70159  3.89002  2.21024  2.73730  4.18189  2.98939  2.74821  2.81451  2.69227  2.50402  2.95422  3.49676  5.58594  4.20193    888 k - - -
          2.68618  4.42225  2.77519  2.73123  3.46354  2.40513  3.72494  3.29354  2.67741  2.69355  4.24690  2.90347  2.73739  3.18146  2.89801  2.37887  2.77519  2.98518  4.58477  3.61503
          0.01603  4.53705  5.25939  0.61958  0.77255  0.48576  0.95510
    658   2.21352  5.23199  2.28463  2.10277  4.56958  3.49072  3.69193  4.05054  2.01424  3.53293  4.27726  2.96005  3.11216  2.79324  2.51059  2.69966  2.96952  3.61913  5.66722  4.25956    889 k - - -
          2.68626  4.42234  2.77528  2.73132  3.46362  2.40521  3.72503  3.29304  2.67749  2.69363  4.24698  2.90276  2.73748  3.18155  2.89809  2.37895  2.77528  2.98484  4.58485  3.61512
          0.10461  2.36309  5.25939  1.13346  0.38849  0.48576  0.95510
    659   2.70665  4.43576  3.58354  3.02470  3.58970  2.59400  3.95390  2.23928  2.97888  2.01026  3.55424  2.82620  3.38466  3.28391  3.33203  2.92815  2.42460  2.71272  5.03389  3.79923    894 l - - -
          2.68618  4.42225  2.77519  2.73123  3.46354  2.40513  3.72494  3.29354  2.67741  2.69355  4.24690  2.90347  2.73739  3.18146  2.89801  2.37887  2.77519  2.98518  4.58477  3.61503
          0.01603  4.53705  5.25939  0.61958  0.77255  0.48576  0.95510
    660   2.72107  4.91675  3.10342  2.56439  4.17165  3.53908  3.76131  3.58813  2.55744  2.27226  4.00507  2.34523  2.81466  2.49471  3.01479  2.53981  2.46052  3.26231  5.43365  4.10016    895 l - - -
          2.68618  4.42225  2.77519  2.73123  3.46354  2.40513  3.72494  3.29354  2.67741  2.69355  4.24690  2.90347  2.73739  3.18146  2.89801  2.37887  2.77519  2.98518  4.58477  3.61503
          0.01603  4.53705  5.25939  0.61958  0.77255  0.48576  0.95510
    661   2.52859  5.05389  3.07330  2.56452  4.39246  3.54023  3.77826  3.82153  2.17494  3.38066  4.17815  3.08181  1.80551  2.49648  2.93154  2.78699  2.47569  3.45686  5.57489  4.23140    896 p - - -
          2.68618  4.42225  2.77519  2.73123  3.46354  2.40513  3.72494  3.29354  2.67741  2.69355  4.24690  2.90347  2.73739  3.18146  2.89801  2.37887  2.77519  2.98518  4.58477  3.61503
          0.01603  4.53705  5.25939  0.61958  0.77255  0.48576  0.95510
    662   2.83318  4.85140  3.35721  2.77976  4.03234  3.66818  2.21312  3.45606  2.52439  1.97688  3.93871  3.25048  3.07109  3.01933  2.16410  2.91429  3.05562  3.17957  5.32789  4.03903    897 l - - -
          2.68618  4.42225  2.77519  2.73123  3.46354  2.40513  3.72494  3.29354  2.67741  2.69355  4.24690  2.90347  2.73739  3.18146  2.89801  2.37887  2.77519  2.98518  4.58477  3.61503
          0.01603  4.53705  5.25939  0.61958  0.77255  0.48576  0.95510
    663   2.69143  4.76639  3.22285  2.68626  4.07203  2.71559  3.84139  2.50697  2.68308  3.11098  3.94373  2.56705  2.60439  3.02270  3.12589  2.20259  2.53131  3.15972  5.38614  4.08100    898 s - - -
          2.68618  4.42225  2.77519  2.73123  3.46354  2.40513  3.72494  3.29354  2.67741  2.69355  4.24690  2.90347  2.73739  3.18146  2.89801  2.37887  2.77519  2.98518  4.58477  3.61503
          0.01603  4.53705  5.25939  0.61958  0.77255  0.48576  0.95510
    664   2.13661  4.51432  3.46225  2.89808  3.66822  3.65077  3.89537  3.03546  2.45119  2.73490  2.94734  3.33637  4.03454  3.17905  3.24507  2.40666  2.46875  2.55796  5.08681  2.67718    899 a - - -
          2.68618  4.42225  2.77519  2.73123  3.46354  2.40513  3.72494  3.29354  2.67741  2.69355  4.24690  2.90347  2.73739  3.18146  2.89801  2.37887  2.77519  2.98518  4.58477  3.61503
          0.01603  4.53705  5.25939  0.61958  0.77255  0.48576  0.95510
    665   2.75830  5.22411  2.45200  1.97249  4.54711  3.49655  3.71459  4.02010  1.99949  2.84174  4.27547  2.97026  3.91072  2.82271  2.95983  1.98300  2.99248  3.60361  5.66804  4.26518    900 e - - -
          2.68618  4.42225  2.77519  2.73123  3.46354  2.40513  3.72494  3.29354  2.67741  2.69355  4.24690  2.90347  2.73739  3.18146  2.89801  2.37887  2.77519  2.98518  4.58477  3.61503
          0.01603  4.53705  5.25939  0.61958  0.77255  0.48576  0.95510
    666   2.49469  5.06865  2.59197  2.49624  4.42973  3.49242  3.74625  3.88089  2.50873  3.42107  4.19533  3.02541  3.91556  2.86678  2.27748  1.92446  2.15857  3.48647  5.60117  4.22791    901 s - - -
          2.68618  4.42225  2.77519  2.73123  3.46354  2.40513  3.72494  3.29354  2.67741  2.69355  4.24690  2.90347  2.73739  3.18146  2.89801  2.37887  2.77519  2.98518  4.58477  3.61503
          0.01603  4.53705  5.25939  0.61958  0.77255  0.48576  0.95510
    667   2.95327  4.60303  3.84808  3.30263  1.64703  3.90585  2.70480  3.11072  3.22970  2.76219  3.71210  3.63505  4.27496  2.30865  3.54372  3.16677  3.18264  2.56145  4.55144  2.42589    902 f - - -
          2.68618  4.42225  2.77519  2.73123  3.46354  2.40513  3.72494  3.29354  2.67741  2.69355  4.24690  2.90347  2.73739  3.18146  2.89801  2.37887  2.77519  2.98518  4.58477  3.61503
          0.09379  4.53705  2.54058  0.61958  0.77255  0.48576  0.95510
    668   2.35348  5.22600  3.15062  2.56703  4.59302  3.59360  3.70783  4.02492  1.65336  3.50446  4.28556  3.07864  3.97740  2.30478  2.03056  2.54425  3.06391  3.63385  5.61975  4.29258    903 k - - -
          2.68618  4.42225  2.77519  2.73123  3.46354  2.40513  3.72494  3.29354  2.67741  2.69355  4.24690  2.90347  2.73739  3.18146  2.89801  2.37887  2.77519  2.98518  4.58477  3.61503
          0.01732  4.46057  5.18292  0.61958  0.77255  0.60857  0.78554
    669   2.82236  5.12278  3.10865  2.56458  4.40087  3.57824  2.48804  3.85570  1.69948  2.61339  4.18873  2.29965  3.97180  2.85642  2.74739  2.81785  3.04295  3.49832  5.53800  4.19987    904 k - - -
          2.68618  4.42225  2.77519  2.73123  3.46354  2.40513  3.72494  3.29354  2.67741  2.69355  4.24690  2.90347  2.73739  3.18146  2.89801  2.37887  2.77519  2.98518  4.58477  3.61503
          0.17886  4.46057  1.88243  0.61958  0.77255  0.60857  0.78554
    670   2.18804  5.50793  1.56174  1.55215  4.82595  3.38023  3.84279  4.32076  2.78174  3.82261  4.63512  2.84717  3.95061  2.98975  3.34749  2.87925  3.24144  3.89168  5.98455  4.50786    905 e - - -
          2.68618  4.42225  2.77519  2.73123  3.46354  2.40513  3.72494  3.29354  2.67741  2.69355  4.24690  2.90347  2.73739  3.18146  2.89801  2.37887  2.77519  2.98518  4.58477  3.61503
          0.02032  4.30203  5.02438  0.61958  0.77255  0.80182  0.59513
    671   2.06374  4.34822  3.61148  3.10289  3.72982  3.43602  4.04179  3.01986  3.04959  1.83017  3.68259  3.42598  3.96662  3.36085  3.38485  1.95021  2.50631  2.75234  5.17217  3.94413    906 l - - -
          2.68618  4.42225  2.77519  2.73123  3.46354  2.40513  3.72494  3.29354  2.67741  2.69355  4.24690  2.90347  2.73739  3.18146  2.89801  2.37887  2.77519  2.98518  4.58477  3.61503
          0.02032  4.30203  5.02438  0.61958  0.77255  0.47123  0.97880
    672   2.66095  4.40544  3.76731  3.27139  3.72628  3.55541  4.15723  3.00110  3.19165  1.58394  3.69480  3.57029  4.08163  3.50950  3.49719  2.03347  1.93685  2.76083  5.20437  3.97973    907 l - - -
          2.68618  4.42225  2.77519  2.73123  3.46354  2.40513  3.72494  3.29354  2.67741  2.69355  4.24690  2.90347  2.73739  3.18146  2.89801  2.37887  2.77519  2.98518  4.58477  3.61503
          0.01732  4.46057  5.18292  0.61958  0.77255  0.60857  0.78554
    673   3.20247  4.56666  4.82782  4.26443  3.05855  4.35726  4.46698  1.80082  4.06146  1.61558  3.23371  4.37629  4.64842  4.21906  4.15341  3.68429  3.42986  2.49926  1.55270  3.46871    908 w - - -
          2.68618  4.42225  2.77519  2.73123  3.46354  2.40513  3.72494  3.29354  2.67741  2.69355  4.24690  2.90347  2.73739  3.18146  2.89801  2.37887  2.77519  2.98518  4.58477  3.61503
          0.01732  4.46057  5.18292  0.61958  0.77255  0.60857  0.78554
    674   3.12715  4.49900  4.76979  4.21648  3.50312  4.35778  4.76810  1.35094  4.07607  1.50123  3.36635  4.40884  4.67828  4.28958  4.23127  3.69388  2.16720  2.06200  5.30722  4.14643    909 i - - -
          2.68618  4.42225  2.77519  2.73123  3.46354  2.40513  3.72494  3.29354  2.67741  2.69355  4.24690  2.90347  2.73739  3.18146  2.89801  2.37887  2.77519  2.98518  4.58477  3.61503
          0.01732  4.46057  5.18292  0.61958  0.77255  0.60857  0.78554
    675   2.69090  4.60568  3.32460  2.76500  2.94301  3.59218  3.82945  3.15766  2.72149  2.84040  3.70793  2.42723  3.98321  3.06463  2.36727  2.82294  2.23836  2.40247  5.16449  3.89055    910 t - - -
          2.68618  4.42225  2.77519  2.73123  3.46354  2.40513  3.72494  3.29354  2.67741  2.69355  4.24690  2.90347  2.73739  3.18146  2.89801  2.37887  2.77519  2.98518  4.58477  3.61503
          0.01732  4.46057  5.18292  0.61958  0.77255  0.60857  0.78554
    676   2.77185  5.19855  1.87166  2.42074  4.55923  3.46404  3.74861  4.03108  2.52844  3.54153  4.31041  2.96645  2.52949  2.86699  2.49340  2.11504  3.02113  3.61435  5.69852  4.29743    911 d - - -
          2.68618  4.42225  2.77519  2.73123  3.46354  2.40513  3.72494  3.29354  2.67741  2.69355  4.24690  2.90347  2.73739  3.18146  2.89801  2.37887  2.77519  2.98518  4.58477  3.61503
          0.01732  4.46057  5.18292  0.61958  0.77255  0.60857  0.78554
    677   2.75047  4.92255  3.17302  2.60121  4.17914  3.56673  3.74114  3.58328  2.00789  2.38944  4.00139  3.10503  2.88926  2.89292  2.39239  2.78766  2.24994  3.26592  5.41095  4.09941    912 k - - -
          2.68618  4.42225  2.77519  2.73123  3.46354  2.40513  3.72494  3.29354  2.67741  2.69355  4.24690  2.90347  2.73739  3.18146  2.89801  2.37887  2.77519  2.98518  4.58477  3.61503
          0.01732  4.46057  5.18292  0.61958  0.77255  0.60857  0.78554
    678   2.80612  5.25157  1.82801  2.39360  4.54272  2.73101  3.75073  4.02511  2.55492  3.54053  4.31676  2.63362  3.92575  2.33364  3.05857  2.76727  3.04772  3.62269  5.70062  2.66942    913 d - - -
          2.68618  4.42225  2.77519  2.73123  3.46354  2.40513  3.72494  3.29354  2.67741  2.69355  4.24690  2.90347  2.73739  3.18146  2.89801  2.37887  2.77519  2.98518  4.58477  3.61503
          0.01732  4.46057  5.18292  0.61958  0.77255  0.41598  1.07791
    679   3.04848  5.58264  1.56840  1.64586  4.90169  3.50020  3.93291  4.39604  2.84506  3.89396  4.69636  2.96682  4.05251  3.07406  3.39935  2.96618  1.83915  3.96669  6.05191  4.58494    914 d - - -
          2.68618  4.42225  2.77519  2.73123  3.46354  2.40513  3.72494  3.29354  2.67741  2.69355  4.24690  2.90347  2.73739  3.18146  2.89801  2.37887  2.77519  2.98518  4.58477  3.61503
          0.01603  4.53705  5.25939  0.61958  0.77255  0.48576  0.95510
    680   2.75754  5.13806  2.99002  2.00273  4.43498  3.52236  3.22481  3.88811  2.46236  2.70800  4.19540  3.01082  2.52025  2.03843  2.92625  2.74216  2.98849  3.50545  5.59162  4.21647    915 e - - -
          2.68618  4.42225  2.77519  2.73123  3.46354  2.40513  3.72494  3.29354  2.67741  2.69355  4.24690  2.90347  2.73739  3.18146  2.89801  2.37887  2.77519  2.98518  4.58477  3.61503
          0.10461  4.53705  2.42337  0.61958  0.77255  0.48576  0.95510
    681   1.49718  4.48180  3.63526  3.18667  4.43625  3.26050  4.26809  3.85357  3.18541  3.50941  4.32206  3.45126  2.15892  3.49171  3.56146  1.84144  2.17230  3.36294  5.75614  4.51276    916 a - - -
          2.68618  4.42225  2.77519  2.73123  3.46354  2.40513  3.72494  3.29354  2.67741  2.69355  4.24690  2.90347  2.73739  3.18146  2.89801  2.37887  2.77519  2.98518  4.58477  3.61503
          0.01750  4.44993  5.17228  0.61958  0.77255  0.62384  0.76762
    682   2.76906  5.25090  2.13473  2.38395  4.58996  2.47209  3.71964  4.07099  2.49528  3.56282  4.32103  2.23259  3.01689  2.83111  2.42296  2.72749  3.01029  3.64437  5.70708  4.29316    917 d - - -
          2.68618  4.42225  2.77519  2.73123  3.46354  2.40513  3.72494  3.29354  2.67741  2.69355  4.24690  2.90347  2.73739  3.18146  2.89801  2.37887  2.77519  2.98518  4.58477  3.61503
          0.01750  4.44993  5.17228  0.61958  0.77255  0.62384  0.76762
    683   2.72183  4.87157  3.03699  2.04119  3.09755  3.50654  3.79033  3.55493  2.62195  3.17265  4.00204  3.08254  2.02281  2.95967  3.07778  2.28591  2.97164  3.23545  5.41838  4.08237    918 p - - -
          2.68631  4.42290  2.77528  2.73080  3.46194  2.40539  3.72559  3.29324  2.67754  2.69420  4.24575  2.90412  2.73750  3.18126  2.89866  2.37876  2.77528  2.98393  4.58197  3.61568
          0.31937  1.31781  5.17228  2.18504  0.11932  0.40819  1.09318
    684   2.38355  5.20435  2.32119  2.44214  4.54133  3.50486  3.70872  4.01035  2.18681  3.50750  4.26353  2.98502  3.91160  2.81563  1.97814  2.17961  2.98524  3.59408  5.65207  4.25876    936 r - - -
          2.68618  4.42225  2.77519  2.73123  3.46354  2.40513  3.72494  3.29354  2.67741  2.69355  4.24690  2.90347  2.73739  3.18146  2.89801  2.37887  2.77519  2.98518  4.58477  3.61503
          0.01603  4.53705  5.25939  0.61958  0.77255  0.48576  0.95510
    685   2.20148  4.90612  2.67974  2.55424  3.48058  3.53923  3.74762  3.56190  2.54972  2.67075  3.98048  3.07321  3.93133  2.27291  3.01302  2.36041  2.46691  3.23933  5.41261  4.07816    937 a - - -
          2.68618  4.42225  2.77519  2.73123  3.46354  2.40513  3.72494  3.29354  2.67741  2.69355  4.24690  2.90347  2.73739  3.18146  2.89801  2.37887  2.77519  2.98518  4.58477  3.61503
          0.01603  4.53705  5.25939  0.61958  0.77255  0.48576  0.95510
    686   2.78137  4.84433  3.26656  2.70986  4.04031  3.61451  2.61630  3.47410  2.56612  2.29749  3.94518  3.19551  4.01063  2.99737  2.52795  1.72434  3.01315  3.18261  5.34171  4.03348    938 s - - -
          2.68618  4.42225  2.77519  2.73123  3.46354  2.40513  3.72494  3.29354  2.67741  2.69355  4.24690  2.90347  2.73739  3.18146  2.89801  2.37887  2.77519  2.98518  4.58477  3.61503
          0.01603  4.53705  5.25939  0.61958  0.77255  0.48576  0.95510
    687   3.69750  4.99526  5.39721  4.89641  3.39302  4.94927  5.38597  2.37830  4.70925  0.57623  3.18145  5.10118  5.14864  4.79377  4.77505  4.37056  3.94515  2.03838  5.56063  4.49032    939 L - - -
          2.68618  4.42225  2.77519  2.73123  3.46354  2.40513  3.72494  3.29354  2.67741  2.69355  4.24690  2.90347  2.73739  3.18146  2.89801  2.37887  2.77519  2.98518  4.58477  3.61503
          0.01603  4.53705  5.25939  0.61958  0.77255  0.48576  0.95510
    688   2.97168  4.41577  4.49532  3.94141  3.42937  4.10089  4.48719  1.60502  3.79764  1.35080  3.36593  4.13700  4.47008  4.02809  3.96660  2.32154  3.22145  2.29320  5.10593  3.92012    940 l - - -
          2.68618  4.42225  2.77519  2.73123  3.46354  2.40513  3.72494  3.29354  2.67741  2.69355  4.24690  2.90347  2.73739  3.18146  2.89801  2.37887  2.77519  2.98518  4.58477  3.61503
          0.01603  4.53705  5.25939  0.61958  0.77255  0.48576  0.95510
    689   2.83298  5.33368  2.03255  2.41671  4.66921  3.50384  3.75952  4.15260  1.98061  3.63351  4.39251  2.97143  3.94770  1.96810  3.01073  2.16415  3.07161  3.72272  5.76836  4.35295    941 q - - -
          2.68618  4.42225  2.77519  2.73123  3.46354  2.40513  3.72494  3.29354  2.67741  2.69355  4.24690  2.90347  2.73739  3.18146  2.89801  2.37887  2.77519  2.98518  4.58477  3.61503
          0.01603  4.53705  5.25939  0.61958  0.77255  0.48576  0.95510
    690   2.71472  4.46281  3.54912  2.98332  2.85563  2.59545  3.92360  2.96947  2.93240  2.14462  3.56599  3.39875  4.06109  3.24529  2.41239  2.42012  2.94687  2.74078  5.02184  3.01067    942 l - - -
          2.68618  4.42225  2.77519  2.73123  3.46354  2.40513  3.72494  3.29354  2.67741  2.69355  4.24690  2.90347  2.73739  3.18146  2.89801  2.37887  2.77519  2.98518  4.58477  3.61503
          0.01603  4.53705  5.25939  0.61958  0.77255  0.48576  0.95510
    691   2.78599  4.26350  4.21032  3.62661  3.30851  3.89066  4.18304  1.83815  3.50236  1.86008  3.30725  3.85298  4.25090  2.48481  3.69399  3.17758  3.01746  2.10671  4.86406  2.72735    943 i - - -
          2.68618  4.42225  2.77519  2.73123  3.46354  2.40513  3.72494  3.29354  2.67741  2.69355  4.24690  2.90347  2.73739  3.18146  2.89801  2.37887  2.77519  2.98518  4.58477  3.61503
          0.01603  4.53705  5.25939  0.61958  0.77255  0.48576  0.95510
    692   3.21561  5.37816  3.69319  2.97401  4.79563  3.89415  3.82358  4.14370  1.85685  2.54520  4.44399  3.39591  4.23867  2.35095  1.16424  3.20939  3.38052  3.82057  5.66524  4.47525    944 r - - -
          2.68425  4.42425  2.77658  2.73167  3.46432  2.40543  3.72536  3.29073  2.67774  2.69159  4.24355  2.90407  2.73822  3.18070  2.89932  2.37839  2.77536  2.98567  4.58677  3.61704
          0.30443  1.35769  5.25939  3.24259  0.03985  0.48576  0.95510
    693   1.83581  4.77479  3.25804  2.79398  4.42458  1.74293  3.99695  3.85685  2.82439  3.45869  4.26039  3.23541  3.96459  2.48935  3.26402  2.29620  2.62514  3.43231  5.68028  4.36654    996 g - - -
          2.68618  4.42225  2.77519  2.73123  3.46354  2.40513  3.72494  3.29354  2.67741  2.69355  4.24690  2.90347  2.73739  3.18146  2.89801  2.37887  2.77519  2.98518  4.58477  3.61503
          0.01603  4.53705  5.25939  0.61958  0.77255  0.48576  0.95510
    694   2.32764  3.62422  3.37280  2.76195  4.41540  3.67086  3.80845  3.80214  1.82225  3.36292  4.18917  3.23349  4.06484  2.95136  1.47200  2.92925  3.12226  3.47064  5.54185  4.26811    997 r - - -
          2.68618  4.42225  2.77519  2.73123  3.46354  2.40513  3.72494  3.29354  2.67741  2.69355  4.24690  2.90347  2.73739  3.18146  2.89801  2.37887  2.77519  2.98518  4.58477  3.61503
          0.01603  4.53705  5.25939  0.61958  0.77255  0.48576  0.95510
    695   1.88618  4.32966  3.81813  3.24778  3.43406  3.75365  4.02793  2.77541  3.16726  2.13641  3.43197  3.58623  4.13090  2.82751  3.45809  3.01886  2.95807  2.05431  4.92061  2.58583    998 a - - -
          2.68618  4.42225  2.77519  2.73123  3.46354  2.40513  3.72494  3.29354  2.67741  2.69355  4.24690  2.90347  2.73739  3.18146  2.89801  2.37887  2.77519  2.98518  4.58477  3.61503
          0.01603  4.53705  5.25939  0.61958  0.77255  0.48576  0.95510
    696   2.17614  5.10425  3.04225  1.94101  3.30542  3.52820  3.71155  3.84786  2.01412  3.38396  4.16167  3.02104  3.92076  2.82981  2.29781  2.73250  2.97074  3.47052  5.56079  4.19460    999 e - - -
          2.68618  4.42225  2.77519  2.73123  3.46354  2.40513  3.72494  3.29354  2.67741  2.69355  4.24690  2.90347  2.73739  3.18146  2.89801  2.37887  2.77519  2.98518  4.58477  3.61503
          0.01603  4.53705  5.25939  0.61958  0.77255  0.48576  0.95510
    697   2.81945  5.28237  2.34142  1.58559  4.59758  3.50772  3.75683  4.06744  2.01594  2.52466  4.33890  2.97958  3.94532  2.87206  3.01292  2.77941  3.05663  3.65689  5.72383  4.31838   1000 e - - -
          2.68618  4.42225  2.77519  2.73123  3.46354  2.40513  3.72494  3.29354  2.67741  2.69355  4.24690  2.90347  2.73739  3.18146  2.89801  2.37887  2.77519  2.98518  4.58477  3.61503
          0.39656  4.53705  1.14992  0.61958  0.77255  0.48576  0.95510
    698   1.98807  4.54910  3.27481  2.76577  3.77175  3.51101  3.83265  2.40709  2.68022  2.74864  3.68436  3.21247  3.94544  2.13179  3.05421  2.79230  2.90806  2.77125  5.18169  3.91301   1001 a - - -
          2.68618  4.42225  2.77519  2.73123  3.46354  2.40513  3.72494  3.29354  2.67741  2.69355  4.24690  2.90347  2.73739  3.18146  2.89801  2.37887  2.77519  2.98518  4.58477  3.61503
          0.02337  4.16386  4.88620  0.61958  0.77255  0.92582  0.50452
    699   2.93708  5.40016  1.38909  2.27912  4.72289  3.36024  3.79141  4.21654  1.79615  3.72357  4.55274  2.84595  3.91896  2.94253  3.13010  2.86026  3.20461  3.80773  5.85500  4.42651   1002 d - - -
          2.68618  4.42225  2.77519  2.73123  3.46354  2.40513  3.72494  3.29354  2.67741  2.69355  4.24690  2.90347  2.73739  3.18146  2.89801  2.37887  2.77519  2.98518  4.58477  3.61503
          0.02337  4.16386  4.88620  0.61958  0.77255  0.92582  0.50452
    700   2.59669  4.70329  2.82654  2.62788  4.44292  3.20504  3.98122  3.97318  2.86799  3.57790  4.40923  1.52674  3.85599  3.18033  3.28693  1.69155  2.99057  3.49394  5.71799  4.36128   1003 n - - -
          2.68618  4.42225  2.77519  2.73123  3.46354  2.40513  3.72494  3.29354  2.67741  2.69355  4.24690  2.90347  2.73739  3.18146  2.89801  2.37887  2.77519  2.98518  4.58477  3.61503
          0.02337  4.16386  4.88620  0.61958  0.77255  0.92582  0.50452
    701   1.63469  4.48621  3.12807  2.79519  4.34339  3.15768  4.01432  3.77222  2.90438  3.41056  4.22683  2.26953  3.80629  3.21559  3.31082  1.73390  2.85400  3.29916  5.63476  4.34750   1004 a - - -
          2.68618  4.42225  2.77519  2.73123  3.46354  2.40513  3.72494  3.29354  2.67741  2.69355  4.24690  2.90347  2.73739  3.18146  2.89801  2.37887  2.77519  2.98518  4.58477  3.61503
          0.02337  4.16386  4.88620  0.61958  0.77255  0.92582  0.50452
    702   2.78195  4.48593  2.28699  3.04419  3.68901  3.75624  4.09536  1.76527  3.06446  2.53497  3.58503  3.48022  4.15879  3.37488  3.44686  3.04796  3.03272  1.85856  5.25271  3.98956   1005 i - - -
          2.68618  4.42225  2.77519  2.73123  3.46354  2.40513  3.72494  3.29354  2.67741  2.69355  4.24690  2.90347  2.73739  3.18146  2.89801  2.37887  2.77519  2.98518  4.58477  3.61503
          0.02337  4.16386  4.88620  0.61958  0.77255  0.28475  1.39516
    703   2.73496  5.05780  2.57507  2.23399  4.33793  3.52439  3.72549  2.68502  2.48475  3.33254  4.12088  3.02609  3.92241  2.85209  1.91310  2.73527  2.47251  3.40929  5.53254  4.17028   1006 r - - -
          2.68618  4.42225  2.77519  2.73123  3.46354  2.40513  3.72494  3.29354  2.67741  2.69355  4.24690  2.90347  2.73739  3.18146  2.89801  2.37887  2.77519  2.98518  4.58477  3.61503
          0.01603  4.53705  5.25939  0.61958  0.77255  0.48576  0.95510
    704   2.72798  4.25993  4.03469  3.46223  2.38036  2.56770  4.10659  2.68956  3.36603  1.83243  3.36331  3.72590  2.68400  3.61185  3.59760  3.07596  2.96754  2.19921  4.86753  3.65860   1007 l - - -
          2.68618  4.42225  2.77519  2.73123  3.46354  2.40513  3.72494  3.29354  2.67741  2.69355  4.24690  2.90347  2.73739  3.18146  2.89801  2.37887  2.77519  2.98518  4.58477  3.61503
          0.01603  4.53705  5.25939  0.61958  0.77255  0.48576  0.95510
    705   2.75143  5.20552  2.06447  2.43712  4.53209  3.50532  3.70554  4.00048  2.16003  3.49983  4.25653  2.33747  3.91004  2.81268  2.29187  2.72090  2.98314  2.79604  5.64656  4.25234   1008 d - - -
          2.68604  4.42267  2.77439  2.73047  3.46396  2.40555  3.72537  3.29396  2.67727  2.69340  4.24464  2.90319  2.73782  3.18188  2.89843  2.37929  2.77562  2.98409  4.58519  3.61545
          0.17863  1.84270  5.25939  2.12436  0.12728  0.48576  0.95510
    706   2.79866  4.39785  3.90023  3.35347  3.50092  3.81874  4.14291  2.45394  3.25346  1.31375  3.46824  2.71114  4.21219  3.55463  3.53429  3.10622  2.44475  2.52573  5.03278  3.81938   1020 l - - -
          2.68618  4.42225  2.77519  2.73123  3.46354  2.40513  3.72494  3.29354  2.67741  2.69355  4.24690  2.90347  2.73739  3.18146  2.89801  2.37887  2.77519  2.98518  4.58477  3.61503
          0.01603  4.53705  5.25939  0.61958  0.77255  0.48576  0.95510
    707   2.87061  5.33957  2.93806  1.60096  4.69397  3.55646  3.75359  4.15929  2.42241  3.62695  4.39338  2.42931  3.97938  2.19478  2.14429  2.82562  3.09818  3.73910  5.74241  4.36253   1021 e - - -
          2.68618  4.42225  2.77519  2.73123  3.46354  2.40513  3.72494  3.29354  2.67741  2.69355  4.24690  2.90347  2.73739  3.18146  2.89801  2.37887  2.77519  2.98518  4.58477  3.61503
          0.01603  4.53705  5.25939  0.61958  0.77255  0.48576  0.95510
    708   2.49502  4.54577  3.42232  2.49319  2.63833  3.64241  2.63785  3.07239  2.82621  2.76443  2.80935  3.30828  4.02524  2.63598  3.21953  2.87415  2.94032  2.39710  5.10974  3.85235   1022 v - - -
          2.68618  4.42225  2.77519  2.73123  3.46354  2.40513  3.72494  3.29354  2.67741  2.69355  4.24690  2.90347  2.73739  3.18146  2.89801  2.37887  2.77519  2.98518  4.58477  3.61503
          0.01603  4.53705  5.25939  0.61958  0.77255  0.48576  0.95510
    709   2.00095  4.90806  2.21241  2.66162  4.48117  3.43549  3.93603  3.91696  2.76791  3.50343  4.29892  3.14744  3.96375  3.08633  3.23732  2.21249  1.68141  3.49749  5.71224  4.36633   1023 t - - -
          2.68618  4.42225  2.77519  2.73123  3.46354  2.40513  3.72494  3.29354  2.67741  2.69355  4.24690  2.90347  2.73739  3.18146  2.89801  2.37887  2.77519  2.98518  4.58477  3.61503
          0.01603  4.53705  5.25939  0.61958  0.77255  0.48576  0.95510
    710   2.21215  4.50043  3.55521  3.01759  2.52325  3.54370  4.01648  3.19472  2.98738  2.89326  3.76721  3.40403  2.51786  3.29818  3.36342  2.07151  2.15784  2.91887  5.23318  3.98643   1024 s - - -
          2.68618  4.42225  2.77519  2.73123  3.46354  2.40513  3.72494  3.29354  2.67741  2.69355  4.24690  2.90347  2.73739  3.18146  2.89801  2.37887  2.77519  2.98518  4.58477  3.61503
          0.01603  4.53705  5.25939  0.61958  0.77255  0.48576  0.95510
    711   2.81624  5.31648  2.84693  1.70255  4.65278  3.50549  3.74368  4.13443  2.17001  3.61341  4.36920  2.26574  3.93882  2.45869  2.97640  2.17109  3.05212  3.70444  5.74595  4.33452   1025 e - - -
          2.68618  4.42225  2.77519  2.73123  3.46354  2.40513  3.72494  3.29354  2.67741  2.69355  4.24690  2.90347  2.73739  3.18146  2.89801  2.37887  2.77519  2.98518  4.58477  3.61503
          0.01603  4.53705  5.25939  0.61958  0.77255  0.48576  0.95510
    712   2.92805  5.28098  2.72008  1.36382  4.80421  1.96999  3.97894  4.28646  2.85898  3.81333  4.61361  3.05421  4.03759  3.12704  3.36802  2.01402  3.23419  3.83753  5.97920  4.56549   1026 e - - -
          2.68618  4.42225  2.77519  2.73123  3.46354  2.40513  3.72494  3.29354  2.67741  2.69355  4.24690  2.90347  2.73739  3.18146  2.89801  2.37887  2.77519  2.98518  4.58477  3.61503
          0.01603  4.53705  5.25939  0.61958  0.77255  0.48576  0.95510
    713   3.74553  4.99957  5.14479  4.73765  1.89123  4.70647  4.04808  3.15538  4.54042  1.68884  3.71154  4.53640  4.97691  4.50711  4.53240  4.05990  3.96244  3.18731  1.14395  2.52946   1027 w - - -
          2.68644  4.42289  2.77522  2.73030  3.46418  2.40534  3.72558  3.29315  2.67767  2.69248  4.24754  2.90411  2.73803  3.18210  2.89818  2.37799  2.77542  2.98456  4.58541  3.61567
          0.30443  1.35769  5.25939  2.12970  0.12655  0.48576  0.95510
    714   2.71952  2.73361  3.79127  3.22207  3.42795  3.73699  4.00737  2.81933  3.13904  2.15928  3.45371  3.56411  4.11915  2.81403  3.43466  2.29841  2.95474  2.60819  4.90862  2.19049   1038 l - - -
          2.68618  4.42225  2.77519  2.73123  3.46354  2.40513  3.72494  3.29354  2.67741  2.69355  4.24690  2.90347  2.73739  3.18146  2.89801  2.37887  2.77519  2.98518  4.58477  3.61503
          0.01603  4.53705  5.25939  0.61958  0.77255  0.48576  0.95510
    715   2.72481  4.51270  3.50614  2.93501  3.66265  3.67239  3.90608  3.02353  2.47625  2.16236  2.53145  3.36436  4.05264  3.19569  2.42403  2.41367  2.95510  2.39605  5.08199  3.83786   1039 l - - -
          2.68618  4.42225  2.77519  2.73123  3.46354  2.40513  3.72494  3.29354  2.67741  2.69355  4.24690  2.90347  2.73739  3.18146  2.89801  2.37887  2.77519  2.98518  4.58477  3.61503
          0.01603  4.53705  5.25939  0.61958  0.77255  0.48576  0.95510
    716   2.94128  4.37819  4.45241  3.87149  2.28800  4.07144  4.35145  2.55320  3.73381  1.49893  3.24689  4.06764  4.40750  2.73962  3.88968  3.37059  3.17128  1.68865  4.92934  3.72561   1040 l - - -
          2.68618  4.42225  2.77519  2.73123  3.46354  2.40513  3.72494  3.29354  2.67741  2.69355  4.24690  2.90347  2.73739  3.18146  2.89801  2.37887  2.77519  2.98518  4.58477  3.61503
          0.01603  4.53705  5.25939  0.61958  0.77255  0.48576  0.95510
    717   2.68451  4.76740  3.26726  2.72240  4.14075  2.76601  3.86806  3.54375  2.68481  3.17502  4.00255  3.19393  3.96473  3.04428  2.27523  2.14868  1.92588  2.66823  5.43816  4.13537   1041 t - - -
          2.68618  4.42225  2.77519  2.73123  3.46354  2.40513  3.72494  3.29354  2.67741  2.69355  4.24690  2.90347  2.73739  3.18146  2.89801  2.37887  2.77519  2.98518  4.58477  3.61503
          0.01603  4.53705  5.25939  0.61958  0.77255  0.48576  0.95510
    718   2.72809  5.03247  3.07046  2.50951  4.30843  3.53233  3.71962  2.97689  2.21782  2.96475  4.09431  3.03754  2.98882  2.27953  2.45339  2.17849  2.95742  3.38580  5.50571  4.15147   1042 s - - -
          2.68618  4.42225  2.77519  2.73123  3.46354  2.40513  3.72494  3.29354  2.67741  2.69355  4.24690  2.90347  2.73739  3.18146  2.89801  2.37887  2.77519  2.98518  4.58477  3.61503
          0.10461  4.53705  2.42337  0.61958  0.77255  0.48576  0.95510
    719   3.01215  5.44783  1.84104  2.40222  4.76432  1.43360  2.56539  4.30727  2.86175  3.82343  4.64326  2.96859  4.03211  3.09221  3.40002  2.94990  3.29421  3.88941  5.96261  4.51033   1043 g - - -
          2.68618  4.42225  2.77519  2.73123  3.46354  2.40513  3.72494  3.29354  2.67741  2.69355  4.24690  2.90347  2.73739  3.18146  2.89801  2.37887  2.77519  2.98518  4.58477  3.61503
          0.01750  4.44993  5.17228  0.61958  0.77255  0.62384  0.76762
    720   2.08770  5.03159  3.02030  2.52703  4.40070  3.49246  3.75597  3.83725  2.18197  3.38896  4.18128  3.04469  3.92759  2.34837  2.92240  1.74509  2.99136  3.45912  5.57530  4.22519   1044 s - - -
          2.68618  4.42225  2.77519  2.73123  3.46354  2.40513  3.72494  3.29354  2.67741  2.69355  4.24690  2.90347  2.73739  3.18146  2.89801  2.37887  2.77519  2.98518  4.58477  3.61503
          0.10278  4.44993  2.45347  0.61958  0.77255  0.62384  0.76762
    721   2.65558  4.92862  3.01721  2.51591  4.37801  2.40429  3.75052  3.82206  1.94068  3.37684  4.16109  3.02368  3.19863  2.88183  2.96738  2.03864  2.62126  3.42114  5.56508  4.21138   1045 k - - -
          2.68618  4.42225  2.77519  2.73123  3.46354  2.40513  3.72494  3.29354  2.67741  2.69355  4.24690  2.90347  2.73739  3.18146  2.89801  2.37887  2.77519  2.98518  4.58477  3.61503
          0.01286  4.36002        *  0.61958  0.77255  0.00000        *
//
