# Supplementary material for: Correction to: Identification of the meiotic toolkit in diatoms and exploration of meiosis-specific SPO11 and RAD51 homologs in the sexual species Pseudo-nitzschia multistriata and Seminavis robusta
Source: BMC Genomics. 2019 Jul 5;20:544. doi: 10.1186/s12864-019-5942-4 (PMC6610888; doi:10.1186/s12864-019-5942-4)
Supplement: Supplementary file 1 — HMM profiles used for Hmmsearch. (ZIP 1469 kb) [file 12864_2019_5942_MOESM1_ESM.zip › Additional file10/MLH3_HMM]

HMMER3/f [3.1b2 | February 2015]
NAME  MLH3_aln
LENG  1274
ALPH  amino
RF    no
MM    no
CONS  yes
CS    no
MAP   yes
DATE  Fri Sep  4 09:33:59 2015
NSEQ  58
EFFN  1.469116
CKSUM 1770362062
STATS LOCAL MSV      -13.2508  0.69506
STATS LOCAL VITERBI  -14.1243  0.69506
STATS LOCAL FORWARD   -6.8687  0.69506
HMM          A        C        D        E        F        G        H        I        K        L        M        N        P        Q        R        S        T        V        W        Y   
            m->m     m->i     m->d     i->m     i->i     d->m     d->d
  COMPO   2.62424  4.09532  2.87610  2.56587  3.40296  3.05150  3.68710  2.89414  2.56431  2.46326  3.68501  3.01062  3.42632  2.96383  2.89507  2.49938  2.83905  2.69413  4.86538  3.69461
          2.68618  4.42225  2.77519  2.73123  3.46354  2.40513  3.72494  3.29354  2.67741  2.69355  4.24690  2.90347  2.73739  3.18146  2.89801  2.37887  2.77519  2.98518  4.58477  3.61503
          0.01809  4.41750  5.13985  0.61958  0.77255  0.00000        *
      1   2.70657  4.65599  3.27416  2.72684  3.84431  3.58230  3.27805  3.22735  2.44663  2.89233  2.08237  2.86827  3.97476  3.02330  3.03259  2.82110  2.13441  2.96291  5.19951  3.92415      1 m - - -
          2.68618  4.42225  2.77519  2.73123  3.46354  2.40513  3.72494  3.29354  2.67741  2.69355  4.24690  2.90347  2.73739  3.18146  2.89801  2.37887  2.77519  2.98518  4.58477  3.61503
          0.01809  4.41750  5.13985  0.61958  0.77255  0.48576  0.95510
      2   3.49227  4.80231  5.05552  4.71850  3.81014  4.61996  5.38089  0.57919  4.56209  2.31588  3.69301  4.89613  5.02880  4.87374  4.70268  4.19973  3.79293  2.01534  5.79023  4.55805      2 I - - -
          2.68618  4.42225  2.77519  2.73123  3.46354  2.40513  3.72494  3.29354  2.67741  2.69355  4.24690  2.90347  2.73739  3.18146  2.89801  2.37887  2.77519  2.98518  4.58477  3.61503
          0.01809  4.41750  5.13985  0.61958  0.77255  0.48576  0.95510
      3   3.14348  5.42179  3.36467  2.23356  4.87836  3.76735  3.76707  4.24699  1.04199  3.66103  4.49080  3.25014  4.14740  2.88702  2.06758  3.10691  3.32185  3.88473  5.69985  4.47634      3 k - - -
          2.68618  4.42225  2.77519  2.73123  3.46354  2.40513  3.72494  3.29354  2.67741  2.69355  4.24690  2.90347  2.73739  3.18146  2.89801  2.37887  2.77519  2.98518  4.58477  3.61503
          0.01809  4.41750  5.13985  0.61958  0.77255  0.48576  0.95510
      4   2.72517  2.02918  3.40646  2.85975  4.02409  3.54929  3.88993  3.39853  2.03206  3.05591  3.91746  3.28631  2.29957  3.10152  2.86917  2.84481  2.99827  3.10355  5.33647  4.07991      4 c - - -
          2.68618  4.42225  2.77519  2.73123  3.46354  2.40513  3.72494  3.29354  2.67741  2.69355  4.24690  2.90347  2.73739  3.18146  2.89801  2.37887  2.77519  2.98518  4.58477  3.61503
          0.01809  4.41750  5.13985  0.61958  0.77255  0.48576  0.95510
      5   3.83407  5.15295  5.06736  4.74153  3.44543  4.67210  5.23487  2.70483  4.50996  0.41111  3.35248  4.96962  5.03384  4.73893  4.58337  4.36185  4.11345  2.87727  5.48519  4.32443      5 L - - -
          2.68618  4.42225  2.77519  2.73123  3.46354  2.40513  3.72494  3.29354  2.67741  2.69355  4.24690  2.90347  2.73739  3.18146  2.89801  2.37887  2.77519  2.98518  4.58477  3.61503
          0.01809  4.41750  5.13985  0.61958  0.77255  0.48576  0.95510
      6   2.80689  5.11217  2.00805  2.48919  4.66587  3.39349  3.91991  4.14428  2.80180  3.68835  4.48640  3.01726  2.15769  3.06976  3.30898  1.56108  3.12173  3.69655  5.86271  4.46313      6 s - - -
          2.68618  4.42225  2.77519  2.73123  3.46354  2.40513  3.72494  3.29354  2.67741  2.69355  4.24690  2.90347  2.73739  3.18146  2.89801  2.37887  2.77519  2.98518  4.58477  3.61503
          0.01809  4.41750  5.13985  0.61958  0.77255  0.48576  0.95510
      7   2.67627  5.07838  2.40736  1.85154  4.37108  3.46831  3.74319  3.80038  2.55285  3.37329  4.16980  2.97643  3.90986  2.87816  3.04213  2.17139  2.99331  2.27661  5.58048  4.20422      7 e - - -
          2.68618  4.42225  2.77519  2.73123  3.46354  2.40513  3.72494  3.29354  2.67741  2.69355  4.24690  2.90347  2.73739  3.18146  2.89801  2.37887  2.77519  2.98518  4.58477  3.61503
          0.01809  4.41750  5.13985  0.61958  0.77255  0.48576  0.95510
      8   2.67775  4.49946  2.85515  1.77757  4.29243  2.60760  3.33552  3.27180  2.44459  3.29068  4.07337  2.73946  3.87031  2.79934  2.92317  2.67657  2.90944  3.36877  5.48787  3.51662      8 e - - -
          2.68618  4.42225  2.77519  2.73123  3.46354  2.40513  3.72494  3.29354  2.67741  2.69355  4.24690  2.90347  2.73739  3.18146  2.89801  2.37887  2.77519  2.98518  4.58477  3.61503
          0.01809  4.41750  5.13985  0.61958  0.77255  0.48576  0.95510
      9   3.27468  4.70574  4.86181  4.57272  4.02294  4.27086  5.30582  2.18991  4.45384  2.63196  3.93145  4.66997  4.82409  4.78826  4.61178  3.83470  3.63674  0.53256  5.88763  4.64305      9 V - - -
          2.68618  4.42225  2.77519  2.73123  3.46354  2.40513  3.72494  3.29354  2.67741  2.69355  4.24690  2.90347  2.73739  3.18146  2.89801  2.37887  2.77519  2.98518  4.58477  3.61503
          0.01809  4.41750  5.13985  0.61958  0.77255  0.48576  0.95510
     10   2.79650  5.09641  3.13858  2.55934  4.41471  3.56694  3.70213  3.83603  2.24706  2.98253  4.16275  3.06918  3.95184  1.84251  1.99222  2.55839  2.71970  3.47652  5.52742  4.20479     10 q - - -
          2.68618  4.42225  2.77519  2.73123  3.46354  2.40513  3.72494  3.29354  2.67741  2.69355  4.24690  2.90347  2.73739  3.18146  2.89801  2.37887  2.77519  2.98518  4.58477  3.61503
          0.01809  4.41750  5.13985  0.61958  0.77255  0.48576  0.95510
     11   1.81740  5.07411  3.01129  2.31926  4.37229  3.51667  2.45244  3.80604  2.10691  3.35017  4.14276  3.01790  3.91955  2.83224  2.75747  2.75016  2.91303  3.44274  5.53162  4.18259     11 a - - -
          2.68618  4.42225  2.77519  2.73123  3.46354  2.40513  3.72494  3.29354  2.67741  2.69355  4.24690  2.90347  2.73739  3.18146  2.89801  2.37887  2.77519  2.98518  4.58477  3.61503
          0.01809  4.41750  5.13985  0.61958  0.77255  0.48576  0.95510
     12   3.00369  5.26579  3.36121  2.74815  4.70210  3.69776  3.75185  4.09259  1.50372  3.55366  4.37054  3.21327  4.08199  2.87361  1.73434  1.97979  3.20524  3.72635  5.63457  4.38272     12 k - - -
          2.68618  4.42225  2.77519  2.73123  3.46354  2.40513  3.72494  3.29354  2.67741  2.69355  4.24690  2.90347  2.73739  3.18146  2.89801  2.37887  2.77519  2.98518  4.58477  3.61503
          0.01809  4.41750  5.13985  0.61958  0.77255  0.48576  0.95510
     13   3.64132  4.92096  5.35018  4.77714  3.22841  4.93537  5.23472  2.37924  4.62251  0.74569  1.94284  5.01290  5.04905  4.63320  4.66925  4.30211  3.85448  2.33042  5.39420  4.39461     13 l - - -
          2.68618  4.42225  2.77519  2.73123  3.46354  2.40513  3.72494  3.29354  2.67741  2.69355  4.24690  2.90347  2.73739  3.18146  2.89801  2.37887  2.77519  2.98518  4.58477  3.61503
          0.01809  4.41750  5.13985  0.61958  0.77255  0.48576  0.95510
     14   3.47649  5.52186  4.02592  3.20476  5.09248  4.01680  3.83216  4.38245  1.51230  3.74293  4.63542  3.54162  4.35286  2.96196  0.88695  3.45723  3.59622  4.07490  5.70778  4.62047     14 r - - -
          2.68618  4.42225  2.77519  2.73123  3.46354  2.40513  3.72494  3.29354  2.67741  2.69355  4.24690  2.90347  2.73739  3.18146  2.89801  2.37887  2.77519  2.98518  4.58477  3.61503
          0.01809  4.41750  5.13985  0.61958  0.77255  0.48576  0.95510
     15   2.46711  4.47381  3.72502  3.58549  4.69211  3.21146  4.67451  4.19522  3.69729  3.90960  4.77647  3.66901  4.00921  3.99240  3.95103  0.58229  3.06688  3.58313  6.05347  4.81081     15 S - - -
          2.68618  4.42225  2.77519  2.73123  3.46354  2.40513  3.72494  3.29354  2.67741  2.69355  4.24690  2.90347  2.73739  3.18146  2.89801  2.37887  2.77519  2.98518  4.58477  3.61503
          0.01809  4.41750  5.13985  0.61958  0.77255  0.48576  0.95510
     16   2.94722  5.03175  3.01864  2.84505  4.71299  0.98270  4.18317  4.24745  2.98249  3.81072  4.67803  3.30385  4.11621  2.03924  3.34543  3.00547  3.31924  3.80285  5.90845  4.61272     16 g - - -
          2.68618  4.42225  2.77519  2.73123  3.46354  2.40513  3.72494  3.29354  2.67741  2.69355  4.24690  2.90347  2.73739  3.18146  2.89801  2.37887  2.77519  2.98518  4.58477  3.61503
          0.01809  4.41750  5.13985  0.61958  0.77255  0.48576  0.95510
     17   2.75792  4.53002  5.03806  4.48726  3.53495  4.55585  4.99223  1.44181  4.36319  1.27034  3.36021  4.64702  4.83017  4.53048  4.48115  3.90674  3.46572  1.67307  5.42588  4.28278     17 l - - -
          2.68618  4.42225  2.77519  2.73123  3.46354  2.40513  3.72494  3.29354  2.67741  2.69355  4.24690  2.90347  2.73739  3.18146  2.89801  2.37887  2.77519  2.98518  4.58477  3.61503
          0.01809  4.41750  5.13985  0.61958  0.77255  0.48576  0.95510
     18   1.70159  3.41710  4.19809  3.62200  3.30092  3.80026  4.15502  1.86125  3.49758  2.36209  3.31440  3.81672  4.18982  3.72306  3.67788  3.10153  2.95034  2.32574  4.83274  2.77650     18 a - - -
          2.68618  4.42225  2.77519  2.73123  3.46354  2.40513  3.72494  3.29354  2.67741  2.69355  4.24690  2.90347  2.73739  3.18146  2.89801  2.37887  2.77519  2.98518  4.58477  3.61503
          0.01809  4.41750  5.13985  0.61958  0.77255  0.48576  0.95510
     19   2.34115  4.29759  4.46564  3.89197  3.40592  4.05191  4.41766  1.49164  3.76487  2.21837  2.12806  4.07921  4.40541  3.98042  3.92930  3.36197  2.75095  2.07144  5.03849  3.85681     19 i - - -
          2.68618  4.42225  2.77519  2.73123  3.46354  2.40513  3.72494  3.29354  2.67741  2.69355  4.24690  2.90347  2.73739  3.18146  2.89801  2.37887  2.77519  2.98518  4.58477  3.61503
          0.01809  4.41750  5.13985  0.61958  0.77255  0.48576  0.95510
     20   2.66485  3.03314  4.12082  3.53784  2.22770  3.75810  4.07962  2.37813  3.42024  2.35113  3.27431  3.17393  4.13725  3.64344  3.60599  2.27315  2.90225  2.08072  4.77055  3.57423     20 v - - -
          2.68618  4.42225  2.77519  2.73123  3.46354  2.40513  3.72494  3.29354  2.67741  2.69355  4.24690  2.90347  2.73739  3.18146  2.89801  2.37887  2.77519  2.98518  4.58477  3.61503
          0.01809  4.41750  5.13985  0.61958  0.77255  0.48576  0.95510
     21   2.92647  5.21087  1.66039  2.50911  4.83157  3.38828  4.06168  4.35240  3.04407  3.90930  4.74160  3.04208  4.02763  3.23855  3.57789  1.14517  3.28044  3.87748  6.05747  4.62938     21 s - - -
          2.68618  4.42225  2.77519  2.73123  3.46354  2.40513  3.72494  3.29354  2.67741  2.69355  4.24690  2.90347  2.73739  3.18146  2.89801  2.37887  2.77519  2.98518  4.58477  3.61503
          0.01809  4.41750  5.13985  0.61958  0.77255  0.48576  0.95510
     22   3.72454  4.98001  5.45616  4.87849  3.21084  5.04584  5.31703  2.23778  4.72391  0.71907  1.88782  5.12504  5.11238  4.69465  4.74849  4.41910  3.92986  2.61048  5.41430  4.43488     22 l - - -
          2.68618  4.42225  2.77519  2.73123  3.46354  2.40513  3.72494  3.29354  2.67741  2.69355  4.24690  2.90347  2.73739  3.18146  2.89801  2.37887  2.77519  2.98518  4.58477  3.61503
          0.01809  4.41750  5.13985  0.61958  0.77255  0.48576  0.95510
     23   1.50851  4.38563  3.80737  3.43944  4.59556  1.46201  4.47627  4.02781  3.46145  3.69336  4.49371  3.56339  3.91778  3.73346  3.78915  2.03294  2.26219  3.43927  5.92251  4.71972     23 g - - -
          2.68618  4.42225  2.77519  2.73123  3.46354  2.40513  3.72494  3.29354  2.67741  2.69355  4.24690  2.90347  2.73739  3.18146  2.89801  2.37887  2.77519  2.98518  4.58477  3.61503
          0.01809  4.41750  5.13985  0.61958  0.77255  0.48576  0.95510
     24   2.90452  5.23394  3.18551  2.61734  4.61361  3.62142  3.72155  4.03053  2.11858  3.50910  4.30715  3.11529  4.01035  1.71328  1.95773  2.18829  3.11469  3.65366  5.61734  4.31678     24 q - - -
          2.68618  4.42225  2.77519  2.73123  3.46354  2.40513  3.72494  3.29354  2.67741  2.69355  4.24690  2.90347  2.73739  3.18146  2.89801  2.37887  2.77519  2.98518  4.58477  3.61503
          0.01809  4.41750  5.13985  0.61958  0.77255  0.48576  0.95510
     25   1.90689  1.68982  4.51890  4.05457  3.79001  3.60551  4.62560  2.53413  3.92353  2.71984  3.73466  4.02750  4.22818  4.14437  4.07703  3.02030  3.05191  1.56449  5.37425  4.19094     25 v - - -
          2.68618  4.42225  2.77519  2.73123  3.46354  2.40513  3.72494  3.29354  2.67741  2.69355  4.24690  2.90347  2.73739  3.18146  2.89801  2.37887  2.77519  2.98518  4.58477  3.61503
          0.01809  4.41750  5.13985  0.61958  0.77255  0.48576  0.95510
     26   2.97972  4.58814  4.77054  4.45187  4.00231  4.16569  5.22698  2.09354  4.33715  2.59217  3.85853  4.53069  4.73162  4.66327  4.51655  3.64945  3.48250  0.61918  5.89250  4.64457     26 V - - -
          2.68618  4.42225  2.77519  2.73123  3.46354  2.40513  3.72494  3.29354  2.67741  2.69355  4.24690  2.90347  2.73739  3.18146  2.89801  2.37887  2.77519  2.98518  4.58477  3.61503
          0.01809  4.41750  5.13985  0.61958  0.77255  0.48576  0.95510
     27   3.06810  5.39899  2.92103  1.08910  4.77256  3.61248  3.86189  4.22161  2.45589  3.70232  4.53602  3.12309  4.09033  3.00068  2.00547  3.02608  3.30100  3.84419  5.79610  4.47800     27 e - - -
          2.68618  4.42225  2.77519  2.73123  3.46354  2.40513  3.72494  3.29354  2.67741  2.69355  4.24690  2.90347  2.73739  3.18146  2.89801  2.37887  2.77519  2.98518  4.58477  3.61503
          0.01809  4.41750  5.13985  0.61958  0.77255  0.48576  0.95510
     28   3.56453  5.68103  2.88200  0.44496  5.11888  3.73312  4.41522  4.69726  3.37995  4.23594  5.22472  3.40912  4.37429  3.64359  3.82094  3.50988  3.88510  4.33643  6.17719  4.95342     28 E - - -
          2.68618  4.42225  2.77519  2.73123  3.46354  2.40513  3.72494  3.29354  2.67741  2.69355  4.24690  2.90347  2.73739  3.18146  2.89801  2.37887  2.77519  2.98518  4.58477  3.61503
          0.01809  4.41750  5.13985  0.61958  0.77255  0.48576  0.95510
     29   3.67060  4.91867  5.43392  4.89981  3.31854  5.02514  5.37333  1.62690  4.73404  0.72657  3.09132  5.12614  5.14082  4.77637  4.78559  4.42694  3.89504  2.33181  5.50383  4.45559     29 l - - -
          2.68618  4.42225  2.77519  2.73123  3.46354  2.40513  3.72494  3.29354  2.67741  2.69355  4.24690  2.90347  2.73739  3.18146  2.89801  2.37887  2.77519  2.98518  4.58477  3.61503
          0.01809  4.41750  5.13985  0.61958  0.77255  0.48576  0.95510
     30   1.96380  4.36891  4.40701  3.87352  3.67447  4.00190  4.56309  1.99502  3.77930  2.52320  3.58322  4.08339  4.43795  4.03800  4.00602  3.34537  2.61782  1.20743  5.30973  4.10464     30 v - - -
          2.68618  4.42225  2.77519  2.73123  3.46354  2.40513  3.72494  3.29354  2.67741  2.69355  4.24690  2.90347  2.73739  3.18146  2.89801  2.37887  2.77519  2.98518  4.58477  3.61503
          0.01809  4.41750  5.13985  0.61958  0.77255  0.48576  0.95510
     31   2.97615  4.48819  4.16359  3.61024  2.02730  4.01772  4.10398  2.75178  3.48378  1.37861  3.33968  3.87349  4.35830  2.42913  3.71147  3.30503  3.20338  2.67432  4.67612  3.09294     31 l - - -
          2.68618  4.42225  2.77519  2.73123  3.46354  2.40513  3.72494  3.29354  2.67741  2.69355  4.24690  2.90347  2.73739  3.18146  2.89801  2.37887  2.77519  2.98518  4.58477  3.61503
          0.01809  4.41750  5.13985  0.61958  0.77255  0.48576  0.95510
     32   3.30366  5.25667  3.18628  3.14340  4.72218  3.65816  4.52944  4.59421  3.50558  4.18090  5.15933  0.47050  4.34912  3.83258  3.85461  3.36736  3.72013  4.15510  5.95840  4.65400     32 N - - -
          2.68618  4.42225  2.77519  2.73123  3.46354  2.40513  3.72494  3.29354  2.67741  2.69355  4.24690  2.90347  2.73739  3.18146  2.89801  2.37887  2.77519  2.98518  4.58477  3.61503
          0.01809  4.41750  5.13985  0.61958  0.77255  0.48576  0.95510
     33   2.59260  4.52428  3.72372  3.59440  4.76664  3.10143  4.70344  4.32967  3.73586  4.01347  4.85784  3.69796  4.04199  4.02325  3.99294  0.54582  3.12056  3.68299  6.08048  4.86935     33 S - - -
          2.68618  4.42225  2.77519  2.73123  3.46354  2.40513  3.72494  3.29354  2.67741  2.69355  4.24690  2.90347  2.73739  3.18146  2.89801  2.37887  2.77519  2.98518  4.58477  3.61503
          0.01809  4.41750  5.13985  0.61958  0.77255  0.48576  0.95510
     34   3.43652  4.67521  5.36696  4.84281  3.60788  4.90089  5.40095  1.11488  4.73662  1.41580  3.37616  5.01794  5.09809  4.87088  4.83976  4.29013  3.67861  1.55025  5.68312  4.56690     34 i - - -
          2.68618  4.42225  2.77519  2.73123  3.46354  2.40513  3.72494  3.29354  2.67741  2.69355  4.24690  2.90347  2.73739  3.18146  2.89801  2.37887  2.77519  2.98518  4.58477  3.61503
          0.01809  4.41750  5.13985  0.61958  0.77255  0.48576  0.95510
     35   3.68787  5.79432  0.37535  2.85152  5.27115  3.72842  4.54968  5.00839  3.75469  4.52466  5.54704  3.42432  4.41907  3.81118  4.32064  3.60970  4.04760  4.59776  6.31565  5.09558     35 D - - -
          2.68618  4.42225  2.77519  2.73123  3.46354  2.40513  3.72494  3.29354  2.67741  2.69355  4.24690  2.90347  2.73739  3.18146  2.89801  2.37887  2.77519  2.98518  4.58477  3.61503
          0.01809  4.41750  5.13985  0.61958  0.77255  0.48576  0.95510
     36   0.44964  4.56713  4.12167  3.97983  4.70048  3.37059  4.92034  3.91861  4.01359  3.77031  4.76415  3.95809  4.16304  4.30499  4.19843  2.92501  3.24167  3.46775  6.06412  4.94423     36 A - - -
          2.68618  4.42225  2.77519  2.73123  3.46354  2.40513  3.72494  3.29354  2.67741  2.69355  4.24690  2.90347  2.73739  3.18146  2.89801  2.37887  2.77519  2.98518  4.58477  3.61503
          0.01809  4.41750  5.13985  0.61958  0.77255  0.48576  0.95510
     37   2.92392  5.35185  2.64678  1.46894  4.65775  2.10960  2.45270  4.15624  2.66035  3.66990  4.47314  2.95997  3.98274  2.97509  3.14796  2.87294  3.18103  3.75400  5.81827  4.40089     37 e - - -
          2.68618  4.42225  2.77519  2.73123  3.46354  2.40513  3.72494  3.29354  2.67741  2.69355  4.24690  2.90347  2.73739  3.18146  2.89801  2.37887  2.77519  2.98518  4.58477  3.61503
          0.01809  4.41750  5.13985  0.61958  0.77255  0.48576  0.95510
     38   0.44964  4.56713  4.12167  3.97983  4.70048  3.37059  4.92034  3.91861  4.01359  3.77031  4.76415  3.95809  4.16304  4.30499  4.19843  2.92501  3.24167  3.46775  6.06412  4.94423     38 A - - -
          2.68618  4.42225  2.77519  2.73123  3.46354  2.40513  3.72494  3.29354  2.67741  2.69355  4.24690  2.90347  2.73739  3.18146  2.89801  2.37887  2.77519  2.98518  4.58477  3.61503
          0.01809  4.41750  5.13985  0.61958  0.77255  0.48576  0.95510
     39   2.45702  4.87189  3.16606  2.66221  4.34991  3.46644  3.83136  3.75512  1.63935  3.34769  4.15948  3.13781  3.94340  2.98193  2.94217  2.48559  1.83967  3.38056  5.55636  4.24452     39 k - - -
          2.68618  4.42225  2.77519  2.73123  3.46354  2.40513  3.72494  3.29354  2.67741  2.69355  4.24690  2.90347  2.73739  3.18146  2.89801  2.37887  2.77519  2.98518  4.58477  3.61503
          0.01809  4.41750  5.13985  0.61958  0.77255  0.48576  0.95510
     40   2.71153  2.04889  3.27753  2.74787  4.09744  3.52123  3.84660  3.47723  1.88182  3.12247  3.96741  2.55490  3.97338  3.03401  2.96607  2.80158  2.67241  3.16540  5.38650  4.10552     40 k - - -
          2.68618  4.42225  2.77519  2.73123  3.46354  2.40513  3.72494  3.29354  2.67741  2.69355  4.24690  2.90347  2.73739  3.18146  2.89801  2.37887  2.77519  2.98518  4.58477  3.61503
          0.01809  4.41750  5.13985  0.61958  0.77255  0.48576  0.95510
     41   3.38360  4.62242  5.33753  4.87002  3.92537  4.88988  5.59715  1.33926  4.78455  2.37896  3.68622  5.04097  5.15993  5.04525  4.95972  4.31463  3.65097  0.80140  5.98830  4.76984     41 v - - -
          2.68618  4.42225  2.77519  2.73123  3.46354  2.40513  3.72494  3.29354  2.67741  2.69355  4.24690  2.90347  2.73739  3.18146  2.89801  2.37887  2.77519  2.98518  4.58477  3.61503
          0.01809  4.41750  5.13985  0.61958  0.77255  0.48576  0.95510
     42   1.60837  5.01567  2.29449  2.51275  4.53884  3.39796  3.87155  3.99654  2.72063  3.55465  4.34801  2.67669  3.92996  3.01683  3.21261  1.88860  3.04369  3.57028  5.74547  4.36801     42 a - - -
          2.68618  4.42225  2.77519  2.73123  3.46354  2.40513  3.72494  3.29354  2.67741  2.69355  4.24690  2.90347  2.73739  3.18146  2.89801  2.37887  2.77519  2.98518  4.58477  3.61503
          0.01809  4.41750  5.13985  0.61958  0.77255  0.48576  0.95510
     43   3.39419  4.62495  5.36849  4.90034  3.92793  4.91994  5.62690  1.08702  4.81922  2.37330  3.68352  5.07041  5.17864  5.07487  4.99110  4.34570  3.65955  0.97856  6.00143  4.78673     43 v - - -
          2.68618  4.42225  2.77519  2.73123  3.46354  2.40513  3.72494  3.29354  2.67741  2.69355  4.24690  2.90347  2.73739  3.18146  2.89801  2.37887  2.77519  2.98518  4.58477  3.61503
          0.01809  4.41750  5.13985  0.61958  0.77255  0.48576  0.95510
     44   2.74185  4.41849  3.69764  3.12062  2.27344  3.72503  3.96509  2.84913  2.96530  2.50163  2.73621  3.49591  4.10290  3.32524  1.90251  2.98838  2.67877  2.65961  4.96267  3.71515     44 r - - -
          2.68618  4.42225  2.77519  2.73123  3.46354  2.40513  3.72494  3.29354  2.67741  2.69355  4.24690  2.90347  2.73739  3.18146  2.89801  2.37887  2.77519  2.98518  4.58477  3.61503
          0.01809  4.41750  5.13985  0.61958  0.77255  0.48576  0.95510
     45   3.37831  4.62264  5.31847  4.85179  3.92012  4.87088  5.57862  1.42006  4.76292  2.37707  3.68446  5.02323  5.14814  5.02598  4.93949  4.29546  3.64713  0.76149  5.97820  4.75835     45 v - - -
          2.68618  4.42225  2.77519  2.73123  3.46354  2.40513  3.72494  3.29354  2.67741  2.69355  4.24690  2.90347  2.73739  3.18146  2.89801  2.37887  2.77519  2.98518  4.58477  3.61503
          0.01809  4.41750  5.13985  0.61958  0.77255  0.48576  0.95510
     46   3.06101  5.56762  1.79224  2.34672  4.97671  1.94779  3.97045  4.50315  2.95856  3.99517  4.81999  1.49619  4.03290  3.12911  3.54099  2.97512  3.36224  4.04553  6.14639  4.65706     46 n - - -
          2.68618  4.42225  2.77519  2.73123  3.46354  2.40513  3.72494  3.29354  2.67741  2.69355  4.24690  2.90347  2.73739  3.18146  2.89801  2.37887  2.77519  2.98518  4.58477  3.61503
          0.01809  4.41750  5.13985  0.61958  0.77255  0.48576  0.95510
     47   3.26849  4.59462  5.03898  4.45639  2.77428  4.51795  4.83422  2.32246  4.31192  1.47809  1.61534  4.60564  4.75628  4.39180  4.37511  3.85132  3.49245  1.62794  5.18094  4.07702     47 l - - -
          2.68618  4.42225  2.77519  2.73123  3.46354  2.40513  3.72494  3.29354  2.67741  2.69355  4.24690  2.90347  2.73739  3.18146  2.89801  2.37887  2.77519  2.98518  4.58477  3.61503
          0.01809  4.41750  5.13985  0.61958  0.77255  0.48576  0.95510
     48   2.70943  4.97519  2.90068  1.69135  4.27493  3.16205  3.74038  3.70391  2.54394  3.28616  4.08813  3.00883  3.32707  2.88170  3.01941  2.32749  2.95568  2.40357  5.50658  4.15047     48 e - - -
          2.68618  4.42225  2.77519  2.73123  3.46354  2.40513  3.72494  3.29354  2.67741  2.69355  4.24690  2.90347  2.73739  3.18146  2.89801  2.37887  2.77519  2.98518  4.58477  3.61503
          0.01809  4.41750  5.13985  0.61958  0.77255  0.48576  0.95510
     49   2.72099  4.92996  2.58459  2.56718  4.44320  3.40245  3.89169  3.88425  2.74461  3.47011  4.27718  2.70021  3.93615  3.04916  3.21959  2.07762  1.45753  3.48095  5.68304  4.32850     49 t - - -
          2.68618  4.42225  2.77519  2.73123  3.46354  2.40513  3.72494  3.29354  2.67741  2.69355  4.24690  2.90347  2.73739  3.18146  2.89801  2.37887  2.77519  2.98518  4.58477  3.61503
          0.01809  4.41750  5.13985  0.61958  0.77255  0.48576  0.95510
     50   3.03308  2.21766  4.75123  4.19347  1.62095  4.16701  4.36433  2.50053  4.02384  1.61408  3.24893  4.25418  4.50941  4.15175  4.09681  3.49909  3.27559  2.43423  4.75349  3.39297     50 l - - -
          2.68618  4.42225  2.77519  2.73123  3.46354  2.40513  3.72494  3.29354  2.67741  2.69355  4.24690  2.90347  2.73739  3.18146  2.89801  2.37887  2.77519  2.98518  4.58477  3.61503
          0.01809  4.41750  5.13985  0.61958  0.77255  0.48576  0.95510
     51   2.65483  3.81130  3.24002  2.70621  3.75075  3.48040  3.83745  3.45104  2.66679  3.09225  3.93507  3.17247  3.93713  1.81946  3.08824  1.76386  2.93124  3.13365  5.35375  4.04319     51 s - - -
          2.68618  4.42225  2.77519  2.73123  3.46354  2.40513  3.72494  3.29354  2.67741  2.69355  4.24690  2.90347  2.73739  3.18146  2.89801  2.37887  2.77519  2.98518  4.58477  3.61503
          0.01809  4.41750  5.13985  0.61958  0.77255  0.48576  0.95510
     52   3.23966  4.56441  4.99123  4.47268  2.21773  4.50668  4.83046  2.06567  4.34421  2.13530  3.42054  4.59510  4.81595  4.50888  4.46274  3.86951  3.49260  0.92774  5.20999  3.87475     52 v - - -
          2.68618  4.42225  2.77519  2.73123  3.46354  2.40513  3.72494  3.29354  2.67741  2.69355  4.24690  2.90347  2.73739  3.18146  2.89801  2.37887  2.77519  2.98518  4.58477  3.61503
          0.01809  4.41750  5.13985  0.61958  0.77255  0.48576  0.95510
     53   2.17590  5.18739  3.09503  2.59378  4.56583  3.58194  3.75041  3.98384  1.72702  3.49086  4.29614  3.09819  3.99938  1.71107  2.67566  2.86764  3.10613  3.61056  5.62658  4.31193     53 q - - -
          2.68618  4.42225  2.77519  2.73123  3.46354  2.40513  3.72494  3.29354  2.67741  2.69355  4.24690  2.90347  2.73739  3.18146  2.89801  2.37887  2.77519  2.98518  4.58477  3.61503
          0.01809  4.41750  5.13985  0.61958  0.77255  0.48576  0.95510
     54   3.27468  4.70574  4.86181  4.57272  4.02294  4.27086  5.30582  2.18991  4.45384  2.63196  3.93145  4.66997  4.82409  4.78826  4.61178  3.83470  3.63674  0.53256  5.88763  4.64305     54 V - - -
          2.68618  4.42225  2.77519  2.73123  3.46354  2.40513  3.72494  3.29354  2.67741  2.69355  4.24690  2.90347  2.73739  3.18146  2.89801  2.37887  2.77519  2.98518  4.58477  3.61503
          0.01809  4.41750  5.13985  0.61958  0.77255  0.48576  0.95510
     55   3.01061  4.36856  4.73221  4.17231  3.37127  4.24226  4.56454  1.37298  4.02422  2.25929  3.39378  4.30277  4.57179  4.21955  4.14630  3.56945  3.25067  1.46890  5.06473  2.43423     55 i - - -
          2.68618  4.42225  2.77519  2.73123  3.46354  2.40513  3.72494  3.29354  2.67741  2.69355  4.24690  2.90347  2.73739  3.18146  2.89801  2.37887  2.77519  2.98518  4.58477  3.61503
          0.01809  4.41750  5.13985  0.61958  0.77255  0.48576  0.95510
     56   3.68787  5.79432  0.37535  2.85152  5.27115  3.72842  4.54968  5.00839  3.75469  4.52466  5.54704  3.42432  4.41907  3.81118  4.32064  3.60970  4.04760  4.59776  6.31565  5.09558     56 D - - -
          2.68618  4.42225  2.77519  2.73123  3.46354  2.40513  3.72494  3.29354  2.67741  2.69355  4.24690  2.90347  2.73739  3.18146  2.89801  2.37887  2.77519  2.98518  4.58477  3.61503
          0.01809  4.41750  5.13985  0.61958  0.77255  0.48576  0.95510
     57   3.22911  5.81233  1.17671  2.32890  5.13165  3.43887  4.05250  4.72423  3.13275  4.20398  5.07432  1.40625  4.09601  3.23034  3.76289  3.10198  3.54168  4.26294  6.31941  4.77914     57 d - - -
          2.68618  4.42225  2.77519  2.73123  3.46354  2.40513  3.72494  3.29354  2.67741  2.69355  4.24690  2.90347  2.73739  3.18146  2.89801  2.37887  2.77519  2.98518  4.58477  3.61503
          0.01809  4.41750  5.13985  0.61958  0.77255  0.48576  0.95510
     58   3.48128  5.16782  4.26173  4.24315  5.31001  0.23174  5.29297  5.07805  4.49524  4.64606  5.64997  4.42897  4.57079  4.77713  4.63816  3.67353  4.00228  4.50055  6.22638  5.44173     58 G - - -
          2.68618  4.42225  2.77519  2.73123  3.46354  2.40513  3.72494  3.29354  2.67741  2.69355  4.24690  2.90347  2.73739  3.18146  2.89801  2.37887  2.77519  2.98518  4.58477  3.61503
          0.01809  4.41750  5.13985  0.61958  0.77255  0.48576  0.95510
     59   2.67561  3.70938  4.13701  3.55390  2.08697  3.77177  4.09288  2.34729  3.43525  2.15076  3.27435  3.76163  4.14934  3.65777  3.61962  2.22497  2.43155  2.38135  4.77912  3.58238     59 f - - -
          2.68618  4.42225  2.77519  2.73123  3.46354  2.40513  3.72494  3.29354  2.67741  2.69355  4.24690  2.90347  2.73739  3.18146  2.89801  2.37887  2.77519  2.98518  4.58477  3.61503
          0.01809  4.41750  5.13985  0.61958  0.77255  0.48576  0.95510
     60   3.48128  5.16782  4.26173  4.24315  5.31001  0.23174  5.29297  5.07805  4.49524  4.64606  5.64997  4.42897  4.57079  4.77713  4.63816  3.67353  4.00228  4.50055  6.22638  5.44173     60 G - - -
          2.68618  4.42225  2.77519  2.73123  3.46354  2.40513  3.72494  3.29354  2.67741  2.69355  4.24690  2.90347  2.73739  3.18146  2.89801  2.37887  2.77519  2.98518  4.58477  3.61503
          0.01809  4.41750  5.13985  0.61958  0.77255  0.48576  0.95510
     61   3.31520  4.61445  5.12394  4.55716  3.39005  4.63254  5.00911  1.98095  4.42465  1.57056  1.66143  4.72229  4.86208  4.53076  4.50799  3.97969  3.54547  1.44935  5.35733  4.26216     61 v - - -
          2.68618  4.42225  2.77519  2.73123  3.46354  2.40513  3.72494  3.29354  2.67741  2.69355  4.24690  2.90347  2.73739  3.18146  2.89801  2.37887  2.77519  2.98518  4.58477  3.61503
          0.01809  4.41750  5.13985  0.61958  0.77255  0.48576  0.95510
     62   2.14954  3.40202  3.79704  3.32425  4.29064  1.72823  4.31438  3.69183  3.28800  3.22466  4.20684  3.51920  3.92758  3.58046  3.63018  1.47265  2.49487  3.23694  5.65481  4.43666     62 s - - -
          2.68618  4.42225  2.77519  2.73123  3.46354  2.40513  3.72494  3.29354  2.67741  2.69355  4.24690  2.90347  2.73739  3.18146  2.89801  2.37887  2.77519  2.98518  4.58477  3.61503
          0.01809  4.41750  5.13985  0.61958  0.77255  0.48576  0.95510
     63   2.68481  4.88789  3.15110  2.64864  4.43819  2.69232  3.83577  3.87470  2.55144  3.43411  4.22842  3.12403  3.22370  2.97665  1.72594  1.88495  2.98104  3.46275  5.61589  4.29212     63 r - - -
          2.68618  4.42225  2.77519  2.73123  3.46354  2.40513  3.72494  3.29354  2.67741  2.69355  4.24690  2.90347  2.73739  3.18146  2.89801  2.37887  2.77519  2.98518  4.58477  3.61503
          0.01809  4.41750  5.13985  0.61958  0.77255  0.48576  0.95510
     64   3.15138  5.64554  0.85661  2.30251  5.06583  3.41938  4.04964  4.60069  3.11565  4.11462  4.97739  2.93085  4.07547  3.22761  3.72751  2.26689  3.47542  4.14394  6.27077  4.75575     64 d - - -
          2.68618  4.42225  2.77519  2.73123  3.46354  2.40513  3.72494  3.29354  2.67741  2.69355  4.24690  2.90347  2.73739  3.18146  2.89801  2.37887  2.77519  2.98518  4.58477  3.61503
          0.01809  4.41750  5.13985  0.61958  0.77255  0.48576  0.95510
     65   3.40864  5.92245  0.58958  2.30369  5.26113  3.50256  4.19430  4.85284  3.35428  4.36189  5.30095  3.00921  4.19264  3.39674  4.00618  3.26747  3.73931  4.41426  6.42723  4.93419     65 D - - -
          2.68618  4.42225  2.77519  2.73123  3.46354  2.40513  3.72494  3.29354  2.67741  2.69355  4.24690  2.90347  2.73739  3.18146  2.89801  2.37887  2.77519  2.98518  4.58477  3.61503
          0.01809  4.41750  5.13985  0.61958  0.77255  0.48576  0.95510
     66   3.42638  4.68878  5.28670  4.73976  3.47994  4.82217  5.24878  1.84543  4.62028  1.08640  3.15741  4.92187  5.01763  4.72463  4.70944  4.19253  3.66075  1.33049  5.53610  4.44724     66 l - - -
          2.68618  4.42225  2.77519  2.73123  3.46354  2.40513  3.72494  3.29354  2.67741  2.69355  4.24690  2.90347  2.73739  3.18146  2.89801  2.37887  2.77519  2.98518  4.58477  3.61503
          0.01809  4.41750  5.13985  0.61958  0.77255  0.48576  0.95510
     67   2.84391  5.28115  1.98706  1.94903  4.57534  3.45585  3.77976  4.03402  2.61822  3.56857  4.35895  2.16000  3.93718  2.91135  3.13291  2.80002  3.09192  2.24893  5.74729  4.33177     67 e - - -
          2.68618  4.42225  2.77519  2.73123  3.46354  2.40513  3.72494  3.29354  2.67741  2.69355  4.24690  2.90347  2.73739  3.18146  2.89801  2.37887  2.77519  2.98518  4.58477  3.61503
          0.01809  4.41750  5.13985  0.61958  0.77255  0.48576  0.95510
     68   2.92616  4.67656  3.71906  3.12751  3.71515  3.85716  4.03676  2.32255  1.55532  1.80608  3.60754  3.53992  4.21951  3.29452  3.06853  3.13420  3.14909  2.68600  5.23667  4.01101     68 k - - -
          2.68618  4.42225  2.77519  2.73123  3.46354  2.40513  3.72494  3.29354  2.67741  2.69355  4.24690  2.90347  2.73739  3.18146  2.89801  2.37887  2.77519  2.98518  4.58477  3.61503
          0.01809  4.41750  5.13985  0.61958  0.77255  0.48576  0.95510
     69   3.41642  4.70806  5.18696  4.64386  3.44471  4.75207  5.17111  2.12160  4.49854  1.07033  3.07909  4.84054  4.97260  4.63498  4.60593  4.12227  3.65547  1.25973  5.49165  4.38892     69 l - - -
          2.68618  4.42225  2.77519  2.73123  3.46354  2.40513  3.72494  3.29354  2.67741  2.69355  4.24690  2.90347  2.73739  3.18146  2.89801  2.37887  2.77519  2.98518  4.58477  3.61503
          0.01809  4.41750  5.13985  0.61958  0.77255  0.48576  0.95510
     70   1.86794  4.45336  3.79390  3.67013  4.85243  0.72702  4.76699  4.26753  3.85037  3.99305  4.82678  3.71262  4.00754  4.08625  4.09778  2.71577  3.06369  3.61404  6.16440  5.01898     70 g - - -
          2.68618  4.42225  2.77519  2.73123  3.46354  2.40513  3.72494  3.29354  2.67741  2.69355  4.24690  2.90347  2.73739  3.18146  2.89801  2.37887  2.77519  2.98518  4.58477  3.61503
          0.01809  4.41750  5.13985  0.61958  0.77255  0.48576  0.95510
     71   2.81402  5.24483  2.73689  1.78299  4.57108  3.45712  3.59923  4.04093  2.56379  3.55748  4.33899  1.78817  3.92605  2.88772  3.05849  2.52298  2.48116  3.63615  5.72248  4.31633     71 e - - -
          2.68618  4.42225  2.77519  2.73123  3.46354  2.40513  3.72494  3.29354  2.67741  2.69355  4.24690  2.90347  2.73739  3.18146  2.89801  2.37887  2.77519  2.98518  4.58477  3.61503
          0.01809  4.41750  5.13985  0.61958  0.77255  0.48576  0.95510
     72   3.11679  5.21531  3.59780  2.92846  4.54574  3.81012  3.79624  3.30505  2.15032  3.41298  4.29798  3.34867  4.17566  2.32570  1.07176  3.13623  3.29991  3.62658  5.55123  4.33745     72 r - - -
          2.68618  4.42225  2.77519  2.73123  3.46354  2.40513  3.72494  3.29354  2.67741  2.69355  4.24690  2.90347  2.73739  3.18146  2.89801  2.37887  2.77519  2.98518  4.58477  3.61503
          0.01809  4.41750  5.13985  0.61958  0.77255  0.48576  0.95510
     73   3.34456  5.08061  3.58298  3.33602  2.71710  3.97666  3.84435  3.77561  3.37035  3.25975  4.33246  2.13903  4.46199  3.68671  3.66578  3.41156  3.62351  3.55405  4.34438  0.91911     73 y - - -
          2.68618  4.42225  2.77519  2.73123  3.46354  2.40513  3.72494  3.29354  2.67741  2.69355  4.24690  2.90347  2.73739  3.18146  2.89801  2.37887  2.77519  2.98518  4.58477  3.61503
          0.01809  4.41750  5.13985  0.61958  0.77255  0.48576  0.95510
     74   1.92516  4.49941  4.08664  3.56172  1.55688  3.95998  3.12398  2.98970  3.46977  2.64437  3.62104  3.78043  4.32818  3.69296  3.70523  3.24795  3.20705  2.79846  4.35144  2.24282     74 f - - -
          2.68618  4.42225  2.77519  2.73123  3.46354  2.40513  3.72494  3.29354  2.67741  2.69355  4.24690  2.90347  2.73739  3.18146  2.89801  2.37887  2.77519  2.98518  4.58477  3.61503
          0.01809  4.41750  5.13985  0.61958  0.77255  0.48576  0.95510
     75   2.51984  4.42700  3.82223  3.60506  4.53536  3.23127  4.61001  3.83564  3.59355  3.64309  4.53554  3.67671  4.00478  3.92753  3.83841  2.46666  0.70146  3.34624  5.92692  4.71223     75 t - - -
          2.68618  4.42225  2.77519  2.73123  3.46354  2.40513  3.72494  3.29354  2.67741  2.69355  4.24690  2.90347  2.73739  3.18146  2.89801  2.37887  2.77519  2.98518  4.58477  3.61503
          0.01809  4.41750  5.13985  0.61958  0.77255  0.48576  0.95510
     76   2.57616  4.51174  3.71094  3.57899  4.77823  3.03952  4.69468  4.33061  3.72692  4.01108  4.84771  3.68316  4.02985  4.00904  3.98817  0.55797  3.10419  3.67608  6.09042  4.88278     76 S - - -
          2.68618  4.42225  2.77519  2.73123  3.46354  2.40513  3.72494  3.29354  2.67741  2.69355  4.24690  2.90347  2.73739  3.18146  2.89801  2.37887  2.77519  2.98518  4.58477  3.61503
          0.01809  4.41750  5.13985  0.61958  0.77255  0.48576  0.95510
     77   3.58628  5.48982  3.79454  3.35304  5.00884  3.97193  4.20461  4.48602  0.47683  3.94436  4.90749  3.73967  4.45890  3.38715  2.71027  3.61128  3.81269  4.17461  5.85648  4.76991     77 K - - -
          2.68618  4.42225  2.77519  2.73123  3.46354  2.40513  3.72494  3.29354  2.67741  2.69355  4.24690  2.90347  2.73739  3.18146  2.89801  2.37887  2.77519  2.98518  4.58477  3.61503
          0.01809  4.41750  5.13985  0.61958  0.77255  0.48576  0.95510
     78   2.90135  1.92413  4.69872  4.10951  2.07486  4.08451  4.40543  2.00290  3.94050  2.05992  2.79944  4.18991  4.41999  4.08418  4.00961  3.40199  3.13565  2.25709  4.88352  3.68665     78 c - - -
          2.68618  4.42225  2.77519  2.73123  3.46354  2.40513  3.72494  3.29354  2.67741  2.69355  4.24690  2.90347  2.73739  3.18146  2.89801  2.37887  2.77519  2.98518  4.58477  3.61503
          0.01809  4.41750  5.13985  0.61958  0.77255  0.48576  0.95510
     79   2.68563  3.92050  2.80302  2.42311  4.37406  3.47155  2.30740  3.82748  2.41442  3.35888  4.12915  2.49355  3.86683  2.62654  2.48374  2.38158  2.91693  3.44084  5.53354  4.15524     79 h - - -
          2.68618  4.42225  2.77519  2.73123  3.46354  2.40513  3.72494  3.29354  2.67741  2.69355  4.24690  2.90347  2.73739  3.18146  2.89801  2.37887  2.77519  2.98518  4.58477  3.61503
          0.08137  4.41750  2.71686  0.61958  0.77255  0.48576  0.95510
     80   2.73804  5.22778  2.08786  2.37714  4.58970  3.42625  3.75738  4.06120  1.99415  3.57456  4.35673  2.92787  3.90982  2.88474  3.05098  1.67865  3.05653  3.64634  5.73387  4.32599     80 s - - -
          2.68618  4.42225  2.77519  2.73123  3.46354  2.40513  3.72494  3.29354  2.67741  2.69355  4.24690  2.90347  2.73739  3.18146  2.89801  2.37887  2.77519  2.98518  4.58477  3.61503
          0.01926  4.35539  5.07774  0.61958  0.77255  0.57637  0.82538
     81   2.95387  4.39097  4.87526  4.28510  2.24596  4.27759  4.61241  2.08692  4.12556  1.58013  2.34723  4.38641  4.56520  4.23410  4.18111  3.60204  3.27636  1.61840  5.02965  3.90135     81 l - - -
          2.68618  4.42225  2.77519  2.73123  3.46354  2.40513  3.72494  3.29354  2.67741  2.69355  4.24690  2.90347  2.73739  3.18146  2.89801  2.37887  2.77519  2.98518  4.58477  3.61503
          0.01926  4.35539  5.07774  0.61958  0.77255  0.57637  0.82538
     82   2.69107  5.01886  2.97853  2.40990  4.31556  3.47132  3.67351  3.57935  2.41372  3.30464  4.09117  2.63558  3.87309  1.90689  2.75081  2.48396  2.28252  3.38700  5.49436  4.13457     82 q - - -
          2.68618  4.42225  2.77519  2.73123  3.46354  2.40513  3.72494  3.29354  2.67741  2.69355  4.24690  2.90347  2.73739  3.18146  2.89801  2.37887  2.77519  2.98518  4.58477  3.61503
          0.01926  4.35539  5.07774  0.61958  0.77255  0.43300  1.04571
     83   3.28702  5.86100  0.74365  2.34009  5.18399  3.44269  4.10239  4.80456  3.23287  4.28943  5.18625  2.29494  4.12333  3.29210  3.88558  3.15236  3.61431  4.33864  6.38874  4.83529     83 d - - -
          2.68618  4.42225  2.77519  2.73123  3.46354  2.40513  3.72494  3.29354  2.67741  2.69355  4.24690  2.90347  2.73739  3.18146  2.89801  2.37887  2.77519  2.98518  4.58477  3.61503
          0.01809  4.41750  5.13985  0.61958  0.77255  0.48576  0.95510
     84   3.09263  4.71695  4.96427  4.45342  3.41100  4.53448  5.03082  2.26192  4.28794  0.76992  3.21843  4.65303  4.84284  4.46980  4.42016  3.91667  3.60589  1.89539  5.43200  4.32576     84 l - - -
          2.68618  4.42225  2.77519  2.73123  3.46354  2.40513  3.72494  3.29354  2.67741  2.69355  4.24690  2.90347  2.73739  3.18146  2.89801  2.37887  2.77519  2.98518  4.58477  3.61503
          0.01809  4.41750  5.13985  0.61958  0.77255  0.48576  0.95510
     85   2.47980  4.95215  2.95358  1.35243  4.34178  3.09729  3.80208  3.73652  2.61105  3.34876  4.15769  3.04425  3.92145  2.94843  3.07823  2.74147  2.67497  2.95457  5.57535  4.22330     85 e - - -
          2.68618  4.42225  2.77519  2.73123  3.46354  2.40513  3.72494  3.29354  2.67741  2.69355  4.24690  2.90347  2.73739  3.18146  2.89801  2.37887  2.77519  2.98518  4.58477  3.61503
          0.01809  4.41750  5.13985  0.61958  0.77255  0.48576  0.95510
     86   2.23063  4.67452  3.21878  2.82609  4.43463  3.32463  4.04395  3.85721  2.90080  3.48024  4.28917  1.63388  3.92714  3.22446  3.32688  2.37080  1.79947  3.40916  5.70562  4.40442     86 n - - -
          2.68618  4.42225  2.77519  2.73123  3.46354  2.40513  3.72494  3.29354  2.67741  2.69355  4.24690  2.90347  2.73739  3.18146  2.89801  2.37887  2.77519  2.98518  4.58477  3.61503
          0.01809  4.41750  5.13985  0.61958  0.77255  0.48576  0.95510
     87   1.97696  4.35542  3.67763  3.11531  3.51465  3.66989  3.98676  2.35201  3.05271  2.46366  3.05202  3.48424  2.18843  3.35025  3.37942  2.83716  2.92669  2.57242  4.98807  3.76424     87 a - - -
          2.68622  4.42229  2.77524  2.73128  3.46358  2.40514  3.72499  3.29358  2.67745  2.69359  4.24694  2.90336  2.73744  3.18151  2.89805  2.37854  2.77524  2.98523  4.58481  3.61507
          0.23993  1.57283  5.13985  0.19875  1.71345  0.48576  0.95510
     88   2.77515  5.26476  3.04565  1.87291  4.63551  3.55945  3.69532  4.07958  1.83928  3.54385  4.31755  2.71976  3.95588  2.80401  1.89246  2.80607  2.97572  3.67319  5.64916  4.30483     89 k - - -
          2.68618  4.42225  2.77519  2.73123  3.46354  2.40513  3.72494  3.29354  2.67741  2.69355  4.24690  2.90347  2.73739  3.18146  2.89801  2.37887  2.77519  2.98518  4.58477  3.61503
          0.01809  4.41750  5.13985  0.61958  0.77255  0.48576  0.95510
     89   2.64818  4.28978  3.89493  3.36075  1.83393  3.61450  4.10384  2.82071  3.28437  2.57755  3.51059  3.62502  4.09038  3.55281  3.55478  2.26277  2.04462  2.41907  4.96562  3.71792     90 f - - -
          2.68618  4.42225  2.77519  2.73123  3.46354  2.40513  3.72494  3.29354  2.67741  2.69355  4.24690  2.90347  2.73739  3.18146  2.89801  2.37887  2.77519  2.98518  4.58477  3.61503
          0.01809  4.41750  5.13985  0.61958  0.77255  0.48576  0.95510
     90   3.80519  5.03815  4.93995  4.59826  1.49329  4.61499  3.37138  2.94114  4.42767  2.97247  4.16053  4.31939  4.91797  4.37698  4.43630  3.96321  4.02097  3.44670  3.86119  0.87041     91 y - - -
          2.68618  4.42225  2.77519  2.73123  3.46354  2.40513  3.72494  3.29354  2.67741  2.69355  4.24690  2.90347  2.73739  3.18146  2.89801  2.37887  2.77519  2.98518  4.58477  3.61503
          0.01809  4.41750  5.13985  0.61958  0.77255  0.48576  0.95510
     91   3.48128  5.16782  4.26173  4.24315  5.31001  0.23174  5.29297  5.07805  4.49524  4.64606  5.64997  4.42897  4.57079  4.77713  4.63816  3.67353  4.00228  4.50055  6.22638  5.44173     92 G - - -
          2.68618  4.42225  2.77519  2.73123  3.46354  2.40513  3.72494  3.29354  2.67741  2.69355  4.24690  2.90347  2.73739  3.18146  2.89801  2.37887  2.77519  2.98518  4.58477  3.61503
          0.01809  4.41750  5.13985  0.61958  0.77255  0.48576  0.95510
     92   4.20657  5.30080  5.15631  4.96556  0.62249  4.84298  3.71347  3.78392  4.77667  3.01547  4.34984  4.47678  5.12846  4.59322  4.69055  4.24490  4.42101  3.74484  3.81109  1.62614     93 F - - -
          2.68618  4.42225  2.77519  2.73123  3.46354  2.40513  3.72494  3.29354  2.67741  2.69355  4.24690  2.90347  2.73739  3.18146  2.89801  2.37887  2.77519  2.98518  4.58477  3.61503
          0.01809  4.41750  5.13985  0.61958  0.77255  0.48576  0.95510
     93   3.74447  5.47467  4.30025  3.73537  4.97758  4.07953  4.38275  4.59114  2.66943  4.00634  5.01920  4.03856  4.58050  3.60035  0.39451  3.82049  3.98891  4.29705  5.85142  4.81940     94 R - - -
          2.68618  4.42225  2.77519  2.73123  3.46354  2.40513  3.72494  3.29354  2.67741  2.69355  4.24690  2.90347  2.73739  3.18146  2.89801  2.37887  2.77519  2.98518  4.58477  3.61503
          0.01809  4.41750  5.13985  0.61958  0.77255  0.48576  0.95510
     94   3.48128  5.16782  4.26173  4.24315  5.31001  0.23174  5.29297  5.07805  4.49524  4.64606  5.64997  4.42897  4.57079  4.77713  4.63816  3.67353  4.00228  4.50055  6.22638  5.44173     95 G - - -
          2.68618  4.42225  2.77519  2.73123  3.46354  2.40513  3.72494  3.29354  2.67741  2.69355  4.24690  2.90347  2.73739  3.18146  2.89801  2.37887  2.77519  2.98518  4.58477  3.61503
          0.01809  4.41750  5.13985  0.61958  0.77255  0.48576  0.95510
     95   3.25517  5.88202  1.86559  0.81686  5.17291  3.45396  4.04010  4.72409  3.10290  4.19890  5.06797  2.91381  4.10073  3.21235  3.72813  3.11576  3.55350  4.27560  6.32939  4.79865     96 e - - -
          2.68618  4.42225  2.77519  2.73123  3.46354  2.40513  3.72494  3.29354  2.67741  2.69355  4.24690  2.90347  2.73739  3.18146  2.89801  2.37887  2.77519  2.98518  4.58477  3.61503
          0.01809  4.41750  5.13985  0.61958  0.77255  0.48576  0.95510
     96   0.44964  4.56713  4.12167  3.97983  4.70048  3.37059  4.92034  3.91861  4.01359  3.77031  4.76415  3.95809  4.16304  4.30499  4.19843  2.92501  3.24167  3.46775  6.06412  4.94423     97 A - - -
          2.68618  4.42225  2.77519  2.73123  3.46354  2.40513  3.72494  3.29354  2.67741  2.69355  4.24690  2.90347  2.73739  3.18146  2.89801  2.37887  2.77519  2.98518  4.58477  3.61503
          0.01809  4.41750  5.13985  0.61958  0.77255  0.48576  0.95510
     97   3.72981  4.99635  5.38415  4.86462  3.26779  5.01742  5.33541  2.07485  4.66327  0.57103  3.05729  5.10852  5.13940  4.72980  4.72264  4.43289  3.95578  2.48653  5.46212  4.39452     98 L - - -
          2.68618  4.42225  2.77519  2.73123  3.46354  2.40513  3.72494  3.29354  2.67741  2.69355  4.24690  2.90347  2.73739  3.18146  2.89801  2.37887  2.77519  2.98518  4.58477  3.61503
          0.01809  4.41750  5.13985  0.61958  0.77255  0.48576  0.95510
     98   1.06637  4.53964  3.72502  3.32622  3.45991  3.58089  4.13116  3.22720  3.27556  2.94126  3.91517  3.60777  4.14690  3.60016  3.57291  2.97218  3.11575  2.97117  5.00166  2.22884     99 a - - -
          2.68618  4.42225  2.77519  2.73123  3.46354  2.40513  3.72494  3.29354  2.67741  2.69355  4.24690  2.90347  2.73739  3.18146  2.89801  2.37887  2.77519  2.98518  4.58477  3.61503
          0.01809  4.41750  5.13985  0.61958  0.77255  0.48576  0.95510
     99   2.62129  4.62643  3.26655  3.10737  4.64733  3.26076  4.37665  4.21510  3.32069  3.85324  4.68473  2.75393  3.99784  3.62516  3.67303  0.74430  3.09465  3.64011  5.96328  4.65328    100 s - - -
          2.68618  4.42225  2.77519  2.73123  3.46354  2.40513  3.72494  3.29354  2.67741  2.69355  4.24690  2.90347  2.73739  3.18146  2.89801  2.37887  2.77519  2.98518  4.58477  3.61503
          0.01809  4.41750  5.13985  0.61958  0.77255  0.48576  0.95510
    100   3.44253  4.71923  5.22038  4.72454  3.59779  4.81408  5.32866  0.74176  4.55490  2.00867  2.93639  4.92325  5.06226  4.77314  4.69096  4.22230  3.69795  1.92898  5.66861  4.50781    101 i - - -
          2.68618  4.42225  2.77519  2.73123  3.46354  2.40513  3.72494  3.29354  2.67741  2.69355  4.24690  2.90347  2.73739  3.18146  2.89801  2.37887  2.77519  2.98518  4.58477  3.61503
          0.01809  4.41750  5.13985  0.61958  0.77255  0.48576  0.95510
    101   1.29334  4.36573  3.90047  3.53095  4.48139  3.19303  4.50820  3.81688  3.51332  3.56746  4.40790  3.61795  3.94160  3.79451  3.81170  1.21124  2.93126  2.92955  5.85220  4.65273    102 s - - -
          2.68618  4.42225  2.77519  2.73123  3.46354  2.40513  3.72494  3.29354  2.67741  2.69355  4.24690  2.90347  2.73739  3.18146  2.89801  2.37887  2.77519  2.98518  4.58477  3.61503
          0.01809  4.41750  5.13985  0.61958  0.77255  0.48576  0.95510
    102   3.22523  5.84467  0.87556  2.30422  5.08343  3.43668  3.67286  4.69866  3.09041  4.16896  5.03491  2.13127  4.08525  3.19724  3.71689  3.09042  3.52681  4.24748  6.28425  4.73124    103 d - - -
          2.68618  4.42225  2.77519  2.73123  3.46354  2.40513  3.72494  3.29354  2.67741  2.69355  4.24690  2.90347  2.73739  3.18146  2.89801  2.37887  2.77519  2.98518  4.58477  3.61503
          0.01809  4.41750  5.13985  0.61958  0.77255  0.48576  0.95510
    103   3.32843  4.61224  5.17357  4.62034  3.48083  4.68693  5.10615  1.34287  4.49293  1.89742  1.67471  4.78474  4.91923  4.62133  4.58792  4.04514  3.56453  1.69091  5.45817  4.34704    104 i - - -
          2.68522  4.42232  2.77526  2.73130  3.46361  2.40520  3.72501  3.29361  2.67748  2.69362  4.24697  2.90353  2.73746  3.18153  2.89808  2.37894  2.77526  2.98525  4.58484  3.61510
          0.38636  1.15641  5.13985  0.14511  2.00192  0.48576  0.95510
    104   2.57444  4.51043  3.70961  3.57734  4.77940  3.03221  4.69372  4.33065  3.72598  4.01075  4.84658  3.68160  4.02857  4.00751  3.98770  0.55936  3.10246  3.67533  6.09143  4.88414    106 S - - -
          2.68618  4.42225  2.77519  2.73123  3.46354  2.40513  3.72494  3.29354  2.67741  2.69355  4.24690  2.90347  2.73739  3.18146  2.89801  2.37887  2.77519  2.98518  4.58477  3.61503
          0.01809  4.41750  5.13985  0.61958  0.77255  0.48576  0.95510
    105   1.84168  4.59493  3.30764  2.75397  3.58365  3.57758  3.82062  3.14683  2.33026  2.13808  3.70061  2.89904  3.97179  3.05490  3.11137  2.81253  2.76217  2.88942  5.16064  3.88967    107 a - - -
          2.68618  4.42225  2.77519  2.73123  3.46354  2.40513  3.72494  3.29354  2.67741  2.69355  4.24690  2.90347  2.73739  3.18146  2.89801  2.37887  2.77519  2.98518  4.58477  3.61503
          0.01809  4.41750  5.13985  0.61958  0.77255  0.48576  0.95510
    106   3.39662  4.68968  5.17413  4.61990  3.41302  4.72630  5.12139  2.14601  4.48078  1.12162  2.82187  4.81087  4.94169  4.59891  4.57814  4.08692  3.63053  1.25739  5.44283  4.35168    108 l - - -
          2.68618  4.42225  2.77519  2.73123  3.46354  2.40513  3.72494  3.29354  2.67741  2.69355  4.24690  2.90347  2.73739  3.18146  2.89801  2.37887  2.77519  2.98518  4.58477  3.61503
          0.01809  4.41750  5.13985  0.61958  0.77255  0.48576  0.95510
    107   3.01266  5.05129  3.04277  1.10115  2.31018  3.66299  3.95570  3.55306  2.92821  3.12346  4.13111  3.25947  4.14842  3.24405  3.35657  3.06064  3.27225  3.32364  5.22658  3.73921    109 e - - -
          2.68618  4.42225  2.77519  2.73123  3.46354  2.40513  3.72494  3.29354  2.67741  2.69355  4.24690  2.90347  2.73739  3.18146  2.89801  2.37887  2.77519  2.98518  4.58477  3.61503
          0.01809  4.41750  5.13985  0.61958  0.77255  0.48576  0.95510
    108   3.40218  4.65408  5.31265  4.85007  3.84758  4.86415  5.55845  0.76066  4.74632  2.27760  3.61691  5.02384  5.14178  4.99551  4.91180  4.29337  3.67233  1.47435  5.92901  4.72625    110 i - - -
          2.68618  4.42225  2.77519  2.73123  3.46354  2.40513  3.72494  3.29354  2.67741  2.69355  4.24690  2.90347  2.73739  3.18146  2.89801  2.37887  2.77519  2.98518  4.58477  3.61503
          0.01809  4.41750  5.13985  0.61958  0.77255  0.48576  0.95510
    109   2.64472  2.76666  3.48854  2.93063  3.71252  3.55606  3.91630  3.07432  2.86038  2.49194  3.65644  3.33819  3.99381  3.19766  2.62555  1.89634  2.36859  2.81827  5.12382  3.87810    111 s - - -
          2.68618  4.42225  2.77519  2.73123  3.46354  2.40513  3.72494  3.29354  2.67741  2.69355  4.24690  2.90347  2.73739  3.18146  2.89801  2.37887  2.77519  2.98518  4.58477  3.61503
          0.01809  4.41750  5.13985  0.61958  0.77255  0.48576  0.95510
    110   2.46959  4.41427  3.76450  3.47020  4.59576  3.19209  4.51725  3.98993  3.48992  3.70326  4.53456  3.59042  3.95127  3.79108  3.78865  0.97036  1.67280  3.43105  5.93999  4.72815    112 s - - -
          2.68618  4.42225  2.77519  2.73123  3.46354  2.40513  3.72494  3.29354  2.67741  2.69355  4.24690  2.90347  2.73739  3.18146  2.89801  2.37887  2.77519  2.98518  4.58477  3.61503
          0.01809  4.41750  5.13985  0.61958  0.77255  0.48576  0.95510
    111   3.42786  5.45118  3.69916  3.16130  4.95640  3.91643  3.97181  4.36259  0.62331  3.78891  4.70638  3.54414  4.34849  3.12447  2.36078  3.42988  3.61866  4.04401  5.76333  4.62779    113 K - - -
          2.68618  4.42225  2.77519  2.73123  3.46354  2.40513  3.72494  3.29354  2.67741  2.69355  4.24690  2.90347  2.73739  3.18146  2.89801  2.37887  2.77519  2.98518  4.58477  3.61503
          0.01809  4.41750  5.13985  0.61958  0.77255  0.48576  0.95510
    112   2.00691  4.84362  3.20093  2.64302  4.13247  3.54606  3.77198  3.06604  1.59693  3.13437  3.97134  3.13292  3.95478  2.93563  2.84668  2.78642  2.68442  3.18413  5.39300  4.09178    114 k - - -
          2.68618  4.42225  2.77519  2.73123  3.46354  2.40513  3.72494  3.29354  2.67741  2.69355  4.24690  2.90347  2.73739  3.18146  2.89801  2.37887  2.77519  2.98518  4.58477  3.61503
          0.01809  4.41750  5.13985  0.61958  0.77255  0.48576  0.95510
    113   2.70934  4.77595  3.17641  2.63502  4.00418  3.55031  3.77276  2.44391  2.09578  3.03006  3.87556  1.99485  3.94948  2.95409  2.98717  2.65541  2.94417  2.83082  5.31389  4.01268    115 n - - -
          2.68618  4.42225  2.77519  2.73123  3.46354  2.40513  3.72494  3.29354  2.67741  2.69355  4.24690  2.90347  2.73739  3.18146  2.89801  2.37887  2.77519  2.98518  4.58477  3.61503
          0.01809  4.41750  5.13985  0.61958  0.77255  0.48576  0.95510
    114   2.69346  5.12345  2.35620  2.40617  4.44438  2.40638  3.66232  3.90770  2.21060  3.41887  3.93058  2.94771  3.86454  2.77126  2.27356  2.61706  2.64894  3.50272  5.57593  4.18713    116 k - - -
          2.68618  4.42225  2.77519  2.73123  3.46354  2.40513  3.72494  3.29354  2.67741  2.69355  4.24690  2.90347  2.73739  3.18146  2.89801  2.37887  2.77519  2.98518  4.58477  3.61503
          0.01809  4.41750  5.13985  0.61958  0.77255  0.48576  0.95510
    115   2.63378  4.78061  3.18329  2.61839  3.99823  3.54900  3.74846  3.39592  2.34443  3.02773  3.72376  3.11531  3.93692  2.92574  2.32710  2.58630  2.04306  3.10286  5.29811  2.76669    117 t - - -
          2.68618  4.42225  2.77519  2.73123  3.46354  2.40513  3.72494  3.29354  2.67741  2.69355  4.24690  2.90347  2.73739  3.18146  2.89801  2.37887  2.77519  2.98518  4.58477  3.61503
          0.01809  4.41750  5.13985  0.61958  0.77255  0.48576  0.95510
    116   2.68798  4.60363  3.30266  2.78421  3.81850  3.44724  3.85885  3.19373  2.74555  2.74276  2.11025  2.41460  2.41998  3.09666  3.14072  2.82162  2.94030  2.93089  5.20154  3.92765    118 m - - -
          2.68618  4.42225  2.77519  2.73123  3.46354  2.40513  3.72494  3.29354  2.67741  2.69355  4.24690  2.90347  2.73739  3.18146  2.89801  2.37887  2.77519  2.98518  4.58477  3.61503
          0.01809  4.41750  5.13985  0.61958  0.77255  0.48576  0.95510
    117   2.85046  5.20041  2.93112  2.52337  4.61564  3.51228  3.78001  4.06806  1.53662  3.57075  4.36316  2.03699  3.97292  2.90690  2.83747  2.13618  3.09996  3.66314  5.70322  4.35019    119 k - - -
          2.68618  4.42225  2.77519  2.73123  3.46354  2.40513  3.72494  3.29354  2.67741  2.69355  4.24690  2.90347  2.73739  3.18146  2.89801  2.37887  2.77519  2.98518  4.58477  3.61503
          0.01809  4.41750  5.13985  0.61958  0.77255  0.48576  0.95510
    118   2.13497  4.38657  3.79915  3.49814  4.58175  1.73073  4.53230  3.95731  3.53952  3.67477  4.49896  3.60002  3.94188  3.81331  3.83910  2.63706  1.11695  3.40170  5.93045  4.73785    120 t - - -
          2.68618  4.42225  2.77519  2.73123  3.46354  2.40513  3.72494  3.29354  2.67741  2.69355  4.24690  2.90347  2.73739  3.18146  2.89801  2.37887  2.77519  2.98518  4.58477  3.61503
          0.01809  4.41750  5.13985  0.61958  0.77255  0.48576  0.95510
    119   4.36538  5.36060  5.30751  5.18250  1.01333  4.93689  3.65206  3.99575  4.96555  3.21380  4.53316  4.50734  5.19717  4.66278  4.79519  4.32853  4.56192  3.92303  2.02219  1.23946    121 f - - -
          2.68618  4.42225  2.77519  2.73123  3.46354  2.40513  3.72494  3.29354  2.67741  2.69355  4.24690  2.90347  2.73739  3.18146  2.89801  2.37887  2.77519  2.98518  4.58477  3.61503
          0.01809  4.41750  5.13985  0.61958  0.77255  0.48576  0.95510
    120   2.77407  4.41791  3.79491  3.20281  3.54414  3.76681  4.00921  2.76471  2.86717  2.53342  2.47912  3.55762  4.14300  3.36281  2.15852  3.04393  3.00538  1.66737  5.02191  3.80965    122 v - - -
          2.68618  4.42225  2.77519  2.73123  3.46354  2.40513  3.72494  3.29354  2.67741  2.69355  4.24690  2.90347  2.73739  3.18146  2.89801  2.37887  2.77519  2.98518  4.58477  3.61503
          0.01809  4.41750  5.13985  0.61958  0.77255  0.48576  0.95510
    121   3.42845  5.51318  3.93325  3.14546  5.07317  3.98471  3.82113  4.37327  0.85562  3.73655  4.61923  3.50172  4.32460  2.94851  1.63672  3.40518  3.55654  4.05616  5.70750  4.60308    123 k - - -
          2.68618  4.42225  2.77519  2.73123  3.46354  2.40513  3.72494  3.29354  2.67741  2.69355  4.24690  2.90347  2.73739  3.18146  2.89801  2.37887  2.77519  2.98518  4.58477  3.61503
          0.01809  4.41750  5.13985  0.61958  0.77255  0.48576  0.95510
    122   2.82926  4.36281  4.05003  3.46988  3.40599  3.90557  4.18671  2.52450  2.38595  1.67875  2.75313  3.77796  4.26037  3.62301  3.56662  3.18659  3.06070  1.71710  4.99570  3.80480    124 l - - -
          2.68618  4.42225  2.77519  2.73123  3.46354  2.40513  3.72494  3.29354  2.67741  2.69355  4.24690  2.90347  2.73739  3.18146  2.89801  2.37887  2.77519  2.98518  4.58477  3.61503
          0.01809  4.41750  5.13985  0.61958  0.77255  0.48576  0.95510
    123   3.42572  4.74977  5.06507  4.51584  1.21632  4.61223  4.68363  2.33302  4.36256  1.70987  1.96731  4.63995  4.83482  4.41605  4.42315  3.95453  3.64733  2.60265  4.93567  3.59598    125 f - - -
          2.68618  4.42225  2.77519  2.73123  3.46354  2.40513  3.72494  3.29354  2.67741  2.69355  4.24690  2.90347  2.73739  3.18146  2.89801  2.37887  2.77519  2.98518  4.58477  3.61503
          0.01809  4.41750  5.13985  0.61958  0.77255  0.48576  0.95510
    124   2.92187  5.26244  3.08511  2.59253  4.64353  3.60146  3.74721  4.07058  1.69805  3.54947  4.35144  3.09905  2.56443  1.69025  2.63459  2.89638  3.14033  3.68885  5.65969  4.34662    126 q - - -
          2.68618  4.42225  2.77519  2.73123  3.46354  2.40513  3.72494  3.29354  2.67741  2.69355  4.24690  2.90347  2.73739  3.18146  2.89801  2.37887  2.77519  2.98518  4.58477  3.61503
          0.01809  4.41750  5.13985  0.61958  0.77255  0.48576  0.95510
    125   2.66246  4.79275  2.99898  2.75994  4.69616  1.89677  4.11563  4.17729  3.01284  3.75554  4.55276  1.65821  3.95286  3.29301  3.46312  1.76486  3.06406  3.64796  5.92988  4.59331    127 n - - -
          2.68618  4.42225  2.77519  2.73123  3.46354  2.40513  3.72494  3.29354  2.67741  2.69355  4.24690  2.90347  2.73739  3.18146  2.89801  2.37887  2.77519  2.98518  4.58477  3.61503
          0.01809  4.41750  5.13985  0.61958  0.77255  0.48576  0.95510
    126   2.72445  4.90014  3.05441  2.68215  4.54612  1.70634  3.93305  3.98953  1.98832  3.55446  4.35876  3.15023  3.96041  3.08780  3.08428  1.84336  3.05209  3.55329  5.73185  4.40788    128 g - - -
          2.68618  4.42225  2.77519  2.73123  3.46354  2.40513  3.72494  3.29354  2.67741  2.69355  4.24690  2.90347  2.73739  3.18146  2.89801  2.37887  2.77519  2.98518  4.58477  3.61503
          0.01809  4.41750  5.13985  0.61958  0.77255  0.48576  0.95510
    127   2.98856  5.19015  3.27449  2.77440  4.68307  3.64428  3.82572  4.08848  1.07430  3.58076  4.41168  3.23209  4.08999  2.96232  2.49788  2.13145  3.22718  3.71433  5.67619  4.41811    129 k - - -
          2.68618  4.42225  2.77519  2.73123  3.46354  2.40513  3.72494  3.29354  2.67741  2.69355  4.24690  2.90347  2.73739  3.18146  2.89801  2.37887  2.77519  2.98518  4.58477  3.61503
          0.01809  4.41750  5.13985  0.61958  0.77255  0.48576  0.95510
    128   1.49392  2.08928  4.43680  3.96668  3.78788  3.55566  4.56709  2.62270  3.84505  2.74708  3.74041  3.96210  4.18274  4.06963  4.01457  2.96671  3.02097  1.67339  5.34922  4.16587    130 a - - -
          2.68618  4.42225  2.77519  2.73123  3.46354  2.40513  3.72494  3.29354  2.67741  2.69355  4.24690  2.90347  2.73739  3.18146  2.89801  2.37887  2.77519  2.98518  4.58477  3.61503
          0.01809  4.41750  5.13985  0.61958  0.77255  0.48576  0.95510
    129   3.74959  5.02049  5.39943  4.84323  3.20699  5.02450  5.29687  2.42699  4.64640  0.64472  2.00446  5.09891  5.11256  4.67099  4.68944  4.41521  3.96081  2.66756  5.41044  4.40143    131 L - - -
          2.68618  4.42225  2.77519  2.73123  3.46354  2.40513  3.72494  3.29354  2.67741  2.69355  4.24690  2.90347  2.73739  3.18146  2.89801  2.37887  2.77519  2.98518  4.58477  3.61503
          0.01809  4.41750  5.13985  0.61958  0.77255  0.48576  0.95510
    130   2.61587  4.94004  3.08833  2.49138  4.19108  3.52536  2.54305  3.61399  1.86798  2.46403  4.00878  2.81408  3.91470  2.81147  2.87668  2.73882  2.94245  3.28315  5.41805  3.58013    132 k - - -
          2.68618  4.42225  2.77519  2.73123  3.46354  2.40513  3.72494  3.29354  2.67741  2.69355  4.24690  2.90347  2.73739  3.18146  2.89801  2.37887  2.77519  2.98518  4.58477  3.61503
          0.01809  4.41750  5.13985  0.61958  0.77255  0.48576  0.95510
    131   1.65426  4.36056  3.74951  3.22365  3.69431  3.52976  4.10962  2.94799  3.16134  1.88657  3.65416  3.52980  4.04337  3.45965  3.48012  2.12618  2.84794  2.54825  5.15939  3.93910    133 a - - -
          2.68618  4.42225  2.77519  2.73123  3.46354  2.40513  3.72494  3.29354  2.67741  2.69355  4.24690  2.90347  2.73739  3.18146  2.89801  2.37887  2.77519  2.98518  4.58477  3.61503
          0.01809  4.41750  5.13985  0.61958  0.77255  0.48576  0.95510
    132   2.63862  2.35335  3.13439  2.26385  4.01051  2.43145  3.61489  3.41049  2.38212  3.04198  3.87754  3.09948  3.93108  2.92964  2.92818  2.76053  2.92911  3.11408  5.31394  3.83561    134 e - - -
          2.68618  4.42225  2.77519  2.73123  3.46354  2.40513  3.72494  3.29354  2.67741  2.69355  4.24690  2.90347  2.73739  3.18146  2.89801  2.37887  2.77519  2.98518  4.58477  3.61503
          0.01809  4.41750  5.13985  0.61958  0.77255  0.48576  0.95510
    133   2.81211  5.00942  2.88502  1.60968  4.25248  3.51847  3.81310  2.25603  2.63524  3.26320  4.11069  2.27784  3.97328  2.97664  3.09034  2.83388  3.05691  3.28309  5.52969  4.18023    135 e - - -
          2.68618  4.42225  2.77519  2.73123  3.46354  2.40513  3.72494  3.29354  2.67741  2.69355  4.24690  2.90347  2.73739  3.18146  2.89801  2.37887  2.77519  2.98518  4.58477  3.61503
          0.01809  4.41750  5.13985  0.61958  0.77255  0.48576  0.95510
    134   1.70949  4.80308  2.13389  2.61626  4.14832  3.47830  3.82766  3.01267  2.66585  3.16252  4.00250  3.11221  3.93530  2.99726  3.12090  2.75031  2.45003  3.14655  5.45046  4.12838    136 a - - -
          2.68618  4.42225  2.77519  2.73123  3.46354  2.40513  3.72494  3.29354  2.67741  2.69355  4.24690  2.90347  2.73739  3.18146  2.89801  2.37887  2.77519  2.98518  4.58477  3.61503
          0.01809  4.41750  5.13985  0.61958  0.77255  0.48576  0.95510
    135   2.89554  5.35955  1.27079  2.12905  4.65273  3.45917  3.80422  3.31927  2.39123  3.64193  4.43675  2.88472  3.95859  2.93830  3.16057  2.83941  3.14566  3.72074  5.81184  4.38673    137 d - - -
          2.68618  4.42225  2.77519  2.73123  3.46354  2.40513  3.72494  3.29354  2.67741  2.69355  4.24690  2.90347  2.73739  3.18146  2.89801  2.37887  2.77519  2.98518  4.58477  3.61503
          0.23993  4.41750  1.60320  0.61958  0.77255  0.48576  0.95510
    136   2.82634  4.40454  4.01774  3.49490  3.37202  3.83905  4.26705  2.46844  3.37107  1.27795  3.28589  3.79439  2.75562  3.66940  3.62819  3.16690  3.09693  2.09762  5.07063  3.87322    138 l - - -
          2.68638  4.42172  2.77503  2.73158  3.46286  2.40548  3.72486  3.29332  2.67729  2.69390  4.24725  2.90382  2.73692  3.18128  2.89836  2.37899  2.77555  2.98468  4.57883  3.61538
          0.21789  1.66864  4.92245  2.08271  0.13307  0.34847  1.22338
    137   2.81177  5.19623  2.02399  2.26087  4.55438  3.44181  3.79940  4.01558  2.63722  3.55366  4.34469  2.95881  3.93380  2.93437  3.14389  2.02634  1.83853  3.61445  5.73625  4.33340    150 t - - -
          2.68618  4.42225  2.77519  2.73123  3.46354  2.40513  3.72494  3.29354  2.67741  2.69355  4.24690  2.90347  2.73739  3.18146  2.89801  2.37887  2.77519  2.98518  4.58477  3.61503
          0.01809  4.41750  5.13985  0.61958  0.77255  0.48576  0.95510
    138   3.36450  5.43562  3.77180  3.10079  4.89788  3.92611  3.84997  4.28403  2.07547  3.68019  4.57532  3.47558  4.30107  2.25244  0.86093  3.35669  3.52251  3.97180  5.68232  4.53365    151 r - - -
          2.68618  4.42225  2.77519  2.73123  3.46354  2.40513  3.72494  3.29354  2.67741  2.69355  4.24690  2.90347  2.73739  3.18146  2.89801  2.37887  2.77519  2.98518  4.58477  3.61503
          0.01809  4.41750  5.13985  0.61958  0.77255  0.48576  0.95510
    139   2.77833  5.12299  3.18168  2.61208  4.49289  3.58648  3.72976  3.90632  1.73865  3.42399  4.22629  3.10925  2.02472  2.85515  2.23501  2.84001  2.74042  3.54053  5.56920  4.26326    152 k - - -
          2.68618  4.42225  2.77519  2.73123  3.46354  2.40513  3.72494  3.29354  2.67741  2.69355  4.24690  2.90347  2.73739  3.18146  2.89801  2.37887  2.77519  2.98518  4.58477  3.61503
          0.01809  4.41750  5.13985  0.61958  0.77255  0.48576  0.95510
    140   2.71753  5.14952  2.36940  2.24676  4.46049  3.46122  3.47794  3.92517  2.14829  3.44051  4.20541  2.94118  3.87556  2.79522  2.93270  1.80619  2.95206  3.02191  5.60300  4.20836    153 s - - -
          2.68618  4.42225  2.77519  2.73123  3.46354  2.40513  3.72494  3.29354  2.67741  2.69355  4.24690  2.90347  2.73739  3.18146  2.89801  2.37887  2.77519  2.98518  4.58477  3.61503
          0.01809  4.41750  5.13985  0.61958  0.77255  0.48576  0.95510
    141   1.60245  3.39740  3.94043  3.45930  4.03566  3.09686  4.33249  3.37587  3.40043  3.12016  3.98920  3.60674  3.96670  3.67249  3.69634  1.42480  2.90326  2.32322  5.46068  4.26002    154 s - - -
          2.68618  4.42225  2.77519  2.73123  3.46354  2.40513  3.72494  3.29354  2.67741  2.69355  4.24690  2.90347  2.73739  3.18146  2.89801  2.37887  2.77519  2.98518  4.58477  3.61503
          0.01809  4.41750  5.13985  0.61958  0.77255  0.48576  0.95510
    142   3.48128  5.16782  4.26173  4.24315  5.31001  0.23174  5.29297  5.07805  4.49524  4.64606  5.64997  4.42897  4.57079  4.77713  4.63816  3.67353  4.00228  4.50055  6.22638  5.44173    155 G - - -
          2.68618  4.42225  2.77519  2.73123  3.46354  2.40513  3.72494  3.29354  2.67741  2.69355  4.24690  2.90347  2.73739  3.18146  2.89801  2.37887  2.77519  2.98518  4.58477  3.61503
          0.01809  4.41750  5.13985  0.61958  0.77255  0.48576  0.95510
    143   2.82131  4.65656  4.04274  3.86437  4.58215  3.46764  4.82269  3.78767  3.82003  3.62830  4.66634  3.94911  4.22466  4.19061  4.02587  3.03164  0.50479  3.41306  5.96038  4.80836    156 T - - -
          2.68618  4.42225  2.77519  2.73123  3.46354  2.40513  3.72494  3.29354  2.67741  2.69355  4.24690  2.90347  2.73739  3.18146  2.89801  2.37887  2.77519  2.98518  4.58477  3.61503
          0.01809  4.41750  5.13985  0.61958  0.77255  0.48576  0.95510
    144   2.87129  4.44590  4.23894  3.72714  3.74019  3.89832  4.53044  2.11590  3.62394  2.52071  3.63479  3.97543  4.38179  3.92418  3.89036  3.25488  1.23344  1.81242  5.39636  4.18433    157 t - - -
          2.68618  4.42225  2.77519  2.73123  3.46354  2.40513  3.72494  3.29354  2.67741  2.69355  4.24690  2.90347  2.73739  3.18146  2.89801  2.37887  2.77519  2.98518  4.58477  3.61503
          0.01809  4.41750  5.13985  0.61958  0.77255  0.48576  0.95510
    145   3.29786  4.62807  5.09198  4.66669  3.88550  4.59492  5.38900  1.83645  4.53106  2.39708  3.70620  4.81416  4.99097  4.83553  4.71430  4.03852  3.59978  0.63960  5.88504  4.63109    158 V - - -
          2.68618  4.42225  2.77519  2.73123  3.46354  2.40513  3.72494  3.29354  2.67741  2.69355  4.24690  2.90347  2.73739  3.18146  2.89801  2.37887  2.77519  2.98518  4.58477  3.61503
          0.01809  4.41750  5.13985  0.61958  0.77255  0.48576  0.95510
    146   2.92025  4.44627  4.33380  3.81584  3.70208  3.99285  4.58136  1.77553  3.70905  2.45809  3.59055  4.05837  4.44575  3.99897  3.96001  3.34486  1.30926  1.91603  5.38495  4.17855    159 t - - -
          2.68618  4.42225  2.77519  2.73123  3.46354  2.40513  3.72494  3.29354  2.67741  2.69355  4.24690  2.90347  2.73739  3.18146  2.89801  2.37887  2.77519  2.98518  4.58477  3.61503
          0.01809  4.41750  5.13985  0.61958  0.77255  0.48576  0.95510
    147   3.25919  4.62900  5.00648  4.61334  3.89147  4.47456  5.33387  1.92401  4.46627  2.43259  3.73948  4.73907  4.92453  4.78624  4.64637  3.93424  3.58027  0.62520  5.86412  4.59456    160 V - - -
          2.68618  4.42225  2.77519  2.73123  3.46354  2.40513  3.72494  3.29354  2.67741  2.69355  4.24690  2.90347  2.73739  3.18146  2.89801  2.37887  2.77519  2.98518  4.58477  3.61503
          0.01809  4.41750  5.13985  0.61958  0.77255  0.48576  0.95510
    148   2.76804  4.92555  3.14932  2.09871  3.79059  3.57298  3.59381  3.57859  2.48426  3.16731  4.00204  3.10702  3.96388  2.91124  2.08846  2.80362  2.99378  3.26753  5.28058  2.13091    161 r - - -
          2.68618  4.42225  2.77519  2.73123  3.46354  2.40513  3.72494  3.29354  2.67741  2.69355  4.24690  2.90347  2.73739  3.18146  2.89801  2.37887  2.77519  2.98518  4.58477  3.61503
          0.01809  4.41750  5.13985  0.61958  0.77255  0.48576  0.95510
    149   3.21451  5.88505  1.30090  2.04651  5.16381  3.43236  4.00101  4.71702  3.05797  4.17656  5.02898  1.44106  4.07249  3.16677  3.69230  3.07282  3.50834  4.25804  6.32351  4.77050    162 d - - -
          2.68618  4.42225  2.77519  2.73123  3.46354  2.40513  3.72494  3.29354  2.67741  2.69355  4.24690  2.90347  2.73739  3.18146  2.89801  2.37887  2.77519  2.98518  4.58477  3.61503
          0.01809  4.41750  5.13985  0.61958  0.77255  0.48576  0.95510
    150   3.74959  5.02049  5.39943  4.84323  3.20699  5.02450  5.29687  2.42699  4.64640  0.64472  2.00446  5.09891  5.11256  4.67099  4.68944  4.41521  3.96081  2.66756  5.41044  4.40143    163 L - - -
          2.68618  4.42225  2.77519  2.73123  3.46354  2.40513  3.72494  3.29354  2.67741  2.69355  4.24690  2.90347  2.73739  3.18146  2.89801  2.37887  2.77519  2.98518  4.58477  3.61503
          0.01809  4.41750  5.13985  0.61958  0.77255  0.48576  0.95510
    151   3.74485  5.01064  5.17097  4.75301  0.93285  4.78429  4.38222  2.74067  4.58110  1.42560  3.34309  4.71134  5.01487  4.57095  4.60019  4.18398  3.97255  2.87912  4.52018  2.92852    164 f - - -
          2.68618  4.42225  2.77519  2.73123  3.46354  2.40513  3.72494  3.29354  2.67741  2.69355  4.24690  2.90347  2.73739  3.18146  2.89801  2.37887  2.77519  2.98518  4.58477  3.61503
          0.01809  4.41750  5.13985  0.61958  0.77255  0.48576  0.95510
    152   3.34586  4.97603  3.88328  3.52293  2.54917  4.09106  2.96772  3.61337  3.41461  3.10584  4.16877  3.77058  4.50868  3.72920  3.67394  2.77442  3.59658  3.41199  4.18426  0.86768    165 y - - -
          2.68618  4.42225  2.77519  2.73123  3.46354  2.40513  3.72494  3.29354  2.67741  2.69355  4.24690  2.90347  2.73739  3.18146  2.89801  2.37887  2.77519  2.98518  4.58477  3.61503
          0.01809  4.41750  5.13985  0.61958  0.77255  0.48576  0.95510
    153   2.92773  5.28144  2.74247  2.48600  4.67122  3.48379  3.86267  4.17132  2.61559  3.68329  4.49627  1.62249  4.00700  1.62833  3.04128  2.67132  3.19888  3.76191  5.81204  4.42211    166 n - - -
          2.68618  4.42225  2.77519  2.73123  3.46354  2.40513  3.72494  3.29354  2.67741  2.69355  4.24690  2.90347  2.73739  3.18146  2.89801  2.37887  2.77519  2.98518  4.58477  3.61503
          0.01809  4.41750  5.13985  0.61958  0.77255  0.48576  0.95510
    154   3.06558  4.63443  4.08668  3.54427  2.58329  4.08135  4.24237  2.72605  3.40369  1.17686  3.28599  3.88553  4.41271  2.13953  3.66797  3.37209  3.29310  2.72738  4.93908  3.61514    167 l - - -
          2.68618  4.42225  2.77519  2.73123  3.46354  2.40513  3.72494  3.29354  2.67741  2.69355  4.24690  2.90347  2.73739  3.18146  2.89801  2.37887  2.77519  2.98518  4.58477  3.61503
          0.01809  4.41750  5.13985  0.61958  0.77255  0.48576  0.95510
    155   3.63761  5.26558  4.30538  4.24340  5.14003  3.92436  5.24228  4.87046  4.35618  4.41581  5.50955  4.48191  0.24205  4.72427  4.50813  3.82888  4.12495  4.44425  6.13608  5.27772    168 P - - -
          2.68618  4.42225  2.77519  2.73123  3.46354  2.40513  3.72494  3.29354  2.67741  2.69355  4.24690  2.90347  2.73739  3.18146  2.89801  2.37887  2.77519  2.98518  4.58477  3.61503
          0.01809  4.41750  5.13985  0.61958  0.77255  0.48576  0.95510
    156   3.27468  4.70574  4.86181  4.57272  4.02294  4.27086  5.30582  2.18991  4.45384  2.63196  3.93145  4.66997  4.82409  4.78826  4.61178  3.83470  3.63674  0.53256  5.88763  4.64305    169 V - - -
          2.68618  4.42225  2.77519  2.73123  3.46354  2.40513  3.72494  3.29354  2.67741  2.69355  4.24690  2.90347  2.73739  3.18146  2.89801  2.37887  2.77519  2.98518  4.58477  3.61503
          0.01809  4.41750  5.13985  0.61958  0.77255  0.48576  0.95510
    157   3.74447  5.47467  4.30025  3.73537  4.97758  4.07953  4.38275  4.59114  2.66943  4.00634  5.01920  4.03856  4.58050  3.60035  0.39451  3.82049  3.98891  4.29705  5.85142  4.81940    170 R - - -
          2.68618  4.42225  2.77519  2.73123  3.46354  2.40513  3.72494  3.29354  2.67741  2.69355  4.24690  2.90347  2.73739  3.18146  2.89801  2.37887  2.77519  2.98518  4.58477  3.61503
          0.01809  4.41750  5.13985  0.61958  0.77255  0.48576  0.95510
    158   3.38186  5.43601  3.79804  3.12565  4.89724  3.93561  3.85966  4.28850  2.07800  3.68379  4.58485  3.49349  4.31309  2.38206  0.81889  3.37694  3.53989  3.97968  5.68315  4.53837    171 r - - -
          2.68618  4.42225  2.77519  2.73123  3.46354  2.40513  3.72494  3.29354  2.67741  2.69355  4.24690  2.90347  2.73739  3.18146  2.89801  2.37887  2.77519  2.98518  4.58477  3.61503
          0.01809  4.41750  5.13985  0.61958  0.77255  0.48576  0.95510
    159   3.18520  5.37292  3.58254  2.91819  4.86688  3.82126  3.78401  4.21647  0.98417  3.63777  4.48308  3.33873  4.19095  2.90902  1.87808  2.72767  3.35984  3.86987  5.67119  4.48554    172 k - - -
          2.68618  4.42225  2.77519  2.73123  3.46354  2.40513  3.72494  3.29354  2.67741  2.69355  4.24690  2.90347  2.73739  3.18146  2.89801  2.37887  2.77519  2.98518  4.58477  3.61503
          0.01809  4.41750  5.13985  0.61958  0.77255  0.48576  0.95510
    160   2.68553  2.36279  4.19344  3.61671  3.23139  3.77375  4.10522  2.05518  3.48260  2.36289  3.29768  3.79575  4.16449  3.70374  3.65122  2.50567  2.93001  2.39073  4.75694  2.27246    173 i - - -
          2.68618  4.42225  2.77519  2.73123  3.46354  2.40513  3.72494  3.29354  2.67741  2.69355  4.24690  2.90347  2.73739  3.18146  2.89801  2.37887  2.77519  2.98518  4.58477  3.61503
          0.01809  4.41750  5.13985  0.61958  0.77255  0.48576  0.95510
    161   3.60951  4.93382  5.16164  4.61971  3.23604  4.81639  5.11365  2.42960  4.39622  1.21923  1.09215  4.86736  4.99308  4.52753  4.48923  4.20030  3.83546  2.60719  5.35942  4.28113    174 m - - -
          2.68618  4.42225  2.77519  2.73123  3.46354  2.40513  3.72494  3.29354  2.67741  2.69355  4.24690  2.90347  2.73739  3.18146  2.89801  2.37887  2.77519  2.98518  4.58477  3.61503
          0.38636  4.41750  1.17633  0.61958  0.77255  0.48576  0.95510
    162   2.83431  5.10842  3.08207  2.53834  4.48578  3.52250  3.61010  3.88724  1.64204  3.37237  4.18977  3.02349  3.91692  2.01748  2.26332  2.56202  3.03917  3.52985  5.48074  4.20510    175 k - - -
          2.68618  4.42225  2.77519  2.73123  3.46354  2.40513  3.72494  3.29354  2.67741  2.69355  4.24690  2.90347  2.73739  3.18146  2.89801  2.37887  2.77519  2.98518  4.58477  3.61503
          0.02603  4.05718  4.77953  0.61958  0.77255  0.87542  0.53903
    163   2.52973  4.89702  2.61984  1.74541  4.38430  3.26729  3.77288  3.80711  2.62536  3.40597  4.23601  2.89973  3.82633  2.93872  3.08530  1.75683  2.97977  3.41532  5.61680  4.25073    176 e - - -
          2.68618  4.42225  2.77519  2.73123  3.46354  2.40513  3.72494  3.29354  2.67741  2.69355  4.24690  2.90347  2.73739  3.18146  2.89801  2.37887  2.77519  2.98518  4.58477  3.61503
          0.02603  4.05718  4.77953  0.61958  0.77255  0.30192  1.34476
    164   2.98093  5.54471  1.49791  1.91445  4.85308  3.44001  3.85401  4.36089  2.75375  3.83994  4.63366  2.89672  3.98375  2.61299  3.30669  1.90007  3.24304  3.92325  5.98735  4.51608    177 d - - -
          2.68618  4.42225  2.77519  2.73123  3.46354  2.40513  3.72494  3.29354  2.67741  2.69355  4.24690  2.90347  2.73739  3.18146  2.89801  2.37887  2.77519  2.98518  4.58477  3.61503
          0.01809  4.41750  5.13985  0.61958  0.77255  0.48576  0.95510
    165   3.09934  5.03434  3.33641  3.14680  4.27267  3.62592  3.18300  4.18118  3.16630  3.73833  4.67597  3.55653  0.69630  3.61392  3.47229  3.19451  3.47377  3.80294  5.61321  4.24178    178 p - - -
          2.68618  4.42225  2.77519  2.73123  3.46354  2.40513  3.72494  3.29354  2.67741  2.69355  4.24690  2.90347  2.73739  3.18146  2.89801  2.37887  2.77519  2.98518  4.58477  3.61503
          0.01809  4.41750  5.13985  0.61958  0.77255  0.48576  0.95510
    166   2.87988  5.16273  3.24540  2.63893  4.51628  3.62771  3.71723  3.92379  1.70344  2.99117  4.23425  3.13064  3.31968  2.84035  1.63818  2.58882  3.08887  3.56539  5.56076  4.26821    179 r - - -
          2.68618  4.42225  2.77519  2.73123  3.46354  2.40513  3.72494  3.29354  2.67741  2.69355  4.24690  2.90347  2.73739  3.18146  2.89801  2.37887  2.77519  2.98518  4.58477  3.61503
          0.01809  4.41750  5.13985  0.61958  0.77255  0.48576  0.95510
    167   2.91857  4.52057  3.93934  3.37332  2.32507  3.92004  4.09758  2.76675  2.06183  1.44530  3.39593  3.71472  4.27517  3.53102  3.42794  3.20353  3.14663  2.66584  4.91287  3.59873    180 l - - -
          2.68618  4.42225  2.77519  2.73123  3.46354  2.40513  3.72494  3.29354  2.67741  2.69355  4.24690  2.90347  2.73739  3.18146  2.89801  2.37887  2.77519  2.98518  4.58477  3.61503
          0.01809  4.41750  5.13985  0.61958  0.77255  0.48576  0.95510
    168   2.74165  4.99948  3.07796  1.71652  4.27427  3.53289  3.70917  3.68173  2.12398  3.06004  4.06694  3.04582  3.92502  2.84497  2.59578  2.75457  2.96775  2.39298  5.46835  4.13469    181 e - - -
          2.68621  4.42228  2.77523  2.73126  3.46357  2.40516  3.72498  3.29357  2.67744  2.69358  4.24693  2.90350  2.73743  3.18149  2.89804  2.37890  2.77471  2.98521  4.58480  3.61506
          0.17142  1.88604  5.13985  0.24620  1.52219  0.48576  0.95510
    169   3.72968  4.99488  5.21056  4.76853  1.05824  4.81104  4.47953  2.68174  4.60063  1.24652  3.26570  4.76052  5.02006  4.58350  4.61688  4.20493  3.95306  2.83983  4.61580  3.06072    183 f - - -
          2.68618  4.42225  2.77519  2.73123  3.46354  2.40513  3.72494  3.29354  2.67741  2.69355  4.24690  2.90347  2.73739  3.18146  2.89801  2.37887  2.77519  2.98518  4.58477  3.61503
          0.01809  4.41750  5.13985  0.61958  0.77255  0.48576  0.95510
    170   3.14913  5.78632  2.08045  1.04104  5.07502  3.43590  3.95942  4.61321  2.96256  4.07796  4.91035  2.00273  4.04921  3.11616  3.56523  3.02373  3.43240  4.16110  6.22291  4.69746    184 e - - -
          2.68618  4.42225  2.77519  2.73123  3.46354  2.40513  3.72494  3.29354  2.67741  2.69355  4.24690  2.90347  2.73739  3.18146  2.89801  2.37887  2.77519  2.98518  4.58477  3.61503
          0.01809  4.41750  5.13985  0.61958  0.77255  0.48576  0.95510
    171   2.48298  4.88965  3.08843  2.53608  3.62841  3.49969  3.72324  3.58475  1.74718  3.18129  3.99178  3.04935  3.90288  2.87054  2.86551  2.14490  2.48928  3.25128  5.41422  4.08154    185 k - - -
          2.68618  4.42225  2.77519  2.73123  3.46354  2.40513  3.72494  3.29354  2.67741  2.69355  4.24690  2.90347  2.73739  3.18146  2.89801  2.37887  2.77519  2.98518  4.58477  3.61503
          0.01809  4.41750  5.13985  0.61958  0.77255  0.48576  0.95510
    172   3.39432  4.62357  5.36482  4.85951  3.77594  4.90821  5.48477  1.22155  4.76945  1.83193  3.54224  5.02883  5.12959  4.96407  4.90576  4.30704  3.64450  1.08325  5.82315  4.65545    186 v - - -
          2.68618  4.42225  2.77519  2.73123  3.46354  2.40513  3.72494  3.29354  2.67741  2.69355  4.24690  2.90347  2.73739  3.18146  2.89801  2.37887  2.77519  2.98518  4.58477  3.61503
          0.01809  4.41750  5.13985  0.61958  0.77255  0.48576  0.95510
    173   3.20347  5.37747  3.66361  2.94842  4.86897  3.84878  3.77728  4.20118  1.31006  3.62310  4.47180  3.35985  4.20299  2.90133  1.35825  3.18876  2.76191  3.86321  5.65826  4.48473    187 k - - -
          2.68618  4.42225  2.77519  2.73123  3.46354  2.40513  3.72494  3.29354  2.67741  2.69355  4.24690  2.90347  2.73739  3.18146  2.89801  2.37887  2.77519  2.98518  4.58477  3.61503
          0.01809  4.41750  5.13985  0.61958  0.77255  0.48576  0.95510
    174   2.34861  5.13097  3.06673  2.54223  4.48968  3.54283  3.72376  3.91591  1.78617  3.43648  4.22947  3.05635  3.95294  1.76686  2.74105  2.79620  2.73161  3.53870  5.58929  4.25526    188 q - - -
          2.68618  4.42225  2.77519  2.73123  3.46354  2.40513  3.72494  3.29354  2.67741  2.69355  4.24690  2.90347  2.73739  3.18146  2.89801  2.37887  2.77519  2.98518  4.58477  3.61503
          0.01809  4.41750  5.13985  0.61958  0.77255  0.48576  0.95510
    175   2.74217  2.47489  2.31319  2.62302  4.23034  3.51452  3.80293  3.64014  2.55300  3.25076  4.07737  3.11935  3.95587  2.96195  1.76972  2.78677  2.99862  3.30542  5.47437  4.15519    189 r - - -
          2.68618  4.42225  2.77519  2.73123  3.46354  2.40513  3.72494  3.29354  2.67741  2.69355  4.24690  2.90347  2.73739  3.18146  2.89801  2.37887  2.77519  2.98518  4.58477  3.61503
          0.01809  4.41750  5.13985  0.61958  0.77255  0.48576  0.95510
    176   3.09068  4.41616  4.90482  4.34875  3.56246  4.39369  4.82434  1.51001  4.21424  2.25775  2.30487  4.48583  4.70606  4.41081  4.33660  3.50974  3.33478  1.19863  5.32782  4.14868    190 v - - -
          2.68618  4.42225  2.77519  2.73123  3.46354  2.40513  3.72494  3.29354  2.67741  2.69355  4.24690  2.90347  2.73739  3.18146  2.89801  2.37887  2.77519  2.98518  4.58477  3.61503
          0.01809  4.41750  5.13985  0.61958  0.77255  0.48576  0.95510
    177   2.75224  4.61600  3.19579  1.80386  2.47147  3.63958  3.87363  3.07427  2.82969  2.05081  3.66741  3.28130  4.03743  3.14980  3.22966  2.89952  2.98673  2.85556  5.09264  3.77353    191 e - - -
          2.68618  4.42225  2.77519  2.73123  3.46354  2.40513  3.72494  3.29354  2.67741  2.69355  4.24690  2.90347  2.73739  3.18146  2.89801  2.37887  2.77519  2.98518  4.58477  3.61503
          0.01809  4.41750  5.13985  0.61958  0.77255  0.48576  0.95510
    178   1.69747  5.05327  3.21485  2.67031  4.43538  3.58546  3.77368  3.84183  2.35226  3.38523  4.20657  3.15294  4.00522  2.18893  1.90464  2.86538  3.08203  3.49060  5.55344  4.26077    192 a - - -
          2.68618  4.42225  2.77519  2.73123  3.46354  2.40513  3.72494  3.29354  2.67741  2.69355  4.24690  2.90347  2.73739  3.18146  2.89801  2.37887  2.77519  2.98518  4.58477  3.61503
          0.01809  4.41750  5.13985  0.61958  0.77255  0.48576  0.95510
    179   3.57407  4.81968  5.39383  4.87087  3.42702  4.96956  5.37946  1.10565  4.71812  1.11341  3.20581  5.07643  5.12556  4.81169  4.79433  4.37109  3.80831  2.11830  5.57167  4.48420    193 i - - -
          2.68618  4.42225  2.77519  2.73123  3.46354  2.40513  3.72494  3.29354  2.67741  2.69355  4.24690  2.90347  2.73739  3.18146  2.89801  2.37887  2.77519  2.98518  4.58477  3.61503
          0.01809  4.41750  5.13985  0.61958  0.77255  0.48576  0.95510
    180   1.73604  4.43067  3.66148  3.19199  3.95302  3.40823  4.17108  3.24902  3.14839  2.10758  3.90500  3.48681  4.00110  3.46650  3.48666  1.52443  2.94917  2.94392  5.38271  4.14470    194 s - - -
          2.68618  4.42225  2.77519  2.73123  3.46354  2.40513  3.72494  3.29354  2.67741  2.69355  4.24690  2.90347  2.73739  3.18146  2.89801  2.37887  2.77519  2.98518  4.58477  3.61503
          0.01809  4.41750  5.13985  0.61958  0.77255  0.48576  0.95510
    181   3.50084  4.81305  5.19314  4.68231  3.38282  4.76459  5.20978  2.22877  4.51240  0.76899  3.18271  4.88550  4.99960  4.64553  4.61176  4.16411  3.75042  1.68293  5.48340  4.38239    195 l - - -
          2.68618  4.42225  2.77519  2.73123  3.46354  2.40513  3.72494  3.29354  2.67741  2.69355  4.24690  2.90347  2.73739  3.18146  2.89801  2.37887  2.77519  2.98518  4.58477  3.61503
          0.01809  4.41750  5.13985  0.61958  0.77255  0.48576  0.95510
    182   2.60711  4.44105  4.57131  4.03780  3.51401  4.12627  4.64084  2.25102  3.90028  2.19053  1.47546  4.22383  4.52479  4.13836  4.07886  3.47593  3.26746  1.53421  5.26382  4.09441    196 m - - -
          2.68618  4.42225  2.77519  2.73123  3.46354  2.40513  3.72494  3.29354  2.67741  2.69355  4.24690  2.90347  2.73739  3.18146  2.89801  2.37887  2.77519  2.98518  4.58477  3.61503
          0.01809  4.41750  5.13985  0.61958  0.77255  0.48576  0.95510
    183   3.17186  5.24327  3.01216  2.83362  3.85560  3.65348  0.90589  4.17115  2.83417  3.67599  4.61287  2.68972  4.22094  3.32424  3.15366  3.18240  3.47173  3.82855  5.29348  3.74989    197 h - - -
          2.68618  4.42225  2.77519  2.73123  3.46354  2.40513  3.72494  3.29354  2.67741  2.69355  4.24690  2.90347  2.73739  3.18146  2.89801  2.37887  2.77519  2.98518  4.58477  3.61503
          0.01809  4.41750  5.13985  0.61958  0.77255  0.48576  0.95510
    184   2.55741  4.52194  3.54883  3.33626  4.66996  3.23600  4.49250  4.16219  3.45365  3.81882  4.65107  3.54335  1.08083  3.75742  3.77131  1.57221  3.04986  3.57695  5.98339  4.74720    198 p - - -
          2.68618  4.42225  2.77519  2.73123  3.46354  2.40513  3.72494  3.29354  2.67741  2.69355  4.24690  2.90347  2.73739  3.18146  2.89801  2.37887  2.77519  2.98518  4.58477  3.61503
          0.01809  4.41750  5.13985  0.61958  0.77255  0.48576  0.95510
    185   2.68796  4.91096  2.61842  2.50401  4.16752  3.49255  3.72074  3.58846  2.52073  2.87596  3.05197  2.45781  3.89836  2.86806  2.98711  1.82359  2.92488  3.25604  5.42210  4.07878    199 s - - -
          2.68618  4.42225  2.77519  2.73123  3.46354  2.40513  3.72494  3.29354  2.67741  2.69355  4.24690  2.90347  2.73739  3.18146  2.89801  2.37887  2.77519  2.98518  4.58477  3.61503
          0.01809  4.41750  5.13985  0.61958  0.77255  0.48576  0.95510
    186   3.39460  4.62528  5.36899  4.90084  3.92723  4.92042  5.62720  1.07312  4.81967  2.37217  3.68276  5.07093  5.17889  5.07505  4.99139  4.34622  3.65993  0.99142  6.00115  4.78673    200 v - - -
          2.68618  4.42225  2.77519  2.73123  3.46354  2.40513  3.72494  3.29354  2.67741  2.69355  4.24690  2.90347  2.73739  3.18146  2.89801  2.37887  2.77519  2.98518  4.58477  3.61503
          0.01809  4.41750  5.13985  0.61958  0.77255  0.48576  0.95510
    187   2.11155  4.40359  3.79816  3.60740  4.73171  3.16335  4.66579  4.14911  3.69446  3.87509  4.70710  3.65321  3.96153  3.96641  3.95663  0.66629  2.99208  3.52090  6.08116  4.88065    201 S - - -
          2.68618  4.42225  2.77519  2.73123  3.46354  2.40513  3.72494  3.29354  2.67741  2.69355  4.24690  2.90347  2.73739  3.18146  2.89801  2.37887  2.77519  2.98518  4.58477  3.61503
          0.01809  4.41750  5.13985  0.61958  0.77255  0.48576  0.95510
    188   3.74485  5.01064  5.17097  4.75301  0.93285  4.78429  4.38222  2.74067  4.58110  1.42560  3.34309  4.71134  5.01487  4.57095  4.60019  4.18398  3.97255  2.87912  4.52018  2.92852    202 f - - -
          2.68618  4.42225  2.77519  2.73123  3.46354  2.40513  3.72494  3.29354  2.67741  2.69355  4.24690  2.90347  2.73739  3.18146  2.89801  2.37887  2.77519  2.98518  4.58477  3.61503
          0.01809  4.41750  5.13985  0.61958  0.77255  0.48576  0.95510
    189   2.58829  4.63367  3.24570  2.95850  4.58622  3.27552  4.20239  4.03694  3.08985  3.66391  4.47478  2.39246  3.95033  3.40451  3.48656  1.00471  2.55376  3.52114  5.86268  4.57264    203 s - - -
          2.68618  4.42225  2.77519  2.73123  3.46354  2.40513  3.72494  3.29354  2.67741  2.69355  4.24690  2.90347  2.73739  3.18146  2.89801  2.37887  2.77519  2.98518  4.58477  3.61503
          0.01809  4.41750  5.13985  0.61958  0.77255  0.48576  0.95510
    190   3.39353  4.69699  5.14911  4.64257  3.52226  4.70659  5.20261  2.08042  4.49038  1.16443  3.33328  4.82732  4.97505  4.67178  4.61427  4.10113  3.64918  1.13591  5.55522  4.40903    204 v - - -
          2.68618  4.42225  2.77519  2.73123  3.46354  2.40513  3.72494  3.29354  2.67741  2.69355  4.24690  2.90347  2.73739  3.18146  2.89801  2.37887  2.77519  2.98518  4.58477  3.61503
          0.01809  4.41750  5.13985  0.61958  0.77255  0.48576  0.95510
    191   2.89261  4.92178  3.41613  2.81170  4.17143  3.68482  3.79423  3.55644  2.34952  2.09101  4.01621  3.26226  4.06665  2.65386  1.53649  2.63755  3.10560  3.27602  5.38143  4.12856    205 r - - -
          2.68644  4.42251  2.77510  2.73116  3.46379  2.40514  3.72474  3.29351  2.67720  2.69349  4.24715  2.90353  2.73765  3.18147  2.89788  2.37900  2.77494  2.98544  4.58502  3.61409
          0.43529  1.88604  1.60320  1.79211  0.18225  0.48576  0.95510
    192   2.61689  4.68415  2.94999  2.70409  4.36875  3.26169  3.99355  3.78014  2.84522  3.45330  4.30942  1.41614  3.89082  3.19579  3.23936  2.70644  1.95321  3.36352  5.65948  4.33363    214 n - - -
          2.68618  4.42225  2.77519  2.73123  3.46354  2.40513  3.72494  3.29354  2.67741  2.69355  4.24690  2.90347  2.73739  3.18146  2.89801  2.37887  2.77519  2.98518  4.58477  3.61503
          0.02253  4.20010  4.92245  0.61958  0.77255  0.34847  1.22338
    193   3.33772  6.00821  0.76739  1.83024  5.28640  3.45050  4.09052  4.85944  3.22664  4.32745  5.22820  2.90737  4.12832  3.27444  3.89855  3.17641  3.65054  4.40170  6.45691  4.89060    215 d - - -
          2.68618  4.42225  2.77519  2.73123  3.46354  2.40513  3.72494  3.29354  2.67741  2.69355  4.24690  2.90347  2.73739  3.18146  2.89801  2.37887  2.77519  2.98518  4.58477  3.61503
          0.01809  4.41750  5.13985  0.61958  0.77255  0.48576  0.95510
    194   3.38604  4.62249  5.34604  4.87827  3.92751  4.89823  5.60554  1.29440  4.79424  2.37948  3.68685  5.04894  5.16517  5.05389  4.96874  4.32315  3.65282  0.82655  5.99278  4.77496    216 v - - -
          2.68624  4.42231  2.77526  2.73129  3.46257  2.40519  3.72501  3.29360  2.67747  2.69314  4.24696  2.90353  2.73746  3.18153  2.89807  2.37893  2.77526  2.98525  4.58483  3.61509
          0.61633  1.88604  1.17633  0.66981  0.71705  0.48576  0.95510
    195   2.78424  5.15693  2.58003  1.66406  4.48333  3.39031  3.65297  3.92998  2.34409  3.44279  4.25143  2.88030  3.85747  2.78702  1.99650  2.74704  3.02099  3.54990  5.58693  4.22532    219 e - - -
          2.68618  4.42225  2.77519  2.73123  3.46354  2.40513  3.72494  3.29354  2.67741  2.69355  4.24690  2.90347  2.73739  3.18146  2.89801  2.37887  2.77519  2.98518  4.58477  3.61503
          0.02603  4.05718  4.77953  0.61958  0.77255  0.30192  1.34476
    196   2.68286  4.59299  3.79778  3.67598  4.69287  3.31838  4.74788  4.31074  3.79125  3.99717  4.89476  3.77886  4.10778  4.09743  4.03156  0.49637  3.20915  3.71434  6.02245  4.79167    220 S - - -
          2.68618  4.42225  2.77519  2.73123  3.46354  2.40513  3.72494  3.29354  2.67741  2.69355  4.24690  2.90347  2.73739  3.18146  2.89801  2.37887  2.77519  2.98518  4.58477  3.61503
          0.01809  4.41750  5.13985  0.61958  0.77255  0.48576  0.95510
    197   2.84043  5.30001  1.93965  2.39244  4.63622  1.87750  3.76222  4.11058  2.14828  3.60847  4.38653  2.94614  3.93648  2.88494  2.70001  2.79376  3.08578  3.69557  5.75641  4.34843    221 g - - -
          2.68618  4.42225  2.77519  2.73123  3.46354  2.40513  3.72494  3.29354  2.67741  2.69355  4.24690  2.90347  2.73739  3.18146  2.89801  2.37887  2.77519  2.98518  4.58477  3.61503
          0.01809  4.41750  5.13985  0.61958  0.77255  0.48576  0.95510
    198   2.51813  5.21695  2.72542  1.76281  4.60467  3.43839  3.80002  4.07521  2.62272  3.59715  4.38156  2.20421  3.93369  2.93098  3.12302  1.78447  3.07890  3.65825  5.76480  4.35789    222 e - - -
          2.68618  4.42225  2.77519  2.73123  3.46354  2.40513  3.72494  3.29354  2.67741  2.69355  4.24690  2.90347  2.73739  3.18146  2.89801  2.37887  2.77519  2.98518  4.58477  3.61503
          0.01809  4.41750  5.13985  0.61958  0.77255  0.48576  0.95510
    199   2.84448  4.50958  3.71705  2.12385  3.55077  3.83760  4.11056  2.06996  3.11345  2.37723  1.88012  3.58910  4.20977  3.43856  3.44264  3.11139  3.07894  2.51077  5.12739  3.90985    223 m - - -
          2.68618  4.42225  2.77519  2.73123  3.46354  2.40513  3.72494  3.29354  2.67741  2.69355  4.24690  2.90347  2.73739  3.18146  2.89801  2.37887  2.77519  2.98518  4.58477  3.61503
          0.01809  4.41750  5.13985  0.61958  0.77255  0.48576  0.95510
    200   3.06297  4.41686  4.76170  4.20442  3.56242  4.33255  4.75006  1.82154  4.08434  1.71503  3.43948  4.38442  4.65479  4.29867  4.24239  3.66413  2.27067  1.28364  5.30978  4.12845    224 v - - -
          2.68618  4.42225  2.77519  2.73123  3.46354  2.40513  3.72494  3.29354  2.67741  2.69355  4.24690  2.90347  2.73739  3.18146  2.89801  2.37887  2.77519  2.98518  4.58477  3.61503
          0.01809  4.41750  5.13985  0.61958  0.77255  0.48576  0.95510
    201   2.94215  4.52072  3.93024  2.35874  2.32057  3.95575  4.17197  2.70019  3.35021  1.29055  3.33861  3.76624  4.31209  3.62495  3.63037  3.24766  3.17370  2.62449  4.93317  3.63307    225 l - - -
          2.68618  4.42225  2.77519  2.73123  3.46354  2.40513  3.72494  3.29354  2.67741  2.69355  4.24690  2.90347  2.73739  3.18146  2.89801  2.37887  2.77519  2.98518  4.58477  3.61503
          0.01809  4.41750  5.13985  0.61958  0.77255  0.48576  0.95510
    202   2.97839  5.34938  2.70055  2.22164  4.71963  2.57878  3.87136  4.18434  2.62992  3.69780  4.51830  3.01429  4.02519  1.21434  3.05765  2.93512  3.24000  3.78909  5.84561  4.46400    226 q - - -
          2.68618  4.42225  2.77519  2.73123  3.46354  2.40513  3.72494  3.29354  2.67741  2.69355  4.24690  2.90347  2.73739  3.18146  2.89801  2.37887  2.77519  2.98518  4.58477  3.61503
          0.01809  4.41750  5.13985  0.61958  0.77255  0.48576  0.95510
    203   2.36656  4.38423  4.13224  3.60327  3.39012  3.82927  4.32198  2.56598  3.49461  1.19938  3.41165  3.85549  4.27272  3.76508  3.73446  3.16110  2.28847  2.42674  5.11004  3.91974    227 l - - -
          2.68618  4.42225  2.77519  2.73123  3.46354  2.40513  3.72494  3.29354  2.67741  2.69355  4.24690  2.90347  2.73739  3.18146  2.89801  2.37887  2.77519  2.98518  4.58477  3.61503
          0.01809  4.41750  5.13985  0.61958  0.77255  0.48576  0.95510
    204   2.63744  4.75932  3.11399  2.73239  4.44045  3.35485  3.98121  3.87646  2.82021  3.47857  4.28529  2.11650  1.78295  3.15085  3.25696  2.48510  2.12974  3.44127  5.69330  4.37421    228 p - - -
          2.68618  4.42225  2.77519  2.73123  3.46354  2.40513  3.72494  3.29354  2.67741  2.69355  4.24690  2.90347  2.73739  3.18146  2.89801  2.37887  2.77519  2.98518  4.58477  3.61503
          0.01809  4.41750  5.13985  0.61958  0.77255  0.48576  0.95510
    205   3.03685  5.25214  3.31615  2.78021  4.70033  3.69327  3.80449  4.09455  1.15824  3.57263  4.40628  3.24130  2.18858  2.93689  2.40029  3.03282  3.25194  3.73534  5.66149  4.41542    229 k - - -
          2.68618  4.42225  2.77519  2.73123  3.46354  2.40513  3.72494  3.29354  2.67741  2.69355  4.24690  2.90347  2.73739  3.18146  2.89801  2.37887  2.77519  2.98518  4.58477  3.61503
          0.01809  4.41750  5.13985  0.61958  0.77255  0.48576  0.95510
    206   2.66276  4.72869  3.20107  2.74994  4.18281  3.42976  2.50287  3.63258  2.73845  3.25960  4.09250  3.19842  3.94964  3.10690  3.14741  1.86445  1.71041  3.27267  5.48622  4.17191    230 t - - -
          2.68618  4.42225  2.77519  2.73123  3.46354  2.40513  3.72494  3.29354  2.67741  2.69355  4.24690  2.90347  2.73739  3.18146  2.89801  2.37887  2.77519  2.98518  4.58477  3.61503
          0.01809  4.41750  5.13985  0.61958  0.77255  0.48576  0.95510
    207   2.59259  5.16251  3.03239  2.52277  4.53349  3.53280  3.72204  3.97197  1.58987  3.47727  4.26275  3.04137  3.94814  2.16583  2.75057  2.11862  3.03860  3.58138  5.61756  4.27437    231 k - - -
          2.68618  4.42225  2.77519  2.73123  3.46354  2.40513  3.72494  3.29354  2.67741  2.69355  4.24690  2.90347  2.73739  3.18146  2.89801  2.37887  2.77519  2.98518  4.58477  3.61503
          0.01809  4.41750  5.13985  0.61958  0.77255  0.48576  0.95510
    208   2.74123  5.21827  1.83673  2.37936  4.54715  3.45768  3.68798  4.02357  2.28287  3.51620  4.27290  2.92977  3.43875  2.57265  2.67154  2.11539  2.97693  3.60224  5.65993  4.25338    232 d - - -
          2.68618  4.42225  2.77519  2.73123  3.46354  2.40513  3.72494  3.29354  2.67741  2.69355  4.24690  2.90347  2.73739  3.18146  2.89801  2.37887  2.77519  2.98518  4.58477  3.61503
          0.01809  4.41750  5.13985  0.61958  0.77255  0.48576  0.95510
    209   1.96556  4.34600  4.62181  4.05450  3.47345  4.17846  4.57018  1.59676  3.93043  2.26492  2.33300  4.22756  4.51961  4.13813  4.08392  3.49894  3.20426  1.67987  5.15441  3.97383    233 i - - -
          2.68618  4.42225  2.77519  2.73123  3.46354  2.40513  3.72494  3.29354  2.67741  2.69355  4.24690  2.90347  2.73739  3.18146  2.89801  2.37887  2.77519  2.98518  4.58477  3.61503
          0.01809  4.41750  5.13985  0.61958  0.77255  0.48576  0.95510
    210   2.68874  1.94935  4.20182  3.64638  2.24230  3.72558  4.14414  2.66782  3.52007  2.27073  3.38105  3.80632  4.16745  3.74256  3.69880  2.24234  2.96235  2.47133  4.79829  3.52663    234 c - - -
          2.68618  4.42225  2.77519  2.73123  3.46354  2.40513  3.72494  3.29354  2.67741  2.69355  4.24690  2.90347  2.73739  3.18146  2.89801  2.37887  2.77519  2.98518  4.58477  3.61503
          0.01809  4.41750  5.13985  0.61958  0.77255  0.48576  0.95510
    211   2.78038  4.89660  3.05401  2.76814  4.51190  3.41874  4.02966  4.02239  2.79526  3.59901  4.44099  3.21742  4.01379  2.13556  3.16908  1.09000  3.13341  3.59309  5.75103  4.41568    235 s - - -
          2.68618  4.42225  2.77519  2.73123  3.46354  2.40513  3.72494  3.29354  2.67741  2.69355  4.24690  2.90347  2.73739  3.18146  2.89801  2.37887  2.77519  2.98518  4.58477  3.61503
          0.01809  4.41750  5.13985  0.61958  0.77255  0.48576  0.95510
    212   2.53160  4.51402  3.68034  3.09775  3.64957  3.73839  3.99343  2.84954  2.85774  1.88491  3.57720  3.48914  4.12748  3.29247  1.82523  3.01189  3.02569  2.23583  5.12256  3.89852    236 r - - -
          2.68618  4.42225  2.77519  2.73123  3.46354  2.40513  3.72494  3.29354  2.67741  2.69355  4.24690  2.90347  2.73739  3.18146  2.89801  2.37887  2.77519  2.98518  4.58477  3.61503
          0.01809  4.41750  5.13985  0.61958  0.77255  0.48576  0.95510
    213   3.72751  4.98899  5.29026  4.81253  1.40354  4.87342  4.67335  2.59752  4.65135  0.93131  3.15138  4.86455  5.04327  4.61874  4.66097  4.26328  3.94475  2.79173  4.79957  3.32573    237 l - - -
          2.68618  4.42225  2.77519  2.73123  3.46354  2.40513  3.72494  3.29354  2.67741  2.69355  4.24690  2.90347  2.73739  3.18146  2.89801  2.37887  2.77519  2.98518  4.58477  3.61503
          0.01809  4.41750  5.13985  0.61958  0.77255  0.48576  0.95510
    214   2.69917  2.09776  3.90842  3.32480  3.40823  3.72774  4.03711  2.61852  3.14325  2.45833  2.30780  3.62144  4.11963  3.47617  2.45935  2.94329  2.94139  2.51508  4.90045  3.69469    238 c - - -
          2.68618  4.42225  2.77519  2.73123  3.46354  2.40513  3.72494  3.29354  2.67741  2.69355  4.24690  2.90347  2.73739  3.18146  2.89801  2.37887  2.77519  2.98518  4.58477  3.61503
          0.01809  4.41750  5.13985  0.61958  0.77255  0.48576  0.95510
    215   2.88003  5.24564  3.06515  2.55775  4.61852  3.57864  3.72724  4.05543  2.30206  3.53502  4.32579  2.28144  3.98744  1.72071  1.98328  2.68602  3.09998  3.66554  5.64691  4.31937    239 q - - -
          2.68618  4.42225  2.77519  2.73123  3.46354  2.40513  3.72494  3.29354  2.67741  2.69355  4.24690  2.90347  2.73739  3.18146  2.89801  2.37887  2.77519  2.98518  4.58477  3.61503
          0.01809  4.41750  5.13985  0.61958  0.77255  0.48576  0.95510
    216   2.76834  4.47090  2.40171  3.08011  3.67438  3.28574  4.06693  1.66531  3.08683  2.65668  3.61072  3.49224  4.14354  3.38519  3.44916  3.01962  3.01699  1.95078  5.16624  3.92208    240 i - - -
          2.68618  4.42225  2.77519  2.73123  3.46354  2.40513  3.72494  3.29354  2.67741  2.69355  4.24690  2.90347  2.73739  3.18146  2.89801  2.37887  2.77519  2.98518  4.58477  3.61503
          0.01809  4.41750  5.13985  0.61958  0.77255  0.48576  0.95510
    217   2.04306  3.54288  4.25465  3.69459  2.20951  3.85736  4.03089  2.70097  3.56760  2.42577  3.38508  3.84673  4.24176  3.76654  3.73157  3.16025  3.03349  2.51391  4.55966  1.76434    241 y - - -
          2.68618  4.42225  2.77519  2.73123  3.46354  2.40513  3.72494  3.29354  2.67741  2.69355  4.24690  2.90347  2.73739  3.18146  2.89801  2.37887  2.77519  2.98518  4.58477  3.61503
          0.01809  4.41750  5.13985  0.61958  0.77255  0.48576  0.95510
    218   3.11678  5.08696  3.14652  2.68745  4.98617  0.55390  4.53017  4.51653  3.50995  4.13166  5.03919  3.53523  4.25606  3.79253  3.87822  3.20508  3.55216  4.02899  6.12724  4.95580    242 G - - -
          2.68574  4.42228  2.77523  2.73126  3.46357  2.40516  3.72498  3.29357  2.67744  2.69358  4.24693  2.90350  2.73743  3.18149  2.89804  2.37890  2.77523  2.98521  4.58480  3.61506
          0.17142  1.88604  5.13985  0.24620  1.52219  0.48576  0.95510
    219   2.68806  4.28149  4.11655  3.54459  3.38289  3.87303  4.19202  1.97437  3.14482  1.53272  3.34516  3.80776  4.24227  3.68323  3.63438  3.16446  2.21139  2.30794  4.94382  3.75053    244 l - - -
          2.68618  4.42225  2.77519  2.73123  3.46354  2.40513  3.72494  3.29354  2.67741  2.69355  4.24690  2.90347  2.73739  3.18146  2.89801  2.37887  2.77519  2.98518  4.58477  3.61503
          0.01809  4.41750  5.13985  0.61958  0.77255  0.48576  0.95510
    220   2.75052  4.87718  2.98849  1.93346  4.13288  1.98313  3.80222  2.50664  2.57044  3.15932  3.99851  3.08087  3.95414  2.97742  3.07687  2.72736  2.99738  3.21025  5.42825  4.10609    245 e - - -
          2.68618  4.42225  2.77519  2.73123  3.46354  2.40513  3.72494  3.29354  2.67741  2.69355  4.24690  2.90347  2.73739  3.18146  2.89801  2.37887  2.77519  2.98518  4.58477  3.61503
          0.01809  4.41750  5.13985  0.61958  0.77255  0.48576  0.95510
    221   1.99332  5.03561  3.11689  2.58198  4.41406  3.52930  3.74701  3.83471  1.62954  3.38015  4.18136  3.08436  2.63127  2.87879  2.64365  2.78571  3.01607  3.46629  5.55408  4.23105    246 k - - -
          2.68618  4.42225  2.77519  2.73123  3.46354  2.40513  3.72494  3.29354  2.67741  2.69355  4.24690  2.90347  2.73739  3.18146  2.89801  2.37887  2.77519  2.98518  4.58477  3.61503
          0.01809  4.41750  5.13985  0.61958  0.77255  0.48576  0.95510
    222   2.53143  4.52134  3.45797  2.94376  3.94150  3.44999  3.99613  3.28389  2.90946  2.45113  3.86533  3.33381  2.52728  3.24163  3.29493  1.48548  2.92836  2.76132  5.32932  4.06921    247 s - - -
          2.68618  4.42225  2.77519  2.73123  3.46354  2.40513  3.72494  3.29354  2.67741  2.69355  4.24690  2.90347  2.73739  3.18146  2.89801  2.37887  2.77519  2.98518  4.58477  3.61503
          0.01809  4.41750  5.13985  0.61958  0.77255  0.48576  0.95510
    223   3.00037  5.55512  1.88933  2.33086  4.86345  3.44677  3.86548  4.37926  2.75518  3.85655  4.65595  1.89009  3.99571  1.61522  3.29411  2.91256  3.26407  3.94250  5.99550  4.52660    248 q - - -
          2.68618  4.42225  2.77519  2.73123  3.46354  2.40513  3.72494  3.29354  2.67741  2.69355  4.24690  2.90347  2.73739  3.18146  2.89801  2.37887  2.77519  2.98518  4.58477  3.61503
          0.01809  4.41750  5.13985  0.61958  0.77255  0.48576  0.95510
    224   2.72569  4.87527  3.15636  2.60750  4.15835  3.53416  3.75505  3.56074  1.66936  3.16564  2.70313  3.10520  3.56327  2.91292  2.89065  2.10753  2.96453  3.24146  5.40618  4.09552    249 k - - -
          2.68618  4.42225  2.77519  2.73123  3.46354  2.40513  3.72494  3.29354  2.67741  2.69355  4.24690  2.90347  2.73739  3.18146  2.89801  2.37887  2.77519  2.98518  4.58477  3.61503
          0.01809  4.41750  5.13985  0.61958  0.77255  0.48576  0.95510
    225   3.78750  5.05527  5.34585  4.85574  2.70094  4.98264  5.07178  2.49312  4.69379  0.53306  3.05837  5.04311  5.11687  4.69288  4.72881  4.40573  4.00864  2.72036  5.17832  3.89840    250 L - - -
          2.68618  4.42225  2.77519  2.73123  3.46354  2.40513  3.72494  3.29354  2.67741  2.69355  4.24690  2.90347  2.73739  3.18146  2.89801  2.37887  2.77519  2.98518  4.58477  3.61503
          0.01809  4.41750  5.13985  0.61958  0.77255  0.48576  0.95510
    226   3.02436  2.50393  3.59892  2.91986  4.45385  3.76024  3.80216  3.80748  1.66448  3.35623  4.21443  3.33837  4.13707  2.95439  1.45903  3.06894  3.22548  3.50427  5.50671  4.29711    251 r - - -
          2.68618  4.42225  2.77519  2.73123  3.46354  2.40513  3.72494  3.29354  2.67741  2.69355  4.24690  2.90347  2.73739  3.18146  2.89801  2.37887  2.77519  2.98518  4.58477  3.61503
          0.01809  4.41750  5.13985  0.61958  0.77255  0.48576  0.95510
    227   2.99737  5.45842  2.65078  1.48935  4.80837  3.52674  3.81818  4.27013  1.42795  3.74154  4.54484  2.99578  4.01980  2.94834  2.92400  2.93161  3.23630  3.86121  5.85593  4.47141    252 k - - -
          2.68618  4.42225  2.77519  2.73123  3.46354  2.40513  3.72494  3.29354  2.67741  2.69355  4.24690  2.90347  2.73739  3.18146  2.89801  2.37887  2.77519  2.98518  4.58477  3.61503
          0.01809  4.41750  5.13985  0.61958  0.77255  0.48576  0.95510
    228   3.39260  4.62397  5.36557  4.89745  3.92955  4.91715  5.62450  1.13723  4.81621  2.37648  3.68557  5.06752  5.17699  5.07281  4.98869  4.34273  3.65813  0.93534  6.00141  4.78581    253 v - - -
          2.68618  4.42225  2.77519  2.73123  3.46354  2.40513  3.72494  3.29354  2.67741  2.69355  4.24690  2.90347  2.73739  3.18146  2.89801  2.37887  2.77519  2.98518  4.58477  3.61503
          0.01809  4.41750  5.13985  0.61958  0.77255  0.48576  0.95510
    229   2.69932  5.13343  2.57967  2.39587  4.44346  3.46101  2.99267  3.91082  2.31881  3.42415  4.18540  2.19866  3.86575  2.77818  2.85067  2.04971  2.93213  3.50704  5.58334  3.41770    254 s - - -
          2.68618  4.42225  2.77519  2.73123  3.46354  2.40513  3.72494  3.29354  2.67741  2.69355  4.24690  2.90347  2.73739  3.18146  2.89801  2.37887  2.77519  2.98518  4.58477  3.61503
          0.01809  4.41750  5.13985  0.61958  0.77255  0.48576  0.95510
    230   2.79221  4.21381  4.41467  3.83321  1.82452  3.38555  4.18742  2.50630  3.68369  1.79786  3.24551  3.96326  4.28066  3.86575  3.80433  3.22695  3.02585  1.83463  4.72826  3.33035    255 l - - -
          2.68618  4.42225  2.77519  2.73123  3.46354  2.40513  3.72494  3.29354  2.67741  2.69355  4.24690  2.90347  2.73739  3.18146  2.89801  2.37887  2.77519  2.98518  4.58477  3.61503
          0.01809  4.41750  5.13985  0.61958  0.77255  0.48576  0.95510
    231   2.87121  5.07653  3.23657  2.70262  4.51758  3.58996  3.79302  3.91513  1.23375  3.45008  4.26930  3.17587  4.02334  2.93019  2.59317  2.64798  2.22070  3.55105  5.59871  4.31678    256 k - - -
          2.68618  4.42225  2.77519  2.73123  3.46354  2.40513  3.72494  3.29354  2.67741  2.69355  4.24690  2.90347  2.73739  3.18146  2.89801  2.37887  2.77519  2.98518  4.58477  3.61503
          0.01809  4.41750  5.13985  0.61958  0.77255  0.48576  0.95510
    232   2.98417  4.82490  2.22190  2.99032  2.13495  3.80309  3.77392  3.39848  3.04320  2.98801  3.93905  3.00823  4.20396  3.32168  3.43662  3.08375  3.21886  3.16256  4.53068  1.62565    257 y - - -
          2.68618  4.42225  2.77519  2.73123  3.46354  2.40513  3.72494  3.29354  2.67741  2.69355  4.24690  2.90347  2.73739  3.18146  2.89801  2.37887  2.77519  2.98518  4.58477  3.61503
          0.01809  4.41750  5.13985  0.61958  0.77255  0.48576  0.95510
    233   2.82652  5.19124  2.87958  2.49109  4.61212  2.35171  3.78221  4.06821  1.56265  3.57452  4.36151  2.17553  3.95525  2.90870  2.90922  2.64226  3.08206  3.65597  5.71771  4.35074    258 k - - -
          2.68618  4.42225  2.77519  2.73123  3.46354  2.40513  3.72494  3.29354  2.67741  2.69355  4.24690  2.90347  2.73739  3.18146  2.89801  2.37887  2.77519  2.98518  4.58477  3.61503
          0.01809  4.41750  5.13985  0.61958  0.77255  0.48576  0.95510
    234   2.71374  5.10113  2.43544  1.70266  4.39427  3.37167  3.68882  3.84715  2.41515  3.27324  2.66940  2.95572  3.88043  2.68418  2.94433  2.69670  2.86733  3.46367  5.56401  4.18076    259 e - - -
          2.68618  4.42225  2.77519  2.73123  3.46354  2.40513  3.72494  3.29354  2.67741  2.69355  4.24690  2.90347  2.73739  3.18146  2.89801  2.37887  2.77519  2.98518  4.58477  3.61503
          0.01809  4.41750  5.13985  0.61958  0.77255  0.48576  0.95510
    235   3.22165  4.56663  4.81607  4.29093  1.46044  4.31370  4.13534  2.75072  4.12530  1.60619  2.77079  4.28432  4.61508  4.19365  4.17570  3.63562  3.44483  2.72532  4.40432  2.01786    260 f - - -
          2.68618  4.42225  2.77519  2.73123  3.46354  2.40513  3.72494  3.29354  2.67741  2.69355  4.24690  2.90347  2.73739  3.18146  2.89801  2.37887  2.77519  2.98518  4.58477  3.61503
          0.01809  4.41750  5.13985  0.61958  0.77255  0.48576  0.95510
    236   2.87917  5.40224  2.55875  1.52485  4.72186  3.45187  3.78029  4.21322  2.60138  3.69603  4.47133  2.07390  3.94286  2.17520  3.11425  2.81394  2.90668  3.78350  5.83828  4.40109    261 e - - -
          2.68618  4.42225  2.77519  2.73123  3.46354  2.40513  3.72494  3.29354  2.67741  2.69355  4.24690  2.90347  2.73739  3.18146  2.89801  2.37887  2.77519  2.98518  4.58477  3.61503
          0.01809  4.41750  5.13985  0.61958  0.77255  0.48576  0.95510
    237   3.29383  4.58056  5.19627  4.62776  2.48008  4.61976  4.98761  1.54020  4.48589  1.35142  3.19793  4.74369  4.85257  4.56637  4.53275  3.96985  3.52394  1.58263  5.30686  4.18807    262 l - - -
          2.68618  4.42225  2.77519  2.73123  3.46354  2.40513  3.72494  3.29354  2.67741  2.69355  4.24690  2.90347  2.73739  3.18146  2.89801  2.37887  2.77519  2.98518  4.58477  3.61503
          0.01809  4.41750  5.13985  0.61958  0.77255  0.48576  0.95510
    238   2.87543  5.21378  2.66708  1.86555  4.67773  3.22907  3.90183  4.14957  2.76968  3.68846  4.49675  2.71794  3.98022  3.05301  3.26599  1.27397  3.17077  3.72692  5.86598  4.46239    263 s - - -
          2.68618  4.42225  2.77519  2.73123  3.46354  2.40513  3.72494  3.29354  2.67741  2.69355  4.24690  2.90347  2.73739  3.18146  2.89801  2.37887  2.77519  2.98518  4.58477  3.61503
          0.01809  4.41750  5.13985  0.61958  0.77255  0.48576  0.95510
    239   3.48128  5.16782  4.26173  4.24315  5.31001  0.23174  5.29297  5.07805  4.49524  4.64606  5.64997  4.42897  4.57079  4.77713  4.63816  3.67353  4.00228  4.50055  6.22638  5.44173    264 G - - -
          2.68618  4.42225  2.77519  2.73123  3.46354  2.40513  3.72494  3.29354  2.67741  2.69355  4.24690  2.90347  2.73739  3.18146  2.89801  2.37887  2.77519  2.98518  4.58477  3.61503
          0.01809  4.41750  5.13985  0.61958  0.77255  0.48576  0.95510
    240   3.44274  4.75726  4.83441  4.38911  2.05795  4.43449  3.92369  1.98931  4.22615  2.50035  3.70248  4.28667  4.74558  4.26861  4.27853  3.76896  3.66780  2.90272  4.12662  1.04502    265 y - - -
          2.68618  4.42225  2.77519  2.73123  3.46354  2.40513  3.72494  3.29354  2.67741  2.69355  4.24690  2.90347  2.73739  3.18146  2.89801  2.37887  2.77519  2.98518  4.58477  3.61503
          0.06070  4.41750  3.06127  0.61958  0.77255  0.48576  0.95510
    241   3.37086  4.63442  5.24576  4.78296  3.79817  4.80368  5.48491  0.77084  4.67066  2.23315  3.57574  4.96022  5.09155  4.92196  4.83711  4.23080  3.64251  1.51857  5.86926  4.66690    266 i - - -
          2.68618  4.42225  2.77519  2.73123  3.46354  2.40513  3.72494  3.29354  2.67741  2.69355  4.24690  2.90347  2.73739  3.18146  2.89801  2.37887  2.77519  2.98518  4.58477  3.61503
          0.01887  4.37567  5.09802  0.61958  0.77255  0.54829  0.86260
    242   2.64702  4.55889  3.74312  3.61431  4.63908  3.28421  4.69098  4.24807  3.72590  3.93691  4.83601  3.72919  4.06967  4.03590  3.97179  0.52882  3.16965  3.66301  5.97242  4.73579    267 S - - -
          2.68618  4.42225  2.77519  2.73123  3.46354  2.40513  3.72494  3.29354  2.67741  2.69355  4.24690  2.90347  2.73739  3.18146  2.89801  2.37887  2.77519  2.98518  4.58477  3.61503
          0.03806  4.37567  3.69847  0.61958  0.77255  0.54829  0.86260
    243   2.59870  4.81179  3.10572  2.61141  4.28799  2.59342  3.80859  3.70876  2.01692  3.30303  4.10993  3.09211  3.89516  2.96113  3.00962  1.66805  2.93301  2.99296  5.52105  4.19734    268 s - - -
          2.68618  4.42225  2.77519  2.73123  3.46354  2.40513  3.72494  3.29354  2.67741  2.69355  4.24690  2.90347  2.73739  3.18146  2.89801  2.37887  2.77519  2.98518  4.58477  3.61503
          0.01923  4.35684  5.07919  0.61958  0.77255  0.57441  0.82791
    244   2.67687  4.78837  3.04763  1.75147  4.00663  3.51213  3.73609  2.73772  2.55839  3.02310  3.32776  3.06959  2.74271  2.90764  3.00584  2.73667  2.91076  3.07957  5.31614  4.00016    269 e - - -
          2.68618  4.42225  2.77519  2.73123  3.46354  2.40513  3.72494  3.29354  2.67741  2.69355  4.24690  2.90347  2.73739  3.18146  2.89801  2.37887  2.77519  2.98518  4.58477  3.61503
          0.01923  4.35684  5.07919  0.61958  0.77255  0.57441  0.82791
    245   1.44476  4.57067  3.32690  2.88741  4.31632  2.29261  4.03840  3.73473  2.89265  3.36821  4.18691  3.26519  2.35492  3.23427  2.97244  2.65822  2.91791  3.30416  5.61038  4.33317    270 a - - -
          2.68618  4.42225  2.77519  2.73123  3.46354  2.40513  3.72494  3.29354  2.67741  2.69355  4.24690  2.90347  2.73739  3.18146  2.89801  2.37887  2.77519  2.98518  4.58477  3.61503
          0.01923  4.35684  5.07919  0.61958  0.77255  0.57441  0.82791
    246   2.68495  4.86795  2.49600  2.37453  4.09389  3.49122  2.09476  3.08540  2.52643  3.12154  3.94450  3.02517  3.89547  2.87308  2.98618  2.72092  2.91862  2.64191  5.37123  4.03490    271 h - - -
          2.68618  4.42225  2.77519  2.73123  3.46354  2.40513  3.72494  3.29354  2.67741  2.69355  4.24690  2.90347  2.73739  3.18146  2.89801  2.37887  2.77519  2.98518  4.58477  3.61503
          0.01923  4.35684  5.07919  0.61958  0.77255  0.57441  0.82791
    247   2.69724  4.12293  3.41396  2.85284  3.64125  3.58612  3.83167  3.15675  2.71176  2.83041  3.71080  3.28296  3.99707  3.10893  2.30581  2.26018  2.94395  2.90040  5.05593  1.97172    272 y - - -
          2.68618  4.42225  2.77519  2.73123  3.46354  2.40513  3.72494  3.29354  2.67741  2.69355  4.24690  2.90347  2.73739  3.18146  2.89801  2.37887  2.77519  2.98518  4.58477  3.61503
          0.01923  4.35684  5.07919  0.61958  0.77255  0.57441  0.82791
    248   2.78647  4.49048  3.60868  3.10074  2.32375  3.72115  3.90763  2.93697  3.05072  2.01535  3.58110  1.85827  4.12328  3.35709  3.38299  2.92351  3.03107  2.73751  4.77137  3.34532    273 n - - -
          2.68608  4.42226  2.77521  2.73125  3.46355  2.40514  3.72496  3.29355  2.67742  2.69356  4.24635  2.90348  2.73741  3.18148  2.89802  2.37888  2.77521  2.98520  4.58478  3.61504
          0.05771  2.99872  5.07919  0.64529  0.74341  0.57441  0.82791
    249   3.50375  5.42169  3.70849  3.27119  4.92460  3.90547  4.13947  4.39462  0.52415  3.86436  4.82485  3.66332  4.39199  3.32128  2.66124  3.52909  3.73223  4.08445  5.79456  4.69419    276 K - - -
          2.68618  4.42225  2.77519  2.73123  3.46354  2.40513  3.72494  3.29354  2.67741  2.69355  4.24690  2.90347  2.73739  3.18146  2.89801  2.37887  2.77519  2.98518  4.58477  3.61503
          0.01923  4.35684  5.07919  0.61958  0.77255  0.57441  0.82791
    250   2.15360  5.08660  2.29063  2.42234  4.50314  3.40322  3.77991  3.96213  2.60664  3.50598  4.29298  1.72095  3.89683  2.91427  3.10435  2.46176  3.01365  3.36713  5.68817  4.29644    277 n - - -
          2.68618  4.42225  2.77519  2.73123  3.46354  2.40513  3.72494  3.29354  2.67741  2.69355  4.24690  2.90347  2.73739  3.18146  2.89801  2.37887  2.77519  2.98518  4.58477  3.61503
          0.01923  4.35684  5.07919  0.61958  0.77255  0.57441  0.82791
    251   3.57973  4.86892  5.25724  4.68147  2.73918  4.84311  5.06341  2.41062  4.54058  0.99033  1.45648  4.89962  4.96548  4.53616  4.58315  4.19691  3.78796  2.62798  5.23831  4.15934    278 l - - -
          2.68618  4.42225  2.77519  2.73123  3.46354  2.40513  3.72494  3.29354  2.67741  2.69355  4.24690  2.90347  2.73739  3.18146  2.89801  2.37887  2.77519  2.98518  4.58477  3.61503
          0.01923  4.35684  5.07919  0.61958  0.77255  0.57441  0.82791
    252   3.39030  5.32697  3.34471  3.13743  4.56139  3.77200  4.28869  4.30180  2.92969  3.74979  4.79268  3.59070  4.35021  0.56974  3.19111  3.43092  3.70057  4.00806  5.75272  4.49709    279 Q - - -
          2.68618  4.42225  2.77519  2.73123  3.46354  2.40513  3.72494  3.29354  2.67741  2.69355  4.24690  2.90347  2.73739  3.18146  2.89801  2.37887  2.77519  2.98518  4.58477  3.61503
          0.01923  4.35684  5.07919  0.61958  0.77255  0.57441  0.82791
    253   3.38762  3.44554  4.76847  4.33940  0.94830  4.33295  3.80071  3.13425  4.17084  2.66125  3.79309  4.19481  4.67338  4.20619  4.21495  3.67342  3.62203  3.00552  4.00005  1.80479    280 f - - -
          2.68618  4.42225  2.77519  2.73123  3.46354  2.40513  3.72494  3.29354  2.67741  2.69355  4.24690  2.90347  2.73739  3.18146  2.89801  2.37887  2.77519  2.98518  4.58477  3.61503
          0.01923  4.35684  5.07919  0.61958  0.77255  0.57441  0.82791
    254   3.47728  4.73044  5.32040  4.77987  3.41444  4.87988  5.30081  1.31727  4.65400  1.05633  3.18274  4.98036  5.04718  4.74012  4.73690  4.26184  3.71045  1.89684  5.53151  4.45996    281 l - - -
          2.68618  4.42225  2.77519  2.73123  3.46354  2.40513  3.72494  3.29354  2.67741  2.69355  4.24690  2.90347  2.73739  3.18146  2.89801  2.37887  2.77519  2.98518  4.58477  3.61503
          0.01923  4.35684  5.07919  0.61958  0.77255  0.57441  0.82791
    255   3.51637  3.65567  4.83711  4.44159  1.06291  4.42038  3.75491  3.25949  4.27051  2.75185  3.90337  4.23597  4.74990  4.26776  4.29429  3.76581  3.74660  3.13442  3.92729  1.39939    282 f - - -
          2.68615  4.42181  2.77516  2.73129  3.46360  2.40518  3.72476  3.29312  2.67747  2.69361  4.24695  2.90352  2.73745  3.18152  2.89806  2.37873  2.77525  2.98524  4.58483  3.61509
          0.04747  3.21549  5.07919  1.41305  0.27892  0.57441  0.82791
    256   3.34790  4.58836  5.29076  4.81770  3.87131  4.84931  5.53458  1.11714  4.73089  2.32588  3.63431  4.99200  5.11555  4.98537  4.90395  4.26920  3.61315  0.99649  5.92732  4.71523    293 v - - -
          2.68618  4.42225  2.77519  2.73123  3.46354  2.40513  3.72494  3.29354  2.67741  2.69355  4.24690  2.90347  2.73739  3.18146  2.89801  2.37887  2.77519  2.98518  4.58477  3.61503
          0.01923  4.35684  5.07919  0.61958  0.77255  0.57441  0.82791
    257   3.22424  5.18761  3.11429  3.06240  4.63971  3.59233  4.44397  4.48933  3.40910  4.08343  5.05701  0.52427  4.27837  3.74107  3.76084  3.28690  3.63563  4.05801  5.88548  4.57138    294 N - - -
          2.68618  4.42225  2.77519  2.73123  3.46354  2.40513  3.72494  3.29354  2.67741  2.69355  4.24690  2.90347  2.73739  3.18146  2.89801  2.37887  2.77519  2.98518  4.58477  3.61503
          0.01923  4.35684  5.07919  0.61958  0.77255  0.57441  0.82791
    258   2.74927  5.06010  3.08048  2.51605  4.39003  2.53645  3.68319  3.81862  1.83431  3.04824  4.14218  3.03014  3.91415  2.80685  2.20396  2.30065  2.97555  3.45075  5.51515  4.18149    295 k - - -
          2.68618  4.42225  2.77519  2.73123  3.46354  2.40513  3.72494  3.29354  2.67741  2.69355  4.24690  2.90347  2.73739  3.18146  2.89801  2.37887  2.77519  2.98518  4.58477  3.61503
          0.01923  4.35684  5.07919  0.61958  0.77255  0.57441  0.82791
    259   3.64872  5.39744  4.19668  3.63724  4.88243  4.00533  4.30398  4.48447  2.60043  3.91131  4.92078  3.94777  4.50456  3.51991  0.43935  3.72409  3.89434  4.19215  5.77886  4.73070    296 R - - -
          2.68618  4.42225  2.77519  2.73123  3.46354  2.40513  3.72494  3.29354  2.67741  2.69355  4.24690  2.90347  2.73739  3.18146  2.89801  2.37887  2.77519  2.98518  4.58477  3.61503
          0.01923  4.35684  5.07919  0.61958  0.77255  0.57441  0.82791
    260   2.96337  4.48609  4.16217  3.58697  2.22427  4.00440  4.16028  2.67684  3.35564  1.31786  3.28143  3.86782  4.34378  3.68562  2.36095  3.30006  3.19127  2.62017  4.81599  3.48322    297 l - - -
          2.68618  4.42225  2.77519  2.73123  3.46354  2.40513  3.72494  3.29354  2.67741  2.69355  4.24690  2.90347  2.73739  3.18146  2.89801  2.37887  2.77519  2.98518  4.58477  3.61503
          0.01923  4.35684  5.07919  0.61958  0.77255  0.57441  0.82791
    261   2.96041  4.33735  4.61306  4.05392  3.31758  4.16730  4.47189  1.75883  3.91012  2.24673  3.36832  4.20479  4.50401  4.11679  4.05008  3.48956  3.20056  1.25973  4.99497  2.39956    298 v - - -
          2.68618  4.42225  2.77519  2.73123  3.46354  2.40513  3.72494  3.29354  2.67741  2.69355  4.24690  2.90347  2.73739  3.18146  2.89801  2.37887  2.77519  2.98518  4.58477  3.61503
          0.01923  4.35684  5.07919  0.61958  0.77255  0.57441  0.82791
    262   2.42585  4.54752  2.90205  2.78366  3.80044  3.51295  3.86814  3.15000  2.79341  1.75882  3.72650  3.23107  3.95728  3.11398  3.19830  2.17895  2.62360  2.88358  5.19216  3.92482    299 l - - -
          2.68618  4.42225  2.77519  2.73123  3.46354  2.40513  3.72494  3.29354  2.67741  2.69355  4.24690  2.90347  2.73739  3.18146  2.89801  2.37887  2.77519  2.98518  4.58477  3.61503
          0.01923  4.35684  5.07919  0.61958  0.77255  0.52964  0.88872
    263   2.87914  5.29035  2.22562  2.50890  4.66310  3.55439  3.71100  4.10561  1.68250  3.56948  4.35443  3.03110  3.96952  2.82546  1.75857  2.83963  3.09797  3.70407  5.67117  4.33143    300 k - - -
          2.68618  4.42225  2.77519  2.73123  3.46354  2.40513  3.72494  3.29354  2.67741  2.69355  4.24690  2.90347  2.73739  3.18146  2.89801  2.37887  2.77519  2.98518  4.58477  3.61503
          0.01887  4.37567  5.09802  0.61958  0.77255  0.54829  0.86260
    264   2.52750  4.56465  3.30745  2.93489  4.44808  2.06040  4.12731  3.88274  3.01736  3.50995  4.31830  2.75709  3.90408  3.32599  3.42567  2.08257  1.48240  3.39938  5.73661  4.45803    301 t - - -
          2.68618  4.42225  2.77519  2.73123  3.46354  2.40513  3.72494  3.29354  2.67741  2.69355  4.24690  2.90347  2.73739  3.18146  2.89801  2.37887  2.77519  2.98518  4.58477  3.61503
          0.01887  4.37567  5.09802  0.61958  0.77255  0.54829  0.86260
    265   2.32426  4.90615  3.11810  2.56257  4.19195  3.51844  3.72140  3.12387  1.67860  3.18956  4.00789  3.06786  2.61707  2.86926  2.77349  2.74773  2.94864  3.26480  5.41731  4.09830    302 k - - -
          2.68618  4.42225  2.77519  2.73123  3.46354  2.40513  3.72494  3.29354  2.67741  2.69355  4.24690  2.90347  2.73739  3.18146  2.89801  2.37887  2.77519  2.98518  4.58477  3.61503
          0.01887  4.37567  5.09802  0.61958  0.77255  0.54829  0.86260
    266   3.51331  4.78478  5.31977  4.75075  2.09053  4.80804  5.02668  1.67795  4.60778  0.96431  3.01592  4.90120  4.95758  4.59526  4.62313  4.16587  3.72820  2.45059  5.20572  4.05615    303 l - - -
          2.68618  4.42225  2.77519  2.73123  3.46354  2.40513  3.72494  3.29354  2.67741  2.69355  4.24690  2.90347  2.73739  3.18146  2.89801  2.37887  2.77519  2.98518  4.58477  3.61503
          0.01887  4.37567  5.09802  0.61958  0.77255  0.54829  0.86260
    267   3.10762  5.26595  3.06153  2.73555  4.09850  3.66813  1.26883  4.04933  2.47448  3.53407  4.43175  3.21952  4.14336  2.07356  2.77211  3.09819  3.34244  3.72682  5.39614  3.94993    304 h - - -
          2.68618  4.42225  2.77519  2.73123  3.46354  2.40513  3.72494  3.29354  2.67741  2.69355  4.24690  2.90347  2.73739  3.18146  2.89801  2.37887  2.77519  2.98518  4.58477  3.61503
          0.01887  4.37567  5.09802  0.61958  0.77255  0.54829  0.86260
    268   2.87106  5.20171  2.96504  2.31260  4.58094  3.01931  3.75053  4.00574  1.23881  3.51451  4.31722  3.05006  3.97812  2.87848  2.73687  2.85102  2.72745  3.62492  5.65318  4.32232    305 k - - -
          2.68618  4.42225  2.77519  2.73123  3.46354  2.40513  3.72494  3.29354  2.67741  2.69355  4.24690  2.90347  2.73739  3.18146  2.89801  2.37887  2.77519  2.98518  4.58477  3.61503
          0.01887  4.37567  5.09802  0.61958  0.77255  0.54829  0.86260
    269   3.40202  4.74602  4.79770  4.30659  2.47197  4.45181  4.14588  2.77484  4.14439  0.93200  3.36274  4.34221  4.73020  4.23129  4.23250  3.78446  3.62367  2.81439  4.38528  1.93057    306 l - - -
          2.68618  4.42225  2.77519  2.73123  3.46354  2.40513  3.72494  3.29354  2.67741  2.69355  4.24690  2.90347  2.73739  3.18146  2.89801  2.37887  2.77519  2.98518  4.58477  3.61503
          0.01887  4.37567  5.09802  0.61958  0.77255  0.54829  0.86260
    270   3.42271  4.66646  5.31963  4.79611  3.57537  4.87633  5.37005  1.02442  4.68588  1.47981  3.34498  4.98347  5.07421  4.82762  4.79770  4.26548  3.66521  1.65971  5.65778  4.54022    307 i - - -
          2.68618  4.42225  2.77519  2.73123  3.46354  2.40513  3.72494  3.29354  2.67741  2.69355  4.24690  2.90347  2.73739  3.18146  2.89801  2.37887  2.77519  2.98518  4.58477  3.61503
          0.01887  4.37567  5.09802  0.61958  0.77255  0.54829  0.86260
    271   3.03649  5.53944  1.11516  2.32275  4.71177  3.42901  3.89735  4.33629  2.86109  3.84393  4.67632  2.07947  4.00827  3.06200  3.42315  2.94906  3.31243  3.92406  5.94296  3.66057    308 d - - -
          2.68618  4.42225  2.77519  2.73123  3.46354  2.40513  3.72494  3.29354  2.67741  2.69355  4.24690  2.90347  2.73739  3.18146  2.89801  2.37887  2.77519  2.98518  4.58477  3.61503
          0.01887  4.37567  5.09802  0.61958  0.77255  0.54829  0.86260
    272   2.75873  4.63648  3.31135  2.83720  1.86157  3.61228  3.32376  3.22964  2.84260  2.88455  3.77839  2.45072  4.03534  3.16565  3.23483  2.18641  3.00742  2.97447  4.91102  3.46683    309 f - - -
          2.68618  4.42225  2.77519  2.73123  3.46354  2.40513  3.72494  3.29354  2.67741  2.69355  4.24690  2.90347  2.73739  3.18146  2.89801  2.37887  2.77519  2.98518  4.58477  3.61503
          0.01887  4.37567  5.09802  0.61958  0.77255  0.54829  0.86260
    273   3.73599  5.01802  5.26024  4.77586  2.77342  4.91464  5.03863  2.46370  4.60950  0.54833  3.04768  4.97460  5.06987  4.64011  4.66173  4.34079  3.96184  2.67658  5.16973  3.89523    310 L - - -
          2.68618  4.42225  2.77519  2.73123  3.46354  2.40513  3.72494  3.29354  2.67741  2.69355  4.24690  2.90347  2.73739  3.18146  2.89801  2.37887  2.77519  2.98518  4.58477  3.61503
          0.19810  4.37567  1.78899  0.61958  0.77255  0.54829  0.86260
    274   3.50017  4.80465  5.00089  4.50273  1.86512  4.64646  4.58384  2.42840  4.35135  0.87585  3.01780  4.63395  4.84433  4.39180  4.41671  4.02276  3.72251  2.59140  4.77153  3.34864    311 l - - -
          2.68618  4.42225  2.77519  2.73123  3.46354  2.40513  3.72494  3.29354  2.67741  2.69355  4.24690  2.90347  2.73739  3.18146  2.89801  2.37887  2.77519  2.98518  4.58477  3.61503
          0.02253  4.20010  4.92245  0.61958  0.77255  0.75405  0.63575
    275   3.14445  5.24828  3.51037  2.88871  4.66041  3.74484  3.72239  4.06303  2.00988  3.49539  4.37966  3.29247  4.13012  2.15711  1.12038  3.14245  3.32052  3.74728  5.53710  4.35177    312 r - - -
          2.68618  4.42225  2.77519  2.73123  3.46354  2.40513  3.72494  3.29354  2.67741  2.69355  4.24690  2.90347  2.73739  3.18146  2.89801  2.37887  2.77519  2.98518  4.58477  3.61503
          0.02253  4.20010  4.92245  0.61958  0.77255  0.42094  1.06836
    276   2.01087  4.98962  3.13439  2.56208  4.27681  3.54723  3.70294  3.68716  1.63916  3.25239  3.40453  3.06832  3.93498  2.58794  2.65233  2.77433  2.97999  3.35111  5.45175  4.13577    313 k - - -
          2.68618  4.42225  2.77519  2.73123  3.46354  2.40513  3.72494  3.29354  2.67741  2.69355  4.24690  2.90347  2.73739  3.18146  2.89801  2.37887  2.77519  2.98518  4.58477  3.61503
          0.01887  4.37567  5.09802  0.61958  0.77255  0.54829  0.86260
    277   2.14857  5.29351  2.58302  1.54137  4.61099  3.44153  3.75676  4.08404  2.56744  3.59256  4.37537  2.91733  3.92098  2.12192  3.06754  2.78304  3.07950  3.67469  5.75248  4.33586    314 e - - -
          2.68618  4.42225  2.77519  2.73123  3.46354  2.40513  3.72494  3.29354  2.67741  2.69355  4.24690  2.90347  2.73739  3.18146  2.89801  2.37887  2.77519  2.98518  4.58477  3.61503
          0.01887  4.37567  5.09802  0.61958  0.77255  0.54829  0.86260
    278   2.82242  5.09138  1.89309  2.49779  4.75741  2.91564  3.99865  4.24853  2.94385  3.79967  4.61155  3.01989  3.96756  3.16532  3.46426  1.19727  3.17260  3.76956  5.97135  4.56503    315 s - - -
          2.68618  4.42225  2.77519  2.73123  3.46354  2.40513  3.72494  3.29354  2.67741  2.69355  4.24690  2.90347  2.73739  3.18146  2.89801  2.37887  2.77519  2.98518  4.58477  3.61503
          0.01887  4.37567  5.09802  0.61958  0.77255  0.54829  0.86260
    279   2.81368  4.21293  4.51057  3.92259  1.91424  3.98327  4.30900  1.65438  3.77039  2.03440  3.09012  4.04857  4.32966  3.94801  3.87978  3.10704  2.80971  2.15728  4.85853  3.67019    316 i - - -
          2.68618  4.42225  2.77519  2.73123  3.46354  2.40513  3.72494  3.29354  2.67741  2.69355  4.24690  2.90347  2.73739  3.18146  2.89801  2.37887  2.77519  2.98518  4.58477  3.61503
          0.17944  4.37567  1.88598  0.61958  0.77255  0.44856  1.01763
    280   2.78398  4.80879  2.62205  1.92324  4.01271  3.51666  3.84726  1.73969  2.74654  3.00570  3.91258  3.08632  3.97855  3.05218  3.19399  2.86147  3.03130  2.93382  5.38768  4.07016    317 i - - -
          2.68618  4.42225  2.77519  2.73123  3.46354  2.40513  3.72494  3.29354  2.67741  2.69355  4.24690  2.90347  2.73739  3.18146  2.89801  2.37887  2.77519  2.98518  4.58477  3.61503
          0.02105  4.26714  4.98948  0.61958  0.77255  0.68450  0.70187
    281   2.38808  1.03080  3.97852  3.67275  4.10574  3.15052  4.47075  3.48663  3.55061  3.27924  4.16407  3.08507  3.90194  3.86902  3.75233  2.37095  2.87454  3.06172  5.54679  4.32139    318 c - - -
          2.68618  4.42225  2.77519  2.73123  3.46354  2.40513  3.72494  3.29354  2.67741  2.69355  4.24690  2.90347  2.73739  3.18146  2.89801  2.37887  2.77519  2.98518  4.58477  3.61503
          0.02105  4.26714  4.98948  0.61958  0.77255  0.68450  0.70187
    282   2.55889  4.95425  3.07781  2.50617  4.25621  3.49204  3.66318  3.67268  1.74052  3.23495  3.77126  3.01617  3.88429  2.79710  2.37055  2.54298  2.35380  3.32616  5.42930  4.10407    319 k - - -
          2.68618  4.42225  2.77519  2.73123  3.46354  2.40513  3.72494  3.29354  2.67741  2.69355  4.24690  2.90347  2.73739  3.18146  2.89801  2.37887  2.77519  2.98518  4.58477  3.61503
          0.02105  4.26714  4.98948  0.61958  0.77255  0.37896  1.15384
    283   2.94187  5.28832  1.68648  2.45758  4.83824  2.19024  3.99567  4.33692  2.94614  3.86669  4.68328  3.00538  1.66599  3.15720  3.48621  2.91244  3.26465  3.87829  6.02502  4.60222    320 p - - -
          2.68618  4.42225  2.77519  2.73123  3.46354  2.40513  3.72494  3.29354  2.67741  2.69355  4.24690  2.90347  2.73739  3.18146  2.89801  2.37887  2.77519  2.98518  4.58477  3.61503
          0.01809  4.41750  5.13985  0.61958  0.77255  0.48576  0.95510
    284   2.81524  5.33659  1.99256  2.18327  4.66525  3.45072  3.73471  4.15515  1.63392  3.63362  4.39478  2.63534  3.40308  2.84886  3.03139  2.61503  3.05737  3.72098  5.76991  4.34130    321 k - - -
          2.68618  4.42225  2.77519  2.73123  3.46354  2.40513  3.72494  3.29354  2.67741  2.69355  4.24690  2.90347  2.73739  3.18146  2.89801  2.37887  2.77519  2.98518  4.58477  3.61503
          0.01809  4.41750  5.13985  0.61958  0.77255  0.48576  0.95510
    285   2.77796  4.87188  3.12726  2.64664  4.02583  3.55979  3.78977  3.53750  2.35197  3.15098  3.99579  1.73693  3.98326  2.97961  2.94719  2.56390  3.01813  3.23388  2.53460  3.98966    322 n - - -
          2.68618  4.42225  2.77519  2.73123  3.46354  2.40513  3.72494  3.29354  2.67741  2.69355  4.24690  2.90347  2.73739  3.18146  2.89801  2.37887  2.77519  2.98518  4.58477  3.61503
          0.01809  4.41750  5.13985  0.61958  0.77255  0.48576  0.95510
    286   2.89694  5.20112  2.86298  2.54954  4.66869  1.62050  3.85716  4.12146  1.76079  3.63790  4.44730  2.39163  4.00703  2.99845  2.94305  2.88410  3.16896  3.71318  5.77773  4.42804    323 g - - -
          2.68618  4.42225  2.77519  2.73123  3.46354  2.40513  3.72494  3.29354  2.67741  2.69355  4.24690  2.90347  2.73739  3.18146  2.89801  2.37887  2.77519  2.98518  4.58477  3.61503
          0.01809  4.41750  5.13985  0.61958  0.77255  0.48576  0.95510
    287   2.68001  4.36999  3.62653  3.06272  2.82367  3.66516  3.94411  2.84737  3.00693  2.27352  3.05633  3.44557  2.54771  3.30409  3.34249  1.93630  2.91896  2.63533  4.95287  3.71323    324 s - - -
          2.68618  4.42225  2.77519  2.73123  3.46354  2.40513  3.72494  3.29354  2.67741  2.69355  4.24690  2.90347  2.73739  3.18146  2.89801  2.37887  2.77519  2.98518  4.58477  3.61503
          0.01809  4.41750  5.13985  0.61958  0.77255  0.48576  0.95510
    288   1.84005  4.78828  3.14938  2.62242  4.23043  3.27403  3.81320  3.65448  2.62024  3.25576  4.06220  2.78212  3.50998  2.96831  2.82391  2.21136  2.12692  3.28487  5.48860  4.16344    325 a - - -
          2.68618  4.42225  2.77519  2.73123  3.46354  2.40513  3.72494  3.29354  2.67741  2.69355  4.24690  2.90347  2.73739  3.18146  2.89801  2.37887  2.77519  2.98518  4.58477  3.61503
          0.37237  4.41750  1.20786  0.61958  0.77255  0.48576  0.95510
    289   2.73685  4.84342  1.75542  2.45651  3.99492  3.38923  3.78815  3.35173  2.69803  2.08776  3.98163  2.97737  3.89758  2.99145  3.15815  2.70088  3.00861  3.08446  5.38181  4.00539    326 d - - -
          2.68618  4.42225  2.77519  2.73123  3.46354  2.40513  3.72494  3.29354  2.67741  2.69355  4.24690  2.90347  2.73739  3.18146  2.89801  2.37887  2.77519  2.98518  4.58477  3.61503
          0.02568  4.07081  4.79316  0.61958  0.77255  0.30556  1.33449
    290   2.67794  4.73498  3.13964  2.52955  4.04043  2.35538  3.82681  3.43831  2.67632  2.33069  3.92170  3.01007  3.93928  3.01654  3.11095  1.84134  2.80136  3.12906  5.36132  4.05953    327 s - - -
          2.68618  4.42225  2.77519  2.73123  3.46354  2.40513  3.72494  3.29354  2.67741  2.69355  4.24690  2.90347  2.73739  3.18146  2.89801  2.37887  2.77519  2.98518  4.58477  3.61503
          0.01809  4.41750  5.13985  0.61958  0.77255  0.48576  0.95510
    291   3.02134  5.15280  3.49256  2.83095  4.49275  3.54456  3.76215  3.86002  1.86294  2.22370  4.22688  3.27582  4.11318  2.69365  1.43836  3.04070  3.20875  3.54930  5.51996  4.29371    328 r - - -
          2.68618  4.42225  2.77519  2.73123  3.46354  2.40513  3.72494  3.29354  2.67741  2.69355  4.24690  2.90347  2.73739  3.18146  2.89801  2.37887  2.77519  2.98518  4.58477  3.61503
          0.01809  4.41750  5.13985  0.61958  0.77255  0.48576  0.95510
    292   2.86378  5.06721  3.04596  2.62623  4.37191  3.55354  3.45520  3.84689  2.47783  3.40183  4.23765  3.12444  4.01135  1.34688  2.84004  2.88065  2.24747  3.50037  5.56335  4.22959    329 q - - -
          2.68618  4.42225  2.77519  2.73123  3.46354  2.40513  3.72494  3.29354  2.67741  2.69355  4.24690  2.90347  2.73739  3.18146  2.89801  2.37887  2.77519  2.98518  4.58477  3.61503
          0.01809  4.41750  5.13985  0.61958  0.77255  0.48576  0.95510
    293   2.75571  4.62530  3.44293  2.88749  3.82892  3.63439  3.88806  3.13747  2.10194  2.82587  2.05743  3.32149  4.04307  3.12828  3.01433  2.90532  1.98820  2.89935  5.21266  3.96403    330 t - - -
          2.68618  4.42225  2.77519  2.73123  3.46354  2.40513  3.72494  3.29354  2.67741  2.69355  4.24690  2.90347  2.73739  3.18146  2.89801  2.37887  2.77519  2.98518  4.58477  3.61503
          0.01809  4.41750  5.13985  0.61958  0.77255  0.48576  0.95510
    294   2.62117  4.75330  3.09346  2.75609  4.57812  1.96741  4.04216  4.03392  2.90212  3.61869  4.41130  1.67453  3.92662  3.20913  3.34916  2.09255  2.50923  3.54083  5.81220  4.48663    331 n - - -
          2.68618  4.42225  2.77519  2.73123  3.46354  2.40513  3.72494  3.29354  2.67741  2.69355  4.24690  2.90347  2.73739  3.18146  2.89801  2.37887  2.77519  2.98518  4.58477  3.61503
          0.01809  4.41750  5.13985  0.61958  0.77255  0.48576  0.95510
    295   2.69856  4.46381  3.26136  2.69684  3.99431  3.54560  3.79553  3.37440  2.42745  3.02392  3.87007  3.17173  3.95682  2.98466  2.23140  1.80480  2.94377  2.35828  5.30384  4.01758    332 s - - -
          2.68618  4.42225  2.77519  2.73123  3.46354  2.40513  3.72494  3.29354  2.67741  2.69355  4.24690  2.90347  2.73739  3.18146  2.89801  2.37887  2.77519  2.98518  4.58477  3.61503
          0.01809  4.41750  5.13985  0.61958  0.77255  0.48576  0.95510
    296   2.70238  4.90892  3.11159  2.64342  4.46642  2.28793  3.84869  3.90719  2.56781  3.46386  4.25969  2.92249  3.93585  2.99117  1.99670  1.73167  3.00141  3.49151  5.64148  4.31462    333 s - - -
          2.68618  4.42225  2.77519  2.73123  3.46354  2.40513  3.72494  3.29354  2.67741  2.69355  4.24690  2.90347  2.73739  3.18146  2.89801  2.37887  2.77519  2.98518  4.58477  3.61503
          0.01809  4.41750  5.13985  0.61958  0.77255  0.48576  0.95510
    297   2.74659  5.06305  2.99112  2.49123  4.38155  3.50006  3.71963  3.82000  1.99776  2.99716  4.15875  2.18893  2.24325  2.84807  2.87475  2.62339  2.98342  3.45025  5.54863  4.19442    334 k - - -
          2.68618  4.42225  2.77519  2.73123  3.46354  2.40513  3.72494  3.29354  2.67741  2.69355  4.24690  2.90347  2.73739  3.18146  2.89801  2.37887  2.77519  2.98518  4.58477  3.61503
          0.01809  4.41750  5.13985  0.61958  0.77255  0.48576  0.95510
    298   3.13224  5.15788  3.63725  3.10032  4.71623  3.74444  4.01183  4.15579  2.41317  3.65437  4.53693  3.49175  2.24420  3.17673  0.92291  3.18582  3.39837  3.79936  5.71082  4.53084    335 r - - -
          2.68618  4.42225  2.77519  2.73123  3.46354  2.40513  3.72494  3.29354  2.67741  2.69355  4.24690  2.90347  2.73739  3.18146  2.89801  2.37887  2.77519  2.98518  4.58477  3.61503
          0.01809  4.41750  5.13985  0.61958  0.77255  0.48576  0.95510
    299   2.69193  4.45014  3.50244  2.93881  3.51543  3.64789  2.33561  2.87432  2.87396  2.07566  3.55229  3.35608  3.56851  3.19915  3.15121  2.67186  2.92325  2.73073  4.96368  2.57416    336 l - - -
          2.68618  4.42225  2.77519  2.73123  3.46354  2.40513  3.72494  3.29354  2.67741  2.69355  4.24690  2.90347  2.73739  3.18146  2.89801  2.37887  2.77519  2.98518  4.58477  3.61503
          0.01809  4.41750  5.13985  0.61958  0.77255  0.48576  0.95510
    300   3.30287  5.42252  3.67959  3.02501  4.87799  3.88803  3.82851  4.26311  2.08478  3.66575  4.54517  3.42167  4.26199  1.82375  1.04972  3.28940  3.46662  3.93988  5.67850  4.51136    337 r - - -
          2.68618  4.42225  2.77519  2.73123  3.46354  2.40513  3.72494  3.29354  2.67741  2.69355  4.24690  2.90347  2.73739  3.18146  2.89801  2.37887  2.77519  2.98518  4.58477  3.61503
          0.01809  4.41750  5.13985  0.61958  0.77255  0.48576  0.95510
    301   2.54080  4.49832  3.61499  3.41458  4.70362  3.22008  4.55023  4.20652  3.52921  3.86730  4.69714  3.58175  3.04423  3.82592  3.83167  0.66994  3.04599  3.59425  6.02018  4.79288    338 S - - -
          2.68618  4.42225  2.77519  2.73123  3.46354  2.40513  3.72494  3.29354  2.67741  2.69355  4.24690  2.90347  2.73739  3.18146  2.89801  2.37887  2.77519  2.98518  4.58477  3.61503
          0.01809  4.41750  5.13985  0.61958  0.77255  0.48576  0.95510
    302   2.40214  4.09127  3.10593  2.56499  4.15369  3.36948  2.66192  3.57232  2.55960  3.17740  3.98949  2.06455  3.89822  2.90974  3.01598  2.51360  2.37245  3.23266  5.41899  4.08967    339 n - - -
          2.68618  4.42225  2.77519  2.73123  3.46354  2.40513  3.72494  3.29354  2.67741  2.69355  4.24690  2.90347  2.73739  3.18146  2.89801  2.37887  2.77519  2.98518  4.58477  3.61503
          0.01809  4.41750  5.13985  0.61958  0.77255  0.48576  0.95510
    303   2.63236  4.57372  3.55692  3.41785  4.68801  3.27879  4.58075  4.21304  3.55454  3.88394  4.75191  3.61218  0.73494  3.87686  3.83693  2.32994  3.13666  3.63796  6.00939  4.77422    340 p - - -
          2.68618  4.42225  2.77519  2.73123  3.46354  2.40513  3.72494  3.29354  2.67741  2.69355  4.24690  2.90347  2.73739  3.18146  2.89801  2.37887  2.77519  2.98518  4.58477  3.61503
          0.01809  4.41750  5.13985  0.61958  0.77255  0.48576  0.95510
    304   2.53770  4.83932  3.06980  1.71965  4.10398  2.47150  3.77109  3.47141  2.58982  2.57925  3.95635  3.07982  3.92759  2.93665  3.04124  2.75169  2.94493  2.84817  5.39627  4.07265    341 e - - -
          2.68646  4.42242  2.77547  2.73151  3.46382  2.40463  3.72316  3.29194  2.67768  2.69280  4.24717  2.90374  2.73767  3.18174  2.89828  2.37914  2.77547  2.98546  4.58505  3.61461
          0.38636  1.15641  5.13985  1.28377  0.32433  0.48576  0.95510
    305   4.30037  5.35610  5.18454  5.01938  1.46455  4.88389  3.68381  3.90987  4.82770  3.12746  4.46592  4.48155  5.16350  4.61394  4.72591  4.28615  4.50962  3.85820  3.77610  0.65842    346 Y - - -
          2.68618  4.42225  2.77519  2.73123  3.46354  2.40513  3.72494  3.29354  2.67741  2.69355  4.24690  2.90347  2.73739  3.18146  2.89801  2.37887  2.77519  2.98518  4.58477  3.61503
          0.01809  4.41750  5.13985  0.61958  0.77255  0.48576  0.95510
    306   3.39633  4.62725  5.36938  4.90125  3.92226  4.92080  5.62636  1.00827  4.81938  2.36506  3.67790  5.07158  5.17883  5.07341  4.99027  4.34677  3.66163  1.05743  5.99798  4.78509    347 i - - -
          2.68618  4.42225  2.77519  2.73123  3.46354  2.40513  3.72494  3.29354  2.67741  2.69355  4.24690  2.90347  2.73739  3.18146  2.89801  2.37887  2.77519  2.98518  4.58477  3.61503
          0.01809  4.41750  5.13985  0.61958  0.77255  0.48576  0.95510
    307   3.55307  4.80980  5.39254  4.83104  2.72812  4.89702  5.18485  1.28572  4.69721  1.03221  3.08190  5.00030  5.03727  4.69798  4.72377  4.26530  3.77227  2.32900  5.35655  4.25255    348 l - - -
          2.68618  4.42225  2.77519  2.73123  3.46354  2.40513  3.72494  3.29354  2.67741  2.69355  4.24690  2.90347  2.73739  3.18146  2.89801  2.37887  2.77519  2.98518  4.58477  3.61503
          0.01809  4.41750  5.13985  0.61958  0.77255  0.48576  0.95510
    308   2.76876  2.34650  2.11894  2.55330  4.38574  3.43650  3.88816  3.82373  2.75403  3.43428  4.25649  1.69273  3.95890  3.05358  3.23074  2.79783  3.06271  3.45078  5.64766  4.28639    349 n - - -
          2.68618  4.42225  2.77519  2.73123  3.46354  2.40513  3.72494  3.29354  2.67741  2.69355  4.24690  2.90347  2.73739  3.18146  2.89801  2.37887  2.77519  2.98518  4.58477  3.61503
          0.01809  4.41750  5.13985  0.61958  0.77255  0.48576  0.95510
    309   3.33507  4.58602  5.27238  4.74361  3.67346  4.78629  5.29042  1.35128  4.63938  1.95253  2.87466  4.89905  5.02075  4.80829  4.75491  4.16292  3.57928  1.06184  5.65466  4.50427    350 v - - -
          2.68618  4.42225  2.77519  2.73123  3.46354  2.40513  3.72494  3.29354  2.67741  2.69355  4.24690  2.90347  2.73739  3.18146  2.89801  2.37887  2.77519  2.98518  4.58477  3.61503
          0.01809  4.41750  5.13985  0.61958  0.77255  0.48576  0.95510
    310   2.71340  5.09302  3.11445  2.55786  4.41374  3.55967  3.40165  3.83898  2.34215  3.37138  4.17051  3.06838  3.95379  1.76497  2.27045  2.79718  2.17481  3.47902  5.53521  4.20993    351 q - - -
          2.68618  4.42225  2.77519  2.73123  3.46354  2.40513  3.72494  3.29354  2.67741  2.69355  4.24690  2.90347  2.73739  3.18146  2.89801  2.37887  2.77519  2.98518  4.58477  3.61503
          0.01809  4.41750  5.13985  0.61958  0.77255  0.48576  0.95510
    311   2.66428  0.58389  4.56815  4.37271  4.37018  3.37441  4.95808  3.61852  4.16111  3.55402  4.56422  4.09742  4.16897  4.46922  4.25155  2.76199  3.19340  3.23081  5.83650  4.61974    352 C - - -
          2.68618  4.42225  2.77519  2.73123  3.46354  2.40513  3.72494  3.29354  2.67741  2.69355  4.24690  2.90347  2.73739  3.18146  2.89801  2.37887  2.77519  2.98518  4.58477  3.61503
          0.01809  4.41750  5.13985  0.61958  0.77255  0.48576  0.95510
    312   2.87983  5.14873  3.00599  2.57585  4.44188  3.56284  3.32088  3.91501  2.42442  3.44714  4.26587  3.08745  1.77934  1.86598  2.72618  2.87529  3.11425  3.55834  5.58935  4.25064    353 p - - -
          2.68618  4.42225  2.77519  2.73123  3.46354  2.40513  3.72494  3.29354  2.67741  2.69355  4.24690  2.90347  2.73739  3.18146  2.89801  2.37887  2.77519  2.98518  4.58477  3.61503
          0.01809  4.41750  5.13985  0.61958  0.77255  0.48576  0.95510
    313   2.68582  3.92379  3.38238  2.81665  2.18697  3.25002  3.83590  3.08946  2.73904  2.77356  3.64956  3.26545  3.99077  2.39203  2.33095  2.83984  2.91944  2.78665  5.09952  3.83302    354 f - - -
          2.68618  4.42225  2.77519  2.73123  3.46354  2.40513  3.72494  3.29354  2.67741  2.69355  4.24690  2.90347  2.73739  3.18146  2.89801  2.37887  2.77519  2.98518  4.58477  3.61503
          0.01809  4.41750  5.13985  0.61958  0.77255  0.48576  0.95510
    314   2.66565  2.00103  3.57636  3.03463  3.70897  3.56167  2.37932  3.09592  2.88990  2.79973  3.68760  3.40722  4.02506  3.27158  3.07348  2.86222  2.21116  2.83891  5.12784  3.87946    355 c - - -
          2.68618  4.42225  2.77519  2.73123  3.46354  2.40513  3.72494  3.29354  2.67741  2.69355  4.24690  2.90347  2.73739  3.18146  2.89801  2.37887  2.77519  2.98518  4.58477  3.61503
          0.01809  4.41750  5.13985  0.61958  0.77255  0.48576  0.95510
    315   2.70643  4.53624  3.18304  1.89671  3.49890  3.64379  3.88485  2.47089  2.82700  2.05414  3.60895  3.30632  4.02517  3.14841  3.22295  2.87879  2.93871  2.50542  5.11895  3.86110    356 e - - -
          2.68618  4.42225  2.77519  2.73123  3.46354  2.40513  3.72494  3.29354  2.67741  2.69355  4.24690  2.90347  2.73739  3.18146  2.89801  2.37887  2.77519  2.98518  4.58477  3.61503
          0.01809  4.41750  5.13985  0.61958  0.77255  0.48576  0.95510
    316   3.26932  5.22317  1.98009  2.89680  3.14965  3.78174  3.92822  3.89073  3.26554  3.41086  4.42990  3.37312  4.31115  3.48521  3.69570  3.27933  3.54316  3.63794  4.73875  0.99520    357 y - - -
          2.68618  4.42225  2.77519  2.73123  3.46354  2.40513  3.72494  3.29354  2.67741  2.69355  4.24690  2.90347  2.73739  3.18146  2.89801  2.37887  2.77519  2.98518  4.58477  3.61503
          0.01809  4.41750  5.13985  0.61958  0.77255  0.48576  0.95510
    317   3.31280  5.99656  0.88808  1.58699  5.27115  3.44515  4.06912  4.84105  3.18902  4.30283  5.19145  2.89718  4.11525  3.24827  3.85569  3.15335  3.62072  4.38033  6.43691  4.86863    358 d - - -
          2.68618  4.42225  2.77519  2.73123  3.46354  2.40513  3.72494  3.29354  2.67741  2.69355  4.24690  2.90347  2.73739  3.18146  2.89801  2.37887  2.77519  2.98518  4.58477  3.61503
          0.01809  4.41750  5.13985  0.61958  0.77255  0.48576  0.95510
    318   3.27181  4.58862  5.04837  4.49053  2.00555  4.52939  4.79432  2.25277  4.34606  1.44799  3.20323  4.61167  4.78681  4.44490  4.41709  3.87294  3.50375  1.31886  5.12751  3.88540    359 v - - -
          2.68618  4.42225  2.77519  2.73123  3.46354  2.40513  3.72494  3.29354  2.67741  2.69355  4.24690  2.90347  2.73739  3.18146  2.89801  2.37887  2.77519  2.98518  4.58477  3.61503
          0.01809  4.41750  5.13985  0.61958  0.77255  0.48576  0.95510
    319   2.60496  1.78274  4.10507  3.60233  3.62902  3.51930  4.28839  2.88563  3.47375  1.97078  3.64006  3.74530  4.09315  3.74981  3.69769  1.86523  2.96008  2.64527  5.14064  3.92585    360 c - - -
          2.68618  4.42225  2.77519  2.73123  3.46354  2.40513  3.72494  3.29354  2.67741  2.69355  4.24690  2.90347  2.73739  3.18146  2.89801  2.37887  2.77519  2.98518  4.58477  3.61503
          0.01809  4.41750  5.13985  0.61958  0.77255  0.48576  0.95510
    320   2.91326  4.39212  4.26994  3.68969  2.09340  4.01463  4.27676  2.46844  3.57467  1.79128  2.03176  3.94787  4.34475  2.49848  3.77638  3.30223  3.14041  2.53237  4.91229  3.71774    361 l - - -
          2.68618  4.42225  2.77519  2.73123  3.46354  2.40513  3.72494  3.29354  2.67741  2.69355  4.24690  2.90347  2.73739  3.18146  2.89801  2.37887  2.77519  2.98518  4.58477  3.61503
          0.01809  4.41750  5.13985  0.61958  0.77255  0.48576  0.95510
    321   3.25713  5.91265  1.60001  0.92816  5.19649  3.44680  4.03523  4.75281  3.10797  4.21877  5.08625  2.90059  4.09621  3.20651  3.74526  3.11204  3.55564  4.29750  6.35271  4.80761    362 e - - -
          2.68618  4.42225  2.77519  2.73123  3.46354  2.40513  3.72494  3.29354  2.67741  2.69355  4.24690  2.90347  2.73739  3.18146  2.89801  2.37887  2.77519  2.98518  4.58477  3.61503
          0.01809  4.41750  5.13985  0.61958  0.77255  0.48576  0.95510
    322   3.63761  5.26558  4.30538  4.24340  5.14003  3.92436  5.24228  4.87046  4.35618  4.41581  5.50955  4.48191  0.24205  4.72427  4.50813  3.82888  4.12495  4.44425  6.13608  5.27772    363 P - - -
          2.68618  4.42225  2.77519  2.73123  3.46354  2.40513  3.72494  3.29354  2.67741  2.69355  4.24690  2.90347  2.73739  3.18146  2.89801  2.37887  2.77519  2.98518  4.58477  3.61503
          0.01809  4.41750  5.13985  0.61958  0.77255  0.48576  0.95510
    323   0.88648  4.36131  3.91273  3.65626  4.66634  3.15293  4.65176  4.05924  3.69579  3.78682  4.60968  3.66782  3.94376  3.95529  3.95899  1.53410  2.95334  3.45306  6.02219  4.84108    364 a - - -
          2.68618  4.42225  2.77519  2.73123  3.46354  2.40513  3.72494  3.29354  2.67741  2.69355  4.24690  2.90347  2.73739  3.18146  2.89801  2.37887  2.77519  2.98518  4.58477  3.61503
          0.01809  4.41750  5.13985  0.61958  0.77255  0.48576  0.95510
    324   3.58628  5.48982  3.79454  3.35304  5.00884  3.97193  4.20461  4.48602  0.47683  3.94436  4.90749  3.73967  4.45890  3.38715  2.71027  3.61128  3.81269  4.17461  5.85648  4.76991    365 K - - -
          2.68618  4.42225  2.77519  2.73123  3.46354  2.40513  3.72494  3.29354  2.67741  2.69355  4.24690  2.90347  2.73739  3.18146  2.89801  2.37887  2.77519  2.98518  4.58477  3.61503
          0.01809  4.41750  5.13985  0.61958  0.77255  0.48576  0.95510
    325   2.79365  4.91453  3.04074  2.68626  4.38418  3.47831  3.91516  3.78622  2.38416  3.40110  4.23955  2.44226  4.00057  3.08885  3.03586  2.84817  1.26136  3.42603  5.61864  4.30948    366 t - - -
          2.68618  4.42225  2.77519  2.73123  3.46354  2.40513  3.72494  3.29354  2.67741  2.69355  4.24690  2.90347  2.73739  3.18146  2.89801  2.37887  2.77519  2.98518  4.58477  3.61503
          0.01809  4.41750  5.13985  0.61958  0.77255  0.48576  0.95510
    326   2.68211  4.25373  3.84915  3.27475  3.33100  3.72800  3.01182  2.30956  3.18454  1.64880  3.35705  2.94780  4.10112  3.45604  3.45315  2.99662  2.91382  2.32778  4.82652  3.23235    367 l - - -
          2.68618  4.42225  2.77519  2.73123  3.46354  2.40513  3.72494  3.29354  2.67741  2.69355  4.24690  2.90347  2.73739  3.18146  2.89801  2.37887  2.77519  2.98518  4.58477  3.61503
          0.01809  4.41750  5.13985  0.61958  0.77255  0.48576  0.95510
    327   3.12348  4.57996  5.25752  4.75752  3.86385  4.80829  5.42522  0.94536  4.66585  2.35940  3.46342  4.92860  5.07509  4.90608  4.83107  4.20421  3.58729  1.23514  5.85355  4.65589    368 i - - -
          2.68618  4.42225  2.77519  2.73123  3.46354  2.40513  3.72494  3.29354  2.67741  2.69355  4.24690  2.90347  2.73739  3.18146  2.89801  2.37887  2.77519  2.98518  4.58477  3.61503
          0.01809  4.41750  5.13985  0.61958  0.77255  0.48576  0.95510
    328   3.09840  5.51710  2.71200  1.05410  4.87670  3.55910  3.88272  4.33060  1.88517  3.80851  4.64084  3.04173  4.07870  3.02459  2.94390  3.02872  3.34224  3.93601  5.91328  4.54746    369 e - - -
          2.68618  4.42225  2.77519  2.73123  3.46354  2.40513  3.72494  3.29354  2.67741  2.69355  4.24690  2.90347  2.73739  3.18146  2.89801  2.37887  2.77519  2.98518  4.58477  3.61503
          0.01809  4.41750  5.13985  0.61958  0.77255  0.48576  0.95510
    329   3.18563  4.76574  4.23729  3.89536  0.89327  3.96566  4.18995  3.26107  3.84268  2.74581  3.91928  4.04410  2.19245  4.06965  4.03939  3.42959  3.51503  3.12669  4.61654  3.02950    370 f - - -
          2.68618  4.42225  2.77519  2.73123  3.46354  2.40513  3.72494  3.29354  2.67741  2.69355  4.24690  2.90347  2.73739  3.18146  2.89801  2.37887  2.77519  2.98518  4.58477  3.61503
          0.01809  4.41750  5.13985  0.61958  0.77255  0.48576  0.95510
    330   2.89547  5.23664  3.06139  2.57636  4.62191  3.58043  3.74748  4.05423  1.71807  3.54074  4.33897  3.08548  4.00077  1.70164  2.66950  2.16702  3.12017  3.66828  5.65703  4.33531    371 q - - -
          2.68618  4.42225  2.77519  2.73123  3.46354  2.40513  3.72494  3.29354  2.67741  2.69355  4.24690  2.90347  2.73739  3.18146  2.89801  2.37887  2.77519  2.98518  4.58477  3.61503
          0.01809  4.41750  5.13985  0.61958  0.77255  0.48576  0.95510
    331   2.91908  5.31947  2.64390  2.42808  4.60168  3.49228  2.47153  4.09839  2.43336  3.61521  4.42196  1.38025  3.98599  2.95409  3.04504  2.79251  3.16723  3.71002  5.75878  4.35709    372 n - - -
          2.68618  4.42225  2.77519  2.73123  3.46354  2.40513  3.72494  3.29354  2.67741  2.69355  4.24690  2.90347  2.73739  3.18146  2.89801  2.37887  2.77519  2.98518  4.58477  3.61503
          0.01809  4.41750  5.13985  0.61958  0.77255  0.48576  0.95510
    332   3.08762  4.50499  4.59327  4.04664  3.06474  4.19100  4.33571  2.05001  3.84323  2.13217  3.34979  4.19010  4.53631  4.06878  3.98586  3.52131  3.33120  2.17967  1.33738  3.36501    373 w - - -
          2.68618  4.42225  2.77519  2.73123  3.46354  2.40513  3.72494  3.29354  2.67741  2.69355  4.24690  2.90347  2.73739  3.18146  2.89801  2.37887  2.77519  2.98518  4.58477  3.61503
          0.01809  4.41750  5.13985  0.61958  0.77255  0.48576  0.95510
    333   2.89864  5.43119  1.58618  1.78357  4.75315  3.12055  3.79279  4.24804  2.62106  3.72695  4.50425  2.91229  3.95119  2.91753  2.26460  2.82914  3.14880  3.81481  5.86650  4.42447    374 d - - -
          2.68618  4.42225  2.77519  2.73123  3.46354  2.40513  3.72494  3.29354  2.67741  2.69355  4.24690  2.90347  2.73739  3.18146  2.89801  2.37887  2.77519  2.98518  4.58477  3.61503
          0.01809  4.41750  5.13985  0.61958  0.77255  0.48576  0.95510
    334   2.65994  4.64489  3.30626  2.92199  4.20117  3.40427  3.62674  3.63438  2.90972  3.28761  4.14462  3.31544  2.19475  3.28472  3.27890  2.78509  1.27212  3.26812  5.53645  4.25044    375 t - - -
          2.68618  4.42225  2.77519  2.73123  3.46354  2.40513  3.72494  3.29354  2.67741  2.69355  4.24690  2.90347  2.73739  3.18146  2.89801  2.37887  2.77519  2.98518  4.58477  3.61503
          0.01809  4.41750  5.13985  0.61958  0.77255  0.48576  0.95510
    335   3.14866  4.47026  4.94637  4.38883  3.51198  4.45209  4.86771  1.35367  4.25514  1.52587  3.36530  4.53823  4.03816  4.43331  4.37249  3.79388  3.38947  1.49928  5.33661  4.17863    376 i - - -
          2.68618  4.42225  2.77519  2.73123  3.46354  2.40513  3.72494  3.29354  2.67741  2.69355  4.24690  2.90347  2.73739  3.18146  2.89801  2.37887  2.77519  2.98518  4.58477  3.61503
          0.01809  4.41750  5.13985  0.61958  0.77255  0.48576  0.95510
    336   3.09169  4.84138  3.45012  2.12063  3.72327  3.87418  4.21960  2.95697  3.11050  1.02408  3.65936  3.58386  4.31893  3.50682  3.42780  3.28488  3.34284  2.87499  5.35555  4.10649    377 l - - -
          2.68618  4.42225  2.77519  2.73123  3.46354  2.40513  3.72494  3.29354  2.67741  2.69355  4.24690  2.90347  2.73739  3.18146  2.89801  2.37887  2.77519  2.98518  4.58477  3.61503
          0.01809  4.41750  5.13985  0.61958  0.77255  0.48576  0.95510
    337   2.08804  4.21292  3.98098  3.40421  2.92932  3.75738  4.06431  2.32544  3.31119  2.39852  3.32884  3.67703  2.72507  3.55981  3.54892  3.03680  2.69427  1.86761  4.84030  3.55796    378 v - - -
          2.68618  4.42225  2.77519  2.73123  3.46354  2.40513  3.72494  3.29354  2.67741  2.69355  4.24690  2.90347  2.73739  3.18146  2.89801  2.37887  2.77519  2.98518  4.58477  3.61503
          0.01809  4.41750  5.13985  0.61958  0.77255  0.48576  0.95510
    338   2.88466  1.91602  4.57042  3.99385  2.49724  4.01793  4.20390  2.54749  3.82719  1.53278  3.24196  4.07289  4.36359  3.97697  3.91308  3.32880  3.11718  2.43037  4.65200  2.96237    379 l - - -
          2.68618  4.42225  2.77519  2.73123  3.46354  2.40513  3.72494  3.29354  2.67741  2.69355  4.24690  2.90347  2.73739  3.18146  2.89801  2.37887  2.77519  2.98518  4.58477  3.61503
          0.01809  4.41750  5.13985  0.61958  0.77255  0.48576  0.95510
    339   3.40286  4.66936  5.27368  4.81953  3.81245  4.82331  5.51878  0.72079  4.70020  2.24196  3.59334  4.99232  5.11815  4.95373  4.86319  4.25741  3.67768  1.60034  5.89310  4.68850    380 i - - -
          2.68618  4.42225  2.77519  2.73123  3.46354  2.40513  3.72494  3.29354  2.67741  2.69355  4.24690  2.90347  2.73739  3.18146  2.89801  2.37887  2.77519  2.98518  4.58477  3.61503
          0.01809  4.41750  5.13985  0.61958  0.77255  0.48576  0.95510
    340   2.69875  4.96725  3.04067  2.08006  4.23283  3.33459  3.69710  3.20413  2.45278  3.23350  4.03402  3.01635  3.89613  1.88250  2.69712  2.71255  2.92877  2.73711  5.44930  4.10315    381 q - - -
          2.68618  4.42225  2.77519  2.73123  3.46354  2.40513  3.72494  3.29354  2.67741  2.69355  4.24690  2.90347  2.73739  3.18146  2.89801  2.37887  2.77519  2.98518  4.58477  3.61503
          0.01809  4.41750  5.13985  0.61958  0.77255  0.48576  0.95510
    341   3.00343  5.36275  3.17727  1.58852  4.77630  3.66391  3.73905  4.18485  1.67548  3.62101  4.42385  3.14048  4.05806  2.85418  1.88138  2.96440  3.20307  3.79867  5.68994  4.40539    382 e - - -
          2.68618  4.42225  2.77519  2.73123  3.46354  2.40513  3.72494  3.29354  2.67741  2.69355  4.24690  2.90347  2.73739  3.18146  2.89801  2.37887  2.77519  2.98518  4.58477  3.61503
          0.01809  4.41750  5.13985  0.61958  0.77255  0.48576  0.95510
    342   2.66334  4.35772  3.84178  3.32171  3.68200  1.81223  4.17944  1.99735  3.25609  2.68881  3.63577  3.61460  4.10658  3.54999  3.56019  2.93500  2.17280  2.35035  5.17652  3.95913    383 g - - -
          2.68618  4.42225  2.77519  2.73123  3.46354  2.40513  3.72494  3.29354  2.67741  2.69355  4.24690  2.90347  2.73739  3.18146  2.89801  2.37887  2.77519  2.98518  4.58477  3.61503
          0.01809  4.41750  5.13985  0.61958  0.77255  0.48576  0.95510
    343   3.32248  4.57912  5.25243  4.77001  3.92647  4.79362  5.47279  1.27602  4.68038  2.42770  3.69657  4.93559  5.08403  4.94276  4.85662  4.20113  3.33034  0.87821  5.92157  4.70665    384 v - - -
          2.68618  4.42225  2.77519  2.73123  3.46354  2.40513  3.72494  3.29354  2.67741  2.69355  4.24690  2.90347  2.73739  3.18146  2.89801  2.37887  2.77519  2.98518  4.58477  3.61503
          0.01809  4.41750  5.13985  0.61958  0.77255  0.48576  0.95510
    344   3.11708  5.19657  3.64522  2.94053  4.53373  3.82681  3.78702  3.88026  1.35756  2.05743  4.26369  3.35691  4.17732  2.93122  1.78529  3.14165  3.29183  3.59200  5.53298  4.33506    385 k - - -
          2.68618  4.42225  2.77519  2.73123  3.46354  2.40513  3.72494  3.29354  2.67741  2.69355  4.24690  2.90347  2.73739  3.18146  2.89801  2.37887  2.77519  2.98518  4.58477  3.61503
          0.01809  4.41750  5.13985  0.61958  0.77255  0.48576  0.95510
    345   1.99466  4.57051  3.34715  2.79104  3.78638  3.56251  3.84245  3.15984  2.67572  2.84075  2.34645  3.24268  3.97273  3.08256  2.74221  2.22612  2.78036  2.89742  5.16686  3.90215    386 a - - -
          2.68618  4.42225  2.77519  2.73123  3.46354  2.40513  3.72494  3.29354  2.67741  2.69355  4.24690  2.90347  2.73739  3.18146  2.89801  2.37887  2.77519  2.98518  4.58477  3.61503
          0.01809  4.41750  5.13985  0.61958  0.77255  0.48576  0.95510
    346   2.80006  4.49686  3.59716  3.11156  1.50418  3.72401  3.91639  3.00014  2.92116  2.49937  3.62522  2.45943  4.13310  3.37024  3.36461  2.90701  3.04429  2.78293  4.78720  3.36679    387 f - - -
          2.68618  4.42225  2.77519  2.73123  3.46354  2.40513  3.72494  3.29354  2.67741  2.69355  4.24690  2.90347  2.73739  3.18146  2.89801  2.37887  2.77519  2.98518  4.58477  3.61503
          0.01809  4.41750  5.13985  0.61958  0.77255  0.48576  0.95510
    347   3.46978  4.82079  4.88807  4.38720  2.87174  4.49330  4.38728  2.76114  4.10862  0.87003  3.31988  4.47252  4.78432  4.29980  4.19736  3.88521  3.69848  2.85131  2.02602  3.15679    388 l - - -
          2.68618  4.42225  2.77519  2.73123  3.46354  2.40513  3.72494  3.29354  2.67741  2.69355  4.24690  2.90347  2.73739  3.18146  2.89801  2.37887  2.77519  2.98518  4.58477  3.61503
          0.17142  4.41750  1.92782  0.61958  0.77255  0.48576  0.95510
    348   3.38844  5.32456  3.58810  3.15787  4.80438  3.81199  4.05021  4.26480  0.60048  3.75137  4.70880  3.55762  4.29850  3.23155  2.59682  3.41487  3.62026  3.95675  5.70742  4.58785    389 K - - -
          2.68618  4.42225  2.77519  2.73123  3.46354  2.40513  3.72494  3.29354  2.67741  2.69355  4.24690  2.90347  2.73739  3.18146  2.89801  2.37887  2.77519  2.98518  4.58477  3.61503
          0.02105  4.26714  4.98948  0.61958  0.77255  0.68450  0.70187
    349   3.10019  5.33289  3.41375  2.78418  4.78974  3.73381  3.69735  4.15055  1.25256  3.56634  4.40561  3.22443  4.10031  1.86304  2.10144  3.07212  3.27078  3.80153  5.60314  4.39959    390 k - - -
          2.68618  4.42225  2.77519  2.73123  3.46354  2.40513  3.72494  3.29354  2.67741  2.69355  4.24690  2.90347  2.73739  3.18146  2.89801  2.37887  2.77519  2.98518  4.58477  3.61503
          0.02105  4.26714  4.98948  0.61958  0.77255  0.68450  0.70187
    350   3.14104  5.77798  1.43766  1.16600  5.06164  3.35726  3.93025  4.60703  2.98504  4.08132  4.94207  2.81209  3.99757  3.09896  3.61076  3.00339  3.43577  4.15864  6.22080  4.68591    391 e - - -
          2.68618  4.42225  2.77519  2.73123  3.46354  2.40513  3.72494  3.29354  2.67741  2.69355  4.24690  2.90347  2.73739  3.18146  2.89801  2.37887  2.77519  2.98518  4.58477  3.61503
          0.02105  4.26714  4.98948  0.61958  0.77255  0.68450  0.70187
    351   2.64255  5.08414  3.00876  2.31169  4.41485  3.49159  3.65200  3.84718  1.60944  3.36503  4.15307  2.91933  3.88896  2.77219  2.48441  2.64953  2.37881  3.47177  5.51834  4.17865    392 k - - -
          2.68618  4.42225  2.77519  2.73123  3.46354  2.40513  3.72494  3.29354  2.67741  2.69355  4.24690  2.90347  2.73739  3.18146  2.89801  2.37887  2.77519  2.98518  4.58477  3.61503
          0.02105  4.26714  4.98948  0.61958  0.77255  0.68450  0.70187
    352   2.60225  4.34958  3.52576  3.01484  3.57855  3.07891  3.94070  2.81217  2.95202  1.61470  3.55791  3.22283  3.98000  3.27605  3.28348  2.17226  2.88065  2.68340  5.02606  3.78694    393 l - - -
          2.68618  4.42225  2.77519  2.73123  3.46354  2.40513  3.72494  3.29354  2.67741  2.69355  4.24690  2.90347  2.73739  3.18146  2.89801  2.37887  2.77519  2.98518  4.58477  3.61503
          0.24477  4.26714  1.59409  0.61958  0.77255  0.68450  0.70187
    353   3.27512  4.66671  4.55037  4.12300  1.14764  4.25669  4.03335  2.54482  3.97047  1.83918  3.28681  4.18263  4.59698  4.10348  4.09615  3.63389  3.53517  2.45663  4.27630  2.66779    394 f - - -
          2.68618  4.42225  2.77519  2.73123  3.46354  2.40513  3.72494  3.29354  2.67741  2.69355  4.24690  2.90347  2.73739  3.18146  2.89801  2.37887  2.77519  2.98518  4.58477  3.61503
          0.04907  4.04863  3.49216  0.61958  0.77255  0.52245  0.89910
    354   3.23730  4.55709  4.92528  4.39232  3.46235  4.55170  5.00008  1.97111  4.24930  1.46693  3.12729  4.60908  4.82183  4.46119  4.40849  3.91705  3.48602  1.06853  5.43967  4.28278    395 v - - -
          2.68618  4.42225  2.77519  2.73123  3.46354  2.40513  3.72494  3.29354  2.67741  2.69355  4.24690  2.90347  2.73739  3.18146  2.89801  2.37887  2.77519  2.98518  4.58477  3.61503
          0.03522  4.24933  3.89571  0.61958  0.77255  0.70392  0.68249
    355   3.09342  5.47546  2.44937  0.87948  4.76662  3.41818  3.92133  4.28239  2.78966  3.79946  4.70027  2.93318  4.02101  2.90955  3.24503  3.01568  3.37969  3.90719  5.93881  4.52249    396 e - - -
          2.68618  4.42225  2.77519  2.73123  3.46354  2.40513  3.72494  3.29354  2.67741  2.69355  4.24690  2.90347  2.73739  3.18146  2.89801  2.37887  2.77519  2.98518  4.58477  3.61503
          0.02173  4.23584  4.95819  0.61958  0.77255  0.71815  0.66875
    356   3.40314  4.70421  5.09182  4.52326  2.50680  4.67587  4.93079  2.11051  4.39617  0.83679  2.95518  4.72815  4.84482  4.43621  4.46649  4.02407  3.62101  2.15201  5.17407  4.05413    397 l - - -
          2.68618  4.42225  2.77519  2.73123  3.46354  2.40513  3.72494  3.29354  2.67741  2.69355  4.24690  2.90347  2.73739  3.18146  2.89801  2.37887  2.77519  2.98518  4.58477  3.61503
          0.02173  4.23584  4.95819  0.61958  0.77255  0.68958  0.69673
    357   2.55964  3.01031  3.88383  3.34333  2.71028  3.51977  4.07098  2.75021  3.25986  2.52833  3.46028  3.58150  4.01643  3.52276  3.52251  1.60861  2.86518  2.33699  4.92909  3.69249    398 s - - -
          2.68618  4.42225  2.77519  2.73123  3.46354  2.40513  3.72494  3.29354  2.67741  2.69355  4.24690  2.90347  2.73739  3.18146  2.89801  2.37887  2.77519  2.98518  4.58477  3.61503
          0.02143  4.24933  4.97167  0.61958  0.77255  0.70392  0.68249
    358   2.84915  5.19576  1.66949  2.34686  4.76090  1.60560  3.91335  4.26022  2.88851  3.79471  4.61667  2.81267  3.92067  3.07980  3.43829  2.45581  3.18134  3.79635  5.96832  4.52781    399 g - - -
          2.68618  4.42225  2.77519  2.73123  3.46354  2.40513  3.72494  3.29354  2.67741  2.69355  4.24690  2.90347  2.73739  3.18146  2.89801  2.37887  2.77519  2.98518  4.58477  3.61503
          0.02143  4.24933  4.97167  0.61958  0.77255  0.70392  0.68249
    359   2.98819  5.31074  2.51799  1.07778  4.78884  2.08923  3.95608  4.28188  2.88099  3.82332  4.67421  2.96561  3.99390  3.12993  3.37983  2.94490  3.29930  3.85991  5.94772  4.56044    400 e - - -
          2.68618  4.42225  2.77519  2.73123  3.46354  2.40513  3.72494  3.29354  2.67741  2.69355  4.24690  2.90347  2.73739  3.18146  2.89801  2.37887  2.77519  2.98518  4.58477  3.61503
          0.02143  4.24933  4.97167  0.61958  0.77255  0.66578  0.72129
    360   2.74157  5.26450  1.37955  2.33514  4.72876  1.96059  3.87655  4.21581  2.81507  3.74889  4.56902  2.89156  3.93146  3.03533  3.14647  2.83620  3.18552  3.77962  5.92217  4.48484    401 d - - -
          2.68618  4.42225  2.77519  2.73123  3.46354  2.40513  3.72494  3.29354  2.67741  2.69355  4.24690  2.90347  2.73739  3.18146  2.89801  2.37887  2.77519  2.98518  4.58477  3.61503
          0.02105  4.26714  4.98948  0.61958  0.77255  0.68450  0.70187
    361   1.93329  4.39501  4.49602  3.96021  3.57540  4.16491  4.65105  1.29310  3.85233  2.11668  3.44397  4.19559  4.53711  4.11394  4.07195  3.50481  3.23740  1.81854  5.32634  4.13045    402 i - - -
          2.68618  4.42225  2.77519  2.73123  3.46354  2.40513  3.72494  3.29354  2.67741  2.69355  4.24690  2.90347  2.73739  3.18146  2.89801  2.37887  2.77519  2.98518  4.58477  3.61503
          0.02105  4.26714  4.98948  0.61958  0.77255  0.68450  0.70187
    362   2.95994  5.41103  1.67260  2.35829  4.74913  3.43044  3.81156  4.23554  1.40667  3.73131  4.54986  2.91736  3.96363  2.95468  3.05513  2.89106  3.21789  3.82607  5.85117  4.44358    403 k - - -
          2.68618  4.42225  2.77519  2.73123  3.46354  2.40513  3.72494  3.29354  2.67741  2.69355  4.24690  2.90347  2.73739  3.18146  2.89801  2.37887  2.77519  2.98518  4.58477  3.61503
          0.02105  4.26714  4.98948  0.61958  0.77255  0.68450  0.70187
    363   2.71516  4.69629  3.14582  1.70543  3.86137  3.37454  3.80633  2.88778  2.64892  2.09518  3.76212  3.15413  3.96361  3.01342  3.05817  2.81828  2.95355  2.88690  5.25107  3.95710    404 e - - -
          2.68618  4.42225  2.77519  2.73123  3.46354  2.40513  3.72494  3.29354  2.67741  2.69355  4.24690  2.90347  2.73739  3.18146  2.89801  2.37887  2.77519  2.98518  4.58477  3.61503
          0.02105  4.26714  4.98948  0.61958  0.77255  0.68450  0.70187
    364   3.03413  4.48054  4.40244  3.87748  1.54000  4.09780  4.21661  2.57678  3.74527  1.43840  3.21636  4.06048  3.46752  3.93360  3.90921  3.42329  3.27484  2.55364  4.65965  3.24288    405 l - - -
          2.68618  4.42225  2.77519  2.73123  3.46354  2.40513  3.72494  3.29354  2.67741  2.69355  4.24690  2.90347  2.73739  3.18146  2.89801  2.37887  2.77519  2.98518  4.58477  3.61503
          0.02105  4.26714  4.98948  0.61958  0.77255  0.68450  0.70187
    365   1.88685  4.62432  3.16734  2.68818  4.19295  3.31737  3.86656  3.41246  2.70722  3.23429  4.05089  2.56144  3.20756  3.04329  3.14102  1.74291  2.86944  3.22105  5.47926  4.17521    406 s - - -
          2.68618  4.42225  2.77519  2.73123  3.46354  2.40513  3.72494  3.29354  2.67741  2.69355  4.24690  2.90347  2.73739  3.18146  2.89801  2.37887  2.77519  2.98518  4.58477  3.61503
          0.02105  4.26714  4.98948  0.61958  0.77255  0.68450  0.70187
    366   2.88884  5.37584  2.49833  1.41208  4.70308  3.42724  3.74166  4.17729  1.81379  3.65667  4.45117  2.89080  3.92408  2.76028  2.95112  2.82199  3.13234  3.76315  5.78878  4.37941    407 e - - -
          2.68618  4.42225  2.77519  2.73123  3.46354  2.40513  3.72494  3.29354  2.67741  2.69355  4.24690  2.90347  2.73739  3.18146  2.89801  2.37887  2.77519  2.98518  4.58477  3.61503
          0.02105  4.26714  4.98948  0.61958  0.77255  0.68450  0.70187
    367   2.99092  5.54380  1.44567  2.03875  4.83847  1.91710  3.45004  4.35227  2.80687  3.84479  4.66622  2.82370  3.94712  2.99732  3.38185  2.89270  3.26641  3.92406  6.00485  4.51867    408 d - - -
          2.68618  4.42225  2.77519  2.73123  3.46354  2.40513  3.72494  3.29354  2.67741  2.69355  4.24690  2.90347  2.73739  3.18146  2.89801  2.37887  2.77519  2.98518  4.58477  3.61503
          0.02105  4.26714  4.98948  0.61958  0.77255  0.68450  0.70187
    368   2.97173  5.51494  1.69612  2.25431  4.82818  3.36742  3.83170  4.33938  2.48999  3.82830  4.64391  1.49545  3.94240  2.98058  3.31350  2.78727  3.24521  3.90756  5.97983  4.50297    409 n - - -
          2.68619  4.42226  2.77521  2.73124  3.46355  2.40514  3.72496  3.29339  2.67742  2.69356  4.24691  2.90348  2.73741  3.18133  2.89802  2.37888  2.77521  2.98519  4.58478  3.61504
          0.05204  3.12578  4.98948  0.64046  0.74876  0.68450  0.70187
    369   2.74208  5.18105  1.83570  2.27450  4.50954  2.74361  3.68815  3.97798  2.47251  3.48928  4.26509  2.89049  3.86208  2.80973  2.24758  2.70481  2.74520  3.57036  5.64912  4.24563    412 d - - -
          2.68618  4.42225  2.77519  2.73123  3.46354  2.40513  3.72494  3.29354  2.67741  2.69355  4.24690  2.90347  2.73739  3.18146  2.89801  2.37887  2.77519  2.98518  4.58477  3.61503
          0.02105  4.26714  4.98948  0.61958  0.77255  0.68450  0.70187
    370   2.86446  4.51839  3.72302  3.19140  1.60811  3.80296  3.24332  2.98886  3.06479  2.25992  3.58214  3.52934  4.17442  2.50025  3.36365  3.07696  3.09345  2.80277  4.49366  2.96872    413 f - - -
          2.68618  4.42225  2.77519  2.73123  3.46354  2.40513  3.72494  3.29354  2.67741  2.69355  4.24690  2.90347  2.73739  3.18146  2.89801  2.37887  2.77519  2.98518  4.58477  3.61503
          0.02105  4.26714  4.98948  0.61958  0.77255  0.68450  0.70187
    371   2.72022  5.17189  2.16001  2.33257  4.49016  3.25656  3.53613  3.96156  2.30736  3.46923  4.23852  2.67235  3.84929  2.78520  2.77387  1.83360  2.96021  3.55223  5.62688  4.22151    414 s - - -
          2.68618  4.42225  2.77519  2.73123  3.46354  2.40513  3.72494  3.29354  2.67741  2.69355  4.24690  2.90347  2.73739  3.18146  2.89801  2.37887  2.77519  2.98518  4.58477  3.61503
          0.02105  4.26714  4.98948  0.61958  0.77255  0.68450  0.70187
    372   3.48954  4.81181  5.06435  4.53393  2.99376  4.72083  5.00986  2.27622  4.38363  0.69438  3.00426  4.76965  4.91173  4.47563  4.48739  4.09665  3.72283  2.17681  5.25213  4.09838    415 l - - -
          2.68618  4.42225  2.77519  2.73123  3.46354  2.40513  3.72494  3.29354  2.67741  2.69355  4.24690  2.90347  2.73739  3.18146  2.89801  2.37887  2.77519  2.98518  4.58477  3.61503
          0.02105  4.26714  4.98948  0.61958  0.77255  0.68450  0.70187
    373   2.47125  4.17330  3.91484  3.33691  1.99776  3.70522  3.99609  2.24831  3.22600  2.22290  3.27443  3.61391  4.07963  3.48895  2.92145  2.85952  2.79512  2.39465  4.77516  3.56529    416 f - - -
          2.68618  4.42225  2.77519  2.73123  3.46354  2.40513  3.72494  3.29354  2.67741  2.69355  4.24690  2.90347  2.73739  3.18146  2.89801  2.37887  2.77519  2.98518  4.58477  3.61503
          0.06288  4.26714  3.05924  0.61958  0.77255  0.68450  0.70187
    374   2.61844  4.43962  2.01198  2.26269  4.39628  2.39704  3.68813  3.85347  2.49316  3.39391  4.17626  2.82264  3.83635  2.81654  2.98677  2.29017  2.93063  3.45603  5.57755  4.19035    417 d - - -
          2.68618  4.42225  2.77519  2.73123  3.46354  2.40513  3.72494  3.29354  2.67741  2.69355  4.24690  2.90347  2.73739  3.18146  2.89801  2.37887  2.77519  2.98518  4.58477  3.61503
          0.02194  4.22620  4.94854  0.61958  0.77255  0.72809  0.65938
    375   1.78396  5.02354  2.34518  2.22731  4.36616  2.99759  3.71225  3.81346  2.53961  3.37226  4.16867  2.81198  3.85182  2.85092  3.03372  2.68994  2.55534  3.43276  5.57308  4.19209    418 a - - -
          2.68618  4.42225  2.77519  2.73123  3.46354  2.40513  3.72494  3.29354  2.67741  2.69355  4.24690  2.90347  2.73739  3.18146  2.89801  2.37887  2.77519  2.98518  4.58477  3.61503
          0.02194  4.22620  4.94854  0.61958  0.77255  0.72809  0.65938
    376   2.57155  4.35059  3.49957  2.93614  3.51286  3.58532  3.86662  2.59024  2.69827  2.56612  2.95983  3.33847  3.86470  3.18937  3.21784  2.77698  1.79493  2.51624  4.95983  3.72520    419 t - - -
          2.68618  4.42225  2.77519  2.73123  3.46354  2.40513  3.72494  3.29354  2.67741  2.69355  4.24690  2.90347  2.73739  3.18146  2.89801  2.37887  2.77519  2.98518  4.58477  3.61503
          0.02194  4.22620  4.94854  0.61958  0.77255  0.72809  0.65938
    377   2.63949  4.22867  3.77569  3.21201  3.35470  3.20559  3.97112  2.32578  2.89502  1.56484  3.33718  3.53287  4.05571  3.39883  3.36717  2.82356  2.87871  2.35634  4.85135  3.64073    420 l - - -
          2.68618  4.42225  2.77519  2.73123  3.46354  2.40513  3.72494  3.29354  2.67741  2.69355  4.24690  2.90347  2.73739  3.18146  2.89801  2.37887  2.77519  2.98518  4.58477  3.61503
          0.04092  4.22620  3.66973  0.61958  0.77255  0.72809  0.65938
    378   2.76520  4.94415  3.15663  2.59535  4.26215  3.52673  3.68633  3.65258  2.27748  3.21694  4.05471  3.07946  3.92928  1.66661  2.20862  2.79216  2.79301  2.97912  5.41926  4.12849    421 q - - -
          2.68618  4.42225  2.77519  2.73123  3.46354  2.40513  3.72494  3.29354  2.67741  2.69355  4.24690  2.90347  2.73739  3.18146  2.89801  2.37887  2.77519  2.98518  4.58477  3.61503
          0.10236  4.20764  2.49599  0.61958  0.77255  0.74669  0.64233
    379   2.66280  4.63405  3.22729  2.66711  3.42350  3.52477  3.73317  3.12921  1.75633  2.47739  3.71125  3.13727  3.91767  2.94051  2.88572  2.76915  2.48428  2.88167  5.16188  3.87345    422 k - - -
          2.68618  4.42225  2.77519  2.73123  3.46354  2.40513  3.72494  3.29354  2.67741  2.69355  4.24690  2.90347  2.73739  3.18146  2.89801  2.37887  2.77519  2.98518  4.58477  3.61503
          0.02420  4.12947  4.85182  0.61958  0.77255  0.81803  0.58214
    380   2.71171  4.96455  3.02896  2.36325  4.24267  3.47859  2.26927  3.33382  2.26585  3.22133  4.03229  2.98789  3.86956  2.28510  2.42002  2.71929  2.93131  3.32950  5.39863  4.07766    423 k - - -
          2.68618  4.42225  2.77519  2.73123  3.46354  2.40513  3.72494  3.29354  2.67741  2.69355  4.24690  2.90347  2.73739  3.18146  2.89801  2.37887  2.77519  2.98518  4.58477  3.61503
          0.08200  4.12947  2.77046  0.61958  0.77255  0.81803  0.58214
    381   2.48908  4.24602  3.56547  2.90899  3.39044  3.59022  3.86228  2.59783  2.82554  2.28740  3.20254  3.21830  3.97134  3.22927  3.24078  2.78968  2.75845  1.80132  4.85816  3.63416    424 v - - -
          2.68618  4.42225  2.77519  2.73123  3.46354  2.40513  3.72494  3.29354  2.67741  2.69355  4.24690  2.90347  2.73739  3.18146  2.89801  2.37887  2.77519  2.98518  4.58477  3.61503
          0.04586  4.07309  3.58267  0.61958  0.77255  0.83575  0.56837
    382   2.50470  4.47649  3.18397  2.67692  3.63973  3.16150  3.78187  3.23712  2.66833  2.90457  3.75676  3.11319  3.43708  3.00242  3.07920  1.74206  2.44816  2.92801  5.19771  3.66404    425 s - - -
          2.68618  4.42225  2.77519  2.73123  3.46354  2.40513  3.72494  3.29354  2.67741  2.69355  4.24690  2.90347  2.73739  3.18146  2.89801  2.37887  2.77519  2.98518  4.58477  3.61503
          0.02572  4.06901  4.79136  0.61958  0.77255  0.86652  0.54544
    383   2.37087  4.34033  3.31134  2.89975  4.12025  3.13008  3.99963  3.50140  2.89209  3.03555  4.03001  3.21639  3.21223  3.23015  3.25869  1.41754  2.23767  3.08402  5.45966  4.20327    426 s - - -
          2.68625  4.42232  2.77457  2.73130  3.46361  2.40516  3.72433  3.29361  2.67748  2.69362  4.24697  2.90345  2.73746  3.18148  2.89808  2.37894  2.77526  2.98525  4.58484  3.61510
          0.71709  0.80792  2.71741  0.14511  2.00192  0.82175  0.57921
    384   2.94478  5.28171  2.42739  1.12535  4.60394  3.33553  3.78182  4.04592  2.42145  3.60325  4.48340  2.85404  3.90811  2.95159  3.00454  2.88560  3.21714  3.68433  5.75319  4.37350    428 e - - -
          2.68618  4.42225  2.77519  2.73123  3.46354  2.40513  3.72494  3.29354  2.67741  2.69355  4.24690  2.90347  2.73739  3.18146  2.89801  2.37887  2.77519  2.98518  4.58477  3.61503
          0.02660  4.03608  4.75843  0.61958  0.77255  0.89083  0.52817
    385   2.82522  4.99905  3.23504  2.62167  4.35472  3.27568  3.61436  3.73375  1.41292  3.25787  3.70407  3.08198  3.93158  2.75211  2.08575  2.83857  3.02780  3.40686  5.39622  4.14636    429 k - - -
          2.68618  4.42225  2.77519  2.73123  3.46354  2.40513  3.72494  3.29354  2.67741  2.69355  4.24690  2.90347  2.73739  3.18146  2.89801  2.37887  2.77519  2.98518  4.58477  3.61503
          0.02660  4.03608  4.75843  0.61958  0.77255  0.89083  0.52817
    386   2.44917  2.55338  3.30366  2.76150  3.60131  3.03119  3.46259  2.97725  2.70496  2.66925  3.54503  3.09591  3.86947  3.04412  2.93189  2.45558  2.79576  2.72106  5.00608  3.62769    430 a - - -
          2.68618  4.42225  2.77519  2.73123  3.46354  2.40513  3.72494  3.29354  2.67741  2.69355  4.24690  2.90347  2.73739  3.18146  2.89801  2.37887  2.77519  2.98518  4.58477  3.61503
          0.02660  4.03608  4.75843  0.61958  0.77255  0.89083  0.52817
    387   2.91791  5.49072  1.35650  1.99109  4.77502  3.25032  3.74993  4.29082  2.72832  3.78008  4.61079  2.32338  3.84817  2.71007  3.30881  2.70997  3.19599  3.86220  5.94098  4.44421    431 d - - -
          2.68633  4.42245  2.77540  2.73144  3.46361  2.40507  3.72515  3.29346  2.67757  2.69375  4.24710  2.90345  2.73760  3.18017  2.89821  2.37832  2.77540  2.98506  4.58497  3.61523
          0.62976  0.77936  4.75843  1.01720  0.44880  0.82710  0.57504
    388   3.30115  4.68993  4.56457  4.13149  1.09477  4.27629  4.06626  2.58245  3.97225  1.88839  2.95390  4.20475  4.60872  4.10983  4.09643  3.65979  3.55603  2.62723  4.31279  2.71688    435 f - - -
          2.68618  4.42225  2.77519  2.73123  3.46354  2.40513  3.72494  3.29354  2.67741  2.69355  4.24690  2.90347  2.73739  3.18146  2.89801  2.37887  2.77519  2.98518  4.58477  3.61503
          0.02562  4.07304  4.79538  0.61958  0.77255  0.86346  0.54767
    389   2.75987  4.85470  3.13824  2.60342  3.89356  3.52760  3.65440  3.48392  2.29823  2.88186  3.92789  3.07941  3.92352  1.65991  2.50409  2.80386  2.97967  3.20056  5.18969  3.39020    436 q - - -
          2.68618  4.42225  2.77519  2.73123  3.46354  2.40513  3.72494  3.29354  2.67741  2.69355  4.24690  2.90347  2.73739  3.18146  2.89801  2.37887  2.77519  2.98518  4.58477  3.61503
          0.02562  4.07304  4.79538  0.61958  0.77255  0.86346  0.54767
    390   2.82662  5.26844  2.34188  1.30272  4.54753  3.31622  3.24566  4.03909  2.57844  3.56025  4.37693  2.79302  3.46200  2.86104  3.08309  2.76391  3.08616  3.64557  5.72382  4.29438    437 e - - -
          2.68618  4.42225  2.77519  2.73123  3.46354  2.40513  3.72494  3.29354  2.67741  2.69355  4.24690  2.90347  2.73739  3.18146  2.89801  2.37887  2.77519  2.98518  4.58477  3.61503
          0.02562  4.07304  4.79538  0.61958  0.77255  0.86346  0.54767
    391   1.32810  4.34150  3.76288  3.29897  3.66317  3.50252  4.21426  2.33944  3.19212  2.36456  3.60090  3.57899  4.05740  3.54015  3.49137  2.87978  2.96091  2.33529  5.26522  4.01638    438 a - - -
          2.68618  4.42225  2.77519  2.73123  3.46354  2.40513  3.72494  3.29354  2.67741  2.69355  4.24690  2.90347  2.73739  3.18146  2.89801  2.37887  2.77519  2.98518  4.58477  3.61503
          0.02562  4.07304  4.79538  0.61958  0.77255  0.86346  0.54767
    392   2.46680  1.52563  3.85319  3.40262  3.42996  3.32897  4.09638  2.87388  3.24549  2.67286  3.62514  3.55220  3.93172  3.57148  3.47582  2.49468  2.84195  2.61251  4.94990  3.25474    439 c - - -
          2.68618  4.42225  2.77519  2.73123  3.46354  2.40513  3.72494  3.29354  2.67741  2.69355  4.24690  2.90347  2.73739  3.18146  2.89801  2.37887  2.77519  2.98518  4.58477  3.61503
          0.02562  4.07304  4.79538  0.61958  0.77255  0.86346  0.54767
    393   2.34758  4.63862  2.80474  2.61613  4.37513  3.17699  3.95607  3.75719  2.82337  3.44899  4.31441  1.30738  3.82907  3.16124  3.21826  2.65206  2.77565  3.33172  5.66684  4.33381    440 n - - -
          2.68618  4.42225  2.77519  2.73123  3.46354  2.40513  3.72494  3.29354  2.67741  2.69355  4.24690  2.90347  2.73739  3.18146  2.89801  2.37887  2.77519  2.98518  4.58477  3.61503
          0.02562  4.07304  4.79538  0.61958  0.77255  0.86346  0.54767
    394   2.66259  4.93782  2.69718  2.35878  4.19491  3.37744  3.42443  3.64488  2.39575  3.21988  4.03046  1.88522  3.82026  2.79415  2.91001  2.41559  2.81818  3.29757  5.42585  3.70343    441 n - - -
          2.68618  4.42225  2.77519  2.73123  3.46354  2.40513  3.72494  3.29354  2.67741  2.69355  4.24690  2.90347  2.73739  3.18146  2.89801  2.37887  2.77519  2.98518  4.58477  3.61503
          0.02562  4.07304  4.79538  0.61958  0.77255  0.86346  0.54767
    395   3.21243  4.51920  4.87552  4.36182  3.41563  4.55195  5.01435  1.05607  4.21220  1.69206  3.23027  4.59778  4.81198  4.44895  4.38568  3.93252  3.46446  1.71258  5.44007  4.26018    442 i - - -
          2.68618  4.42225  2.77519  2.73123  3.46354  2.40513  3.72494  3.29354  2.67741  2.69355  4.24690  2.90347  2.73739  3.18146  2.89801  2.37887  2.77519  2.98518  4.58477  3.61503
          0.02562  4.07304  4.79538  0.61958  0.77255  0.86346  0.54767
    396   3.26153  4.68082  4.62313  4.16135  3.15755  4.34408  4.77273  2.22309  3.93665  0.81401  3.03700  4.41051  4.67139  4.20109  4.09710  3.76185  3.53337  2.16618  5.19180  3.99297    443 l - - -
          2.68618  4.42225  2.77519  2.73123  3.46354  2.40513  3.72494  3.29354  2.67741  2.69355  4.24690  2.90347  2.73739  3.18146  2.89801  2.37887  2.77519  2.98518  4.58477  3.61503
          0.02562  4.07304  4.79538  0.61958  0.77255  0.86346  0.54767
    397   2.92061  5.39650  1.19760  2.09289  4.69276  3.29000  3.77448  4.19055  2.70614  3.71060  4.55337  2.76948  3.87720  2.93615  2.87586  2.83447  3.19835  3.78690  5.86893  4.41327    444 d - - -
          2.68618  4.42225  2.77519  2.73123  3.46354  2.40513  3.72494  3.29354  2.67741  2.69355  4.24690  2.90347  2.73739  3.18146  2.89801  2.37887  2.77519  2.98518  4.58477  3.61503
          0.02562  4.07304  4.79538  0.61958  0.77255  0.86346  0.54767
    398   2.60080  4.53528  3.27564  2.76437  3.69425  3.41538  3.77337  3.26799  2.58836  2.91157  3.79279  3.18042  3.89022  3.02937  2.71001  1.51153  2.88513  2.97696  4.17575  3.73901    445 s - - -
          2.68618  4.42225  2.77519  2.73123  3.46354  2.40513  3.72494  3.29354  2.67741  2.69355  4.24690  2.90347  2.73739  3.18146  2.89801  2.37887  2.77519  2.98518  4.58477  3.61503
          0.02562  4.07304  4.79538  0.61958  0.77255  0.86346  0.54767
    399   2.44938  3.46685  3.77068  3.24755  3.24384  3.51222  3.95130  2.71555  3.13034  2.48982  3.43863  3.50866  3.99096  3.43188  3.39526  2.84160  2.64813  2.49614  4.77032  1.75285    446 y - - -
          2.68618  4.42225  2.77519  2.73123  3.46354  2.40513  3.72494  3.29354  2.67741  2.69355  4.24690  2.90347  2.73739  3.18146  2.89801  2.37887  2.77519  2.98518  4.58477  3.61503
          0.02562  4.07304  4.79538  0.61958  0.77255  0.86346  0.54767
    400   2.74060  4.94920  2.68800  1.36321  4.25136  3.11647  3.74474  3.18194  2.55945  3.25980  4.12708  2.93167  3.87146  2.91233  2.99882  2.75349  3.00835  3.27476  5.51398  4.15531    447 e - - -
          2.68618  4.42225  2.77519  2.73123  3.46354  2.40513  3.72494  3.29354  2.67741  2.69355  4.24690  2.90347  2.73739  3.18146  2.89801  2.37887  2.77519  2.98518  4.58477  3.61503
          0.02562  4.07304  4.79538  0.61958  0.77255  0.82567  0.57615
    401   2.87841  4.35622  4.19558  3.62345  3.15118  3.98564  4.25363  2.26357  3.48711  1.80166  1.63188  3.90257  4.30928  3.73298  3.70249  3.28195  3.04748  2.25134  4.89540  3.25815    448 m - - -
          2.68618  4.42225  2.77519  2.73123  3.46354  2.40513  3.72494  3.29354  2.67741  2.69355  4.24690  2.90347  2.73739  3.18146  2.89801  2.37887  2.77519  2.98518  4.58477  3.61503
          0.02508  4.09404  4.81639  0.61958  0.77255  0.84708  0.55978
    402   2.87712  4.37937  4.05646  3.54974  1.39480  3.31547  3.80631  2.75767  3.43661  2.28324  3.43606  3.73449  4.24303  3.65592  3.64567  3.17396  3.12045  2.52789  4.25002  2.54231    449 f - - -
          2.68618  4.42225  2.77519  2.73123  3.46354  2.40513  3.72494  3.29354  2.67741  2.69355  4.24690  2.90347  2.73739  3.18146  2.89801  2.37887  2.77519  2.98518  4.58477  3.61503
          0.02508  4.09404  4.81639  0.61958  0.77255  0.84708  0.55978
    403   2.60966  4.67570  2.91855  2.59915  3.49367  3.30367  3.81908  3.55798  2.71302  3.20132  4.06859  1.49720  3.85867  3.04985  3.12897  2.38709  2.93547  3.20590  5.29782  3.88554    450 n - - -
          2.68618  4.42225  2.77519  2.73123  3.46354  2.40513  3.72494  3.29354  2.67741  2.69355  4.24690  2.90347  2.73739  3.18146  2.89801  2.37887  2.77519  2.98518  4.58477  3.61503
          0.02508  4.09404  4.81639  0.61958  0.77255  0.84708  0.55978
    404   2.71195  3.95201  4.07139  3.49606  3.06785  3.80916  4.12097  2.31110  3.38512  1.39945  2.94739  3.75403  4.16826  3.62342  3.60215  2.73051  2.94908  2.25671  4.82087  3.62431    451 l - - -
          2.68618  4.42225  2.77519  2.73123  3.46354  2.40513  3.72494  3.29354  2.67741  2.69355  4.24690  2.90347  2.73739  3.18146  2.89801  2.37887  2.77519  2.98518  4.58477  3.61503
          0.02508  4.09404  4.81639  0.61958  0.77255  0.84708  0.55978
    405   2.75746  4.94779  2.86198  2.49590  4.24195  3.41372  3.70968  3.73244  2.38379  3.10399  4.14438  2.75299  3.89340  1.52698  2.74236  2.63262  3.01550  3.38697  5.44900  4.10530    452 q - - -
          2.68618  4.42225  2.77519  2.73123  3.46354  2.40513  3.72494  3.29354  2.67741  2.69355  4.24690  2.90347  2.73739  3.18146  2.89801  2.37887  2.77519  2.98518  4.58477  3.61503
          0.02508  4.09404  4.81639  0.61958  0.77255  0.84708  0.55978
    406   2.59588  4.54035  3.18804  2.77278  3.72265  3.36637  3.50295  3.32377  2.69937  2.58251  3.87432  3.18268  3.89252  3.10285  3.05234  1.44240  2.91055  3.02121  5.13780  3.76601    453 s - - -
          2.68618  4.42225  2.77519  2.73123  3.46354  2.40513  3.72494  3.29354  2.67741  2.69355  4.24690  2.90347  2.73739  3.18146  2.89801  2.37887  2.77519  2.98518  4.58477  3.61503
          0.02508  4.09404  4.81639  0.61958  0.77255  0.84708  0.55978
    407   2.73240  4.88290  3.07438  2.54874  3.66586  3.49727  3.64566  3.54711  1.45770  3.12813  3.97548  2.82559  3.89869  2.82236  2.66736  2.76335  2.95676  3.23721  5.23837  3.54893    454 k - - -
          2.68618  4.42225  2.77519  2.73123  3.46354  2.40513  3.72494  3.29354  2.67741  2.69355  4.24690  2.90347  2.73739  3.18146  2.89801  2.37887  2.77519  2.98518  4.58477  3.61503
          0.04663  4.09404  3.54441  0.61958  0.77255  0.84708  0.55978
    408   1.38642  4.24553  3.61706  3.15454  3.79660  3.28307  4.09967  2.47017  3.09326  2.79407  3.73142  3.41482  3.88559  3.41273  3.41027  2.54045  2.54934  2.58578  5.25919  4.03489    455 a - - -
          2.68618  4.42225  2.77519  2.73123  3.46354  2.40513  3.72494  3.29354  2.67741  2.69355  4.24690  2.90347  2.73739  3.18146  2.89801  2.37887  2.77519  2.98518  4.58477  3.61503
          0.02562  4.07304  4.79538  0.61958  0.77255  0.86346  0.54767
    409   2.51198  4.23404  3.75487  3.35935  3.70566  3.37765  4.22947  2.61174  3.28135  2.67211  3.67515  3.56779  3.33077  3.60707  3.54463  2.60953  2.88965  1.22124  5.23826  4.00653    456 v - - -
          2.68618  4.42225  2.77519  2.73123  3.46354  2.40513  3.72494  3.29354  2.67741  2.69355  4.24690  2.90347  2.73739  3.18146  2.89801  2.37887  2.77519  2.98518  4.58477  3.61503
          0.02562  4.07304  4.79538  0.61958  0.77255  0.86346  0.54767
    410   2.92486  5.08059  3.17251  2.67592  4.53505  3.10839  3.68082  3.92204  1.16792  3.41711  4.26817  3.12379  3.98355  2.82381  2.23690  2.93121  3.14423  3.57639  5.50508  4.27697    457 k - - -
          2.68618  4.42225  2.77519  2.73123  3.46354  2.40513  3.72494  3.29354  2.67741  2.69355  4.24690  2.90347  2.73739  3.18146  2.89801  2.37887  2.77519  2.98518  4.58477  3.61503
          0.02562  4.07304  4.79538  0.61958  0.77255  0.86346  0.54767
    411   3.10934  5.19402  3.50250  2.85074  4.63446  3.71252  3.64732  3.98438  1.80162  3.42654  4.30546  3.24392  4.08248  2.61425  1.14757  3.10839  3.27159  3.67568  5.47304  4.31086    458 r - - -
          2.68618  4.42225  2.77519  2.73123  3.46354  2.40513  3.72494  3.29354  2.67741  2.69355  4.24690  2.90347  2.73739  3.18146  2.89801  2.37887  2.77519  2.98518  4.58477  3.61503
          0.02562  4.07304  4.79538  0.61958  0.77255  0.86346  0.54767
    412   2.66028  4.78344  3.09646  2.54191  4.06580  3.46032  3.65332  2.97640  1.64902  3.06114  3.89638  3.02978  3.56272  2.81425  2.64092  2.56258  2.79145  3.13953  5.29699  4.00302    459 k - - -
          2.68618  4.42225  2.77519  2.73123  3.46354  2.40513  3.72494  3.29354  2.67741  2.69355  4.24690  2.90347  2.73739  3.18146  2.89801  2.37887  2.77519  2.98518  4.58477  3.61503
          0.02562  4.07304  4.79538  0.61958  0.77255  0.86346  0.54767
    413   1.40988  3.87564  3.67992  3.18216  3.74954  3.26675  4.08472  2.90222  3.10100  2.41566  3.69482  3.42194  3.86743  3.41235  3.41086  2.55568  2.50446  2.61879  5.20603  3.98778    460 a - - -
          2.68618  4.42225  2.77519  2.73123  3.46354  2.40513  3.72494  3.29354  2.67741  2.69355  4.24690  2.90347  2.73739  3.18146  2.89801  2.37887  2.77519  2.98518  4.58477  3.61503
          0.04349  4.07304  3.66765  0.61958  0.77255  0.86346  0.54767
    414   2.25592  4.27784  3.34530  2.97163  4.16233  2.93177  4.06535  3.55062  2.99338  3.23531  4.07097  3.24407  2.82207  3.31037  3.34749  2.28235  1.43425  3.10057  5.50459  4.26691    461 t - - -
          2.68618  4.42225  2.77519  2.73123  3.46354  2.40513  3.72494  3.29354  2.67741  2.69355  4.24690  2.90347  2.73739  3.18146  2.89801  2.37887  2.77519  2.98518  4.58477  3.61503
          0.02607  4.05562  4.77796  0.61958  0.77255  0.84574  0.56079
    415   2.48685  4.27119  4.42705  3.86391  3.37788  4.09818  4.47693  1.54946  3.75680  2.00679  2.70259  4.09289  4.42572  3.98509  3.95096  3.41362  3.04453  1.62083  5.10110  3.92129    462 i - - -
          2.68618  4.42225  2.77519  2.73123  3.46354  2.40513  3.72494  3.29354  2.67741  2.69355  4.24690  2.90347  2.73739  3.18146  2.89801  2.37887  2.77519  2.98518  4.58477  3.61503
          0.02562  4.07304  4.79538  0.61958  0.77255  0.86346  0.54767
    416   2.63178  3.97604  2.93693  1.63051  4.07392  3.26338  3.66657  3.45794  2.35599  2.93935  3.91886  2.97168  3.83539  2.82725  2.86726  2.67198  2.87634  3.13942  5.33555  4.01071    463 e - - -
          2.68618  4.42225  2.77519  2.73123  3.46354  2.40513  3.72494  3.29354  2.67741  2.69355  4.24690  2.90347  2.73739  3.18146  2.89801  2.37887  2.77519  2.98518  4.58477  3.61503
          0.02562  4.07304  4.79538  0.61958  0.77255  0.86346  0.54767
    417   2.80075  5.16690  2.42271  2.21986  4.43174  3.32907  3.02568  3.93317  2.55872  3.47472  4.29846  1.57142  3.85439  2.86878  3.03765  2.64122  3.06126  3.55693  5.63817  4.22705    464 n - - -
          2.68619  4.42226  2.77521  2.73125  3.46355  2.40514  3.72496  3.29355  2.67742  2.69341  4.24691  2.90348  2.73741  3.18148  2.89793  2.37888  2.77521  2.98520  4.58478  3.61504
          0.12513  2.21321  4.79538  0.36129  1.19328  0.56104  0.84541
    418   2.62637  4.27171  3.63764  3.06385  3.39769  3.63739  3.89983  2.04304  2.82772  2.10982  3.20360  3.42982  3.49023  3.28205  2.82190  2.89461  2.56635  2.47504  4.86613  3.64672    466 i - - -
          2.68618  4.42225  2.77519  2.73123  3.46354  2.40513  3.72494  3.29354  2.67741  2.69355  4.24690  2.90347  2.73739  3.18146  2.89801  2.37887  2.77519  2.98518  4.58477  3.61503
          0.03580  4.25092  3.86707  0.61958  0.77255  0.66739  0.71958
    419   2.72933  5.21862  2.30193  2.26156  4.53970  3.39701  3.66384  4.02024  2.26687  3.51320  4.27661  1.99919  3.84500  2.44770  2.94963  2.47372  2.73580  3.59846  5.66005  4.24285    467 n - - -
          2.68618  4.42225  2.77519  2.73123  3.46354  2.40513  3.72494  3.29354  2.67741  2.69355  4.24690  2.90347  2.73739  3.18146  2.89801  2.37887  2.77519  2.98518  4.58477  3.61503
          0.02135  4.25327  4.97561  0.61958  0.77255  0.69968  0.68665
    420   2.26752  4.90896  2.94422  2.20037  4.19603  3.44015  3.68272  3.61992  2.35032  3.20370  4.01053  2.88433  3.62478  2.82629  2.84377  2.68399  1.92975  3.27611  5.42552  4.08157    468 t - - -
          2.68618  4.42225  2.77519  2.73123  3.46354  2.40513  3.72494  3.29354  2.67741  2.69355  4.24690  2.90347  2.73739  3.18146  2.89801  2.37887  2.77519  2.98518  4.58477  3.61503
          0.02135  4.25327  4.97561  0.61958  0.77255  0.66980  0.71705
    421   2.90946  5.45732  1.85262  1.97298  4.75830  3.38299  3.57466  4.26242  2.64523  3.74251  4.53764  2.83902  3.91705  1.62270  3.17460  2.82580  3.16674  3.83250  5.88598  4.42741    469 q - - -
          2.68618  4.42225  2.77519  2.73123  3.46354  2.40513  3.72494  3.29354  2.67741  2.69355  4.24690  2.90347  2.73739  3.18146  2.89801  2.37887  2.77519  2.98518  4.58477  3.61503
          0.02105  4.26714  4.98948  0.61958  0.77255  0.68450  0.70187
    422   2.65425  3.68793  3.38858  2.84949  3.57670  3.55088  3.82484  3.06928  2.67730  2.75582  3.64091  1.89190  3.96933  3.11966  3.11131  2.78782  2.90509  2.81862  2.65615  3.69188    470 n - - -
          2.68618  4.42225  2.77519  2.73123  3.46354  2.40513  3.72494  3.29354  2.67741  2.69355  4.24690  2.90347  2.73739  3.18146  2.89801  2.37887  2.77519  2.98518  4.58477  3.61503
          0.02105  4.26714  4.98948  0.61958  0.77255  0.68450  0.70187
    423   2.45912  4.43864  3.39465  3.13206  4.50036  3.15051  4.29363  3.97378  3.22631  3.62643  4.45642  3.38465  1.73328  3.53905  3.56890  1.22425  2.92953  3.42630  5.81135  4.55967    471 s - - -
          2.68618  4.42225  2.77519  2.73123  3.46354  2.40513  3.72494  3.29354  2.67741  2.69355  4.24690  2.90347  2.73739  3.18146  2.89801  2.37887  2.77519  2.98518  4.58477  3.61503
          0.02105  4.26714  4.98948  0.61958  0.77255  0.68450  0.70187
    424   2.76215  5.14805  2.87382  1.87984  4.48819  2.49267  3.67271  3.93474  2.28060  3.44183  4.22632  2.95260  3.88840  2.79330  2.03898  2.61974  2.99373  3.54384  5.58911  4.22765    472 e - - -
          2.68618  4.42225  2.77519  2.73123  3.46354  2.40513  3.72494  3.29354  2.67741  2.69355  4.24690  2.90347  2.73739  3.18146  2.89801  2.37887  2.77519  2.98518  4.58477  3.61503
          0.02105  4.26714  4.98948  0.61958  0.77255  0.68450  0.70187
    425   2.18487  4.93630  1.92036  2.42926  4.27518  3.13433  3.70124  3.28610  2.50605  3.28417  4.08028  2.80481  3.84949  2.83922  2.98601  2.52995  2.74549  3.34126  5.49549  4.13330    473 d - - -
          2.68618  4.42225  2.77519  2.73123  3.46354  2.40513  3.72494  3.29354  2.67741  2.69355  4.24690  2.90347  2.73739  3.18146  2.89801  2.37887  2.77519  2.98518  4.58477  3.61503
          0.02105  4.26714  4.98948  0.61958  0.77255  0.68450  0.70187
    426   2.68187  4.33604  3.74593  3.19134  3.45032  3.67077  4.03320  2.67122  3.10443  2.19635  2.29188  3.53678  4.08506  3.40787  3.41105  1.83090  2.94035  2.32952  4.98510  3.76415    474 s - - -
          2.68618  4.42225  2.77519  2.73123  3.46354  2.40513  3.72494  3.29354  2.67741  2.69355  4.24690  2.90347  2.73739  3.18146  2.89801  2.37887  2.77519  2.98518  4.58477  3.61503
          0.02105  4.26714  4.98948  0.61958  0.77255  0.68450  0.70187
    427   3.03326  5.44921  2.42870  0.93344  4.81332  3.02407  3.90503  4.31077  2.80455  3.83056  4.68607  2.90424  3.99418  2.93829  3.29566  2.95899  3.32384  3.90292  5.97658  4.54400    475 e - - -
          2.68618  4.42225  2.77519  2.73123  3.46354  2.40513  3.72494  3.29354  2.67741  2.69355  4.24690  2.90347  2.73739  3.18146  2.89801  2.37887  2.77519  2.98518  4.58477  3.61503
          0.02105  4.26714  4.98948  0.61958  0.77255  0.68450  0.70187
    428   1.52734  4.47249  3.19841  2.88942  4.15528  3.12647  4.01417  3.53543  2.91604  3.21264  4.04890  3.25372  2.05193  3.23214  3.31585  2.62308  2.65304  2.96064  5.49176  4.22537    476 a - - -
          2.68618  4.42225  2.77519  2.73123  3.46354  2.40513  3.72494  3.29354  2.67741  2.69355  4.24690  2.90347  2.73739  3.18146  2.89801  2.37887  2.77519  2.98518  4.58477  3.61503
          0.02105  4.26714  4.98948  0.61958  0.77255  0.68450  0.70187
    429   2.65014  4.30364  4.07693  3.54422  3.53908  3.81363  4.29292  1.51126  3.43403  2.33827  3.47288  3.81059  4.24700  3.72773  3.68798  3.03479  1.92755  2.12167  5.12497  3.91578    477 i - - -
          2.68618  4.42225  2.77519  2.73123  3.46354  2.40513  3.72494  3.29354  2.67741  2.69355  4.24690  2.90347  2.73739  3.18146  2.89801  2.37887  2.77519  2.98518  4.58477  3.61503
          0.02105  4.26714  4.98948  0.61958  0.77255  0.68450  0.70187
    430   2.96750  5.19687  3.35630  2.71942  4.61374  3.31631  3.68775  3.84085  1.54642  3.46015  4.28616  3.17567  3.72431  2.81276  1.48030  2.95894  3.15983  3.64098  5.54730  4.31055    478 r - - -
          2.68618  4.42225  2.77519  2.73123  3.46354  2.40513  3.72494  3.29354  2.67741  2.69355  4.24690  2.90347  2.73739  3.18146  2.89801  2.37887  2.77519  2.98518  4.58477  3.61503
          0.02105  4.26714  4.98948  0.61958  0.77255  0.68450  0.70187
    431   3.04959  5.22584  3.39002  2.65894  4.62666  3.71058  3.71203  3.66222  1.02353  3.46140  4.31262  3.22302  4.08618  2.84474  2.20458  3.04409  3.23237  3.65378  5.55154  4.33586    479 k - - -
          2.68618  4.42225  2.77519  2.73123  3.46354  2.40513  3.72494  3.29354  2.67741  2.69355  4.24690  2.90347  2.73739  3.18146  2.89801  2.37887  2.77519  2.98518  4.58477  3.61503
          0.02105  4.26714  4.98948  0.61958  0.77255  0.68450  0.70187
    432   2.75870  5.14921  2.81376  2.39514  4.48297  3.48117  3.65312  3.92675  1.42964  3.42671  3.92974  2.55172  3.88820  2.68596  2.65350  2.73236  2.98250  3.53737  5.56587  4.21188    480 k - - -
          2.68629  4.42258  2.77447  2.73152  3.46233  2.40536  3.72527  3.29387  2.67774  2.69380  4.24723  2.90288  2.73769  3.18179  2.89834  2.37857  2.77441  2.98539  4.58510  3.61536
          0.46597  1.00604  4.98948  1.43663  0.27145  0.68450  0.70187
    433   2.94341  4.41787  4.33430  3.79165  2.80356  4.02571  4.32854  2.45603  3.66092  1.03171  3.19167  4.01681  4.38609  3.88249  3.84976  2.92203  3.19303  2.32613  4.89825  3.62598    486 l - - -
          2.68618  4.42225  2.77519  2.73123  3.46354  2.40513  3.72494  3.29354  2.67741  2.69355  4.24690  2.90347  2.73739  3.18146  2.89801  2.37887  2.77519  2.98518  4.58477  3.61503
          0.02105  4.26714  4.98948  0.61958  0.77255  0.68450  0.70187
    434   2.64243  3.88564  3.21436  2.64948  3.66238  3.52594  3.55478  3.18900  1.96284  2.84969  3.70562  3.12902  3.75766  2.94989  2.84072  2.69616  2.79677  2.92049  5.14883  2.48179    487 k - - -
          2.68618  4.42225  2.77519  2.73123  3.46354  2.40513  3.72494  3.29354  2.67741  2.69355  4.24690  2.90347  2.73739  3.18146  2.89801  2.37887  2.77519  2.98518  4.58477  3.61503
          0.02105  4.26714  4.98948  0.61958  0.77255  0.68450  0.70187
    435   2.59307  4.66690  3.18013  2.61843  3.88617  3.50424  3.52884  2.86062  2.54679  2.92375  3.77066  3.10359  3.75030  2.92325  2.13341  2.52550  2.20902  2.93005  5.21297  3.92274    488 r - - -
          2.68618  4.42225  2.77519  2.73123  3.46354  2.40513  3.72494  3.29354  2.67741  2.69355  4.24690  2.90347  2.73739  3.18146  2.89801  2.37887  2.77519  2.98518  4.58477  3.61503
          0.02105  4.26714  4.98948  0.61958  0.77255  0.68450  0.70187
    436   2.62101  2.92206  3.35899  2.93012  3.38977  3.57361  3.85795  2.89785  2.88905  2.60653  3.49840  3.02559  3.97658  3.19447  3.24549  2.19648  2.86569  2.66514  4.92895  2.34947    489 s - - -
          2.68618  4.42225  2.77519  2.73123  3.46354  2.40513  3.72494  3.29354  2.67741  2.69355  4.24690  2.90347  2.73739  3.18146  2.89801  2.37887  2.77519  2.98518  4.58477  3.61503
          0.02105  4.26714  4.98948  0.61958  0.77255  0.68450  0.70187
    437   2.81291  5.42118  2.44096  1.48641  4.73285  3.39069  3.77980  4.22091  2.43064  3.71324  4.51460  1.80813  3.92346  2.91802  3.14455  2.83353  3.16756  3.80186  5.86422  4.42099    490 e - - -
          2.68618  4.42225  2.77519  2.73123  3.46354  2.40513  3.72494  3.29354  2.67741  2.69355  4.24690  2.90347  2.73739  3.18146  2.89801  2.37887  2.77519  2.98518  4.58477  3.61503
          0.02105  4.26714  4.98948  0.61958  0.77255  0.68450  0.70187
    438   2.49446  5.02290  2.07877  2.39395  4.41001  3.38271  3.71362  3.86532  2.52051  3.29105  4.19340  2.69732  3.67860  2.84386  3.01166  1.85137  2.75772  3.46469  5.59505  4.21130    491 s - - -
          2.68618  4.42225  2.77519  2.73123  3.46354  2.40513  3.72494  3.29354  2.67741  2.69355  4.24690  2.90347  2.73739  3.18146  2.89801  2.37887  2.77519  2.98518  4.58477  3.61503
          0.02105  4.26714  4.98948  0.61958  0.77255  0.68450  0.70187
    439   2.76176  5.27364  1.84359  2.15313  4.59389  2.87702  3.20735  4.08135  2.36784  3.56724  4.33191  2.85836  3.85837  2.28145  2.99529  2.58655  3.00445  3.65306  5.71027  4.28219    492 d - - -
          2.68618  4.42225  2.77519  2.73123  3.46354  2.40513  3.72494  3.29354  2.67741  2.69355  4.24690  2.90347  2.73739  3.18146  2.89801  2.37887  2.77519  2.98518  4.58477  3.61503
          0.02105  4.26714  4.98948  0.61958  0.77255  0.68450  0.70187
    440   2.07093  4.66381  2.92919  2.61845  4.04059  2.01025  3.79026  3.44222  2.63929  3.08064  3.38191  2.98047  3.86930  2.97299  3.08061  2.61425  2.63127  3.11154  5.35114  4.04636    493 g - - -
          2.68618  4.42225  2.77519  2.73123  3.46354  2.40513  3.72494  3.29354  2.67741  2.69355  4.24690  2.90347  2.73739  3.18146  2.89801  2.37887  2.77519  2.98518  4.58477  3.61503
          0.02105  4.26714  4.98948  0.61958  0.77255  0.68450  0.70187
    441   2.68176  4.63426  3.20378  2.71271  3.84835  3.51142  3.62225  3.26341  2.61465  2.38499  3.78786  3.17247  1.84185  2.94523  2.92801  2.58611  2.93325  2.98924  5.20257  3.91594    494 p - - -
          2.68618  4.42225  2.77519  2.73123  3.46354  2.40513  3.72494  3.29354  2.67741  2.69355  4.24690  2.90347  2.73739  3.18146  2.89801  2.37887  2.77519  2.98518  4.58477  3.61503
          0.02105  4.26714  4.98948  0.61958  0.77255  0.68450  0.70187
    442   2.19104  2.38194  3.18616  3.07765  4.11568  1.78876  4.12397  3.51271  3.08387  3.19322  4.03402  3.35796  3.85798  3.37992  3.45091  2.03401  2.83601  3.10578  5.48268  4.24550    495 g - - -
          2.68618  4.42225  2.77519  2.73123  3.46354  2.40513  3.72494  3.29354  2.67741  2.69355  4.24690  2.90347  2.73739  3.18146  2.89801  2.37887  2.77519  2.98518  4.58477  3.61503
          0.02105  4.26714  4.98948  0.61958  0.77255  0.68450  0.70187
    443   2.63057  3.91958  3.09433  2.56144  3.97648  3.29940  2.23926  3.40279  2.54451  3.03060  3.86263  2.68748  3.87706  2.89932  2.98370  2.13321  2.87771  3.09370  5.28426  3.78214    496 s - - -
          2.68618  4.42225  2.77519  2.73123  3.46354  2.40513  3.72494  3.29354  2.67741  2.69355  4.24690  2.90347  2.73739  3.18146  2.89801  2.37887  2.77519  2.98518  4.58477  3.61503
          0.02105  4.26714  4.98948  0.61958  0.77255  0.68450  0.70187
    444   2.61231  4.37749  3.46604  2.91976  2.54123  3.17268  3.86658  2.70917  2.87204  2.63762  3.52774  3.25829  3.96732  3.18685  3.08279  1.81600  2.86493  2.69013  4.97611  3.71828    497 s - - -
          2.68618  4.42225  2.77519  2.73123  3.46354  2.40513  3.72494  3.29354  2.67741  2.69355  4.24690  2.90347  2.73739  3.18146  2.89801  2.37887  2.77519  2.98518  4.58477  3.61503
          0.02105  4.26714  4.98948  0.61958  0.77255  0.68450  0.70187
    445   2.78037  4.81747  3.24674  2.60565  4.05367  3.58604  3.74017  3.39798  1.58723  2.10009  3.90695  3.06685  3.97624  2.91879  2.70879  2.85169  2.95844  3.00188  5.30874  4.03892    498 k - - -
          2.68618  4.42225  2.77519  2.73123  3.46354  2.40513  3.72494  3.29354  2.67741  2.69355  4.24690  2.90347  2.73739  3.18146  2.89801  2.37887  2.77519  2.98518  4.58477  3.61503
          0.02105  4.26714  4.98948  0.61958  0.77255  0.68450  0.70187
    446   2.60511  4.13170  4.09959  3.51354  2.89518  3.75799  4.05963  2.46790  3.32239  1.78207  2.09490  3.73123  4.12231  3.61537  3.35598  2.96153  2.81404  2.25743  4.74233  3.55393    499 l - - -
          2.68618  4.42225  2.77519  2.73123  3.46354  2.40513  3.72494  3.29354  2.67741  2.69355  4.24690  2.90347  2.73739  3.18146  2.89801  2.37887  2.77519  2.98518  4.58477  3.61503
          0.05912  4.26714  3.13757  0.61958  0.77255  0.68450  0.70187
    447   2.60770  4.41883  3.37236  2.75834  3.41356  3.54669  3.81054  2.65890  2.77488  2.64909  3.41995  3.24596  3.10040  3.09267  3.15913  2.31435  2.11029  2.59113  5.00662  3.75576    500 t - - -
          2.68618  4.42225  2.77519  2.73123  3.46354  2.40513  3.72494  3.29354  2.67741  2.69355  4.24690  2.90347  2.73739  3.18146  2.89801  2.37887  2.77519  2.98518  4.58477  3.61503
          0.02186  4.22987  4.95222  0.61958  0.77255  0.64685  0.74170
    448   2.82442  5.22209  2.63083  1.46004  4.53134  3.27812  3.22323  4.00681  2.56200  3.53342  4.33599  2.90455  2.35064  2.89022  3.04117  2.78472  3.07760  3.61594  5.69902  4.29717    501 e - - -
          2.68618  4.42225  2.77519  2.73123  3.46354  2.40513  3.72494  3.29354  2.67741  2.69355  4.24690  2.90347  2.73739  3.18146  2.89801  2.37887  2.77519  2.98518  4.58477  3.61503
          0.02105  4.26714  4.98948  0.61958  0.77255  0.68450  0.70187
    449   2.29972  4.46684  3.35790  2.82325  3.27897  3.45685  3.86483  3.12326  2.79647  2.57842  3.69356  3.24307  3.01361  3.12079  3.18960  1.69745  2.86160  2.84949  5.15075  3.88409    502 s - - -
          2.68618  4.42225  2.77519  2.73123  3.46354  2.40513  3.72494  3.29354  2.67741  2.69355  4.24690  2.90347  2.73739  3.18146  2.89801  2.37887  2.77519  2.98518  4.58477  3.61503
          0.02105  4.26714  4.98948  0.61958  0.77255  0.68450  0.70187
    450   1.83955  4.58678  3.20942  2.72901  4.10160  3.33750  3.29484  3.51525  2.73052  3.15506  3.98602  3.15952  3.44548  3.07229  3.14859  1.65315  2.87346  3.04019  5.41553  4.12295    503 s - - -
          2.68618  4.42225  2.77519  2.73123  3.46354  2.40513  3.72494  3.29354  2.67741  2.69355  4.24690  2.90347  2.73739  3.18146  2.89801  2.37887  2.77519  2.98518  4.58477  3.61503
          0.02105  4.26714  4.98948  0.61958  0.77255  0.68450  0.70187
    451   2.66123  4.89101  2.50137  2.19365  4.13362  3.45103  3.50386  3.36482  2.48310  2.11397  3.96343  2.76653  3.85918  2.82619  2.95177  2.51397  2.89516  3.22633  5.38768  4.04245    504 l - - -
          2.68618  4.42225  2.77519  2.73123  3.46354  2.40513  3.72494  3.29354  2.67741  2.69355  4.24690  2.90347  2.73739  3.18146  2.89801  2.37887  2.77519  2.98518  4.58477  3.61503
          0.02105  4.26714  4.98948  0.61958  0.77255  0.68450  0.70187
    452   2.63393  4.46147  3.35576  2.79326  2.71983  3.56811  3.19155  2.98711  2.75307  2.55753  3.55821  3.23735  3.70655  2.21220  3.14109  2.72466  2.86534  2.43349  4.99044  3.45425    505 q - - -
          2.68618  4.42225  2.77519  2.73123  3.46354  2.40513  3.72494  3.29354  2.67741  2.69355  4.24690  2.90347  2.73739  3.18146  2.89801  2.37887  2.77519  2.98518  4.58477  3.61503
          0.02105  4.26714  4.98948  0.61958  0.77255  0.68450  0.70187
    453   2.72785  5.14946  2.74721  2.31437  4.46772  3.43351  3.66096  3.76436  1.90989  3.43693  4.21194  1.91713  3.86120  2.67663  2.85427  2.47641  2.96175  3.52883  5.59224  4.20734    506 k - - -
          2.68618  4.42225  2.77519  2.73123  3.46354  2.40513  3.72494  3.29354  2.67741  2.69355  4.24690  2.90347  2.73739  3.18146  2.89801  2.37887  2.77519  2.98518  4.58477  3.61503
          0.03820  4.26714  3.75260  0.61958  0.77255  0.68450  0.70187
    454   2.78270  5.09898  3.11504  2.35011  4.43717  3.53706  3.64448  3.36118  1.70707  3.36249  4.15873  3.03031  3.91706  2.67525  1.91876  2.64395  2.91634  3.48933  5.50097  4.18865    507 k - - -
          2.68623  4.42230  2.77465  2.73128  3.46358  2.40517  3.72499  3.29359  2.67745  2.69359  4.24694  2.90332  2.73744  3.18151  2.89805  2.37891  2.77524  2.98523  4.58482  3.61508
          0.32950  1.35483  3.78438  0.19159  1.74666  0.66681  0.72019
    455   2.82823  5.42943  1.15892  2.27095  4.88345  2.27999  3.91097  4.39850  2.92534  3.91032  4.74639  2.58960  3.94858  3.07800  3.51216  2.89310  3.28499  3.94187  6.07608  4.59019    509 d - - -
          2.68618  4.42225  2.77519  2.73123  3.46354  2.40513  3.72494  3.29354  2.67741  2.69355  4.24690  2.90347  2.73739  3.18146  2.89801  2.37887  2.77519  2.98518  4.58477  3.61503
          0.02139  4.25148  4.97383  0.61958  0.77255  0.70161  0.68476
    456   2.66605  4.93025  2.15270  2.44758  4.42294  2.80077  3.79110  3.87550  2.63605  3.44174  4.23873  2.87756  3.85927  2.93798  3.12378  1.61203  2.96393  3.13683  5.63895  4.26680    510 s - - -
          2.68618  4.42225  2.77519  2.73123  3.46354  2.40513  3.72494  3.29354  2.67741  2.69355  4.24690  2.90347  2.73739  3.18146  2.89801  2.37887  2.77519  2.98518  4.58477  3.61503
          0.02139  4.25148  4.97383  0.61958  0.77255  0.70161  0.68476
    457   2.11375  3.63754  3.64539  3.08548  3.14190  3.57869  3.91901  2.79306  3.02464  2.52075  3.42398  3.43254  3.99557  3.31106  3.34098  2.03205  2.85264  2.56888  4.87555  2.63494    511 s - - -
          2.68618  4.42225  2.77519  2.73123  3.46354  2.40513  3.72494  3.29354  2.67741  2.69355  4.24690  2.90347  2.73739  3.18146  2.89801  2.37887  2.77519  2.98518  4.58477  3.61503
          0.02139  4.25148  4.97383  0.61958  0.77255  0.70161  0.68476
    458   2.62269  2.40755  4.08372  3.49791  2.93296  3.72321  3.19323  2.53807  3.37370  2.02132  2.61406  3.70230  4.09190  3.59452  3.55268  2.93358  2.85478  2.34701  4.67730  3.22917    512 l - - -
          2.68618  4.42225  2.77519  2.73123  3.46354  2.40513  3.72494  3.29354  2.67741  2.69355  4.24690  2.90347  2.73739  3.18146  2.89801  2.37887  2.77519  2.98518  4.58477  3.61503
          0.02139  4.25148  4.97383  0.61958  0.77255  0.70161  0.68476
    459   2.54530  4.45287  3.42506  3.00559  3.95062  3.33038  4.05174  3.33181  2.96082  2.32499  3.94129  3.34264  3.50333  3.31909  3.30686  1.24692  2.91494  3.01017  5.36129  4.08104    513 s - - -
          2.68618  4.42225  2.77519  2.73123  3.46354  2.40513  3.72494  3.29354  2.67741  2.69355  4.24690  2.90347  2.73739  3.18146  2.89801  2.37887  2.77519  2.98518  4.58477  3.61503
          0.02139  4.25148  4.97383  0.61958  0.77255  0.70161  0.68476
    460   2.61283  5.23932  2.53633  1.48538  4.55362  3.26453  3.69374  4.03137  2.47274  3.53447  4.31003  2.86344  3.60072  2.41212  3.01031  2.51694  3.00972  3.61761  5.69151  4.27210    514 e - - -
          2.68618  4.42225  2.77519  2.73123  3.46354  2.40513  3.72494  3.29354  2.67741  2.69355  4.24690  2.90347  2.73739  3.18146  2.89801  2.37887  2.77519  2.98518  4.58477  3.61503
          0.02139  4.25148  4.97383  0.61958  0.77255  0.70161  0.68476
    461   2.55609  4.58656  3.21705  2.71856  4.05625  2.21728  3.85228  3.22868  2.69257  2.98747  3.94089  3.15398  3.65759  3.04783  2.96126  1.65452  2.86945  3.11295  5.37317  4.08427    515 s - - -
          2.68618  4.42225  2.77519  2.73123  3.46354  2.40513  3.72494  3.29354  2.67741  2.69355  4.24690  2.90347  2.73739  3.18146  2.89801  2.37887  2.77519  2.98518  4.58477  3.61503
          0.02139  4.25148  4.97383  0.61958  0.77255  0.70161  0.68476
    462   2.99592  5.27453  3.28359  2.60170  4.70494  3.44485  3.67698  4.08440  1.45112  3.52320  4.34428  2.81017  4.03680  2.79681  1.60552  2.96918  3.18226  3.72235  5.58607  4.34587    516 k - - -
          2.68618  4.42225  2.77519  2.73123  3.46354  2.40513  3.72494  3.29354  2.67741  2.69355  4.24690  2.90347  2.73739  3.18146  2.89801  2.37887  2.77519  2.98518  4.58477  3.61503
          0.02139  4.25148  4.97383  0.61958  0.77255  0.70161  0.68476
    463   2.62658  4.52169  2.53752  2.53248  3.69198  3.20469  3.77286  2.54461  2.68741  2.69142  2.69178  3.17545  3.92466  3.01464  3.09812  2.76713  2.82715  2.50435  5.08462  3.81539    517 v - - -
          2.68618  4.42225  2.77519  2.73123  3.46354  2.40513  3.72494  3.29354  2.67741  2.69355  4.24690  2.90347  2.73739  3.18146  2.89801  2.37887  2.77519  2.98518  4.58477  3.61503
          0.02139  4.25148  4.97383  0.61958  0.77255  0.70161  0.68476
    464   2.48558  4.54343  3.24516  2.23754  3.72489  3.53842  3.78767  3.06409  2.59106  1.88904  3.64669  3.18210  3.93678  3.02870  3.07644  2.61704  2.88365  2.60640  5.11299  3.84575    518 l - - -
          2.68619  4.42226  2.77520  2.73124  3.46355  2.40513  3.72495  3.29355  2.67741  2.69356  4.24690  2.90347  2.73740  3.18147  2.89801  2.37887  2.77520  2.98519  4.58399  3.61504
          0.08253  2.89335  3.73694  0.44814  1.01837  0.70161  0.68476
    465   2.74511  4.90803  3.03634  1.73005  4.08838  3.51202  3.69318  3.56552  2.39936  3.15122  3.98762  3.04438  3.91770  2.67980  2.62873  2.77578  2.97071  3.25376  2.62427  4.00411    520 e - - -
          2.68618  4.42225  2.77519  2.73123  3.46354  2.40513  3.72494  3.29354  2.67741  2.69355  4.24690  2.90347  2.73739  3.18146  2.89801  2.37887  2.77519  2.98518  4.58477  3.61503
          0.05285  4.23443  3.29723  0.61958  0.77255  0.68598  0.70037
    466   2.76052  5.11046  2.85929  2.28448  4.43426  3.45508  3.66956  3.87298  2.25468  3.39522  4.19083  2.95026  3.88488  1.94874  2.68557  1.92788  2.99171  3.49751  5.55509  4.20276    521 s - - -
          2.68618  4.42225  2.77519  2.73123  3.46354  2.40513  3.72494  3.29354  2.67741  2.69355  4.24690  2.90347  2.73739  3.18146  2.89801  2.37887  2.77519  2.98518  4.58477  3.61503
          0.02207  4.22043  4.94278  0.61958  0.77255  0.73395  0.65395
    467   2.69147  5.02919  2.72094  1.73031  4.31913  3.29431  3.67271  3.76103  2.46919  3.31881  4.11338  2.91038  2.62073  2.67757  2.95069  2.68106  2.93281  2.87370  5.51830  4.14277    522 e - - -
          2.68618  4.42225  2.77519  2.73123  3.46354  2.40513  3.72494  3.29354  2.67741  2.69355  4.24690  2.90347  2.73739  3.18146  2.89801  2.37887  2.77519  2.98518  4.58477  3.61503
          0.02207  4.22043  4.94278  0.61958  0.77255  0.73395  0.65395
    468   2.57992  4.83934  3.02740  2.41152  4.08439  3.45663  3.29215  3.30257  2.23856  3.09777  3.71527  2.98477  3.84568  2.41303  2.80583  2.66313  2.14986  3.02641  5.33428  4.00193    523 t - - -
          2.68618  4.42225  2.77519  2.73123  3.46354  2.40513  3.72494  3.29354  2.67741  2.69355  4.24690  2.90347  2.73739  3.18146  2.89801  2.37887  2.77519  2.98518  4.58477  3.61503
          0.02207  4.22043  4.94278  0.61958  0.77255  0.73395  0.65395
    469   2.17752  3.30888  4.24854  3.65744  2.87851  3.76100  4.07916  2.13574  3.51370  2.22616  3.17243  3.80277  4.12737  3.70899  3.64502  3.05843  2.86190  1.96751  4.68810  2.60827    524 v - - -
          2.68618  4.42225  2.77519  2.73123  3.46354  2.40513  3.72494  3.29354  2.67741  2.69355  4.24690  2.90347  2.73739  3.18146  2.89801  2.37887  2.77519  2.98518  4.58477  3.61503
          0.02207  4.22043  4.94278  0.61958  0.77255  0.67206  0.71469
    470   2.77647  5.11144  2.82925  1.46307  4.41238  3.45984  3.69429  3.83546  2.12819  3.38205  4.18917  2.95526  3.89869  2.72577  2.82670  2.75873  3.01005  2.90959  5.56368  4.20671    525 e - - -
          2.68618  4.42225  2.77519  2.73123  3.46354  2.40513  3.72494  3.29354  2.67741  2.69355  4.24690  2.90347  2.73739  3.18146  2.89801  2.37887  2.77519  2.98518  4.58477  3.61503
          0.02141  4.25035  4.97270  0.61958  0.77255  0.70282  0.68356
    471   1.83547  4.22096  3.83905  3.17406  2.35321  3.69191  4.01341  2.51831  3.19107  2.32157  3.33080  3.58070  4.08026  3.45955  3.46246  2.97181  2.68567  2.22623  4.85763  3.64521    526 a - - -
          2.68618  4.42225  2.77519  2.73123  3.46354  2.40513  3.72494  3.29354  2.67741  2.69355  4.24690  2.90347  2.73739  3.18146  2.89801  2.37887  2.77519  2.98518  4.58477  3.61503
          0.03630  4.25035  3.84496  0.61958  0.77255  0.66681  0.72019
    472   2.63198  5.12909  2.37133  2.03750  4.48400  2.87880  3.71204  3.95025  2.53394  3.47815  4.26071  2.89040  3.85753  2.84093  3.03897  1.77859  2.74159  3.54405  5.65343  4.24998    527 s - - -
          2.68618  4.42225  2.77519  2.73123  3.46354  2.40513  3.72494  3.29354  2.67741  2.69355  4.24690  2.90347  2.73739  3.18146  2.89801  2.37887  2.77519  2.98518  4.58477  3.61503
          0.02136  4.25281  4.97516  0.61958  0.77255  0.70017  0.68617
    473   2.64374  4.89957  2.98806  1.84154  4.15653  3.45198  3.41356  3.58211  2.42284  2.96739  2.89332  2.77166  3.71543  2.66670  2.82583  2.66124  2.77781  3.24250  5.38608  4.04052    528 e - - -
          2.68618  4.42225  2.77519  2.73123  3.46354  2.40513  3.72494  3.29354  2.67741  2.69355  4.24690  2.90347  2.73739  3.18146  2.89801  2.37887  2.77519  2.98518  4.58477  3.61503
          0.02136  4.25281  4.97516  0.61958  0.77255  0.66933  0.71754
    474   2.40213  4.49748  2.82310  2.36094  4.22765  3.43769  3.63437  3.66636  2.05703  3.08160  4.01316  2.75929  3.52180  2.76040  2.81462  2.14537  2.83063  3.30512  4.80480  4.06686    529 k - - -
          2.68618  4.42225  2.77519  2.73123  3.46354  2.40513  3.72494  3.29354  2.67741  2.69355  4.24690  2.90347  2.73739  3.18146  2.89801  2.37887  2.77519  2.98518  4.58477  3.61503
          0.02105  4.26714  4.98948  0.61958  0.77255  0.68450  0.70187
    475   2.63085  4.48083  3.32370  2.76890  3.73962  1.93758  3.87380  2.18151  2.78454  2.79795  3.67987  3.25969  3.95349  3.14217  2.96668  2.58215  2.90102  2.82492  5.13911  3.88646    530 g - - -
          2.68618  4.42225  2.77519  2.73123  3.46354  2.40513  3.72494  3.29354  2.67741  2.69355  4.24690  2.90347  2.73739  3.18146  2.89801  2.37887  2.77519  2.98518  4.58477  3.61503
          0.02105  4.26714  4.98948  0.61958  0.77255  0.68450  0.70187
    476   2.59939  5.25003  2.64493  1.47013  4.57187  2.87571  3.72102  4.03936  2.44398  3.54804  4.33639  2.89024  3.89132  2.28030  2.98906  2.75995  3.05322  3.63567  5.70657  4.30096    531 e - - -
          2.68618  4.42225  2.77519  2.73123  3.46354  2.40513  3.72494  3.29354  2.67741  2.69355  4.24690  2.90347  2.73739  3.18146  2.89801  2.37887  2.77519  2.98518  4.58477  3.61503
          0.02105  4.26714  4.98948  0.61958  0.77255  0.68450  0.70187
    477   2.81097  5.03868  2.72673  2.48633  4.39028  3.39341  3.21134  3.94432  2.65456  3.50737  4.34187  1.27088  3.94113  3.01891  3.08002  2.62381  2.95677  3.55728  5.63639  4.24550    532 n - - -
          2.68618  4.42225  2.77519  2.73123  3.46354  2.40513  3.72494  3.29354  2.67741  2.69355  4.24690  2.90347  2.73739  3.18146  2.89801  2.37887  2.77519  2.98518  4.58477  3.61503
          0.02105  4.26714  4.98948  0.61958  0.77255  0.68450  0.70187
    478   2.66976  4.74293  3.05673  1.71014  3.65376  3.35491  3.73672  3.32593  2.57535  2.25773  3.82999  3.06607  3.49125  2.92301  3.01318  2.73948  2.90747  3.04357  5.27064  3.95608    533 e - - -
          2.68618  4.42225  2.77519  2.73123  3.46354  2.40513  3.72494  3.29354  2.67741  2.69355  4.24690  2.90347  2.73739  3.18146  2.89801  2.37887  2.77519  2.98518  4.58477  3.61503
          0.02105  4.26714  4.98948  0.61958  0.77255  0.68450  0.70187
    479   3.06168  5.31788  3.15123  2.56457  4.74449  3.65532  3.72570  4.12672  1.04210  3.57464  4.41327  2.78826  4.06930  2.85582  2.31191  3.03051  3.25576  3.77217  5.63945  4.39810    534 k - - -
          2.68618  4.42225  2.77519  2.73123  3.46354  2.40513  3.72494  3.29354  2.67741  2.69355  4.24690  2.90347  2.73739  3.18146  2.89801  2.37887  2.77519  2.98518  4.58477  3.61503
          0.02105  4.26714  4.98948  0.61958  0.77255  0.68450  0.70187
    480   2.71191  4.99359  2.84029  1.86872  4.19176  3.29304  2.07062  3.69373  2.45757  3.26031  4.06793  2.96429  3.87754  2.82775  2.91049  2.71436  2.94600  3.34687  4.38726  4.05240    535 e - - -
          2.68618  4.42225  2.77519  2.73123  3.46354  2.40513  3.72494  3.29354  2.67741  2.69355  4.24690  2.90347  2.73739  3.18146  2.89801  2.37887  2.77519  2.98518  4.58477  3.61503
          0.02105  4.26714  4.98948  0.61958  0.77255  0.68450  0.70187
    481   2.99619  5.31943  3.05591  2.42052  4.72149  3.60863  3.70751  4.12367  1.43950  3.57114  4.39293  3.09037  4.02427  1.75123  2.45875  2.95689  3.19715  3.75330  5.64739  4.37138    536 k - - -
          2.68618  4.42225  2.77519  2.73123  3.46354  2.40513  3.72494  3.29354  2.67741  2.69355  4.24690  2.90347  2.73739  3.18146  2.89801  2.37887  2.77519  2.98518  4.58477  3.61503
          0.02105  4.26714  4.98948  0.61958  0.77255  0.68450  0.70187
    482   2.64100  5.11030  2.33726  2.32531  4.43015  2.95903  3.65028  3.72553  1.69333  3.40823  4.17786  2.90381  3.84114  2.76608  2.88717  2.66285  2.69041  3.49006  5.57110  4.18026    537 k - - -
          2.68618  4.42225  2.77519  2.73123  3.46354  2.40513  3.72494  3.29354  2.67741  2.69355  4.24690  2.90347  2.73739  3.18146  2.89801  2.37887  2.77519  2.98518  4.58477  3.61503
          0.02105  4.26714  4.98948  0.61958  0.77255  0.68450  0.70187
    483   2.55029  4.54576  3.29164  2.79312  4.04536  3.35418  3.89835  3.43459  2.74277  2.88789  3.93890  3.20477  3.61423  3.10654  2.98165  1.58961  2.00458  3.09022  5.37505  4.09959    538 s - - -
          2.68618  4.42225  2.77519  2.73123  3.46354  2.40513  3.72494  3.29354  2.67741  2.69355  4.24690  2.90347  2.73739  3.18146  2.89801  2.37887  2.77519  2.98518  4.58477  3.61503
          0.05204  4.26714  3.30525  0.61958  0.77255  0.68450  0.70187
    484   2.51924  2.18235  4.18506  3.61463  2.71579  3.23036  4.12101  2.45916  3.48632  2.26594  3.26261  3.77473  4.11584  3.70151  3.65114  3.01526  2.87857  1.87468  4.78662  3.59018    539 v - - -
          2.68618  4.42225  2.77519  2.73123  3.46354  2.40513  3.72494  3.29354  2.67741  2.69355  4.24690  2.90347  2.73739  3.18146  2.89801  2.37887  2.77519  2.98518  4.58477  3.61503
          0.02171  4.23680  4.95915  0.61958  0.77255  0.71715  0.66971
    485   1.89502  4.28394  3.67213  3.21438  3.65774  2.97165  4.09532  2.92293  3.15090  1.51089  3.63204  3.48764  3.97417  3.46131  3.44385  2.67570  2.88141  2.66923  5.13023  3.91016    540 l - - -
          2.68618  4.42225  2.77519  2.73123  3.46354  2.40513  3.72494  3.29354  2.67741  2.69355  4.24690  2.90347  2.73739  3.18146  2.89801  2.37887  2.77519  2.98518  4.58477  3.61503
          0.02171  4.23680  4.95915  0.61958  0.77255  0.71715  0.66971
    486   2.94711  5.43843  2.35726  1.11714  4.75364  2.98796  3.80651  4.23852  2.43510  3.74170  4.56108  2.84577  3.93355  2.95525  3.19757  2.86662  3.21336  3.82664  5.89930  4.45467    541 e - - -
          2.68618  4.42225  2.77519  2.73123  3.46354  2.40513  3.72494  3.29354  2.67741  2.69355  4.24690  2.90347  2.73739  3.18146  2.89801  2.37887  2.77519  2.98518  4.58477  3.61503
          0.02171  4.23680  4.95915  0.61958  0.77255  0.71715  0.66971
    487   2.63868  4.45379  3.36755  2.72643  2.41730  3.57193  2.74660  2.97854  2.74443  2.29625  3.55190  2.97480  3.95387  3.00787  2.92536  2.81022  2.86917  2.73986  4.95801  3.53040    542 l - - -
          2.68629  4.42228  2.77538  2.73144  3.46370  2.40534  3.72516  3.29375  2.67752  2.69339  4.24711  2.90311  2.73757  3.18167  2.89794  2.37795  2.77520  2.98533  4.58498  3.61524
          0.55390  0.97571  3.02890  1.04186  0.43510  0.65342  0.73452
    488   3.03958  5.63907  1.76261  1.14266  4.94256  2.91929  3.86462  4.47006  2.87143  3.94980  4.78597  2.79245  3.94822  3.02406  3.47176  2.92178  3.32561  4.02619  6.10032  4.58767    547 e - - -
          2.68618  4.42225  2.77519  2.73123  3.46354  2.40513  3.72494  3.29354  2.67741  2.69355  4.24690  2.90347  2.73739  3.18146  2.89801  2.37887  2.77519  2.98518  4.58477  3.61503
          0.02194  4.22620  4.94854  0.61958  0.77255  0.72809  0.65938
    489   2.62449  4.40940  2.84667  2.41774  3.75152  3.43287  3.28785  3.60894  2.41131  3.18254  3.97701  2.29128  3.82717  2.76884  2.51740  2.17372  2.85690  3.25882  5.39493  4.03951    548 s - - -
          2.68618  4.42225  2.77519  2.73123  3.46354  2.40513  3.72494  3.29354  2.67741  2.69355  4.24690  2.90347  2.73739  3.18146  2.89801  2.37887  2.77519  2.98518  4.58477  3.61503
          0.02194  4.22620  4.94854  0.61958  0.77255  0.64343  0.74546
    490   2.67909  5.01254  2.58460  2.40888  4.30088  3.44056  3.65748  3.59749  2.41177  3.17736  4.08395  2.94260  2.10166  2.37366  2.71156  2.67384  2.91319  3.37673  5.48561  4.12000    549 p - - -
          2.68618  4.42225  2.77519  2.73123  3.46354  2.40513  3.72494  3.29354  2.67741  2.69355  4.24690  2.90347  2.73739  3.18146  2.89801  2.37887  2.77519  2.98518  4.58477  3.61503
          0.02105  4.26714  4.98948  0.61958  0.77255  0.68450  0.70187
    491   2.52524  2.12055  3.56112  3.00965  3.50689  3.55486  3.17975  2.87380  2.93570  2.59170  3.48650  3.38070  3.69931  3.25156  3.26693  2.83287  2.26607  2.63998  4.95528  3.49144    550 c - - -
          2.68618  4.42225  2.77519  2.73123  3.46354  2.40513  3.72494  3.29354  2.67741  2.69355  4.24690  2.90347  2.73739  3.18146  2.89801  2.37887  2.77519  2.98518  4.58477  3.61503
          0.02105  4.26714  4.98948  0.61958  0.77255  0.68450  0.70187
    492   2.55015  5.24371  2.14793  2.22052  4.55657  1.87529  3.72859  4.02940  2.56261  3.54631  4.33435  2.87328  3.88256  2.47802  2.98225  2.74897  3.04739  3.62518  5.71595  4.29806    551 g - - -
          2.68618  4.42225  2.77519  2.73123  3.46354  2.40513  3.72494  3.29354  2.67741  2.69355  4.24690  2.90347  2.73739  3.18146  2.89801  2.37887  2.77519  2.98518  4.58477  3.61503
          0.02105  4.26714  4.98948  0.61958  0.77255  0.68450  0.70187
    493   2.47352  4.14009  3.33496  2.78319  3.71478  3.49306  3.82288  3.00935  2.68865  2.77627  3.64526  3.16297  3.67132  3.07634  3.14259  2.41594  1.71321  2.82319  5.10843  3.57748    552 t - - -
          2.68618  4.42225  2.77519  2.73123  3.46354  2.40513  3.72494  3.29354  2.67741  2.69355  4.24690  2.90347  2.73739  3.18146  2.89801  2.37887  2.77519  2.98518  4.58477  3.61503
          0.02105  4.26714  4.98948  0.61958  0.77255  0.68450  0.70187
    494   2.63281  4.49799  2.72419  2.53352  3.74152  3.47625  3.32185  3.36954  2.52838  2.55221  3.83133  2.95271  3.87247  2.87312  2.97844  1.83777  2.86764  3.06874  5.26177  3.94073    553 s - - -
          2.68618  4.42225  2.77519  2.73123  3.46354  2.40513  3.72494  3.29354  2.67741  2.69355  4.24690  2.90347  2.73739  3.18146  2.89801  2.37887  2.77519  2.98518  4.58477  3.61503
          0.02105  4.26714  4.98948  0.61958  0.77255  0.68450  0.70187
    495   2.57736  4.45822  3.40524  2.93456  3.83054  3.40808  3.96958  3.19626  2.89337  1.98494  3.79164  3.31184  2.71819  3.23784  3.25542  1.70045  2.90160  2.91145  5.24507  3.97977    554 s - - -
          2.68618  4.42225  2.77519  2.73123  3.46354  2.40513  3.72494  3.29354  2.67741  2.69355  4.24690  2.90347  2.73739  3.18146  2.89801  2.37887  2.77519  2.98518  4.58477  3.61503
          0.09522  4.26714  2.56650  0.61958  0.77255  0.68450  0.70187
    496   2.74229  5.14626  2.93494  1.79121  4.49243  3.46605  3.62358  3.93635  1.97960  3.42384  4.20168  2.94474  3.86790  2.26299  2.47136  2.71265  2.89353  3.41429  5.55149  4.20023    555 e - - -
          2.68618  4.42225  2.77519  2.73123  3.46354  2.40513  3.72494  3.29354  2.67741  2.69355  4.24690  2.90347  2.73739  3.18146  2.89801  2.37887  2.77519  2.98518  4.58477  3.61503
          0.02265  4.19457  4.91692  0.61958  0.77255  0.75937  0.63104
    497   2.59199  4.31416  3.62043  3.09320  3.52716  3.51995  3.97662  2.82622  2.99745  2.47925  1.82879  3.43182  3.69244  3.32578  3.31032  2.16407  2.87892  2.54873  5.01298  3.78322    556 m - - -
          2.68618  4.42225  2.77519  2.73123  3.46354  2.40513  3.72494  3.29354  2.67741  2.69355  4.24690  2.90347  2.73739  3.18146  2.89801  2.37887  2.77519  2.98518  4.58477  3.61503
          0.02265  4.19457  4.91692  0.61958  0.77255  0.75937  0.63104
    498   2.61812  3.36108  3.99798  3.41759  1.96880  3.69699  3.99464  2.54207  3.29307  2.11337  3.22824  3.65256  4.07464  3.53849  2.97067  2.86558  2.85508  2.25818  4.70632  3.48177    557 f - - -
          2.68618  4.42225  2.77519  2.73123  3.46354  2.40513  3.72494  3.29354  2.67741  2.69355  4.24690  2.90347  2.73739  3.18146  2.89801  2.37887  2.77519  2.98518  4.58477  3.61503
          0.02265  4.19457  4.91692  0.61958  0.77255  0.75937  0.63104
    499   2.15392  4.77128  2.46110  2.48690  4.06967  3.41156  3.68899  3.47712  2.50442  2.67089  3.91150  2.99505  3.29974  2.84666  2.96447  2.26867  2.81633  3.04818  5.34414  4.01431    558 a - - -
          2.68618  4.42225  2.77519  2.73123  3.46354  2.40513  3.72494  3.29354  2.67741  2.69355  4.24690  2.90347  2.73739  3.18146  2.89801  2.37887  2.77519  2.98518  4.58477  3.61503
          0.02265  4.19457  4.91692  0.61958  0.77255  0.61600  0.77674
    500   2.62353  4.40153  3.42440  2.85992  3.55606  3.57645  3.83234  2.64103  2.81241  2.36953  3.17157  3.05529  3.96293  3.13085  3.07856  1.90003  2.65046  2.60678  4.98520  3.74058    559 s - - -
          2.68618  4.42225  2.77519  2.73123  3.46354  2.40513  3.72494  3.29354  2.67741  2.69355  4.24690  2.90347  2.73739  3.18146  2.89801  2.37887  2.77519  2.98518  4.58477  3.61503
          0.02105  4.26714  4.98948  0.61958  0.77255  0.68450  0.70187
    501   2.85838  5.24430  2.32717  1.92692  4.55310  3.39345  3.79361  4.01154  2.66737  3.39208  4.38063  2.89305  1.62264  2.94386  3.17565  2.81583  3.12263  3.62900  5.75281  4.34049    560 p - - -
          2.68618  4.42225  2.77519  2.73123  3.46354  2.40513  3.72494  3.29354  2.67741  2.69355  4.24690  2.90347  2.73739  3.18146  2.89801  2.37887  2.77519  2.98518  4.58477  3.61503
          0.03704  4.26714  3.80117  0.61958  0.77255  0.68450  0.70187
    502   2.62591  4.18961  3.60182  3.24045  2.24956  3.67783  3.95704  2.37856  3.15595  2.35486  2.44446  3.54831  4.05073  2.90546  3.42030  2.80288  2.85810  2.39572  4.78271  3.57032    561 f - - -
          2.68618  4.42225  2.77519  2.73123  3.46354  2.40513  3.72494  3.29354  2.67741  2.69355  4.24690  2.90347  2.73739  3.18146  2.89801  2.37887  2.77519  2.98518  4.58477  3.61503
          0.02139  4.25148  4.97383  0.61958  0.77255  0.66797  0.71898
    503   2.69035  5.00207  2.99783  2.39136  4.29263  3.14680  3.51937  3.72726  2.35025  3.27478  4.06678  2.97358  3.86509  1.77020  2.52738  2.42505  2.91712  3.36692  4.86880  4.11110    562 q - - -
          2.68618  4.42225  2.77519  2.73123  3.46354  2.40513  3.72494  3.29354  2.67741  2.69355  4.24690  2.90347  2.73739  3.18146  2.89801  2.37887  2.77519  2.98518  4.58477  3.61503
          0.02105  4.26714  4.98948  0.61958  0.77255  0.68450  0.70187
    504   2.49789  3.39674  3.40425  2.84023  3.63591  3.55770  3.83669  2.88282  2.29211  2.62372  3.44396  3.27029  3.95915  3.11216  3.14458  2.80666  1.86892  2.70914  5.05143  3.80174    563 t - - -
          2.68618  4.42225  2.77519  2.73123  3.46354  2.40513  3.72494  3.29354  2.67741  2.69355  4.24690  2.90347  2.73739  3.18146  2.89801  2.37887  2.77519  2.98518  4.58477  3.61503
          0.03025  4.26714  4.14904  0.61958  0.77255  0.68450  0.70187
    505   2.64344  5.07275  2.60006  2.35523  4.38525  3.41733  2.95732  3.84893  2.36477  3.03253  4.12392  2.50622  2.95443  2.57620  2.67767  2.40942  2.87527  3.44631  5.52439  4.13378    564 e - - -
          2.68618  4.42225  2.77519  2.73123  3.46354  2.40513  3.72494  3.29354  2.67741  2.69355  4.24690  2.90347  2.73739  3.18146  2.89801  2.37887  2.77519  2.98518  4.58477  3.61503
          0.02124  4.25813  4.98047  0.61958  0.77255  0.67485  0.71178
    506   2.62739  3.76921  2.95071  2.24661  3.91194  3.18033  2.65312  3.04935  2.53810  2.91574  3.48020  3.05422  3.87584  2.82428  2.90218  2.69880  2.85876  3.01965  5.23132  3.16332    565 e - - -
          2.68618  4.42225  2.77519  2.73123  3.46354  2.40513  3.72494  3.29354  2.67741  2.69355  4.24690  2.90347  2.73739  3.18146  2.89801  2.37887  2.77519  2.98518  4.58477  3.61503
          0.02105  4.26714  4.98948  0.61958  0.77255  0.68450  0.70187
    507   2.63584  4.20086  2.24309  2.43822  4.04379  3.46524  2.51182  3.36766  2.47859  2.66867  3.89132  3.00103  3.70586  2.82882  2.93823  2.67466  2.86764  3.14649  5.31936  3.82203    566 d - - -
          2.68618  4.42225  2.77519  2.73123  3.46354  2.40513  3.72494  3.29354  2.67741  2.69355  4.24690  2.90347  2.73739  3.18146  2.89801  2.37887  2.77519  2.98518  4.58477  3.61503
          0.02105  4.26714  4.98948  0.61958  0.77255  0.68450  0.70187
    508   3.21132  3.99106  4.73296  4.22742  1.14398  4.28599  4.24405  2.53869  4.06806  1.68358  3.27899  4.28882  4.61371  4.18513  4.16774  3.63639  3.45877  2.52874  4.53381  3.01482    567 f - - -
          2.68618  4.42225  2.77519  2.73123  3.46354  2.40513  3.72494  3.29354  2.67741  2.69355  4.24690  2.90347  2.73739  3.18146  2.89801  2.37887  2.77519  2.98518  4.58477  3.61503
          0.02105  4.26714  4.98948  0.61958  0.77255  0.68450  0.70187
    509   2.83458  5.21488  2.58471  1.33663  4.62950  3.39119  3.86639  4.07818  2.72455  3.63630  4.47579  2.94872  2.02127  3.02607  3.20002  2.86053  3.17979  3.68393  5.81813  4.42478    568 e - - -
          2.68618  4.42225  2.77519  2.73123  3.46354  2.40513  3.72494  3.29354  2.67741  2.69355  4.24690  2.90347  2.73739  3.18146  2.89801  2.37887  2.77519  2.98518  4.58477  3.61503
          0.02105  4.26714  4.98948  0.61958  0.77255  0.68450  0.70187
    510   2.73645  5.16863  2.84057  1.76552  4.49642  3.13140  3.65361  3.95546  2.20280  3.26190  4.22560  2.85431  3.86586  2.04734  2.75651  2.70261  2.96684  3.55256  5.59681  4.21653    569 e - - -
          2.68620  4.42227  2.77509  2.73125  3.46356  2.40515  3.72497  3.29356  2.67743  2.69345  4.24692  2.90349  2.73742  3.18149  2.89803  2.37889  2.77522  2.98505  4.58479  3.61505
          0.06330  2.90901  4.98948  0.80991  0.58861  0.68450  0.70187
    511   2.28760  4.52219  3.27757  2.77357  3.94976  2.97931  3.87770  3.33703  2.76634  3.00517  3.85326  2.80944  3.88428  3.09723  3.06607  1.81738  2.86126  2.18472  5.30247  4.02906    573 s - - -
          2.68618  4.42225  2.77519  2.73123  3.46354  2.40513  3.72494  3.29354  2.67741  2.69355  4.24690  2.90347  2.73739  3.18146  2.89801  2.37887  2.77519  2.98518  4.58477  3.61503
          0.02105  4.26714  4.98948  0.61958  0.77255  0.68450  0.70187
    512   2.60884  5.03617  2.88891  2.10108  4.34300  2.53159  3.64797  3.79256  2.34804  3.33027  4.10863  2.72755  3.66175  2.76894  2.64240  2.65574  2.25621  3.41051  5.51078  4.13560    574 e - - -
          2.68618  4.42225  2.77519  2.73123  3.46354  2.40513  3.72494  3.29354  2.67741  2.69355  4.24690  2.90347  2.73739  3.18146  2.89801  2.37887  2.77519  2.98518  4.58477  3.61503
          0.02105  4.26714  4.98948  0.61958  0.77255  0.68450  0.70187
    513   2.32774  5.11158  2.04406  1.91694  4.41965  3.27591  3.64901  3.88307  2.38737  3.40332  3.83303  2.89273  3.83558  2.73919  2.91947  2.60591  2.92071  3.37649  5.57074  4.17388    575 e - - -
          2.68618  4.42225  2.77519  2.73123  3.46354  2.40513  3.72494  3.29354  2.67741  2.69355  4.24690  2.90347  2.73739  3.18146  2.89801  2.37887  2.77519  2.98518  4.58477  3.61503
          0.02105  4.26714  4.98948  0.61958  0.77255  0.68450  0.70187
    514   2.65750  4.79324  2.07705  2.43844  3.14116  3.17579  3.53376  3.41901  2.53847  2.41883  3.87353  2.88890  3.87678  2.87398  2.99675  2.70671  2.89171  3.11475  5.29996  3.97039    576 d - - -
          2.68618  4.42225  2.77519  2.73123  3.46354  2.40513  3.72494  3.29354  2.67741  2.69355  4.24690  2.90347  2.73739  3.18146  2.89801  2.37887  2.77519  2.98518  4.58477  3.61503
          0.02105  4.26714  4.98948  0.61958  0.77255  0.68450  0.70187
    515   2.69347  4.29172  3.79762  3.22212  3.35712  3.71528  3.98452  2.68547  3.05422  1.37341  2.99965  3.55336  3.84279  3.20216  3.14200  2.93272  2.92644  2.44832  4.87864  3.67382    577 l - - -
          2.68618  4.42225  2.77519  2.73123  3.46354  2.40513  3.72494  3.29354  2.67741  2.69355  4.24690  2.90347  2.73739  3.18146  2.89801  2.37887  2.77519  2.98518  4.58477  3.61503
          0.02105  4.26714  4.98948  0.61958  0.77255  0.68450  0.70187
    516   2.85332  5.22088  2.71434  1.25146  4.51493  3.45554  3.73738  3.96223  2.21178  3.49427  4.30905  2.94292  3.93005  2.87619  2.89185  2.81771  2.97731  3.59141  5.65761  3.91033    578 e - - -
          2.68618  4.42225  2.77519  2.73123  3.46354  2.40513  3.72494  3.29354  2.67741  2.69355  4.24690  2.90347  2.73739  3.18146  2.89801  2.37887  2.77519  2.98518  4.58477  3.61503
          0.02105  4.26714  4.98948  0.61958  0.77255  0.68450  0.70187
    517   2.47430  4.24098  3.75318  3.18087  3.37273  3.67395  3.96408  1.86981  3.09543  2.37452  3.13718  3.51639  3.77364  3.38150  3.09144  2.94200  2.19349  2.38886  4.86210  3.64972    579 i - - -
          2.68618  4.42225  2.77519  2.73123  3.46354  2.40513  3.72494  3.29354  2.67741  2.69355  4.24690  2.90347  2.73739  3.18146  2.89801  2.37887  2.77519  2.98518  4.58477  3.61503
          0.02105  4.26714  4.98948  0.61958  0.77255  0.68450  0.70187
    518   2.69864  4.89910  3.08033  2.47498  4.14950  3.50080  3.67448  3.57499  2.38090  3.15884  3.97593  3.03005  3.89156  1.94817  2.50369  2.16679  2.92461  3.24930  3.70645  4.04716    580 q - - -
          2.68618  4.42225  2.77519  2.73123  3.46354  2.40513  3.72494  3.29354  2.67741  2.69355  4.24690  2.90347  2.73739  3.18146  2.89801  2.37887  2.77519  2.98518  4.58477  3.61503
          0.02105  4.26714  4.98948  0.61958  0.77255  0.68450  0.70187
    519   2.66469  4.48493  3.39730  2.82859  2.72212  3.59601  3.81780  2.96166  1.81828  2.33327  3.43440  3.18402  3.97688  3.09270  3.09639  2.83633  2.82753  2.66212  5.02819  3.76222    581 k - - -
          2.68618  4.42225  2.77519  2.73123  3.46354  2.40513  3.72494  3.29354  2.67741  2.69355  4.24690  2.90347  2.73739  3.18146  2.89801  2.37887  2.77519  2.98518  4.58477  3.61503
          0.02105  4.26714  4.98948  0.61958  0.77255  0.68450  0.70187
    520   2.36145  4.34400  3.67678  2.66013  3.52298  3.72114  4.02199  2.22836  2.98018  2.51781  3.47034  3.51268  4.10683  3.38102  3.39395  2.99407  2.94561  1.56043  5.02253  3.79556    582 v - - -
          2.68618  4.42225  2.77519  2.73123  3.46354  2.40513  3.72494  3.29354  2.67741  2.69355  4.24690  2.90347  2.73739  3.18146  2.89801  2.37887  2.77519  2.98518  4.58477  3.61503
          0.02105  4.26714  4.98948  0.61958  0.77255  0.68450  0.70187
    521   1.65118  4.29226  3.67105  3.35309  4.52246  2.78578  4.40629  3.94143  3.39791  3.62243  4.42867  3.47186  3.82727  3.67125  3.71359  1.08268  2.67359  3.35071  5.85266  4.65262    583 s - - -
          2.68618  4.42225  2.77519  2.73123  3.46354  2.40513  3.72494  3.29354  2.67741  2.69355  4.24690  2.90347  2.73739  3.18146  2.89801  2.37887  2.77519  2.98518  4.58477  3.61503
          0.02105  4.26714  4.98948  0.61958  0.77255  0.68450  0.70187
    522   2.50082  4.03266  3.00004  2.71996  3.90106  2.54655  3.82266  3.23461  2.70457  2.95315  3.80028  3.16444  3.63722  3.03479  3.12553  2.56319  1.85132  2.73905  5.25272  3.97273    584 t - - -
          2.68465  4.42302  2.77549  2.73196  3.46408  2.40551  3.72571  3.29261  2.67750  2.69374  4.24289  2.90226  2.73774  3.18178  2.89877  2.37943  2.77504  2.98417  4.58553  3.61580
          0.46597  1.00604  4.98948  2.23334  0.11336  0.68450  0.70187
    523   2.38543  4.58187  3.21726  2.66639  3.79219  3.50334  3.76280  3.16248  2.64361  2.84168  3.30655  1.99904  3.90651  2.98090  3.06412  2.56069  2.72229  2.57629  5.15767  3.64631    597 n - - -
          2.68618  4.42225  2.77519  2.73123  3.46354  2.40513  3.72494  3.29354  2.67741  2.69355  4.24690  2.90347  2.73739  3.18146  2.89801  2.37887  2.77519  2.98518  4.58477  3.61503
          0.02105  4.26714  4.98948  0.61958  0.77255  0.68450  0.70187
    524   2.68875  5.05541  2.93836  2.41878  4.39060  3.20183  3.64998  3.83745  1.99977  3.36166  4.13958  2.10325  3.85475  2.76848  2.56923  2.48316  2.52962  3.44946  5.52576  4.16189    598 k - - -
          2.68618  4.42225  2.77519  2.73123  3.46354  2.40513  3.72494  3.29354  2.67741  2.69355  4.24690  2.90347  2.73739  3.18146  2.89801  2.37887  2.77519  2.98518  4.58477  3.61503
          0.02105  4.26714  4.98948  0.61958  0.77255  0.68450  0.70187
    525   2.63121  2.81930  3.03952  2.47018  3.98060  2.91306  3.72351  3.38037  2.53302  3.01251  3.84638  3.06877  3.88068  2.90046  2.10427  2.51351  2.87634  3.00283  5.28268  3.97782    599 r - - -
          2.68618  4.42225  2.77519  2.73123  3.46354  2.40513  3.72494  3.29354  2.67741  2.69355  4.24690  2.90347  2.73739  3.18146  2.89801  2.37887  2.77519  2.98518  4.58477  3.61503
          0.02105  4.26714  4.98948  0.61958  0.77255  0.68450  0.70187
    526   2.63992  4.35716  3.58935  3.03370  3.55617  3.59340  3.93150  1.77926  2.90881  2.59877  3.51464  3.40764  4.01379  3.26339  2.73180  2.21312  2.76189  2.52092  5.00837  3.77978    600 i - - -
          2.68618  4.42225  2.77519  2.73123  3.46354  2.40513  3.72494  3.29354  2.67741  2.69355  4.24690  2.90347  2.73739  3.18146  2.89801  2.37887  2.77519  2.98518  4.58477  3.61503
          0.02105  4.26714  4.98948  0.61958  0.77255  0.68450  0.70187
    527   2.89401  5.17453  3.14045  2.60205  4.53887  3.58755  3.68906  3.74236  1.60241  3.43715  4.25699  3.09115  3.74902  1.66600  2.49728  2.87984  3.10297  3.58982  5.55535  4.26905    601 k - - -
          2.68618  4.42225  2.77519  2.73123  3.46354  2.40513  3.72494  3.29354  2.67741  2.69355  4.24690  2.90347  2.73739  3.18146  2.89801  2.37887  2.77519  2.98518  4.58477  3.61503
          0.02105  4.26714  4.98948  0.61958  0.77255  0.68450  0.70187
    528   2.72949  5.12090  2.79897  2.37930  4.43817  3.42634  3.25125  3.90234  2.43273  3.42480  4.20735  1.96847  3.61887  2.14687  2.89494  2.32009  2.96970  3.51024  5.58708  4.20287    602 n - - -
          2.68618  4.42225  2.77519  2.73123  3.46354  2.40513  3.72494  3.29354  2.67741  2.69355  4.24690  2.90347  2.73739  3.18146  2.89801  2.37887  2.77519  2.98518  4.58477  3.61503
          0.02105  4.26714  4.98948  0.61958  0.77255  0.68450  0.70187
    529   2.64149  4.68202  3.14359  2.59433  2.90931  3.49986  3.72201  3.28469  2.55886  2.78583  3.77544  3.08657  3.35931  2.04856  2.90659  2.32801  2.87587  3.00105  5.20649  3.90018    603 q - - -
          2.68618  4.42225  2.77519  2.73123  3.46354  2.40513  3.72494  3.29354  2.67741  2.69355  4.24690  2.90347  2.73739  3.18146  2.89801  2.37887  2.77519  2.98518  4.58477  3.61503
          0.02105  4.26714  4.98948  0.61958  0.77255  0.68450  0.70187
    530   2.68246  4.34708  3.72931  3.20049  3.45720  3.64347  4.03554  2.74927  3.08350  1.38032  3.25976  3.53439  2.88089  3.41291  3.37466  2.69043  2.95049  2.57278  4.99040  3.76556    604 l - - -
          2.68618  4.42225  2.77519  2.73123  3.46354  2.40513  3.72494  3.29354  2.67741  2.69355  4.24690  2.90347  2.73739  3.18146  2.89801  2.37887  2.77519  2.98518  4.58477  3.61503
          0.02105  4.26714  4.98948  0.61958  0.77255  0.68450  0.70187
    531   2.79804  5.17350  2.73886  1.45890  4.50823  3.33822  3.72180  3.94957  2.15703  3.48037  4.27911  2.93322  3.90251  2.85414  2.90921  2.76842  2.38723  3.56463  5.64786  4.27147    605 e - - -
          2.68618  4.42225  2.77519  2.73123  3.46354  2.40513  3.72494  3.29354  2.67741  2.69355  4.24690  2.90347  2.73739  3.18146  2.89801  2.37887  2.77519  2.98518  4.58477  3.61503
          0.02105  4.26714  4.98948  0.61958  0.77255  0.68450  0.70187
    532   3.15780  5.28992  3.60315  2.90460  4.76118  3.79170  3.71531  4.09043  1.71567  3.52538  4.38511  3.30776  4.14802  2.74495  1.11666  3.15013  2.98539  3.76746  5.57124  4.40677    606 r - - -
          2.68618  4.42225  2.77519  2.73123  3.46354  2.40513  3.72494  3.29354  2.67741  2.69355  4.24690  2.90347  2.73739  3.18146  2.89801  2.37887  2.77519  2.98518  4.58477  3.61503
          0.02105  4.26714  4.98948  0.61958  0.77255  0.68450  0.70187
    533   2.58656  2.39132  4.13119  3.54661  2.11716  3.73749  3.74614  2.54993  3.41228  2.17198  3.21785  3.73034  4.10794  3.49344  3.57785  2.84639  2.86959  2.35768  4.28529  3.39495    607 f - - -
          2.68618  4.42225  2.77519  2.73123  3.46354  2.40513  3.72494  3.29354  2.67741  2.69355  4.24690  2.90347  2.73739  3.18146  2.89801  2.37887  2.77519  2.98518  4.58477  3.61503
          0.02105  4.26714  4.98948  0.61958  0.77255  0.68450  0.70187
    534   2.94912  5.29639  3.07956  2.27761  4.69790  3.59676  3.68519  4.10555  1.40718  3.55100  4.35939  3.07433  3.99897  1.98729  2.40655  2.91099  3.15028  3.72612  5.62863  4.34326    608 k - - -
          2.68618  4.42225  2.77519  2.73123  3.46354  2.40513  3.72494  3.29354  2.67741  2.69355  4.24690  2.90347  2.73739  3.18146  2.89801  2.37887  2.77519  2.98518  4.58477  3.61503
          0.02105  4.26714  4.98948  0.61958  0.77255  0.68450  0.70187
    535   2.69647  5.05483  1.81061  2.31088  4.35374  3.30684  3.68164  3.26911  2.48341  3.35247  4.14049  2.70149  3.85244  2.81138  2.97481  2.40100  2.60058  3.42527  5.54618  4.16340    609 d - - -
          2.68618  4.42225  2.77519  2.73123  3.46354  2.40513  3.72494  3.29354  2.67741  2.69355  4.24690  2.90347  2.73739  3.18146  2.89801  2.37887  2.77519  2.98518  4.58477  3.61503
          0.02105  4.26714  4.98948  0.61958  0.77255  0.68450  0.70187
    536   1.17818  4.27973  3.73572  3.38218  4.42431  3.08827  4.39210  3.79601  3.38596  3.51394  4.33918  3.49211  3.83649  3.66801  3.69352  1.59107  2.36888  3.26143  5.77694  4.57826    610 a - - -
          2.68649  4.41878  2.77555  2.73058  3.46389  2.40482  3.72516  3.29389  2.67763  2.69390  4.24496  2.90378  2.73767  3.18181  2.89829  2.37916  2.77450  2.98476  4.58512  3.61491
          0.53270  1.00604  3.05089  1.49613  0.25360  0.68450  0.70187
    537   2.73989  4.84215  3.04473  2.66737  4.28232  3.42408  3.85056  3.67756  2.54435  3.28119  4.16393  3.13007  3.94512  1.53308  2.89447  2.79980  1.99027  3.33840  5.52781  4.22110    617 q - - -
          2.68618  4.42225  2.77519  2.73123  3.46354  2.40513  3.72494  3.29354  2.67741  2.69355  4.24690  2.90347  2.73739  3.18146  2.89801  2.37887  2.77519  2.98518  4.58477  3.61503
          0.02195  4.22579  4.94813  0.61958  0.77255  0.72851  0.65899
    538   2.37319  4.37050  3.41926  3.17131  4.41474  3.12457  4.29517  3.76461  3.21787  3.48975  4.35205  3.39122  1.10427  3.55683  3.52760  2.49339  2.45642  3.27419  5.76082  4.52816    618 p - - -
          2.68618  4.42225  2.77519  2.73123  3.46354  2.40513  3.72494  3.29354  2.67741  2.69355  4.24690  2.90347  2.73739  3.18146  2.89801  2.37887  2.77519  2.98518  4.58477  3.61503
          0.03924  4.22579  3.73536  0.61958  0.77255  0.64305  0.74588
    539   2.66683  4.32967  3.69856  3.14752  3.46783  3.63192  3.96769  2.77832  2.95842  1.40492  3.44204  3.48704  3.82044  3.33745  2.91979  2.68419  2.92169  2.44620  4.95543  3.73492    619 l - - -
          2.68618  4.42225  2.77519  2.73123  3.46354  2.40513  3.72494  3.29354  2.67741  2.69355  4.24690  2.90347  2.73739  3.18146  2.89801  2.37887  2.77519  2.98518  4.58477  3.61503
          0.02140  4.25092  4.97326  0.61958  0.77255  0.66739  0.71958
    540   2.72558  4.97407  2.80678  2.46513  4.35131  3.39319  3.24480  3.82864  2.58432  3.39587  4.20809  2.13336  1.91863  2.93334  3.03594  2.47002  3.00339  3.44800  5.57772  4.20973    620 p - - -
          2.68618  4.42225  2.77519  2.73123  3.46354  2.40513  3.72494  3.29354  2.67741  2.69355  4.24690  2.90347  2.73739  3.18146  2.89801  2.37887  2.77519  2.98518  4.58477  3.61503
          0.02105  4.26714  4.98948  0.61958  0.77255  0.68450  0.70187
    541   2.77380  4.18205  4.42284  3.84105  1.90129  3.93458  4.24540  1.82176  3.69618  2.13222  3.21204  3.98192  4.28516  3.88415  3.82177  3.11544  2.88218  1.92211  4.80460  3.49218    621 i - - -
          2.68618  4.42225  2.77519  2.73123  3.46354  2.40513  3.72494  3.29354  2.67741  2.69355  4.24690  2.90347  2.73739  3.18146  2.89801  2.37887  2.77519  2.98518  4.58477  3.61503
          0.03248  4.26714  4.02107  0.61958  0.77255  0.68450  0.70187
    542   2.51085  5.38098  2.04861  1.53978  4.69618  3.23502  3.74951  4.19223  2.61961  3.68150  4.46661  2.23371  3.89070  2.88045  3.15857  2.77841  3.10758  3.65866  5.83304  4.38029    622 e - - -
          2.68618  4.42225  2.77519  2.73123  3.46354  2.40513  3.72494  3.29354  2.67741  2.69355  4.24690  2.90347  2.73739  3.18146  2.89801  2.37887  2.77519  2.98518  4.58477  3.61503
          0.02129  4.25595  4.97830  0.61958  0.77255  0.69678  0.68953
    543   2.55220  4.78618  3.05743  2.52201  4.01364  3.47794  2.83409  3.42442  2.35603  3.04332  3.87152  2.86502  3.73458  2.85841  2.92310  2.70310  1.93674  3.11765  5.29863  3.49198    623 t - - -
          2.68618  4.42225  2.77519  2.73123  3.46354  2.40513  3.72494  3.29354  2.67741  2.69355  4.24690  2.90347  2.73739  3.18146  2.89801  2.37887  2.77519  2.98518  4.58477  3.61503
          0.03060  4.25595  4.13785  0.61958  0.77255  0.69678  0.68953
    544   2.32286  4.81405  2.20770  2.50340  4.24317  3.01368  3.76152  3.50950  2.58872  3.26449  4.07253  3.00566  3.85016  2.91487  3.05685  2.59787  1.88710  3.28855  5.49389  4.15145    624 t - - -
          2.68618  4.42225  2.77519  2.73123  3.46354  2.40513  3.72494  3.29354  2.67741  2.69355  4.24690  2.90347  2.73739  3.18146  2.89801  2.37887  2.77519  2.98518  4.58477  3.61503
          0.02149  4.24684  4.96918  0.61958  0.77255  0.66327  0.72395
    545   2.60280  4.22321  4.40107  3.81923  2.23859  3.95487  4.28145  2.28043  3.68372  1.47028  3.17345  3.98861  4.30055  3.87376  3.82476  3.19098  2.93279  1.99332  4.85918  3.67609    625 l - - -
          2.68618  4.42225  2.77519  2.73123  3.46354  2.40513  3.72494  3.29354  2.67741  2.69355  4.24690  2.90347  2.73739  3.18146  2.89801  2.37887  2.77519  2.98518  4.58477  3.61503
          0.03352  4.26714  3.96634  0.61958  0.77255  0.68450  0.70187
    546   2.63953  4.20399  3.82776  3.24896  3.05441  3.68959  3.96046  2.64331  3.14413  1.70781  2.68813  3.55679  4.06013  3.42032  2.68258  2.67680  2.87081  2.45349  4.42591  3.57014    626 l - - -
          2.68618  4.42225  2.77519  2.73123  3.46354  2.40513  3.72494  3.29354  2.67741  2.69355  4.24690  2.90347  2.73739  3.18146  2.89801  2.37887  2.77519  2.98518  4.58477  3.61503
          0.02131  4.25493  4.97728  0.61958  0.77255  0.67152  0.71526
    547   2.89483  5.19669  3.17177  2.52284  4.59117  2.64942  3.67605  3.99404  1.59930  3.46747  4.27535  3.09141  3.98295  2.79675  1.77180  2.79839  3.09986  3.62506  5.56750  4.28743    627 k - - -
          2.68618  4.42225  2.77519  2.73123  3.46354  2.40513  3.72494  3.29354  2.67741  2.69355  4.24690  2.90347  2.73739  3.18146  2.89801  2.37887  2.77519  2.98518  4.58477  3.61503
          0.02105  4.26714  4.98948  0.61958  0.77255  0.68450  0.70187
    548   2.34230  4.56337  2.31721  2.74496  3.79280  3.42051  3.84433  2.85922  2.74893  2.66705  3.69944  3.21124  3.96342  3.07498  3.16524  2.80417  2.90810  1.89493  5.19746  3.92003    628 v - - -
          2.68618  4.42225  2.77519  2.73123  3.46354  2.40513  3.72494  3.29354  2.67741  2.69355  4.24690  2.90347  2.73739  3.18146  2.89801  2.37887  2.77519  2.98518  4.58477  3.61503
          0.02105  4.26714  4.98948  0.61958  0.77255  0.68450  0.70187
    549   2.50735  4.98507  2.95310  2.44998  4.28132  3.45664  2.28601  3.71801  2.40113  3.27568  4.07363  2.85644  3.86952  2.54440  2.70179  2.08868  2.92894  3.36004  5.46812  4.11884    629 s - - -
          2.68618  4.42225  2.77519  2.73123  3.46354  2.40513  3.72494  3.29354  2.67741  2.69355  4.24690  2.90347  2.73739  3.18146  2.89801  2.37887  2.77519  2.98518  4.58477  3.61503
          0.02105  4.26714  4.98948  0.61958  0.77255  0.68450  0.70187
    550   2.70669  4.59069  1.95352  2.22677  4.45651  2.37081  3.71688  3.91868  2.53176  3.45362  4.23597  2.91116  3.85652  2.84617  3.03045  2.14145  2.96776  3.51306  5.63223  4.23758    630 d - - -
          2.68618  4.42225  2.77519  2.73123  3.46354  2.40513  3.72494  3.29354  2.67741  2.69355  4.24690  2.90347  2.73739  3.18146  2.89801  2.37887  2.77519  2.98518  4.58477  3.61503
          0.02105  4.26714  4.98948  0.61958  0.77255  0.68450  0.70187
    551   2.08903  4.72215  3.00885  2.32199  3.94993  3.16251  3.70540  3.26619  2.53793  2.98472  3.81799  3.04787  3.69393  2.88156  2.89268  2.69325  2.39182  2.56898  5.26083  3.94971    631 a - - -
          2.68618  4.42225  2.77519  2.73123  3.46354  2.40513  3.72494  3.29354  2.67741  2.69355  4.24690  2.90347  2.73739  3.18146  2.89801  2.37887  2.77519  2.98518  4.58477  3.61503
          0.02105  4.26714  4.98948  0.61958  0.77255  0.68450  0.70187
    552   2.85720  4.76980  3.33437  2.86043  3.78184  3.65559  3.89342  3.18087  2.62167  1.76765  3.73933  3.30915  3.87576  1.69503  2.93845  2.97645  3.09948  3.01315  5.24298  3.95419    632 q - - -
          2.68618  4.42225  2.77519  2.73123  3.46354  2.40513  3.72494  3.29354  2.67741  2.69355  4.24690  2.90347  2.73739  3.18146  2.89801  2.37887  2.77519  2.98518  4.58477  3.61503
          0.02105  4.26714  4.98948  0.61958  0.77255  0.68450  0.70187
    553   2.66010  4.90487  3.02857  2.46991  4.16849  3.46925  3.65769  3.39773  2.33049  3.17129  3.97587  2.45709  3.86030  2.79691  2.06906  2.45536  2.60297  3.25315  5.38835  3.55099    633 r - - -
          2.68729  4.41943  2.77611  2.72910  3.46468  2.40526  3.72574  3.29358  2.67526  2.69466  4.24804  2.90238  2.73755  3.18231  2.89682  2.37909  2.77625  2.98480  4.58563  3.61618
          0.46597  1.00604  4.98948  2.62583  0.07513  0.68450  0.70187
    554   3.27070  4.71425  4.35886  3.91442  1.02318  4.21651  3.97772  2.86174  3.73809  2.00650  3.47203  4.05349  4.56152  3.33012  3.90687  3.56394  3.50987  2.84745  4.30349  2.69624    652 f - - -
          2.68618  4.42225  2.77519  2.73123  3.46354  2.40513  3.72494  3.29354  2.67741  2.69355  4.24690  2.90347  2.73739  3.18146  2.89801  2.37887  2.77519  2.98518  4.58477  3.61503
          0.02105  4.26714  4.98948  0.61958  0.77255  0.68450  0.70187
    555   2.75404  5.10519  2.87102  2.28173  4.43252  3.45779  3.68374  3.87565  2.38450  3.40157  4.19388  2.88963  3.88907  2.08613  2.61599  1.77758  2.98898  3.49681  5.56532  4.20716    653 s - - -
          2.68618  4.42225  2.77519  2.73123  3.46354  2.40513  3.72494  3.29354  2.67741  2.69355  4.24690  2.90347  2.73739  3.18146  2.89801  2.37887  2.77519  2.98518  4.58477  3.61503
          0.02105  4.26714  4.98948  0.61958  0.77255  0.68450  0.70187
    556   4.03171  5.15977  4.94831  4.71130  1.20234  4.68340  3.30096  3.76271  4.53348  3.04278  4.31646  4.29233  4.97037  4.39786  4.49238  4.05814  4.24031  3.66947  3.67074  0.93628    654 y - - -
          2.68618  4.42225  2.77519  2.73123  3.46354  2.40513  3.72494  3.29354  2.67741  2.69355  4.24690  2.90347  2.73739  3.18146  2.89801  2.37887  2.77519  2.98518  4.58477  3.61503
          0.02105  4.26714  4.98948  0.61958  0.77255  0.68450  0.70187
    557   2.92698  5.19388  2.56185  2.11060  4.63079  1.23965  3.90911  4.09412  2.76902  3.65407  4.50696  2.96783  3.97876  2.75879  3.21600  2.90656  3.23044  3.70441  5.83476  4.45588    655 g - - -
          2.68618  4.42225  2.77519  2.73123  3.46354  2.40513  3.72494  3.29354  2.67741  2.69355  4.24690  2.90347  2.73739  3.18146  2.89801  2.37887  2.77519  2.98518  4.58477  3.61503
          0.02105  4.26714  4.98948  0.61958  0.77255  0.68450  0.70187
    558   2.73176  5.18115  2.69522  2.20737  4.50445  2.54357  3.66204  3.97156  2.40760  3.47196  4.24177  2.68488  3.85774  1.89571  2.56498  2.69408  2.96732  3.56313  5.62080  4.22525    656 q - - -
          2.68618  4.42225  2.77519  2.73123  3.46354  2.40513  3.72494  3.29354  2.67741  2.69355  4.24690  2.90347  2.73739  3.18146  2.89801  2.37887  2.77519  2.98518  4.58477  3.61503
          0.02105  4.26714  4.98948  0.61958  0.77255  0.68450  0.70187
    559   2.88556  4.28150  4.49235  3.92367  2.51867  4.03958  4.23046  2.29222  3.78200  2.00497  3.23741  4.05518  4.37406  3.95334  3.90662  3.34883  3.11790  1.31923  4.70367  2.75018    657 v - - -
          2.68618  4.42225  2.77519  2.73123  3.46354  2.40513  3.72494  3.29354  2.67741  2.69355  4.24690  2.90347  2.73739  3.18146  2.89801  2.37887  2.77519  2.98518  4.58477  3.61503
          0.02105  4.26714  4.98948  0.61958  0.77255  0.68450  0.70187
    560   3.01443  5.34085  2.90519  2.31691  4.73594  3.56911  3.74571  4.14944  1.11601  3.61377  4.44389  2.66319  4.02561  2.87910  2.56228  2.96996  3.23073  3.77721  5.70006  4.40410    658 k - - -
          2.68691  4.41722  2.77596  2.73200  3.46208  2.40512  3.72282  3.29235  2.67817  2.69325  4.24751  2.90423  2.73816  3.18223  2.89877  2.37888  2.77373  2.98338  4.58553  3.61580
          0.46597  1.00604  4.98948  2.23391  0.11329  0.68450  0.70187
    561   2.95156  5.48050  1.73087  2.26957  4.78160  3.37843  3.81324  4.29890  2.70942  3.78672  4.59817  2.56037  3.93778  1.52429  3.24150  2.86511  3.21901  3.87186  5.92848  4.46319    670 q - - -
          2.68618  4.42225  2.77519  2.73123  3.46354  2.40513  3.72494  3.29354  2.67741  2.69355  4.24690  2.90347  2.73739  3.18146  2.89801  2.37887  2.77519  2.98518  4.58477  3.61503
          0.02105  4.26714  4.98948  0.61958  0.77255  0.68450  0.70187
    562   2.76895  5.22509  2.69621  1.81658  4.54875  3.05303  3.69119  4.01942  2.34938  3.52051  4.29723  1.90928  3.87258  2.81241  2.77861  2.55673  3.01028  3.60960  5.67209  4.26757    671 e - - -
          2.68618  4.42225  2.77519  2.73123  3.46354  2.40513  3.72494  3.29354  2.67741  2.69355  4.24690  2.90347  2.73739  3.18146  2.89801  2.37887  2.77519  2.98518  4.58477  3.61503
          0.02105  4.26714  4.98948  0.61958  0.77255  0.68450  0.70187
    563   2.72017  4.79295  3.01993  1.68120  3.99114  3.50557  3.76398  3.35020  2.57519  2.11956  3.87729  3.07803  3.93150  2.88246  2.99232  2.67722  2.95981  2.96107  5.32168  4.01048    672 e - - -
          2.68618  4.42225  2.77519  2.73123  3.46354  2.40513  3.72494  3.29354  2.67741  2.69355  4.24690  2.90347  2.73739  3.18146  2.89801  2.37887  2.77519  2.98518  4.58477  3.61503
          0.02105  4.26714  4.98948  0.61958  0.77255  0.68450  0.70187
    564   2.67245  5.15130  2.31266  2.33311  4.47888  3.41113  3.07194  3.95574  2.19321  3.44764  4.19990  2.66632  3.67045  2.12210  2.86509  2.48842  2.90603  3.53340  5.59021  3.98835    673 q - - -
          2.68618  4.42225  2.77519  2.73123  3.46354  2.40513  3.72494  3.29354  2.67741  2.69355  4.24690  2.90347  2.73739  3.18146  2.89801  2.37887  2.77519  2.98518  4.58477  3.61503
          0.02105  4.26714  4.98948  0.61958  0.77255  0.68450  0.70187
    565   2.60927  4.33680  4.11879  3.59193  3.64362  3.81783  4.38777  2.09346  3.50449  2.48932  3.54937  3.85475  4.27983  3.79322  3.77637  3.15736  1.66343  1.56674  5.25617  4.04483    674 v - - -
          2.68618  4.42225  2.77519  2.73123  3.46354  2.40513  3.72494  3.29354  2.67741  2.69355  4.24690  2.90347  2.73739  3.18146  2.89801  2.37887  2.77519  2.98518  4.58477  3.61503
          0.02105  4.26714  4.98948  0.61958  0.77255  0.68450  0.70187
    566   2.82314  5.11415  3.03308  2.54715  4.51265  3.51621  3.70471  3.93729  1.43551  3.44405  4.24975  2.76268  3.94473  2.83343  2.53495  2.07813  3.05550  3.56019  5.57525  4.26383    675 k - - -
          2.68618  4.42225  2.77519  2.73123  3.46354  2.40513  3.72494  3.29354  2.67741  2.69355  4.24690  2.90347  2.73739  3.18146  2.89801  2.37887  2.77519  2.98518  4.58477  3.61503
          0.02105  4.26714  4.98948  0.61958  0.77255  0.68450  0.70187
    567   2.62975  4.73598  2.99531  2.66776  4.29696  3.31635  3.92393  3.78980  2.76160  3.13695  4.24057  1.88051  3.89700  3.11198  3.17754  1.49499  2.97797  3.37927  5.58510  4.23715    676 s - - -
          2.68618  4.42225  2.77519  2.73123  3.46354  2.40513  3.72494  3.29354  2.67741  2.69355  4.24690  2.90347  2.73739  3.18146  2.89801  2.37887  2.77519  2.98518  4.58477  3.61503
          0.02105  4.26714  4.98948  0.61958  0.77255  0.68450  0.70187
    568   2.53164  2.79921  3.97147  3.39280  2.78980  3.67853  4.00335  2.54219  3.28776  2.33574  3.25422  3.63630  3.85123  3.52719  3.50415  2.86641  1.88448  2.38849  4.24434  3.54612    677 t - - -
          2.68618  4.42225  2.77519  2.73123  3.46354  2.40513  3.72494  3.29354  2.67741  2.69355  4.24690  2.90347  2.73739  3.18146  2.89801  2.37887  2.77519  2.98518  4.58477  3.61503
          0.02105  4.26714  4.98948  0.61958  0.77255  0.68450  0.70187
    569   2.68327  4.79086  3.01092  1.68855  4.03788  3.36635  3.74127  2.63548  2.52206  3.05314  3.89978  3.04913  3.90285  2.91570  2.99593  2.74154  2.41848  3.07700  5.34129  4.02530    678 e - - -
          2.68618  4.42225  2.77519  2.73123  3.46354  2.40513  3.72494  3.29354  2.67741  2.69355  4.24690  2.90347  2.73739  3.18146  2.89801  2.37887  2.77519  2.98518  4.58477  3.61503
          0.02105  4.26714  4.98948  0.61958  0.77255  0.68450  0.70187
    570   2.34120  4.66574  3.14746  2.53542  3.99396  2.29592  3.77275  3.38654  2.60203  3.03072  3.66491  3.10153  3.88219  2.95906  2.86725  2.69543  1.98725  3.07286  5.30779  4.01012    679 t - - -
          2.68618  4.42225  2.77519  2.73123  3.46354  2.40513  3.72494  3.29354  2.67741  2.69355  4.24690  2.90347  2.73739  3.18146  2.89801  2.37887  2.77519  2.98518  4.58477  3.61503
          0.02105  4.26714  4.98948  0.61958  0.77255  0.68450  0.70187
    571   2.75909  5.12273  2.90006  1.58132  4.43839  3.47294  3.66971  3.87456  1.87911  3.39811  3.55467  2.86283  3.89093  2.79303  2.76228  2.73827  2.98715  3.49812  5.55698  4.20091    680 e - - -
          2.68618  4.42225  2.77519  2.73123  3.46354  2.40513  3.72494  3.29354  2.67741  2.69355  4.24690  2.90347  2.73739  3.18146  2.89801  2.37887  2.77519  2.98518  4.58477  3.61503
          0.02105  4.26714  4.98948  0.61958  0.77255  0.68450  0.70187
    572   2.74420  4.26718  3.16796  2.66887  3.85736  3.53297  1.59886  3.45701  2.50405  2.96593  3.93288  2.84573  3.95800  2.82250  2.86608  2.81455  2.98745  3.16240  5.20101  3.83229    681 h - - -
          2.68618  4.42225  2.77519  2.73123  3.46354  2.40513  3.72494  3.29354  2.67741  2.69355  4.24690  2.90347  2.73739  3.18146  2.89801  2.37887  2.77519  2.98518  4.58477  3.61503
          0.02105  4.26714  4.98948  0.61958  0.77255  0.37896  1.15384
    573   2.53955  4.31811  3.72653  3.16607  3.48132  3.65413  3.99802  2.80381  3.09471  1.67593  3.03376  3.51073  3.88078  3.38580  3.40311  2.17594  2.42666  2.58876  4.95619  3.73921    682 l - - -
          2.68618  4.42225  2.77519  2.73123  3.46354  2.40513  3.72494  3.29354  2.67741  2.69355  4.24690  2.90347  2.73739  3.18146  2.89801  2.37887  2.77519  2.98518  4.58477  3.61503
          0.01809  4.41750  5.13985  0.61958  0.77255  0.48576  0.95510
    574   3.43941  4.45086  5.10208  4.56098  1.27704  4.62354  4.64543  2.41250  4.40452  1.21164  3.14121  4.65314  4.85039  4.44579  4.45365  3.97000  3.66321  2.58574  4.87774  3.49083    683 l - - -
          2.68618  4.42225  2.77519  2.73123  3.46354  2.40513  3.72494  3.29354  2.67741  2.69355  4.24690  2.90347  2.73739  3.18146  2.89801  2.37887  2.77519  2.98518  4.58477  3.61503
          0.01809  4.41750  5.13985  0.61958  0.77255  0.48576  0.95510
    575   3.21757  5.45140  3.61897  2.91011  4.95273  3.85121  3.75932  4.29150  1.28226  3.67566  4.51380  3.19213  4.19699  2.06657  1.59449  3.18370  3.37360  3.93884  5.68437  4.50519    684 k - - -
          2.68618  4.42225  2.77519  2.73123  3.46354  2.40513  3.72494  3.29354  2.67741  2.69355  4.24690  2.90347  2.73739  3.18146  2.89801  2.37887  2.77519  2.98518  4.58477  3.61503
          0.01809  4.41750  5.13985  0.61958  0.77255  0.48576  0.95510
    576   2.70065  4.81243  2.94064  2.77969  4.76362  1.40453  4.18805  4.25976  3.12400  3.84516  4.65595  1.60546  3.98089  3.38196  3.56857  2.41111  3.12207  3.71294  6.01124  4.67225    685 g - - -
          2.68618  4.42225  2.77519  2.73123  3.46354  2.40513  3.72494  3.29354  2.67741  2.69355  4.24690  2.90347  2.73739  3.18146  2.89801  2.37887  2.77519  2.98518  4.58477  3.61503
          0.01809  4.41750  5.13985  0.61958  0.77255  0.48576  0.95510
    577   2.96976  1.98482  4.29484  3.80822  2.87098  3.89605  4.02089  3.02548  3.59217  2.70620  3.71612  3.91954  4.35657  3.87232  3.59151  3.26139  3.25705  2.83052  4.47808  1.25476    686 y - - -
          2.68618  4.42225  2.77519  2.73123  3.46354  2.40513  3.72494  3.29354  2.67741  2.69355  4.24690  2.90347  2.73739  3.18146  2.89801  2.37887  2.77519  2.98518  4.58477  3.61503
          0.01809  4.41750  5.13985  0.61958  0.77255  0.48576  0.95510
    578   2.56114  4.28033  4.10815  3.54358  3.44152  3.84590  4.21910  2.30374  3.44633  1.93088  3.40696  3.80526  4.23852  3.70244  3.68363  2.10866  3.01303  1.61355  4.99161  3.78987    687 v - - -
          2.68618  4.42225  2.77519  2.73123  3.46354  2.40513  3.72494  3.29354  2.67741  2.69355  4.24690  2.90347  2.73739  3.18146  2.89801  2.37887  2.77519  2.98518  4.58477  3.61503
          0.01809  4.41750  5.13985  0.61958  0.77255  0.48576  0.95510
    579   2.72865  5.05172  3.05051  2.50525  4.40002  3.50009  3.70714  3.83841  2.40257  3.37417  4.15893  3.02488  3.31640  2.43783  2.01376  1.91622  2.70102  3.45870  5.54616  4.19660    688 s - - -
          2.68618  4.42225  2.77519  2.73123  3.46354  2.40513  3.72494  3.29354  2.67741  2.69355  4.24690  2.90347  2.73739  3.18146  2.89801  2.37887  2.77519  2.98518  4.58477  3.61503
          0.01809  4.41750  5.13985  0.61958  0.77255  0.48576  0.95510
    580   2.79352  4.87904  3.30505  2.85493  4.49777  3.12915  3.95401  3.91354  2.56600  3.48764  4.32120  3.27786  1.40352  3.12099  1.93237  2.86652  3.04815  3.51785  5.65839  4.39439    689 p - - -
          2.68618  4.42225  2.77519  2.73123  3.46354  2.40513  3.72494  3.29354  2.67741  2.69355  4.24690  2.90347  2.73739  3.18146  2.89801  2.37887  2.77519  2.98518  4.58477  3.61503
          0.01809  4.41750  5.13985  0.61958  0.77255  0.48576  0.95510
    581   2.93865  5.35496  1.92888  2.14502  4.70731  1.44089  3.88536  4.17568  2.79511  3.71571  4.52922  2.94430  3.98885  3.03556  3.33048  2.88802  3.21513  3.29517  5.90113  4.46912    690 g - - -
          2.68618  4.42225  2.77519  2.73123  3.46354  2.40513  3.72494  3.29354  2.67741  2.69355  4.24690  2.90347  2.73739  3.18146  2.89801  2.37887  2.77519  2.98518  4.58477  3.61503
          0.01809  4.41750  5.13985  0.61958  0.77255  0.48576  0.95510
    582   2.69694  5.05158  2.99098  2.44681  4.12251  3.48259  3.67820  3.79492  2.14041  3.29098  4.11541  2.78953  2.25141  2.59163  2.81086  2.18233  2.87288  3.41911  5.51934  4.15171    691 k - - -
          2.68618  4.42225  2.77519  2.73123  3.46354  2.40513  3.72494  3.29354  2.67741  2.69355  4.24690  2.90347  2.73739  3.18146  2.89801  2.37887  2.77519  2.98518  4.58477  3.61503
          0.11858  4.41750  2.30507  0.61958  0.77255  0.48576  0.95510
    583   2.49027  4.31334  4.30436  3.75615  3.47963  3.94813  4.40589  2.24429  3.64361  1.54315  3.39921  3.98044  4.34998  3.89590  3.85662  3.27385  2.52201  1.56828  5.11896  3.92887    692 l - - -
          2.68618  4.42225  2.77519  2.73123  3.46354  2.40513  3.72494  3.29354  2.67741  2.69355  4.24690  2.90347  2.73739  3.18146  2.89801  2.37887  2.77519  2.98518  4.58477  3.61503
          0.01998  4.31891  5.04125  0.61958  0.77255  0.62367  0.76781
    584   2.47183  4.36525  3.18986  2.63238  3.86406  3.50555  3.75124  2.93853  2.61011  2.90938  3.75702  2.75892  3.90518  2.95157  2.82669  1.94969  2.36846  2.97156  5.20795  3.75766    693 s - - -
          2.68618  4.42225  2.77519  2.73123  3.46354  2.40513  3.72494  3.29354  2.67741  2.69355  4.24690  2.90347  2.73739  3.18146  2.89801  2.37887  2.77519  2.98518  4.58477  3.61503
          0.07282  4.31891  2.86617  0.61958  0.77255  0.62367  0.76781
    585   1.52537  4.41371  4.02911  3.51373  3.19416  3.80750  4.28108  2.51513  3.42057  1.58526  3.37511  3.79837  4.25178  3.70075  3.68691  3.14251  3.10043  2.39877  5.08294  3.84206    694 a - - -
          2.68618  4.42225  2.77519  2.73123  3.46354  2.40513  3.72494  3.29354  2.67741  2.69355  4.24690  2.90347  2.73739  3.18146  2.89801  2.37887  2.77519  2.98518  4.58477  3.61503
          0.02105  4.26714  4.98948  0.61958  0.77255  0.68450  0.70187
    586   2.85237  5.20915  3.09076  2.53757  4.57699  3.56046  2.48740  4.00327  1.81942  3.47271  4.26688  2.83598  3.94938  1.91184  2.42530  2.82441  3.06023  3.62125  5.57280  4.26345    695 k - - -
          2.68618  4.42225  2.77519  2.73123  3.46354  2.40513  3.72494  3.29354  2.67741  2.69355  4.24690  2.90347  2.73739  3.18146  2.89801  2.37887  2.77519  2.98518  4.58477  3.61503
          0.02105  4.26714  4.98948  0.61958  0.77255  0.68450  0.70187
    587   3.09305  5.48268  2.50668  0.90676  4.81736  3.45034  3.90456  4.28179  2.48383  3.80796  4.68061  2.95505  4.03116  3.07053  3.14172  3.01702  3.36556  3.90094  5.93619  4.54321    696 e - - -
          2.68631  4.42238  2.77533  2.73137  3.46367  2.40526  3.72508  3.29330  2.67733  2.69322  4.24703  2.90344  2.73683  3.18160  2.89789  2.37900  2.77520  2.98532  4.58490  3.61516
          0.28492  1.42246  4.98948  0.99600  0.46101  0.68450  0.70187
    588   2.05277  4.33871  3.61677  3.17255  4.13387  3.21214  4.18547  3.26009  3.14010  3.19641  4.05520  3.41415  3.87379  3.45306  3.48129  1.99088  1.34440  3.05243  5.51440  4.28693    700 t - - -
          2.68618  4.42225  2.77519  2.73123  3.46354  2.40513  3.72494  3.29354  2.67741  2.69355  4.24690  2.90347  2.73739  3.18146  2.89801  2.37887  2.77519  2.98518  4.58477  3.61503
          0.02105  4.26714  4.98948  0.61958  0.77255  0.68450  0.70187
    589   2.96814  4.61408  3.80254  3.27273  1.48632  3.87207  2.30837  3.12409  3.08062  2.59836  3.71183  3.57963  4.24244  3.43802  2.89320  3.15532  3.19625  2.92974  4.34691  2.75496    701 f - - -
          2.68618  4.42225  2.77519  2.73123  3.46354  2.40513  3.72494  3.29354  2.67741  2.69355  4.24690  2.90347  2.73739  3.18146  2.89801  2.37887  2.77519  2.98518  4.58477  3.61503
          0.02105  4.26714  4.98948  0.61958  0.77255  0.68450  0.70187
    590   2.66354  4.95010  2.19420  2.39697  4.35867  1.63850  3.82460  3.76373  2.70630  3.38290  4.20963  2.97614  3.89909  2.98971  3.19384  2.75061  3.02100  2.81210  5.61910  4.25559    702 g - - -
          2.68618  4.42225  2.77519  2.73123  3.46354  2.40513  3.72494  3.29354  2.67741  2.69355  4.24690  2.90347  2.73739  3.18146  2.89801  2.37887  2.77519  2.98518  4.58477  3.61503
          0.06330  4.26714  3.05089  0.61958  0.77255  0.68450  0.70187
    591   2.87426  5.34416  2.49439  1.73308  4.66835  3.16936  3.76175  4.14817  2.45428  3.65180  4.45586  1.64406  3.90471  2.90183  3.10255  2.66722  3.13323  3.73730  5.80989  4.38115    703 n - - -
          2.68618  4.42225  2.77519  2.73123  3.46354  2.40513  3.72494  3.29354  2.67741  2.69355  4.24690  2.90347  2.73739  3.18146  2.89801  2.37887  2.77519  2.98518  4.58477  3.61503
          0.02195  4.22579  4.94813  0.61958  0.77255  0.72851  0.65899
    592   2.90783  5.05189  3.17107  2.58822  4.52192  2.46681  3.77852  3.92377  2.27043  3.44893  4.29333  3.16838  4.01432  2.92880  1.27339  2.93030  3.15417  3.56846  5.56752  4.32009    704 r - - -
          2.68618  4.42225  2.77519  2.73123  3.46354  2.40513  3.72494  3.29354  2.67741  2.69355  4.24690  2.90347  2.73739  3.18146  2.89801  2.37887  2.77519  2.98518  4.58477  3.61503
          0.02195  4.22579  4.94813  0.61958  0.77255  0.72851  0.65899
    593   2.27459  4.39178  3.41778  2.86683  3.61050  3.50765  3.85286  2.77782  2.82565  2.67609  3.56144  3.27821  3.93615  3.14328  3.19917  2.28256  1.96447  2.65429  5.03411  3.27146    705 t - - -
          2.68618  4.42225  2.77519  2.73123  3.46354  2.40513  3.72494  3.29354  2.67741  2.69355  4.24690  2.90347  2.73739  3.18146  2.89801  2.37887  2.77519  2.98518  4.58477  3.61503
          0.02195  4.22579  4.94813  0.61958  0.77255  0.72851  0.65899
    594   2.63026  3.12415  2.93734  2.06919  4.08973  3.15018  2.78152  3.51028  2.44112  3.10697  3.91737  2.97643  3.84281  2.80092  2.65499  2.65910  2.86159  3.18254  5.34281  3.70318    706 e - - -
          2.68618  4.42225  2.77519  2.73123  3.46354  2.40513  3.72494  3.29354  2.67741  2.69355  4.24690  2.90347  2.73739  3.18146  2.89801  2.37887  2.77519  2.98518  4.58477  3.61503
          0.02195  4.22579  4.94813  0.61958  0.77255  0.72851  0.65899
    595   2.72584  4.74938  3.13911  2.70886  3.74756  3.47684  1.75127  3.50150  2.61098  2.85989  3.99304  3.16193  3.95683  3.04273  2.97514  2.05764  3.00405  3.19397  5.14821  3.72228    707 h - - -
          2.68618  4.42225  2.77519  2.73123  3.46354  2.40513  3.72494  3.29354  2.67741  2.69355  4.24690  2.90347  2.73739  3.18146  2.89801  2.37887  2.77519  2.98518  4.58477  3.61503
          0.02195  4.22579  4.94813  0.61958  0.77255  0.72851  0.65899
    596   1.87480  4.29196  3.62220  3.17566  4.07071  2.71825  4.17111  3.41083  3.15797  3.14508  4.00039  3.40435  3.84802  3.45230  3.49715  1.52539  2.81540  2.15046  5.45970  4.23727    708 s - - -
          2.68618  4.42225  2.77519  2.73123  3.46354  2.40513  3.72494  3.29354  2.67741  2.69355  4.24690  2.90347  2.73739  3.18146  2.89801  2.37887  2.77519  2.98518  4.58477  3.61503
          0.02195  4.22579  4.94813  0.61958  0.77255  0.72851  0.65899
    597   2.67933  4.15888  4.39903  3.81278  2.80352  3.91854  4.25122  2.11433  3.67274  2.04221  2.25349  3.96414  4.26595  3.86219  3.80243  3.10932  2.88676  1.63374  4.83249  3.65475    709 v - - -
          2.68618  4.42225  2.77519  2.73123  3.46354  2.40513  3.72494  3.29354  2.67741  2.69355  4.24690  2.90347  2.73739  3.18146  2.89801  2.37887  2.77519  2.98518  4.58477  3.61503
          0.02195  4.22579  4.94813  0.61958  0.77255  0.54101  0.87266
    598   2.84450  5.21362  2.75550  1.39210  4.56132  3.45973  3.76425  4.01609  2.50504  3.53677  4.34080  2.96765  2.38946  2.89935  2.65059  2.81363  3.09344  3.62703  5.69373  4.32008    710 e - - -
          2.68618  4.42225  2.77519  2.73123  3.46354  2.40513  3.72494  3.29354  2.67741  2.69355  4.24690  2.90347  2.73739  3.18146  2.89801  2.37887  2.77519  2.98518  4.58477  3.61503
          0.01998  4.31891  5.04125  0.61958  0.77255  0.62367  0.76781
    599   2.59800  4.28395  3.67718  3.10725  3.41361  3.65798  3.93846  2.61278  3.03832  2.33781  2.63159  3.46712  4.03957  3.16537  3.35033  2.65670  1.88525  2.37723  4.88948  3.67099    711 t - - -
          2.68618  4.42225  2.77519  2.73123  3.46354  2.40513  3.72494  3.29354  2.67741  2.69355  4.24690  2.90347  2.73739  3.18146  2.89801  2.37887  2.77519  2.98518  4.58477  3.61503
          0.01998  4.31891  5.04125  0.61958  0.77255  0.62367  0.76781
    600   2.72055  4.39480  3.65379  3.09793  3.51116  3.70503  3.97819  2.06164  2.71171  2.12575  3.46390  3.47983  2.14874  3.32197  3.28163  2.97629  2.95776  2.52854  5.00655  3.78072    712 i - - -
          2.68618  4.42225  2.77519  2.73123  3.46354  2.40513  3.72494  3.29354  2.67741  2.69355  4.24690  2.90347  2.73739  3.18146  2.89801  2.37887  2.77519  2.98518  4.58477  3.61503
          0.01998  4.31891  5.04125  0.61958  0.77255  0.62367  0.76781
    601   2.69758  5.11170  2.13317  2.21503  4.41260  3.20025  3.66370  3.87300  2.43815  2.49386  4.17007  2.42422  3.63784  2.78142  2.72917  2.67292  2.93317  3.47951  5.57001  4.17795    713 d - - -
          2.68618  4.42225  2.77519  2.73123  3.46354  2.40513  3.72494  3.29354  2.67741  2.69355  4.24690  2.90347  2.73739  3.18146  2.89801  2.37887  2.77519  2.98518  4.58477  3.61503
          0.03131  4.31891  4.04471  0.61958  0.77255  0.62367  0.76781
    602   2.64461  4.70308  2.78818  2.58248  3.91836  3.49966  3.73266  2.49378  2.57900  2.80884  3.79819  2.26924  3.89720  2.91923  3.02196  2.56218  2.45393  2.92774  5.24693  3.94281    714 n - - -
          2.68618  4.42225  2.77519  2.73123  3.46354  2.40513  3.72494  3.29354  2.67741  2.69355  4.24690  2.90347  2.73739  3.18146  2.89801  2.37887  2.77519  2.98518  4.58477  3.61503
          0.03665  4.30780  3.79325  0.61958  0.77255  0.63731  0.75229
    603   2.65164  5.10829  2.42712  2.16698  4.43078  3.33799  3.61856  3.79463  1.92611  3.40334  3.96882  2.54619  3.82041  2.67848  2.85203  2.53519  2.88349  3.11036  5.55371  4.15599    715 k - - -
          2.68618  4.42225  2.77519  2.73123  3.46354  2.40513  3.72494  3.29354  2.67741  2.69355  4.24690  2.90347  2.73739  3.18146  2.89801  2.37887  2.77519  2.98518  4.58477  3.61503
          0.02054  4.29168  5.01403  0.61958  0.77255  0.62050  0.77149
    604   2.82155  5.33983  1.62275  2.24046  4.65521  3.28513  3.62178  4.14527  2.04077  3.63097  4.40475  2.39389  3.89257  2.85019  3.06181  2.68704  3.06827  3.71794  5.77551  4.16744    716 d - - -
          2.68618  4.42225  2.77519  2.73123  3.46354  2.40513  3.72494  3.29354  2.67741  2.69355  4.24690  2.90347  2.73739  3.18146  2.89801  2.37887  2.77519  2.98518  4.58477  3.61503
          0.02020  4.30780  5.03014  0.61958  0.77255  0.63731  0.75229
    605   2.66561  4.64243  3.22850  2.66484  3.61006  3.20417  3.24811  3.21667  2.57836  1.91708  3.73062  3.14364  3.73559  2.65806  2.47148  2.76998  2.89459  2.94797  5.17228  3.88930    717 l - - -
          2.68618  4.42225  2.77519  2.73123  3.46354  2.40513  3.72494  3.29354  2.67741  2.69355  4.24690  2.90347  2.73739  3.18146  2.89801  2.37887  2.77519  2.98518  4.58477  3.61503
          0.02020  4.30780  5.03014  0.61958  0.77255  0.61201  0.78146
    606   2.00227  3.61999  3.57481  3.07869  4.12034  3.25550  4.11326  3.51270  3.04972  3.19271  4.03218  2.92068  3.88209  3.36002  3.42106  1.79443  1.68245  3.11458  5.48188  4.24102    718 t - - -
          2.68618  4.42225  2.77519  2.73123  3.46354  2.40513  3.72494  3.29354  2.67741  2.69355  4.24690  2.90347  2.73739  3.18146  2.89801  2.37887  2.77519  2.98518  4.58477  3.61503
          0.01998  4.31891  5.04125  0.61958  0.77255  0.62367  0.76781
    607   2.72068  5.14285  2.72923  2.23760  4.45977  3.17881  3.68363  3.92412  2.46589  3.44415  4.21730  2.28222  3.86297  2.56205  2.91865  1.82394  2.76259  3.52375  5.61195  4.21474    719 s - - -
          2.68618  4.42225  2.77519  2.73123  3.46354  2.40513  3.72494  3.29354  2.67741  2.69355  4.24690  2.90347  2.73739  3.18146  2.89801  2.37887  2.77519  2.98518  4.58477  3.61503
          0.05284  4.31891  3.26603  0.61958  0.77255  0.62367  0.76781
    608   2.61945  4.37025  3.52738  2.97204  3.53446  3.56199  3.89483  2.78149  2.90062  2.57555  3.52780  3.35967  3.98449  3.22337  3.24643  2.21162  1.72081  2.67665  3.89883  3.72879    720 t - - -
          2.68618  4.42225  2.77519  2.73123  3.46354  2.40513  3.72494  3.29354  2.67741  2.69355  4.24690  2.90347  2.73739  3.18146  2.89801  2.37887  2.77519  2.98518  4.58477  3.61503
          0.02064  4.28670  5.00905  0.61958  0.77255  0.66231  0.72496
    609   3.27950  4.66595  4.83258  4.32145  3.33465  4.45691  4.92721  2.21147  4.14298  0.82497  3.14905  4.54412  4.76420  4.35169  4.29176  3.83635  3.35211  1.90269  5.35437  4.23590    721 l - - -
          2.68618  4.42225  2.77519  2.73123  3.46354  2.40513  3.72494  3.29354  2.67741  2.69355  4.24690  2.90347  2.73739  3.18146  2.89801  2.37887  2.77519  2.98518  4.58477  3.61503
          0.02064  4.28670  5.00905  0.61958  0.77255  0.59138  0.80646
    610   2.21079  4.05301  3.49541  2.95404  3.71002  3.46996  3.93653  2.28855  2.91493  2.77815  3.65655  3.07763  3.46830  3.22704  3.28336  1.75478  2.86771  2.79361  5.12787  3.88605    722 s - - -
          2.68618  4.42225  2.77519  2.73123  3.46354  2.40513  3.72494  3.29354  2.67741  2.69355  4.24690  2.90347  2.73739  3.18146  2.89801  2.37887  2.77519  2.98518  4.58477  3.61503
          0.01998  4.31891  5.04125  0.61958  0.77255  0.62367  0.76781
    611   2.73174  5.09982  3.03090  2.46555  4.43014  3.16491  3.08988  3.86991  1.66737  3.38118  4.16030  2.98849  3.42431  2.76659  2.34584  2.71607  2.53651  3.48614  5.53018  4.18170    723 k - - -
          2.68618  4.42225  2.77519  2.73123  3.46354  2.40513  3.72494  3.29354  2.67741  2.69355  4.24690  2.90347  2.73739  3.18146  2.89801  2.37887  2.77519  2.98518  4.58477  3.61503
          0.01998  4.31891  5.04125  0.61958  0.77255  0.62367  0.76781
    612   2.54501  4.90592  2.83108  1.70618  4.17071  3.46047  3.73406  3.56639  2.50863  3.18848  4.01053  3.00142  3.89476  2.89097  3.02307  2.50154  2.94639  2.26205  5.43698  4.09507    724 e - - -
          2.68618  4.42225  2.77519  2.73123  3.46354  2.40513  3.72494  3.29354  2.67741  2.69355  4.24690  2.90347  2.73739  3.18146  2.89801  2.37887  2.77519  2.98518  4.58477  3.61503
          0.01998  4.31891  5.04125  0.61958  0.77255  0.62367  0.76781
    613   2.64292  4.21998  3.82091  3.24912  2.67585  3.68505  3.98328  2.49564  3.16824  1.90294  3.32674  3.56036  3.64310  3.43422  3.43920  2.12437  2.62133  2.46226  4.82725  3.61580    725 l - - -
          2.68618  4.42225  2.77519  2.73123  3.46354  2.40513  3.72494  3.29354  2.67741  2.69355  4.24690  2.90347  2.73739  3.18146  2.89801  2.37887  2.77519  2.98518  4.58477  3.61503
          0.01998  4.31891  5.04125  0.61958  0.77255  0.62367  0.76781
    614   1.76698  4.90013  2.89033  1.78657  4.38590  2.92112  3.80879  3.82421  2.63565  3.40204  4.20195  3.01519  3.88172  2.95720  3.10804  2.38204  2.82631  3.42407  5.61024  4.25469    726 a - - -
          2.68618  4.42225  2.77519  2.73123  3.46354  2.40513  3.72494  3.29354  2.67741  2.69355  4.24690  2.90347  2.73739  3.18146  2.89801  2.37887  2.77519  2.98518  4.58477  3.61503
          0.01998  4.31891  5.04125  0.61958  0.77255  0.62367  0.76781
    615   2.78103  5.04680  3.09271  2.54553  4.35413  3.53736  3.25578  3.78010  2.31300  3.32021  4.12796  3.05161  3.93380  1.85471  2.39110  2.78493  2.08238  3.43003  5.48743  4.16857    727 q - - -
          2.68618  4.42225  2.77519  2.73123  3.46354  2.40513  3.72494  3.29354  2.67741  2.69355  4.24690  2.90347  2.73739  3.18146  2.89801  2.37887  2.77519  2.98518  4.58477  3.61503
          0.03050  4.31891  4.09072  0.61958  0.77255  0.62367  0.76781
    616   2.76168  4.76701  3.31128  2.71543  3.98487  3.60112  3.74318  3.22526  2.27066  1.90577  3.84841  3.18103  3.61113  2.64847  2.07351  2.84632  2.97898  3.08924  5.25944  3.99656    728 l - - -
          2.68618  4.42225  2.77519  2.73123  3.46354  2.40513  3.72494  3.29354  2.67741  2.69355  4.24690  2.90347  2.73739  3.18146  2.89801  2.37887  2.77519  2.98518  4.58477  3.61503
          0.02019  4.30859  5.03094  0.61958  0.77255  0.61282  0.78049
    617   2.70854  5.01838  2.88811  1.92883  4.30642  3.45242  3.69520  3.74403  2.46887  2.91447  4.10313  2.96306  2.27116  2.63860  2.93285  2.39913  2.94700  3.38387  5.50802  4.14508    729 e - - -
          2.68618  4.42225  2.77519  2.73123  3.46354  2.40513  3.72494  3.29354  2.67741  2.69355  4.24690  2.90347  2.73739  3.18146  2.89801  2.37887  2.77519  2.98518  4.58477  3.61503
          0.01998  4.31891  5.04125  0.61958  0.77255  0.62367  0.76781
    618   2.76912  5.24916  2.44906  2.32992  4.56407  2.34885  3.03198  4.04347  2.44090  3.54256  4.31242  1.99024  3.87636  2.55791  3.00235  2.66387  3.01128  3.62693  5.69503  4.27717    730 n - - -
          2.68618  4.42225  2.77519  2.73123  3.46354  2.40513  3.72494  3.29354  2.67741  2.69355  4.24690  2.90347  2.73739  3.18146  2.89801  2.37887  2.77519  2.98518  4.58477  3.61503
          0.01998  4.31891  5.04125  0.61958  0.77255  0.62367  0.76781
    619   2.73269  5.05935  2.80746  2.34958  4.37347  2.31288  3.69879  3.80794  1.65124  3.35788  4.15215  2.97145  3.88980  2.82907  2.87999  2.72529  2.97090  3.01326  5.54352  4.18347    731 k - - -
          2.68618  4.42225  2.77519  2.73123  3.46354  2.40513  3.72494  3.29354  2.67741  2.69355  4.24690  2.90347  2.73739  3.18146  2.89801  2.37887  2.77519  2.98518  4.58477  3.61503
          0.01998  4.31891  5.04125  0.61958  0.77255  0.62367  0.76781
    620   2.69349  4.93432  3.06548  2.50605  3.62574  3.49378  3.68028  3.63527  1.78138  3.21016  4.01644  2.95320  3.88820  2.81951  2.55452  1.99468  2.92346  3.20793  5.41664  4.08324    732 k - - -
          2.68618  4.42225  2.77519  2.73123  3.46354  2.40513  3.72494  3.29354  2.67741  2.69355  4.24690  2.90347  2.73739  3.18146  2.89801  2.37887  2.77519  2.98518  4.58477  3.61503
          0.01998  4.31891  5.04125  0.61958  0.77255  0.62367  0.76781
    621   2.63856  4.19536  3.84835  3.27150  2.54179  3.69340  3.67662  2.48704  2.85427  2.01488  3.30665  3.35334  4.06631  2.93214  3.44307  2.96333  2.87033  2.40805  3.87184  2.84626    733 l - - -
          2.68618  4.42225  2.77519  2.73123  3.46354  2.40513  3.72494  3.29354  2.67741  2.69355  4.24690  2.90347  2.73739  3.18146  2.89801  2.37887  2.77519  2.98518  4.58477  3.61503
          0.01998  4.31891  5.04125  0.61958  0.77255  0.62367  0.76781
    622   2.48931  1.18519  3.94998  3.50681  3.98537  3.28917  4.30245  3.35036  3.24962  3.09348  3.98535  3.61602  3.96313  3.65972  2.91694  2.24867  2.91695  2.99562  5.40668  4.19716    734 c - - -
          2.68675  4.42236  2.77591  2.73084  3.46444  2.40519  3.72558  3.29237  2.67757  2.69366  4.24772  2.90182  2.73734  3.18231  2.89763  2.37924  2.77432  2.98561  4.58567  3.61396
          0.51774  1.05781  2.86617  2.39538  0.09556  0.62367  0.76781
    623   1.75016  4.92520  1.90160  2.42823  4.37279  2.98970  3.78919  3.79769  2.63615  3.38879  4.19475  2.97484  3.87066  2.93962  3.12144  2.69800  2.81998  3.24057  5.60469  4.24016    748 a - - -
          2.68618  4.42225  2.77519  2.73123  3.46354  2.40513  3.72494  3.29354  2.67741  2.69355  4.24690  2.90347  2.73739  3.18146  2.89801  2.37887  2.77519  2.98518  4.58477  3.61503
          0.03522  4.26714  3.88329  0.61958  0.77255  0.68450  0.70187
    624   2.31253  4.24845  3.86462  3.29956  3.27267  3.73116  4.06788  2.16593  3.12537  2.42125  3.38007  3.61588  4.12028  3.49710  3.50302  3.01290  1.95224  1.94880  4.93459  3.72298    749 v - - -
          2.68618  4.42225  2.77519  2.73123  3.46354  2.40513  3.72494  3.29354  2.67741  2.69355  4.24690  2.90347  2.73739  3.18146  2.89801  2.37887  2.77519  2.98518  4.58477  3.61503
          0.02135  4.25327  4.97561  0.61958  0.77255  0.66980  0.71705
    625   2.64168  3.83112  2.85143  2.97645  2.43949  3.64008  3.87509  2.78596  2.99043  2.34643  3.40950  3.41652  4.01822  3.27771  3.31577  2.78397  2.87391  2.57049  4.81044  2.34673    750 l - - -
          2.68618  4.42225  2.77519  2.73123  3.46354  2.40513  3.72494  3.29354  2.67741  2.69355  4.24690  2.90347  2.73739  3.18146  2.89801  2.37887  2.77519  2.98518  4.58477  3.61503
          0.02105  4.26714  4.98948  0.61958  0.77255  0.68450  0.70187
    626   2.55807  5.10771  2.71187  2.19482  4.42803  3.27583  3.64068  3.89369  1.92964  3.40669  4.17107  2.81767  3.61839  2.75372  2.88895  2.02535  2.79767  3.48831  5.56706  4.17199    751 k - - -
          2.68618  4.42225  2.77519  2.73123  3.46354  2.40513  3.72494  3.29354  2.67741  2.69355  4.24690  2.90347  2.73739  3.18146  2.89801  2.37887  2.77519  2.98518  4.58477  3.61503
          0.02105  4.26714  4.98948  0.61958  0.77255  0.68450  0.70187
    627   2.71778  5.14831  1.98682  2.33945  4.45284  3.41046  3.58130  3.92016  2.32215  3.43909  3.63221  2.01583  3.85104  2.79054  2.94919  2.55986  2.95716  3.52103  5.60520  4.20451    752 d - - -
          2.68618  4.42225  2.77519  2.73123  3.46354  2.40513  3.72494  3.29354  2.67741  2.69355  4.24690  2.90347  2.73739  3.18146  2.89801  2.37887  2.77519  2.98518  4.58477  3.61503
          0.05573  4.26714  3.21426  0.61958  0.77255  0.68450  0.70187
    628   2.51727  4.19262  4.15484  3.57736  2.19156  3.83318  4.15413  2.29276  3.46591  1.91249  3.21981  3.80638  4.19574  3.69109  3.66252  3.12649  2.22632  2.14009  4.83283  3.63889    753 l - - -
          2.68618  4.42225  2.77519  2.73123  3.46354  2.40513  3.72494  3.29354  2.67741  2.69355  4.24690  2.90347  2.73739  3.18146  2.89801  2.37887  2.77519  2.98518  4.58477  3.61503
          0.02179  4.23319  4.95554  0.61958  0.77255  0.72090  0.66614
    629   1.99925  4.37312  3.43384  2.87481  3.17594  3.55887  3.34306  2.89530  2.83103  2.23307  3.49255  3.29095  3.95395  3.14376  3.19727  2.44856  2.55212  2.66162  4.96286  3.71738    754 a - - -
          2.68618  4.42225  2.77519  2.73123  3.46354  2.40513  3.72494  3.29354  2.67741  2.69355  4.24690  2.90347  2.73739  3.18146  2.89801  2.37887  2.77519  2.98518  4.58477  3.61503
          0.02179  4.23319  4.95554  0.61958  0.77255  0.72090  0.66614
    630   2.58376  4.42156  3.39569  2.25320  3.58476  3.21414  3.83388  2.64373  2.80024  2.25100  3.52664  3.27337  3.96526  3.11986  3.18053  2.82121  2.61142  2.18501  5.01608  3.76676    755 v - - -
          2.68618  4.42225  2.77519  2.73123  3.46354  2.40513  3.72494  3.29354  2.67741  2.69355  4.24690  2.90347  2.73739  3.18146  2.89801  2.37887  2.77519  2.98518  4.58477  3.61503
          0.02179  4.23319  4.95554  0.61958  0.77255  0.72090  0.66614
    631   2.69684  3.61565  4.24964  3.67358  1.65827  3.80662  4.12171  2.31383  3.53954  2.14993  3.22746  3.83796  4.18462  3.74509  3.69527  2.81712  2.94009  2.16075  4.72337  3.47192    756 f - - -
          2.68618  4.42225  2.77519  2.73123  3.46354  2.40513  3.72494  3.29354  2.67741  2.69355  4.24690  2.90347  2.73739  3.18146  2.89801  2.37887  2.77519  2.98518  4.58477  3.61503
          0.02179  4.23319  4.95554  0.61958  0.77255  0.72090  0.66614
    632   2.71058  3.86617  3.05361  2.46876  4.12192  3.49218  2.57979  3.57119  2.39547  3.15842  3.98493  3.03524  3.89798  1.77485  2.78835  2.74192  2.94157  3.24910  5.35837  4.02952    757 q - - -
          2.68618  4.42225  2.77519  2.73123  3.46354  2.40513  3.72494  3.29354  2.67741  2.69355  4.24690  2.90347  2.73739  3.18146  2.89801  2.37887  2.77519  2.98518  4.58477  3.61503
          0.02179  4.23319  4.95554  0.61958  0.77255  0.72090  0.66614
    633   2.89475  5.40783  2.31300  1.42906  4.71604  2.20813  3.77568  4.20937  2.66439  3.70686  4.50991  2.82995  3.90608  2.52479  3.19930  2.81742  3.15711  3.78930  5.86562  4.41279    758 e - - -
          2.68618  4.42225  2.77519  2.73123  3.46354  2.40513  3.72494  3.29354  2.67741  2.69355  4.24690  2.90347  2.73739  3.18146  2.89801  2.37887  2.77519  2.98518  4.58477  3.61503
          0.02179  4.23319  4.95554  0.61958  0.77255  0.72090  0.66614
    634   2.62714  4.82605  2.85601  2.46719  4.07589  2.46520  3.51747  3.49304  2.46206  3.09545  2.99520  2.90300  3.84566  2.81559  2.66416  2.31923  2.72545  3.16763  5.33791  4.00349    759 s - - -
          2.68618  4.42225  2.77519  2.73123  3.46354  2.40513  3.72494  3.29354  2.67741  2.69355  4.24690  2.90347  2.73739  3.18146  2.89801  2.37887  2.77519  2.98518  4.58477  3.61503
          0.02179  4.23319  4.95554  0.61958  0.77255  0.72090  0.66614
    635   2.44555  4.20934  3.08374  2.66836  4.10518  2.78086  3.82436  3.51838  2.66623  3.14677  3.96728  2.98828  3.83945  3.00358  2.99827  1.79359  2.11713  3.15142  5.40271  4.10247    760 s - - -
          2.68618  4.42225  2.77519  2.73123  3.46354  2.40513  3.72494  3.29354  2.67741  2.69355  4.24690  2.90347  2.73739  3.18146  2.89801  2.37887  2.77519  2.98518  4.58477  3.61503
          0.02179  4.23319  4.95554  0.61958  0.77255  0.72090  0.66614
    636   2.80496  5.11324  3.26850  2.66184  4.51666  3.60207  3.67884  3.90009  1.37178  3.39946  4.22134  3.12921  3.98906  2.80720  2.00525  2.81119  2.57886  3.54924  5.51564  4.25825    761 k - - -
          2.68625  4.42232  2.77522  2.73108  3.46361  2.40507  3.72502  3.29361  2.67694  2.69362  4.24697  2.90345  2.73747  3.18153  2.89808  2.37894  2.77525  2.98525  4.58484  3.61510
          0.88127  0.94013  1.63390  0.14148  2.02553  0.64997  0.73827
    637   2.50224  4.66517  3.02510  2.58819  4.16296  3.31202  3.75981  3.57373  2.41383  3.18337  4.01320  3.04466  3.40030  2.93398  2.64656  1.56069  2.87574  3.20836  5.41108  4.11501    763 s - - -
          2.68618  4.42225  2.77519  2.73123  3.46354  2.40513  3.72494  3.29354  2.67741  2.69355  4.24690  2.90347  2.73739  3.18146  2.89801  2.37887  2.77519  2.98518  4.58477  3.61503
          0.02579  4.06643  4.78878  0.61958  0.77255  0.53165  0.88585
    638   2.65971  4.85892  2.96518  2.48030  4.09800  3.46695  2.37603  3.52096  2.44259  3.12046  3.93639  2.99868  3.69359  2.57493  2.90969  2.61886  2.15681  3.19736  5.35543  3.62891    764 t - - -
          2.68618  4.42225  2.77519  2.73123  3.46354  2.40513  3.72494  3.29354  2.67741  2.69355  4.24690  2.90347  2.73739  3.18146  2.89801  2.37887  2.77519  2.98518  4.58477  3.61503
          0.02105  4.26714  4.98948  0.61958  0.77255  0.68450  0.70187
    639   2.62271  4.51886  3.29638  2.73685  3.71523  3.52574  3.78824  3.01339  2.68752  2.47965  3.48557  3.19242  2.90631  3.03050  2.91182  2.56548  1.93490  2.82506  5.10201  3.83622    765 t - - -
          2.68618  4.42225  2.77519  2.73123  3.46354  2.40513  3.72494  3.29354  2.67741  2.69355  4.24690  2.90347  2.73739  3.18146  2.89801  2.37887  2.77519  2.98518  4.58477  3.61503
          0.02105  4.26714  4.98948  0.61958  0.77255  0.68450  0.70187
    640   2.89066  5.30344  1.41717  2.31281  4.77846  1.95351  3.88040  4.27514  2.83939  3.79580  4.61312  2.65483  3.92982  3.03842  3.39572  2.73970  2.97131  3.82594  5.96755  4.51426    766 d - - -
          2.68618  4.42225  2.77519  2.73123  3.46354  2.40513  3.72494  3.29354  2.67741  2.69355  4.24690  2.90347  2.73739  3.18146  2.89801  2.37887  2.77519  2.98518  4.58477  3.61503
          0.02105  4.26714  4.98948  0.61958  0.77255  0.68450  0.70187
    641   2.61743  1.38246  3.95101  3.43957  3.22422  3.54683  4.08769  2.82352  3.26052  2.58884  3.54370  3.64084  4.06497  3.58660  3.32086  2.78384  2.93601  2.59761  4.88558  3.39671    767 c - - -
          2.68618  4.42225  2.77519  2.73123  3.46354  2.40513  3.72494  3.29354  2.67741  2.69355  4.24690  2.90347  2.73739  3.18146  2.89801  2.37887  2.77519  2.98518  4.58477  3.61503
          0.02105  4.26714  4.98948  0.61958  0.77255  0.68450  0.70187
    642   2.49304  4.19202  3.98604  3.40989  2.72361  3.75196  4.05433  2.31046  3.31145  1.76782  3.19229  3.67757  4.12287  3.55609  3.54196  2.18002  2.90895  2.35832  4.80325  3.59917    768 l - - -
          2.68618  4.42225  2.77519  2.73123  3.46354  2.40513  3.72494  3.29354  2.67741  2.69355  4.24690  2.90347  2.73739  3.18146  2.89801  2.37887  2.77519  2.98518  4.58477  3.61503
          0.02105  4.26714  4.98948  0.61958  0.77255  0.68450  0.70187
    643   2.97817  4.56913  4.10856  3.72641  3.38942  3.88002  4.44213  2.62554  3.51400  0.83650  3.40019  3.96387  4.13098  3.88982  3.71397  3.11675  3.29696  2.57895  5.15810  3.88599    769 l - - -
          2.68618  4.42225  2.77519  2.73123  3.46354  2.40513  3.72494  3.29354  2.67741  2.69355  4.24690  2.90347  2.73739  3.18146  2.89801  2.37887  2.77519  2.98518  4.58477  3.61503
          0.02105  4.26714  4.98948  0.61958  0.77255  0.68450  0.70187
    644   2.46238  4.47204  3.31625  2.93431  4.33688  1.82406  4.09181  3.76007  2.98478  3.19534  4.22317  3.27010  1.84667  3.30343  3.37484  2.21406  2.74779  3.29364  5.64366  4.37685    770 g - - -
          2.68618  4.42225  2.77519  2.73123  3.46354  2.40513  3.72494  3.29354  2.67741  2.69355  4.24690  2.90347  2.73739  3.18146  2.89801  2.37887  2.77519  2.98518  4.58477  3.61503
          0.02105  4.26714  4.98948  0.61958  0.77255  0.68450  0.70187
    645   2.79010  5.29626  1.32155  2.31802  4.76767  3.33036  3.88374  4.26800  2.84221  3.79364  4.61318  2.67212  3.93162  3.04323  3.39553  1.87969  3.20099  3.82045  5.96192  4.50844    771 d - - -
          2.68618  4.42225  2.77519  2.73123  3.46354  2.40513  3.72494  3.29354  2.67741  2.69355  4.24690  2.90347  2.73739  3.18146  2.89801  2.37887  2.77519  2.98518  4.58477  3.61503
          0.02105  4.26714  4.98948  0.61958  0.77255  0.68450  0.70187
    646   2.43276  4.40102  3.49126  2.95894  3.73146  3.46233  3.94922  2.82896  2.90754  2.46962  3.67030  3.33748  3.95037  3.23276  3.27188  2.06212  1.77549  2.73681  5.15736  3.91334    772 t - - -
          2.68618  4.42225  2.77519  2.73123  3.46354  2.40513  3.72494  3.29354  2.67741  2.69355  4.24690  2.90347  2.73739  3.18146  2.89801  2.37887  2.77519  2.98518  4.58477  3.61503
          0.19153  4.26714  1.83079  0.61958  0.77255  0.68450  0.70187
    647   2.41787  4.33693  3.41165  2.93650  3.62279  2.92167  3.90092  3.11108  2.87717  2.80308  3.68701  3.28510  3.87772  3.21726  3.21792  1.88341  2.82618  2.82145  2.38463  3.75956    773 s - - -
          2.68618  4.42225  2.77519  2.73123  3.46354  2.40513  3.72494  3.29354  2.67741  2.69355  4.24690  2.90347  2.73739  3.18146  2.89801  2.37887  2.77519  2.98518  4.58477  3.61503
          0.02492  4.10052  4.82286  0.61958  0.77255  0.55072  0.85928
    648   2.64182  4.94936  2.95118  2.44552  4.25602  3.43984  3.67467  3.68945  2.37176  3.25549  4.05252  2.96957  3.11909  2.08944  2.88184  1.95603  2.80854  3.33059  5.45909  3.92104    774 s - - -
          2.68618  4.42225  2.77519  2.73123  3.46354  2.40513  3.72494  3.29354  2.67741  2.69355  4.24690  2.90347  2.73739  3.18146  2.89801  2.37887  2.77519  2.98518  4.58477  3.61503
          0.02105  4.26714  4.98948  0.61958  0.77255  0.68450  0.70187
    649   2.66256  5.18309  1.87976  2.27291  4.61557  2.93859  3.81331  4.08987  2.70512  3.62385  4.42579  2.89547  3.89905  2.95992  3.23016  1.56788  3.09281  3.66608  5.80434  4.38512    775 s - - -
          2.68618  4.42225  2.77519  2.73123  3.46354  2.40513  3.72494  3.29354  2.67741  2.69355  4.24690  2.90347  2.73739  3.18146  2.89801  2.37887  2.77519  2.98518  4.58477  3.61503
          0.02105  4.26714  4.98948  0.61958  0.77255  0.68450  0.70187
    650   2.64317  4.39985  3.07820  2.90957  2.00460  3.57470  3.86084  2.92237  2.89844  2.63288  3.53169  3.31971  3.98606  3.19955  3.26089  2.63517  2.19163  2.69048  4.93512  3.51110    776 f - - -
          2.68618  4.42225  2.77519  2.73123  3.46354  2.40513  3.72494  3.29354  2.67741  2.69355  4.24690  2.90347  2.73739  3.18146  2.89801  2.37887  2.77519  2.98518  4.58477  3.61503
          0.02105  4.26714  4.98948  0.61958  0.77255  0.68450  0.70187
    651   2.74721  5.06602  1.86764  2.39726  4.57978  2.92374  3.83192  4.04961  2.71467  3.59435  4.39359  2.93156  1.89576  2.98072  3.22585  2.45807  2.94122  3.61449  5.77792  4.37713    777 d - - -
          2.68618  4.42225  2.77519  2.73123  3.46354  2.40513  3.72494  3.29354  2.67741  2.69355  4.24690  2.90347  2.73739  3.18146  2.89801  2.37887  2.77519  2.98518  4.58477  3.61503
          0.02750  4.26714  4.33522  0.61958  0.77255  0.68450  0.70187
    652   2.93687  4.53823  3.95405  3.44201  2.94016  3.49123  3.89528  3.04418  3.09496  2.39394  3.67582  3.68832  4.24682  3.54140  3.16970  3.17651  3.19406  2.85899  1.30394  2.99385    778 w - - -
          2.68618  4.42225  2.77519  2.73123  3.46354  2.40513  3.72494  3.29354  2.67741  2.69355  4.24690  2.90347  2.73739  3.18146  2.89801  2.37887  2.77519  2.98518  4.58477  3.61503
          0.02119  4.26083  4.98317  0.61958  0.77255  0.69146  0.69484
    653   2.73208  2.72575  4.15804  3.59669  1.94872  3.17422  3.71909  2.66227  3.47105  2.37985  3.32379  3.76065  4.17378  3.67377  3.64069  3.09674  2.96743  2.47084  4.45899  2.25022    779 f - - -
          2.68618  4.42225  2.77519  2.73123  3.46354  2.40513  3.72494  3.29354  2.67741  2.69355  4.24690  2.90347  2.73739  3.18146  2.89801  2.37887  2.77519  2.98518  4.58477  3.61503
          0.02119  4.26083  4.98317  0.61958  0.77255  0.69146  0.69484
    654   2.74056  4.96563  3.11331  2.54948  4.28157  3.51506  3.67870  3.55554  2.21058  3.25048  4.06316  2.68994  3.91195  2.81675  1.83031  2.70136  2.18720  3.34953  5.43768  4.12926    780 r - - -
          2.68618  4.42225  2.77519  2.73123  3.46354  2.40513  3.72494  3.29354  2.67741  2.69355  4.24690  2.90347  2.73739  3.18146  2.89801  2.37887  2.77519  2.98518  4.58477  3.61503
          0.02119  4.26083  4.98317  0.61958  0.77255  0.67770  0.70883
    655   2.66374  4.75756  3.09466  2.55794  3.89319  3.49943  2.50661  3.37731  2.52123  2.84017  3.84221  2.94479  2.50658  2.78546  2.95187  2.64404  2.89521  3.08189  5.22095  3.06329    781 p - - -
          2.68618  4.42225  2.77519  2.73123  3.46354  2.40513  3.72494  3.29354  2.67741  2.69355  4.24690  2.90347  2.73739  3.18146  2.89801  2.37887  2.77519  2.98518  4.58477  3.61503
          0.02105  4.26714  4.98948  0.61958  0.77255  0.68450  0.70187
    656   2.45331  4.48314  3.36558  2.81639  3.68289  3.42560  3.83814  2.92436  2.75099  2.57857  3.61338  3.25543  3.96243  2.14348  3.12973  2.77735  2.82703  1.95846  5.09318  3.83753    782 v - - -
          2.68618  4.42225  2.77519  2.73123  3.46354  2.40513  3.72494  3.29354  2.67741  2.69355  4.24690  2.90347  2.73739  3.18146  2.89801  2.37887  2.77519  2.98518  4.58477  3.61503
          0.02105  4.26714  4.98948  0.61958  0.77255  0.68450  0.70187
    657   2.62379  3.98146  3.10997  2.55711  4.01679  3.13374  3.27838  3.42426  2.51653  2.97668  3.87354  3.05341  3.61099  2.88257  2.54780  1.77654  2.87072  3.10942  5.30616  3.99358    783 s - - -
          2.68618  4.42225  2.77519  2.73123  3.46354  2.40513  3.72494  3.29354  2.67741  2.69355  4.24690  2.90347  2.73739  3.18146  2.89801  2.37887  2.77519  2.98518  4.58477  3.61503
          0.02105  4.26714  4.98948  0.61958  0.77255  0.68450  0.70187
    658   2.63414  4.82652  2.86380  2.44058  3.38643  3.35555  3.51809  3.14722  2.47696  3.08609  3.90102  2.06542  3.53002  2.82438  2.94012  2.48772  2.69145  3.15876  5.33300  3.99907    784 n - - -
          2.68618  4.42225  2.77519  2.73123  3.46354  2.40513  3.72494  3.29354  2.67741  2.69355  4.24690  2.90347  2.73739  3.18146  2.89801  2.37887  2.77519  2.98518  4.58477  3.61503
          0.05110  4.26714  3.32994  0.61958  0.77255  0.68450  0.70187
    659   2.51007  5.05554  2.44338  2.36957  4.44781  2.17017  3.73025  3.90807  2.55818  3.45000  4.23942  2.76101  3.85502  2.62878  3.05578  1.99692  2.97473  3.50451  5.63539  4.24445    785 s - - -
          2.68618  4.42225  2.77519  2.73123  3.46354  2.40513  3.72494  3.29354  2.67741  2.69355  4.24690  2.90347  2.73739  3.18146  2.89801  2.37887  2.77519  2.98518  4.58477  3.61503
          0.02169  4.23772  4.96007  0.61958  0.77255  0.71619  0.67062
    660   2.62193  4.41350  2.53404  2.50892  3.97805  3.34447  3.68210  3.15395  2.50396  3.01113  3.83788  2.91075  3.85765  2.84942  2.89769  2.05566  2.82753  3.08081  5.27497  2.93083    786 s - - -
          2.68618  4.42225  2.77519  2.73123  3.46354  2.40513  3.72494  3.29354  2.67741  2.69355  4.24690  2.90347  2.73739  3.18146  2.89801  2.37887  2.77519  2.98518  4.58477  3.61503
          0.02169  4.23772  4.96007  0.61958  0.77255  0.65430  0.73356
    661   2.67978  4.34378  3.03554  2.38344  4.25580  3.47571  3.64865  3.68181  1.78431  3.23944  3.80420  2.98643  3.86505  2.77816  2.39481  2.18035  2.85097  3.32878  5.43299  4.09344    787 k - - -
          2.68618  4.42225  2.77519  2.73123  3.46354  2.40513  3.72494  3.29354  2.67741  2.69355  4.24690  2.90347  2.73739  3.18146  2.89801  2.37887  2.77519  2.98518  4.58477  3.61503
          0.02105  4.26714  4.98948  0.61958  0.77255  0.68450  0.70187
    662   2.80468  5.14497  3.07661  2.46231  4.50699  2.97135  3.65803  3.93009  1.51090  3.42254  4.21526  2.88819  3.92665  2.77605  2.15718  2.78620  2.74254  3.55202  5.54743  4.23053    788 k - - -
          2.68618  4.42225  2.77519  2.73123  3.46354  2.40513  3.72494  3.29354  2.67741  2.69355  4.24690  2.90347  2.73739  3.18146  2.89801  2.37887  2.77519  2.98518  4.58477  3.61503
          0.02105  4.26714  4.98948  0.61958  0.77255  0.68450  0.70187
    663   2.48421  3.95292  3.49293  2.95639  3.75902  3.42030  3.94686  2.80629  2.81874  2.81952  3.69789  3.32513  3.92523  3.22733  3.27078  1.96847  1.73607  2.80430  5.17012  3.92783    789 t - - -
          2.68618  4.42225  2.77519  2.73123  3.46354  2.40513  3.72494  3.29354  2.67741  2.69355  4.24690  2.90347  2.73739  3.18146  2.89801  2.37887  2.77519  2.98518  4.58477  3.61503
          0.02105  4.26714  4.98948  0.61958  0.77255  0.68450  0.70187
    664   2.67067  4.80422  2.01901  2.44664  4.05239  2.74284  3.73383  3.07465  2.57474  3.07319  3.91239  3.02398  3.88849  2.90404  3.03535  2.72168  2.91413  2.35989  5.35539  4.02844    790 d - - -
          2.68618  4.42225  2.77519  2.73123  3.46354  2.40513  3.72494  3.29354  2.67741  2.69355  4.24690  2.90347  2.73739  3.18146  2.89801  2.37887  2.77519  2.98518  4.58477  3.61503
          0.02105  4.26714  4.98948  0.61958  0.77255  0.68450  0.70187
    665   2.80611  5.16665  2.94952  2.22406  4.52152  2.44710  3.67637  3.95421  1.54412  3.45212  4.24492  2.99347  3.91896  2.79766  2.52323  2.78143  2.94387  3.57078  5.58555  4.24909    791 k - - -
          2.68618  4.42225  2.77519  2.73123  3.46354  2.40513  3.72494  3.29354  2.67741  2.69355  4.24690  2.90347  2.73739  3.18146  2.89801  2.37887  2.77519  2.98518  4.58477  3.61503
          0.12346  4.26714  2.28164  0.61958  0.77255  0.68450  0.70187
    666   2.89463  4.30100  4.44767  3.87057  3.24163  4.07622  4.40473  1.78212  3.73801  1.38337  2.66500  3.73305  4.39424  3.93986  3.89960  3.38484  3.12735  2.00021  4.97720  3.81754    792 l - - -
          2.68618  4.42225  2.77519  2.73123  3.46354  2.40513  3.72494  3.29354  2.67741  2.69355  4.24690  2.90347  2.73739  3.18146  2.89801  2.37887  2.77519  2.98518  4.58477  3.61503
          0.02329  4.16698  4.88932  0.61958  0.77255  0.73088  0.65679
    667   2.63293  4.24809  3.71926  3.15017  3.37994  2.63395  3.95098  1.84164  3.04629  2.40880  2.98295  3.49188  4.03971  3.35225  2.98828  2.92637  2.87213  2.32257  4.87396  3.65947    793 i - - -
          2.68618  4.42225  2.77519  2.73123  3.46354  2.40513  3.72494  3.29354  2.67741  2.69355  4.24690  2.90347  2.73739  3.18146  2.89801  2.37887  2.77519  2.98518  4.58477  3.61503
          0.02265  4.19457  4.91692  0.61958  0.77255  0.61600  0.77674
    668   2.65145  3.74385  2.81743  1.90566  4.23333  2.35786  3.48811  3.66958  2.38208  3.23593  4.02800  2.94552  3.84162  2.78509  2.84689  2.65595  2.82676  3.26409  5.44346  4.08246    794 e - - -
          2.68618  4.42225  2.77519  2.73123  3.46354  2.40513  3.72494  3.29354  2.67741  2.69355  4.24690  2.90347  2.73739  3.18146  2.89801  2.37887  2.77519  2.98518  4.58477  3.61503
          0.02105  4.26714  4.98948  0.61958  0.77255  0.68450  0.70187
    669   2.66630  4.92773  2.13449  2.43385  3.76023  3.43033  3.68856  3.64237  2.49926  3.22460  4.03075  2.96224  3.52194  2.83490  2.97545  1.83184  2.91013  3.29417  5.42765  3.74485    795 s - - -
          2.68618  4.42225  2.77519  2.73123  3.46354  2.40513  3.72494  3.29354  2.67741  2.69355  4.24690  2.90347  2.73739  3.18146  2.89801  2.37887  2.77519  2.98518  4.58477  3.61503
          0.02105  4.26714  4.98948  0.61958  0.77255  0.68450  0.70187
    670   2.34729  4.32640  3.65205  3.19117  2.13829  3.39937  4.07629  3.06631  3.16073  2.79532  3.71877  3.46864  3.96831  3.45205  3.47672  1.51603  2.82212  2.79211  5.09944  3.79779    796 s - - -
          2.68618  4.42225  2.77519  2.73123  3.46354  2.40513  3.72494  3.29354  2.67741  2.69355  4.24690  2.90347  2.73739  3.18146  2.89801  2.37887  2.77519  2.98518  4.58477  3.61503
          0.02105  4.26714  4.98948  0.61958  0.77255  0.68450  0.70187
    671   2.96397  5.26017  3.14695  2.62880  4.66950  3.61452  3.69838  4.07490  1.41655  3.53136  4.34978  1.96094  4.01755  2.82221  2.20204  2.93697  3.16658  3.70570  5.60838  4.33846    797 k - - -
          2.68618  4.42225  2.77519  2.73123  3.46354  2.40513  3.72494  3.29354  2.67741  2.69355  4.24690  2.90347  2.73739  3.18146  2.89801  2.37887  2.77519  2.98518  4.58477  3.61503
          0.02105  4.26714  4.98948  0.61958  0.77255  0.68450  0.70187
    672   2.64175  4.53284  3.27368  2.72496  3.69844  3.54419  3.06681  2.28998  2.67288  2.62417  3.63162  2.93153  2.48382  2.94871  3.06749  2.78169  2.81288  2.82612  5.08602  3.81652    798 i - - -
          2.68618  4.42225  2.77519  2.73123  3.46354  2.40513  3.72494  3.29354  2.67741  2.69355  4.24690  2.90347  2.73739  3.18146  2.89801  2.37887  2.77519  2.98518  4.58477  3.61503
          0.02105  4.26714  4.98948  0.61958  0.77255  0.68450  0.70187
    673   2.36781  4.21451  3.81747  3.24581  3.35222  3.69295  3.99313  1.87579  3.16588  2.27469  3.23618  3.00707  4.07235  3.43612  3.44122  2.77167  2.71094  2.11301  4.84864  3.63890    799 i - - -
          2.68618  4.42225  2.77519  2.73123  3.46354  2.40513  3.72494  3.29354  2.67741  2.69355  4.24690  2.90347  2.73739  3.18146  2.89801  2.37887  2.77519  2.98518  4.58477  3.61503
          0.02105  4.26714  4.98948  0.61958  0.77255  0.68450  0.70187
    674   2.10080  4.41529  3.42628  2.90367  3.80351  3.11593  3.92727  3.16937  2.87183  2.86867  3.73601  3.28630  2.40604  3.19242  3.10144  2.54764  2.75999  2.01962  5.19938  3.95073    800 v - - -
          2.68618  4.42225  2.77519  2.73123  3.46354  2.40513  3.72494  3.29354  2.67741  2.69355  4.24690  2.90347  2.73739  3.18146  2.89801  2.37887  2.77519  2.98518  4.58477  3.61503
          0.02105  4.26714  4.98948  0.61958  0.77255  0.68450  0.70187
    675   2.63351  4.08368  3.29319  2.72660  3.68745  3.54749  2.81618  2.45242  2.51357  2.62696  3.61384  3.18740  3.77330  2.95015  2.38576  2.77587  2.86384  2.68338  5.07439  3.64051    801 r - - -
          2.68618  4.42225  2.77519  2.73123  3.46354  2.40513  3.72494  3.29354  2.67741  2.69355  4.24690  2.90347  2.73739  3.18146  2.89801  2.37887  2.77519  2.98518  4.58477  3.61503
          0.02105  4.26714  4.98948  0.61958  0.77255  0.68450  0.70187
    676   2.78163  5.22614  2.00645  2.38592  4.57196  3.28953  3.67335  4.03364  1.68999  3.51754  4.29310  2.92689  3.88719  2.78928  2.36254  2.73993  3.01354  3.62350  5.64617  4.26669    802 k - - -
          2.68618  4.42225  2.77519  2.73123  3.46354  2.40513  3.72494  3.29354  2.67741  2.69355  4.24690  2.90347  2.73739  3.18146  2.89801  2.37887  2.77519  2.98518  4.58477  3.61503
          0.02105  4.26714  4.98948  0.61958  0.77255  0.68450  0.70187
    677   2.51092  4.78013  3.19183  2.64227  4.08806  3.51048  3.75405  3.00967  1.58303  3.07313  3.92909  3.12127  3.92936  2.92287  2.83993  2.76770  2.29106  3.08675  5.35748  4.06587    803 k - - -
          2.68618  4.42225  2.77519  2.73123  3.46354  2.40513  3.72494  3.29354  2.67741  2.69355  4.24690  2.90347  2.73739  3.18146  2.89801  2.37887  2.77519  2.98518  4.58477  3.61503
          0.02105  4.26714  4.98948  0.61958  0.77255  0.68450  0.70187
    678   2.13414  4.36134  3.71660  2.88172  3.48941  3.71409  4.06022  2.59553  3.11041  1.51407  3.42893  3.55155  4.11974  3.42648  3.41631  3.00740  2.97296  2.25078  5.02883  3.81334    804 l - - -
          2.68618  4.42225  2.77519  2.73123  3.46354  2.40513  3.72494  3.29354  2.67741  2.69355  4.24690  2.90347  2.73739  3.18146  2.89801  2.37887  2.77519  2.98518  4.58477  3.61503
          0.02105  4.26714  4.98948  0.61958  0.77255  0.68450  0.70187
    679   2.67392  4.48066  2.92397  1.88241  4.29660  3.43444  3.67291  3.73419  2.36764  3.29131  4.08337  2.87733  3.85545  2.80378  2.76879  1.82573  2.91491  3.36661  5.48630  4.12808    805 s - - -
          2.68618  4.42225  2.77519  2.73123  3.46354  2.40513  3.72494  3.29354  2.67741  2.69355  4.24690  2.90347  2.73739  3.18146  2.89801  2.37887  2.77519  2.98518  4.58477  3.61503
          0.02105  4.26714  4.98948  0.61958  0.77255  0.68450  0.70187
    680   3.56427  4.85490  5.08736  4.59571  1.66167  4.70856  4.59227  2.48396  4.44078  0.91038  3.06166  4.69639  4.89988  4.45773  4.48738  4.08798  3.78501  2.65434  4.75894  3.31166    806 l - - -
          2.68618  4.42225  2.77519  2.73123  3.46354  2.40513  3.72494  3.29354  2.67741  2.69355  4.24690  2.90347  2.73739  3.18146  2.89801  2.37887  2.77519  2.98518  4.58477  3.61503
          0.02105  4.26714  4.98948  0.61958  0.77255  0.68450  0.70187
    681   2.63532  3.53945  2.84931  2.44835  4.16097  3.31814  3.03144  3.58819  2.43607  3.17056  3.97090  2.83868  3.84405  2.79622  2.40019  2.06878  2.81542  3.24452  5.39248  4.04559    807 s - - -
          2.68618  4.42225  2.77519  2.73123  3.46354  2.40513  3.72494  3.29354  2.67741  2.69355  4.24690  2.90347  2.73739  3.18146  2.89801  2.37887  2.77519  2.98518  4.58477  3.61503
          0.02105  4.26714  4.98948  0.61958  0.77255  0.68450  0.70187
    682   2.59804  4.58816  3.33681  3.00971  4.36948  3.28292  4.11654  3.86836  2.87046  3.49603  4.35411  3.33742  3.93873  3.34178  2.71701  0.94516  3.01062  3.41542  5.65071  4.37127    808 s - - -
          2.68618  4.42225  2.77519  2.73123  3.46354  2.40513  3.72494  3.29354  2.67741  2.69355  4.24690  2.90347  2.73739  3.18146  2.89801  2.37887  2.77519  2.98518  4.58477  3.61503
          0.02105  4.26714  4.98948  0.61958  0.77255  0.68450  0.70187
    683   2.78189  4.89662  3.14899  2.62295  3.95502  3.55904  3.70822  3.55595  2.39745  3.14094  3.99041  3.10886  3.95887  1.71399  2.54838  2.70649  3.00630  3.25338  5.25040  2.53181    809 q - - -
          2.68618  4.42225  2.77519  2.73123  3.46354  2.40513  3.72494  3.29354  2.67741  2.69355  4.24690  2.90347  2.73739  3.18146  2.89801  2.37887  2.77519  2.98518  4.58477  3.61503
          0.02105  4.26714  4.98948  0.61958  0.77255  0.68450  0.70187
    684   2.65313  4.64118  3.05521  2.13369  3.82882  3.52419  3.74823  3.08909  2.42040  1.99524  3.72517  3.11907  3.91566  2.95475  3.02294  2.75484  2.88482  2.59182  5.18543  3.89803    810 l - - -
          2.68618  4.42225  2.77519  2.73123  3.46354  2.40513  3.72494  3.29354  2.67741  2.69355  4.24690  2.90347  2.73739  3.18146  2.89801  2.37887  2.77519  2.98518  4.58477  3.61503
          0.02105  4.26714  4.98948  0.61958  0.77255  0.68450  0.70187
    685   3.03783  5.56377  1.65613  1.99200  4.91097  1.48994  3.90274  4.42606  2.91480  3.92796  4.76909  2.83411  3.97077  3.06764  3.50750  2.93774  3.33316  3.99009  6.09008  4.59714    811 g - - -
          2.68618  4.42225  2.77519  2.73123  3.46354  2.40513  3.72494  3.29354  2.67741  2.69355  4.24690  2.90347  2.73739  3.18146  2.89801  2.37887  2.77519  2.98518  4.58477  3.61503
          0.06288  4.26714  3.05924  0.61958  0.77255  0.68450  0.70187
    686   2.64266  4.78673  3.06633  2.56197  4.15071  3.42449  3.73381  3.32634  2.10517  3.16513  3.98818  2.93762  3.87351  2.89418  2.89466  1.65461  2.67501  3.21433  5.39880  4.08542    812 s - - -
          2.68618  4.42225  2.77519  2.73123  3.46354  2.40513  3.72494  3.29354  2.67741  2.69355  4.24690  2.90347  2.73739  3.18146  2.89801  2.37887  2.77519  2.98518  4.58477  3.61503
          0.06604  4.22620  3.00995  0.61958  0.77255  0.72809  0.65938
    687   3.35150  4.65677  5.03507  4.46638  2.54852  4.62550  4.89410  1.98636  4.34168  0.89518  2.94353  4.67431  4.80318  4.39449  4.42062  3.97140  3.57067  2.13392  5.15771  4.04259    813 l - - -
          2.68618  4.42225  2.77519  2.73123  3.46354  2.40513  3.72494  3.29354  2.67741  2.69355  4.24690  2.90347  2.73739  3.18146  2.89801  2.37887  2.77519  2.98518  4.58477  3.61503
          0.15744  4.18308  2.03697  0.61958  0.77255  0.68561  0.70075
    688   2.95828  5.24481  2.45492  0.98807  4.69033  2.82122  3.89897  4.17413  2.81256  3.73569  4.60903  2.91346  3.93816  3.08175  3.28871  2.91508  3.26663  3.77548  5.84677  4.48182    814 e - - -
          2.68618  4.42225  2.77519  2.73123  3.46354  2.40513  3.72494  3.29354  2.67741  2.69355  4.24690  2.90347  2.73739  3.18146  2.89801  2.37887  2.77519  2.98518  4.58477  3.61503
          0.04436  4.10037  3.61863  0.61958  0.77255  0.75658  0.63350
    689   2.83440  5.08861  3.02280  2.54726  4.49137  3.50156  3.66652  3.90371  1.35126  3.40657  4.22713  2.72326  3.93105  2.80033  2.41472  2.46991  3.06013  3.53946  5.52660  4.23919    815 k - - -
          2.68618  4.42225  2.77519  2.73123  3.46354  2.40513  3.72494  3.29354  2.67741  2.69355  4.24690  2.90347  2.73739  3.18146  2.89801  2.37887  2.77519  2.98518  4.58477  3.61503
          0.04499  4.12904  3.57941  0.61958  0.77255  0.59598  0.80078
    690   3.20626  4.60007  4.69155  4.23181  1.21514  4.26886  4.32438  2.41978  4.09821  2.01279  3.33618  4.30852  4.63167  4.23533  4.21678  3.64783  3.47444  1.81484  4.62497  3.10119    816 f - - -
          2.68618  4.42225  2.77519  2.73123  3.46354  2.40513  3.72494  3.29354  2.67741  2.69355  4.24690  2.90347  2.73739  3.18146  2.89801  2.37887  2.77519  2.98518  4.58477  3.61503
          0.02179  4.23319  4.95554  0.61958  0.77255  0.68650  0.69984
    691   2.88730  5.05534  3.32306  2.69271  4.36476  3.26606  3.68414  3.77385  1.27753  3.30207  4.13637  3.15588  4.00255  2.82524  2.15465  2.90363  3.08697  3.45128  3.90972  4.17559    817 k - - -
          2.68618  4.42225  2.77519  2.73123  3.46354  2.40513  3.72494  3.29354  2.67741  2.69355  4.24690  2.90347  2.73739  3.18146  2.89801  2.37887  2.77519  2.98518  4.58477  3.61503
          0.02143  4.24950  4.97184  0.61958  0.77255  0.66595  0.72111
    692   3.12931  5.34672  3.45696  2.58076  4.81888  3.75524  3.69896  4.16407  1.51864  3.57529  4.41779  3.08698  4.11667  2.82134  1.30152  3.10102  3.29349  3.81927  5.60577  4.41657    818 r - - -
          2.68618  4.42225  2.77519  2.73123  3.46354  2.40513  3.72494  3.29354  2.67741  2.69355  4.24690  2.90347  2.73739  3.18146  2.89801  2.37887  2.77519  2.98518  4.58477  3.61503
          0.02105  4.26714  4.98948  0.61958  0.77255  0.68450  0.70187
    693   2.84723  5.15043  3.17881  2.53953  4.50540  3.58170  3.50757  3.66033  1.71598  3.28246  4.21010  3.07303  3.95784  1.73049  2.37425  2.83311  3.05171  3.55313  5.52443  4.23209    819 k - - -
          2.68618  4.42225  2.77519  2.73123  3.46354  2.40513  3.72494  3.29354  2.67741  2.69355  4.24690  2.90347  2.73739  3.18146  2.89801  2.37887  2.77519  2.98518  4.58477  3.61503
          0.02105  4.26714  4.98948  0.61958  0.77255  0.68450  0.70187
    694   3.88622  5.14402  4.68085  4.42910  2.03772  4.52134  3.65437  3.63394  4.26313  2.94853  4.24963  4.22672  4.87697  4.29902  4.31942  3.95145  4.13167  3.55679  3.79968  0.61084    820 Y - - -
          2.68618  4.42225  2.77519  2.73123  3.46354  2.40513  3.72494  3.29354  2.67741  2.69355  4.24690  2.90347  2.73739  3.18146  2.89801  2.37887  2.77519  2.98518  4.58477  3.61503
          0.02105  4.26714  4.98948  0.61958  0.77255  0.68450  0.70187
    695   2.37547  4.51086  3.28510  2.75352  3.38582  1.94396  3.41475  3.11868  2.73049  2.53497  3.66986  3.20051  3.92412  3.06145  3.13069  2.55258  2.86943  2.85350  5.11277  3.83503    821 g - - -
          2.68618  4.42225  2.77519  2.73123  3.46354  2.40513  3.72494  3.29354  2.67741  2.69355  4.24690  2.90347  2.73739  3.18146  2.89801  2.37887  2.77519  2.98518  4.58477  3.61503
          0.02105  4.26714  4.98948  0.61958  0.77255  0.68450  0.70187
    696   2.82723  5.04502  3.07327  2.61862  4.50790  3.50255  3.75761  3.93105  1.41739  3.45565  4.27592  3.03243  3.96562  2.89831  2.60666  1.86220  3.08224  3.55243  5.58847  4.29347    822 k - - -
          2.68618  4.42225  2.77519  2.73123  3.46354  2.40513  3.72494  3.29354  2.67741  2.69355  4.24690  2.90347  2.73739  3.18146  2.89801  2.37887  2.77519  2.98518  4.58477  3.61503
          0.02105  4.26714  4.98948  0.61958  0.77255  0.68450  0.70187
    697   2.70331  4.25930  3.94888  3.39779  3.41082  3.75448  4.12816  2.21590  3.30302  2.41403  3.39790  3.68639  4.15966  3.58132  3.56401  2.20269  2.95886  1.47548  4.95286  3.50847    823 v - - -
          2.68618  4.42225  2.77519  2.73123  3.46354  2.40513  3.72494  3.29354  2.67741  2.69355  4.24690  2.90347  2.73739  3.18146  2.89801  2.37887  2.77519  2.98518  4.58477  3.61503
          0.02105  4.26714  4.98948  0.61958  0.77255  0.68450  0.70187
    698   2.30869  4.88831  3.00167  2.22931  4.14808  3.45826  3.66341  3.41236  1.96301  3.15640  3.96274  2.72433  3.85465  2.80530  2.89051  2.62219  2.88166  2.60066  5.38404  4.04278    824 k - - -
          2.68618  4.42225  2.77519  2.73123  3.46354  2.40513  3.72494  3.29354  2.67741  2.69355  4.24690  2.90347  2.73739  3.18146  2.89801  2.37887  2.77519  2.98518  4.58477  3.61503
          0.02105  4.26714  4.98948  0.61958  0.77255  0.68450  0.70187
    699   2.82109  5.13721  2.73802  2.42674  4.46166  3.43588  3.57970  3.93534  2.50765  3.47326  4.28746  1.45891  3.92448  2.64045  2.85362  2.40034  3.07569  3.55922  5.63360  4.26202    825 n - - -
          2.68618  4.42225  2.77519  2.73123  3.46354  2.40513  3.72494  3.29354  2.67741  2.69355  4.24690  2.90347  2.73739  3.18146  2.89801  2.37887  2.77519  2.98518  4.58477  3.61503
          0.02105  4.26714  4.98948  0.61958  0.77255  0.68450  0.70187
    700   2.57517  4.35933  3.56538  3.04029  3.68109  3.47560  3.98930  2.92909  2.98220  2.72139  3.36413  3.39340  2.10725  3.30086  3.32658  2.36733  2.83803  1.90207  5.12651  3.89173    826 v - - -
          2.68618  4.42225  2.77519  2.73123  3.46354  2.40513  3.72494  3.29354  2.67741  2.69355  4.24690  2.90347  2.73739  3.18146  2.89801  2.37887  2.77519  2.98518  4.58477  3.61503
          0.02105  4.26714  4.98948  0.61958  0.77255  0.68450  0.70187
    701   2.63073  4.36034  3.55328  3.03899  3.55445  2.19466  3.95589  2.87081  2.96509  1.74201  3.52084  3.40717  3.78244  3.16541  3.29082  2.86003  2.90147  2.40889  5.02307  3.79115    827 l - - -
          2.68618  4.42225  2.77519  2.73123  3.46354  2.40513  3.72494  3.29354  2.67741  2.69355  4.24690  2.90347  2.73739  3.18146  2.89801  2.37887  2.77519  2.98518  4.58477  3.61503
          0.02105  4.26714  4.98948  0.61958  0.77255  0.68450  0.70187
    702   2.63706  5.22517  1.90444  2.31914  4.56757  3.38833  3.71512  4.04668  2.53249  3.55300  4.33059  1.97659  3.86994  2.84024  2.74338  2.36361  3.02106  3.62826  5.71075  4.29196    828 d - - -
          2.68618  4.42225  2.77519  2.73123  3.46354  2.40513  3.72494  3.29354  2.67741  2.69355  4.24690  2.90347  2.73739  3.18146  2.89801  2.37887  2.77519  2.98518  4.58477  3.61503
          0.02105  4.26714  4.98948  0.61958  0.77255  0.68450  0.70187
    703   2.51545  4.48877  3.35662  2.82651  3.84277  3.43199  3.87876  2.79176  2.76863  2.89307  3.76122  3.24077  3.91448  3.11899  2.94573  1.90069  1.88456  2.89989  5.22054  3.95978    829 t - - -
          2.68627  4.42238  2.77532  2.73001  3.46366  2.40525  3.72507  3.29367  2.67753  2.69367  4.24673  2.90359  2.73752  3.18155  2.89813  2.37899  2.77532  2.98468  4.58489  3.61516
          0.46597  1.00604  4.98948  0.60602  0.78859  0.46911  0.98232
    704   2.69563  4.98995  2.93889  1.87121  4.29592  2.42625  3.71040  3.73130  2.44852  3.29905  4.09398  2.98569  3.88308  2.84491  2.88256  2.19835  2.93875  2.82401  5.50596  4.14591    833 e - - -
          2.68618  4.42225  2.77519  2.73123  3.46354  2.40513  3.72494  3.29354  2.67741  2.69355  4.24690  2.90347  2.73739  3.18146  2.89801  2.37887  2.77519  2.98518  4.58477  3.61503
          0.01896  4.37071  5.09306  0.61958  0.77255  0.55528  0.85310
    705   2.33210  5.15553  2.32660  1.96398  4.48058  3.26715  3.65096  3.95504  2.34694  3.45359  4.20628  2.58282  3.40140  2.75717  2.90119  2.60822  2.76788  3.21974  5.60206  4.19822    834 e - - -
          2.68618  4.42225  2.77519  2.73123  3.46354  2.40513  3.72494  3.29354  2.67741  2.69355  4.24690  2.90347  2.73739  3.18146  2.89801  2.37887  2.77519  2.98518  4.58477  3.61503
          0.01896  4.37071  5.09306  0.61958  0.77255  0.55528  0.85310
    706   2.69425  5.14883  2.78832  2.06829  4.46916  2.83191  3.65700  3.52654  2.12900  3.44399  4.20135  2.23995  3.85306  2.76565  2.90344  2.30099  2.92822  3.52716  5.59714  4.19736    835 e - - -
          2.68618  4.42225  2.77519  2.73123  3.46354  2.40513  3.72494  3.29354  2.67741  2.69355  4.24690  2.90347  2.73739  3.18146  2.89801  2.37887  2.77519  2.98518  4.58477  3.61503
          0.01896  4.37071  5.09306  0.61958  0.77255  0.55528  0.85310
    707   2.73836  5.08573  2.69443  2.42345  4.43225  3.43456  3.29624  3.89081  2.54712  3.43552  4.22377  2.09755  3.89577  2.87685  3.03303  1.70599  2.67663  3.50091  5.62022  4.23639    836 s - - -
          2.68618  4.42225  2.77519  2.73123  3.46354  2.40513  3.72494  3.29354  2.67741  2.69355  4.24690  2.90347  2.73739  3.18146  2.89801  2.37887  2.77519  2.98518  4.58477  3.61503
          0.01896  4.37071  5.09306  0.61958  0.77255  0.55528  0.85310
    708   2.64741  3.54658  4.17365  3.58406  2.09800  3.75967  4.06695  2.32923  3.45370  2.06108  3.22309  3.24631  4.12873  3.66355  3.61336  2.82433  2.46777  2.31150  4.71933  3.26659    837 l - - -
          2.68618  4.42225  2.77519  2.73123  3.46354  2.40513  3.72494  3.29354  2.67741  2.69355  4.24690  2.90347  2.73739  3.18146  2.89801  2.37887  2.77519  2.98518  4.58477  3.61503
          0.01896  4.37071  5.09306  0.61958  0.77255  0.55528  0.85310
    709   2.68967  3.01569  2.90294  1.61539  4.25764  3.07677  3.70800  3.68839  2.48587  3.26332  4.06230  2.99726  3.88437  2.84543  2.64070  2.63629  2.93070  3.33455  5.47666  4.12404    838 e - - -
          2.68618  4.42225  2.77519  2.73123  3.46354  2.40513  3.72494  3.29354  2.67741  2.69355  4.24690  2.90347  2.73739  3.18146  2.89801  2.37887  2.77519  2.98518  4.58477  3.61503
          0.01896  4.37071  5.09306  0.61958  0.77255  0.55528  0.85310
    710   3.28093  4.55911  5.17953  4.62270  2.86172  4.64006  5.04174  1.45109  4.49430  1.45268  3.24842  4.75556  4.87410  4.60105  4.56475  3.99630  3.51524  1.42207  5.37728  4.25000    839 v - - -
          2.68618  4.42225  2.77519  2.73123  3.46354  2.40513  3.72494  3.29354  2.67741  2.69355  4.24690  2.90347  2.73739  3.18146  2.89801  2.37887  2.77519  2.98518  4.58477  3.61503
          0.01896  4.37071  5.09306  0.61958  0.77255  0.55528  0.85310
    711   2.63588  4.63440  3.25409  2.70165  3.91462  3.15408  3.80806  3.20652  2.66185  2.95988  3.80839  3.16810  3.92541  3.01241  2.48145  2.08269  2.13860  2.49224  5.25775  3.97275    840 s - - -
          2.68618  4.42225  2.77519  2.73123  3.46354  2.40513  3.72494  3.29354  2.67741  2.69355  4.24690  2.90347  2.73739  3.18146  2.89801  2.37887  2.77519  2.98518  4.58477  3.61503
          0.12463  4.37071  2.25828  0.61958  0.77255  0.55528  0.85310
    712   2.34964  4.37784  3.53254  3.08309  4.13796  3.22844  4.12796  3.26148  3.05543  3.20028  4.05264  3.36549  3.72562  3.37845  3.41216  1.65397  1.50995  3.08592  5.50356  4.26431    841 t - - -
          2.68618  4.42225  2.77519  2.73123  3.46354  2.40513  3.72494  3.29354  2.67741  2.69355  4.24690  2.90347  2.73739  3.18146  2.89801  2.37887  2.77519  2.98518  4.58477  3.61503
          0.02105  4.26714  4.98948  0.61958  0.77255  0.68450  0.70187
    713   2.69308  4.68402  2.67345  1.80020  4.45082  3.41031  2.90524  3.92108  2.42259  3.43182  4.19770  2.19685  3.83768  2.76471  2.91521  2.50629  2.93016  3.51432  5.59062  4.18920    842 e - - -
          2.68618  4.42225  2.77519  2.73123  3.46354  2.40513  3.72494  3.29354  2.67741  2.69355  4.24690  2.90347  2.73739  3.18146  2.89801  2.37887  2.77519  2.98518  4.58477  3.61503
          0.02105  4.26714  4.98948  0.61958  0.77255  0.68450  0.70187
    714   2.62236  3.47709  4.08303  3.49591  3.09680  3.52128  4.01708  2.54623  3.35942  1.48040  3.21283  3.70134  4.09135  3.47284  3.35608  2.93544  2.85542  2.35347  3.43807  3.49005    843 l - - -
          2.68618  4.42225  2.77519  2.73123  3.46354  2.40513  3.72494  3.29354  2.67741  2.69355  4.24690  2.90347  2.73739  3.18146  2.89801  2.37887  2.77519  2.98518  4.58477  3.61503
          0.02105  4.26714  4.98948  0.61958  0.77255  0.68450  0.70187
    715   2.64839  4.36890  2.49994  2.41997  4.32484  3.12058  3.76549  3.76529  2.59050  3.34308  4.14354  2.84052  3.85871  2.91285  3.06571  1.47424  2.93244  3.37719  5.55412  4.19775    844 s - - -
          2.68618  4.42225  2.77519  2.73123  3.46354  2.40513  3.72494  3.29354  2.67741  2.69355  4.24690  2.90347  2.73739  3.18146  2.89801  2.37887  2.77519  2.98518  4.58477  3.61503
          0.02105  4.26714  4.98948  0.61958  0.77255  0.68450  0.70187
    716   2.41023  4.61803  3.19496  2.71769  3.96455  3.42967  3.30181  3.36075  2.67278  2.83922  3.87783  3.16597  1.71811  3.04899  3.06563  2.73210  2.64040  3.05363  5.30435  4.01576    845 p - - -
          2.68625  4.42232  2.77526  2.73128  3.46361  2.40520  3.72491  3.29361  2.67748  2.69362  4.24697  2.90353  2.73742  3.18021  2.89793  2.37894  2.77526  2.98525  4.58484  3.61510
          0.52062  1.00604  3.21426  0.14511  2.00192  0.68450  0.70187
    717   2.68390  4.17951  4.05015  3.47566  3.30503  3.50031  4.10557  2.31433  3.36162  2.17645  2.58348  3.41404  4.15570  3.61516  3.58160  3.07345  2.92179  1.49249  4.84595  3.64559    847 v - - -
          2.68618  4.42225  2.77519  2.73123  3.46354  2.40513  3.72494  3.29354  2.67741  2.69355  4.24690  2.90347  2.73739  3.18146  2.89801  2.37887  2.77519  2.98518  4.58477  3.61503
          0.02179  4.23319  4.95554  0.61958  0.77255  0.64997  0.73827
    718   2.65608  4.69119  3.11617  1.74179  2.71428  3.50632  3.73294  3.26511  2.53828  2.90889  3.41523  3.08769  3.43848  2.93026  3.01447  2.73956  2.88977  2.99061  5.21027  3.90181    848 e - - -
          2.68618  4.42225  2.77519  2.73123  3.46354  2.40513  3.72494  3.29354  2.67741  2.69355  4.24690  2.90347  2.73739  3.18146  2.89801  2.37887  2.77519  2.98518  4.58477  3.61503
          0.02105  4.26714  4.98948  0.61958  0.77255  0.68450  0.70187
    719   2.60614  4.49411  3.31915  2.79229  3.12652  3.48536  3.83522  3.12297  2.77005  2.80638  3.68230  3.22579  2.08803  3.09706  3.16533  2.11774  2.71384  2.85569  5.10525  3.57711    849 p - - -
          2.68618  4.42225  2.77519  2.73123  3.46354  2.40513  3.72494  3.29354  2.67741  2.69355  4.24690  2.90347  2.73739  3.18146  2.89801  2.37887  2.77519  2.98518  4.58477  3.61503
          0.02105  4.26714  4.98948  0.61958  0.77255  0.68450  0.70187
    720   2.68631  4.95478  1.63592  2.43657  4.35932  3.06231  3.76322  3.49346  2.59878  3.37341  4.17721  2.96154  3.86885  2.90956  3.08431  2.52859  2.29148  3.40642  5.58510  4.21640    850 d - - -
          2.68618  4.42225  2.77519  2.73123  3.46354  2.40513  3.72494  3.29354  2.67741  2.69355  4.24690  2.90347  2.73739  3.18146  2.89801  2.37887  2.77519  2.98518  4.58477  3.61503
          0.02105  4.26714  4.98948  0.61958  0.77255  0.68450  0.70187
    721   2.61231  4.27934  3.73888  3.20264  3.52421  3.57978  4.04180  1.69725  3.13042  2.55666  3.48987  3.51904  2.61026  3.42539  3.43240  2.58837  2.62793  2.36512  5.01087  3.79382    851 i - - -
          2.68618  4.42225  2.77519  2.73123  3.46354  2.40513  3.72494  3.29354  2.67741  2.69355  4.24690  2.90347  2.73739  3.18146  2.89801  2.37887  2.77519  2.98518  4.58477  3.61503
          0.02105  4.26714  4.98948  0.61958  0.77255  0.68450  0.70187
    722   2.69447  4.52218  3.38389  2.93885  3.70779  3.53334  3.94602  3.08279  2.83154  1.86817  3.69583  3.33902  1.84823  3.08085  3.15994  2.78435  2.97897  2.85597  5.16074  3.88870    852 p - - -
          2.68618  4.42225  2.77519  2.73123  3.46354  2.40513  3.72494  3.29354  2.67741  2.69355  4.24690  2.90347  2.73739  3.18146  2.89801  2.37887  2.77519  2.98518  4.58477  3.61503
          0.02105  4.26714  4.98948  0.61958  0.77255  0.68450  0.70187
    723   2.62659  4.33666  3.52789  2.96334  3.46831  3.60264  3.86606  2.83775  2.89189  1.93640  3.44637  3.35812  3.69614  2.97304  3.23131  2.10901  2.77182  2.57956  3.54254  3.68164    853 l - - -
          2.68618  4.42225  2.77519  2.73123  3.46354  2.40513  3.72494  3.29354  2.67741  2.69355  4.24690  2.90347  2.73739  3.18146  2.89801  2.37887  2.77519  2.98518  4.58477  3.61503
          0.02105  4.26714  4.98948  0.61958  0.77255  0.68450  0.70187
    724   2.20810  5.06524  2.92320  2.21780  4.38437  3.44964  3.64971  3.82934  1.73401  3.35624  4.13660  2.77503  3.85803  2.76939  2.73290  2.60760  2.72680  3.44644  5.52337  4.15915    854 k - - -
          2.68618  4.42225  2.77519  2.73123  3.46354  2.40513  3.72494  3.29354  2.67741  2.69355  4.24690  2.90347  2.73739  3.18146  2.89801  2.37887  2.77519  2.98518  4.58477  3.61503
          0.02105  4.26714  4.98948  0.61958  0.77255  0.68450  0.70187
    725   2.50885  5.00001  1.98610  2.34604  4.29556  3.20666  3.67713  3.31618  2.47469  3.29805  4.09002  2.72051  3.84910  2.80947  2.95953  2.67239  2.27895  3.36758  5.50191  4.13011    855 d - - -
          2.68618  4.42225  2.77519  2.73123  3.46354  2.40513  3.72494  3.29354  2.67741  2.69355  4.24690  2.90347  2.73739  3.18146  2.89801  2.37887  2.77519  2.98518  4.58477  3.61503
          0.02105  4.26714  4.98948  0.61958  0.77255  0.68450  0.70187
    726   2.86857  5.13882  3.18906  2.36433  4.48819  3.59455  3.67174  3.88753  1.27292  3.38866  3.50505  3.09197  3.97423  2.69809  2.39742  2.85997  3.07214  3.53703  5.51717  4.23530    856 k - - -
          2.68618  4.42225  2.77519  2.73123  3.46354  2.40513  3.72494  3.29354  2.67741  2.69355  4.24690  2.90347  2.73739  3.18146  2.89801  2.37887  2.77519  2.98518  4.58477  3.61503
          0.02105  4.26714  4.98948  0.61958  0.77255  0.68450  0.70187
    727   2.68031  4.81134  2.76433  2.51830  4.01988  3.34356  3.74011  3.49007  2.58589  3.10934  3.94396  2.09910  3.89250  2.92118  3.03720  2.36644  2.93058  3.17551  2.51909  3.98601    857 n - - -
          2.68618  4.42225  2.77519  2.73123  3.46354  2.40513  3.72494  3.29354  2.67741  2.69355  4.24690  2.90347  2.73739  3.18146  2.89801  2.37887  2.77519  2.98518  4.58477  3.61503
          0.02105  4.26714  4.98948  0.61958  0.77255  0.68450  0.70187
    728   2.64490  4.51773  2.74089  2.02639  4.34320  3.42904  2.34100  3.79823  2.25975  3.23584  4.09433  2.91575  3.68603  2.73510  2.68429  2.62930  2.87566  3.40887  5.49739  3.95028    858 e - - -
          2.68618  4.42225  2.77519  2.73123  3.46354  2.40513  3.72494  3.29354  2.67741  2.69355  4.24690  2.90347  2.73739  3.18146  2.89801  2.37887  2.77519  2.98518  4.58477  3.61503
          0.02105  4.26714  4.98948  0.61958  0.77255  0.68450  0.70187
    729   2.61124  3.45971  3.99078  3.45388  3.44585  3.58553  4.15394  2.65805  3.33630  1.44468  3.43390  3.67209  4.07845  3.61129  3.57612  2.08564  2.91641  2.40346  4.98274  3.77233    859 l - - -
          2.68618  4.42225  2.77519  2.73123  3.46354  2.40513  3.72494  3.29354  2.67741  2.69355  4.24690  2.90347  2.73739  3.18146  2.89801  2.37887  2.77519  2.98518  4.58477  3.61503
          0.02105  4.26714  4.98948  0.61958  0.77255  0.68450  0.70187
    730   3.12121  5.73229  0.93681  2.02580  5.00086  3.12977  3.57489  4.54879  2.96972  4.03044  4.88948  2.80695  3.99029  3.08978  3.58746  2.99027  3.41521  4.11063  6.18310  4.65080    860 d - - -
          2.68618  4.42225  2.77519  2.73123  3.46354  2.40513  3.72494  3.29354  2.67741  2.69355  4.24690  2.90347  2.73739  3.18146  2.89801  2.37887  2.77519  2.98518  4.58477  3.61503
          0.02105  4.26714  4.98948  0.61958  0.77255  0.68450  0.70187
    731   2.63236  4.58987  2.95634  2.65320  3.51979  3.52211  3.74512  3.15190  2.63611  2.82028  3.04173  2.20170  3.91022  2.96925  3.05970  2.71854  2.77801  2.82993  5.11758  2.67452    861 n - - -
          2.68618  4.42225  2.77519  2.73123  3.46354  2.40513  3.72494  3.29354  2.67741  2.69355  4.24690  2.90347  2.73739  3.18146  2.89801  2.37887  2.77519  2.98518  4.58477  3.61503
          0.02105  4.26714  4.98948  0.61958  0.77255  0.68450  0.70187
    732   2.67635  5.06853  2.83937  2.26237  4.37335  3.43314  3.26164  3.82232  2.42984  3.36132  4.14900  2.93185  3.51362  2.22963  2.89079  1.77906  2.94835  3.44487  5.54158  4.16872    862 s - - -
          2.68618  4.42225  2.77519  2.73123  3.46354  2.40513  3.72494  3.29354  2.67741  2.69355  4.24690  2.90347  2.73739  3.18146  2.89801  2.37887  2.77519  2.98518  4.58477  3.61503
          0.02105  4.26714  4.98948  0.61958  0.77255  0.68450  0.70187
    733   2.82895  5.33844  1.73631  2.28953  4.66736  2.77494  3.73613  4.15811  1.89258  3.64647  4.42709  2.51201  3.88860  2.86326  3.08679  2.67893  3.08216  3.72962  5.79343  4.35559    863 d - - -
          2.68618  4.42225  2.77519  2.73123  3.46354  2.40513  3.72494  3.29354  2.67741  2.69355  4.24690  2.90347  2.73739  3.18146  2.89801  2.37887  2.77519  2.98518  4.58477  3.61503
          0.02105  4.26714  4.98948  0.61958  0.77255  0.68450  0.70187
    734   2.58611  4.31626  3.65401  3.10344  3.51230  2.14717  3.97344  2.16023  3.01395  2.54830  3.47544  3.46005  4.03416  3.33320  2.99811  2.89755  2.89587  2.06838  4.98617  3.76245    864 v - - -
          2.68618  4.42225  2.77519  2.73123  3.46354  2.40513  3.72494  3.29354  2.67741  2.69355  4.24690  2.90347  2.73739  3.18146  2.89801  2.37887  2.77519  2.98518  4.58477  3.61503
          0.02105  4.26714  4.98948  0.61958  0.77255  0.68450  0.70187
    735   2.50400  1.03341  4.05173  3.69291  3.90910  2.56257  4.42864  3.28913  3.56262  3.08812  4.01633  3.72242  3.98733  3.87190  3.76449  2.74747  2.95324  2.94914  5.37342  3.82575    865 c - - -
          2.68618  4.42225  2.77519  2.73123  3.46354  2.40513  3.72494  3.29354  2.67741  2.69355  4.24690  2.90347  2.73739  3.18146  2.89801  2.37887  2.77519  2.98518  4.58477  3.61503
          0.02105  4.26714  4.98948  0.61958  0.77255  0.68450  0.70187
    736   2.93356  5.28294  3.15429  2.22529  4.69382  3.60875  3.66895  4.09890  1.41933  3.53773  4.34042  3.08571  3.99425  2.15653  2.21766  2.89795  3.13072  3.71643  5.60893  4.32924    866 k - - -
          2.68618  4.42225  2.77519  2.73123  3.46354  2.40513  3.72494  3.29354  2.67741  2.69355  4.24690  2.90347  2.73739  3.18146  2.89801  2.37887  2.77519  2.98518  4.58477  3.61503
          0.02105  4.26714  4.98948  0.61958  0.77255  0.68450  0.70187
    737   2.78084  4.32167  4.47051  3.91472  3.47424  4.10340  4.51794  1.13857  3.78672  2.22667  2.96901  4.12655  4.46010  4.03423  3.97722  3.10576  3.16048  1.85263  5.16246  3.97061    867 i - - -
          2.68618  4.42225  2.77519  2.73123  3.46354  2.40513  3.72494  3.29354  2.67741  2.69355  4.24690  2.90347  2.73739  3.18146  2.89801  2.37887  2.77519  2.98518  4.58477  3.61503
          0.02105  4.26714  4.98948  0.61958  0.77255  0.68450  0.70187
    738   2.70957  4.36387  3.78155  3.25250  3.51494  3.68075  4.09427  2.52900  3.12656  1.77651  3.48022  3.43551  4.12055  3.46560  3.41850  2.99322  1.68229  2.43863  5.05761  3.82544    868 t - - -
          2.68624  4.42245  2.77534  2.73112  3.46374  2.40533  3.72515  3.29374  2.67707  2.69369  4.24521  2.90363  2.73756  3.18167  2.89810  2.37902  2.77441  2.98488  4.58497  3.61523
          0.46597  1.00604  4.98948  1.00797  0.45407  0.68450  0.70187
    739   2.69629  4.38628  2.76936  1.82109  4.30664  3.43215  2.12885  3.75839  2.45380  3.31363  4.10717  2.93665  3.62044  2.80881  2.92373  2.68933  2.93465  3.39228  5.50430  4.13209    872 e - - -
          2.68618  4.42225  2.77519  2.73123  3.46354  2.40513  3.72494  3.29354  2.67741  2.69355  4.24690  2.90347  2.73739  3.18146  2.89801  2.37887  2.77519  2.98518  4.58477  3.61503
          0.02105  4.26714  4.98948  0.61958  0.77255  0.68450  0.70187
    740   2.64141  4.46743  2.75380  2.36710  4.27714  2.41809  3.64472  3.59680  2.41591  3.27410  4.05620  2.43876  3.83139  2.69481  2.81817  2.20302  2.87789  3.34920  5.46856  4.09901    873 s - - -
          2.68618  4.42225  2.77519  2.73123  3.46354  2.40513  3.72494  3.29354  2.67741  2.69355  4.24690  2.90347  2.73739  3.18146  2.89801  2.37887  2.77519  2.98518  4.58477  3.61503
          0.02105  4.26714  4.98948  0.61958  0.77255  0.68450  0.70187
    741   2.74441  5.18335  1.76754  2.28753  4.48618  3.40696  3.49536  3.95766  2.48396  3.47403  4.25235  2.81612  3.86164  2.80998  2.74070  2.03869  2.98628  3.55685  5.63865  4.07530    874 d - - -
          2.68618  4.42225  2.77519  2.73123  3.46354  2.40513  3.72494  3.29354  2.67741  2.69355  4.24690  2.90347  2.73739  3.18146  2.89801  2.37887  2.77519  2.98518  4.58477  3.61503
          0.06485  4.26714  3.02065  0.61958  0.77255  0.68450  0.70187
    742   2.58682  4.33640  3.56804  3.03221  3.08612  3.55951  3.92669  2.83738  2.97523  1.92058  3.48139  3.39967  3.63657  3.28158  3.30885  1.83377  2.88075  2.62109  4.95128  3.69127    875 s - - -
          2.68618  4.42225  2.77519  2.73123  3.46354  2.40513  3.72494  3.29354  2.67741  2.69355  4.24690  2.90347  2.73739  3.18146  2.89801  2.37887  2.77519  2.98518  4.58477  3.61503
          0.02198  4.22427  4.94662  0.61958  0.77255  0.73005  0.65755
    743   2.67256  5.10650  2.57438  2.36039  4.42662  3.42322  3.31209  3.89142  2.19634  3.39459  4.15825  2.19225  3.82730  2.72682  2.19884  2.64451  2.90240  3.48665  5.54188  3.80679    876 n - - -
          2.68618  4.42225  2.77519  2.73123  3.46354  2.40513  3.72494  3.29354  2.67741  2.69355  4.24690  2.90347  2.73739  3.18146  2.89801  2.37887  2.77519  2.98518  4.58477  3.61503
          0.04668  4.22427  3.47473  0.61958  0.77255  0.73005  0.65755
    744   2.64277  4.75173  2.69119  2.50769  4.02167  3.00313  3.73370  3.42947  2.58848  2.08564  3.89816  2.65163  3.86687  2.91398  3.04211  2.19276  2.89775  3.11805  5.33011  4.00945    877 l - - -
          2.68618  4.42225  2.77519  2.73123  3.46354  2.40513  3.72494  3.29354  2.67741  2.69355  4.24690  2.90347  2.73739  3.18146  2.89801  2.37887  2.77519  2.98518  4.58477  3.61503
          0.02253  4.20012  4.92247  0.61958  0.77255  0.42969  1.05185
    745   2.63137  5.07034  2.86048  2.23759  4.41499  2.57784  3.71816  3.86872  2.50492  3.40938  4.19091  2.68129  3.88075  2.64933  2.98903  1.78754  2.69161  3.47758  5.59302  4.21196    878 s - - -
          2.68618  4.42225  2.77519  2.73123  3.46354  2.40513  3.72494  3.29354  2.67741  2.69355  4.24690  2.90347  2.73739  3.18146  2.89801  2.37887  2.77519  2.98518  4.58477  3.61503
          0.01896  4.37071  5.09306  0.61958  0.77255  0.55528  0.85310
    746   2.75004  1.65254  3.77183  3.17183  3.71300  3.62813  3.96878  3.13415  2.72621  2.82730  3.73836  3.49677  4.08524  3.27948  1.94366  2.89055  3.02486  2.88744  4.71676  3.86207    879 c - - -
          2.68618  4.42225  2.77519  2.73123  3.46354  2.40513  3.72494  3.29354  2.67741  2.69355  4.24690  2.90347  2.73739  3.18146  2.89801  2.37887  2.77519  2.98518  4.58477  3.61503
          0.01896  4.37071  5.09306  0.61958  0.77255  0.55528  0.85310
    747   2.69231  4.81860  3.13026  2.57587  4.05357  3.52374  3.72650  3.45368  2.36834  2.98720  2.75927  3.07920  3.91690  1.89265  2.92002  2.35367  2.76020  3.14945  5.33182  4.02113    880 q - - -
          2.68618  4.42225  2.77519  2.73123  3.46354  2.40513  3.72494  3.29354  2.67741  2.69355  4.24690  2.90347  2.73739  3.18146  2.89801  2.37887  2.77519  2.98518  4.58477  3.61503
          0.01896  4.37071  5.09306  0.61958  0.77255  0.55528  0.85310
    748   2.74995  4.79405  3.17171  2.73533  4.12711  3.50620  3.88156  3.17798  2.63482  3.13120  4.02329  3.19756  1.47854  2.42158  3.00331  2.83313  2.94748  3.20617  5.44071  4.14265    881 p - - -
          2.68618  4.42225  2.77519  2.73123  3.46354  2.40513  3.72494  3.29354  2.67741  2.69355  4.24690  2.90347  2.73739  3.18146  2.89801  2.37887  2.77519  2.98518  4.58477  3.61503
          0.01896  4.37071  5.09306  0.61958  0.77255  0.55528  0.85310
    749   2.21181  4.89576  2.28689  2.36490  4.14195  3.48725  3.71306  3.53835  2.34901  3.00438  3.97342  3.01599  3.89255  2.86364  2.98363  2.71477  2.92018  2.25557  5.40397  4.06411    882 a - - -
          2.68618  4.42225  2.77519  2.73123  3.46354  2.40513  3.72494  3.29354  2.67741  2.69355  4.24690  2.90347  2.73739  3.18146  2.89801  2.37887  2.77519  2.98518  4.58477  3.61503
          0.01896  4.37071  5.09306  0.61958  0.77255  0.55528  0.85310
    750   2.63663  4.84443  3.06370  2.57448  4.32894  3.25306  3.79788  3.76509  2.58483  3.34304  4.13863  2.72322  2.47128  2.94234  2.79825  1.68885  2.63225  3.37046  5.55103  4.21244    883 s - - -
          2.68618  4.42225  2.77519  2.73123  3.46354  2.40513  3.72494  3.29354  2.67741  2.69355  4.24690  2.90347  2.73739  3.18146  2.89801  2.37887  2.77519  2.98518  4.58477  3.61503
          0.01896  4.37071  5.09306  0.61958  0.77255  0.55528  0.85310
    751   2.31237  5.08250  2.85066  2.01805  4.39652  2.84436  2.13144  3.84699  2.50227  3.39270  4.18010  2.95911  3.34947  2.84636  2.98141  2.71843  2.97441  3.46723  5.58069  4.20247    884 e - - -
          2.68618  4.42225  2.77519  2.73123  3.46354  2.40513  3.72494  3.29354  2.67741  2.69355  4.24690  2.90347  2.73739  3.18146  2.89801  2.37887  2.77519  2.98518  4.58477  3.61503
          0.01896  4.37071  5.09306  0.61958  0.77255  0.55528  0.85310
    752   2.64762  4.14468  3.73378  3.45398  2.85001  3.73808  4.03549  1.94575  3.04766  2.25363  2.83870  3.69013  4.10847  3.57684  3.54911  2.92789  2.39911  2.30753  4.75421  2.91742    885 i - - -
          2.68618  4.42225  2.77519  2.73123  3.46354  2.40513  3.72494  3.29354  2.67741  2.69355  4.24690  2.90347  2.73739  3.18146  2.89801  2.37887  2.77519  2.98518  4.58477  3.61503
          0.01896  4.37071  5.09306  0.61958  0.77255  0.55528  0.85310
    753   2.68072  3.60916  4.32009  3.72694  2.29570  3.80982  4.12769  2.50870  3.57642  1.54094  2.76659  3.86189  3.85351  3.76490  3.69771  2.77241  2.91439  2.33658  4.72215  3.53384    886 l - - -
          2.68618  4.42225  2.77519  2.73123  3.46354  2.40513  3.72494  3.29354  2.67741  2.69355  4.24690  2.90347  2.73739  3.18146  2.89801  2.37887  2.77519  2.98518  4.58477  3.61503
          0.01896  4.37071  5.09306  0.61958  0.77255  0.55528  0.85310
    754   2.66092  3.86251  3.30486  3.20422  2.21063  3.69522  3.56034  2.49987  3.13209  2.45531  3.36484  3.47775  3.40770  3.40182  3.41802  2.91851  2.89287  2.51866  4.80905  2.35874    887 f - - -
          2.68618  4.42225  2.77519  2.73123  3.46354  2.40513  3.72494  3.29354  2.67741  2.69355  4.24690  2.90347  2.73739  3.18146  2.89801  2.37887  2.77519  2.98518  4.58477  3.61503
          0.01896  4.37071  5.09306  0.61958  0.77255  0.55528  0.85310
    755   2.66960  4.91431  2.70588  2.50765  4.28454  3.43746  3.74682  3.58685  2.53645  3.29567  4.09444  3.02151  3.55955  2.88796  2.77330  1.47369  2.72071  3.34786  5.50909  4.15989    888 s - - -
          2.68618  4.42225  2.77519  2.73123  3.46354  2.40513  3.72494  3.29354  2.67741  2.69355  4.24690  2.90347  2.73739  3.18146  2.89801  2.37887  2.77519  2.98518  4.58477  3.61503
          0.01896  4.37071  5.09306  0.61958  0.77255  0.55528  0.85310
    756   2.18951  5.10868  2.89798  1.63012  4.42939  3.45829  3.68222  3.88424  2.34879  3.40875  4.18265  2.95169  3.53863  2.80009  2.64106  2.48866  2.95119  3.49152  5.57686  4.19643    889 e - - -
          2.68618  4.42225  2.77519  2.73123  3.46354  2.40513  3.72494  3.29354  2.67741  2.69355  4.24690  2.90347  2.73739  3.18146  2.89801  2.37887  2.77519  2.98518  4.58477  3.61503
          0.01896  4.37071  5.09306  0.61958  0.77255  0.55528  0.85310
    757   2.14248  5.11135  2.76331  2.40214  4.43125  3.46025  3.64679  3.75749  1.78903  3.40177  4.16317  2.80495  3.85561  2.54825  2.62376  2.66291  2.77555  3.48929  5.55678  4.17303    890 k - - -
          2.68618  4.42225  2.77519  2.73123  3.46354  2.40513  3.72494  3.29354  2.67741  2.69355  4.24690  2.90347  2.73739  3.18146  2.89801  2.37887  2.77519  2.98518  4.58477  3.61503
          0.01896  4.37071  5.09306  0.61958  0.77255  0.55528  0.85310
    758   2.65100  4.02162  3.00230  2.95242  2.36225  3.62700  3.88182  2.58757  2.90825  2.36727  3.48282  2.76665  4.00777  3.21119  3.26479  2.49873  2.69772  2.60737  4.96093  3.72474    891 f - - -
          2.68618  4.42225  2.77519  2.73123  3.46354  2.40513  3.72494  3.29354  2.67741  2.69355  4.24690  2.90347  2.73739  3.18146  2.89801  2.37887  2.77519  2.98518  4.58477  3.61503
          0.03073  4.37071  4.03856  0.61958  0.77255  0.55528  0.85310
    759   2.71186  5.13440  2.69328  2.38135  4.44346  3.44502  3.29585  3.90699  2.44015  3.32011  4.19501  2.39024  2.19093  2.37682  2.92582  2.60121  2.88824  3.50836  5.59094  4.19799    892 p - - -
          2.68618  4.42225  2.77519  2.73123  3.46354  2.40513  3.72494  3.29354  2.67741  2.69355  4.24690  2.90347  2.73739  3.18146  2.89801  2.37887  2.77519  2.98518  4.58477  3.61503
          0.01918  4.35916  5.08151  0.61958  0.77255  0.57125  0.83199
    760   3.19330  4.51263  5.01246  4.43331  1.64448  4.45565  4.77348  1.63346  4.28525  1.72165  2.77247  4.55528  4.70888  4.37416  4.34233  3.79050  3.42034  1.95817  5.13036  3.98788    893 i - - -
          2.68618  4.42225  2.77519  2.73123  3.46354  2.40513  3.72494  3.29354  2.67741  2.69355  4.24690  2.90347  2.73739  3.18146  2.89801  2.37887  2.77519  2.98518  4.58477  3.61503
          0.01918  4.35916  5.08151  0.61958  0.77255  0.54359  0.86907
    761   2.75300  5.13091  2.91916  2.34142  4.45801  3.48138  3.69536  3.90627  2.15674  3.42668  4.20782  2.60630  3.68844  2.81577  2.65245  1.59889  2.98653  3.51868  5.58822  4.22093    894 s - - -
          2.68618  4.42225  2.77519  2.73123  3.46354  2.40513  3.72494  3.29354  2.67741  2.69355  4.24690  2.90347  2.73739  3.18146  2.89801  2.37887  2.77519  2.98518  4.58477  3.61503
          0.01896  4.37071  5.09306  0.61958  0.77255  0.55528  0.85310
    762   2.76019  4.80899  3.17052  2.61289  2.38051  3.40057  3.77535  3.43523  1.54374  3.06611  3.91754  3.06908  3.97476  2.96767  2.89679  2.75394  2.99324  3.14682  5.29854  3.98873    895 k - - -
          2.68618  4.42225  2.77519  2.73123  3.46354  2.40513  3.72494  3.29354  2.67741  2.69355  4.24690  2.90347  2.73739  3.18146  2.89801  2.37887  2.77519  2.98518  4.58477  3.61503
          0.12077  4.37071  2.29148  0.61958  0.77255  0.55528  0.85310
    763   2.65202  3.80867  2.04586  2.00331  4.27003  3.43475  3.64578  3.33081  2.41612  3.26632  4.05228  2.93534  3.83751  2.77129  2.65594  2.64943  2.88544  3.34058  5.46486  4.09627    896 e - - -
          2.68618  4.42225  2.77519  2.73123  3.46354  2.40513  3.72494  3.29354  2.67741  2.69355  4.24690  2.90347  2.73739  3.18146  2.89801  2.37887  2.77519  2.98518  4.58477  3.61503
          0.02097  4.27092  4.99326  0.61958  0.77255  0.38090  1.14962
    764   2.91263  5.46950  2.06749  1.55353  4.78263  2.93539  2.37377  4.28656  2.66206  3.76221  4.53941  2.50861  3.95280  2.93007  3.19974  2.83623  3.16580  3.84743  5.90296  4.44565    897 e - - -
          2.68618  4.42225  2.77519  2.73123  3.46354  2.40513  3.72494  3.29354  2.67741  2.69355  4.24690  2.90347  2.73739  3.18146  2.89801  2.37887  2.77519  2.98518  4.58477  3.61503
          0.01809  4.41750  5.13985  0.61958  0.77255  0.48576  0.95510
    765   2.72278  5.32857  1.76347  1.85939  4.65530  3.44905  3.73146  4.14505  2.52500  3.62523  4.38570  2.91185  3.90833  2.36985  2.72743  2.51777  3.05047  3.71160  5.76307  4.33428    898 d - - -
          2.68618  4.42225  2.77519  2.73123  3.46354  2.40513  3.72494  3.29354  2.67741  2.69355  4.24690  2.90347  2.73739  3.18146  2.89801  2.37887  2.77519  2.98518  4.58477  3.61503
          0.03179  4.41750  3.95153  0.61958  0.77255  0.48576  0.95510
    766   2.50421  2.25294  4.30825  3.71938  3.25060  3.82767  4.16063  2.19492  3.57264  2.31033  3.25633  3.87035  4.19869  3.77764  3.42453  3.12750  2.93354  1.67356  4.78261  3.27407    899 v - - -
          2.68618  4.42225  2.77519  2.73123  3.46354  2.40513  3.72494  3.29354  2.67741  2.69355  4.24690  2.90347  2.73739  3.18146  2.89801  2.37887  2.77519  2.98518  4.58477  3.61503
          0.01833  4.40405  5.12639  0.61958  0.77255  0.50660  0.92267
    767   3.56947  4.82069  5.40040  4.83872  3.33215  4.94787  5.30882  1.63680  4.71224  0.82342  2.91508  5.04716  5.07402  4.73211  4.76066  4.32164  3.79049  2.07782  5.48029  4.45917    900 l - - -
          2.68618  4.42225  2.77519  2.73123  3.46354  2.40513  3.72494  3.29354  2.67741  2.69355  4.24690  2.90347  2.73739  3.18146  2.89801  2.37887  2.77519  2.98518  4.58477  3.61503
          0.01833  4.40405  5.12639  0.61958  0.77255  0.47295  0.97593
    768   2.94668  5.50096  2.22631  1.49059  4.81596  3.23560  3.83273  4.32044  2.71509  3.80022  4.58659  2.32588  2.21136  2.96486  3.26162  2.86613  3.20567  3.88267  5.94648  4.48292    901 e - - -
          2.68618  4.42225  2.77519  2.73123  3.46354  2.40513  3.72494  3.29354  2.67741  2.69355  4.24690  2.90347  2.73739  3.18146  2.89801  2.37887  2.77519  2.98518  4.58477  3.61503
          0.34336  4.41750  1.27814  0.61958  0.77255  0.48576  0.95510
    769   2.75062  5.06579  2.67382  2.14586  4.40695  3.36916  3.69330  3.85503  2.44648  3.39914  4.21450  2.89445  3.85701  1.90155  2.87548  2.00037  3.00546  3.48125  5.57586  4.20972    902 q - - -
          2.68618  4.42225  2.77519  2.73123  3.46354  2.40513  3.72494  3.29354  2.67741  2.69355  4.24690  2.90347  2.73739  3.18146  2.89801  2.37887  2.77519  2.98518  4.58477  3.61503
          0.02495  4.09909  4.82144  0.61958  0.77255  0.31358  1.31240
    770   3.01589  5.37835  3.03950  2.36320  4.76156  3.63498  3.59802  4.18281  1.79621  3.63507  4.44506  3.11057  4.05797  1.35643  2.59417  2.97269  3.22422  3.80122  5.72013  4.41695    903 q - - -
          2.68618  4.42225  2.77519  2.73123  3.46354  2.40513  3.72494  3.29354  2.67741  2.69355  4.24690  2.90347  2.73739  3.18146  2.89801  2.37887  2.77519  2.98518  4.58477  3.61503
          0.01809  4.41750  5.13985  0.61958  0.77255  0.48576  0.95510
    771   3.03776  4.49590  4.46160  3.89849  3.36603  4.14946  4.50065  2.05711  3.68206  1.99968  1.22220  4.13831  4.49366  3.97040  3.64054  3.47387  3.13323  2.37215  5.13358  3.97659    904 m - - -
          2.68618  4.42225  2.77519  2.73123  3.46354  2.40513  3.72494  3.29354  2.67741  2.69355  4.24690  2.90347  2.73739  3.18146  2.89801  2.37887  2.77519  2.98518  4.58477  3.61503
          0.01809  4.41750  5.13985  0.61958  0.77255  0.48576  0.95510
    772   2.74314  5.15516  2.27065  2.40453  4.46174  3.33863  3.70586  3.92449  2.03040  3.44804  4.22192  2.95044  2.09559  2.82506  2.96279  2.64890  2.98058  3.52965  5.61659  3.63246    905 k - - -
          2.68618  4.42225  2.77519  2.73123  3.46354  2.40513  3.72494  3.29354  2.67741  2.69355  4.24690  2.90347  2.73739  3.18146  2.89801  2.37887  2.77519  2.98518  4.58477  3.61503
          0.01809  4.41750  5.13985  0.61958  0.77255  0.48576  0.95510
    773   2.66224  1.99806  4.11159  3.52502  3.24493  3.59746  3.26945  2.39828  3.40528  2.33822  2.89963  3.73770  4.13184  3.62886  3.58999  2.70755  2.89451  2.23600  4.27612  3.44335    906 c - - -
          2.68618  4.42225  2.77519  2.73123  3.46354  2.40513  3.72494  3.29354  2.67741  2.69355  4.24690  2.90347  2.73739  3.18146  2.89801  2.37887  2.77519  2.98518  4.58477  3.61503
          0.01809  4.41750  5.13985  0.61958  0.77255  0.48576  0.95510
    774   2.16219  4.06274  3.55934  2.98588  3.54631  3.65509  3.89982  2.90762  2.88668  1.74453  3.51030  3.38922  4.03485  2.81314  2.58649  2.90396  2.91512  2.68422  4.47332  3.75311    907 l - - -
          2.68618  4.42225  2.77519  2.73123  3.46354  2.40513  3.72494  3.29354  2.67741  2.69355  4.24690  2.90347  2.73739  3.18146  2.89801  2.37887  2.77519  2.98518  4.58477  3.61503
          0.01809  4.41750  5.13985  0.61958  0.77255  0.48576  0.95510
    775   3.07406  5.36683  3.28165  1.98976  4.79259  3.71970  3.75903  4.17537  1.97387  3.61528  4.43726  3.20535  4.10787  2.87999  1.25609  3.04251  3.14896  3.81081  5.68050  4.43147    908 r - - -
          2.68618  4.42225  2.77519  2.73123  3.46354  2.40513  3.72494  3.29354  2.67741  2.69355  4.24690  2.90347  2.73739  3.18146  2.89801  2.37887  2.77519  2.98518  4.58477  3.61503
          0.17142  4.41750  1.92782  0.61958  0.77255  0.48576  0.95510
    776   2.79497  5.08962  2.70039  1.48843  4.45789  3.27100  3.78558  3.87895  2.53574  3.45653  4.27596  2.95250  3.91429  2.93645  3.05433  2.78556  1.95920  3.50689  5.65892  4.28751    909 e - - -
          2.68618  4.42225  2.77519  2.73123  3.46354  2.40513  3.72494  3.29354  2.67741  2.69355  4.24690  2.90347  2.73739  3.18146  2.89801  2.37887  2.77519  2.98518  4.58477  3.61503
          0.02105  4.26714  4.98948  0.61958  0.77255  0.68450  0.70187
    777   2.58296  4.69725  2.99017  2.68242  4.46224  2.59969  3.96962  3.91862  2.82068  3.51189  4.32012  2.45225  3.87261  3.14682  3.11437  1.28851  2.95697  3.45220  5.70920  4.38853    910 s - - -
          2.68618  4.42225  2.77519  2.73123  3.46354  2.40513  3.72494  3.29354  2.67741  2.69355  4.24690  2.90347  2.73739  3.18146  2.89801  2.37887  2.77519  2.98518  4.58477  3.61503
          0.02105  4.26714  4.98948  0.61958  0.77255  0.68450  0.70187
    778   2.33510  4.50562  3.34108  2.81741  3.86992  3.42976  3.88035  2.88997  2.75963  2.91084  3.78197  3.23489  1.88867  3.11437  2.97950  2.72429  2.32962  2.91395  5.24375  3.98113    911 p - - -
          2.68618  4.42225  2.77519  2.73123  3.46354  2.40513  3.72494  3.29354  2.67741  2.69355  4.24690  2.90347  2.73739  3.18146  2.89801  2.37887  2.77519  2.98518  4.58477  3.61503
          0.02105  4.26714  4.98948  0.61958  0.77255  0.68450  0.70187
    779   2.70466  4.41049  2.41071  3.01448  3.56972  3.69847  3.97245  1.93614  2.97726  2.53069  2.92193  3.42977  4.07682  3.28475  3.34016  2.95126  2.68034  2.20171  5.06513  3.82680    912 i - - -
          2.68618  4.42225  2.77519  2.73123  3.46354  2.40513  3.72494  3.29354  2.67741  2.69355  4.24690  2.90347  2.73739  3.18146  2.89801  2.37887  2.77519  2.98518  4.58477  3.61503
          0.02105  4.26714  4.98948  0.61958  0.77255  0.68450  0.70187
    780   2.47865  4.38058  3.53248  3.04112  3.98167  3.29628  4.06081  3.19638  2.99998  3.03848  3.90655  3.35523  3.63858  3.32243  3.36131  1.84388  1.54541  2.64698  5.37062  4.12908    913 t - - -
          2.68618  4.42225  2.77519  2.73123  3.46354  2.40513  3.72494  3.29354  2.67741  2.69355  4.24690  2.90347  2.73739  3.18146  2.89801  2.37887  2.77519  2.98518  4.58477  3.61503
          0.02105  4.26714  4.98948  0.61958  0.77255  0.68450  0.70187
    781   3.56427  4.85490  5.08736  4.59571  1.66167  4.70856  4.59227  2.48396  4.44078  0.91038  3.06166  4.69639  4.89988  4.45773  4.48738  4.08798  3.78501  2.65434  4.75894  3.31166    914 l - - -
          2.68618  4.42225  2.77519  2.73123  3.46354  2.40513  3.72494  3.29354  2.67741  2.69355  4.24690  2.90347  2.73739  3.18146  2.89801  2.37887  2.77519  2.98518  4.58477  3.61503
          0.02105  4.26714  4.98948  0.61958  0.77255  0.68450  0.70187
    782   2.26094  4.97582  2.98596  2.39261  4.26291  3.45495  3.64169  3.69765  1.96924  3.25196  3.87138  2.91202  3.84789  2.49030  2.74223  2.58305  2.34264  3.33651  5.44535  4.09144    915 k - - -
          2.68621  4.42228  2.77523  2.73126  3.46357  2.40516  3.72498  3.29335  2.67744  2.69346  4.24693  2.90335  2.73743  3.18149  2.89804  2.37881  2.77523  2.98521  4.58480  3.61506
          0.06330  2.90901  4.98948  0.95122  0.48820  0.68450  0.70187
    783   2.61364  5.58582  1.66626  1.25393  4.89369  3.35839  3.85739  4.39910  2.83186  3.89369  4.71938  2.81892  3.95305  3.01078  3.41558  2.90590  3.29069  3.96396  6.05299  4.55496    920 e - - -
          2.68618  4.42225  2.77519  2.73123  3.46354  2.40513  3.72494  3.29354  2.67741  2.69355  4.24690  2.90347  2.73739  3.18146  2.89801  2.37887  2.77519  2.98518  4.58477  3.61503
          0.02105  4.26714  4.98948  0.61958  0.77255  0.68450  0.70187
    784   3.06056  4.41039  4.79783  4.21498  2.86917  4.29087  4.62174  1.71830  4.07345  1.19347  2.83290  4.36416  4.56882  4.19777  4.16289  3.44496  3.28870  2.03795  5.05293  3.92649    921 l - - -
          2.68618  4.42225  2.77519  2.73123  3.46354  2.40513  3.72494  3.29354  2.67741  2.69355  4.24690  2.90347  2.73739  3.18146  2.89801  2.37887  2.77519  2.98518  4.58477  3.61503
          0.02105  4.26714  4.98948  0.61958  0.77255  0.68450  0.70187
    785   2.59853  4.61474  2.98557  2.32555  4.19262  3.44009  3.66757  3.62056  2.44032  3.03862  3.99894  2.97401  3.21987  2.27891  2.90010  1.89322  2.88140  3.27088  5.41652  4.06873    922 s - - -
          2.68618  4.42225  2.77519  2.73123  3.46354  2.40513  3.72494  3.29354  2.67741  2.69355  4.24690  2.90347  2.73739  3.18146  2.89801  2.37887  2.77519  2.98518  4.58477  3.61503
          0.02105  4.26714  4.98948  0.61958  0.77255  0.68450  0.70187
    786   2.71463  4.97229  2.79866  2.44345  4.18230  3.45218  2.22244  3.67233  2.48651  2.80856  4.06268  2.07431  3.64796  2.84974  2.93946  2.72308  2.95344  3.33028  5.43096  4.05934    923 n - - -
          2.68618  4.42225  2.77519  2.73123  3.46354  2.40513  3.72494  3.29354  2.67741  2.69355  4.24690  2.90347  2.73739  3.18146  2.89801  2.37887  2.77519  2.98518  4.58477  3.61503
          0.02105  4.26714  4.98948  0.61958  0.77255  0.68450  0.70187
    787   2.62818  2.73802  3.73900  3.40705  1.95573  3.37579  3.98684  2.60157  3.30336  2.30436  3.26422  3.64662  4.08009  3.53921  3.51665  2.81813  2.86561  2.40249  4.69658  3.10122    924 f - - -
          2.68618  4.42225  2.77519  2.73123  3.46354  2.40513  3.72494  3.29354  2.67741  2.69355  4.24690  2.90347  2.73739  3.18146  2.89801  2.37887  2.77519  2.98518  4.58477  3.61503
          0.02105  4.26714  4.98948  0.61958  0.77255  0.68450  0.70187
    788   2.65936  4.86822  2.93244  2.47670  4.12146  3.46109  3.68022  3.39283  2.43236  3.13904  3.95298  1.98036  3.86541  2.83010  2.76635  2.68840  2.19210  3.21272  5.37243  3.78092    925 n - - -
          2.68618  4.42225  2.77519  2.73123  3.46354  2.40513  3.72494  3.29354  2.67741  2.69355  4.24690  2.90347  2.73739  3.18146  2.89801  2.37887  2.77519  2.98518  4.58477  3.61503
          0.02105  4.26714  4.98948  0.61958  0.77255  0.68450  0.70187
    789   2.92777  5.23778  3.20755  2.40408  4.63142  3.62085  3.18306  4.03045  2.07049  3.48826  4.29741  3.10502  3.99885  2.19647  1.48914  2.90238  3.06733  3.66266  5.57329  4.30237    926 r - - -
          2.68618  4.42225  2.77519  2.73123  3.46354  2.40513  3.72494  3.29354  2.67741  2.69355  4.24690  2.90347  2.73739  3.18146  2.89801  2.37887  2.77519  2.98518  4.58477  3.61503
          0.02105  4.26714  4.98948  0.61958  0.77255  0.68450  0.70187
    790   2.68052  5.00617  2.87205  2.43262  4.33804  3.43846  3.66712  3.77826  1.67303  3.18327  4.10986  2.89499  3.39211  2.79323  2.84240  2.11279  2.83517  3.40180  5.50469  4.14616    927 k - - -
          2.68618  4.42225  2.77519  2.73123  3.46354  2.40513  3.72494  3.29354  2.67741  2.69355  4.24690  2.90347  2.73739  3.18146  2.89801  2.37887  2.77519  2.98518  4.58477  3.61503
          0.02105  4.26714  4.98948  0.61958  0.77255  0.68450  0.70187
    791   2.54414  4.98738  2.22444  2.40130  4.29473  3.06541  3.49519  3.73755  2.47617  3.00960  4.09010  2.93629  2.31780  2.81300  2.95880  2.59258  2.83902  3.36828  5.50115  4.13108    928 d - - -
          2.68623  4.42228  2.77470  2.73140  3.46375  2.40532  3.72515  3.29371  2.67762  2.69283  4.24711  2.90338  2.73751  3.18167  2.89822  2.37888  2.77540  2.98453  4.58498  3.61524
          0.46597  1.00604  4.98948  1.02929  0.44201  0.68450  0.70187
    792   3.03055  5.54185  2.29709  0.99385  4.84533  3.39338  3.85470  4.33466  2.48198  3.83579  4.67237  2.85981  3.97460  3.01031  3.25793  2.93536  3.30131  3.92339  5.98476  4.52969    933 e - - -
          2.68618  4.42225  2.77519  2.73123  3.46354  2.40513  3.72494  3.29354  2.67741  2.69355  4.24690  2.90347  2.73739  3.18146  2.89801  2.37887  2.77519  2.98518  4.58477  3.61503
          0.02105  4.26714  4.98948  0.61958  0.77255  0.68450  0.70187
    793   2.89142  5.14048  3.14791  2.61615  4.50335  3.58758  3.69828  3.63043  1.19979  3.41219  4.23508  2.79601  3.98906  2.67246  2.50817  2.88554  2.96993  3.55289  5.53943  4.25884    934 k - - -
          2.68618  4.42225  2.77519  2.73123  3.46354  2.40513  3.72494  3.29354  2.67741  2.69355  4.24690  2.90347  2.73739  3.18146  2.89801  2.37887  2.77519  2.98518  4.58477  3.61503
          0.02105  4.26714  4.98948  0.61958  0.77255  0.68450  0.70187
    794   2.55796  4.30965  3.55549  2.98857  3.02010  3.61059  3.87790  2.52574  2.82349  2.40459  3.41962  3.23268  3.81960  3.23241  3.27287  1.93353  2.85438  2.32877  4.90223  3.67308    935 s - - -
          2.68618  4.42225  2.77519  2.73123  3.46354  2.40513  3.72494  3.29354  2.67741  2.69355  4.24690  2.90347  2.73739  3.18146  2.89801  2.37887  2.77519  2.98518  4.58477  3.61503
          0.02105  4.26714  4.98948  0.61958  0.77255  0.68450  0.70187
    795   2.35597  2.90149  3.64941  3.09051  2.93208  3.54837  3.94198  2.82066  3.03142  2.54899  3.33087  3.43175  2.55521  3.31788  3.35002  2.30800  2.68787  2.58941  4.93044  3.71007    936 s - - -
          2.68618  4.42225  2.77519  2.73123  3.46354  2.40513  3.72494  3.29354  2.67741  2.69355  4.24690  2.90347  2.73739  3.18146  2.89801  2.37887  2.77519  2.98518  4.58477  3.61503
          0.02105  4.26714  4.98948  0.61958  0.77255  0.68450  0.70187
    796   2.60007  5.12398  2.88122  1.68662  4.44447  3.45345  3.65468  3.89110  1.95764  3.40612  4.18569  2.93758  3.86840  2.48529  2.79225  2.70327  2.95773  3.14684  5.56230  4.19286    937 e - - -
          2.68618  4.42225  2.77519  2.73123  3.46354  2.40513  3.72494  3.29354  2.67741  2.69355  4.24690  2.90347  2.73739  3.18146  2.89801  2.37887  2.77519  2.98518  4.58477  3.61503
          0.02105  4.26714  4.98948  0.61958  0.77255  0.68450  0.70187
    797   2.32596  4.36560  3.56118  3.39073  4.53333  3.10646  4.49270  3.98989  3.48891  3.71418  4.58217  3.51416  3.88896  3.79374  3.76224  0.72737  2.94039  3.41581  5.89683  4.64907    938 s - - -
          2.68618  4.42225  2.77519  2.73123  3.46354  2.40513  3.72494  3.29354  2.67741  2.69355  4.24690  2.90347  2.73739  3.18146  2.89801  2.37887  2.77519  2.98518  4.58477  3.61503
          0.02105  4.26714  4.98948  0.61958  0.77255  0.68450  0.70187
    798   2.94763  4.44605  4.26082  3.74528  2.76371  3.99089  4.27495  2.53045  3.61348  1.02091  3.23855  3.97336  4.37157  3.85218  3.81139  2.81964  3.20498  2.47919  4.84232  3.51096    939 l - - -
          2.68618  4.42225  2.77519  2.73123  3.46354  2.40513  3.72494  3.29354  2.67741  2.69355  4.24690  2.90347  2.73739  3.18146  2.89801  2.37887  2.77519  2.98518  4.58477  3.61503
          0.02105  4.26714  4.98948  0.61958  0.77255  0.68450  0.70187
    799   1.34323  4.42171  3.85210  3.39671  3.37688  3.54846  4.10061  3.08283  3.24729  2.76021  3.75165  3.63275  4.09981  3.59483  3.50498  2.94471  3.04927  2.84797  2.01840  3.50853    940 a - - -
          2.68618  4.42225  2.77519  2.73123  3.46354  2.40513  3.72494  3.29354  2.67741  2.69355  4.24690  2.90347  2.73739  3.18146  2.89801  2.37887  2.77519  2.98518  4.58477  3.61503
          0.02105  4.26714  4.98948  0.61958  0.77255  0.68450  0.70187
    800   2.64365  4.85007  2.98463  2.33052  3.95024  2.55473  3.71498  3.60741  2.50617  3.20038  4.01009  3.00439  3.86136  2.86485  2.73548  1.75199  2.83167  3.25854  5.42827  4.09078    941 s - - -
          2.68618  4.42225  2.77519  2.73123  3.46354  2.40513  3.72494  3.29354  2.67741  2.69355  4.24690  2.90347  2.73739  3.18146  2.89801  2.37887  2.77519  2.98518  4.58477  3.61503
          0.02105  4.26714  4.98948  0.61958  0.77255  0.68450  0.70187
    801   3.07627  5.26284  3.26067  2.75485  4.49104  3.68712  2.01009  4.06041  1.24869  3.52138  4.38002  3.21015  4.09529  2.89301  2.40343  3.06154  3.27181  3.72490  5.51827  4.22867    942 k - - -
          2.68618  4.42225  2.77519  2.73123  3.46354  2.40513  3.72494  3.29354  2.67741  2.69355  4.24690  2.90347  2.73739  3.18146  2.89801  2.37887  2.77519  2.98518  4.58477  3.61503
          0.02105  4.26714  4.98948  0.61958  0.77255  0.68450  0.70187
    802   1.87201  4.35351  3.96171  3.47959  3.57517  3.64428  4.28662  2.59178  3.36779  1.36508  3.49684  3.72865  4.15987  3.67724  3.62754  3.00868  2.69795  2.42738  5.18754  3.98986    943 l - - -
          2.68618  4.42225  2.77519  2.73123  3.46354  2.40513  3.72494  3.29354  2.67741  2.69355  4.24690  2.90347  2.73739  3.18146  2.89801  2.37887  2.77519  2.98518  4.58477  3.61503
          0.02105  4.26714  4.98948  0.61958  0.77255  0.68450  0.70187
    803   2.86021  5.24418  1.74121  2.33661  4.71142  3.33410  3.86987  4.21455  2.80644  3.74367  4.55858  2.58450  3.92332  3.02738  3.34594  1.45897  3.16778  3.77176  5.90864  4.46707    944 s - - -
          2.68618  4.42225  2.77519  2.73123  3.46354  2.40513  3.72494  3.29354  2.67741  2.69355  4.24690  2.90347  2.73739  3.18146  2.89801  2.37887  2.77519  2.98518  4.58477  3.61503
          0.02105  4.26714  4.98948  0.61958  0.77255  0.68450  0.70187
    804   2.83024  5.20929  2.65737  2.44485  4.55627  3.48493  3.69655  4.00244  2.26839  3.49819  4.29378  2.08461  3.92442  2.82143  1.65481  2.79731  3.05974  3.61414  5.62857  4.27749    945 r - - -
          2.68618  4.42225  2.77519  2.73123  3.46354  2.40513  3.72494  3.29354  2.67741  2.69355  4.24690  2.90347  2.73739  3.18146  2.89801  2.37887  2.77519  2.98518  4.58477  3.61503
          0.02105  4.26714  4.98948  0.61958  0.77255  0.68450  0.70187
    805   2.84705  4.29273  4.31814  3.73397  3.10823  3.98091  4.28273  2.40052  3.59821  1.44421  2.55531  3.95880  4.31261  3.81244  3.19574  3.27746  3.07697  1.76215  4.89979  3.73659    946 l - - -
          2.68625  4.42232  2.77526  2.73130  3.46361  2.40520  3.72501  3.29361  2.67646  2.69362  4.24697  2.90353  2.73746  3.18153  2.89808  2.37894  2.77526  2.98525  4.58484  3.61510
          0.46597  1.00604  4.98948  0.14511  2.00192  0.68450  0.70187
    806   2.81388  5.07700  2.10877  2.42856  4.63429  1.28995  3.92456  4.11398  2.85521  3.67811  4.50663  2.95834  3.93032  3.09735  3.12642  2.71700  3.14632  3.67846  5.86186  4.46347    948 g - - -
          2.68618  4.42225  2.77519  2.73123  3.46354  2.40513  3.72494  3.29354  2.67741  2.69355  4.24690  2.90347  2.73739  3.18146  2.89801  2.37887  2.77519  2.98518  4.58477  3.61503
          0.02105  4.26714  4.98948  0.61958  0.77255  0.68450  0.70187
    807   2.58662  4.34504  3.71302  3.24774  3.75937  3.46352  4.16538  1.88327  3.18004  2.75033  3.71482  3.53081  4.02460  3.50239  3.48831  1.50185  2.71013  2.57562  5.25087  4.01853    949 s - - -
          2.68618  4.42225  2.77519  2.73123  3.46354  2.40513  3.72494  3.29354  2.67741  2.69355  4.24690  2.90347  2.73739  3.18146  2.89801  2.37887  2.77519  2.98518  4.58477  3.61503
          0.02105  4.26714  4.98948  0.61958  0.77255  0.68450  0.70187
    808   3.08381  5.59471  2.24622  0.90167  4.89726  3.38512  3.90302  4.39485  2.74698  3.90912  4.76648  2.85899  3.99575  3.06969  3.38978  2.97987  3.36811  3.98386  6.05832  4.58730    950 e - - -
          2.68618  4.42225  2.77519  2.73123  3.46354  2.40513  3.72494  3.29354  2.67741  2.69355  4.24690  2.90347  2.73739  3.18146  2.89801  2.37887  2.77519  2.98518  4.58477  3.61503
          0.02105  4.26714  4.98948  0.61958  0.77255  0.68450  0.70187
    809   3.02079  5.26970  3.41761  2.74485  4.69644  3.70526  3.67667  4.06672  1.56899  3.15172  4.33148  3.19474  4.06086  1.93138  1.75037  3.00000  3.19770  3.71552  5.56481  4.34168    951 k - - -
          2.68618  4.42225  2.77519  2.73123  3.46354  2.40513  3.72494  3.29354  2.67741  2.69355  4.24690  2.90347  2.73739  3.18146  2.89801  2.37887  2.77519  2.98518  4.58477  3.61503
          0.02105  4.26714  4.98948  0.61958  0.77255  0.68450  0.70187
    810   2.64749  4.87667  2.79118  1.69870  3.56203  3.45936  3.26815  3.29256  2.46502  3.13491  3.94605  2.98108  3.85524  2.81406  2.93171  2.67133  2.87947  3.21369  5.33167  3.24862    952 e - - -
          2.68618  4.42225  2.77519  2.73123  3.46354  2.40513  3.72494  3.29354  2.67741  2.69355  4.24690  2.90347  2.73739  3.18146  2.89801  2.37887  2.77519  2.98518  4.58477  3.61503
          0.02105  4.26714  4.98948  0.61958  0.77255  0.68450  0.70187
    811   2.54849  4.54698  3.26136  2.72204  3.82471  3.46504  3.80784  3.19525  2.69196  2.78394  3.09202  2.80765  3.90524  3.03206  3.10129  2.08018  1.98359  2.91351  5.19174  3.91682    953 t - - -
          2.68618  4.42225  2.77519  2.73123  3.46354  2.40513  3.72494  3.29354  2.67741  2.69355  4.24690  2.90347  2.73739  3.18146  2.89801  2.37887  2.77519  2.98518  4.58477  3.61503
          0.02105  4.26714  4.98948  0.61958  0.77255  0.68450  0.70187
    812   2.66855  4.60174  3.26416  2.65319  3.78485  3.55304  3.76571  2.26551  2.59329  2.81418  3.51696  3.17250  3.83402  1.95273  2.88117  2.78987  2.75140  2.88196  5.14774  3.87847    954 q - - -
          2.68618  4.42225  2.77519  2.73123  3.46354  2.40513  3.72494  3.29354  2.67741  2.69355  4.24690  2.90347  2.73739  3.18146  2.89801  2.37887  2.77519  2.98518  4.58477  3.61503
          0.03301  4.26714  3.99294  0.61958  0.77255  0.68450  0.70187
    813   2.60106  4.86141  3.15218  2.51944  4.13768  3.52209  3.69514  3.52871  2.26648  3.12863  3.77009  3.07610  3.91586  2.85115  2.09084  2.76257  1.88402  3.21570  5.35647  4.06069    955 t - - -
          2.68618  4.42225  2.77519  2.73123  3.46354  2.40513  3.72494  3.29354  2.67741  2.69355  4.24690  2.90347  2.73739  3.18146  2.89801  2.37887  2.77519  2.98518  4.58477  3.61503
          0.02130  4.25543  4.97778  0.61958  0.77255  0.69734  0.68897
    814   2.66677  4.50445  3.38677  2.81028  3.66770  3.58664  3.80223  3.00373  2.10030  2.63359  2.27239  3.25066  3.96794  3.06000  2.84020  2.82944  2.66836  2.48512  5.06514  3.81662    956 k - - -
          2.68618  4.42225  2.77519  2.73123  3.46354  2.40513  3.72494  3.29354  2.67741  2.69355  4.24690  2.90347  2.73739  3.18146  2.89801  2.37887  2.77519  2.98518  4.58477  3.61503
          0.02130  4.25543  4.97778  0.61958  0.77255  0.69734  0.68897
    815   2.97061  5.57331  1.81073  1.36108  4.87130  2.96203  3.81523  4.39131  2.64576  3.86144  4.66793  2.36700  3.92956  2.95896  3.33228  2.86612  3.24006  3.94617  6.00766  4.51270    957 e - - -
          2.68618  4.42225  2.77519  2.73123  3.46354  2.40513  3.72494  3.29354  2.67741  2.69355  4.24690  2.90347  2.73739  3.18146  2.89801  2.37887  2.77519  2.98518  4.58477  3.61503
          0.03611  4.25543  3.85005  0.61958  0.77255  0.69734  0.68897
    816   2.64091  4.53058  3.29477  2.65201  3.70595  3.54816  3.77212  2.91880  2.04943  2.74996  2.35231  3.18909  3.93352  3.01256  3.03172  2.65890  2.73299  2.64621  5.08966  3.82640    958 k - - -
          2.68618  4.42225  2.77519  2.73123  3.46354  2.40513  3.72494  3.29354  2.67741  2.69355  4.24690  2.90347  2.73739  3.18146  2.89801  2.37887  2.77519  2.98518  4.58477  3.61503
          0.02162  4.24094  4.96329  0.61958  0.77255  0.45668  1.00343
    817   2.62057  4.10341  4.33632  3.74082  2.22343  3.81492  4.13134  2.21446  3.58857  2.17214  2.44165  3.86995  4.17719  3.77371  3.56372  3.11299  2.35794  2.11779  4.72141  3.38194    959 v - - -
          2.68618  4.42225  2.77519  2.73123  3.46354  2.40513  3.72494  3.29354  2.67741  2.69355  4.24690  2.90347  2.73739  3.18146  2.89801  2.37887  2.77519  2.98518  4.58477  3.61503
          0.01900  4.36851  5.09086  0.61958  0.77255  0.55836  0.84897
    818   2.70423  5.02317  2.76899  2.45912  4.44810  2.77019  3.76298  3.90331  2.55894  3.44817  4.23222  2.29447  3.88812  2.89469  2.82856  1.62590  2.87677  3.49706  5.63169  4.25631    960 s - - -
          2.68618  4.42225  2.77519  2.73123  3.46354  2.40513  3.72494  3.29354  2.67741  2.69355  4.24690  2.90347  2.73739  3.18146  2.89801  2.37887  2.77519  2.98518  4.58477  3.61503
          0.01900  4.36851  5.09086  0.61958  0.77255  0.55836  0.84897
    819   2.66592  4.70370  3.17807  2.61875  3.63311  3.53395  2.38958  3.29581  2.58904  2.70069  3.78748  3.02227  3.61021  2.75029  2.81824  2.54509  2.89674  3.01402  5.21406  2.65852    961 h - - -
          2.68618  4.42225  2.77519  2.73123  3.46354  2.40513  3.72494  3.29354  2.67741  2.69355  4.24690  2.90347  2.73739  3.18146  2.89801  2.37887  2.77519  2.98518  4.58477  3.61503
          0.03374  4.36851  3.88677  0.61958  0.77255  0.55836  0.84897
    820   2.65769  3.97983  4.08872  3.50320  2.22614  3.75520  4.04803  2.31318  3.38435  2.25841  2.92780  3.72246  4.12313  3.61040  2.49281  3.03980  2.82167  2.34215  4.73632  2.77523    962 f - - -
          2.68618  4.42225  2.77519  2.73123  3.46354  2.40513  3.72494  3.29354  2.67741  2.69355  4.24690  2.90347  2.73739  3.18146  2.89801  2.37887  2.77519  2.98518  4.58477  3.61503
          0.01928  4.35405  5.07639  0.61958  0.77255  0.57819  0.82306
    821   2.65838  4.62403  2.55515  2.43925  4.22917  3.17414  3.66556  3.07491  2.44239  3.23348  4.02412  2.14613  3.85757  2.59228  2.91771  2.42856  2.89040  3.30998  5.44305  3.46523    963 n - - -
          2.68618  4.42225  2.77519  2.73123  3.46354  2.40513  3.72494  3.29354  2.67741  2.69355  4.24690  2.90347  2.73739  3.18146  2.89801  2.37887  2.77519  2.98518  4.58477  3.61503
          0.01928  4.35405  5.07639  0.61958  0.77255  0.43202  1.04752
    822   2.68757  4.83659  3.01364  1.71002  3.57503  2.40049  3.73995  3.06693  2.55966  3.09215  3.92110  3.06315  3.91437  2.90361  3.01706  2.73597  2.92276  2.97720  5.35788  4.03101    964 e - - -
          2.68618  4.42225  2.77519  2.73123  3.46354  2.40513  3.72494  3.29354  2.67741  2.69355  4.24690  2.90347  2.73739  3.18146  2.89801  2.37887  2.77519  2.98518  4.58477  3.61503
          0.01809  4.41750  5.13985  0.61958  0.77255  0.48576  0.95510
    823   2.66961  4.19002  3.57618  3.00629  3.28584  3.65495  3.90856  2.54437  2.69093  1.84790  3.47709  3.40322  4.03358  3.15593  2.57938  2.69516  2.51525  2.64388  4.95686  3.72632    965 l - - -
          2.68618  4.42225  2.77519  2.73123  3.46354  2.40513  3.72494  3.29354  2.67741  2.69355  4.24690  2.90347  2.73739  3.18146  2.89801  2.37887  2.77519  2.98518  4.58477  3.61503
          0.01809  4.41750  5.13985  0.61958  0.77255  0.48576  0.95510
    824   2.70303  5.00493  3.00860  2.35135  4.28407  3.49364  3.69405  3.71729  2.31691  3.14121  4.07307  3.00135  2.16848  2.28667  2.90386  2.45356  2.93451  3.00348  5.48319  4.12829    966 p - - -
          2.68618  4.42225  2.77519  2.73123  3.46354  2.40513  3.72494  3.29354  2.67741  2.69355  4.24690  2.90347  2.73739  3.18146  2.89801  2.37887  2.77519  2.98518  4.58477  3.61503
          0.02833  4.41750  4.14331  0.61958  0.77255  0.48576  0.95510
    825   2.49874  5.04038  2.72046  2.42701  4.33054  3.33847  3.67381  3.77761  2.44037  3.24907  4.10207  1.92781  3.86748  2.42144  2.92114  2.67480  2.67954  3.05409  5.51300  3.90941    967 n - - -
          2.68618  4.42225  2.77519  2.73123  3.46354  2.40513  3.72494  3.29354  2.67741  2.69355  4.24690  2.90347  2.73739  3.18146  2.89801  2.37887  2.77519  2.98518  4.58477  3.61503
          0.01827  4.40744  5.12979  0.61958  0.77255  0.50141  0.93059
    826   2.67003  4.82801  3.07661  2.58302  4.17556  3.45973  3.59008  3.59811  2.60253  3.20724  4.02442  2.18892  3.23557  2.94991  3.05377  1.76978  2.93681  2.63109  5.44730  4.11855    968 s - - -
          2.68618  4.42225  2.77519  2.73123  3.46354  2.40513  3.72494  3.29354  2.67741  2.69355  4.24690  2.90347  2.73739  3.18146  2.89801  2.37887  2.77519  2.98518  4.58477  3.61503
          0.01827  4.40744  5.12979  0.61958  0.77255  0.47610  0.97075
    827   2.69771  5.13281  1.65756  2.42652  4.45659  2.55254  3.69631  3.90636  2.62161  3.46388  4.26203  2.60729  3.92892  2.92532  3.12135  2.77528  3.04640  2.56526  5.66289  4.27490    969 d - - -
          2.68618  4.42225  2.77519  2.73123  3.46354  2.40513  3.72494  3.29354  2.67741  2.69355  4.24690  2.90347  2.73739  3.18146  2.89801  2.37887  2.77519  2.98518  4.58477  3.61503
          0.01809  4.41750  5.13985  0.61958  0.77255  0.48576  0.95510
    828   2.59098  3.52663  3.29834  2.77073  4.15812  2.12171  3.91004  3.56855  2.49179  3.20217  4.02574  3.20616  3.39814  3.09471  3.18231  1.73956  2.59721  3.20401  5.46301  4.16942    970 s - - -
          2.68618  4.42225  2.77519  2.73123  3.46354  2.40513  3.72494  3.29354  2.67741  2.69355  4.24690  2.90347  2.73739  3.18146  2.89801  2.37887  2.77519  2.98518  4.58477  3.61503
          0.01809  4.41750  5.13985  0.61958  0.77255  0.48576  0.95510
    829   2.67497  3.53340  3.26839  2.71117  3.32620  3.54368  3.80568  3.27846  1.99203  2.93929  3.79318  3.18317  3.95289  3.01473  2.99627  1.75623  2.92047  2.99887  5.23514  3.94820    971 s - - -
          2.68618  4.42225  2.77519  2.73123  3.46354  2.40513  3.72494  3.29354  2.67741  2.69355  4.24690  2.90347  2.73739  3.18146  2.89801  2.37887  2.77519  2.98518  4.58477  3.61503
          0.01809  4.41750  5.13985  0.61958  0.77255  0.48576  0.95510
    830   2.88777  5.02509  3.35445  2.72853  4.30430  3.66835  3.74621  3.70000  2.11934  3.26193  4.09852  3.19940  4.03735  2.40389  1.44248  2.92011  3.09286  2.94596  3.78298  4.17611    972 r - - -
          2.68618  4.42225  2.77519  2.73123  3.46354  2.40513  3.72494  3.29354  2.67741  2.69355  4.24690  2.90347  2.73739  3.18146  2.89801  2.37887  2.77519  2.98518  4.58477  3.61503
          0.01809  4.41750  5.13985  0.61958  0.77255  0.48576  0.95510
    831   2.50680  4.99040  3.06053  2.41276  4.26627  3.41159  3.69119  2.85902  1.84001  3.25895  4.05528  3.02034  3.89997  2.78305  2.27762  2.56575  2.72890  3.34405  5.46214  4.11795    973 k - - -
          2.68618  4.42225  2.77519  2.73123  3.46354  2.40513  3.72494  3.29354  2.67741  2.69355  4.24690  2.90347  2.73739  3.18146  2.89801  2.37887  2.77519  2.98518  4.58477  3.61503
          0.01809  4.41750  5.13985  0.61958  0.77255  0.48576  0.95510
    832   2.92740  5.44833  1.67608  2.22375  4.78192  3.20717  3.83472  4.28013  2.71583  3.77028  4.55808  2.26280  3.96557  2.96822  3.25862  1.77945  3.08361  3.84628  5.92320  4.46859    974 d - - -
          2.68618  4.42225  2.77519  2.73123  3.46354  2.40513  3.72494  3.29354  2.67741  2.69355  4.24690  2.90347  2.73739  3.18146  2.89801  2.37887  2.77519  2.98518  4.58477  3.61503
          0.03657  4.41750  3.73611  0.61958  0.77255  0.48576  0.95510
    833   2.74083  5.16026  3.01171  2.45239  4.49804  3.39931  3.41818  3.85208  1.98606  3.44605  4.21174  2.50267  3.89456  2.68230  2.13130  2.08857  2.96510  3.54908  5.58297  4.21667    975 k - - -
          2.68618  4.42225  2.77519  2.73123  3.46354  2.40513  3.72494  3.29354  2.67741  2.69355  4.24690  2.90347  2.73739  3.18146  2.89801  2.37887  2.77519  2.98518  4.58477  3.61503
          0.01842  4.39935  5.12170  0.61958  0.77255  0.51370  0.91200
    834   2.68035  5.11966  2.47097  2.35501  4.43754  3.38694  3.64945  3.90320  2.24499  3.32626  4.16898  2.80493  3.85291  2.75669  2.16930  2.15881  2.84134  3.49594  5.56753  3.52317    976 s - - -
          2.68618  4.42225  2.77519  2.73123  3.46354  2.40513  3.72494  3.29354  2.67741  2.69355  4.24690  2.90347  2.73739  3.18146  2.89801  2.37887  2.77519  2.98518  4.58477  3.61503
          0.41051  4.39935  1.12578  0.61958  0.77255  0.46868  0.98304
    835   2.61549  4.41823  3.37598  2.79314  3.56538  3.54189  3.74367  2.93763  2.36844  1.90623  3.51043  3.21896  3.74617  2.85693  2.75531  2.79120  2.84118  2.62865  4.37416  3.72024    977 l - - -
          2.68618  4.42225  2.77519  2.73123  3.46354  2.40513  3.72494  3.29354  2.67741  2.69355  4.24690  2.90347  2.73739  3.18146  2.89801  2.37887  2.77519  2.98518  4.58477  3.61503
          0.02642  4.04251  4.76486  0.61958  0.77255  0.88619  0.53141
    836   2.40663  2.43657  3.71887  3.17038  3.35803  3.04408  3.93674  2.69485  3.08887  2.44597  3.35313  3.44974  3.92778  3.36395  3.36544  2.56609  2.77373  2.23522  4.83605  3.10695    978 v - - -
          2.68618  4.42225  2.77519  2.73123  3.46354  2.40513  3.72494  3.29354  2.67741  2.69355  4.24690  2.90347  2.73739  3.18146  2.89801  2.37887  2.77519  2.98518  4.58477  3.61503
          0.02642  4.04251  4.76486  0.61958  0.77255  0.88619  0.53141
    837   2.15094  4.38346  3.18921  2.80398  4.17530  3.12372  3.95177  3.58031  2.82304  3.23607  4.06499  2.92475  3.75812  3.16583  3.08655  1.45423  2.44501  3.14581  5.48588  4.22086    979 s - - -
          2.68618  4.42225  2.77519  2.73123  3.46354  2.40513  3.72494  3.29354  2.67741  2.69355  4.24690  2.90347  2.73739  3.18146  2.89801  2.37887  2.77519  2.98518  4.58477  3.61503
          0.02642  4.04251  4.76486  0.61958  0.77255  0.87214  0.54138
    838   2.60781  4.83218  3.02279  2.39812  4.11183  2.67019  3.62708  3.51478  2.14139  3.10432  3.92598  2.98247  3.84031  2.77711  2.21348  2.68214  2.87944  2.75606  5.32423  4.01415    980 k - - -
          2.68618  4.42225  2.77519  2.73123  3.46354  2.40513  3.72494  3.29354  2.67741  2.69355  4.24690  2.90347  2.73739  3.18146  2.89801  2.37887  2.77519  2.98518  4.58477  3.61503
          0.02621  4.05052  4.77287  0.61958  0.77255  0.85504  0.55385
    839   2.62301  4.30427  3.72717  3.27045  3.49078  3.53184  4.11106  2.61487  3.12404  1.38295  3.46211  3.55358  4.04470  3.48639  3.38939  2.66233  2.51221  2.44054  5.06898  3.83396    981 l - - -
          2.68618  4.42225  2.77519  2.73123  3.46354  2.40513  3.72494  3.29354  2.67741  2.69355  4.24690  2.90347  2.73739  3.18146  2.89801  2.37887  2.77519  2.98518  4.58477  3.61503
          0.02583  4.06487  4.78721  0.61958  0.77255  0.30396  1.33900
    840   2.61297  4.89716  2.61689  2.53064  4.25612  3.45313  3.76132  3.52186  2.56363  3.27204  4.07396  2.82714  3.89620  2.90573  3.03161  1.97094  1.86700  3.22457  5.49604  4.15054    982 t - - -
          2.68618  4.42225  2.77519  2.73123  3.46354  2.40513  3.72494  3.29354  2.67741  2.69355  4.24690  2.90347  2.73739  3.18146  2.89801  2.37887  2.77519  2.98518  4.58477  3.61503
          0.01809  4.41750  5.13985  0.61958  0.77255  0.48576  0.95510
    841   2.73043  4.55683  3.46074  2.82109  3.71330  3.64897  3.25239  2.55595  2.68150  1.80173  3.64829  3.31198  4.02616  2.79884  2.31042  2.89493  2.95549  2.84478  5.10152  3.85542    983 l - - -
          2.68618  4.42225  2.77519  2.73123  3.46354  2.40513  3.72494  3.29354  2.67741  2.69355  4.24690  2.90347  2.73739  3.18146  2.89801  2.37887  2.77519  2.98518  4.58477  3.61503
          0.01809  4.41750  5.13985  0.61958  0.77255  0.48576  0.95510
    842   2.85674  5.36212  1.78936  2.30308  4.67993  3.44510  3.28832  4.16957  2.61070  3.66289  4.43823  2.33610  3.66983  2.90049  3.13355  1.82486  3.10653  3.74450  5.81395  4.37826    984 d - - -
          2.68618  4.42225  2.77519  2.73123  3.46354  2.40513  3.72494  3.29354  2.67741  2.69355  4.24690  2.90347  2.73739  3.18146  2.89801  2.37887  2.77519  2.98518  4.58477  3.61503
          0.01809  4.41750  5.13985  0.61958  0.77255  0.48576  0.95510
    843   1.93540  4.28922  3.81722  3.25256  2.36465  3.71205  3.98033  2.76689  3.17870  2.43689  3.41183  3.57028  4.10047  3.44751  3.46154  2.25781  2.93055  2.51625  4.80883  2.74157    985 a - - -
          2.68618  4.42225  2.77519  2.73123  3.46354  2.40513  3.72494  3.29354  2.67741  2.69355  4.24690  2.90347  2.73739  3.18146  2.89801  2.37887  2.77519  2.98518  4.58477  3.61503
          0.01809  4.41750  5.13985  0.61958  0.77255  0.48576  0.95510
    844   2.67968  2.17494  3.19253  2.12472  3.98377  3.25510  3.85744  3.37233  2.72261  3.03300  3.88417  3.18223  2.37014  3.06459  3.14234  2.78144  2.94921  3.07474  5.32636  3.91230    986 e - - -
          2.68618  4.42225  2.77519  2.73123  3.46354  2.40513  3.72494  3.29354  2.67741  2.69355  4.24690  2.90347  2.73739  3.18146  2.89801  2.37887  2.77519  2.98518  4.58477  3.61503
          0.01809  4.41750  5.13985  0.61958  0.77255  0.48576  0.95510
    845   2.74458  5.13084  3.03739  2.16486  4.45476  3.51570  3.67396  3.89996  1.85294  3.41055  3.39656  3.00110  2.48374  2.73348  2.37306  2.72640  2.96845  3.51164  5.56125  4.20297    987 k - - -
          2.68618  4.42225  2.77519  2.73123  3.46354  2.40513  3.72494  3.29354  2.67741  2.69355  4.24690  2.90347  2.73739  3.18146  2.89801  2.37887  2.77519  2.98518  4.58477  3.61503
          0.01809  4.41750  5.13985  0.61958  0.77255  0.48576  0.95510
    846   3.50048  4.77619  5.32895  4.75457  1.89287  4.79383  5.03643  1.75032  4.60986  1.01333  3.03823  4.89721  4.95383  4.60110  4.62244  4.14845  3.71627  2.39162  5.23025  4.10000    988 l - - -
          2.68618  4.42225  2.77519  2.73123  3.46354  2.40513  3.72494  3.29354  2.67741  2.69355  4.24690  2.90347  2.73739  3.18146  2.89801  2.37887  2.77519  2.98518  4.58477  3.61503
          0.01809  4.41750  5.13985  0.61958  0.77255  0.48576  0.95510
    847   2.71100  4.04645  3.67693  3.11014  2.10070  3.70617  3.43539  2.85977  2.52256  2.36987  3.47791  3.04057  4.08193  3.33533  3.36258  2.96092  2.94214  2.64429  4.81385  2.44799    989 f - - -
          2.68618  4.42225  2.77519  2.73123  3.46354  2.40513  3.72494  3.29354  2.67741  2.69355  4.24690  2.90347  2.73739  3.18146  2.89801  2.37887  2.77519  2.98518  4.58477  3.61503
          0.01809  4.41750  5.13985  0.61958  0.77255  0.48576  0.95510
    848   3.07796  5.38569  3.39079  2.76065  4.83594  3.74537  3.73820  4.21602  1.23793  3.63004  4.44476  2.72624  4.11124  2.19079  1.98364  3.04343  3.25906  3.84297  5.67258  4.43460    990 k - - -
          2.68618  4.42225  2.77519  2.73123  3.46354  2.40513  3.72494  3.29354  2.67741  2.69355  4.24690  2.90347  2.73739  3.18146  2.89801  2.37887  2.77519  2.98518  4.58477  3.61503
          0.01809  4.41750  5.13985  0.61958  0.77255  0.48576  0.95510
    849   2.69353  4.01134  2.68147  2.16818  4.18748  3.49258  3.71525  2.64643  2.51399  3.20167  4.00924  1.96046  3.89690  2.85950  2.98404  2.67182  2.92813  3.26976  5.43495  4.08815    991 n - - -
          2.68618  4.42225  2.77519  2.73123  3.46354  2.40513  3.72494  3.29354  2.67741  2.69355  4.24690  2.90347  2.73739  3.18146  2.89801  2.37887  2.77519  2.98518  4.58477  3.61503
          0.02760  4.41750  4.18932  0.61958  0.77255  0.48576  0.95510
    850   2.85833  5.29447  2.84314  1.85931  4.66433  3.55005  3.70554  4.11252  1.57533  3.57320  4.34837  3.02110  3.95941  2.81584  2.10595  2.81710  3.07767  3.70273  5.67663  4.32563    992 k - - -
          2.68618  4.42225  2.77519  2.73123  3.46354  2.40513  3.72494  3.29354  2.67741  2.69355  4.24690  2.90347  2.73739  3.18146  2.89801  2.37887  2.77519  2.98518  4.58477  3.61503
          0.01826  4.40816  5.13051  0.61958  0.77255  0.50030  0.93229
    851   2.70400  4.73422  3.22351  2.65709  3.91812  3.56604  2.29307  2.97804  2.00500  2.42221  3.81769  3.01878  3.95082  2.95448  2.96770  2.78830  2.87280  3.04573  5.24383  3.63390    993 k - - -
          2.68618  4.42225  2.77519  2.73123  3.46354  2.40513  3.72494  3.29354  2.67741  2.69355  4.24690  2.90347  2.73739  3.18146  2.89801  2.37887  2.77519  2.98518  4.58477  3.61503
          0.01826  4.40816  5.13051  0.61958  0.77255  0.50030  0.93229
    852   2.68628  5.18874  2.48940  1.92650  4.52490  3.46156  3.65624  4.00024  2.00098  3.48555  4.23493  2.87292  3.86426  2.75936  2.23356  2.67335  2.93979  3.57538  5.62073  3.52407    994 e - - -
          2.68618  4.42225  2.77519  2.73123  3.46354  2.40513  3.72494  3.29354  2.67741  2.69355  4.24690  2.90347  2.73739  3.18146  2.89801  2.37887  2.77519  2.98518  4.58477  3.61503
          0.01826  4.40816  5.13051  0.61958  0.77255  0.47678  0.96964
    853   2.71527  4.75478  3.19905  2.68252  2.40931  2.76214  3.80553  3.41178  1.69673  3.05164  3.90043  3.16261  3.96375  3.00303  3.01599  2.55697  2.96425  3.11701  5.29904  3.98535    995 k - - -
          2.68618  4.42225  2.77519  2.73123  3.46354  2.40513  3.72494  3.29354  2.67741  2.69355  4.24690  2.90347  2.73739  3.18146  2.89801  2.37887  2.77519  2.98518  4.58477  3.61503
          0.01809  4.41750  5.13985  0.61958  0.77255  0.48576  0.95510
    854   2.68056  4.12851  3.65964  3.09267  3.49732  3.67914  3.96367  2.10169  3.02925  2.55437  3.46664  3.46896  3.68538  2.47681  3.35744  2.93808  2.12213  2.19272  4.96472  3.73996    996 i - - -
          2.68618  4.42225  2.77519  2.73123  3.46354  2.40513  3.72494  3.29354  2.67741  2.69355  4.24690  2.90347  2.73739  3.18146  2.89801  2.37887  2.77519  2.98518  4.58477  3.61503
          0.01809  4.41750  5.13985  0.61958  0.77255  0.48576  0.95510
    855   2.81242  5.30426  2.61781  1.66766  4.63123  3.46129  3.73282  4.11149  1.96792  3.59903  4.36564  2.92886  3.91597  2.76497  2.99643  1.98734  3.05264  3.68840  5.74038  4.32499    997 e - - -
          2.68618  4.42225  2.77519  2.73123  3.46354  2.40513  3.72494  3.29354  2.67741  2.69355  4.24690  2.90347  2.73739  3.18146  2.89801  2.37887  2.77519  2.98518  4.58477  3.61503
          0.01809  4.41750  5.13985  0.61958  0.77255  0.48576  0.95510
    856   2.67700  4.61358  3.30763  2.82501  3.92358  3.50760  3.91310  3.30818  2.78293  2.03993  3.85431  2.79220  3.98280  3.14665  3.09821  1.56368  2.86878  3.02012  5.29231  4.01648    998 s - - -
          2.68618  4.42225  2.77519  2.73123  3.46354  2.40513  3.72494  3.29354  2.67741  2.69355  4.24690  2.90347  2.73739  3.18146  2.89801  2.37887  2.77519  2.98518  4.58477  3.61503
          0.02830  4.41750  4.14533  0.61958  0.77255  0.48576  0.95510
    857   2.67932  5.01388  2.74424  2.40294  4.30196  2.39933  3.68010  3.26737  2.45044  3.29954  4.08260  2.66946  3.87066  2.80463  2.69688  2.03872  2.91346  3.23004  5.49634  4.12832    999 s - - -
          2.68618  4.42225  2.77519  2.73123  3.46354  2.40513  3.72494  3.29354  2.67741  2.69355  4.24690  2.90347  2.73739  3.18146  2.89801  2.37887  2.77519  2.98518  4.58477  3.61503
          0.01827  4.40747  5.12982  0.61958  0.77255  0.47613  0.97070
    858   2.67742  2.51269  4.08788  3.75315  3.20529  3.81591  4.13686  2.03311  3.53015  1.88674  2.87610  3.64161  4.18192  3.78574  3.71145  2.99907  2.91025  2.01947  4.73027  3.54574   1000 l - - -
          2.68618  4.42225  2.77519  2.73123  3.46354  2.40513  3.72494  3.29354  2.67741  2.69355  4.24690  2.90347  2.73739  3.18146  2.89801  2.37887  2.77519  2.98518  4.58477  3.61503
          0.01809  4.41750  5.13985  0.61958  0.77255  0.48576  0.95510
[truncated: 193,444 more chars]
