# Supplementary material for: Correction to: Identification of the meiotic toolkit in diatoms and exploration of meiosis-specific SPO11 and RAD51 homologs in the sexual species Pseudo-nitzschia multistriata and Seminavis robusta
Source: BMC Genomics. 2019 Jul 5;20:544. doi: 10.1186/s12864-019-5942-4 (PMC6610888; doi:10.1186/s12864-019-5942-4)
Supplement: Supplementary file 1 — HMM profiles used for Hmmsearch. (ZIP 1469 kb) [file 12864_2019_5942_MOESM1_ESM.zip › Additional file10/MMS4_HMM]

HMMER3/f [3.1b2 | February 2015]
NAME  MMS4_aln
LENG  680
ALPH  amino
RF    no
MM    no
CONS  yes
CS    no
MAP   yes
DATE  Fri Sep  4 09:34:27 2015
NSEQ  11
EFFN  1.468994
CKSUM 604842782
STATS LOCAL MSV      -12.2947  0.69674
STATS LOCAL VITERBI  -13.2998  0.69674
STATS LOCAL FORWARD   -6.2109  0.69674
HMM          A        C        D        E        F        G        H        I        K        L        M        N        P        Q        R        S        T        V        W        Y   
            m->m     m->i     m->d     i->m     i->i     d->m     d->d
  COMPO   2.68559  4.60284  2.80494  2.50230  3.37658  3.28649  3.67456  2.85963  2.46853  2.50945  3.69213  2.89136  3.45337  2.93774  2.84940  2.50435  2.88607  2.79493  5.02616  3.47252
          2.68618  4.42225  2.77519  2.73123  3.46354  2.40513  3.72494  3.29354  2.67741  2.69355  4.24690  2.90347  2.73739  3.18146  2.89801  2.37887  2.77519  2.98518  4.58477  3.61503
          0.19559  4.41745  1.79827  0.61958  0.77255  0.00000        *
      1   3.30845  4.80620  4.47590  4.11412  3.43279  4.12861  4.76353  2.64883  3.85827  1.98423  0.80967  4.34077  4.60484  4.22258  4.01647  3.68870  3.62835  2.69544  5.31301  4.10151      1 m - - -
          2.68618  4.42225  2.77519  2.73123  3.46354  2.40513  3.72494  3.29354  2.67741  2.69355  4.24690  2.90347  2.73739  3.18146  2.89801  2.37887  2.77519  2.98518  4.58477  3.61503
          0.02156  4.24342  4.96577  0.61958  0.77255  0.71013  0.67645
      2   2.69350  5.17583  2.14357  2.32393  4.50525  3.40466  3.63448  3.98250  2.18716  3.47186  4.22840  2.53937  3.82973  2.47258  2.63333  2.23404  2.92870  3.55969  5.61277  4.20571      2 d - - -
          2.68618  4.42225  2.77519  2.73123  3.46354  2.40513  3.72494  3.29354  2.67741  2.69355  4.24690  2.90347  2.73739  3.18146  2.89801  2.37887  2.77519  2.98518  4.58477  3.61503
          0.22483  4.24342  1.67669  0.61958  0.77255  0.71013  0.67645
      3   2.72327  5.19888  2.26432  1.82800  4.51584  3.33828  3.62613  3.99107  2.40155  3.48495  4.26433  2.80597  3.80724  2.20023  2.56481  2.67069  2.96457  3.57842  5.63107  4.22011      3 e - - -
          2.68620  4.42228  2.77522  2.73126  3.46356  2.40515  3.72497  3.29357  2.67743  2.69357  4.24692  2.90349  2.73742  3.18149  2.89803  2.37860  2.77522  2.98521  4.58479  3.61506
          0.21789  1.67512  4.76729  0.27265  1.43278  0.39211  1.12587
      4   2.66590  4.83387  2.72013  2.08409  4.06894  3.48877  3.71111  3.46919  2.52557  3.09199  2.97999  3.03111  3.88825  2.87009  2.98586  2.13653  2.90013  2.51221  5.35045  4.02129      5 e - - -
          2.68618  4.42225  2.77519  2.73123  3.46354  2.40513  3.72494  3.29354  2.67741  2.69355  4.24690  2.90347  2.73739  3.18146  2.89801  2.37887  2.77519  2.98518  4.58477  3.61503
          0.01930  4.35289  5.07524  0.61958  0.77255  0.57967  0.82117
      5   2.74478  4.26990  3.31577  3.42761  3.42473  3.21243  4.15187  1.73282  3.35017  2.18177  3.39120  3.72704  4.20537  3.61296  3.61030  3.11681  2.98310  1.67299  4.96199  3.75307      6 v - - -
          2.68618  4.42225  2.77519  2.73123  3.46354  2.40513  3.72494  3.29354  2.67741  2.69355  4.24690  2.90347  2.73739  3.18146  2.89801  2.37887  2.77519  2.98518  4.58477  3.61503
          0.01930  4.35289  5.07524  0.61958  0.77255  0.57967  0.82117
      6   2.67169  5.08851  2.66347  1.85211  4.39511  3.08510  3.64697  3.22601  2.12775  3.37706  4.14147  2.64820  3.84482  2.75901  2.88960  2.65097  2.90412  3.01590  5.54448  4.15588      7 e - - -
          2.68618  4.42225  2.77519  2.73123  3.46354  2.40513  3.72494  3.29354  2.67741  2.69355  4.24690  2.90347  2.73739  3.18146  2.89801  2.37887  2.77519  2.98518  4.58477  3.61503
          0.01930  4.35289  5.07524  0.61958  0.77255  0.57967  0.82117
      7   3.21478  4.51494  5.08476  4.51467  2.17912  4.51869  4.87181  1.61337  4.37156  1.50122  3.17358  4.63129  4.76763  4.46716  4.42888  3.86266  3.44549  1.57687  5.22057  4.07955      8 l - - -
          2.68618  4.42225  2.77519  2.73123  3.46354  2.40513  3.72494  3.29354  2.67741  2.69355  4.24690  2.90347  2.73739  3.18146  2.89801  2.37887  2.77519  2.98518  4.58477  3.61503
          0.01930  4.35289  5.07524  0.61958  0.77255  0.57967  0.82117
      8   2.95008  4.39469  4.53329  4.03166  3.64863  4.09348  4.68342  1.01519  3.90614  2.41472  3.55125  4.21221  4.52407  4.17802  4.10337  2.78683  3.23799  1.74056  5.35897  4.14431      9 i - - -
          2.68618  4.42225  2.77519  2.73123  3.46354  2.40513  3.72494  3.29354  2.67741  2.69355  4.24690  2.90347  2.73739  3.18146  2.89801  2.37887  2.77519  2.98518  4.58477  3.61503
          0.01930  4.35289  5.07524  0.61958  0.77255  0.57967  0.82117
      9   2.84371  5.34613  1.85209  1.56731  4.65057  3.42602  3.75309  4.13616  2.58255  2.97709  4.41322  2.88986  3.91434  2.48592  3.09904  2.78338  3.09141  3.71790  5.78623  4.35293     10 e - - -
          2.68618  4.42225  2.77519  2.73123  3.46354  2.40513  3.72494  3.29354  2.67741  2.69355  4.24690  2.90347  2.73739  3.18146  2.89801  2.37887  2.77519  2.98518  4.58477  3.61503
          0.09060  4.35289  2.60715  0.61958  0.77255  0.57967  0.82117
     10   2.67089  4.65826  2.30015  2.44551  3.86597  3.53403  3.78266  2.18666  2.65580  2.88069  3.75609  3.12985  3.93542  2.98690  3.09093  2.77563  2.59867  2.53994  5.23380  3.93979     11 i - - -
          2.68618  4.42225  2.77519  2.73123  3.46354  2.40513  3.72494  3.29354  2.67741  2.69355  4.24690  2.90347  2.73739  3.18146  2.89801  2.37887  2.77519  2.98518  4.58477  3.61503
          0.02072  4.28301  5.00536  0.61958  0.77255  0.51639  0.90800
     11   2.67708  5.12334  2.61390  2.19607  4.44087  3.43922  3.13482  3.90907  2.39672  3.41677  4.17420  2.48791  3.84307  2.75257  2.66254  1.97389  2.90986  3.13448  5.57226  4.17594     12 s - - -
          2.68618  4.42225  2.77519  2.73123  3.46354  2.40513  3.72494  3.29354  2.67741  2.69355  4.24690  2.90347  2.73739  3.18146  2.89801  2.37887  2.77519  2.98518  4.58477  3.61503
          0.01930  4.35289  5.07524  0.61958  0.77255  0.57967  0.82117
     12   3.06370  5.68612  1.33168  1.63798  4.98308  3.39885  3.89444  4.51280  2.87337  3.97962  4.79768  2.41327  3.99384  3.04462  3.46798  2.46514  3.34109  4.06196  6.12687  4.61401     13 d - - -
          2.68618  4.42225  2.77519  2.73123  3.46354  2.40513  3.72494  3.29354  2.67741  2.69355  4.24690  2.90347  2.73739  3.18146  2.89801  2.37887  2.77519  2.98518  4.58477  3.61503
          0.01930  4.35289  5.07524  0.61958  0.77255  0.57967  0.82117
     13   2.81684  5.24900  1.78568  2.14929  4.59246  3.41559  3.77391  4.06402  2.61884  3.58645  4.37418  2.91194  3.91336  2.90632  3.13537  2.05525  2.19151  3.65400  5.75833  4.33993     14 d - - -
          2.68618  4.42225  2.77519  2.73123  3.46354  2.40513  3.72494  3.29354  2.67741  2.69355  4.24690  2.90347  2.73739  3.18146  2.89801  2.37887  2.77519  2.98518  4.58477  3.61503
          0.01930  4.35289  5.07524  0.61958  0.77255  0.57967  0.82117
     14   2.39816  4.83296  3.06670  2.51934  4.10268  3.01592  3.70960  3.01465  2.21258  3.12433  3.93867  2.70642  3.87891  2.86303  2.96853  2.31367  2.26444  3.19060  5.36972  4.03901     15 k - - -
          2.68618  4.42225  2.77519  2.73123  3.46354  2.40513  3.72494  3.29354  2.67741  2.69355  4.24690  2.90347  2.73739  3.18146  2.89801  2.37887  2.77519  2.98518  4.58477  3.61503
          0.12708  4.35289  2.23995  0.61958  0.77255  0.57967  0.82117
     15   2.68409  5.04675  2.96654  2.22385  4.35548  3.45671  3.63003  3.79716  2.03417  2.88763  4.10451  2.28346  3.85033  2.74806  2.47632  2.67173  2.57765  3.41897  5.49124  4.13282     16 k - - -
          2.68623  4.42230  2.77525  2.73129  3.46359  2.40518  3.72500  3.29248  2.67746  2.69340  4.24695  2.90352  2.73745  3.18152  2.89806  2.37892  2.77525  2.98524  4.58482  3.61508
          0.17671  1.86412  4.96964  0.66715  0.71984  0.36919  1.17536
     16   2.47414  5.14617  2.28911  1.74155  4.45770  3.45811  3.13589  3.92411  2.43907  3.43773  3.36604  2.93703  3.86944  2.78711  2.93054  2.48575  2.94252  3.51950  5.59891  4.20232     19 e - - -
          2.68618  4.42225  2.77519  2.73123  3.46354  2.40513  3.72494  3.29354  2.67741  2.69355  4.24690  2.90347  2.73739  3.18146  2.89801  2.37887  2.77519  2.98518  4.58477  3.61503
          0.01809  4.41745  5.13980  0.61958  0.77255  0.48576  0.95510
     17   2.32207  3.70844  3.21912  2.22999  3.89144  3.00593  3.78655  3.28095  2.65173  2.29159  3.78611  3.15025  2.89048  2.98873  3.08445  2.50544  2.90383  2.99922  5.23802  3.94692     20 e - - -
          2.68618  4.42225  2.77519  2.73123  3.46354  2.40513  3.72494  3.29354  2.67741  2.69355  4.24690  2.90347  2.73739  3.18146  2.89801  2.37887  2.77519  2.98518  4.58477  3.61503
          0.01809  4.41745  5.13980  0.61958  0.77255  0.48576  0.95510
     18   2.46796  5.17436  2.34294  1.95918  4.50242  3.45274  3.67620  3.97580  2.43642  3.47669  4.23246  2.93043  3.86846  2.78452  2.63707  2.06919  2.62789  3.55840  5.62710  4.22375     21 e - - -
          2.68618  4.42225  2.77519  2.73123  3.46354  2.40513  3.72494  3.29354  2.67741  2.69355  4.24690  2.90347  2.73739  3.18146  2.89801  2.37887  2.77519  2.98518  4.58477  3.61503
          0.01809  4.41745  5.13980  0.61958  0.77255  0.48576  0.95510
     19   2.67686  4.62757  3.25500  2.46136  3.80815  3.56766  3.79479  2.14988  2.67763  2.56048  3.71898  2.85970  3.95589  2.68652  3.09630  2.53476  2.41728  2.92370  5.17626  3.89692     22 i - - -
          2.68618  4.42225  2.77519  2.73123  3.46354  2.40513  3.72494  3.29354  2.67741  2.69355  4.24690  2.90347  2.73739  3.18146  2.89801  2.37887  2.77519  2.98518  4.58477  3.61503
          0.01809  4.41745  5.13980  0.61958  0.77255  0.48576  0.95510
     20   2.68656  5.12375  2.95296  2.25234  4.44276  2.83205  3.65370  3.90736  2.21934  3.41558  4.17286  2.94449  2.93055  2.22747  2.59511  2.44597  2.91706  3.50065  5.57016  3.44687     23 k - - -
          2.68618  4.42225  2.77519  2.73123  3.46354  2.40513  3.72494  3.29354  2.67741  2.69355  4.24690  2.90347  2.73739  3.18146  2.89801  2.37887  2.77519  2.98518  4.58477  3.61503
          0.01809  4.41745  5.13980  0.61958  0.77255  0.48576  0.95510
     21   2.67722  4.36463  2.83108  3.04019  3.50261  3.66785  3.93628  1.79148  2.99422  2.57152  3.47451  3.43099  4.05043  3.28998  3.33434  2.62048  2.64241  2.34821  4.96199  3.14107     24 i - - -
          2.68618  4.42225  2.77519  2.73123  3.46354  2.40513  3.72494  3.29354  2.67741  2.69355  4.24690  2.90347  2.73739  3.18146  2.89801  2.37887  2.77519  2.98518  4.58477  3.61503
          0.01809  4.41745  5.13980  0.61958  0.77255  0.48576  0.95510
     22   2.72470  4.22288  4.09156  3.51145  3.34227  3.82019  4.12908  1.79405  3.38718  2.07172  3.32941  3.76212  4.19019  3.64377  3.00142  2.53126  2.95987  1.83750  4.86929  3.67165     25 i - - -
          2.68618  4.42225  2.77519  2.73123  3.46354  2.40513  3.72494  3.29354  2.67741  2.69355  4.24690  2.90347  2.73739  3.18146  2.89801  2.37887  2.77519  2.98518  4.58477  3.61503
          0.01809  4.41745  5.13980  0.61958  0.77255  0.48576  0.95510
     23   2.77818  5.29851  2.30714  1.96890  4.63134  3.04110  3.11057  4.12051  1.73799  3.59669  4.35020  2.63026  3.89346  2.81655  2.98286  2.72635  3.01684  3.68413  5.72955  4.30576     26 k - - -
          2.68618  4.42225  2.77519  2.73123  3.46354  2.40513  3.72494  3.29354  2.67741  2.69355  4.24690  2.90347  2.73739  3.18146  2.89801  2.37887  2.77519  2.98518  4.58477  3.61503
          0.01809  4.41745  5.13980  0.61958  0.77255  0.48576  0.95510
     24   2.44770  5.04928  2.97852  2.23572  4.34206  2.86908  3.21552  3.20123  2.24968  2.94507  4.10446  2.72631  3.86299  2.41598  2.90177  2.45482  2.90679  3.41157  5.51420  4.13807     27 e - - -
          2.68618  4.42225  2.77519  2.73123  3.46354  2.40513  3.72494  3.29354  2.67741  2.69355  4.24690  2.90347  2.73739  3.18146  2.89801  2.37887  2.77519  2.98518  4.58477  3.61503
          0.01809  4.41745  5.13980  0.61958  0.77255  0.48576  0.95510
     25   2.66620  4.55669  3.32753  2.76863  3.73381  3.14502  3.18770  2.51391  2.74083  2.51041  3.66132  3.22926  3.35632  3.06904  3.14741  2.06120  2.46547  2.85574  5.12468  3.85791     28 s - - -
          2.68618  4.42225  2.77519  2.73123  3.46354  2.40513  3.72494  3.29354  2.67741  2.69355  4.24690  2.90347  2.73739  3.18146  2.89801  2.37887  2.77519  2.98518  4.58477  3.61503
          0.01809  4.41745  5.13980  0.61958  0.77255  0.48576  0.95510
     26   2.69874  3.68829  2.39234  2.10521  4.48545  3.45492  3.66313  3.95797  1.99921  3.45827  4.21182  2.63318  3.86115  2.76947  2.90563  2.17177  2.93218  3.54140  5.60771  4.20673     29 k - - -
          2.68618  4.42225  2.77519  2.73123  3.46354  2.40513  3.72494  3.29354  2.67741  2.69355  4.24690  2.90347  2.73739  3.18146  2.89801  2.37887  2.77519  2.98518  4.58477  3.61503
          0.01809  4.41745  5.13980  0.61958  0.77255  0.48576  0.95510
     27   2.92031  5.40666  1.82332  2.35650  4.78162  3.42934  3.85514  4.28035  2.74201  3.77723  4.56839  1.61590  2.73496  2.99222  3.28178  2.47640  3.19313  3.84180  5.93167  4.48174     30 n - - -
          2.68618  4.42225  2.77519  2.73123  3.46354  2.40513  3.72494  3.29354  2.67741  2.69355  4.24690  2.90347  2.73739  3.18146  2.89801  2.37887  2.77519  2.98518  4.58477  3.61503
          0.01809  4.41745  5.13980  0.61958  0.77255  0.48576  0.95510
     28   2.70796  5.13660  2.29813  2.08166  4.45137  3.00354  3.68084  3.91610  2.44840  3.43346  4.19753  2.63118  3.87093  2.79380  2.94060  2.42944  2.39784  2.85368  5.59794  4.20281     31 e - - -
          2.68618  4.42225  2.77519  2.73123  3.46354  2.40513  3.72494  3.29354  2.67741  2.69355  4.24690  2.90347  2.73739  3.18146  2.89801  2.37887  2.77519  2.98518  4.58477  3.61503
          0.01809  4.41745  5.13980  0.61958  0.77255  0.48576  0.95510
     29   2.67547  4.73374  3.16171  2.12516  2.94073  3.53571  3.75586  3.33265  2.38937  2.97811  3.81926  3.11064  3.28592  2.94272  3.04108  2.27716  2.90809  2.39494  5.26560  3.96245     32 e - - -
          2.68618  4.42225  2.77519  2.73123  3.46354  2.40513  3.72494  3.29354  2.67741  2.69355  4.24690  2.90347  2.73739  3.18146  2.89801  2.37887  2.77519  2.98518  4.58477  3.61503
          0.01809  4.41745  5.13980  0.61958  0.77255  0.48576  0.95510
     30   2.67070  4.41144  3.51032  2.64267  3.55146  3.63791  3.89291  2.91027  2.90546  2.37549  3.51642  3.36366  3.27363  3.21426  3.26525  2.37003  2.90377  1.90367  4.99180  2.89303     33 v - - -
          2.68618  4.42225  2.77519  2.73123  3.46354  2.40513  3.72494  3.29354  2.67741  2.69355  4.24690  2.90347  2.73739  3.18146  2.89801  2.37887  2.77519  2.98518  4.58477  3.61503
          0.26066  4.41745  1.52604  0.61958  0.77255  0.48576  0.95510
     31   3.22745  4.49423  5.05792  4.53802  3.59243  4.66114  5.17738  1.36215  4.43558  1.79961  3.37999  4.73866  4.90781  4.64622  4.59625  4.03979  3.47663  1.13313  5.59124  4.42088     34 v - - -
          2.68618  4.42225  2.77519  2.73123  3.46354  2.40513  3.72494  3.29354  2.67741  2.69355  4.24690  2.90347  2.73739  3.18146  2.89801  2.37887  2.77519  2.98518  4.58477  3.61503
          0.14464  4.17978  2.12557  0.61958  0.77255  0.77329  0.61896
     32   2.60403  4.40277  2.82971  2.78866  2.95200  3.54659  3.78301  2.50286  2.75494  2.15162  3.45644  3.22794  3.92758  2.67022  3.13674  2.78737  2.83595  2.63706  4.94658  3.68013     35 l - - -
          2.68618  4.42225  2.77519  2.73123  3.46354  2.40513  3.72494  3.29354  2.67741  2.69355  4.24690  2.90347  2.73739  3.18146  2.89801  2.37887  2.77519  2.98518  4.58477  3.61503
          0.02593  4.06107  4.78342  0.61958  0.77255  0.87246  0.54115
     33   2.63874  4.51861  2.39346  2.71510  3.69806  3.53733  3.81159  2.30653  2.71647  2.35196  3.60356  3.18428  3.93970  3.04589  3.12756  2.79291  2.53097  2.57592  5.13899  3.86215     36 i - - -
          2.68618  4.42225  2.77519  2.73123  3.46354  2.40513  3.72494  3.29354  2.67741  2.69355  4.24690  2.90347  2.73739  3.18146  2.89801  2.37887  2.77519  2.98518  4.58477  3.61503
          0.02593  4.06107  4.78342  0.61958  0.77255  0.30297  1.34179
     34   2.33050  4.59880  3.28627  2.73233  3.78105  3.57094  3.80958  2.56230  2.70515  2.33010  3.69885  2.59571  3.96238  2.71276  3.11839  2.20025  2.90780  2.89576  5.15905  3.88487     37 s - - -
          2.68618  4.42225  2.77519  2.73123  3.46354  2.40513  3.72494  3.29354  2.67741  2.69355  4.24690  2.90347  2.73739  3.18146  2.89801  2.37887  2.77519  2.98518  4.58477  3.61503
          0.01809  4.41745  5.13980  0.61958  0.77255  0.48576  0.95510
     35   2.40812  4.27236  3.83519  2.84875  3.39929  3.73641  4.02604  2.19099  3.18833  1.75514  3.38230  3.59067  4.11319  3.46126  3.46917  2.49575  2.92587  2.24030  4.89389  3.68363     38 l - - -
          2.68618  4.42225  2.77519  2.73123  3.46354  2.40513  3.72494  3.29354  2.67741  2.69355  4.24690  2.90347  2.73739  3.18146  2.89801  2.37887  2.77519  2.98518  4.58477  3.61503
          0.01809  4.41745  5.13980  0.61958  0.77255  0.48576  0.95510
     36   2.67528  4.95931  2.76684  2.06125  4.22223  3.48554  3.16592  3.11579  2.46662  3.22897  3.30888  2.99626  3.87837  2.81995  2.93972  2.05854  2.62350  3.30493  5.44518  4.09015     39 s - - -
          2.68618  4.42225  2.77519  2.73123  3.46354  2.40513  3.72494  3.29354  2.67741  2.69355  4.24690  2.90347  2.73739  3.18146  2.89801  2.37887  2.77519  2.98518  4.58477  3.61503
          0.01809  4.41745  5.13980  0.61958  0.77255  0.48576  0.95510
     37   2.83989  5.36919  2.21899  1.58919  4.69450  2.66943  3.75542  4.18816  2.10332  3.66765  4.43305  2.90745  3.92221  2.87320  3.08772  2.45002  3.08591  3.75268  5.80701  4.36968     40 e - - -
          2.68618  4.42225  2.77519  2.73123  3.46354  2.40513  3.72494  3.29354  2.67741  2.69355  4.24690  2.90347  2.73739  3.18146  2.89801  2.37887  2.77519  2.98518  4.58477  3.61503
          0.01809  4.41745  5.13980  0.61958  0.77255  0.48576  0.95510
     38   2.91738  5.42958  2.11739  1.71443  4.77163  2.46954  3.83238  4.26853  2.70916  3.76027  4.54695  2.91166  3.96256  2.96536  3.24918  1.76761  3.18071  3.83423  5.91324  4.46178     41 e - - -
          2.68618  4.42225  2.77519  2.73123  3.46354  2.40513  3.72494  3.29354  2.67741  2.69355  4.24690  2.90347  2.73739  3.18146  2.89801  2.37887  2.77519  2.98518  4.58477  3.61503
          0.01809  4.41745  5.13980  0.61958  0.77255  0.48576  0.95510
     39   2.67424  4.77746  2.62823  2.37113  3.99071  3.52582  3.73870  2.94116  2.36112  2.35143  3.85657  3.08405  3.91558  2.91267  3.01777  2.27919  2.90586  2.62712  5.29978  3.98670     42 s - - -
          2.68618  4.42225  2.77519  2.73123  3.46354  2.40513  3.72494  3.29354  2.67741  2.69355  4.24690  2.90347  2.73739  3.18146  2.89801  2.37887  2.77519  2.98518  4.58477  3.61503
          0.08386  4.41745  2.68271  0.61958  0.77255  0.48576  0.95510
     40   2.13388  5.16751  2.17450  2.17323  4.48745  3.43163  3.68268  3.95758  2.46362  3.46861  4.23429  2.91224  3.86458  2.50061  2.96167  2.25754  2.67167  3.54838  5.62898  4.22506     43 a - - -
          2.68618  4.42225  2.77519  2.73123  3.46354  2.40513  3.72494  3.29354  2.67741  2.69355  4.24690  2.90347  2.73739  3.18146  2.89801  2.37887  2.77519  2.98518  4.58477  3.61503
          0.01930  4.35289  5.07524  0.61958  0.77255  0.57967  0.82117
     41   2.67632  5.01590  2.96620  2.24232  3.12905  3.46413  3.66200  3.74255  2.13358  3.29301  4.07645  2.96204  3.24820  2.06963  2.88398  2.43141  2.90739  3.37449  5.48457  4.11858     44 q - - -
          2.68618  4.42225  2.77519  2.73123  3.46354  2.40513  3.72494  3.29354  2.67741  2.69355  4.24690  2.90347  2.73739  3.18146  2.89801  2.37887  2.77519  2.98518  4.58477  3.61503
          0.01930  4.35289  5.07524  0.61958  0.77255  0.57967  0.82117
     42   2.84285  5.37145  2.18471  2.08863  4.68914  3.41831  3.75152  4.18344  2.58618  3.66733  4.44019  2.07044  3.90979  2.48245  3.11136  1.90650  3.09208  3.75151  5.81199  4.36967     45 s - - -
          2.68618  4.42225  2.77519  2.73123  3.46354  2.40513  3.72494  3.29354  2.67741  2.69355  4.24690  2.90347  2.73739  3.18146  2.89801  2.37887  2.77519  2.98518  4.58477  3.61503
          0.01930  4.35289  5.07524  0.61958  0.77255  0.57967  0.82117
     43   2.67286  5.08626  2.93269  1.98362  4.39630  2.74657  3.64434  3.25318  2.21168  3.37482  4.13930  2.63503  2.99584  2.75577  2.63939  2.65302  2.90405  3.45853  5.53949  4.15497     46 e - - -
          2.68618  4.42225  2.77519  2.73123  3.46354  2.40513  3.72494  3.29354  2.67741  2.69355  4.24690  2.90347  2.73739  3.18146  2.89801  2.37887  2.77519  2.98518  4.58477  3.61503
          0.01930  4.35289  5.07524  0.61958  0.77255  0.57967  0.82117
     44   2.65092  3.78793  2.58174  2.57015  3.29118  3.50968  3.72239  3.34462  2.34209  2.98169  3.81688  3.07381  3.89785  2.62276  3.00588  2.35611  2.58400  2.80407  5.26149  3.36474     47 k - - -
          2.68618  4.42225  2.77519  2.73123  3.46354  2.40513  3.72494  3.29354  2.67741  2.69355  4.24690  2.90347  2.73739  3.18146  2.89801  2.37887  2.77519  2.98518  4.58477  3.61503
          0.01930  4.35289  5.07524  0.61958  0.77255  0.57967  0.82117
     45   2.68172  5.13549  2.60295  2.19135  4.45512  3.43815  3.64593  3.92502  2.13421  2.99677  4.18581  2.17317  3.19121  2.75367  2.88782  2.65212  2.61555  3.51289  5.58246  4.18387     48 k - - -
          2.68618  4.42225  2.77519  2.73123  3.46354  2.40513  3.72494  3.29354  2.67741  2.69355  4.24690  2.90347  2.73739  3.18146  2.89801  2.37887  2.77519  2.98518  4.58477  3.61503
          0.01930  4.35289  5.07524  0.61958  0.77255  0.57967  0.82117
     46   2.34278  5.05746  3.14567  2.55710  4.36764  3.55738  3.68367  3.12637  1.92456  3.31897  4.12236  3.06254  3.93848  2.34934  1.94297  2.78452  2.99836  3.43107  5.48769  4.17342     49 k - - -
          2.68618  4.42225  2.77519  2.73123  3.46354  2.40513  3.72494  3.29354  2.67741  2.69355  4.24690  2.90347  2.73739  3.18146  2.89801  2.37887  2.77519  2.98518  4.58477  3.61503
          0.01930  4.35289  5.07524  0.61958  0.77255  0.57967  0.82117
     47   2.66018  4.93460  3.01435  2.45896  4.19884  3.47208  3.67075  3.10143  1.96235  3.20472  4.00138  2.53833  3.36216  2.59239  2.90925  2.50035  2.65019  2.89713  5.42172  4.07081     50 k - - -
          2.68618  4.42225  2.77519  2.73123  3.46354  2.40513  3.72494  3.29354  2.67741  2.69355  4.24690  2.90347  2.73739  3.18146  2.89801  2.37887  2.77519  2.98518  4.58477  3.61503
          0.01930  4.35289  5.07524  0.61958  0.77255  0.57967  0.82117
     48   2.48466  4.87156  2.49120  2.48924  4.11827  3.48052  3.68956  3.53256  2.48533  2.62645  3.94581  2.48611  3.87445  2.83699  2.63379  2.68820  2.66796  2.61897  5.37559  4.03726     51 a - - -
          2.68618  4.42225  2.77519  2.73123  3.46354  2.40513  3.72494  3.29354  2.67741  2.69355  4.24690  2.90347  2.73739  3.18146  2.89801  2.37887  2.77519  2.98518  4.58477  3.61503
          0.01930  4.35289  5.07524  0.61958  0.77255  0.57967  0.82117
     49   2.81720  4.97360  3.06407  2.59881  3.68228  3.57509  2.81571  3.63801  2.56170  3.20442  4.06028  2.20642  3.98689  2.57044  2.97681  2.84002  3.04780  3.32844  5.09511  2.01042     52 y - - -
          2.68618  4.42225  2.77519  2.73123  3.46354  2.40513  3.72494  3.29354  2.67741  2.69355  4.24690  2.90347  2.73739  3.18146  2.89801  2.37887  2.77519  2.98518  4.58477  3.61503
          0.22440  4.35289  1.67061  0.61958  0.77255  0.57967  0.82117
     50   2.75702  5.14858  1.63381  2.29367  4.39597  2.90691  3.69464  3.89481  2.54196  3.43501  4.23868  2.84979  3.85058  2.46894  3.04682  2.72074  3.00699  3.51522  5.60362  3.29429     53 d - - -
          2.68631  4.42167  2.77548  2.73116  3.46313  2.40541  3.72482  3.29356  2.67738  2.69351  4.24573  2.90356  2.73768  3.18150  2.89790  2.37863  2.77497  2.98520  4.58505  3.61531
          0.52763  1.11182  2.51280  1.48962  0.25548  0.43618  1.03987
     51   1.83296  2.84982  3.95615  3.55302  4.20030  3.15803  4.42808  3.49828  3.47953  3.27574  4.15058  3.60198  1.26539  3.76248  3.74344  2.59565  2.85560  3.07112  5.61378  4.42742     60 p - - -
          2.68618  4.42225  2.77519  2.73123  3.46354  2.40513  3.72494  3.29354  2.67741  2.69355  4.24690  2.90347  2.73739  3.18146  2.89801  2.37887  2.77519  2.98518  4.58477  3.61503
          0.09343  4.29096  2.58350  0.61958  0.77255  0.65728  0.73035
     52   2.75337  4.96931  1.99715  2.46587  4.59489  3.27420  3.95514  4.09483  2.91228  3.68304  4.51811  2.97824  3.90606  3.13797  3.41477  1.19761  3.11220  3.64021  5.84588  4.44860     61 s - - -
          2.68618  4.42225  2.77519  2.73123  3.46354  2.40513  3.72494  3.29354  2.67741  2.69355  4.24690  2.90347  2.73739  3.18146  2.89801  2.37887  2.77519  2.98518  4.58477  3.61503
          0.02209  4.21962  4.94196  0.61958  0.77255  0.73470  0.65325
     53   2.52429  4.44164  3.55247  3.39996  4.44794  3.16726  4.49164  4.02589  3.49854  3.72357  4.62875  3.55601  3.93765  3.82167  3.76245  0.66707  3.03305  3.48124  5.79412  4.53809     62 S - - -
          2.68618  4.42225  2.77519  2.73123  3.46354  2.40513  3.72494  3.29354  2.67741  2.69355  4.24690  2.90347  2.73739  3.18146  2.89801  2.37887  2.77519  2.98518  4.58477  3.61503
          0.02209  4.21962  4.94196  0.61958  0.77255  0.73470  0.65325
     54   2.75158  4.49837  3.70789  3.30777  3.74007  3.57717  4.25357  2.08453  3.21279  2.61494  3.73348  3.61884  1.34515  3.58491  3.50594  2.99228  3.09757  2.60906  5.31357  4.05263     63 p - - -
          2.68618  4.42225  2.77519  2.73123  3.46354  2.40513  3.72494  3.29354  2.67741  2.69355  4.24690  2.90347  2.73739  3.18146  2.89801  2.37887  2.77519  2.98518  4.58477  3.61503
          0.02209  4.21962  4.94196  0.61958  0.77255  0.73470  0.65325
     55   2.65523  4.80118  3.07883  2.16320  4.03443  3.48372  3.67344  2.74105  2.43229  3.04477  3.87529  3.02668  3.87229  2.39472  2.37126  2.70196  2.88314  2.72331  5.30184  3.98805     64 e - - -
          2.68618  4.42225  2.77519  2.73123  3.46354  2.40513  3.72494  3.29354  2.67741  2.69355  4.24690  2.90347  2.73739  3.18146  2.89801  2.37887  2.77519  2.98518  4.58477  3.61503
          0.02209  4.21962  4.94196  0.61958  0.77255  0.73470  0.65325
     56   2.62022  4.71052  3.09271  2.53501  3.25425  3.47447  3.68583  2.87258  2.51057  2.95746  3.79224  2.78198  3.31551  2.58132  2.48903  2.31756  2.85175  3.02853  5.23323  3.92395     65 s - - -
          2.68633  4.42240  2.77512  2.73118  3.46369  2.40528  3.72449  3.29330  2.67741  2.69370  4.24705  2.90344  2.73668  3.18110  2.89816  2.37902  2.77535  2.98534  4.58492  3.61518
          0.49717  0.95552  4.94196  0.76966  0.62208  0.35665  1.20404
     57   2.44491  3.45267  4.13921  3.55275  3.25171  3.77512  3.26593  1.97317  3.43058  2.00985  3.26102  3.22154  4.14505  3.65222  3.61027  3.06236  2.90327  1.92088  4.76326  3.57097     70 v - - -
          2.68618  4.42225  2.77519  2.73123  3.46354  2.40513  3.72494  3.29354  2.67741  2.69355  4.24690  2.90347  2.73739  3.18146  2.89801  2.37887  2.77519  2.98518  4.58477  3.61503
          0.01809  4.41745  5.13980  0.61958  0.77255  0.48576  0.95510
     58   2.67433  4.83268  3.09007  2.08307  3.45625  2.80519  3.72249  3.47153  2.53668  3.08808  3.90969  2.72607  3.90312  2.88314  2.99511  2.18179  2.90668  2.78795  5.34444  3.33764     71 e - - -
          2.68618  4.42225  2.77519  2.73123  3.46354  2.40513  3.72494  3.29354  2.67741  2.69355  4.24690  2.90347  2.73739  3.18146  2.89801  2.37887  2.77519  2.98518  4.58477  3.61503
          0.01809  4.41745  5.13980  0.61958  0.77255  0.48576  0.95510
     59   2.26870  4.82585  2.37874  2.54495  4.05049  3.51372  3.25917  2.68893  2.54081  2.62091  3.90200  3.05848  3.90556  2.64763  2.99762  2.47746  2.90768  3.14984  5.33894  4.01504     72 a - - -
          2.68618  4.42225  2.77519  2.73123  3.46354  2.40513  3.72494  3.29354  2.67741  2.69355  4.24690  2.90347  2.73739  3.18146  2.89801  2.37887  2.77519  2.98518  4.58477  3.61503
          0.01809  4.41745  5.13980  0.61958  0.77255  0.48576  0.95510
     60   2.70011  5.16453  2.26567  2.19785  4.48802  3.01908  3.66441  3.96134  2.26166  3.46156  4.21502  2.45583  3.86120  2.77092  2.91315  2.48714  2.46055  3.07025  5.61134  4.20879     73 e - - -
          2.68618  4.42225  2.77519  2.73123  3.46354  2.40513  3.72494  3.29354  2.67741  2.69355  4.24690  2.90347  2.73739  3.18146  2.89801  2.37887  2.77519  2.98518  4.58477  3.61503
          0.01809  4.41745  5.13980  0.61958  0.77255  0.48576  0.95510
     61   2.81943  5.35548  1.71496  2.11552  4.68207  2.92727  3.73876  4.17717  2.29456  3.65268  4.41213  2.54099  3.16939  2.56598  3.06141  2.75925  3.06306  3.73826  5.78829  4.35153     74 d - - -
          2.68618  4.42225  2.77519  2.73123  3.46354  2.40513  3.72494  3.29354  2.67741  2.69355  4.24690  2.90347  2.73739  3.18146  2.89801  2.37887  2.77519  2.98518  4.58477  3.61503
          0.01809  4.41745  5.13980  0.61958  0.77255  0.48576  0.95510
     62   2.70570  4.83285  2.44958  2.05909  4.05848  3.02686  3.76013  2.28238  2.59540  3.08175  3.91832  3.07182  3.92908  2.93028  3.05375  2.75908  2.94123  2.59186  5.36277  4.04001     75 e - - -
          2.68618  4.42225  2.77519  2.73123  3.46354  2.40513  3.72494  3.29354  2.67741  2.69355  4.24690  2.90347  2.73739  3.18146  2.89801  2.37887  2.77519  2.98518  4.58477  3.61503
          0.01809  4.41745  5.13980  0.61958  0.77255  0.48576  0.95510
     63   2.48893  5.09265  2.95808  2.15693  4.40041  3.46680  3.66082  3.85832  1.96271  3.38125  4.14607  2.64969  3.86234  2.53054  2.88786  2.45201  2.64396  2.82981  5.54890  4.16489     76 k - - -
          2.68618  4.42225  2.77519  2.73123  3.46354  2.40513  3.72494  3.29354  2.67741  2.69355  4.24690  2.90347  2.73739  3.18146  2.89801  2.37887  2.77519  2.98518  4.58477  3.61503
          0.01809  4.41745  5.13980  0.61958  0.77255  0.48576  0.95510
     64   2.67224  4.28489  3.75742  3.18627  3.41007  3.69870  3.33179  2.15662  3.11260  2.15872  3.39645  3.52901  4.07826  3.39397  3.40916  2.06800  2.57361  2.29026  4.88905  3.67350     77 s - - -
          2.68618  4.42225  2.77519  2.73123  3.46354  2.40513  3.72494  3.29354  2.67741  2.69355  4.24690  2.90347  2.73739  3.18146  2.89801  2.37887  2.77519  2.98518  4.58477  3.61503
          0.01809  4.41745  5.13980  0.61958  0.77255  0.48576  0.95510
     65   2.43163  4.25998  3.86886  3.29330  3.38001  3.74210  4.02678  1.96740  3.19380  1.82987  3.36647  3.02794  4.11636  3.47382  2.92671  3.01317  2.92462  2.26972  4.87556  3.66814     78 l - - -
          2.68618  4.42225  2.77519  2.73123  3.46354  2.40513  3.72494  3.29354  2.67741  2.69355  4.24690  2.90347  2.73739  3.18146  2.89801  2.37887  2.77519  2.98518  4.58477  3.61503
          0.01809  4.41745  5.13980  0.61958  0.77255  0.48576  0.95510
     66   2.74957  5.15447  2.88194  1.49046  4.45319  3.47848  3.08317  3.24538  2.45137  3.43702  4.21312  2.64003  3.89815  2.53867  2.92115  2.72500  2.98303  3.52434  5.60191  4.21656     79 e - - -
          2.68618  4.42225  2.77519  2.73123  3.46354  2.40513  3.72494  3.29354  2.67741  2.69355  4.24690  2.90347  2.73739  3.18146  2.89801  2.37887  2.77519  2.98518  4.58477  3.61503
          0.01809  4.41745  5.13980  0.61958  0.77255  0.48576  0.95510
     67   2.68021  4.45638  3.46762  2.91184  3.59408  3.63049  3.88492  2.26533  2.87031  2.66920  3.56241  2.23205  2.68413  3.18722  3.24204  2.87575  2.91537  2.44784  5.02968  3.16895     80 n - - -
          2.68618  4.42225  2.77519  2.73123  3.46354  2.40513  3.72494  3.29354  2.67741  2.69355  4.24690  2.90347  2.73739  3.18146  2.89801  2.37887  2.77519  2.98518  4.58477  3.61503
          0.01809  4.41745  5.13980  0.61958  0.77255  0.48576  0.95510
     68   2.69631  4.87192  2.66459  2.53486  4.13732  3.49336  3.75403  2.52324  2.57513  3.16141  3.98252  2.05334  3.91412  2.91310  3.03816  2.47509  2.37703  3.21799  5.41431  4.08115     81 n - - -
          2.68618  4.42225  2.77519  2.73123  3.46354  2.40513  3.72494  3.29354  2.67741  2.69355  4.24690  2.90347  2.73739  3.18146  2.89801  2.37887  2.77519  2.98518  4.58477  3.61503
          0.01809  4.41745  5.13980  0.61958  0.77255  0.48576  0.95510
     69   2.35844  5.19644  2.97943  1.71585  4.53719  3.50706  3.08805  3.99434  1.93616  3.48286  4.24781  2.98338  3.90606  2.78576  2.50466  2.73190  2.98786  3.58702  5.61519  4.24386     82 e - - -
          2.68618  4.42225  2.77519  2.73123  3.46354  2.40513  3.72494  3.29354  2.67741  2.69355  4.24690  2.90347  2.73739  3.18146  2.89801  2.37887  2.77519  2.98518  4.58477  3.61503
          0.18255  4.41745  1.86567  0.61958  0.77255  0.48576  0.95510
     70   2.61211  4.58057  3.20858  2.66686  3.81297  2.97425  3.76873  2.75922  2.64727  2.86402  3.10423  2.45404  3.89970  2.98517  3.06723  2.01401  2.86171  2.91520  5.17456  3.89201     83 s - - -
          2.68618  4.42225  2.77519  2.73123  3.46354  2.40513  3.72494  3.29354  2.67741  2.69355  4.24690  2.90347  2.73739  3.18146  2.89801  2.37887  2.77519  2.98518  4.58477  3.61503
          0.09256  4.25618  2.60057  0.61958  0.77255  0.69646  0.68985
     71   2.61745  4.69417  2.68559  2.53181  3.90845  3.46148  3.69471  2.67115  2.53652  2.94483  3.11781  2.29832  3.86159  2.87722  2.98219  2.43328  2.85314  3.00244  5.23061  3.92123     84 n - - -
          2.68618  4.42225  2.77519  2.73123  3.46354  2.40513  3.72494  3.29354  2.67741  2.69355  4.24690  2.90347  2.73739  3.18146  2.89801  2.37887  2.77519  2.98518  4.58477  3.61503
          0.09817  4.18646  2.54712  0.61958  0.77255  0.76702  0.62436
     72   2.74077  5.21146  2.21366  2.00083  4.53009  3.33074  3.67152  4.01039  2.51225  3.51866  4.30179  2.43549  2.69687  2.80030  3.03222  2.18925  2.99311  3.59657  5.68187  4.25489     85 e - - -
          2.68605  4.42229  2.77524  2.73127  3.46289  2.40517  3.72499  3.29358  2.67745  2.69359  4.24694  2.90351  2.73727  3.18151  2.89805  2.37891  2.77524  2.98523  4.58481  3.61507
          0.33340  1.28890  4.83524  0.20170  1.70011  0.31776  1.30114
     73   2.68281  4.59295  3.79771  3.67590  4.69280  3.31834  4.74781  4.31066  3.79117  3.99710  4.89469  3.77880  4.10773  4.09735  4.03148  0.49641  3.20910  3.71428  6.02238  4.79159     87 S - - -
          2.68618  4.42225  2.77519  2.73123  3.46354  2.40513  3.72494  3.29354  2.67741  2.69355  4.24690  2.90347  2.73739  3.18146  2.89801  2.37887  2.77519  2.98518  4.58477  3.61503
          0.01809  4.41745  5.13980  0.61958  0.77255  0.48576  0.95510
     74   2.66813  3.26400  3.34162  3.59122  2.36751  3.77952  4.08649  2.16923  3.46393  2.00766  2.82352  3.77973  4.14789  3.67583  3.62861  2.51895  2.90039  2.36985  4.74535  3.55503     88 l - - -
          2.68618  4.42225  2.77519  2.73123  3.46354  2.40513  3.72494  3.29354  2.67741  2.69355  4.24690  2.90347  2.73739  3.18146  2.89801  2.37887  2.77519  2.98518  4.58477  3.61503
          0.01809  4.41745  5.13980  0.61958  0.77255  0.48576  0.95510
     75   3.56445  5.68097  2.88194  0.44500  5.11881  3.73306  4.41514  4.69716  3.37987  4.23586  5.22463  3.40905  4.37423  3.64352  3.82086  3.50980  3.88502  4.33634  6.17712  4.95335     89 E - - -
          2.68618  4.42225  2.77519  2.73123  3.46354  2.40513  3.72494  3.29354  2.67741  2.69355  4.24690  2.90347  2.73739  3.18146  2.89801  2.37887  2.77519  2.98518  4.58477  3.61503
          0.01809  4.41745  5.13980  0.61958  0.77255  0.48576  0.95510
     76   3.39524  4.63073  5.35239  4.83704  3.70371  4.88324  5.42272  1.29748  4.73936  1.60579  3.47494  5.00319  5.09990  4.90905  4.85972  4.27503  3.64192  1.16329  5.74675  4.59880     90 v - - -
          2.68618  4.42225  2.77519  2.73123  3.46354  2.40513  3.72494  3.29354  2.67741  2.69355  4.24690  2.90347  2.73739  3.18146  2.89801  2.37887  2.77519  2.98518  4.58477  3.61503
          0.01809  4.41745  5.13980  0.61958  0.77255  0.48576  0.95510
     77   2.67043  3.76622  2.85114  2.30681  3.87011  3.54883  3.76934  2.86303  2.63369  2.67871  3.76596  3.13961  3.93638  2.97110  3.06828  1.91036  2.90226  2.98306  5.21819  3.28748     91 s - - -
          2.68618  4.42225  2.77519  2.73123  3.46354  2.40513  3.72494  3.29354  2.67741  2.69355  4.24690  2.90347  2.73739  3.18146  2.89801  2.37887  2.77519  2.98518  4.58477  3.61503
          0.01809  4.41745  5.13980  0.61958  0.77255  0.48576  0.95510
     78   1.70818  4.30988  4.00536  3.47469  3.60763  2.69856  4.24304  2.27937  3.39927  2.60840  3.56731  3.72593  4.16221  3.66939  3.66815  3.00833  2.99046  1.64148  5.12824  3.92056     92 v - - -
          2.68618  4.42225  2.77519  2.73123  3.46354  2.40513  3.72494  3.29354  2.67741  2.69355  4.24690  2.90347  2.73739  3.18146  2.89801  2.37887  2.77519  2.98518  4.58477  3.61503
          0.01809  4.41745  5.13980  0.61958  0.77255  0.48576  0.95510
     79   3.05892  5.01312  3.57741  3.19732  4.62759  3.65360  4.21773  4.12463  2.79128  3.68177  4.58607  3.57474  0.86112  3.42803  2.13564  3.15696  3.40005  3.74851  5.76155  4.57124     93 p - - -
          2.68618  4.42225  2.77519  2.73123  3.46354  2.40513  3.72494  3.29354  2.67741  2.69355  4.24690  2.90347  2.73739  3.18146  2.89801  2.37887  2.77519  2.98518  4.58477  3.61503
          0.01809  4.41745  5.13980  0.61958  0.77255  0.48576  0.95510
     80   4.16775  5.28313  5.12715  4.92458  0.58904  4.82033  3.73132  3.73118  4.73933  2.96587  4.30314  4.47196  5.11172  4.57956  4.66797  4.22541  4.38621  3.69942  3.83274  1.76582     94 F - - -
          2.68618  4.42225  2.77519  2.73123  3.46354  2.40513  3.72494  3.29354  2.67741  2.69355  4.24690  2.90347  2.73739  3.18146  2.89801  2.37887  2.77519  2.98518  4.58477  3.61503
          0.01809  4.41745  5.13980  0.61958  0.77255  0.48576  0.95510
     81   2.66575  2.63276  4.13730  3.55009  2.82707  3.76919  3.29422  2.33790  3.42784  2.14144  3.25280  3.75313  4.13827  2.83293  3.60483  3.05569  2.89774  2.17792  4.74131  2.81802     95 l - - -
          2.68618  4.42225  2.77519  2.73123  3.46354  2.40513  3.72494  3.29354  2.67741  2.69355  4.24690  2.90347  2.73739  3.18146  2.89801  2.37887  2.77519  2.98518  4.58477  3.61503
          0.01809  4.41745  5.13980  0.61958  0.77255  0.48576  0.95510
     82   2.84087  5.32358  2.75024  1.98436  4.64444  3.47675  2.53308  4.12689  2.49566  3.61162  4.38450  1.99018  3.93348  2.10910  2.96550  2.78933  3.07907  3.70856  5.74554  4.33681     96 e - - -
          2.68618  4.42225  2.77519  2.73123  3.46354  2.40513  3.72494  3.29354  2.67741  2.69355  4.24690  2.90347  2.73739  3.18146  2.89801  2.37887  2.77519  2.98518  4.58477  3.61503
          0.01809  4.41745  5.13980  0.61958  0.77255  0.48576  0.95510
     83   3.36199  5.99608  0.68468  2.04362  5.28717  3.46174  4.11863  4.86310  3.26670  4.34323  5.25724  2.92934  4.14572  3.30824  3.93708  3.20338  3.68047  4.41136  6.46063  4.90832     97 D - - -
          2.68618  4.42225  2.77519  2.73123  3.46354  2.40513  3.72494  3.29354  2.67741  2.69355  4.24690  2.90347  2.73739  3.18146  2.89801  2.37887  2.77519  2.98518  4.58477  3.61503
          0.01809  4.41745  5.13980  0.61958  0.77255  0.48576  0.95510
     84   2.67405  4.65568  2.58211  2.67584  3.84206  3.56054  3.78140  2.43979  2.40862  2.45473  3.74312  3.16069  3.94671  2.99122  2.74829  2.77956  2.47853  2.65477  5.19999  3.91380     98 k - - -
          2.68618  4.42225  2.77519  2.73123  3.46354  2.40513  3.72494  3.29354  2.67741  2.69355  4.24690  2.90347  2.73739  3.18146  2.89801  2.37887  2.77519  2.98518  4.58477  3.61503
          0.01809  4.41745  5.13980  0.61958  0.77255  0.48576  0.95510
     85   2.01041  4.62822  3.29526  2.77583  4.05395  3.43636  3.90098  3.44385  2.76569  2.66727  3.94163  2.76070  3.93146  3.10175  3.18753  1.79580  2.27522  3.11366  5.38682  4.10086     99 s - - -
          2.68618  4.42225  2.77519  2.73123  3.46354  2.40513  3.72494  3.29354  2.67741  2.69355  4.24690  2.90347  2.73739  3.18146  2.89801  2.37887  2.77519  2.98518  4.58477  3.61503
          0.08186  4.41745  2.70999  0.61958  0.77255  0.48576  0.95510
     86   2.16479  4.41125  3.46920  2.91096  3.04524  3.58897  3.87677  2.45772  2.87280  2.65111  3.53858  2.58589  3.98880  3.18258  3.24215  2.59404  2.26687  2.69750  5.01443  3.77158    100 a - - -
          2.68623  4.42230  2.77524  2.73073  3.46359  2.40518  3.72499  3.29359  2.67746  2.69360  4.24695  2.90325  2.73744  3.18151  2.89806  2.37892  2.77524  2.98523  4.58482  3.61508
          0.29172  1.39925  5.07720  0.18335  1.78665  0.43265  1.04636
     87   2.76332  5.07185  2.50101  2.47803  4.48018  3.44126  3.80663  3.92808  2.34065  3.48322  4.27835  3.00738  3.92896  2.94539  3.09029  1.37161  2.63770  3.53221  5.67381  4.29884    102 s - - -
          2.68618  4.42225  2.77519  2.73123  3.46354  2.40513  3.72494  3.29354  2.67741  2.69355  4.24690  2.90347  2.73739  3.18146  2.89801  2.37887  2.77519  2.98518  4.58477  3.61503
          0.01809  4.41745  5.13980  0.61958  0.77255  0.48576  0.95510
     88   2.77348  5.23491  2.98566  2.23594  4.59312  3.01203  3.67236  4.05513  1.77942  3.52395  4.28218  2.43344  3.90908  2.36446  2.30038  2.73638  2.99697  3.63480  5.63903  4.26615    103 k - - -
          2.68618  4.42225  2.77519  2.73123  3.46354  2.40513  3.72494  3.29354  2.67741  2.69355  4.24690  2.90347  2.73739  3.18146  2.89801  2.37887  2.77519  2.98518  4.58477  3.61503
          0.17649  4.41745  1.89893  0.61958  0.77255  0.48576  0.95510
     89   2.63019  4.50949  3.27733  2.46847  3.68818  3.53713  3.78978  3.04342  2.70848  2.15628  3.61720  2.80545  3.93249  3.03961  3.10953  2.47942  2.61451  2.27164  5.08317  3.81837    104 l - - -
          2.68603  4.42230  2.77525  2.73128  3.46316  2.40518  3.72500  3.29359  2.67746  2.69360  4.24695  2.90352  2.73745  3.18151  2.89806  2.37864  2.77525  2.98523  4.58482  3.61508
          0.16780  1.91302  4.98446  0.66651  0.72051  0.37644  1.15932
     90   2.82726  5.28518  1.55237  2.37453  4.63681  2.96845  3.78026  4.11731  2.60753  3.62344  4.40080  2.93178  3.92832  2.29097  3.12128  2.43294  2.63966  3.69540  5.78230  4.36034    107 d - - -
          2.68618  4.42225  2.77519  2.73123  3.46354  2.40513  3.72494  3.29354  2.67741  2.69355  4.24690  2.90347  2.73739  3.18146  2.89801  2.37887  2.77519  2.98518  4.58477  3.61503
          0.01809  4.41745  5.13980  0.61958  0.77255  0.48576  0.95510
     91   3.00678  5.59652  1.68056  1.74908  4.90615  3.43578  3.86974  4.42305  2.78868  3.89351  4.68917  2.00097  3.99200  3.00781  3.35464  2.15837  3.27253  3.97639  6.03688  4.55185    108 d - - -
          2.68618  4.42225  2.77519  2.73123  3.46354  2.40513  3.72494  3.29354  2.67741  2.69355  4.24690  2.90347  2.73739  3.18146  2.89801  2.37887  2.77519  2.98518  4.58477  3.61503
          0.06304  4.41745  3.01542  0.61958  0.77255  0.48576  0.95510
     92   2.65399  4.38447  3.51516  2.30349  3.52294  2.80149  3.88158  2.57189  2.90365  2.34954  3.00041  3.35886  4.00910  3.20805  3.26156  2.87296  2.59391  2.39163  4.96650  3.24753    109 e - - -
          2.68618  4.42225  2.77519  2.73123  3.46354  2.40513  3.72494  3.29354  2.67741  2.69355  4.24690  2.90347  2.73739  3.18146  2.89801  2.37887  2.77519  2.98518  4.58477  3.61503
          0.01891  4.37332  5.09567  0.61958  0.77255  0.55153  0.85818
     93   2.65590  4.63805  3.22107  2.66102  3.30666  3.02468  3.76654  2.81081  2.13266  2.65099  3.72841  3.14524  3.27980  2.97700  3.06793  2.29799  2.64038  2.94109  5.18339  3.89718    110 k - - -
          2.68618  4.42225  2.77519  2.73123  3.46354  2.40513  3.72494  3.29354  2.67741  2.69355  4.24690  2.90347  2.73739  3.18146  2.89801  2.37887  2.77519  2.98518  4.58477  3.61503
          0.01891  4.37332  5.09567  0.61958  0.77255  0.55153  0.85818
     94   2.67160  5.09513  2.64351  2.12046  4.40479  3.44808  3.64747  3.86699  2.40137  3.38535  3.48198  2.62985  3.84656  2.32871  2.88810  2.10482  2.90371  3.10772  5.54976  4.15981    111 s - - -
          2.68618  4.42225  2.77519  2.73123  3.46354  2.40513  3.72494  3.29354  2.67741  2.69355  4.24690  2.90347  2.73739  3.18146  2.89801  2.37887  2.77519  2.98518  4.58477  3.61503
          0.01891  4.37332  5.09567  0.61958  0.77255  0.55153  0.85818
     95   2.35085  4.64384  3.22645  2.42167  3.98346  3.46255  3.83997  3.35154  2.70342  3.02566  3.87137  3.16899  3.92218  3.03955  3.13145  1.88055  2.18831  2.48659  5.32170  4.03149    112 s - - -
          2.68618  4.42225  2.77519  2.73123  3.46354  2.40513  3.72494  3.29354  2.67741  2.69355  4.24690  2.90347  2.73739  3.18146  2.89801  2.37887  2.77519  2.98518  4.58477  3.61503
          0.01891  4.37332  5.09567  0.61958  0.77255  0.55153  0.85818
     96   2.47775  4.74744  2.62532  2.57293  3.36965  3.51464  3.13686  2.94913  2.56146  2.67778  3.82717  3.07732  3.90302  2.60516  3.00993  2.52550  2.40108  3.06277  5.27127  3.96115    113 t - - -
          2.68618  4.42225  2.77519  2.73123  3.46354  2.40513  3.72494  3.29354  2.67741  2.69355  4.24690  2.90347  2.73739  3.18146  2.89801  2.37887  2.77519  2.98518  4.58477  3.61503
          0.01891  4.37332  5.09567  0.61958  0.77255  0.55153  0.85818
     97   2.71297  5.20648  2.56953  2.18807  4.54570  3.44857  2.34905  4.02487  2.18664  3.50429  4.25284  2.46728  3.85897  2.54132  2.58674  2.67293  2.94498  3.59487  5.63544  4.23079    114 k - - -
          2.68618  4.42225  2.77519  2.73123  3.46354  2.40513  3.72494  3.29354  2.67741  2.69355  4.24690  2.90347  2.73739  3.18146  2.89801  2.37887  2.77519  2.98518  4.58477  3.61503
          0.01891  4.37332  5.09567  0.61958  0.77255  0.44673  1.02087
     98   2.25050  3.21820  3.37820  2.52388  3.69838  2.33817  3.85062  3.07074  2.79242  2.76189  3.63528  3.26622  3.97861  3.11364  3.18889  2.51966  2.90078  2.58809  5.10229  3.18460    115 a - - -
          2.68618  4.42225  2.77519  2.73123  3.46354  2.40513  3.72494  3.29354  2.67741  2.69355  4.24690  2.90347  2.73739  3.18146  2.89801  2.37887  2.77519  2.98518  4.58477  3.61503
          0.01809  4.41745  5.13980  0.61958  0.77255  0.48576  0.95510
     99   2.16687  4.51786  3.37278  2.81055  3.68245  3.59633  3.83868  2.52260  2.52310  2.74376  3.05666  2.86663  3.98262  3.10163  3.17346  2.16764  2.90192  2.59684  5.08754  3.82876    116 a - - -
          2.68660  4.42267  2.77426  2.73165  3.46395  2.40540  3.72476  3.29317  2.67751  2.69377  4.24662  2.90388  2.73781  3.18084  2.89803  2.37815  2.77503  2.98539  4.58519  3.61490
          0.47438  1.15335  2.77811  1.65358  0.21241  0.48576  0.95510
    100   2.66278  3.88559  2.94575  2.22730  4.35377  2.99760  3.10192  3.80805  2.40475  3.34038  4.10959  2.69089  3.25131  2.39466  2.88702  2.15598  2.89502  3.42036  5.51673  4.13596    125 s - - -
          2.68618  4.42225  2.77519  2.73123  3.46354  2.40513  3.72494  3.29354  2.67741  2.69355  4.24690  2.90347  2.73739  3.18146  2.89801  2.37887  2.77519  2.98518  4.58477  3.61503
          0.01918  4.35951  5.08185  0.61958  0.77255  0.57071  0.83270
    101   2.53838  4.27759  4.33131  3.74961  3.26613  3.96514  4.28470  1.97509  3.62304  1.37291  2.69406  3.95994  3.36283  3.83146  3.79367  3.26306  3.06491  2.31011  4.91000  3.74285    126 l - - -
          2.68618  4.42225  2.77519  2.73123  3.46354  2.40513  3.72494  3.29354  2.67741  2.69355  4.24690  2.90347  2.73739  3.18146  2.89801  2.37887  2.77519  2.98518  4.58477  3.61503
          0.01918  4.35951  5.08185  0.61958  0.77255  0.57071  0.83270
    102   2.64913  4.39032  3.49817  2.93225  3.03103  3.61872  3.87408  2.38279  2.41370  2.60460  3.49567  3.34555  3.23487  3.19431  3.24691  2.62931  2.23031  2.44660  4.97414  3.73610    127 t - - -
          2.68618  4.42225  2.77519  2.73123  3.46354  2.40513  3.72494  3.29354  2.67741  2.69355  4.24690  2.90347  2.73739  3.18146  2.89801  2.37887  2.77519  2.98518  4.58477  3.61503
          0.01918  4.35951  5.08185  0.61958  0.77255  0.57071  0.83270
    103   2.73708  5.20228  2.16102  2.36064  4.52113  3.43924  3.68261  3.99447  2.23946  3.49576  4.25914  2.04780  3.87130  2.36439  2.94295  2.69871  2.97412  3.00017  5.64705  4.24085    128 n - - -
          2.68618  4.42225  2.77519  2.73123  3.46354  2.40513  3.72494  3.29354  2.67741  2.69355  4.24690  2.90347  2.73739  3.18146  2.89801  2.37887  2.77519  2.98518  4.58477  3.61503
          0.20432  4.35951  1.76020  0.61958  0.77255  0.57071  0.83270
    104   2.73864  5.16732  2.83929  1.72579  4.50536  3.43698  3.00504  3.96079  2.11482  3.44792  4.22343  2.55539  3.85560  2.74272  2.46176  2.70240  2.96511  3.55818  5.57818  4.20923    129 e - - -
          2.68631  4.42238  2.77532  2.73136  3.46320  2.40493  3.72507  3.29367  2.67732  2.69368  4.24703  2.90360  2.73730  3.18124  2.89814  2.37885  2.77486  2.98531  4.58490  3.61516
          0.19872  1.75574  4.90057  1.28586  0.32354  0.62629  0.76479
    105   2.63741  4.94586  2.61055  2.42495  4.36363  2.94042  3.71018  3.81561  2.50835  3.36676  4.14941  2.65809  3.09375  2.84103  2.99147  1.99724  2.26420  3.41398  5.55647  4.18463    138 s - - -
          2.68618  4.42225  2.77519  2.73123  3.46354  2.40513  3.72494  3.29354  2.67741  2.69355  4.24690  2.90347  2.73739  3.18146  2.89801  2.37887  2.77519  2.98518  4.58477  3.61503
          0.02132  4.25464  4.97699  0.61958  0.77255  0.37274  1.16747
    106   2.49039  5.07610  2.97448  2.42460  4.37832  3.47362  3.25901  3.83113  2.10396  2.96198  4.13110  2.19123  3.86780  2.51775  2.88199  2.45062  2.64857  3.44413  5.53447  4.15699    139 k - - -
          2.68618  4.42225  2.77519  2.73123  3.46354  2.40513  3.72494  3.29354  2.67741  2.69355  4.24690  2.90347  2.73739  3.18146  2.89801  2.37887  2.77519  2.98518  4.58477  3.61503
          0.01809  4.41745  5.13980  0.61958  0.77255  0.48576  0.95510
    107   2.48639  4.65692  3.22594  2.44086  2.98696  3.12246  3.77810  2.82903  2.65128  2.89324  3.74611  3.15418  2.95695  2.69060  3.08136  2.77321  2.24103  2.96011  5.20082  3.91332    140 t - - -
          2.68618  4.42225  2.77519  2.73123  3.46354  2.40513  3.72494  3.29354  2.67741  2.69355  4.24690  2.90347  2.73739  3.18146  2.89801  2.37887  2.77519  2.98518  4.58477  3.61503
          0.01809  4.41745  5.13980  0.61958  0.77255  0.48576  0.95510
    108   2.42943  4.83133  3.11040  2.55780  4.07615  3.14034  3.73159  3.48310  1.84452  2.51766  3.92254  2.79248  3.90953  2.89223  2.97873  2.48623  2.91461  2.79810  5.35563  4.03382    141 k - - -
          2.68618  4.42225  2.77519  2.73123  3.46354  2.40513  3.72494  3.29354  2.67741  2.69355  4.24690  2.90347  2.73739  3.18146  2.89801  2.37887  2.77519  2.98518  4.58477  3.61503
          0.01809  4.41745  5.13980  0.61958  0.77255  0.48576  0.95510
    109   2.44361  4.66611  3.24506  2.69038  3.92079  2.59029  3.80438  2.88999  2.65841  2.96494  3.81265  3.16593  3.93826  3.00546  2.33806  2.07922  2.90891  2.66926  5.26265  3.97378    142 s - - -
          2.68618  4.42225  2.77519  2.73123  3.46354  2.40513  3.72494  3.29354  2.67741  2.69355  4.24690  2.90347  2.73739  3.18146  2.89801  2.37887  2.77519  2.98518  4.58477  3.61503
          0.01809  4.41745  5.13980  0.61958  0.77255  0.48576  0.95510
    110   2.79740  5.23739  3.00925  2.26365  4.59626  3.52995  3.68220  4.05007  1.53557  3.52169  4.28749  2.72703  3.92675  2.48445  2.49294  2.34310  3.01874  3.63833  5.63690  4.27581    143 k - - -
          2.68618  4.42225  2.77519  2.73123  3.46354  2.40513  3.72494  3.29354  2.67741  2.69355  4.24690  2.90347  2.73739  3.18146  2.89801  2.37887  2.77519  2.98518  4.58477  3.61503
          0.01809  4.41745  5.13980  0.61958  0.77255  0.48576  0.95510
    111   2.50444  5.08625  2.97081  2.43028  4.41896  2.74063  3.67502  3.87580  2.41364  3.39763  4.16401  2.64461  3.87073  2.40204  2.19259  2.29468  2.70497  3.47749  5.56266  4.18326    144 r - - -
          2.68618  4.42225  2.77519  2.73123  3.46354  2.40513  3.72494  3.29354  2.67741  2.69355  4.24690  2.90347  2.73739  3.18146  2.89801  2.37887  2.77519  2.98518  4.58477  3.61503
          0.01809  4.41745  5.13980  0.61958  0.77255  0.48576  0.95510
    112   2.74113  5.22559  2.63569  2.22729  4.56483  3.46920  3.67572  4.04059  1.61669  3.52179  4.27452  2.61982  3.88248  2.78094  2.58946  2.32396  2.97295  3.61451  5.65369  4.25336    145 k - - -
          2.68618  4.42225  2.77519  2.73123  3.46354  2.40513  3.72494  3.29354  2.67741  2.69355  4.24690  2.90347  2.73739  3.18146  2.89801  2.37887  2.77519  2.98518  4.58477  3.61503
          0.01809  4.41745  5.13980  0.61958  0.77255  0.48576  0.95510
    113   2.81011  4.99397  3.23209  2.64243  4.28806  3.59847  3.73567  3.68527  2.17341  2.79937  4.07931  3.13327  3.22661  2.87978  1.59651  2.83746  2.45803  3.36090  5.45498  4.16141    146 r - - -
          2.68618  4.42225  2.77519  2.73123  3.46354  2.40513  3.72494  3.29354  2.67741  2.69355  4.24690  2.90347  2.73739  3.18146  2.89801  2.37887  2.77519  2.98518  4.58477  3.61503
          0.01809  4.41745  5.13980  0.61958  0.77255  0.48576  0.95510
    114   3.20416  4.54602  4.93615  4.36059  2.54811  4.39177  4.54959  1.93445  4.20030  0.98803  3.10690  4.45412  4.65641  4.27523  4.25036  3.71651  3.42608  2.51991  4.87844  2.86621    147 l - - -
          2.68618  4.42225  2.77519  2.73123  3.46354  2.40513  3.72494  3.29354  2.67741  2.69355  4.24690  2.90347  2.73739  3.18146  2.89801  2.37887  2.77519  2.98518  4.58477  3.61503
          0.07822  4.41745  2.76184  0.61958  0.77255  0.48576  0.95510
    115   3.51501  4.84943  5.11552  4.61847  3.29904  4.72150  5.15427  2.28498  4.42570  0.66902  3.10824  4.83821  4.96349  4.57194  4.52976  4.13220  3.76856  2.02996  5.41960  4.31336    148 L - - -
          2.68618  4.42225  2.77519  2.73123  3.46354  2.40513  3.72494  3.29354  2.67741  2.69355  4.24690  2.90347  2.73739  3.18146  2.89801  2.37887  2.77519  2.98518  4.58477  3.61503
          0.01920  4.35843  5.08077  0.61958  0.77255  0.57218  0.83079
    116   2.91013  5.29643  1.19259  2.16102  4.55709  3.44369  3.83423  3.98558  2.72014  3.55791  3.18344  2.93147  3.96648  2.98614  3.23680  2.86599  3.16941  3.62568  5.78060  4.36372    149 d - - -
          2.68618  4.42225  2.77519  2.73123  3.46354  2.40513  3.72494  3.29354  2.67741  2.69355  4.24690  2.90347  2.73739  3.18146  2.89801  2.37887  2.77519  2.98518  4.58477  3.61503
          0.01920  4.35843  5.08077  0.61958  0.77255  0.43528  1.04152
    117   2.99134  5.56105  1.35239  2.05326  4.87221  2.81258  3.85435  4.37962  1.97315  3.85279  4.64682  2.90013  3.98866  2.99007  3.28249  2.90187  3.25203  3.94019  5.99454  4.52535    150 d - - -
          2.68618  4.42225  2.77519  2.73123  3.46354  2.40513  3.72494  3.29354  2.67741  2.69355  4.24690  2.90347  2.73739  3.18146  2.89801  2.37887  2.77519  2.98518  4.58477  3.61503
          0.01809  4.41745  5.13980  0.61958  0.77255  0.48576  0.95510
    118   3.22332  4.55370  4.93932  4.40250  3.56121  4.51905  4.97161  1.05209  4.25745  1.60454  3.39138  4.59126  4.81528  4.47356  4.40586  3.87562  2.77191  1.94522  5.45400  4.29605    151 i - - -
          2.68618  4.42225  2.77519  2.73123  3.46354  2.40513  3.72494  3.29354  2.67741  2.69355  4.24690  2.90347  2.73739  3.18146  2.89801  2.37887  2.77519  2.98518  4.58477  3.61503
          0.01809  4.41745  5.13980  0.61958  0.77255  0.48576  0.95510
    119   2.73660  4.29624  3.90448  2.65903  3.42085  3.79739  4.09173  1.75537  3.25526  1.87757  3.39196  3.65947  4.16943  3.53129  3.52849  2.67885  2.97136  2.20014  4.94064  3.73206    152 i - - -
          2.68618  4.42225  2.77519  2.73123  3.46354  2.40513  3.72494  3.29354  2.67741  2.69355  4.24690  2.90347  2.73739  3.18146  2.89801  2.37887  2.77519  2.98518  4.58477  3.61503
          0.01809  4.41745  5.13980  0.61958  0.77255  0.48576  0.95510
    120   2.78366  5.17380  2.10330  2.40919  4.50059  3.45084  3.76345  3.96791  2.57846  2.92930  4.28975  2.10282  3.91806  2.89352  3.07764  1.85923  3.03619  3.57200  5.67965  4.27951    153 s - - -
          2.68618  4.42225  2.77519  2.73123  3.46354  2.40513  3.72494  3.29354  2.67741  2.69355  4.24690  2.90347  2.73739  3.18146  2.89801  2.37887  2.77519  2.98518  4.58477  3.61503
          0.01809  4.41745  5.13980  0.61958  0.77255  0.48576  0.95510
    121   2.79042  5.20520  1.66299  2.17766  4.51556  3.00624  3.75150  3.28127  2.56700  3.50834  4.29125  2.94237  3.91508  2.87863  3.07169  2.11912  3.03687  3.58261  5.68592  4.28253    154 d - - -
          2.68618  4.42225  2.77519  2.73123  3.46354  2.40513  3.72494  3.29354  2.67741  2.69355  4.24690  2.90347  2.73739  3.18146  2.89801  2.37887  2.77519  2.98518  4.58477  3.61503
          0.01809  4.41745  5.13980  0.61958  0.77255  0.48576  0.95510
    122   2.80075  5.27469  1.72144  1.90517  3.54109  3.45091  3.73869  4.06117  2.54805  3.56656  4.33817  2.63663  2.89500  2.85890  3.05924  2.75476  3.04369  3.64828  5.72383  4.30439    155 d - - -
          2.68618  4.42225  2.77519  2.73123  3.46354  2.40513  3.72494  3.29354  2.67741  2.69355  4.24690  2.90347  2.73739  3.18146  2.89801  2.37887  2.77519  2.98518  4.58477  3.61503
          0.01809  4.41745  5.13980  0.61958  0.77255  0.48576  0.95510
    123   2.67375  4.37242  3.03458  3.02267  3.49202  3.65775  3.91985  2.85845  2.97268  1.98312  3.47842  3.41576  4.04100  3.27187  3.31492  2.07831  2.90798  2.27347  3.30587  3.71015    156 l - - -
          2.68618  4.42225  2.77519  2.73123  3.46354  2.40513  3.72494  3.29354  2.67741  2.69355  4.24690  2.90347  2.73739  3.18146  2.89801  2.37887  2.77519  2.98518  4.58477  3.61503
          0.01809  4.41745  5.13980  0.61958  0.77255  0.48576  0.95510
    124   2.57989  4.50720  3.52755  3.09051  4.12335  3.36681  4.15110  2.79352  3.06855  3.18940  4.06837  3.41616  2.97425  3.40376  3.42986  1.07308  2.96307  3.11555  5.50871  4.24632    157 s - - -
          2.68618  4.42225  2.77519  2.73123  3.46354  2.40513  3.72494  3.29354  2.67741  2.69355  4.24690  2.90347  2.73739  3.18146  2.89801  2.37887  2.77519  2.98518  4.58477  3.61503
          0.01809  4.41745  5.13980  0.61958  0.77255  0.48576  0.95510
    125   2.32053  4.52981  3.36677  2.80546  3.70817  3.58550  3.84010  2.71061  2.76764  2.37131  3.64113  3.25637  2.41299  3.09706  2.79497  2.55319  2.59637  2.82589  5.10772  3.84732    158 a - - -
          2.68618  4.42225  2.77519  2.73123  3.46354  2.40513  3.72494  3.29354  2.67741  2.69355  4.24690  2.90347  2.73739  3.18146  2.89801  2.37887  2.77519  2.98518  4.58477  3.61503
          0.01809  4.41745  5.13980  0.61958  0.77255  0.48576  0.95510
    126   2.74943  5.13392  2.24468  2.20487  2.92376  3.46389  3.72066  3.87892  2.51933  3.41929  4.20264  2.40318  3.89869  2.84711  3.01423  1.97433  2.98863  3.49742  5.60282  4.21221    159 s - - -
          2.68618  4.42225  2.77519  2.73123  3.46354  2.40513  3.72494  3.29354  2.67741  2.69355  4.24690  2.90347  2.73739  3.18146  2.89801  2.37887  2.77519  2.98518  4.58477  3.61503
          0.01809  4.41745  5.13980  0.61958  0.77255  0.48576  0.95510
    127   2.39794  4.50962  3.40535  2.85530  3.74801  3.54904  3.88675  3.10129  2.82493  2.36815  3.68153  2.83220  3.97862  3.14759  3.21824  1.99720  2.30997  2.41194  5.14996  3.89259    160 s - - -
          2.68618  4.42225  2.77519  2.73123  3.46354  2.40513  3.72494  3.29354  2.67741  2.69355  4.24690  2.90347  2.73739  3.18146  2.89801  2.37887  2.77519  2.98518  4.58477  3.61503
          0.01809  4.41745  5.13980  0.61958  0.77255  0.48576  0.95510
    128   2.77089  5.23527  2.23024  1.92984  4.54781  3.45280  3.71823  4.02237  2.51044  2.76828  4.29640  2.36137  3.89709  2.83497  3.01424  2.10895  3.01109  3.61059  5.68666  4.27488    161 e - - -
          2.68618  4.42225  2.77519  2.73123  3.46354  2.40513  3.72494  3.29354  2.67741  2.69355  4.24690  2.90347  2.73739  3.18146  2.89801  2.37887  2.77519  2.98518  4.58477  3.61503
          0.01809  4.41745  5.13980  0.61958  0.77255  0.48576  0.95510
    129   2.47833  4.81655  2.26212  2.57513  4.07839  3.50484  3.76735  2.93935  2.59408  2.78795  3.93512  3.08237  3.92169  2.93439  3.04964  1.80795  2.93058  3.13690  5.37719  4.05402    162 s - - -
          2.68618  4.42225  2.77519  2.73123  3.46354  2.40513  3.72494  3.29354  2.67741  2.69355  4.24690  2.90347  2.73739  3.18146  2.89801  2.37887  2.77519  2.98518  4.58477  3.61503
          0.01809  4.41745  5.13980  0.61958  0.77255  0.48576  0.95510
    130   2.42474  4.75186  2.63563  2.59503  2.88444  3.52826  3.74765  3.01180  2.37668  3.00034  3.83697  3.09739  3.91971  2.92808  3.03281  2.06201  2.65867  3.06773  5.28203  3.97395    163 s - - -
          2.68618  4.42225  2.77519  2.73123  3.46354  2.40513  3.72494  3.29354  2.67741  2.69355  4.24690  2.90347  2.73739  3.18146  2.89801  2.37887  2.77519  2.98518  4.58477  3.61503
          0.01809  4.41745  5.13980  0.61958  0.77255  0.48576  0.95510
    131   2.91192  5.39927  2.12070  1.95325  4.75403  2.22918  3.84075  4.24654  2.72075  3.74657  4.53671  2.92010  3.96430  2.97628  3.25850  1.67711  3.17901  3.81575  5.90527  4.45958    164 s - - -
          2.68618  4.42225  2.77519  2.73123  3.46354  2.40513  3.72494  3.29354  2.67741  2.69355  4.24690  2.90347  2.73739  3.18146  2.89801  2.37887  2.77519  2.98518  4.58477  3.61503
          0.18567  4.41745  1.84903  0.61958  0.77255  0.48576  0.95510
    132   2.65357  4.66382  3.17712  1.98133  3.85781  3.52166  3.73385  2.79407  2.55877  2.33483  3.74347  3.10979  3.90977  2.93103  2.64872  2.74713  2.58091  2.93968  5.20111  3.91228    165 e - - -
          2.68618  4.42225  2.77519  2.73123  3.46354  2.40513  3.72494  3.29354  2.67741  2.69355  4.24690  2.90347  2.73739  3.18146  2.89801  2.37887  2.77519  2.98518  4.58477  3.61503
          0.23493  4.25313  1.63395  0.61958  0.77255  0.69977  0.68657
    133   2.36945  4.94558  2.47764  2.02478  4.22036  3.37254  3.60977  3.03999  2.18373  3.21907  4.01546  2.87328  3.79375  2.74282  2.87114  2.62161  2.86123  3.28999  5.42653  4.05888    166 e - - -
          2.68623  4.42230  2.77525  2.73128  3.46359  2.40518  3.72500  3.29321  2.67746  2.69360  4.24695  2.90304  2.73745  3.18152  2.89806  2.37892  2.77525  2.98524  4.58482  3.61459
          0.69264  1.03611  1.93162  0.17629  1.82249  0.39197  1.12615
    134   2.64183  4.99844  2.63504  2.38993  3.45683  2.94779  3.62770  3.73710  2.09961  3.28107  4.05954  2.92518  3.82622  2.74814  2.25892  2.39747  2.87360  3.36190  5.46669  4.09588    168 k - - -
          2.68618  4.42225  2.77519  2.73123  3.46354  2.40513  3.72494  3.29354  2.67741  2.69355  4.24690  2.90347  2.73739  3.18146  2.89801  2.37887  2.77519  2.98518  4.58477  3.61503
          0.02148  4.24729  4.96964  0.61958  0.77255  0.70602  0.68043
    135   2.44524  4.92661  2.66478  2.41532  4.19408  3.43735  3.63755  3.62760  2.00304  3.19813  3.38091  2.62762  3.83078  2.76857  2.88373  2.63970  2.57717  3.27497  5.40927  3.35544    169 k - - -
          2.68618  4.42225  2.77519  2.73123  3.46354  2.40513  3.72494  3.29354  2.67741  2.69355  4.24690  2.90347  2.73739  3.18146  2.89801  2.37887  2.77519  2.98518  4.58477  3.61503
          0.02148  4.24729  4.96964  0.61958  0.77255  0.70602  0.68043
    136   2.65265  4.98714  2.95580  2.40986  4.27529  2.67699  3.15610  3.71608  2.37288  2.86517  4.04933  2.68659  3.83658  2.38522  2.54270  2.39544  2.88275  3.34874  5.45369  4.09223    170 k - - -
          2.68618  4.42225  2.77519  2.73123  3.46354  2.40513  3.72494  3.29354  2.67741  2.69355  4.24690  2.90347  2.73739  3.18146  2.89801  2.37887  2.77519  2.98518  4.58477  3.61503
          0.02148  4.24729  4.96964  0.61958  0.77255  0.70602  0.68043
    137   2.75199  5.20078  2.66511  1.95146  4.52726  2.91175  3.69350  4.00022  2.49462  3.50962  4.28737  2.31683  3.86029  2.46508  2.99229  2.00527  2.99882  3.59017  5.66998  4.25939    171 e - - -
          2.68618  4.42225  2.77519  2.73123  3.46354  2.40513  3.72494  3.29354  2.67741  2.69355  4.24690  2.90347  2.73739  3.18146  2.89801  2.37887  2.77519  2.98518  4.58477  3.61503
          0.02148  4.24729  4.96964  0.61958  0.77255  0.70602  0.68043
    138   2.21779  5.25309  2.17215  2.12765  4.57198  3.38964  3.68270  4.05480  2.08087  3.54796  4.31694  2.23546  3.85496  2.80132  2.99284  2.70488  3.00079  3.63253  5.69643  4.27255    172 k - - -
          2.68618  4.42225  2.77519  2.73123  3.46354  2.40513  3.72494  3.29354  2.67741  2.69355  4.24690  2.90347  2.73739  3.18146  2.89801  2.37887  2.77519  2.98518  4.58477  3.61503
          0.02148  4.24729  4.96964  0.61958  0.77255  0.70602  0.68043
    139   2.63964  4.90694  2.99498  2.43906  4.16975  3.45017  3.22307  3.59703  2.05155  2.81332  3.97297  2.66709  3.84136  2.57236  2.86418  2.45165  2.57766  2.92538  5.39062  4.04357    173 k - - -
          2.68618  4.42225  2.77519  2.73123  3.46354  2.40513  3.72494  3.29354  2.67741  2.69355  4.24690  2.90347  2.73739  3.18146  2.89801  2.37887  2.77519  2.98518  4.58477  3.61503
          0.02148  4.24729  4.96964  0.61958  0.77255  0.70602  0.68043
    140   2.74483  4.88109  3.15853  2.60332  4.16739  3.53279  3.70682  3.52787  1.56608  3.14280  3.98416  3.09077  3.93210  2.59769  2.70686  2.78781  2.64204  2.50197  5.37806  4.08684    174 k - - -
          2.68618  4.42225  2.77519  2.73123  3.46354  2.40513  3.72494  3.29354  2.67741  2.69355  4.24690  2.90347  2.73739  3.18146  2.89801  2.37887  2.77519  2.98518  4.58477  3.61503
          0.09210  4.24729  2.60795  0.61958  0.77255  0.70602  0.68043
    141   2.37865  4.33082  3.46221  2.90440  2.47356  3.54698  3.84117  2.84304  2.52310  2.56719  3.46048  3.30665  3.94775  3.16420  3.20667  2.50019  2.49683  2.38731  4.93819  3.70083    175 a - - -
          2.68618  4.42225  2.77519  2.73123  3.46354  2.40513  3.72494  3.29354  2.67741  2.69355  4.24690  2.90347  2.73739  3.18146  2.89801  2.37887  2.77519  2.98518  4.58477  3.61503
          0.02303  4.17822  4.90057  0.61958  0.77255  0.77474  0.61772
    142   2.74254  5.13488  2.25740  2.31024  4.53819  3.32864  3.73916  4.01534  2.59696  3.54224  4.33482  1.82625  3.07912  2.87782  3.11064  2.12102  3.01849  3.59530  5.71447  4.30011    176 n - - -
          2.68618  4.42225  2.77519  2.73123  3.46354  2.40513  3.72494  3.29354  2.67741  2.69355  4.24690  2.90347  2.73739  3.18146  2.89801  2.37887  2.77519  2.98518  4.58477  3.61503
          0.02303  4.17822  4.90057  0.61958  0.77255  0.64012  0.74915
    143   3.07414  4.44953  4.67293  4.09831  3.26110  4.28815  4.62624  1.76461  3.96472  1.18858  2.65816  4.30959  4.57006  4.13484  4.10719  3.60861  2.69810  2.16926  5.11735  3.99627    177 l - - -
          2.68618  4.42225  2.77519  2.73123  3.46354  2.40513  3.72494  3.29354  2.67741  2.69355  4.24690  2.90347  2.73739  3.18146  2.89801  2.37887  2.77519  2.98518  4.58477  3.61503
          0.02148  4.24729  4.96964  0.61958  0.77255  0.70602  0.68043
    144   2.80037  5.13167  3.11628  2.53121  4.49287  3.54093  3.64580  3.91209  1.64092  3.40380  4.19762  3.03393  3.92422  2.43426  2.11414  2.46512  2.63141  3.53747  5.52674  4.21697    178 k - - -
          2.68618  4.42225  2.77519  2.73123  3.46354  2.40513  3.72494  3.29354  2.67741  2.69355  4.24690  2.90347  2.73739  3.18146  2.89801  2.37887  2.77519  2.98518  4.58477  3.61503
          0.02148  4.24729  4.96964  0.61958  0.77255  0.70602  0.68043
    145   2.79932  5.31723  2.06987  2.05532  4.63356  3.37997  3.70977  4.12427  2.29282  3.61223  4.38681  2.32855  3.86936  2.83311  3.06179  1.94832  3.04801  3.69654  5.75961  4.32162    179 s - - -
          2.68618  4.42225  2.77519  2.73123  3.46354  2.40513  3.72494  3.29354  2.67741  2.69355  4.24690  2.90347  2.73739  3.18146  2.89801  2.37887  2.77519  2.98518  4.58477  3.61503
          0.02148  4.24729  4.96964  0.61958  0.77255  0.70602  0.68043
    146   3.39667  4.69296  5.11555  4.54040  3.18969  4.69458  5.01606  1.98781  4.41178  0.94615  2.14882  4.75809  4.85959  4.46185  4.48536  4.04329  3.61494  2.06669  5.27345  4.24047    180 l - - -
          2.68618  4.42225  2.77519  2.73123  3.46354  2.40513  3.72494  3.29354  2.67741  2.69355  4.24690  2.90347  2.73739  3.18146  2.89801  2.37887  2.77519  2.98518  4.58477  3.61503
          0.02148  4.24729  4.96964  0.61958  0.77255  0.70602  0.68043
    147   1.45226  4.31371  3.68660  3.17681  3.71324  3.43498  4.08911  2.87281  3.11375  2.36048  3.66477  3.47332  3.97773  3.42132  3.43664  2.35951  2.88166  2.28671  5.18182  3.95535    181 a - - -
          2.68618  4.42225  2.77519  2.73123  3.46354  2.40513  3.72494  3.29354  2.67741  2.69355  4.24690  2.90347  2.73739  3.18146  2.89801  2.37887  2.77519  2.98518  4.58477  3.61503
          0.02148  4.24729  4.96964  0.61958  0.77255  0.70602  0.68043
    148   2.28379  5.09619  2.87312  2.08989  4.41733  3.42541  3.62971  3.87667  2.17026  3.38816  4.15516  2.36063  3.83385  2.74239  2.54034  2.38505  2.90828  3.47638  5.54464  4.16122    182 e - - -
          2.68618  4.42225  2.77519  2.73123  3.46354  2.40513  3.72494  3.29354  2.67741  2.69355  4.24690  2.90347  2.73739  3.18146  2.89801  2.37887  2.77519  2.98518  4.58477  3.61503
          0.02148  4.24729  4.96964  0.61958  0.77255  0.70602  0.68043
    149   2.44782  5.08882  3.03868  2.48612  4.44526  3.49561  3.64976  3.87576  1.70742  3.38350  4.17175  2.67055  3.89375  2.76869  2.14690  2.44157  2.97352  3.49536  5.52477  4.19369    183 k - - -
          2.68618  4.42225  2.77519  2.73123  3.46354  2.40513  3.72494  3.29354  2.67741  2.69355  4.24690  2.90347  2.73739  3.18146  2.89801  2.37887  2.77519  2.98518  4.58477  3.61503
          0.02148  4.24729  4.96964  0.61958  0.77255  0.70602  0.68043
    150   3.09740  4.63701  4.04708  3.58507  2.53371  2.96349  3.75368  3.19261  3.42324  2.77313  3.80104  3.77017  4.36556  3.70054  3.64517  3.30660  3.34457  3.00321  1.34429  2.13564    184 w - - -
          2.68618  4.42225  2.77519  2.73123  3.46354  2.40513  3.72494  3.29354  2.67741  2.69355  4.24690  2.90347  2.73739  3.18146  2.89801  2.37887  2.77519  2.98518  4.58477  3.61503
          0.09343  4.24729  2.59168  0.61958  0.77255  0.70602  0.68043
    151   2.57891  4.71881  3.06858  2.60751  4.28848  1.95298  3.79354  3.71684  2.53982  3.30316  4.11294  3.06580  3.07186  2.95227  2.20815  2.35692  2.89266  3.31571  5.50761  4.19825    185 g - - -
          2.68618  4.42225  2.77519  2.73123  3.46354  2.40513  3.72494  3.29354  2.67741  2.69355  4.24690  2.90347  2.73739  3.18146  2.89801  2.37887  2.77519  2.98518  4.58477  3.61503
          0.02306  4.17693  4.89927  0.61958  0.77255  0.63904  0.75035
    152   2.62734  4.27519  3.63419  3.06026  3.40569  3.63652  3.89880  2.20808  2.68276  2.47362  2.95893  3.42721  4.01334  3.27799  2.83935  2.58343  2.85915  2.01630  4.87177  3.65160    186 v - - -
          2.68623  4.42134  2.77522  2.73105  3.46379  2.40522  3.72519  3.29379  2.67705  2.69337  4.24715  2.90372  2.73742  3.18171  2.89776  2.37882  2.77545  2.98489  4.58502  3.61528
          0.41797  1.46948  2.19309  1.58549  0.22922  0.36919  1.17536
    153   2.45162  5.21724  1.67119  2.10834  4.55678  3.40694  3.74971  4.02544  2.58579  3.54948  4.33454  2.90265  3.89482  2.87997  3.09948  2.46350  2.39026  3.61766  5.72219  4.30772    193 d - - -
          2.68618  4.42225  2.77519  2.73123  3.46354  2.40513  3.72494  3.29354  2.67741  2.69355  4.24690  2.90347  2.73739  3.18146  2.89801  2.37887  2.77519  2.98518  4.58477  3.61503
          0.01985  4.32505  5.04740  0.61958  0.77255  0.41222  1.08524
    154   2.43657  3.35952  2.72308  2.47034  4.21829  3.48558  3.68722  3.22010  2.28786  3.22531  4.02025  2.99870  3.23553  2.14399  2.93846  2.45315  2.90522  3.30088  5.44214  4.08828    194 q - - -
          2.68618  4.42225  2.77519  2.73123  3.46354  2.40513  3.72494  3.29354  2.67741  2.69355  4.24690  2.90347  2.73739  3.18146  2.89801  2.37887  2.77519  2.98518  4.58477  3.61503
          0.01809  4.41745  5.13980  0.61958  0.77255  0.48576  0.95510
    155   2.67684  5.12567  2.66871  2.22747  4.44556  3.45705  3.64890  3.27040  2.06378  3.41997  4.17342  2.69496  3.39030  2.39964  2.88224  2.33070  2.90819  3.06075  5.57343  4.17806    195 k - - -
          2.68618  4.42225  2.77519  2.73123  3.46354  2.40513  3.72494  3.29354  2.67741  2.69355  4.24690  2.90347  2.73739  3.18146  2.89801  2.37887  2.77519  2.98518  4.58477  3.61503
          0.01809  4.41745  5.13980  0.61958  0.77255  0.48576  0.95510
    156   2.24894  3.47193  3.47672  2.95610  4.09857  3.37751  4.02419  3.49339  2.90529  3.15780  3.99944  3.32669  1.62271  3.24779  2.82468  2.14463  2.91411  3.13424  5.44427  4.18395    196 p - - -
          2.68618  4.42225  2.77519  2.73123  3.46354  2.40513  3.72494  3.29354  2.67741  2.69355  4.24690  2.90347  2.73739  3.18146  2.89801  2.37887  2.77519  2.98518  4.58477  3.61503
          0.01809  4.41745  5.13980  0.61958  0.77255  0.48576  0.95510
    157   2.44836  5.06814  2.96796  2.46868  4.44887  3.46271  3.71970  3.90139  1.74293  3.42979  4.20469  2.64518  2.66976  2.83979  2.91371  2.22400  2.96209  3.50032  5.59742  4.22718    197 k - - -
          2.68618  4.42225  2.77519  2.73123  3.46354  2.40513  3.72494  3.29354  2.67741  2.69355  4.24690  2.90347  2.73739  3.18146  2.89801  2.37887  2.77519  2.98518  4.58477  3.61503
          0.01809  4.41745  5.13980  0.61958  0.77255  0.48576  0.95510
    158   2.68836  5.14253  2.61921  2.38763  4.46446  3.02445  3.65680  3.93473  2.26755  3.01911  4.19231  2.71716  3.01488  2.30545  2.89522  2.15357  2.92084  3.52130  5.59039  4.19246    198 s - - -
          2.68618  4.42225  2.77519  2.73123  3.46354  2.40513  3.72494  3.29354  2.67741  2.69355  4.24690  2.90347  2.73739  3.18146  2.89801  2.37887  2.77519  2.98518  4.58477  3.61503
          0.01809  4.41745  5.13980  0.61958  0.77255  0.48576  0.95510
    159   2.64117  4.33577  3.75039  3.20660  2.92296  3.59403  4.05761  2.85492  3.14745  2.63674  3.55384  3.52915  4.05907  3.43463  3.46153  1.88601  1.95371  2.11808  5.04440  3.81662    199 s - - -
          2.68618  4.42225  2.77519  2.73123  3.46354  2.40513  3.72494  3.29354  2.67741  2.69355  4.24690  2.90347  2.73739  3.18146  2.89801  2.37887  2.77519  2.98518  4.58477  3.61503
          0.01809  4.41745  5.13980  0.61958  0.77255  0.48576  0.95510
    160   2.71819  5.15748  2.98502  2.11930  4.49073  3.12530  3.65872  3.95204  2.06095  2.96803  4.20590  2.96488  3.87944  2.31080  2.25272  2.44001  2.94512  3.54277  5.58758  4.20794    200 k - - -
          2.68618  4.42225  2.77519  2.73123  3.46354  2.40513  3.72494  3.29354  2.67741  2.69355  4.24690  2.90347  2.73739  3.18146  2.89801  2.37887  2.77519  2.98518  4.58477  3.61503
          0.11864  4.41745  2.30451  0.61958  0.77255  0.48576  0.95510
    161   2.36857  4.56756  3.26245  2.74220  3.22572  2.49755  3.85315  3.32531  2.73941  2.98774  3.83525  2.74736  3.90224  3.06727  3.15927  2.47286  1.91394  3.01498  5.28499  4.00453    201 t - - -
          2.68618  4.42225  2.77519  2.73123  3.46354  2.40513  3.72494  3.29354  2.67741  2.69355  4.24690  2.90347  2.73739  3.18146  2.89801  2.37887  2.77519  2.98518  4.58477  3.61503
          0.01998  4.31879  5.04114  0.61958  0.77255  0.62374  0.76773
    162   2.40667  4.93186  2.74263  2.43842  3.50259  3.45673  3.65686  3.62932  2.25737  3.20319  3.99672  2.73263  3.84883  2.78919  2.61063  2.24377  2.60868  2.98189  5.41796  4.06255    202 s - - -
          2.68618  4.42225  2.77519  2.73123  3.46354  2.40513  3.72494  3.29354  2.67741  2.69355  4.24690  2.90347  2.73739  3.18146  2.89801  2.37887  2.77519  2.98518  4.58477  3.61503
          0.01998  4.31879  5.04114  0.61958  0.77255  0.62374  0.76773
    163   2.46945  5.01443  2.43926  2.40362  4.32527  3.43403  3.65503  3.77464  2.42278  3.31795  4.09378  2.93950  2.83082  2.35326  2.90478  2.39847  2.58695  3.05193  5.50355  4.12775    203 q - - -
          2.68618  4.42225  2.77519  2.73123  3.46354  2.40513  3.72494  3.29354  2.67741  2.69355  4.24690  2.90347  2.73739  3.18146  2.89801  2.37887  2.77519  2.98518  4.58477  3.61503
          0.01998  4.31879  5.04114  0.61958  0.77255  0.62374  0.76773
    164   2.65539  4.58208  3.27367  2.70641  3.75827  3.55463  3.18035  2.62424  2.40067  2.38281  3.67256  3.17604  3.21106  2.99836  2.42434  2.78073  2.88509  2.58855  5.12810  3.85656    204 l - - -
          2.68618  4.42225  2.77519  2.73123  3.46354  2.40513  3.72494  3.29354  2.67741  2.69355  4.24690  2.90347  2.73739  3.18146  2.89801  2.37887  2.77519  2.98518  4.58477  3.61503
          0.09298  4.31879  2.58405  0.61958  0.77255  0.62374  0.76773
    165   2.43950  4.79949  3.04552  2.48815  4.03390  3.10102  3.66880  2.99063  2.26480  2.70204  3.87534  2.75024  3.24351  2.82519  2.63291  2.46454  2.85944  3.12987  5.30842  3.98129    205 k - - -
          2.68618  4.42225  2.77519  2.73123  3.46354  2.40513  3.72494  3.29354  2.67741  2.69355  4.24690  2.90347  2.73739  3.18146  2.89801  2.37887  2.77519  2.98518  4.58477  3.61503
          0.02148  4.24729  4.96964  0.61958  0.77255  0.70602  0.68043
    166   2.69747  5.17756  2.54202  2.14642  4.50894  3.41284  2.55087  3.98441  2.20636  3.47123  4.22794  2.30346  3.83369  2.74060  2.54438  2.65720  2.93084  3.56227  5.60878  4.20613    206 e - - -
          2.68618  4.42225  2.77519  2.73123  3.46354  2.40513  3.72494  3.29354  2.67741  2.69355  4.24690  2.90347  2.73739  3.18146  2.89801  2.37887  2.77519  2.98518  4.58477  3.61503
          0.02148  4.24729  4.96964  0.61958  0.77255  0.70602  0.68043
    167   2.75669  5.25380  2.13387  1.68817  4.57725  2.94886  3.68465  4.06179  2.49019  3.55384  4.32222  2.85565  3.85444  2.80328  2.60747  2.38661  3.00151  3.63725  5.70160  4.27620    207 e - - -
          2.68618  4.42225  2.77519  2.73123  3.46354  2.40513  3.72494  3.29354  2.67741  2.69355  4.24690  2.90347  2.73739  3.18146  2.89801  2.37887  2.77519  2.98518  4.58477  3.61503
          0.09343  4.24729  2.59168  0.61958  0.77255  0.70602  0.68043
    168   2.62775  4.35125  3.48269  2.92627  2.81872  3.59330  3.81106  2.53780  2.88004  2.55727  3.45913  2.56722  3.97663  3.18239  3.23202  2.31226  2.86162  2.62755  4.80904  2.74884    208 s - - -
          2.68618  4.42225  2.77519  2.73123  3.46354  2.40513  3.72494  3.29354  2.67741  2.69355  4.24690  2.90347  2.73739  3.18146  2.89801  2.37887  2.77519  2.98518  4.58477  3.61503
          0.09916  4.17693  2.53758  0.61958  0.77255  0.77594  0.61669
    169   2.64446  5.03675  2.48516  1.86142  4.33425  3.37747  3.60874  3.78804  2.37634  2.90986  4.09930  2.86410  3.10774  2.72987  2.61201  2.62366  2.87981  3.40277  5.49757  4.11305    209 e - - -
          2.68618  4.42225  2.77519  2.73123  3.46354  2.40513  3.72494  3.29354  2.67741  2.69355  4.24690  2.90347  2.73739  3.18146  2.89801  2.37887  2.77519  2.98518  4.58477  3.61503
          0.02486  4.10263  4.82497  0.61958  0.77255  0.84016  0.56501
    170   2.63210  4.94954  2.55201  2.21400  4.22839  3.39822  3.61468  3.02680  1.90869  3.22257  4.01664  2.89991  3.80788  2.74496  2.84221  2.63073  2.60563  3.29660  5.42563  4.06355    210 k - - -
          2.68618  4.42225  2.77519  2.73123  3.46354  2.40513  3.72494  3.29354  2.67741  2.69355  4.24690  2.90347  2.73739  3.18146  2.89801  2.37887  2.77519  2.98518  4.58477  3.61503
          0.09359  4.10263  2.61989  0.61958  0.77255  0.84016  0.56501
    171   2.61009  4.35202  3.43735  2.59815  3.48025  3.57513  3.81308  2.24202  2.44415  2.23972  2.95141  3.28656  3.95121  3.11739  3.11030  2.82418  2.84015  2.53482  4.93818  3.70306    211 l - - -
          2.68618  4.42225  2.77519  2.73123  3.46354  2.40513  3.72494  3.29354  2.67741  2.69355  4.24690  2.90347  2.73739  3.18146  2.89801  2.37887  2.77519  2.98518  4.58477  3.61503
          0.02661  4.03565  4.75800  0.61958  0.77255  0.89108  0.52799
    172   2.60987  4.93785  2.51994  2.34577  4.21965  3.37934  3.59204  3.65875  2.14693  3.21389  3.37061  2.87988  2.83264  2.48022  2.81714  2.60659  2.84274  3.29541  5.41070  4.04651    212 k - - -
          2.68618  4.42225  2.77519  2.73123  3.46354  2.40513  3.72494  3.29354  2.67741  2.69355  4.24690  2.90347  2.73739  3.18146  2.89801  2.37887  2.77519  2.98518  4.58477  3.61503
          0.02661  4.03565  4.75800  0.61958  0.77255  0.89108  0.52799
    173   2.59170  4.82587  2.57000  2.19123  4.07611  3.39345  3.61110  3.07280  2.40599  3.08777  3.89824  2.91553  3.79536  2.46976  2.87226  2.61448  2.56871  2.85370  5.32517  3.98074    213 e - - -
          2.68618  4.42225  2.77519  2.73123  3.46354  2.40513  3.72494  3.29354  2.67741  2.69355  4.24690  2.90347  2.73739  3.18146  2.89801  2.37887  2.77519  2.98518  4.58477  3.61503
          0.02661  4.03565  4.75800  0.61958  0.77255  0.89108  0.52799
    174   2.60340  4.53036  3.22657  2.65535  3.72389  3.48853  3.69948  3.08418  2.25893  2.76148  3.12953  3.11686  3.87634  2.92232  2.52236  2.47101  2.83400  2.32318  5.07877  3.81319    214 k - - -
          2.68602  4.42231  2.77525  2.73095  3.46360  2.40519  3.72500  3.29360  2.67747  2.69340  4.24696  2.90353  2.73745  3.18128  2.89807  2.37893  2.77525  2.98524  4.58483  3.61509
          0.52807  0.91212  4.75800  0.16156  1.90259  0.89108  0.52799
    175   2.58560  4.14326  3.80270  3.23082  2.74841  3.64092  3.94534  2.22661  3.14392  2.27132  2.81281  3.53134  4.01992  3.40657  3.40500  2.55169  2.34576  2.31638  4.76261  3.55291    216 i - - -
          2.68640  4.42262  2.77487  2.73138  3.46391  2.40527  3.72532  3.29364  2.67742  2.69328  4.24633  2.90298  2.73756  3.18081  2.89814  2.37864  2.77540  2.98556  4.58514  3.61502
          0.68373  0.88296  2.50455  1.64366  0.21477  0.75646  0.63360
    176   2.34261  4.92686  2.76468  2.11191  4.26854  2.80701  3.64619  3.70566  2.15888  3.26864  4.06946  2.88582  3.80168  2.78585  2.88993  2.20965  2.88893  3.33548  5.46985  4.10875    223 e - - -
          2.68618  4.42225  2.77519  2.73123  3.46354  2.40513  3.72494  3.29354  2.67741  2.69355  4.24690  2.90347  2.73739  3.18146  2.89801  2.37887  2.77519  2.98518  4.58477  3.61503
          0.02636  4.04495  4.76729  0.61958  0.77255  0.88437  0.53269
    177   2.67812  4.97705  2.79915  2.37153  4.26079  3.38690  2.96330  3.71595  2.35867  3.26732  4.07309  2.24825  3.82323  2.29282  2.78535  2.67298  2.50718  3.35674  5.44482  4.08703    224 n - - -
          2.68599  4.42226  2.77521  2.73124  3.46355  2.40514  3.72496  3.29355  2.67742  2.69356  4.24691  2.90348  2.73741  3.18148  2.89802  2.37888  2.77521  2.98520  4.58478  3.61504
          0.12113  2.24831  4.76729  0.37247  1.16806  0.44253  1.02836
    178   2.67383  5.09911  2.35661  2.19168  4.41167  3.43197  3.64449  3.87369  1.97443  3.39168  4.15568  2.91447  3.83991  2.75662  2.88848  2.42354  2.41872  3.05870  5.55556  4.16397    226 k - - -
          2.68618  4.42225  2.77519  2.73123  3.46354  2.40513  3.72494  3.29354  2.67741  2.69355  4.24690  2.90347  2.73739  3.18146  2.89801  2.37887  2.77519  2.98518  4.58477  3.61503
          0.01998  4.31879  5.04114  0.61958  0.77255  0.62374  0.76773
    179   2.53486  4.51436  3.34534  2.86851  4.07958  2.70329  3.97674  2.81635  2.86870  3.13970  3.98270  3.25624  2.68219  3.19622  3.26955  1.46922  2.88454  3.11030  5.42474  4.15382    227 s - - -
          2.68618  4.42225  2.77519  2.73123  3.46354  2.40513  3.72494  3.29354  2.67741  2.69355  4.24690  2.90347  2.73739  3.18146  2.89801  2.37887  2.77519  2.98518  4.58477  3.61503
          0.01998  4.31879  5.04114  0.61958  0.77255  0.40824  1.09308
    180   2.66660  4.78756  3.13710  2.59053  4.05775  2.80244  3.75790  3.46074  2.57410  2.79754  3.91446  3.09072  3.91304  2.10903  3.02044  2.12129  2.62286  2.75668  5.35165  4.03591    228 q - - -
          2.68618  4.42225  2.77519  2.73123  3.46354  2.40513  3.72494  3.29354  2.67741  2.69355  4.24690  2.90347  2.73739  3.18146  2.89801  2.37887  2.77519  2.98518  4.58477  3.61503
          0.01809  4.41745  5.13980  0.61958  0.77255  0.48576  0.95510
    181   2.50935  5.00768  3.04007  2.29129  4.28648  3.50571  3.68984  3.71312  1.95722  2.88541  4.07059  3.01127  3.89723  2.05948  2.86641  2.71447  2.93745  2.77693  5.47736  4.12780    229 k - - -
          2.68618  4.42225  2.77519  2.73123  3.46354  2.40513  3.72494  3.29354  2.67741  2.69355  4.24690  2.90347  2.73739  3.18146  2.89801  2.37887  2.77519  2.98518  4.58477  3.61503
          0.01809  4.41745  5.13980  0.61958  0.77255  0.48576  0.95510
    182   2.28376  4.80406  3.11290  2.40236  4.03021  3.13708  3.73011  3.00509  2.55045  2.58599  3.88622  2.49528  3.27881  2.89624  3.00511  2.46849  2.66030  3.13029  5.32543  4.00569    230 a - - -
          2.68618  4.42225  2.77519  2.73123  3.46354  2.40513  3.72494  3.29354  2.67741  2.69355  4.24690  2.90347  2.73739  3.18146  2.89801  2.37887  2.77519  2.98518  4.58477  3.61503
          0.01809  4.41745  5.13980  0.61958  0.77255  0.48576  0.95510
    183   2.25976  4.74282  2.67925  2.66563  3.23851  3.45440  3.85920  3.51356  2.72335  3.15836  3.99547  3.14351  3.93517  3.04662  3.16966  1.45431  2.95105  3.18422  5.41858  4.09915    231 s - - -
          2.68618  4.42225  2.77519  2.73123  3.46354  2.40513  3.72494  3.29354  2.67741  2.69355  4.24690  2.90347  2.73739  3.18146  2.89801  2.37887  2.77519  2.98518  4.58477  3.61503
          0.01809  4.41745  5.13980  0.61958  0.77255  0.48576  0.95510
    184   2.36742  5.13842  2.96018  2.25258  4.46622  3.49869  3.70037  3.91447  2.40426  3.43281  4.21101  2.99206  3.91032  1.68183  2.53672  2.45213  2.98872  3.52548  5.59199  4.22555    232 q - - -
          2.68618  4.42225  2.77519  2.73123  3.46354  2.40513  3.72494  3.29354  2.67741  2.69355  4.24690  2.90347  2.73739  3.18146  2.89801  2.37887  2.77519  2.98518  4.58477  3.61503
          0.01809  4.41745  5.13980  0.61958  0.77255  0.48576  0.95510
    185   2.49295  5.40172  1.83022  2.35046  4.72986  3.44728  3.80028  4.22013  2.18659  3.71040  4.49141  1.73430  3.95107  2.92775  3.15812  2.82761  3.14563  3.79182  5.85837  4.41910    233 n - - -
          2.68618  4.42225  2.77519  2.73123  3.46354  2.40513  3.72494  3.29354  2.67741  2.69355  4.24690  2.90347  2.73739  3.18146  2.89801  2.37887  2.77519  2.98518  4.58477  3.61503
          0.01809  4.41745  5.13980  0.61958  0.77255  0.48576  0.95510
    186   2.98648  4.36945  4.59256  4.03660  3.55577  4.21799  4.60953  1.31852  3.91209  2.10408  3.47106  3.20240  4.55820  4.15353  4.09132  3.54010  3.23032  1.42711  5.23126  4.02842    234 i - - -
          2.68618  4.42225  2.77519  2.73123  3.46354  2.40513  3.72494  3.29354  2.67741  2.69355  4.24690  2.90347  2.73739  3.18146  2.89801  2.37887  2.77519  2.98518  4.58477  3.61503
          0.01809  4.41745  5.13980  0.61958  0.77255  0.48576  0.95510
    187   3.22746  4.57463  4.90931  4.34006  2.18289  4.39058  4.47755  2.56247  4.18097  0.98069  2.59833  4.42913  4.65459  4.25103  4.23454  3.71319  3.44753  2.62776  4.79003  2.74347    235 l - - -
          2.68618  4.42225  2.77519  2.73123  3.46354  2.40513  3.72494  3.29354  2.67741  2.69355  4.24690  2.90347  2.73739  3.18146  2.89801  2.37887  2.77519  2.98518  4.58477  3.61503
          0.01809  4.41745  5.13980  0.61958  0.77255  0.48576  0.95510
    188   2.48265  4.96866  2.70852  2.11374  3.20183  3.48387  3.68712  3.66602  2.28765  3.23915  4.03262  2.68611  3.87835  2.81944  2.94202  2.44397  2.90970  2.54817  5.45333  4.09629    236 e - - -
          2.68618  4.42225  2.77519  2.73123  3.46354  2.40513  3.72494  3.29354  2.67741  2.69355  4.24690  2.90347  2.73739  3.18146  2.89801  2.37887  2.77519  2.98518  4.58477  3.61503
          0.01809  4.41745  5.13980  0.61958  0.77255  0.48576  0.95510
    189   2.81396  5.31779  1.93996  1.84216  4.63890  3.44711  3.74274  4.12498  2.55105  3.61572  4.38198  2.91374  3.91284  2.51940  3.06488  2.43939  2.25806  3.69876  5.76289  4.33501    237 e - - -
          2.68618  4.42225  2.77519  2.73123  3.46354  2.40513  3.72494  3.29354  2.67741  2.69355  4.24690  2.90347  2.73739  3.18146  2.89801  2.37887  2.77519  2.98518  4.58477  3.61503
          0.01809  4.41745  5.13980  0.61958  0.77255  0.48576  0.95510
    190   2.69496  3.24762  4.42767  3.83133  1.83825  3.83617  4.12992  2.15781  3.66300  2.07942  3.21046  3.91657  4.20029  3.83238  3.74938  2.71226  2.92742  2.33254  4.67254  2.99123    238 f - - -
          2.68618  4.42225  2.77519  2.73123  3.46354  2.40513  3.72494  3.29354  2.67741  2.69355  4.24690  2.90347  2.73739  3.18146  2.89801  2.37887  2.77519  2.98518  4.58477  3.61503
          0.01809  4.41745  5.13980  0.61958  0.77255  0.48576  0.95510
    191   2.65118  3.18206  3.52342  3.07972  4.11719  3.42773  4.11701  3.51381  2.96376  3.18702  4.06918  3.42293  1.20601  2.68162  3.29628  2.80728  3.01398  3.17338  5.47838  4.22398    239 p - - -
          2.68618  4.42225  2.77519  2.73123  3.46354  2.40513  3.72494  3.29354  2.67741  2.69355  4.24690  2.90347  2.73739  3.18146  2.89801  2.37887  2.77519  2.98518  4.58477  3.61503
          0.01809  4.41745  5.13980  0.61958  0.77255  0.48576  0.95510
    192   2.77683  4.47088  3.63116  2.67375  3.53399  3.74919  3.99536  2.28200  2.97160  1.50095  3.47140  3.48736  4.12382  2.64375  3.29329  3.01550  3.00667  2.64964  5.04505  3.82385    240 l - - -
          2.68618  4.42225  2.77519  2.73123  3.46354  2.40513  3.72494  3.29354  2.67741  2.69355  4.24690  2.90347  2.73739  3.18146  2.89801  2.37887  2.77519  2.98518  4.58477  3.61503
          0.11225  4.41745  2.36324  0.61958  0.77255  0.48576  0.95510
    193   2.72594  4.78812  3.12015  2.82269  4.47807  3.37447  4.02580  3.92921  2.27506  3.53972  4.38845  3.23867  3.98269  3.21824  3.07909  1.02043  3.09198  3.50490  5.70501  4.41041    241 s - - -
          2.68618  4.42225  2.77519  2.73123  3.46354  2.40513  3.72494  3.29354  2.67741  2.69355  4.24690  2.90347  2.73739  3.18146  2.89801  2.37887  2.77519  2.98518  4.58477  3.61503
          0.01985  4.32505  5.04740  0.61958  0.77255  0.41222  1.08524
    194   2.02104  4.39595  3.81453  3.61149  4.72856  3.15961  4.66190  4.14118  3.69146  3.86600  4.69394  3.65289  3.95658  3.96072  3.95567  0.69140  2.98352  3.51278  6.07661  4.88040    242 S - - -
          2.68618  4.42225  2.77519  2.73123  3.46354  2.40513  3.72494  3.29354  2.67741  2.69355  4.24690  2.90347  2.73739  3.18146  2.89801  2.37887  2.77519  2.98518  4.58477  3.61503
          0.01809  4.41745  5.13980  0.61958  0.77255  0.48576  0.95510
    195   2.57434  4.53078  3.55185  3.36696  4.67895  3.24367  4.52541  4.17933  3.49449  3.84136  4.68286  3.56528  0.91042  3.80126  3.79943  1.87007  3.07225  3.59370  5.99669  4.76250    243 p - - -
          2.68618  4.42225  2.77519  2.73123  3.46354  2.40513  3.72494  3.29354  2.67741  2.69355  4.24690  2.90347  2.73739  3.18146  2.89801  2.37887  2.77519  2.98518  4.58477  3.61503
          0.01809  4.41745  5.13980  0.61958  0.77255  0.48576  0.95510
    196   3.15753  4.48206  4.94313  4.42353  3.79119  4.49089  5.05340  1.24686  4.31826  2.43771  3.62451  4.59494  4.82906  4.56663  4.49574  3.85795  2.36059  1.20016  5.61259  4.40661    244 v - - -
          2.68618  4.42225  2.77519  2.73123  3.46354  2.40513  3.72494  3.29354  2.67741  2.69355  4.24690  2.90347  2.73739  3.18146  2.89801  2.37887  2.77519  2.98518  4.58477  3.61503
          0.14185  4.41745  2.11870  0.61958  0.77255  0.48576  0.95510
    197   1.98963  4.73774  3.10270  2.56969  4.08415  2.70622  3.74774  3.49586  2.37264  3.11421  3.93384  2.77140  3.86639  2.91260  3.01552  2.39289  2.55926  2.80363  5.36779  4.04964    245 a - - -
          2.68618  4.42225  2.77519  2.73123  3.46354  2.40513  3.72494  3.29354  2.67741  2.69355  4.24690  2.90347  2.73739  3.18146  2.89801  2.37887  2.77519  2.98518  4.58477  3.61503
          0.02045  4.29604  5.01839  0.61958  0.77255  0.65131  0.73681
    198   2.68138  5.09038  2.40485  2.36918  4.39286  3.42686  3.65166  3.85819  2.41772  3.38250  4.15319  2.21749  3.84285  2.76865  2.57644  2.10080  2.91694  3.46375  5.54964  3.50436    246 s - - -
          2.68618  4.42225  2.77519  2.73123  3.46354  2.40513  3.72494  3.29354  2.67741  2.69355  4.24690  2.90347  2.73739  3.18146  2.89801  2.37887  2.77519  2.98518  4.58477  3.61503
          0.02045  4.29604  5.01839  0.61958  0.77255  0.65131  0.73681
    199   2.68475  5.13764  2.65346  2.21994  4.46661  3.43400  3.63348  3.93431  2.16229  3.43159  4.18944  2.90994  3.27308  2.74102  2.08644  2.19953  2.91609  3.52105  5.57644  4.18433    247 r - - -
          2.68618  4.42225  2.77519  2.73123  3.46354  2.40513  3.72494  3.29354  2.67741  2.69355  4.24690  2.90347  2.73739  3.18146  2.89801  2.37887  2.77519  2.98518  4.58477  3.61503
          0.02045  4.29604  5.01839  0.61958  0.77255  0.65131  0.73681
    200   2.63212  4.45915  2.99877  2.79508  3.61477  3.56840  3.80958  2.45919  2.76407  2.25026  2.81872  2.81139  3.22011  3.08336  3.15516  2.59048  2.86437  2.73915  5.02800  3.77312    248 l - - -
          2.68618  4.42225  2.77519  2.73123  3.46354  2.40513  3.72494  3.29354  2.67741  2.69355  4.24690  2.90347  2.73739  3.18146  2.89801  2.37887  2.77519  2.98518  4.58477  3.61503
          0.02045  4.29604  5.01839  0.61958  0.77255  0.65131  0.73681
    201   2.63574  4.84390  3.03369  2.49349  4.13730  2.76235  3.69333  3.02203  2.48331  3.15416  3.96248  2.65550  2.97173  2.84086  2.63219  2.10372  2.88023  3.21946  5.38784  4.05150    249 s - - -
          2.68618  4.42225  2.77519  2.73123  3.46354  2.40513  3.72494  3.29354  2.67741  2.69355  4.24690  2.90347  2.73739  3.18146  2.89801  2.37887  2.77519  2.98518  4.58477  3.61503
          0.02045  4.29604  5.01839  0.61958  0.77255  0.65131  0.73681
    202   2.68085  4.96061  2.95879  2.23403  4.26479  3.45140  3.68465  3.69594  2.43901  3.26369  4.06182  2.68346  3.86857  2.81990  2.55568  1.74340  2.92058  2.96985  5.46786  4.11739    250 s - - -
          2.68618  4.42225  2.77519  2.73123  3.46354  2.40513  3.72494  3.29354  2.67741  2.69355  4.24690  2.90347  2.73739  3.18146  2.89801  2.37887  2.77519  2.98518  4.58477  3.61503
          0.02045  4.29604  5.01839  0.61958  0.77255  0.51282  0.91331
    203   2.67917  4.79550  3.11586  2.38499  4.01323  3.51805  3.72014  3.41825  2.21558  2.23854  3.87350  3.07031  3.90820  2.60454  2.94750  2.29999  2.90882  3.11786  5.30492  3.02516    251 k - - -
          2.68618  4.42225  2.77519  2.73123  3.46354  2.40513  3.72494  3.29354  2.67741  2.69355  4.24690  2.90347  2.73739  3.18146  2.89801  2.37887  2.77519  2.98518  4.58477  3.61503
          0.07160  4.35951  2.87676  0.61958  0.77255  0.57071  0.83270
    204   2.64605  4.72248  3.11084  2.10797  3.94164  3.49642  3.72562  2.87493  2.56328  2.97580  3.81516  2.56506  3.89345  2.90690  3.00778  2.45687  2.59456  2.43367  5.26151  3.95402    252 e - - -
          2.68618  4.42225  2.77519  2.73123  3.46354  2.40513  3.72494  3.29354  2.67741  2.69355  4.24690  2.90347  2.73739  3.18146  2.89801  2.37887  2.77519  2.98518  4.58477  3.61503
          0.02020  4.30810  5.03045  0.61958  0.77255  0.63687  0.75278
    205   2.64835  4.43728  3.42425  2.85715  3.57753  3.59704  3.83381  2.60652  2.02312  2.40253  3.53482  3.28848  3.97809  3.12556  3.16211  2.52390  2.87955  2.47650  5.00341  2.89322    253 k - - -
          2.68618  4.42225  2.77519  2.73123  3.46354  2.40513  3.72494  3.29354  2.67741  2.69355  4.24690  2.90347  2.73739  3.18146  2.89801  2.37887  2.77519  2.98518  4.58477  3.61503
          0.02020  4.30810  5.03045  0.61958  0.77255  0.52262  0.89886
    206   2.51298  5.15863  3.02355  2.46097  4.50256  3.50694  3.18838  3.95101  1.84706  3.44226  4.21192  2.49481  3.35056  2.76559  2.05081  2.72415  2.97149  3.55157  5.57416  4.21713    254 k - - -
          2.68618  4.42225  2.77519  2.73123  3.46354  2.40513  3.72494  3.29354  2.67741  2.69355  4.24690  2.90347  2.73739  3.18146  2.89801  2.37887  2.77519  2.98518  4.58477  3.61503
          0.01918  4.35951  5.08185  0.61958  0.77255  0.57071  0.83270
    207   2.31247  5.23047  2.41152  2.01929  4.56584  2.99621  3.72151  4.04401  2.52856  3.54872  4.31829  2.56350  3.88588  2.84114  3.03806  1.87952  3.01507  3.62516  5.70589  4.28921    255 s - - -
          2.68618  4.42225  2.77519  2.73123  3.46354  2.40513  3.72494  3.29354  2.67741  2.69355  4.24690  2.90347  2.73739  3.18146  2.89801  2.37887  2.77519  2.98518  4.58477  3.61503
          0.01918  4.35951  5.08185  0.61958  0.77255  0.57071  0.83270
    208   2.39019  4.71130  3.15950  2.65093  4.12117  2.31212  3.82257  3.52718  2.65220  3.15654  3.98150  3.12252  3.89701  2.32920  3.09041  2.06479  2.90522  2.54572  5.41558  4.10747    256 s - - -
          2.68618  4.42225  2.77519  2.73123  3.46354  2.40513  3.72494  3.29354  2.67741  2.69355  4.24690  2.90347  2.73739  3.18146  2.89801  2.37887  2.77519  2.98518  4.58477  3.61503
          0.01918  4.35951  5.08185  0.61958  0.77255  0.57071  0.83270
    209   2.67499  5.09009  2.66091  2.19445  4.39677  3.44502  3.65104  3.35333  2.25996  3.37950  4.14455  2.40920  3.84765  2.76363  2.89632  2.23392  2.33652  3.46050  5.54774  4.15911    257 e - - -
          2.68618  4.42225  2.77519  2.73123  3.46354  2.40513  3.72494  3.29354  2.67741  2.69355  4.24690  2.90347  2.73739  3.18146  2.89801  2.37887  2.77519  2.98518  4.58477  3.61503
          0.01918  4.35951  5.08185  0.61958  0.77255  0.57071  0.83270
    210   2.13988  5.00159  2.95836  2.10189  4.28702  3.45876  3.66905  3.72822  2.43900  2.89641  4.06950  2.65206  3.86012  2.53675  2.91496  2.31894  2.67732  3.36175  5.48272  4.11594    258 e - - -
          2.68618  4.42225  2.77519  2.73123  3.46354  2.40513  3.72494  3.29354  2.67741  2.69355  4.24690  2.90347  2.73739  3.18146  2.89801  2.37887  2.77519  2.98518  4.58477  3.61503
          0.01918  4.35951  5.08185  0.61958  0.77255  0.43609  1.04004
    211   2.70733  5.04637  3.03132  2.46790  4.33961  3.49997  3.67663  3.26486  2.21712  2.89053  4.10468  2.56288  3.88926  2.33411  2.20979  2.34469  2.93483  3.40962  5.50420  4.14654    259 r - - -
          2.68618  4.42225  2.77519  2.73123  3.46354  2.40513  3.72494  3.29354  2.67741  2.69355  4.24690  2.90347  2.73739  3.18146  2.89801  2.37887  2.77519  2.98518  4.58477  3.61503
          0.01809  4.41745  5.13980  0.61958  0.77255  0.48576  0.95510
    212   2.67756  4.95969  2.70913  2.47055  4.22278  3.48809  2.44927  3.65388  2.26399  2.87221  3.42154  2.99911  2.77316  2.82048  2.93247  2.68966  2.63492  3.30573  5.44445  4.09071    260 k - - -
          2.68618  4.42225  2.77519  2.73123  3.46354  2.40513  3.72494  3.29354  2.67741  2.69355  4.24690  2.90347  2.73739  3.18146  2.89801  2.37887  2.77519  2.98518  4.58477  3.61503
          0.01809  4.41745  5.13980  0.61958  0.77255  0.48576  0.95510
    213   2.67888  5.01733  2.75164  2.44039  3.48933  3.47527  3.67618  3.74262  2.25068  3.29662  4.07866  2.97504  2.86969  2.41263  2.92157  2.46029  2.18113  3.37464  5.49262  4.12437    261 t - - -
          2.68618  4.42225  2.77519  2.73123  3.46354  2.40513  3.72494  3.29354  2.67741  2.69355  4.24690  2.90347  2.73739  3.18146  2.89801  2.37887  2.77519  2.98518  4.58477  3.61503
          0.01809  4.41745  5.13980  0.61958  0.77255  0.48576  0.95510
    214   2.67137  4.81221  2.78027  2.55146  3.46715  3.51605  3.16286  3.44157  2.32810  2.36630  3.88788  3.06327  3.90516  2.62388  2.99683  2.36922  2.67313  2.80230  5.32631  4.00496    262 k - - -
          2.68618  4.42225  2.77519  2.73123  3.46354  2.40513  3.72494  3.29354  2.67741  2.69355  4.24690  2.90347  2.73739  3.18146  2.89801  2.37887  2.77519  2.98518  4.58477  3.61503
          0.01809  4.41745  5.13980  0.61958  0.77255  0.48576  0.95510
    215   2.69459  5.13094  2.44034  2.39890  4.45089  2.71801  3.66412  3.91665  2.41176  3.08882  4.18588  2.94227  3.86353  2.32085  2.48026  2.14586  2.92751  3.50972  5.58375  4.19123    263 s - - -
          2.68618  4.42225  2.77519  2.73123  3.46354  2.40513  3.72494  3.29354  2.67741  2.69355  4.24690  2.90347  2.73739  3.18146  2.89801  2.37887  2.77519  2.98518  4.58477  3.61503
          0.01809  4.41745  5.13980  0.61958  0.77255  0.48576  0.95510
    216   2.72366  5.20026  2.20507  2.37680  4.52785  3.45434  3.67756  4.00439  2.13885  3.49844  4.25254  2.67701  3.01227  2.50318  2.92738  2.68689  2.20388  3.58290  5.64343  4.23679    264 k - - -
          2.68618  4.42225  2.77519  2.73123  3.46354  2.40513  3.72494  3.29354  2.67741  2.69355  4.24690  2.90347  2.73739  3.18146  2.89801  2.37887  2.77519  2.98518  4.58477  3.61503
          0.01809  4.41745  5.13980  0.61958  0.77255  0.48576  0.95510
    217   2.70405  5.15173  2.42636  2.39062  4.47508  3.08937  2.83096  3.94445  2.10474  3.45081  4.20870  2.93646  3.86643  2.78010  2.91509  2.09115  2.49981  3.53295  5.60524  4.20746    265 s - - -
          2.68618  4.42225  2.77519  2.73123  3.46354  2.40513  3.72494  3.29354  2.67741  2.69355  4.24690  2.90347  2.73739  3.18146  2.89801  2.37887  2.77519  2.98518  4.58477  3.61503
          0.01809  4.41745  5.13980  0.61958  0.77255  0.48576  0.95510
    218   2.44978  4.88126  2.50606  2.50912  3.47351  3.50087  3.70467  3.04582  2.50212  3.14084  3.95169  3.02975  3.89121  2.28067  2.55557  2.51383  2.90349  2.83111  5.38249  4.04539    266 q - - -
          2.68618  4.42225  2.77519  2.73123  3.46354  2.40513  3.72494  3.29354  2.67741  2.69355  4.24690  2.90347  2.73739  3.18146  2.89801  2.37887  2.77519  2.98518  4.58477  3.61503
          0.01809  4.41745  5.13980  0.61958  0.77255  0.48576  0.95510
    219   2.69108  4.98737  2.09664  2.30088  3.52003  3.48185  3.69655  3.68833  2.48298  3.26007  4.05446  2.99001  3.88437  2.83008  2.96011  2.04427  2.62666  3.33587  5.47072  3.51734    267 s - - -
          2.68622  4.42229  2.77524  2.73127  3.46358  2.40517  3.72499  3.29300  2.67745  2.69359  4.24694  2.90351  2.73744  3.18098  2.89805  2.37891  2.77524  2.98523  4.58481  3.61507
          0.11864  2.24418  5.13980  0.66310  0.72413  0.48576  0.95510
    220   2.65628  3.67594  3.25146  2.70095  3.87687  3.02408  2.93108  3.26596  2.68244  2.92772  3.77926  2.51832  3.94171  3.01868  3.10817  2.12633  2.90520  2.29468  5.23176  3.94627    270 s - - -
          2.68618  4.42225  2.77519  2.73123  3.46354  2.40513  3.72494  3.29354  2.67741  2.69355  4.24690  2.90347  2.73739  3.18146  2.89801  2.37887  2.77519  2.98518  4.58477  3.61503
          0.01809  4.41745  5.13980  0.61958  0.77255  0.48576  0.95510
    221   2.71132  5.15607  2.93445  1.88664  4.48073  3.47185  3.66437  3.26783  1.96690  3.44759  4.20602  2.69067  3.87249  2.32395  2.86082  2.45250  2.94171  3.53646  5.59574  4.20633    271 e - - -
          2.68618  4.42225  2.77519  2.73123  3.46354  2.40513  3.72494  3.29354  2.67741  2.69355  4.24690  2.90347  2.73739  3.18146  2.89801  2.37887  2.77519  2.98518  4.58477  3.61503
          0.01809  4.41745  5.13980  0.61958  0.77255  0.48576  0.95510
    222   2.19113  5.00488  2.65078  2.45302  4.31690  3.00626  3.69877  3.18867  2.47611  3.31673  4.10034  2.41488  2.73416  2.82503  2.95572  2.45347  2.92165  3.38700  5.51435  4.14671    272 a - - -
          2.68618  4.42225  2.77519  2.73123  3.46354  2.40513  3.72494  3.29354  2.67741  2.69355  4.24690  2.90347  2.73739  3.18146  2.89801  2.37887  2.77519  2.98518  4.58477  3.61503
          0.01809  4.41745  5.13980  0.61958  0.77255  0.48576  0.95510
    223   2.67594  4.58388  3.30342  2.48383  3.75590  3.58307  3.81204  2.21983  2.50011  2.60506  3.67698  2.54633  3.40608  3.04905  3.12329  2.81027  2.90749  2.37403  5.14009  3.86938    273 i - - -
          2.68618  4.42225  2.77519  2.73123  3.46354  2.40513  3.72494  3.29354  2.67741  2.69355  4.24690  2.90347  2.73739  3.18146  2.89801  2.37887  2.77519  2.98518  4.58477  3.61503
          0.01809  4.41745  5.13980  0.61958  0.77255  0.48576  0.95510
    224   2.35886  3.70522  2.67391  2.23084  4.38914  3.46432  3.66239  3.84630  2.41558  3.37282  4.13873  2.67696  2.92685  2.77511  2.16902  2.66372  2.91223  3.45326  5.54387  4.16021    274 r - - -
          2.68618  4.42225  2.77519  2.73123  3.46354  2.40513  3.72494  3.29354  2.67741  2.69355  4.24690  2.90347  2.73739  3.18146  2.89801  2.37887  2.77519  2.98518  4.58477  3.61503
          0.01809  4.41745  5.13980  0.61958  0.77255  0.48576  0.95510
    225   2.68465  4.99071  3.00023  2.01831  4.26328  3.48395  3.68672  3.13184  2.45797  3.26401  4.05496  2.29184  3.88000  2.41859  2.92983  2.69016  2.49681  2.94333  5.47212  4.11226    275 e - - -
          2.68618  4.42225  2.77519  2.73123  3.46354  2.40513  3.72494  3.29354  2.67741  2.69355  4.24690  2.90347  2.73739  3.18146  2.89801  2.37887  2.77519  2.98518  4.58477  3.61503
          0.07712  4.41745  2.77811  0.61958  0.77255  0.48576  0.95510
    226   2.69166  5.13274  2.90548  2.05803  4.45453  3.09359  3.64980  3.91983  1.83674  3.42522  4.18481  2.63448  3.85374  2.55624  2.86153  2.47029  2.92327  3.01668  5.57742  4.18656    276 k - - -
          2.68618  4.42225  2.77519  2.73123  3.46354  2.40513  3.72494  3.29354  2.67741  2.69355  4.24690  2.90347  2.73739  3.18146  2.89801  2.37887  2.77519  2.98518  4.58477  3.61503
          0.01918  4.35951  5.08185  0.61958  0.77255  0.57071  0.83270
    227   2.40415  4.86536  3.04546  2.50734  3.44148  3.47316  3.70789  3.55935  2.15391  3.15795  3.96845  2.77188  2.42974  2.85690  2.96019  2.27285  2.90020  3.22610  5.39459  4.05819    277 k - - -
          2.68618  4.42225  2.77519  2.73123  3.46354  2.40513  3.72494  3.29354  2.67741  2.69355  4.24690  2.90347  2.73739  3.18146  2.89801  2.37887  2.77519  2.98518  4.58477  3.61503
          0.01918  4.35951  5.08185  0.61958  0.77255  0.57071  0.83270
    228   2.40214  4.61914  3.23212  2.67473  3.80455  3.54337  3.28552  2.64200  2.64863  2.57611  3.71228  3.15471  2.65080  2.74604  3.07060  2.29711  2.88760  2.92178  5.16779  3.88547    278 s - - -
          2.68618  4.42225  2.77519  2.73123  3.46354  2.40513  3.72494  3.29354  2.67741  2.69355  4.24690  2.90347  2.73739  3.18146  2.89801  2.37887  2.77519  2.98518  4.58477  3.61503
          0.01918  4.35951  5.08185  0.61958  0.77255  0.57071  0.83270
    229   2.67679  5.13902  2.49002  2.19230  4.46253  3.43714  3.64265  3.93507  2.21880  3.43572  4.18858  2.28585  3.19807  2.74853  2.88635  2.45105  2.60874  3.12087  5.58552  4.18451    279 e - - -
          2.68618  4.42225  2.77519  2.73123  3.46354  2.40513  3.72494  3.29354  2.67741  2.69355  4.24690  2.90347  2.73739  3.18146  2.89801  2.37887  2.77519  2.98518  4.58477  3.61503
          0.01918  4.35951  5.08185  0.61958  0.77255  0.57071  0.83270
    230   2.44808  5.09509  2.92478  1.88068  4.41522  3.09602  3.65221  3.87560  2.24636  3.39271  4.15652  2.93580  3.85130  2.76364  2.57718  2.21974  2.66106  3.47520  5.55489  4.16906    280 e - - -
          2.68618  4.42225  2.77519  2.73123  3.46354  2.40513  3.72494  3.29354  2.67741  2.69355  4.24690  2.90347  2.73739  3.18146  2.89801  2.37887  2.77519  2.98518  4.58477  3.61503
          0.01918  4.35951  5.08185  0.61958  0.77255  0.57071  0.83270
    231   2.46166  4.51758  3.36011  2.79315  3.68247  3.58768  3.81743  2.69011  2.28014  2.48256  3.61482  3.24473  3.97074  3.07521  2.58698  2.54226  2.89423  2.19767  5.08122  3.82310    281 v - - -
          2.68618  4.42225  2.77519  2.73123  3.46354  2.40513  3.72494  3.29354  2.67741  2.69355  4.24690  2.90347  2.73739  3.18146  2.89801  2.37887  2.77519  2.98518  4.58477  3.61503
          0.01918  4.35951  5.08185  0.61958  0.77255  0.57071  0.83270
    232   2.66675  4.52383  3.35614  2.79165  3.68841  3.58770  3.81661  2.42869  2.27895  2.18173  3.62010  3.24346  3.97157  2.76745  3.10634  2.54499  2.45011  2.80568  5.08527  3.82728    282 l - - -
          2.68618  4.42225  2.77519  2.73123  3.46354  2.40513  3.72494  3.29354  2.67741  2.69355  4.24690  2.90347  2.73739  3.18146  2.89801  2.37887  2.77519  2.98518  4.58477  3.61503
          0.08997  4.35951  2.61377  0.61958  0.77255  0.57071  0.83270
    233   2.76198  5.23821  2.73104  1.74759  4.56557  3.42468  3.68067  4.04014  2.26001  3.53020  4.29851  2.52865  3.87135  2.27365  2.91251  2.23208  2.99967  3.62249  5.67182  4.26591    283 e - - -
          2.68618  4.42225  2.77519  2.73123  3.46354  2.40513  3.72494  3.29354  2.67741  2.69355  4.24690  2.90347  2.73739  3.18146  2.89801  2.37887  2.77519  2.98518  4.58477  3.61503
          0.02057  4.29010  5.01245  0.61958  0.77255  0.65829  0.72927
    234   2.63413  4.16402  3.95783  3.38632  2.53765  3.06673  4.02313  2.58738  3.28803  1.95117  3.28483  3.64316  4.08619  3.53357  3.51622  2.45045  2.87613  1.94441  4.78053  3.56985    284 v - - -
          2.68618  4.42225  2.77519  2.73123  3.46354  2.40513  3.72494  3.29354  2.67741  2.69355  4.24690  2.90347  2.73739  3.18146  2.89801  2.37887  2.77519  2.98518  4.58477  3.61503
          0.09352  4.29010  2.58264  0.61958  0.77255  0.50818  0.92028
    235   2.62761  4.35161  3.50528  2.93978  3.49410  3.02266  3.26782  2.30732  2.89045  2.33856  3.45966  3.34451  2.98049  3.19584  3.24333  2.85057  2.42840  2.42989  4.93905  3.70437    285 i - - -
          2.68618  4.42225  2.77519  2.73123  3.46354  2.40513  3.72494  3.29354  2.67741  2.69355  4.24690  2.90347  2.73739  3.18146  2.89801  2.37887  2.77519  2.98518  4.58477  3.61503
          0.09552  4.29305  2.55831  0.61958  0.77255  0.65484  0.73298
    236   2.64446  4.66593  3.17424  2.60634  3.26870  3.50984  3.70789  2.64826  2.33625  2.89948  3.74968  3.09290  3.30956  2.66376  2.15952  2.73238  2.87255  2.97607  5.18912  3.90054    286 r - - -
          2.68618  4.42225  2.77519  2.73123  3.46354  2.40513  3.72494  3.29354  2.67741  2.69355  4.24690  2.90347  2.73739  3.18146  2.89801  2.37887  2.77519  2.98518  4.58477  3.61503
          0.02209  4.21962  4.94196  0.61958  0.77255  0.73470  0.65325
    237   2.40232  4.95286  2.94889  2.21725  4.23628  3.42762  3.62631  3.67482  2.24019  3.23227  4.01820  2.70264  3.82289  2.75203  2.55335  2.28456  2.62858  2.94989  5.43050  4.06867    287 e - - -
          2.68618  4.42225  2.77519  2.73123  3.46354  2.40513  3.72494  3.29354  2.67741  2.69355  4.24690  2.90347  2.73739  3.18146  2.89801  2.37887  2.77519  2.98518  4.58477  3.61503
          0.02209  4.21962  4.94196  0.61958  0.77255  0.73470  0.65325
    238   2.67641  5.08722  2.86985  1.99608  4.40229  3.42382  3.12382  3.85899  2.34964  3.37324  4.14381  2.90628  2.60142  2.51258  2.57717  2.45980  2.90717  3.46373  5.53144  4.15202    288 e - - -
          2.68618  4.42225  2.77519  2.73123  3.46354  2.40513  3.72494  3.29354  2.67741  2.69355  4.24690  2.90347  2.73739  3.18146  2.89801  2.37887  2.77519  2.98518  4.58477  3.61503
          0.02209  4.21962  4.94196  0.61958  0.77255  0.73470  0.65325
    239   2.62703  4.17780  3.88998  3.32107  3.32741  3.03466  4.02246  1.96183  3.23118  2.13842  3.31292  3.60539  4.07593  3.49238  3.48421  2.67127  2.57219  2.00756  4.83486  3.63016    289 i - - -
          2.68618  4.42225  2.77519  2.73123  3.46354  2.40513  3.72494  3.29354  2.67741  2.69355  4.24690  2.90347  2.73739  3.18146  2.89801  2.37887  2.77519  2.98518  4.58477  3.61503
          0.02209  4.21962  4.94196  0.61958  0.77255  0.73470  0.65325
    240   2.80606  5.31486  2.05174  1.69940  4.62032  3.36832  2.72902  4.11297  2.55779  3.60745  4.38910  2.83249  3.86714  2.84099  3.08229  2.22616  3.05691  3.69110  5.75903  4.31938    290 e - - -
          2.68618  4.42225  2.77519  2.73123  3.46354  2.40513  3.72494  3.29354  2.67741  2.69355  4.24690  2.90347  2.73739  3.18146  2.89801  2.37887  2.77519  2.98518  4.58477  3.61503
          0.08631  4.21962  2.68851  0.61958  0.77255  0.73470  0.65325
    241   2.63856  4.94256  2.89751  2.04529  4.22322  2.72329  3.62862  3.65651  2.22562  3.22076  4.01501  2.92136  3.82095  2.54713  2.85196  2.64146  2.56994  2.86281  5.42467  4.06703    291 e - - -
          2.68618  4.42225  2.77519  2.73123  3.46354  2.40513  3.72494  3.29354  2.67741  2.69355  4.24690  2.90347  2.73739  3.18146  2.89801  2.37887  2.77519  2.98518  4.58477  3.61503
          0.02353  4.15684  4.87919  0.61958  0.77255  0.79419  0.60139
    242   2.66301  4.98365  2.95682  2.41529  4.28457  3.43737  3.61773  3.71840  2.17113  3.26150  4.05171  2.23523  3.83429  2.51946  2.44093  2.40025  2.89074  2.95921  5.44173  4.09351    292 k - - -
          2.68618  4.42225  2.77519  2.73123  3.46354  2.40513  3.72494  3.29354  2.67741  2.69355  4.24690  2.90347  2.73739  3.18146  2.89801  2.37887  2.77519  2.98518  4.58477  3.61503
          0.02353  4.15684  4.87919  0.61958  0.77255  0.79419  0.60139
    243   2.61820  4.77170  2.71421  2.47141  4.01256  3.42860  3.67317  3.01892  2.49390  2.68882  3.87083  2.29682  3.84058  2.83738  2.95042  2.18384  2.85785  3.10239  5.30142  3.97200    293 s - - -
          2.68618  4.42225  2.77519  2.73123  3.46354  2.40513  3.72494  3.29354  2.67741  2.69355  4.24690  2.90347  2.73739  3.18146  2.89801  2.37887  2.77519  2.98518  4.58477  3.61503
          0.02353  4.15684  4.87919  0.61958  0.77255  0.79419  0.60139
    244   2.68902  5.00366  2.86232  1.93740  4.31033  2.89547  3.64759  3.73546  1.86447  3.29227  4.09105  2.92928  3.84493  2.77934  2.80839  2.68370  2.92460  2.86226  5.48118  4.12694    294 k - - -
          2.68618  4.42225  2.77519  2.73123  3.46354  2.40513  3.72494  3.29354  2.67741  2.69355  4.24690  2.90347  2.73739  3.18146  2.89801  2.37887  2.77519  2.98518  4.58477  3.61503
          0.02353  4.15684  4.87919  0.61958  0.77255  0.55369  0.85525
    245   2.62983  4.40698  3.03849  2.85575  2.70075  3.16366  3.27866  2.64735  2.81480  2.07403  3.50664  3.28422  3.96627  3.12907  2.80076  2.82365  2.86148  2.68540  4.97383  3.72379    295 l - - -
          2.68618  4.42225  2.77519  2.73123  3.46354  2.40513  3.72494  3.29354  2.67741  2.69355  4.24690  2.90347  2.73739  3.18146  2.89801  2.37887  2.77519  2.98518  4.58477  3.61503
          0.02065  4.28598  5.00832  0.61958  0.77255  0.66308  0.72415
    246   2.65971  5.11064  2.65165  1.90625  4.43128  3.42203  3.62359  3.90001  2.36997  3.40429  4.16038  2.61264  3.82464  2.54163  2.44080  2.63117  2.65445  3.03146  5.55649  4.16033    296 e - - -
          2.68618  4.42225  2.77519  2.73123  3.46354  2.40513  3.72494  3.29354  2.67741  2.69355  4.24690  2.90347  2.73739  3.18146  2.89801  2.37887  2.77519  2.98518  4.58477  3.61503
          0.02065  4.28598  5.00832  0.61958  0.77255  0.66308  0.72415
    247   2.66567  5.07598  2.38585  2.19819  4.38384  3.43258  3.63281  3.84155  2.21900  2.67838  4.12988  2.91606  3.83449  2.74599  2.43371  2.29728  2.89720  3.44704  5.52843  4.14449    297 e - - -
          2.68618  4.42225  2.77519  2.73123  3.46354  2.40513  3.72494  3.29354  2.67741  2.69355  4.24690  2.90347  2.73739  3.18146  2.89801  2.37887  2.77519  2.98518  4.58477  3.61503
          0.02065  4.28598  5.00832  0.61958  0.77255  0.66308  0.72415
    248   2.64664  4.91698  2.98666  2.44860  4.20103  3.03452  3.66590  3.63364  2.43796  3.20864  4.00571  2.66713  2.96004  2.80161  2.48067  2.08426  2.88376  3.28234  5.42183  3.32622    298 s - - -
          2.68618  4.42225  2.77519  2.73123  3.46354  2.40513  3.72494  3.29354  2.67741  2.69355  4.24690  2.90347  2.73739  3.18146  2.89801  2.37887  2.77519  2.98518  4.58477  3.61503
          0.02065  4.28598  5.00832  0.61958  0.77255  0.66308  0.72415
    249   2.64778  4.59740  3.24021  2.67655  3.76141  3.53816  2.91381  2.79520  2.61429  2.82819  3.68861  3.15099  3.92345  2.97465  2.41636  2.49894  2.61898  2.89855  5.12801  2.70085    299 r - - -
          2.68639  4.42136  2.77519  2.73103  3.46375  2.40509  3.72460  3.29375  2.67762  2.69292  4.24710  2.90367  2.73727  3.18167  2.89821  2.37861  2.77540  2.98539  4.58498  3.61524
          0.28355  1.68050  2.80323  1.55276  0.23783  0.38898  1.13242
    250   2.36737  4.39725  3.50754  2.94748  3.57972  3.03722  3.89821  2.45110  2.90543  2.44713  3.53777  3.35243  2.97007  3.21240  3.26829  2.12733  2.88577  2.41086  5.01608  3.77747    306 s - - -
          2.68618  4.42225  2.77519  2.73123  3.46354  2.40513  3.72494  3.29354  2.67741  2.69355  4.24690  2.90347  2.73739  3.18146  2.89801  2.37887  2.77519  2.98518  4.58477  3.61503
          0.01899  4.36901  5.09135  0.61958  0.77255  0.55759  0.85001
    251   2.71416  5.12394  2.96674  2.25836  4.44894  3.47789  3.65786  3.90308  2.17906  3.41171  4.17952  2.63934  2.69424  2.76919  2.19328  2.69192  2.38805  3.50576  5.56325  4.19042    307 k - - -
          2.68618  4.42225  2.77519  2.73123  3.46354  2.40513  3.72494  3.29354  2.67741  2.69355  4.24690  2.90347  2.73739  3.18146  2.89801  2.37887  2.77519  2.98518  4.58477  3.61503
          0.01899  4.36901  5.09135  0.61958  0.77255  0.55759  0.85001
    252   2.70394  5.15815  2.93384  2.04085  4.49307  3.46313  3.64721  3.95965  2.09827  3.45165  4.20745  2.42010  3.30121  2.75260  2.32060  2.67320  2.48921  3.54459  5.59059  4.20295    308 e - - -
          2.68618  4.42225  2.77519  2.73123  3.46354  2.40513  3.72494  3.29354  2.67741  2.69355  4.24690  2.90347  2.73739  3.18146  2.89801  2.37887  2.77519  2.98518  4.58477  3.61503
          0.01899  4.36901  5.09135  0.61958  0.77255  0.44333  1.02693
    253   2.77951  5.24085  2.82418  2.17562  4.57973  3.05076  3.71305  4.05137  1.73093  3.54423  4.30952  2.23662  3.90598  2.82650  2.92895  2.21819  3.01719  3.63380  5.68656  4.28712    309 k - - -
          2.68618  4.42225  2.77519  2.73123  3.46354  2.40513  3.72494  3.29354  2.67741  2.69355  4.24690  2.90347  2.73739  3.18146  2.89801  2.37887  2.77519  2.98518  4.58477  3.61503
          0.01809  4.41745  5.13980  0.61958  0.77255  0.48576  0.95510
    254   2.68953  4.83202  2.77579  2.56305  4.05782  3.52658  3.73225  3.44935  1.81472  2.39895  3.23168  3.07338  3.91736  2.89486  2.97358  2.73973  2.44960  3.14577  5.34481  4.02550    310 k - - -
          2.68618  4.42225  2.77519  2.73123  3.46354  2.40513  3.72494  3.29354  2.67741  2.69355  4.24690  2.90347  2.73739  3.18146  2.89801  2.37887  2.77519  2.98518  4.58477  3.61503
          0.01809  4.41745  5.13980  0.61958  0.77255  0.48576  0.95510
    255   2.71770  5.15959  2.94505  2.22965  4.48279  3.47779  2.84348  3.94957  2.12191  3.44949  4.20908  2.39958  3.87711  2.16198  2.84549  2.68941  2.94707  3.54094  5.59419  3.11932    311 k - - -
          2.68618  4.42225  2.77519  2.73123  3.46354  2.40513  3.72494  3.29354  2.67741  2.69355  4.24690  2.90347  2.73739  3.18146  2.89801  2.37887  2.77519  2.98518  4.58477  3.61503
          0.01809  4.41745  5.13980  0.61958  0.77255  0.48576  0.95510
    256   2.70876  4.95516  3.07741  2.51890  4.22702  3.51491  3.70467  3.64855  2.27482  2.58126  4.03052  2.68813  3.90760  2.84308  2.30980  2.01959  2.62092  3.30858  5.44121  4.10489    312 s - - -
          2.68618  4.42225  2.77519  2.73123  3.46354  2.40513  3.72494  3.29354  2.67741  2.69355  4.24690  2.90347  2.73739  3.18146  2.89801  2.37887  2.77519  2.98518  4.58477  3.61503
          0.01809  4.41745  5.13980  0.61958  0.77255  0.48576  0.95510
    257   2.48608  4.86128  2.73346  2.52175  2.96298  3.50351  3.71336  3.51397  2.30673  3.12157  3.93671  2.57675  3.89605  2.86649  2.98047  2.47811  2.31887  2.88250  5.36971  4.03714    313 k - - -
          2.68618  4.42225  2.77519  2.73123  3.46354  2.40513  3.72494  3.29354  2.67741  2.69355  4.24690  2.90347  2.73739  3.18146  2.89801  2.37887  2.77519  2.98518  4.58477  3.61503
          0.01809  4.41745  5.13980  0.61958  0.77255  0.48576  0.95510
    258   2.41011  4.45362  3.44806  2.88320  3.60265  3.16999  3.29638  2.52876  2.56617  2.67119  3.03458  3.31488  4.00137  3.15897  3.22183  2.24354  2.89904  2.27126  5.02773  3.78109    314 s - - -
          2.68618  4.42225  2.77519  2.73123  3.46354  2.40513  3.72494  3.29354  2.67741  2.69355  4.24690  2.90347  2.73739  3.18146  2.89801  2.37887  2.77519  2.98518  4.58477  3.61503
          0.01809  4.41745  5.13980  0.61958  0.77255  0.48576  0.95510
    259   2.34680  4.94214  3.03261  2.48213  4.21905  2.75974  3.69702  3.64896  2.31166  2.83791  4.02373  3.00745  3.28039  2.57189  2.94564  2.15962  2.63328  3.30011  5.44541  4.09433    315 s - - -
          2.68618  4.42225  2.77519  2.73123  3.46354  2.40513  3.72494  3.29354  2.67741  2.69355  4.24690  2.90347  2.73739  3.18146  2.89801  2.37887  2.77519  2.98518  4.58477  3.61503
          0.01809  4.41745  5.13980  0.61958  0.77255  0.48576  0.95510
    260   2.68428  4.51110  3.39985  2.54871  3.07080  3.61372  3.85170  3.03262  2.78914  1.87615  3.60745  3.28696  3.99960  3.12594  2.79926  2.11591  2.91669  2.79384  5.07080  3.81213    316 l - - -
          2.68618  4.42225  2.77519  2.73123  3.46354  2.40513  3.72494  3.29354  2.67741  2.69355  4.24690  2.90347  2.73739  3.18146  2.89801  2.37887  2.77519  2.98518  4.58477  3.61503
          0.01809  4.41745  5.13980  0.61958  0.77255  0.48576  0.95510
    261   2.68157  5.07902  2.45090  1.94318  4.38004  3.46691  3.66250  3.01220  2.26424  2.96395  4.13239  2.95366  3.86229  2.77615  2.67351  2.34928  2.91298  3.44563  5.53821  4.15597    317 e - - -
          2.68618  4.42225  2.77519  2.73123  3.46354  2.40513  3.72494  3.29354  2.67741  2.69355  4.24690  2.90347  2.73739  3.18146  2.89801  2.37887  2.77519  2.98518  4.58477  3.61503
          0.01809  4.41745  5.13980  0.61958  0.77255  0.48576  0.95510
    262   2.68818  5.09830  2.64336  2.25652  4.40586  3.46590  3.66398  3.86437  2.41428  2.95864  4.15230  2.66503  3.86406  2.77613  2.21112  2.48421  2.23821  3.46923  5.55484  4.16963    318 r - - -
          2.68618  4.42225  2.77519  2.73123  3.46354  2.40513  3.72494  3.29354  2.67741  2.69355  4.24690  2.90347  2.73739  3.18146  2.89801  2.37887  2.77519  2.98518  4.58477  3.61503
          0.08186  4.41745  2.70999  0.61958  0.77255  0.48576  0.95510
    263   2.44542  5.04308  2.99713  2.45051  4.36882  3.47066  3.66904  3.81234  1.85072  3.34650  4.12553  2.64003  3.87251  2.78851  2.58504  2.42082  2.29343  3.43088  5.51989  4.15885    319 k - - -
          2.68618  4.42225  2.77519  2.73123  3.46354  2.40513  3.72494  3.29354  2.67741  2.69355  4.24690  2.90347  2.73739  3.18146  2.89801  2.37887  2.77519  2.98518  4.58477  3.61503
          0.01927  4.35485  5.07720  0.61958  0.77255  0.57702  0.82455
    264   2.72182  5.21572  2.36710  1.87424  4.54200  3.00719  3.66909  4.02388  2.44036  3.09731  4.26706  2.57081  3.85791  2.33873  2.94154  2.43262  2.95872  3.59735  5.65590  4.24073    320 e - - -
          2.68618  4.42225  2.77519  2.73123  3.46354  2.40513  3.72494  3.29354  2.67741  2.69355  4.24690  2.90347  2.73739  3.18146  2.89801  2.37887  2.77519  2.98518  4.58477  3.61503
          0.08231  4.35485  2.71551  0.61958  0.77255  0.57702  0.82455
    265   2.24350  4.14411  4.06281  3.48257  2.77346  3.74686  4.06314  2.14281  3.37208  1.80803  3.24812  3.71312  4.12074  3.60349  3.57347  2.65799  2.63085  2.32238  4.77371  3.57868    321 l - - -
          2.68618  4.42225  2.77519  2.73123  3.46354  2.40513  3.72494  3.29354  2.67741  2.69355  4.24690  2.90347  2.73739  3.18146  2.89801  2.37887  2.77519  2.98518  4.58477  3.61503
          0.02051  4.29305  5.01539  0.61958  0.77255  0.65484  0.73298
    266   2.30439  4.90490  3.07365  2.51107  4.17051  3.49606  3.67575  3.58371  2.11086  3.16811  2.81649  2.41585  3.88625  2.81934  2.37315  2.71423  2.91616  3.25367  5.38778  4.06325    322 k - - -
          2.68618  4.42225  2.77519  2.73123  3.46354  2.40513  3.72494  3.29354  2.67741  2.69355  4.24690  2.90347  2.73739  3.18146  2.89801  2.37887  2.77519  2.98518  4.58477  3.61503
          0.02051  4.29305  5.01539  0.61958  0.77255  0.65484  0.73298
    267   2.77781  5.06560  2.74158  2.45691  4.51218  3.38891  3.81810  3.99178  2.61816  3.53702  4.34625  1.70497  3.91808  2.52653  3.06782  1.81933  3.06699  3.58309  5.70177  4.32315    323 n - - -
          2.68618  4.42225  2.77519  2.73123  3.46354  2.40513  3.72494  3.29354  2.67741  2.69355  4.24690  2.90347  2.73739  3.18146  2.89801  2.37887  2.77519  2.98518  4.58477  3.61503
          0.02051  4.29305  5.01539  0.61958  0.77255  0.65484  0.73298
    268   2.24473  4.56302  3.25449  2.70192  3.79537  2.42967  3.78743  2.74943  2.39690  2.84714  3.70620  3.16555  3.91371  3.01119  3.09157  2.51184  2.62170  2.65381  5.16455  3.88831    324 a - - -
          2.68618  4.42225  2.77519  2.73123  3.46354  2.40513  3.72494  3.29354  2.67741  2.69355  4.24690  2.90347  2.73739  3.18146  2.89801  2.37887  2.77519  2.98518  4.58477  3.61503
          0.02051  4.29305  5.01539  0.61958  0.77255  0.65484  0.73298
    269   2.72360  5.18940  2.43709  1.95792  4.51123  3.41298  3.67047  3.98550  2.13060  3.48764  4.25257  2.88773  3.85307  2.78526  2.94625  1.97643  2.62103  3.57052  5.64076  4.23163    325 e - - -
          2.68618  4.42225  2.77519  2.73123  3.46354  2.40513  3.72494  3.29354  2.67741  2.69355  4.24690  2.90347  2.73739  3.18146  2.89801  2.37887  2.77519  2.98518  4.58477  3.61503
          0.02051  4.29305  5.01539  0.61958  0.77255  0.39292  1.12418
    270   2.23971  3.61386  2.61782  2.55198  4.04281  3.51453  3.72542  2.71477  2.34170  3.07078  3.89480  3.06347  3.90531  2.88872  2.53359  2.38276  2.90419  3.14138  5.33252  4.01081    326 a - - -
          2.68618  4.42225  2.77519  2.73123  3.46354  2.40513  3.72494  3.29354  2.67741  2.69355  4.24690  2.90347  2.73739  3.18146  2.89801  2.37887  2.77519  2.98518  4.58477  3.61503
          0.01809  4.41745  5.13980  0.61958  0.77255  0.48576  0.95510
    271   2.68363  4.84673  2.72947  2.33834  4.08263  3.50898  3.73170  3.48230  2.54620  2.60386  3.92925  3.05399  2.29739  2.89151  3.00527  2.72792  2.42851  2.81261  5.36572  4.03804    327 p - - -
          2.68618  4.42225  2.77519  2.73123  3.46354  2.40513  3.72494  3.29354  2.67741  2.69355  4.24690  2.90347  2.73739  3.18146  2.89801  2.37887  2.77519  2.98518  4.58477  3.61503
          0.01809  4.41745  5.13980  0.61958  0.77255  0.48576  0.95510
    272   2.79543  5.28739  1.73405  2.36647  4.60885  3.45579  3.08993  4.09137  2.27642  3.58181  4.34607  2.92332  3.90641  2.50732  3.00466  2.11112  3.03552  3.66857  5.72572  4.30801    328 d - - -
          2.68618  4.42225  2.77519  2.73123  3.46354  2.40513  3.72494  3.29354  2.67741  2.69355  4.24690  2.90347  2.73739  3.18146  2.89801  2.37887  2.77519  2.98518  4.58477  3.61503
          0.01809  4.41745  5.13980  0.61958  0.77255  0.48576  0.95510
    273   2.68355  4.40325  3.56957  2.64865  3.56990  3.65647  3.94544  2.10626  2.96847  2.62309  3.52825  3.41527  4.05061  3.27494  3.32039  2.23519  2.29567  2.19749  5.02340  3.78856    329 i - - -
          2.68618  4.42225  2.77519  2.73123  3.46354  2.40513  3.72494  3.29354  2.67741  2.69355  4.24690  2.90347  2.73739  3.18146  2.89801  2.37887  2.77519  2.98518  4.58477  3.61503
          0.01809  4.41745  5.13980  0.61958  0.77255  0.48576  0.95510
    274   2.76145  4.21555  4.25270  3.67206  3.33063  3.89195  3.31109  1.85088  3.54172  2.12797  3.31580  3.87983  4.25463  3.77372  3.72238  3.18673  2.60340  1.52144  4.88386  3.68891    330 v - - -
          2.68618  4.42225  2.77519  2.73123  3.46354  2.40513  3.72494  3.29354  2.67741  2.69355  4.24690  2.90347  2.73739  3.18146  2.89801  2.37887  2.77519  2.98518  4.58477  3.61503
          0.01809  4.41745  5.13980  0.61958  0.77255  0.48576  0.95510
    275   2.34096  5.56865  1.94369  1.25839  4.87988  3.43733  3.87062  4.38891  2.78749  3.86947  4.66794  2.52596  3.99219  3.01009  3.34902  2.90987  3.26674  3.94961  6.01889  4.54097    331 e - - -
          2.68618  4.42225  2.77519  2.73123  3.46354  2.40513  3.72494  3.29354  2.67741  2.69355  4.24690  2.90347  2.73739  3.18146  2.89801  2.37887  2.77519  2.98518  4.58477  3.61503
          0.01809  4.41745  5.13980  0.61958  0.77255  0.48576  0.95510
    276   2.55508  4.71205  4.55471  4.14758  3.47065  4.17142  4.82693  2.52371  3.96736  0.71454  3.33792  4.34557  4.63139  4.25084  4.13572  3.60319  3.51143  2.53239  5.39935  4.23854    332 l - - -
          2.68618  4.42225  2.77519  2.73123  3.46354  2.40513  3.72494  3.29354  2.67741  2.69355  4.24690  2.90347  2.73739  3.18146  2.89801  2.37887  2.77519  2.98518  4.58477  3.61503
          0.01809  4.41745  5.13980  0.61958  0.77255  0.48576  0.95510
    277   2.87842  5.39962  2.17335  1.93302  4.72168  3.44220  3.79055  4.21522  2.63645  3.70331  4.47985  1.68606  3.94176  2.91594  3.16586  2.44617  2.66616  3.78438  5.85181  4.40815    333 n - - -
          2.68618  4.42225  2.77519  2.73123  3.46354  2.40513  3.72494  3.29354  2.67741  2.69355  4.24690  2.90347  2.73739  3.18146  2.89801  2.37887  2.77519  2.98518  4.58477  3.61503
          0.01809  4.41745  5.13980  0.61958  0.77255  0.48576  0.95510
    278   3.49216  4.77261  5.30769  4.73011  2.24060  4.78779  5.06350  2.08542  4.59072  0.84548  3.03326  4.88973  4.94856  4.59030  4.61320  4.14063  3.70826  2.13008  5.26994  4.18125    334 l - - -
          2.68618  4.42225  2.77519  2.73123  3.46354  2.40513  3.72494  3.29354  2.67741  2.69355  4.24690  2.90347  2.73739  3.18146  2.89801  2.37887  2.77519  2.98518  4.58477  3.61503
          0.01809  4.41745  5.13980  0.61958  0.77255  0.48576  0.95510
    279   2.64968  4.78918  3.15487  2.67764  4.31453  3.41362  3.87377  3.73614  2.36535  3.33736  4.14724  3.14421  3.11525  3.03399  3.09164  1.50627  2.14218  3.34861  5.56164  4.24510    335 s - - -
          2.68618  4.42225  2.77519  2.73123  3.46354  2.40513  3.72494  3.29354  2.67741  2.69355  4.24690  2.90347  2.73739  3.18146  2.89801  2.37887  2.77519  2.98518  4.58477  3.61503
          0.01809  4.41745  5.13980  0.61958  0.77255  0.48576  0.95510
    280   2.82335  5.17077  3.10337  2.55186  4.53904  3.56144  3.71077  3.96978  1.37800  3.46809  4.25530  2.68270  3.96029  2.82811  2.44901  2.48887  2.64703  3.58475  5.59989  4.27112    336 k - - -
          2.68618  4.42225  2.77519  2.73123  3.46354  2.40513  3.72494  3.29354  2.67741  2.69355  4.24690  2.90347  2.73739  3.18146  2.89801  2.37887  2.77519  2.98518  4.58477  3.61503
          0.01809  4.41745  5.13980  0.61958  0.77255  0.48576  0.95510
    281   2.48450  4.30718  4.47493  3.91539  1.52381  4.00422  4.10195  2.07141  3.76593  2.29426  3.34062  4.00985  4.35671  3.92794  3.87897  3.31131  3.12969  2.46709  4.53993  2.44465    337 f - - -
          2.68618  4.42225  2.77519  2.73123  3.46354  2.40513  3.72494  3.29354  2.67741  2.69355  4.24690  2.90347  2.73739  3.18146  2.89801  2.37887  2.77519  2.98518  4.58477  3.61503
          0.01809  4.41745  5.13980  0.61958  0.77255  0.48576  0.95510
    282   3.23228  4.59490  4.86524  4.28507  3.27429  4.44563  4.76932  2.11929  4.14205  0.93381  2.37608  4.48629  4.70187  4.27447  4.25564  3.77054  2.75908  2.38651  5.19155  4.10059    338 l - - -
          2.68618  4.42225  2.77519  2.73123  3.46354  2.40513  3.72494  3.29354  2.67741  2.69355  4.24690  2.90347  2.73739  3.18146  2.89801  2.37887  2.77519  2.98518  4.58477  3.61503
          0.01809  4.41745  5.13980  0.61958  0.77255  0.48576  0.95510
    283   2.45497  5.18349  1.98881  2.18772  4.50343  3.45363  3.68187  3.97619  2.27818  3.47959  4.23796  2.63689  3.87291  2.79186  2.94456  2.28607  2.95776  3.05623  5.63285  4.22837    339 d - - -
          2.68618  4.42225  2.77519  2.73123  3.46354  2.40513  3.72494  3.29354  2.67741  2.69355  4.24690  2.90347  2.73739  3.18146  2.89801  2.37887  2.77519  2.98518  4.58477  3.61503
          0.01809  4.41745  5.13980  0.61958  0.77255  0.48576  0.95510
    284   2.86672  5.27428  1.39308  2.12938  4.53417  3.46178  3.79997  4.01283  2.65577  3.55476  4.35744  2.94233  3.95281  2.94102  3.16957  2.82582  2.68847  3.63161  5.73427  2.94054    340 d - - -
          2.68618  4.42225  2.77519  2.73123  3.46354  2.40513  3.72494  3.29354  2.67741  2.69355  4.24690  2.90347  2.73739  3.18146  2.89801  2.37887  2.77519  2.98518  4.58477  3.61503
          0.01809  4.41745  5.13980  0.61958  0.77255  0.48576  0.95510
    285   2.70254  5.16472  2.59001  2.38521  4.49487  3.00942  3.66726  3.96807  2.25925  3.46706  4.22065  2.12863  3.86352  2.77385  2.67145  2.17306  2.62646  3.54973  5.61529  4.21398    341 n - - -
          2.68618  4.42225  2.77519  2.73123  3.46354  2.40513  3.72494  3.29354  2.67741  2.69355  4.24690  2.90347  2.73739  3.18146  2.89801  2.37887  2.77519  2.98518  4.58477  3.61503
          0.01809  4.41745  5.13980  0.61958  0.77255  0.48576  0.95510
    286   2.80058  5.30398  1.83959  1.97013  4.63049  3.44504  3.73530  4.11719  2.53982  3.60675  4.37001  2.61644  3.13202  2.85115  3.05363  2.45555  2.44680  3.68870  5.75257  4.32550    342 d - - -
          2.68618  4.42225  2.77519  2.73123  3.46354  2.40513  3.72494  3.29354  2.67741  2.69355  4.24690  2.90347  2.73739  3.18146  2.89801  2.37887  2.77519  2.98518  4.58477  3.61503
          0.06743  4.41745  2.93471  0.61958  0.77255  0.48576  0.95510
    287   2.66892  3.70436  2.45194  2.41689  4.34958  3.44769  3.66920  3.80062  2.23912  3.34098  4.11534  2.35418  3.85534  2.78834  2.91642  2.10978  2.60158  3.41551  5.52385  4.14691    343 s - - -
          2.68618  4.42225  2.77519  2.73123  3.46354  2.40513  3.72494  3.29354  2.67741  2.69355  4.24690  2.90347  2.73739  3.18146  2.89801  2.37887  2.77519  2.98518  4.58477  3.61503
          0.07387  4.36901  2.83791  0.61958  0.77255  0.55759  0.85001
    288   2.63033  3.55670  3.59523  3.02851  3.46338  3.62092  3.90862  2.56378  2.97401  2.29770  3.43599  2.61401  4.01116  3.26861  3.30819  2.41674  2.31203  2.32039  4.92192  3.69534    344 l - - -
          2.68618  4.42225  2.77519  2.73123  3.46354  2.40513  3.72494  3.29354  2.67741  2.69355  4.24690  2.90347  2.73739  3.18146  2.89801  2.37887  2.77519  2.98518  4.58477  3.61503
          0.02005  4.31519  5.03753  0.61958  0.77255  0.62820  0.76261
    289   2.43077  4.97299  2.65359  2.41643  3.45086  2.98270  3.13854  3.69269  2.41606  3.25088  4.03475  2.94980  3.22505  2.77144  2.48074  2.47783  2.66077  3.32829  5.45084  4.08525    345 k - - -
          2.68637  4.42244  2.77506  2.73142  3.46373  2.40501  3.72513  3.29373  2.67697  2.69332  4.24636  2.90314  2.73758  3.18165  2.89820  2.37906  2.77538  2.98475  4.58496  3.61522
          0.55390  1.05109  2.58045  0.93795  0.49664  0.40600  1.09754
    290   2.64763  4.28111  3.68239  2.78645  3.40503  3.66515  3.93137  2.17692  2.52542  2.25374  3.38831  3.46872  4.04127  3.32703  3.34581  2.60933  2.87927  2.13111  3.73913  3.65589    349 v - - -
          2.68618  4.42225  2.77519  2.73123  3.46354  2.40513  3.72494  3.29354  2.67741  2.69355  4.24690  2.90347  2.73739  3.18146  2.89801  2.37887  2.77519  2.98518  4.58477  3.61503
          0.01930  4.35289  5.07524  0.61958  0.77255  0.57967  0.82117
    291   2.75615  4.89381  3.14668  2.18387  4.14437  3.55374  3.73148  3.54082  2.42269  2.13314  3.97883  3.10066  3.94948  2.89151  1.98896  2.50255  2.98196  3.23427  5.38033  4.07925    350 r - - -
          2.68618  4.42225  2.77519  2.73123  3.46354  2.40513  3.72494  3.29354  2.67741  2.69355  4.24690  2.90347  2.73739  3.18146  2.89801  2.37887  2.77519  2.98518  4.58477  3.61503
          0.01930  4.35289  5.07524  0.61958  0.77255  0.57967  0.82117
    292   2.64515  4.77592  3.14427  2.60913  4.13886  3.45276  3.77306  3.54671  2.55600  3.16208  3.98279  2.76652  3.89831  2.93602  2.45806  1.67012  2.61846  2.78464  5.40671  4.09340    351 s - - -
          2.68618  4.42225  2.77519  2.73123  3.46354  2.40513  3.72494  3.29354  2.67741  2.69355  4.24690  2.90347  2.73739  3.18146  2.89801  2.37887  2.77519  2.98518  4.58477  3.61503
          0.01930  4.35289  5.07524  0.61958  0.77255  0.57967  0.82117
    293   2.69280  4.73254  3.18020  2.65769  3.97841  3.51939  3.78026  3.38212  2.19947  3.02542  3.87276  3.13831  3.93993  2.97218  2.97199  2.48408  1.65803  3.08840  5.29315  3.30285    352 t - - -
          2.68618  4.42225  2.77519  2.73123  3.46354  2.40513  3.72494  3.29354  2.67741  2.69355  4.24690  2.90347  2.73739  3.18146  2.89801  2.37887  2.77519  2.98518  4.58477  3.61503
          0.01930  4.35289  5.07524  0.61958  0.77255  0.57967  0.82117
    294   2.52509  4.48845  3.48067  3.27009  4.59964  3.20142  4.43074  4.08850  3.38609  3.74856  4.58753  3.48979  1.06323  3.69608  3.70440  1.73222  3.01289  3.52043  5.91680  4.67554    353 p - - -
          2.68618  4.42225  2.77519  2.73123  3.46354  2.40513  3.72494  3.29354  2.67741  2.69355  4.24690  2.90347  2.73739  3.18146  2.89801  2.37887  2.77519  2.98518  4.58477  3.61503
          0.01930  4.35289  5.07524  0.61958  0.77255  0.57967  0.82117
    295   2.65440  4.78082  2.75863  2.54412  4.00762  3.49600  3.71702  2.94113  2.54082  2.51161  3.86643  2.72785  2.73940  2.88530  2.99461  2.30673  2.67142  3.10639  5.30620  3.98766    354 s - - -
          2.68618  4.42225  2.77519  2.73123  3.46354  2.40513  3.72494  3.29354  2.67741  2.69355  4.24690  2.90347  2.73739  3.18146  2.89801  2.37887  2.77519  2.98518  4.58477  3.61503
          0.01930  4.35289  5.07524  0.61958  0.77255  0.57967  0.82117
    296   2.77576  5.15356  2.91692  2.10590  4.50230  3.48554  3.70234  3.94653  1.53243  3.45957  4.24317  2.98408  3.91199  2.82289  2.80928  2.29577  2.64385  3.55488  5.61069  4.24909    355 k - - -
          2.68618  4.42225  2.77519  2.73123  3.46354  2.40513  3.72494  3.29354  2.67741  2.69355  4.24690  2.90347  2.73739  3.18146  2.89801  2.37887  2.77519  2.98518  4.58477  3.61503
          0.01930  4.35289  5.07524  0.61958  0.77255  0.57967  0.82117
    297   2.16125  4.65173  3.24663  2.71598  3.98795  3.47470  3.83176  3.33920  2.06755  3.02236  3.87217  3.17550  3.92859  3.02980  3.06841  2.05331  2.91323  2.24356  5.31813  4.03241    356 s - - -
          2.68618  4.42225  2.77519  2.73123  3.46354  2.40513  3.72494  3.29354  2.67741  2.69355  4.24690  2.90347  2.73739  3.18146  2.89801  2.37887  2.77519  2.98518  4.58477  3.61503
          0.01930  4.35289  5.07524  0.61958  0.77255  0.57967  0.82117
    298   2.48335  4.96176  3.00519  2.45146  4.23927  3.06899  3.66778  3.67290  2.08339  2.65907  4.03073  2.53036  3.86294  2.79767  2.66072  2.44946  2.59530  3.31750  5.44599  4.09069    357 k - - -
          2.68618  4.42225  2.77519  2.73123  3.46354  2.40513  3.72494  3.29354  2.67741  2.69355  4.24690  2.90347  2.73739  3.18146  2.89801  2.37887  2.77519  2.98518  4.58477  3.61503
          0.21953  4.35289  1.69154  0.61958  0.77255  0.57967  0.82117
    299   2.72311  4.96793  2.89061  2.49296  4.41522  2.51214  3.72639  3.86327  2.40485  3.40387  4.21461  1.90358  3.87987  2.87026  2.10601  2.73454  2.99319  3.47359  5.55855  4.22729    358 n - - -
          2.68631  4.42238  2.77497  2.73103  3.46367  2.40525  3.72507  3.29254  2.67753  2.69368  4.24551  2.90359  2.73752  3.18159  2.89813  2.37876  2.77532  2.98531  4.58490  3.61516
          0.40797  1.37795  2.49003  1.00708  0.45458  0.79414  0.60142
    300   2.65259  3.12627  4.16151  3.58673  3.25093  3.77618  4.14142  1.91582  3.46529  1.89575  3.22501  3.78899  4.15446  3.69386  3.64971  2.63138  2.89760  1.92921  4.81669  3.62293    364 l - - -
          2.68618  4.42225  2.77519  2.73123  3.46354  2.40513  3.72494  3.29354  2.67741  2.69355  4.24690  2.90347  2.73739  3.18146  2.89801  2.37887  2.77519  2.98518  4.58477  3.61503
          0.02547  4.07860  4.80095  0.61958  0.77255  0.40446  1.10063
    301   2.69715  5.15409  2.48765  2.39114  4.48756  3.45783  3.64029  3.95560  2.04419  3.44670  4.20163  2.64398  3.85512  2.49678  2.09558  2.66602  2.92591  3.53979  5.58465  3.37453    365 k - - -
          2.68618  4.42225  2.77519  2.73123  3.46354  2.40513  3.72494  3.29354  2.67741  2.69355  4.24690  2.90347  2.73739  3.18146  2.89801  2.37887  2.77519  2.98518  4.58477  3.61503
          0.01930  4.35289  5.07524  0.61958  0.77255  0.57967  0.82117
    302   2.66698  5.03330  2.96194  2.42094  4.35313  3.06661  3.66096  3.80347  2.23071  3.33964  4.11321  2.64352  2.90370  2.77876  2.60033  2.30791  2.27960  3.41721  5.51777  4.14443    366 k - - -
          2.68618  4.42225  2.77519  2.73123  3.46354  2.40513  3.72494  3.29354  2.67741  2.69355  4.24690  2.90347  2.73739  3.18146  2.89801  2.37887  2.77519  2.98518  4.58477  3.61503
          0.01930  4.35289  5.07524  0.61958  0.77255  0.43122  1.04900
    303   2.06313  3.73932  2.46697  2.72926  3.15319  2.84256  3.80664  3.15469  2.70894  2.83073  3.69334  3.19984  3.95768  3.03802  3.12622  2.79363  2.66056  2.89409  5.15322  3.24921    367 a - - -
          2.68618  4.42225  2.77519  2.73123  3.46354  2.40513  3.72494  3.29354  2.67741  2.69355  4.24690  2.90347  2.73739  3.18146  2.89801  2.37887  2.77519  2.98518  4.58477  3.61503
          0.01809  4.41745  5.13980  0.61958  0.77255  0.48576  0.95510
    304   2.67841  5.00289  2.55336  2.44775  4.28098  3.47828  3.67897  3.16551  2.12281  2.90407  4.06532  2.73744  3.87303  2.80474  2.92440  2.03755  2.64354  3.35688  5.48109  4.11645    368 s - - -
          2.68618  4.42225  2.77519  2.73123  3.46354  2.40513  3.72494  3.29354  2.67741  2.69355  4.24690  2.90347  2.73739  3.18146  2.89801  2.37887  2.77519  2.98518  4.58477  3.61503
          0.01809  4.41745  5.13980  0.61958  0.77255  0.48576  0.95510
    305   2.70036  5.12527  2.96562  2.22511  4.44409  3.47553  3.66000  3.29277  2.23286  3.41420  4.17583  2.66602  3.86997  2.06520  2.62987  2.16804  2.92977  3.50235  5.56910  4.18603    369 q - - -
          2.68618  4.42225  2.77519  2.73123  3.46354  2.40513  3.72494  3.29354  2.67741  2.69355  4.24690  2.90347  2.73739  3.18146  2.89801  2.37887  2.77519  2.98518  4.58477  3.61503
          0.01809  4.41745  5.13980  0.61958  0.77255  0.48576  0.95510
    306   2.68003  4.25967  3.83066  3.26169  3.37009  3.72213  4.00637  2.06669  3.18105  2.45467  3.37285  3.01723  2.67020  3.45282  3.45669  2.99244  2.91442  1.96718  4.86073  2.83303    370 v - - -
          2.68618  4.42225  2.77519  2.73123  3.46354  2.40513  3.72494  3.29354  2.67741  2.69355  4.24690  2.90347  2.73739  3.18146  2.89801  2.37887  2.77519  2.98518  4.58477  3.61503
          0.01809  4.41745  5.13980  0.61958  0.77255  0.48576  0.95510
    307   2.69319  4.90975  3.07156  2.31009  4.15837  3.51181  3.70846  2.89520  1.90540  2.64604  3.98009  2.46486  3.90296  2.85431  2.92845  2.72130  2.61759  3.24266  5.40371  4.06892    371 k - - -
          2.68618  4.42225  2.77519  2.73123  3.46354  2.40513  3.72494  3.29354  2.67741  2.69355  4.24690  2.90347  2.73739  3.18146  2.89801  2.37887  2.77519  2.98518  4.58477  3.61503
          0.01809  4.41745  5.13980  0.61958  0.77255  0.48576  0.95510
    308   2.66585  4.29307  3.71326  2.77158  2.62485  3.68703  3.95648  2.36421  2.78250  2.32876  3.40096  3.49683  3.26255  3.35842  3.38374  2.61971  2.89778  2.05357  4.88793  3.67041    372 v - - -
          2.68618  4.42225  2.77519  2.73123  3.46354  2.40513  3.72494  3.29354  2.67741  2.69355  4.24690  2.90347  2.73739  3.18146  2.89801  2.37887  2.77519  2.98518  4.58477  3.61503
          0.01809  4.41745  5.13980  0.61958  0.77255  0.48576  0.95510
    309   2.47843  4.93693  3.04306  2.48863  3.40553  2.86189  3.69715  3.63573  2.27104  3.21624  4.01507  3.01275  3.28244  2.83402  2.29793  2.14862  2.91050  3.29069  5.43646  4.08858    373 s - - -
          2.68618  4.42225  2.77519  2.73123  3.46354  2.40513  3.72494  3.29354  2.67741  2.69355  4.24690  2.90347  2.73739  3.18146  2.89801  2.37887  2.77519  2.98518  4.58477  3.61503
          0.01809  4.41745  5.13980  0.61958  0.77255  0.48576  0.95510
    310   2.46248  5.05485  2.53234  2.42237  4.35104  3.46731  3.12403  3.80219  2.43278  2.91671  4.11465  2.49471  3.33163  2.78753  2.91561  2.48575  2.28472  3.42019  5.52420  4.14631    374 t - - -
          2.68618  4.42225  2.77519  2.73123  3.46354  2.40513  3.72494  3.29354  2.67741  2.69355  4.24690  2.90347  2.73739  3.18146  2.89801  2.37887  2.77519  2.98518  4.58477  3.61503
          0.01809  4.41745  5.13980  0.61958  0.77255  0.48576  0.95510
    311   2.45553  4.96019  3.03023  2.48610  4.25033  3.48443  3.70197  3.68020  2.10494  3.25379  3.33906  2.02754  3.88717  2.83566  2.93163  2.35593  2.66761  3.32655  5.46570  4.11434    375 n - - -
          2.68618  4.42225  2.77519  2.73123  3.46354  2.40513  3.72494  3.29354  2.67741  2.69355  4.24690  2.90347  2.73739  3.18146  2.89801  2.37887  2.77519  2.98518  4.58477  3.61503
          0.01809  4.41745  5.13980  0.61958  0.77255  0.48576  0.95510
    312   2.77481  5.28957  2.53931  1.76072  4.61887  3.44876  3.16462  4.10685  2.24865  3.58733  4.34207  2.20173  3.89212  2.81791  2.99218  2.27355  3.01389  3.67327  5.72400  4.30043    376 e - - -
          2.68618  4.42225  2.77519  2.73123  3.46354  2.40513  3.72494  3.29354  2.67741  2.69355  4.24690  2.90347  2.73739  3.18146  2.89801  2.37887  2.77519  2.98518  4.58477  3.61503
          0.01809  4.41745  5.13980  0.61958  0.77255  0.48576  0.95510
    313   2.68271  5.04101  2.99737  2.43887  4.33217  3.47903  3.11985  3.77797  2.08744  2.99473  4.09779  2.68499  3.37749  2.78703  2.34168  2.43906  2.67333  2.99840  5.50575  4.13612    377 k - - -
          2.68618  4.42225  2.77519  2.73123  3.46354  2.40513  3.72494  3.29354  2.67741  2.69355  4.24690  2.90347  2.73739  3.18146  2.89801  2.37887  2.77519  2.98518  4.58477  3.61503
          0.01809  4.41745  5.13980  0.61958  0.77255  0.48576  0.95510
    314   2.44439  4.79078  2.79088  2.36284  4.01332  3.51850  3.73673  2.70804  2.56300  3.04488  3.87441  3.07643  2.56621  2.90686  3.01604  2.54721  2.60689  2.75141  5.31581  3.99914    378 e - - -
          2.68618  4.42225  2.77519  2.73123  3.46354  2.40513  3.72494  3.29354  2.67741  2.69355  4.24690  2.90347  2.73739  3.18146  2.89801  2.37887  2.77519  2.98518  4.58477  3.61503
          0.01809  4.41745  5.13980  0.61958  0.77255  0.48576  0.95510
    315   2.68719  5.09691  2.67233  2.41264  4.40415  3.46853  3.22624  3.86253  2.40571  2.54613  4.14916  2.64924  3.86389  2.42335  2.39827  2.27436  2.91808  3.46762  5.55060  4.16682    379 s - - -
          2.68618  4.42225  2.77519  2.73123  3.46354  2.40513  3.72494  3.29354  2.67741  2.69355  4.24690  2.90347  2.73739  3.18146  2.89801  2.37887  2.77519  2.98518  4.58477  3.61503
          0.01809  4.41745  5.13980  0.61958  0.77255  0.48576  0.95510
    316   2.47379  4.19861  3.99581  2.66285  2.66845  3.76148  4.05614  2.17181  3.31945  2.00918  3.30767  3.68251  4.13202  3.56383  3.54874  2.72858  2.91326  2.04868  4.81559  3.61600    380 l - - -
          2.68618  4.42225  2.77519  2.73123  3.46354  2.40513  3.72494  3.29354  2.67741  2.69355  4.24690  2.90347  2.73739  3.18146  2.89801  2.37887  2.77519  2.98518  4.58477  3.61503
          0.01809  4.41745  5.13980  0.61958  0.77255  0.48576  0.95510
    317   2.45998  4.29990  3.77774  3.22191  3.48037  2.66158  4.03255  2.10558  3.15730  2.54390  3.45868  3.05432  4.08518  3.43736  3.45667  2.95383  2.59496  1.82976  4.96076  3.74550    381 v - - -
          2.68618  4.42225  2.77519  2.73123  3.46354  2.40513  3.72494  3.29354  2.67741  2.69355  4.24690  2.90347  2.73739  3.18146  2.89801  2.37887  2.77519  2.98518  4.58477  3.61503
          0.01809  4.41745  5.13980  0.61958  0.77255  0.48576  0.95510
    318   2.49065  4.91977  2.73730  2.19997  4.17063  3.05577  3.69723  3.59425  2.34073  2.19848  3.30773  3.01517  3.88704  2.83844  2.72215  2.69892  2.90797  3.25864  5.41305  4.06841    382 l - - -
          2.68618  4.42225  2.77519  2.73123  3.46354  2.40513  3.72494  3.29354  2.67741  2.69355  4.24690  2.90347  2.73739  3.18146  2.89801  2.37887  2.77519  2.98518  4.58477  3.61503
          0.01809  4.41745  5.13980  0.61958  0.77255  0.48576  0.95510
    319   2.71121  5.12241  2.63106  2.41192  4.42726  3.46903  3.67851  3.89165  2.42985  3.41243  4.18070  2.15260  2.56993  2.79312  2.28854  2.68965  2.94442  3.49610  5.57569  3.47819    383 n - - -
          2.68618  4.42225  2.77519  2.73123  3.46354  2.40513  3.72494  3.29354  2.67741  2.69355  4.24690  2.90347  2.73739  3.18146  2.89801  2.37887  2.77519  2.98518  4.58477  3.61503
          0.01809  4.41745  5.13980  0.61958  0.77255  0.48576  0.95510
    320   2.67434  4.47582  3.43464  2.87414  3.63071  3.61692  3.86680  2.64126  2.82918  2.14051  3.57905  2.95585  4.00345  2.79400  3.20778  1.94709  2.90850  2.48897  5.05276  3.80290    384 s - - -
          2.68618  4.42225  2.77519  2.73123  3.46354  2.40513  3.72494  3.29354  2.67741  2.69355  4.24690  2.90347  2.73739  3.18146  2.89801  2.37887  2.77519  2.98518  4.58477  3.61503
          0.07026  4.41745  2.88635  0.61958  0.77255  0.48576  0.95510
    321   2.75820  5.18480  3.02313  2.45992  4.53627  3.51102  2.68697  3.98800  1.99958  3.46847  4.23434  2.71998  3.89997  2.25865  2.26731  2.32765  2.97912  3.58151  5.59087  4.23190    385 k - - -
          2.68618  4.42225  2.77519  2.73123  3.46354  2.40513  3.72494  3.29354  2.67741  2.69355  4.24690  2.90347  2.73739  3.18146  2.89801  2.37887  2.77519  2.98518  4.58477  3.61503
          0.01905  4.36624  5.08859  0.61958  0.77255  0.56144  0.84487
    322   2.45315  5.12129  2.92507  2.09139  4.44453  3.45074  3.64500  3.90990  2.38051  3.41579  4.17355  2.62385  3.84960  2.38010  2.35810  2.42089  2.50893  3.50137  5.56828  4.17790    386 e - - -
          2.68618  4.42225  2.77519  2.73123  3.46354  2.40513  3.72494  3.29354  2.67741  2.69355  4.24690  2.90347  2.73739  3.18146  2.89801  2.37887  2.77519  2.98518  4.58477  3.61503
          0.01905  4.36624  5.08859  0.61958  0.77255  0.56144  0.84487
    323   2.66392  4.33409  3.63167  3.06726  2.91712  3.65930  3.92684  2.80633  3.00718  2.05726  2.93028  2.96388  4.04297  3.30199  3.33426  1.90202  2.89953  2.59428  4.90748  3.66583    387 s - - -
          2.68618  4.42225  2.77519  2.73123  3.46354  2.40513  3.72494  3.29354  2.67741  2.69355  4.24690  2.90347  2.73739  3.18146  2.89801  2.37887  2.77519  2.98518  4.58477  3.61503
          0.13807  4.36624  2.15187  0.61958  0.77255  0.56144  0.84487
    324   2.25910  4.70361  3.11259  2.56754  3.98280  3.44823  3.72274  3.38191  2.29534  2.67687  3.84761  3.05982  3.16461  2.89838  2.98363  2.20034  2.40622  3.07204  5.28683  3.97878    388 s - - -
          2.68618  4.42225  2.77519  2.73123  3.46354  2.40513  3.72494  3.29354  2.67741  2.69355  4.24690  2.90347  2.73739  3.18146  2.89801  2.37887  2.77519  2.98518  4.58477  3.61503
          0.02143  4.24959  4.97194  0.61958  0.77255  0.70357  0.68284
    325   2.66522  5.05226  2.53056  2.16381  4.34902  3.41431  3.64322  3.80266  2.41963  2.89861  4.11580  2.41770  2.92821  2.76366  2.90730  2.64803  2.39695  3.41803  5.52069  4.13597    389 e - - -
          2.68618  4.42225  2.77519  2.73123  3.46354  2.40513  3.72494  3.29354  2.67741  2.69355  4.24690  2.90347  2.73739  3.18146  2.89801  2.37887  2.77519  2.98518  4.58477  3.61503
          0.02143  4.24959  4.97194  0.61958  0.77255  0.70357  0.68284
    326   2.63015  4.74716  3.06756  2.21671  3.97154  2.99624  3.69152  3.37351  2.51296  3.00247  3.16398  3.03045  3.86669  2.58387  2.96156  2.22477  2.86397  2.56465  5.27219  3.95659    390 e - - -
          2.68618  4.42225  2.77519  2.73123  3.46354  2.40513  3.72494  3.29354  2.67741  2.69355  4.24690  2.90347  2.73739  3.18146  2.89801  2.37887  2.77519  2.98518  4.58477  3.61503
          0.02143  4.24959  4.97194  0.61958  0.77255  0.70357  0.68284
    327   2.62518  4.60048  2.56573  2.63149  3.15396  3.51187  3.73742  2.76211  2.61609  2.82872  3.12254  2.41554  3.89981  2.95036  3.04445  2.73317  2.57869  2.88855  5.14573  3.85860    391 n - - -
          2.68618  4.42225  2.77519  2.73123  3.46354  2.40513  3.72494  3.29354  2.67741  2.69355  4.24690  2.90347  2.73739  3.18146  2.89801  2.37887  2.77519  2.98518  4.58477  3.61503
          0.02143  4.24959  4.97194  0.61958  0.77255  0.70357  0.68284
    328   2.34803  4.29439  3.58001  3.01401  2.90597  3.61279  3.88922  2.48585  2.95798  2.49892  3.40526  3.39423  3.99762  2.80799  3.28982  2.19806  2.85390  2.20794  4.89346  3.66626    392 s - - -
          2.68618  4.42225  2.77519  2.73123  3.46354  2.40513  3.72494  3.29354  2.67741  2.69355  4.24690  2.90347  2.73739  3.18146  2.89801  2.37887  2.77519  2.98518  4.58477  3.61503
          0.09998  4.24959  2.51485  0.61958  0.77255  0.70357  0.68284
    329   2.68023  4.97582  2.95613  2.43566  4.28140  3.44331  3.63786  3.71033  1.77655  3.26133  4.05885  2.59384  3.84951  2.53005  2.75203  2.38459  2.91101  2.86877  5.44651  4.10451    393 k - - -
          2.68618  4.42225  2.77519  2.73123  3.46354  2.40513  3.72494  3.29354  2.67741  2.69355  4.24690  2.90347  2.73739  3.18146  2.89801  2.37887  2.77519  2.98518  4.58477  3.61503
          0.02316  4.17277  4.89512  0.61958  0.77255  0.77977  0.61343
    330   2.73840  5.10725  2.95270  2.17962  4.45253  2.90936  3.62528  3.88883  1.94428  3.38883  4.17431  2.95463  3.86874  2.74277  1.99048  2.48395  2.96071  3.50374  5.52570  4.18452    394 k - - -
          2.68618  4.42225  2.77519  2.73123  3.46354  2.40513  3.72494  3.29354  2.67741  2.69355  4.24690  2.90347  2.73739  3.18146  2.89801  2.37887  2.77519  2.98518  4.58477  3.61503
          0.02316  4.17277  4.89512  0.61958  0.77255  0.77977  0.61343
    331   2.63103  4.54346  3.26553  2.69603  3.05908  3.52750  3.74145  3.08164  2.14992  2.76420  3.63750  3.15815  3.91261  2.97212  2.46179  2.76148  2.61203  2.33915  5.09140  3.82369    395 k - - -
          2.68618  4.42225  2.77519  2.73123  3.46354  2.40513  3.72494  3.29354  2.67741  2.69355  4.24690  2.90347  2.73739  3.18146  2.89801  2.37887  2.77519  2.98518  4.58477  3.61503
          0.02316  4.17277  4.89512  0.61958  0.77255  0.77977  0.61343
    332   2.69535  5.14525  2.18542  2.30913  4.46874  3.38101  3.63903  3.93931  2.23757  3.44467  4.21440  2.50105  3.82302  2.75615  2.61883  2.04979  2.93505  3.52931  5.59920  4.19656    396 s - - -
          2.68618  4.42225  2.77519  2.73123  3.46354  2.40513  3.72494  3.29354  2.67741  2.69355  4.24690  2.90347  2.73739  3.18146  2.89801  2.37887  2.77519  2.98518  4.58477  3.61503
          0.02316  4.17277  4.89512  0.61958  0.77255  0.77977  0.61343
    333   2.70152  4.32516  3.81806  3.29032  3.46045  3.69704  4.11461  1.84587  3.18834  2.12277  3.43183  3.61237  4.13024  3.50398  3.47859  1.87965  2.97376  2.30351  5.03135  3.79132    397 i - - -
          2.68625  4.42232  2.77503  2.73130  3.46314  2.40520  3.72441  3.29361  2.67748  2.69319  4.24697  2.90354  2.73747  3.18153  2.89808  2.37894  2.77527  2.98525  4.58484  3.61510
          0.19580  2.34107  2.50590  1.21803  0.35071  0.77977  0.61343
    334   2.70025  5.16458  2.31068  2.05872  4.47764  3.34988  3.63079  3.95065  2.05130  3.45555  4.22978  2.46248  3.80770  2.75143  2.91789  2.65540  2.40583  3.54064  5.61203  4.20058    403 k - - -
          2.68618  4.42225  2.77519  2.73123  3.46354  2.40513  3.72494  3.29354  2.67741  2.69355  4.24690  2.90347  2.73739  3.18146  2.89801  2.37887  2.77519  2.98518  4.58477  3.61503
          0.02504  4.09576  4.81811  0.61958  0.77255  0.84566  0.56085
    335   2.17212  4.64170  3.02121  2.60748  3.72538  3.41014  3.74833  3.32084  2.64191  2.97593  3.84745  2.02374  3.88174  2.99106  3.05157  2.72462  2.90635  3.02722  5.12530  2.67875    404 n - - -
          2.68625  4.42232  2.77526  2.73130  3.46361  2.40520  3.72501  3.29361  2.67748  2.69362  4.24697  2.90301  2.73746  3.18153  2.89771  2.37894  2.77492  2.98525  4.58484  3.61510
          0.59250  0.82331  4.81811  0.14381  2.01028  0.31262  1.31500
    336   2.82859  5.33015  2.38562  1.38256  4.63880  3.45075  3.75009  4.12805  2.56179  3.62077  4.39112  2.57480  3.92035  2.53388  3.07443  2.77371  3.07256  3.70588  5.76789  3.27680    406 e - - -
          2.68618  4.42225  2.77519  2.73123  3.46354  2.40513  3.72494  3.29354  2.67741  2.69355  4.24690  2.90347  2.73739  3.18146  2.89801  2.37887  2.77519  2.98518  4.58477  3.61503
          0.01809  4.41745  5.13980  0.61958  0.77255  0.48576  0.95510
    337   2.67338  5.02231  2.55798  2.43538  4.30628  3.47405  3.14377  3.01383  2.28684  3.30091  4.07970  2.72181  3.86586  2.52810  2.62303  2.66971  2.63645  2.98204  5.49312  3.42547    407 k - - -
          2.68618  4.42225  2.77519  2.73123  3.46354  2.40513  3.72494  3.29354  2.67741  2.69355  4.24690  2.90347  2.73739  3.18146  2.89801  2.37887  2.77519  2.98518  4.58477  3.61503
          0.01809  4.41745  5.13980  0.61958  0.77255  0.48576  0.95510
    338   2.68743  3.69053  2.14729  2.25075  4.32750  3.47052  3.68344  3.77253  2.45469  3.32308  4.10367  2.97071  3.87362  2.53258  2.93576  2.06289  2.92187  3.02455  5.51563  4.14312    408 s - - -
          2.68618  4.42225  2.77519  2.73123  3.46354  2.40513  3.72494  3.29354  2.67741  2.69355  4.24690  2.90347  2.73739  3.18146  2.89801  2.37887  2.77519  2.98518  4.58477  3.61503
          0.01809  4.41745  5.13980  0.61958  0.77255  0.48576  0.95510
    339   2.75759  5.17569  3.04532  2.47234  4.51871  3.52172  3.09168  3.96978  2.00780  3.45884  3.50243  2.28957  3.90801  2.20979  2.25661  2.73148  2.97928  3.56734  5.58932  4.22908    409 k - - -
          2.68618  4.42225  2.77519  2.73123  3.46354  2.40513  3.72494  3.29354  2.67741  2.69355  4.24690  2.90347  2.73739  3.18146  2.89801  2.37887  2.77519  2.98518  4.58477  3.61503
          0.01809  4.41745  5.13980  0.61958  0.77255  0.48576  0.95510
    340   3.83400  5.15289  5.06727  4.74144  3.44539  4.67203  5.23479  2.70478  4.50987  0.41114  3.35245  4.96953  5.03378  4.73885  4.58329  4.36177  4.11338  2.87721  5.48514  4.32437    410 L - - -
          2.68618  4.42225  2.77519  2.73123  3.46354  2.40513  3.72494  3.29354  2.67741  2.69355  4.24690  2.90347  2.73739  3.18146  2.89801  2.37887  2.77519  2.98518  4.58477  3.61503
          0.01809  4.41745  5.13980  0.61958  0.77255  0.48576  0.95510
    341   2.47377  5.20762  2.45500  2.11374  4.54298  3.45257  2.82708  4.02460  1.92136  3.50744  4.25367  2.92105  3.86262  2.54532  2.90080  2.44015  2.94429  3.59360  5.64272  4.23299    411 k - - -
          2.68618  4.42225  2.77519  2.73123  3.46354  2.40513  3.72494  3.29354  2.67741  2.69355  4.24690  2.90347  2.73739  3.18146  2.89801  2.37887  2.77519  2.98518  4.58477  3.61503
          0.01809  4.41745  5.13980  0.61958  0.77255  0.48576  0.95510
    342   2.44313  5.10944  2.93125  2.13165  4.41939  3.00540  3.66412  3.88120  2.41914  3.40041  4.16320  2.72525  3.26617  2.06035  2.90530  2.48990  2.92117  3.48187  5.56562  3.43634    412 q - - -
          2.68622  4.42229  2.77524  2.73127  3.46358  2.40493  3.72499  3.29358  2.67745  2.69327  4.24694  2.90351  2.73744  3.18150  2.89805  2.37891  2.77524  2.98523  4.58481  3.61507
          0.11864  2.24418  5.13980  0.66310  0.72413  0.48576  0.95510
    343   3.46325  4.84957  4.60328  4.19292  2.54507  4.37890  3.97322  2.20330  3.98999  2.57943  3.81040  4.21630  4.73570  4.18058  4.12033  3.74769  3.70858  2.90126  4.22650  0.85260    415 y - - -
          2.68618  4.42225  2.77519  2.73123  3.46354  2.40513  3.72494  3.29354  2.67741  2.69355  4.24690  2.90347  2.73739  3.18146  2.89801  2.37887  2.77519  2.98518  4.58477  3.61503
          0.01809  4.41745  5.13980  0.61958  0.77255  0.48576  0.95510
    344   3.43291  4.71326  5.21485  4.69483  3.51694  4.79084  5.25143  0.84090  4.53484  1.92038  2.41872  4.89026  5.02061  4.70877  4.65192  4.18012  3.67872  2.00571  5.57540  4.44872    416 i - - -
          2.68618  4.42225  2.77519  2.73123  3.46354  2.40513  3.72494  3.29354  2.67741  2.69355  4.24690  2.90347  2.73739  3.18146  2.89801  2.37887  2.77519  2.98518  4.58477  3.61503
          0.01809  4.41745  5.13980  0.61958  0.77255  0.48576  0.95510
    345   2.69434  4.31859  3.96143  3.42666  3.58762  3.68176  4.20512  2.62141  3.33959  2.34966  3.55133  3.69630  4.15508  3.62354  3.61293  2.34632  2.15286  1.44793  5.10338  3.89238    417 v - - -
          2.68618  4.42225  2.77519  2.73123  3.46354  2.40513  3.72494  3.29354  2.67741  2.69355  4.24690  2.90347  2.73739  3.18146  2.89801  2.37887  2.77519  2.98518  4.58477  3.61503
          0.01809  4.41745  5.13980  0.61958  0.77255  0.48576  0.95510
    346   2.80969  5.07689  3.11648  2.57118  4.18031  3.57416  3.09501  3.79631  2.38471  3.33459  4.14753  1.91762  3.96667  2.86368  1.96210  2.81180  3.03141  3.44992  5.40716  2.99414    418 n - - -
          2.68618  4.42225  2.77519  2.73123  3.46354  2.40513  3.72494  3.29354  2.67741  2.69355  4.24690  2.90347  2.73739  3.18146  2.89801  2.37887  2.77519  2.98518  4.58477  3.61503
          0.01809  4.41745  5.13980  0.61958  0.77255  0.48576  0.95510
    347   1.79683  4.41512  3.67022  3.23100  4.14128  1.40414  4.24166  2.72124  3.22157  3.21367  4.07364  3.48661  3.96007  3.52078  3.56608  2.35400  2.92852  3.10388  5.53228  4.30399    419 g - - -
          2.68618  4.42225  2.77519  2.73123  3.46354  2.40513  3.72494  3.29354  2.67741  2.69355  4.24690  2.90347  2.73739  3.18146  2.89801  2.37887  2.77519  2.98518  4.58477  3.61503
          0.01809  4.41745  5.13980  0.61958  0.77255  0.48576  0.95510
    348   3.06578  5.35748  3.42016  2.77018  4.80196  3.74618  3.73651  4.18023  1.40105  3.60453  4.42042  3.23082  4.10852  2.32302  1.65705  2.58171  3.24772  3.81205  5.65508  4.41905    420 k - - -
          2.68618  4.42225  2.77519  2.73123  3.46354  2.40513  3.72494  3.29354  2.67741  2.69355  4.24690  2.90347  2.73739  3.18146  2.89801  2.37887  2.77519  2.98518  4.58477  3.61503
          0.01809  4.41745  5.13980  0.61958  0.77255  0.48576  0.95510
    349   2.67719  3.73997  2.68503  2.10944  4.25624  3.48055  2.86369  3.69416  2.45704  3.25989  4.04888  2.98560  3.02612  2.81054  2.93315  2.44977  2.90897  3.33697  5.46650  2.87315    421 e - - -
          2.68618  4.42225  2.77519  2.73123  3.46354  2.40513  3.72494  3.29354  2.67741  2.69355  4.24690  2.90347  2.73739  3.18146  2.89801  2.37887  2.77519  2.98518  4.58477  3.61503
          0.01809  4.41745  5.13980  0.61958  0.77255  0.48576  0.95510
    350   3.69741  4.94755  4.97060  4.60008  1.56704  4.58839  3.81147  2.52724  4.42746  2.69705  3.92959  4.35600  4.88643  4.38707  4.43137  3.93691  3.91693  3.20841  3.96132  0.94749    422 y - - -
          2.68618  4.42225  2.77519  2.73123  3.46354  2.40513  3.72494  3.29354  2.67741  2.69355  4.24690  2.90347  2.73739  3.18146  2.89801  2.37887  2.77519  2.98518  4.58477  3.61503
          0.01809  4.41745  5.13980  0.61958  0.77255  0.48576  0.95510
    351   2.73835  4.98373  1.97548  2.54552  4.54881  3.38826  3.90891  3.99659  2.76950  3.57132  4.37130  3.05453  3.93937  3.06066  3.25709  1.75813  1.85104  3.56686  5.76736  4.39518    423 s - - -
          2.68618  4.42225  2.77519  2.73123  3.46354  2.40513  3.72494  3.29354  2.67741  2.69355  4.24690  2.90347  2.73739  3.18146  2.89801  2.37887  2.77519  2.98518  4.58477  3.61503
          0.01809  4.41745  5.13980  0.61958  0.77255  0.48576  0.95510
    352   2.72517  5.21926  2.08734  2.18095  4.55440  3.45701  2.78693  4.03486  2.41423  3.51749  4.26651  2.92534  3.24893  2.55791  2.27753  2.68495  2.95851  3.60547  5.65226  4.24409    424 d - - -
          2.68618  4.42225  2.77519  2.73123  3.46354  2.40513  3.72494  3.29354  2.67741  2.69355  4.24690  2.90347  2.73739  3.18146  2.89801  2.37887  2.77519  2.98518  4.58477  3.61503
          0.01809  4.41745  5.13980  0.61958  0.77255  0.48576  0.95510
    353   2.71359  5.18002  2.35923  2.11692  4.50127  3.45451  3.67285  3.27366  2.43230  3.47495  4.23047  2.41042  3.86791  2.10286  2.92586  2.67989  2.62953  3.55825  5.62503  4.22103    425 q - - -
          2.68618  4.42225  2.77519  2.73123  3.46354  2.40513  3.72494  3.29354  2.67741  2.69355  4.24690  2.90347  2.73739  3.18146  2.89801  2.37887  2.77519  2.98518  4.58477  3.61503
          0.01809  4.41745  5.13980  0.61958  0.77255  0.48576  0.95510
    354   3.25935  5.85357  2.03323  0.76070  5.15290  3.46344  4.05059  4.69969  3.10505  4.18443  5.05759  2.93121  4.10907  3.22487  3.71755  3.12565  3.55846  4.25857  6.30960  4.79469    426 e - - -
          2.68618  4.42225  2.77519  2.73123  3.46354  2.40513  3.72494  3.29354  2.67741  2.69355  4.24690  2.90347  2.73739  3.18146  2.89801  2.37887  2.77519  2.98518  4.58477  3.61503
          0.01809  4.41745  5.13980  0.61958  0.77255  0.48576  0.95510
    355   2.79557  4.68086  3.49824  3.14104  3.46190  3.54014  4.04318  3.57531  3.13596  3.20440  4.14174  3.48042  4.11939  3.47921  3.47347  1.00025  3.15229  3.26114  4.99308  2.45649    427 s - - -
          2.68618  4.42225  2.77519  2.73123  3.46354  2.40513  3.72494  3.29354  2.67741  2.69355  4.24690  2.90347  2.73739  3.18146  2.89801  2.37887  2.77519  2.98518  4.58477  3.61503
          0.01809  4.41745  5.13980  0.61958  0.77255  0.48576  0.95510
    356   2.78479  5.24139  3.01670  1.94173  4.60597  3.52526  2.85556  4.06440  1.97219  3.52830  4.28785  2.70239  3.91757  2.48063  2.15119  2.74787  3.00571  3.64496  5.63741  4.27214    428 e - - -
          2.68618  4.42225  2.77519  2.73123  3.46354  2.40513  3.72494  3.29354  2.67741  2.69355  4.24690  2.90347  2.73739  3.18146  2.89801  2.37887  2.77519  2.98518  4.58477  3.61503
          0.01809  4.41745  5.13980  0.61958  0.77255  0.48576  0.95510
    357   2.47617  4.83316  3.09417  2.07201  3.37742  3.51086  3.72079  3.47240  2.53205  3.08852  3.28916  3.05416  3.90209  2.59878  2.98981  2.08606  2.60671  3.16018  5.34583  4.02001    429 e - - -
          2.68618  4.42225  2.77519  2.73123  3.46354  2.40513  3.72494  3.29354  2.67741  2.69355  4.24690  2.90347  2.73739  3.18146  2.89801  2.37887  2.77519  2.98518  4.58477  3.61503
          0.01809  4.41745  5.13980  0.61958  0.77255  0.48576  0.95510
    358   2.98020  4.51963  4.14863  3.56406  3.37452  4.02794  4.27113  2.63342  2.56339  1.28113  2.00593  3.88060  4.36291  3.66800  3.51114  3.32426  3.20606  2.58672  5.06825  3.90087    430 l - - -
          2.68618  4.42225  2.77519  2.73123  3.46354  2.40513  3.72494  3.29354  2.67741  2.69355  4.24690  2.90347  2.73739  3.18146  2.89801  2.37887  2.77519  2.98518  4.58477  3.61503
          0.01809  4.41745  5.13980  0.61958  0.77255  0.48576  0.95510
    359   2.82441  4.22795  4.49282  3.90644  3.29476  3.99595  4.32783  1.59045  3.75954  1.75646  3.26406  4.04840  4.34371  3.94923  3.88277  3.30197  2.46241  1.97640  4.90109  3.00079    431 i - - -
          2.68618  4.42225  2.77519  2.73123  3.46354  2.40513  3.72494  3.29354  2.67741  2.69355  4.24690  2.90347  2.73739  3.18146  2.89801  2.37887  2.77519  2.98518  4.58477  3.61503
          0.01809  4.41745  5.13980  0.61958  0.77255  0.48576  0.95510
    360   2.82193  5.25233  3.06193  2.28026  4.62313  3.55434  3.68341  4.06989  1.84443  3.53266  4.30161  2.64655  3.94425  2.49751  1.83624  2.50311  3.03865  3.66015  5.63727  4.29013    432 r - - -
          2.68618  4.42225  2.77519  2.73123  3.46354  2.40513  3.72494  3.29354  2.67741  2.69355  4.24690  2.90347  2.73739  3.18146  2.89801  2.37887  2.77519  2.98518  4.58477  3.61503
          0.01809  4.41745  5.13980  0.61958  0.77255  0.48576  0.95510
    361   2.73778  5.08330  3.05334  2.48755  4.38356  3.51904  2.60360  3.82676  1.81696  3.35738  4.14087  2.69040  3.90718  2.80075  2.51165  2.72939  2.65692  3.45441  5.52321  3.06290    433 k - - -
          2.68618  4.42225  2.77519  2.73123  3.46354  2.40513  3.72494  3.29354  2.67741  2.69355  4.24690  2.90347  2.73739  3.18146  2.89801  2.37887  2.77519  2.98518  4.58477  3.61503
          0.01809  4.41745  5.13980  0.61958  0.77255  0.48576  0.95510
    362   2.78724  2.55699  4.41089  3.83479  2.55616  3.89760  3.20093  2.63893  3.67364  1.84813  3.30793  3.92253  4.25848  3.84313  3.77856  3.19926  3.01851  2.45913  2.29652  3.13366    434 l - - -
          2.68618  4.42225  2.77519  2.73123  3.46354  2.40513  3.72494  3.29354  2.67741  2.69355  4.24690  2.90347  2.73739  3.18146  2.89801  2.37887  2.77519  2.98518  4.58477  3.61503
          0.01809  4.41745  5.13980  0.61958  0.77255  0.48576  0.95510
    363   3.21942  4.62737  4.67876  4.09530  3.23909  4.37984  4.65551  2.16227  3.93297  0.87846  2.59412  4.34992  4.63886  3.18427  4.08800  3.69069  3.43978  2.56078  5.14559  4.04955    435 l - - -
          2.68622  4.42229  2.77524  2.73127  3.46358  2.40517  3.72499  3.29358  2.67745  2.69359  4.24694  2.90351  2.73744  3.18150  2.89805  2.37844  2.77524  2.98523  4.58481  3.61507
          0.11864  2.24418  5.13980  0.66310  0.72413  0.48576  0.95510
    364   2.74147  5.16056  3.01541  2.28359  4.49616  3.50683  3.08682  3.94981  1.80205  3.44625  4.21163  2.98669  3.89727  2.77587  2.30658  2.34002  2.46624  3.54788  5.58518  4.21772    438 k - - -
          2.68618  4.42225  2.77519  2.73123  3.46354  2.40513  3.72494  3.29354  2.67741  2.69355  4.24690  2.90347  2.73739  3.18146  2.89801  2.37887  2.77519  2.98518  4.58477  3.61503
          0.01809  4.41745  5.13980  0.61958  0.77255  0.48576  0.95510
    365   2.82128  5.24819  2.86296  1.42087  4.57586  3.50262  3.08027  4.03487  2.05228  3.53284  4.31170  2.97963  3.93567  2.84362  2.86513  2.78466  2.64878  3.63450  5.67431  4.29528    439 e - - -
          2.68618  4.42225  2.77519  2.73123  3.46354  2.40513  3.72494  3.29354  2.67741  2.69355  4.24690  2.90347  2.73739  3.18146  2.89801  2.37887  2.77519  2.98518  4.58477  3.61503
          0.01809  4.41745  5.13980  0.61958  0.77255  0.48576  0.95510
    366   2.75397  5.22804  2.17444  1.99925  4.54569  3.45446  3.70057  4.02152  2.30777  3.52096  3.08025  2.04666  3.88742  2.81294  2.97438  2.71392  2.99132  3.60489  5.67185  4.26156    440 e - - -
          2.68618  4.42225  2.77519  2.73123  3.46354  2.40513  3.72494  3.29354  2.67741  2.69355  4.24690  2.90347  2.73739  3.18146  2.89801  2.37887  2.77519  2.98518  4.58477  3.61503
          0.01809  4.41745  5.13980  0.61958  0.77255  0.48576  0.95510
    367   3.58620  5.48976  3.79447  3.35297  5.00877  3.97187  4.20456  4.48593  0.47687  3.94429  4.90741  3.73960  4.45884  3.38709  2.71023  3.61120  3.81262  4.17453  5.85643  4.76984    441 K - - -
          2.68618  4.42225  2.77519  2.73123  3.46354  2.40513  3.72494  3.29354  2.67741  2.69355  4.24690  2.90347  2.73739  3.18146  2.89801  2.37887  2.77519  2.98518  4.58477  3.61503
          0.01809  4.41745  5.13980  0.61958  0.77255  0.48576  0.95510
    368   2.79710  5.25145  2.92968  1.91194  4.60288  2.68476  3.69441  4.06435  1.68183  3.54035  4.30551  2.71644  3.92133  2.80326  2.50164  2.75837  3.02394  3.64881  5.66256  4.28657    442 k - - -
          2.68618  4.42225  2.77519  2.73123  3.46354  2.40513  3.72494  3.29354  2.67741  2.69355  4.24690  2.90347  2.73739  3.18146  2.89801  2.37887  2.77519  2.98518  4.58477  3.61503
          0.01809  4.41745  5.13980  0.61958  0.77255  0.48576  0.95510
    369   1.69240  4.59311  3.33488  2.79062  3.82722  3.55609  3.85152  3.19233  2.72358  2.19212  3.74457  2.81986  3.97642  3.08550  2.79442  2.81132  2.64324  2.92567  5.20077  3.93379    443 a - - -
          2.68618  4.42225  2.77519  2.73123  3.46354  2.40513  3.72494  3.29354  2.67741  2.69355  4.24690  2.90347  2.73739  3.18146  2.89801  2.37887  2.77519  2.98518  4.58477  3.61503
          0.01809  4.41745  5.13980  0.61958  0.77255  0.48576  0.95510
    370   3.94789  5.12542  5.09636  4.79932  0.76110  4.74262  3.77311  3.47814  4.61147  2.32887  4.06142  4.43811  5.02053  4.49919  4.57084  4.10919  4.16087  3.44858  3.89081  1.70372    444 f - - -
          2.68618  4.42225  2.77519  2.73123  3.46354  2.40513  3.72494  3.29354  2.67741  2.69355  4.24690  2.90347  2.73739  3.18146  2.89801  2.37887  2.77519  2.98518  4.58477  3.61503
          0.01809  4.41745  5.13980  0.61958  0.77255  0.48576  0.95510
    371   3.09509  5.37481  3.30464  2.75735  4.81579  3.72916  3.77053  4.20566  1.12511  3.63822  4.46390  2.16257  4.12259  2.89298  2.20609  3.06466  3.28662  3.83893  5.69046  4.44732    445 k - - -
          2.68618  4.42225  2.77519  2.73123  3.46354  2.40513  3.72494  3.29354  2.67741  2.69355  4.24690  2.90347  2.73739  3.18146  2.89801  2.37887  2.77519  2.98518  4.58477  3.61503
          0.01809  4.41745  5.13980  0.61958  0.77255  0.48576  0.95510
    372   2.48671  5.22247  2.95408  1.83345  4.56664  3.51837  3.70250  4.01870  2.36548  3.50882  4.28313  2.99784  3.93058  1.88070  2.28423  2.77092  3.02945  3.61681  5.64158  4.27614    446 e - - -
          2.68618  4.42225  2.77519  2.73123  3.46354  2.40513  3.72494  3.29354  2.67741  2.69355  4.24690  2.90347  2.73739  3.18146  2.89801  2.37887  2.77519  2.98518  4.58477  3.61503
          0.01809  4.41745  5.13980  0.61958  0.77255  0.48576  0.95510
    373   2.07446  2.74923  4.33635  3.84163  3.66784  3.53480  4.42460  2.70504  3.72273  2.69761  3.64533  3.87775  4.13119  3.94384  3.89515  2.48126  2.96556  1.24019  5.19349  4.00972    447 v - - -
          2.68618  4.42225  2.77519  2.73123  3.46354  2.40513  3.72494  3.29354  2.67741  2.69355  4.24690  2.90347  2.73739  3.18146  2.89801  2.37887  2.77519  2.98518  4.58477  3.61503
          0.01809  4.41745  5.13980  0.61958  0.77255  0.48576  0.95510
    374   3.30359  5.25660  3.18621  3.14333  4.72211  3.65810  4.52937  4.59411  3.50549  4.18082  5.15924  0.47055  4.34905  3.83249  3.85452  3.36729  3.72006  4.15501  5.95834  4.65393    448 N - - -
          2.68618  4.42225  2.77519  2.73123  3.46354  2.40513  3.72494  3.29354  2.67741  2.69355  4.24690  2.90347  2.73739  3.18146  2.89801  2.37887  2.77519  2.98518  4.58477  3.61503
          0.01809  4.41745  5.13980  0.61958  0.77255  0.48576  0.95510
    375   3.18787  5.40588  3.20132  2.79137  4.80120  3.73588  3.85375  4.22872  1.86204  3.67663  4.54353  3.26033  4.17821  1.05669  2.51694  3.16030  3.39349  3.88387  5.73533  4.48788    449 q - - -
          2.68618  4.42225  2.77519  2.73123  3.46354  2.40513  3.72494  3.29354  2.67741  2.69355  4.24690  2.90347  2.73739  3.18146  2.89801  2.37887  2.77519  2.98518  4.58477  3.61503
          0.01809  4.41745  5.13980  0.61958  0.77255  0.48576  0.95510
    376   2.80730  4.32189  4.13331  3.58717  3.53010  3.89579  4.29844  1.39144  3.49002  2.48254  3.48147  3.10426  4.29594  3.76342  3.73589  3.20439  2.31661  1.86747  5.09377  3.88525    450 i - - -
          2.68618  4.42225  2.77519  2.73123  3.46354  2.40513  3.72494  3.29354  2.67741  2.69355  4.24690  2.90347  2.73739  3.18146  2.89801  2.37887  2.77519  2.98518  4.58477  3.61503
          0.01809  4.41745  5.13980  0.61958  0.77255  0.48576  0.95510
    377   2.75130  4.61607  3.36883  2.85852  3.52444  3.62708  3.20701  3.19217  2.80630  2.85746  3.74653  3.29828  2.75929  3.15751  3.18365  2.89292  2.45471  2.94073  4.98212  1.77092    451 y - - -
          2.68618  4.42225  2.77519  2.73123  3.46354  2.40513  3.72494  3.29354  2.67741  2.69355  4.24690  2.90347  2.73739  3.18146  2.89801  2.37887  2.77519  2.98518  4.58477  3.61503
          0.01809  4.41745  5.13980  0.61958  0.77255  0.48576  0.95510
    378   3.74438  5.47460  4.30016  3.73529  4.97750  4.07947  4.38268  4.59104  2.66937  4.00626  5.01911  4.03848  4.58043  3.60028  0.39455  3.82040  3.98882  4.29696  5.85135  4.81932    452 R - - -
          2.68618  4.42225  2.77519  2.73123  3.46354  2.40513  3.72494  3.29354  2.67741  2.69355  4.24690  2.90347  2.73739  3.18146  2.89801  2.37887  2.77519  2.98518  4.58477  3.61503
          0.01809  4.41745  5.13980  0.61958  0.77255  0.48576  0.95510
    379   2.83378  5.13366  1.32481  2.48345  4.68406  3.39403  3.94267  4.14367  2.84719  3.70680  4.51533  3.01485  3.97232  3.09842  3.36118  2.22146  2.12290  3.70436  5.89368  4.48984    453 d - - -
          2.68618  4.42225  2.77519  2.73123  3.46354  2.40513  3.72494  3.29354  2.67741  2.69355  4.24690  2.90347  2.73739  3.18146  2.89801  2.37887  2.77519  2.98518  4.58477  3.61503
          0.01809  4.41745  5.13980  0.61958  0.77255  0.48576  0.95510
    380   3.03120  5.46008  2.51318  1.95002  4.85186  3.44480  3.94626  4.35142  2.85259  3.86797  4.69797  1.13380  4.03389  3.10567  3.36434  2.56112  3.32291  3.92669  6.02397  4.57863    454 n - - -
          2.68618  4.42225  2.77519  2.73123  3.46354  2.40513  3.72494  3.29354  2.67741  2.69355  4.24690  2.90347  2.73739  3.18146  2.89801  2.37887  2.77519  2.98518  4.58477  3.61503
          0.01809  4.41745  5.13980  0.61958  0.77255  0.48576  0.95510
    381   2.69336  4.79582  3.13706  1.68158  3.26609  3.53996  3.75218  2.95523  2.57568  3.00122  3.85966  3.09713  3.93086  2.38996  3.02124  2.75633  2.92509  2.82601  5.31041  3.99352    455 e - - -
          2.68618  4.42225  2.77519  2.73123  3.46354  2.40513  3.72494  3.29354  2.67741  2.69355  4.24690  2.90347  2.73739  3.18146  2.89801  2.37887  2.77519  2.98518  4.58477  3.61503
          0.01809  4.41745  5.13980  0.61958  0.77255  0.48576  0.95510
    382   2.82539  5.29470  2.45741  2.39288  4.63805  3.46699  3.74742  4.11487  1.45275  3.60534  4.37739  2.40080  3.92807  2.86615  2.98616  2.31379  3.06875  3.69399  5.74602  4.33839    456 k - - -
          2.68618  4.42225  2.77519  2.73123  3.46354  2.40513  3.72494  3.29354  2.67741  2.69355  4.24690  2.90347  2.73739  3.18146  2.89801  2.37887  2.77519  2.98518  4.58477  3.61503
          0.01809  4.41745  5.13980  0.61958  0.77255  0.48576  0.95510
    383   0.95865  4.45339  4.14964  3.73719  3.91126  3.63884  4.58238  2.06412  3.64716  2.72189  3.83579  3.90228  4.25628  3.95698  3.90121  3.05806  3.14565  2.43570  5.53941  4.31935    457 a - - -
          2.68618  4.42225  2.77519  2.73123  3.46354  2.40513  3.72494  3.29354  2.67741  2.69355  4.24690  2.90347  2.73739  3.18146  2.89801  2.37887  2.77519  2.98518  4.58477  3.61503
          0.01809  4.41745  5.13980  0.61958  0.77255  0.48576  0.95510
    384   2.22978  4.97850  3.68053  3.13424  4.61662  3.64883  4.01208  3.96671  2.41592  3.54025  4.43736  3.48156  4.17076  3.18389  0.91392  3.07215  3.28930  3.61125  5.68668  4.49352    458 r - - -
          2.68618  4.42225  2.77519  2.73123  3.46354  2.40513  3.72494  3.29354  2.67741  2.69355  4.24690  2.90347  2.73739  3.18146  2.89801  2.37887  2.77519  2.98518  4.58477  3.61503
          0.01809  4.41745  5.13980  0.61958  0.77255  0.48576  0.95510
    385   2.73705  4.99280  2.91402  2.24657  4.35582  3.45641  3.79309  3.78692  2.60029  3.36956  4.17507  2.23537  3.92469  2.93894  3.06781  1.58298  3.00174  2.89641  5.58187  4.22386    459 s - - -
          2.68618  4.42225  2.77519  2.73123  3.46354  2.40513  3.72494  3.29354  2.67741  2.69355  4.24690  2.90347  2.73739  3.18146  2.89801  2.37887  2.77519  2.98518  4.58477  3.61503
          0.01809  4.41745  5.13980  0.61958  0.77255  0.48576  0.95510
    386   2.77233  5.26978  2.24220  1.90131  4.59590  3.44871  3.71225  4.07945  2.49744  3.56896  4.32776  2.91698  3.89324  2.17852  3.00278  2.26691  2.45353  3.65259  5.71297  4.29296    460 e - - -
          2.68618  4.42225  2.77519  2.73123  3.46354  2.40513  3.72494  3.29354  2.67741  2.69355  4.24690  2.90347  2.73739  3.18146  2.89801  2.37887  2.77519  2.98518  4.58477  3.61503
          0.01809  4.41745  5.13980  0.61958  0.77255  0.48576  0.95510
    387   3.47103  4.73436  5.29847  4.74927  3.43342  4.85317  5.25125  0.93621  4.60995  1.63127  2.38127  4.94364  5.03304  4.71160  4.69518  4.22542  3.70231  2.08746  5.51479  4.43304    461 i - - -
          2.68618  4.42225  2.77519  2.73123  3.46354  2.40513  3.72494  3.29354  2.67741  2.69355  4.24690  2.90347  2.73739  3.18146  2.89801  2.37887  2.77519  2.98518  4.58477  3.61503
          0.01809  4.41745  5.13980  0.61958  0.77255  0.48576  0.95510
    388   3.04096  4.46685  4.46720  3.93421  3.55280  4.21189  4.59929  1.06182  3.76474  2.26529  3.44605  4.18646  4.56228  3.11030  3.97170  3.54341  3.28933  1.74695  5.28068  4.08388    462 i - - -
          2.68618  4.42225  2.77519  2.73123  3.46354  2.40513  3.72494  3.29354  2.67741  2.69355  4.24690  2.90347  2.73739  3.18146  2.89801  2.37887  2.77519  2.98518  4.58477  3.61503
          0.01809  4.41745  5.13980  0.61958  0.77255  0.48576  0.95510
    389   3.38058  4.64874  5.27909  4.71969  3.42579  4.75154  5.15423  1.55886  4.59235  1.22766  2.63929  4.86916  4.95541  4.67146  4.65239  4.11276  3.61127  1.53049  5.44204  4.35926    463 l - - -
          2.68618  4.42225  2.77519  2.73123  3.46354  2.40513  3.72494  3.29354  2.67741  2.69355  4.24690  2.90347  2.73739  3.18146  2.89801  2.37887  2.77519  2.98518  4.58477  3.61503
          0.01809  4.41745  5.13980  0.61958  0.77255  0.48576  0.95510
    390   2.99989  5.51053  2.17216  1.08442  4.83452  3.44300  3.88738  4.31802  2.80234  3.82958  4.64047  2.91629  4.00176  3.03267  3.35075  2.92072  2.46234  3.89663  5.99410  4.53247    464 e - - -
          2.68618  4.42225  2.77519  2.73123  3.46354  2.40513  3.72494  3.29354  2.67741  2.69355  4.24690  2.90347  2.73739  3.18146  2.89801  2.37887  2.77519  2.98518  4.58477  3.61503
          0.01809  4.41745  5.13980  0.61958  0.77255  0.48576  0.95510
    391   3.00754  4.37185  4.78908  4.19449  2.41364  4.20519  4.52655  1.81539  4.03295  1.61705  1.93922  4.30165  4.50745  4.15287  4.09807  3.52211  2.71865  2.34627  4.97432  3.83963    465 l - - -
          2.68618  4.42225  2.77519  2.73123  3.46354  2.40513  3.72494  3.29354  2.67741  2.69355  4.24690  2.90347  2.73739  3.18146  2.89801  2.37887  2.77519  2.98518  4.58477  3.61503
          0.01809  4.41745  5.13980  0.61958  0.77255  0.48576  0.95510
    392   2.60670  4.73932  3.16544  2.73070  4.42591  3.34771  3.95580  3.86545  2.78486  3.46025  4.25784  2.45204  2.58188  3.11770  3.22741  1.55253  2.21391  3.42411  5.67102  4.35090    466 s - - -
          2.68618  4.42225  2.77519  2.73123  3.46354  2.40513  3.72494  3.29354  2.67741  2.69355  4.24690  2.90347  2.73739  3.18146  2.89801  2.37887  2.77519  2.98518  4.58477  3.61503
          0.01809  4.41745  5.13980  0.61958  0.77255  0.48576  0.95510
    393   2.68600  3.69351  3.00144  2.27021  4.30179  3.48182  2.92853  3.74230  2.08818  3.29659  4.08074  2.98479  2.71723  2.80464  2.90512  2.16865  2.91792  3.37607  5.49181  4.12823    467 k - - -
          2.68618  4.42225  2.77519  2.73123  3.46354  2.40513  3.72494  3.29354  2.67741  2.69355  4.24690  2.90347  2.73739  3.18146  2.89801  2.37887  2.77519  2.98518  4.58477  3.61503
          0.01809  4.41745  5.13980  0.61958  0.77255  0.48576  0.95510
    394   2.76048  5.21697  2.93681  2.07686  4.56185  3.49379  3.67938  4.02652  1.82265  3.50901  4.26909  2.46689  3.90017  2.78634  2.53092  2.10318  2.98855  3.61002  5.63819  4.25600    468 k - - -
          2.68618  4.42225  2.77519  2.73123  3.46354  2.40513  3.72494  3.29354  2.67741  2.69355  4.24690  2.90347  2.73739  3.18146  2.89801  2.37887  2.77519  2.98518  4.58477  3.61503
          0.01809  4.41745  5.13980  0.61958  0.77255  0.48576  0.95510
    395   3.63282  4.87996  5.46082  4.89009  3.27787  4.99502  5.31877  1.52496  4.75152  0.85308  2.50656  5.09982  5.09405  4.73452  4.77448  4.36906  3.84674  2.39259  5.44680  4.44647    469 l - - -
          2.68618  4.42225  2.77519  2.73123  3.46354  2.40513  3.72494  3.29354  2.67741  2.69355  4.24690  2.90347  2.73739  3.18146  2.89801  2.37887  2.77519  2.98518  4.58477  3.61503
          0.01809  4.41745  5.13980  0.61958  0.77255  0.48576  0.95510
    396   3.60796  4.86815  5.44643  4.85825  2.72223  4.92118  5.19892  1.85333  4.71904  0.81560  2.25146  5.03863  5.02643  4.65945  4.70965  4.28140  3.81509  2.57927  5.32791  4.32251    470 l - - -
          2.68618  4.42225  2.77519  2.73123  3.46354  2.40513  3.72494  3.29354  2.67741  2.69355  4.24690  2.90347  2.73739  3.18146  2.89801  2.37887  2.77519  2.98518  4.58477  3.61503
          0.01809  4.41745  5.13980  0.61958  0.77255  0.48576  0.95510
    397   2.76837  5.27607  2.15612  1.88189  4.60648  3.45103  3.70370  4.09214  2.47676  3.57427  4.32912  2.91665  3.89023  2.39752  2.64957  2.06012  3.00665  3.66055  5.71151  4.29170    471 e - - -
          2.68618  4.42225  2.77519  2.73123  3.46354  2.40513  3.72494  3.29354  2.67741  2.69355  4.24690  2.90347  2.73739  3.18146  2.89801  2.37887  2.77519  2.98518  4.58477  3.61503
          0.01809  4.41745  5.13980  0.61958  0.77255  0.48576  0.95510
    398   2.67366  4.54218  3.33627  2.51112  3.10735  3.58921  3.83293  3.08061  2.76322  1.96874  3.64259  2.85625  3.97904  3.08864  3.16438  2.19751  2.61296  2.83204  5.10655  3.84228    472 l - - -
          2.68618  4.42225  2.77519  2.73123  3.46354  2.40513  3.72494  3.29354  2.67741  2.69355  4.24690  2.90347  2.73739  3.18146  2.89801  2.37887  2.77519  2.98518  4.58477  3.61503
          0.01809  4.41745  5.13980  0.61958  0.77255  0.48576  0.95510
    399   3.53695  4.81314  5.30435  4.74572  1.47951  4.80032  4.92280  1.93847  4.59754  1.12661  3.05773  4.87048  4.96204  4.58633  4.61326  4.15594  3.75181  2.53226  5.10263  3.85119    473 l - - -
          2.68618  4.42225  2.77519  2.73123  3.46354  2.40513  3.72494  3.29354  2.67741  2.69355  4.24690  2.90347  2.73739  3.18146  2.89801  2.37887  2.77519  2.98518  4.58477  3.61503
          0.01809  4.41745  5.13980  0.61958  0.77255  0.48576  0.95510
    400   2.71029  5.16793  2.58937  2.04941  4.48900  3.45939  3.66926  3.25019  2.23687  3.46144  4.21809  2.93431  3.86813  1.90261  2.90634  2.45155  2.94333  3.54611  5.61211  4.21300    474 q - - -
          2.68618  4.42225  2.77519  2.73123  3.46354  2.40513  3.72494  3.29354  2.67741  2.69355  4.24690  2.90347  2.73739  3.18146  2.89801  2.37887  2.77519  2.98518  4.58477  3.61503
          0.01809  4.41745  5.13980  0.61958  0.77255  0.48576  0.95510
    401   2.90474  5.24672  2.95759  2.31496  4.63400  3.55415  3.77719  4.06674  1.36557  3.56689  4.36969  3.06532  4.00211  2.90522  2.76270  1.91471  3.14003  3.67967  5.69671  4.36180    475 k - - -
          2.68618  4.42225  2.77519  2.73123  3.46354  2.40513  3.72494  3.29354  2.67741  2.69355  4.24690  2.90347  2.73739  3.18146  2.89801  2.37887  2.77519  2.98518  4.58477  3.61503
          0.01809  4.41745  5.13980  0.61958  0.77255  0.48576  0.95510
    402   2.45179  4.85923  3.08497  2.52806  4.09752  3.50744  3.71374  3.14969  2.06961  3.11871  3.93471  2.77061  3.89855  2.58162  2.96999  2.48014  2.43172  2.61830  5.36690  4.03653    476 k - - -
          2.68618  4.42225  2.77519  2.73123  3.46354  2.40513  3.72494  3.29354  2.67741  2.69355  4.24690  2.90347  2.73739  3.18146  2.89801  2.37887  2.77519  2.98518  4.58477  3.61503
          0.01809  4.41745  5.13980  0.61958  0.77255  0.48576  0.95510
    403   2.67258  3.11057  3.16180  2.29315  3.94928  3.53437  2.95345  3.34647  2.39959  2.98687  3.24587  3.10293  3.92201  2.62163  3.02510  2.74620  2.42818  2.73846  5.27020  3.96505    477 e - - -
          2.68619  4.42226  2.77521  2.73124  3.46355  2.40514  3.72496  3.29355  2.67723  2.69356  4.24691  2.90348  2.73741  3.18147  2.89802  2.37888  2.77521  2.98519  4.58478  3.61504
          0.07822  2.66813  5.13980  0.38082  1.14979  0.48576  0.95510
    404   2.67932  5.04162  2.44816  2.23808  4.32978  2.79300  3.67060  2.98502  2.28773  2.93473  4.09905  2.96482  3.24952  2.79018  2.91669  2.33794  2.91120  3.40144  5.51058  4.13614    479 e - - -
          2.68618  4.42225  2.77519  2.73123  3.46354  2.40513  3.72494  3.29354  2.67741  2.69355  4.24690  2.90347  2.73739  3.18146  2.89801  2.37887  2.77519  2.98518  4.58477  3.61503
          0.01809  4.41745  5.13980  0.61958  0.77255  0.48576  0.95510
    405   2.76384  5.21128  2.47731  1.91687  4.52087  3.45508  3.71698  3.20595  2.50801  3.50441  4.27467  1.92397  3.89622  2.83507  3.00898  2.31824  3.00373  3.58462  5.66773  4.26128    480 e - - -
          2.68618  4.42225  2.77519  2.73123  3.46354  2.40513  3.72494  3.29354  2.67741  2.69355  4.24690  2.90347  2.73739  3.18146  2.89801  2.37887  2.77519  2.98518  4.58477  3.61503
          0.01809  4.41745  5.13980  0.61958  0.77255  0.48576  0.95510
    406   3.59101  4.85541  5.38707  4.81940  1.92898  4.88112  5.05928  1.91516  4.67536  0.87518  3.01761  4.96992  5.01133  4.63904  4.67917  4.24213  3.80241  2.54955  5.20770  4.04159    481 l - - -
          2.68618  4.42225  2.77519  2.73123  3.46354  2.40513  3.72494  3.29354  2.67741  2.69355  4.24690  2.90347  2.73739  3.18146  2.89801  2.37887  2.77519  2.98518  4.58477  3.61503
          0.01809  4.41745  5.13980  0.61958  0.77255  0.48576  0.95510
    407   2.35285  5.18413  2.95084  1.84493  4.52248  3.48215  3.66359  3.98906  2.02501  3.47716  4.23287  2.95638  3.88076  2.40108  2.54109  2.46108  2.95519  3.57250  5.61227  4.22589    482 e - - -
          2.68618  4.42225  2.77519  2.73123  3.46354  2.40513  3.72494  3.29354  2.67741  2.69355  4.24690  2.90347  2.73739  3.18146  2.89801  2.37887  2.77519  2.98518  4.58477  3.61503
          0.01809  4.41745  5.13980  0.61958  0.77255  0.48576  0.95510
    408   2.77449  5.24848  2.14403  2.16780  4.57072  3.45061  3.72047  4.04837  2.51106  3.54889  4.31392  2.92443  3.89791  2.40367  3.01497  1.91741  2.41131  3.63050  5.70182  4.28727    483 s - - -
          2.68618  4.42225  2.77519  2.73123  3.46354  2.40513  3.72494  3.29354  2.67741  2.69355  4.24690  2.90347  2.73739  3.18146  2.89801  2.37887  2.77519  2.98518  4.58477  3.61503
          0.01809  4.41745  5.13980  0.61958  0.77255  0.48576  0.95510
    409   2.68398  4.80469  2.60605  2.56537  4.01735  3.52328  3.18920  2.69875  2.56021  2.13620  3.88240  2.75061  3.91661  2.50302  3.01023  2.74042  2.91571  3.12388  5.31906  4.00060    484 l - - -
          2.68618  4.42225  2.77519  2.73123  3.46354  2.40513  3.72494  3.29354  2.67741  2.69355  4.24690  2.90347  2.73739  3.18146  2.89801  2.37887  2.77519  2.98518  4.58477  3.61503
          0.01809  4.41745  5.13980  0.61958  0.77255  0.48576  0.95510
    410   3.40819  4.64937  5.34765  4.82270  3.62605  4.87045  5.37398  1.35134  4.71739  1.38658  3.39927  4.98931  5.07831  4.85973  4.82190  4.25667  3.65103  1.30387  5.67648  4.55088    485 v - - -
          2.68618  4.42225  2.77519  2.73123  3.46354  2.40513  3.72494  3.29354  2.67741  2.69355  4.24690  2.90347  2.73739  3.18146  2.89801  2.37887  2.77519  2.98518  4.58477  3.61503
          0.01809  4.41745  5.13980  0.61958  0.77255  0.48576  0.95510
    411   1.82462  5.06029  2.94585  2.24051  4.40890  3.47711  3.73970  3.84846  1.98653  3.39721  4.18732  3.00879  3.91370  2.86938  2.93865  2.11603  2.98834  3.46914  5.58275  4.22135    486 a - - -
          2.68618  4.42225  2.77519  2.73123  3.46354  2.40513  3.72494  3.29354  2.67741  2.69355  4.24690  2.90347  2.73739  3.18146  2.89801  2.37887  2.77519  2.98518  4.58477  3.61503
          0.01809  4.41745  5.13980  0.61958  0.77255  0.48576  0.95510
    412   3.63751  5.26550  4.30528  4.24329  5.13993  3.92428  5.24217  4.87034  4.35606  4.41569  5.50943  4.48180  0.24208  4.72416  4.50802  3.82878  4.12484  4.44413  6.13600  5.27762    487 P - - -
          2.68618  4.42225  2.77519  2.73123  3.46354  2.40513  3.72494  3.29354  2.67741  2.69355  4.24690  2.90347  2.73739  3.18146  2.89801  2.37887  2.77519  2.98518  4.58477  3.61503
          0.01809  4.41745  5.13980  0.61958  0.77255  0.48576  0.95510
    413   1.04992  4.40134  3.78276  3.35203  3.99288  3.38692  4.28762  3.23510  3.29268  2.29380  3.95969  3.57907  4.02261  3.61093  3.59650  2.37139  2.97056  2.92681  5.44464  4.21479    488 a - - -
          2.68618  4.42225  2.77519  2.73123  3.46354  2.40513  3.72494  3.29354  2.67741  2.69355  4.24690  2.90347  2.73739  3.18146  2.89801  2.37887  2.77519  2.98518  4.58477  3.61503
          0.01809  4.41745  5.13980  0.61958  0.77255  0.48576  0.95510
    414   2.94399  4.43577  4.39421  3.86766  3.69222  4.05545  4.60938  1.82170  3.76550  2.45278  3.57869  4.10788  4.48459  4.04506  4.00910  3.40099  1.37954  1.69969  5.37900  4.17338    489 t - - -
          2.68618  4.42225  2.77519  2.73123  3.46354  2.40513  3.72494  3.29354  2.67741  2.69355  4.24690  2.90347  2.73739  3.18146  2.89801  2.37887  2.77519  2.98518  4.58477  3.61503
          0.01809  4.41745  5.13980  0.61958  0.77255  0.48576  0.95510
    415   3.39672  4.66850  5.28481  4.72086  2.72017  4.74517  5.10786  1.26549  4.58845  1.25767  3.16674  4.86295  4.94269  4.64433  4.63380  4.10374  3.62422  1.91117  5.37336  4.27607    490 l - - -
          2.68618  4.42225  2.77519  2.73123  3.46354  2.40513  3.72494  3.29354  2.67741  2.69355  4.24690  2.90347  2.73739  3.18146  2.89801  2.37887  2.77519  2.98518  4.58477  3.61503
          0.01809  4.41745  5.13980  0.61958  0.77255  0.48576  0.95510
    416   2.98374  4.90807  3.42482  2.97518  3.92130  3.75055  4.01722  2.43320  2.71290  2.80923  3.90888  3.42114  4.19342  1.16331  3.02154  3.10031  3.23807  3.03745  5.39259  4.07743    491 q - - -
          2.68618  4.42225  2.77519  2.73123  3.46354  2.40513  3.72494  3.29354  2.67741  2.69355  4.24690  2.90347  2.73739  3.18146  2.89801  2.37887  2.77519  2.98518  4.58477  3.61503
          0.01809  4.41745  5.13980  0.61958  0.77255  0.48576  0.95510
    417   2.67480  4.90930  3.05227  2.49734  4.16178  3.49580  3.70001  3.15467  2.28507  3.17566  3.98090  2.56642  2.98672  2.63503  2.95227  2.47674  2.21713  2.93973  5.40746  4.06503    492 t - - -
          2.68618  4.42225  2.77519  2.73123  3.46354  2.40513  3.72494  3.29354  2.67741  2.69355  4.24690  2.90347  2.73739  3.18146  2.89801  2.37887  2.77519  2.98518  4.58477  3.61503
          0.01809  4.41745  5.13980  0.61958  0.77255  0.48576  0.95510
    418   2.20207  4.63779  3.24064  2.90616  4.60869  2.04741  4.15461  4.06492  3.04191  3.66627  4.45753  2.38992  3.92312  3.33807  3.46851  1.35590  2.97939  3.53149  5.86330  4.56616    493 s - - -
          2.68618  4.42225  2.77519  2.73123  3.46354  2.40513  3.72494  3.29354  2.67741  2.69355  4.24690  2.90347  2.73739  3.18146  2.89801  2.37887  2.77519  2.98518  4.58477  3.61503
          0.01809  4.41745  5.13980  0.61958  0.77255  0.48576  0.95510
    419   2.69855  4.59200  2.82593  2.76723  3.71580  3.04041  3.84220  2.74139  2.78306  2.83468  3.70827  3.23053  3.98804  3.10152  3.19158  2.54868  2.93975  2.89626  5.12351  1.82709    494 y - - -
          2.68618  4.42225  2.77519  2.73123  3.46354  2.40513  3.72494  3.29354  2.67741  2.69355  4.24690  2.90347  2.73739  3.18146  2.89801  2.37887  2.77519  2.98518  4.58477  3.61503
          0.01809  4.41745  5.13980  0.61958  0.77255  0.48576  0.95510
    420   2.94027  5.50639  1.51629  1.95705  4.81599  3.44025  2.98657  4.32346  2.69817  3.79810  4.58054  2.22945  3.96440  2.95237  3.24367  2.46377  3.19659  3.88309  5.93991  4.47502    495 d - - -
          2.68618  4.42225  2.77519  2.73123  3.46354  2.40513  3.72494  3.29354  2.67741  2.69355  4.24690  2.90347  2.73739  3.18146  2.89801  2.37887  2.77519  2.98518  4.58477  3.61503
          0.01809  4.41745  5.13980  0.61958  0.77255  0.48576  0.95510
    421   3.13594  5.78358  1.27789  1.86995  5.07588  2.71324  3.95121  4.61461  2.95667  4.07480  4.90132  1.94389  4.04153  3.10546  3.56718  3.01074  3.41825  4.15758  6.22101  4.69229    496 d - - -
          2.68618  4.42225  2.77519  2.73123  3.46354  2.40513  3.72494  3.29354  2.67741  2.69355  4.24690  2.90347  2.73739  3.18146  2.89801  2.37887  2.77519  2.98518  4.58477  3.61503
          0.01809  4.41745  5.13980  0.61958  0.77255  0.48576  0.95510
    422   2.69496  4.91908  3.00706  2.13549  3.08613  3.48850  3.72975  3.60847  2.53363  3.20409  4.01410  2.44917  3.90211  2.87807  3.00083  1.90555  2.63200  3.27317  5.43649  4.09156    497 s - - -
          2.68618  4.42225  2.77519  2.73123  3.46354  2.40513  3.72494  3.29354  2.67741  2.69355  4.24690  2.90347  2.73739  3.18146  2.89801  2.37887  2.77519  2.98518  4.58477  3.61503
          0.11864  4.41745  2.30451  0.61958  0.77255  0.48576  0.95510
    423   2.86972  4.31089  4.32895  3.76289  3.36750  4.02187  4.35971  1.76118  3.63687  1.44075  3.30155  3.12665  4.36961  3.87859  3.83292  3.32679  3.10809  1.90544  5.02010  3.82892    498 l - - -
          2.68618  4.42225  2.77519  2.73123  3.46354  2.40513  3.72494  3.29354  2.67741  2.69355  4.24690  2.90347  2.73739  3.18146  2.89801  2.37887  2.77519  2.98518  4.58477  3.61503
          0.01998  4.31879  5.04114  0.61958  0.77255  0.40824  1.09308
    424   3.15031  5.21314  2.96053  2.28997  4.80110  3.57984  4.27910  4.27744  3.15564  3.87625  4.79169  3.35104  0.76389  3.49922  3.54404  3.18696  3.50566  3.89091  5.98191  4.72254    499 p - - -
          2.68618  4.42225  2.77519  2.73123  3.46354  2.40513  3.72494  3.29354  2.67741  2.69355  4.24690  2.90347  2.73739  3.18146  2.89801  2.37887  2.77519  2.98518  4.58477  3.61503
          0.01809  4.41745  5.13980  0.61958  0.77255  0.48576  0.95510
    425   2.81891  4.51852  3.73478  3.12188  3.62587  3.77157  3.95111  2.40157  2.48018  1.59553  3.56082  3.49932  4.13666  3.25676  2.16700  3.04600  3.03917  2.73176  5.07241  3.86066    500 l - - -
          2.68618  4.42225  2.77519  2.73123  3.46354  2.40513  3.72494  3.29354  2.67741  2.69355  4.24690  2.90347  2.73739  3.18146  2.89801  2.37887  2.77519  2.98518  4.58477  3.61503
          0.01809  4.41745  5.13980  0.61958  0.77255  0.48576  0.95510
    426   3.47291  4.73193  5.29914  4.75957  3.48380  4.87389  5.29525  0.85552  4.61873  1.71003  2.65641  4.96055  5.05908  4.74685  4.71965  4.25295  3.70830  2.02251  5.57053  4.47153    501 i - - -
          2.68618  4.42225  2.77519  2.73123  3.46354  2.40513  3.72494  3.29354  2.67741  2.69355  4.24690  2.90347  2.73739  3.18146  2.89801  2.37887  2.77519  2.98518  4.58477  3.61503
          0.01809  4.41745  5.13980  0.61958  0.77255  0.48576  0.95510
    427   3.74438  5.47460  4.30016  3.73529  4.97750  4.07947  4.38268  4.59104  2.66937  4.00626  5.01911  4.03848  4.58043  3.60028  0.39455  3.82040  3.98882  4.29696  5.85135  4.81932    502 R - - -
          2.68618  4.42225  2.77519  2.73123  3.46354  2.40513  3.72494  3.29354  2.67741  2.69355  4.24690  2.90347  2.73739  3.18146  2.89801  2.37887  2.77519  2.98518  4.58477  3.61503
          0.01809  4.41745  5.13980  0.61958  0.77255  0.48576  0.95510
    428   4.04664  5.29375  5.00229  4.84736  0.41931  4.54288  4.24741  3.54413  4.75195  2.79777  4.20623  4.68567  5.00962  4.77444  4.73482  4.26552  4.35821  3.56988  4.38859  2.70972    503 F - - -
          2.68618  4.42225  2.77519  2.73123  3.46354  2.40513  3.72494  3.29354  2.67741  2.69355  4.24690  2.90347  2.73739  3.18146  2.89801  2.37887  2.77519  2.98518  4.58477  3.61503
          0.01809  4.41745  5.13980  0.61958  0.77255  0.48576  0.95510
    429   2.97790  4.48053  4.21087  3.65100  2.09125  4.03371  4.21089  2.65898  2.59257  1.24056  3.29305  3.91922  4.37441  3.75276  3.66139  3.33368  3.20677  2.59413  4.84605  3.52777    504 l - - -
          2.68618  4.42225  2.77519  2.73123  3.46354  2.40513  3.72494  3.29354  2.67741  2.69355  4.24690  2.90347  2.73739  3.18146  2.89801  2.37887  2.77519  2.98518  4.58477  3.61503
          0.01809  4.41745  5.13980  0.61958  0.77255  0.48576  0.95510
    430   3.74438  5.47460  4.30016  3.73529  4.97750  4.07947  4.38268  4.59104  2.66937  4.00626  5.01911  4.03848  4.58043  3.60028  0.39455  3.82040  3.98882  4.29696  5.85135  4.81932    505 R - - -
          2.68618  4.42225  2.77519  2.73123  3.46354  2.40513  3.72494  3.29354  2.67741  2.69355  4.24690  2.90347  2.73739  3.18146  2.89801  2.37887  2.77519  2.98518  4.58477  3.61503
          0.01809  4.41745  5.13980  0.61958  0.77255  0.48576  0.95510
    431   3.17650  5.37757  3.58901  2.90784  4.86851  3.82111  3.77426  4.21765  1.17581  3.63487  4.47615  3.33100  4.18409  2.89697  1.56316  2.64012  3.34859  3.86896  5.66726  4.47946    506 k - - -
          2.68618  4.42225  2.77519  2.73123  3.46354  2.40513  3.72494  3.29354  2.67741  2.69355  4.24690  2.90347  2.73739  3.18146  2.89801  2.37887  2.77519  2.98518  4.58477  3.61503
          0.01809  4.41745  5.13980  0.61958  0.77255  0.48576  0.95510
    432   2.54454  1.32990  4.15376  3.70522  3.85512  3.38815  4.41934  3.11990  3.56440  2.51701  3.88196  3.76234  4.05202  3.85375  3.78195  1.83618  2.96345  2.82402  5.34926  4.12672    507 c - - -
          2.68618  4.42225  2.77519  2.73123  3.46354  2.40513  3.72494  3.29354  2.67741  2.69355  4.24690  2.90347  2.73739  3.18146  2.89801  2.37887  2.77519  2.98518  4.58477  3.61503
          0.01809  4.41745  5.13980  0.61958  0.77255  0.48576  0.95510
    433   2.68984  4.98845  2.16143  2.45871  4.24207  3.48400  3.12429  3.69011  2.47479  2.88469  4.05330  2.69699  3.88363  2.82568  2.94991  2.69626  2.18870  3.33705  5.46339  3.37342    508 d - - -
          2.68618  4.42225  2.77519  2.73123  3.46354  2.40513  3.72494  3.29354  2.67741  2.69355  4.24690  2.90347  2.73739  3.18146  2.89801  2.37887  2.77519  2.98518  4.58477  3.61503
          0.01809  4.41745  5.13980  0.61958  0.77255  0.48576  0.95510
    434   2.68281  4.59295  3.79771  3.67590  4.69280  3.31834  4.74781  4.31066  3.79117  3.99710  4.89469  3.77880  4.10773  4.09735  4.03148  0.49641  3.20910  3.71428  6.02238  4.79159    509 S - - -
          2.68618  4.42225  2.77519  2.73123  3.46354  2.40513  3.72494  3.29354  2.67741  2.69355  4.24690  2.90347  2.73739  3.18146  2.89801  2.37887  2.77519  2.98518  4.58477  3.61503
          0.01809  4.41745  5.13980  0.61958  0.77255  0.48576  0.95510
    435   2.87258  4.32173  4.29217  2.63748  2.84196  4.02557  4.35461  1.50197  3.62851  2.32827  3.38577  3.97752  4.37586  3.86893  3.84188  3.32296  3.10919  1.64360  5.04894  3.84652    510 i - - -
          2.68618  4.42225  2.77519  2.73123  3.46354  2.40513  3.72494  3.29354  2.67741  2.69355  4.24690  2.90347  2.73739  3.18146  2.89801  2.37887  2.77519  2.98518  4.58477  3.61503
          0.01809  4.41745  5.13980  0.61958  0.77255  0.48576  0.95510
    436   4.12465  5.38824  4.69024  4.54834  2.53181  4.50202  4.01390  4.07462  4.39651  3.37947  4.69350  4.45822  4.97499  4.55943  4.45377  4.19300  4.42042  3.97354  4.18614  0.39075    511 Y - - -
          2.68618  4.42225  2.77519  2.73123  3.46354  2.40513  3.72494  3.29354  2.67741  2.69355  4.24690  2.90347  2.73739  3.18146  2.89801  2.37887  2.77519  2.98518  4.58477  3.61503
          0.01809  4.41745  5.13980  0.61958  0.77255  0.48576  0.95510
    437   3.68779  5.79425  0.37539  2.85146  5.27107  3.72836  4.54961  5.00829  3.75460  4.52457  5.54694  3.42426  4.41900  3.81110  4.32056  3.60962  4.04752  4.59767  6.31558  5.09550    512 D - - -
          2.68618  4.42225  2.77519  2.73123  3.46354  2.40513  3.72494  3.29354  2.67741  2.69355  4.24690  2.90347  2.73739  3.18146  2.89801  2.37887  2.77519  2.98518  4.58477  3.61503
          0.01809  4.41745  5.13980  0.61958  0.77255  0.48576  0.95510
    438   3.13304  4.61312  4.31693  3.79106  1.41416  4.16507  4.18231  2.75423  3.63355  1.55522  3.33568  4.02720  4.49316  2.67805  3.83576  3.47359  3.36133  2.73749  4.66288  3.20179    513 f - - -
          2.68618  4.42225  2.77519  2.73123  3.46354  2.40513  3.72494  3.29354  2.67741  2.69355  4.24690  2.90347  2.73739  3.18146  2.89801  2.37887  2.77519  2.98518  4.58477  3.61503
          0.01809  4.41745  5.13980  0.61958  0.77255  0.48576  0.95510
    439   2.70800  5.15772  2.64463  2.39178  4.48409  3.45764  3.67287  3.95386  2.42520  3.45823  4.21590  2.12975  3.86853  2.50702  2.63111  2.11901  2.49938  3.54098  5.61076  4.21298    514 s - - -
          2.68618  4.42225  2.77519  2.73123  3.46354  2.40513  3.72494  3.29354  2.67741  2.69355  4.24690  2.90347  2.73739  3.18146  2.89801  2.37887  2.77519  2.98518  4.58477  3.61503
          0.01809  4.41745  5.13980  0.61958  0.77255  0.48576  0.95510
    440   3.07753  5.27973  2.85633  2.65323  4.09404  3.58187  1.30625  4.16034  2.75356  3.67067  4.55734  1.82273  4.12843  3.18057  3.12985  3.06225  3.35896  3.79737  5.46391  3.95542    515 h - - -
          2.68618  4.42225  2.77519  2.73123  3.46354  2.40513  3.72494  3.29354  2.67741  2.69355  4.24690  2.90347  2.73739  3.18146  2.89801  2.37887  2.77519  2.98518  4.58477  3.61503
          0.01809  4.41745  5.13980  0.61958  0.77255  0.48576  0.95510
    441   3.26146  5.62916  0.72099  2.49708  5.19307  2.29837  4.21316  4.78128  3.33471  4.28939  5.18067  3.06907  4.16580  3.41241  3.94819  3.18199  3.61578  4.29685  6.34324  4.91274    516 d - - -
          2.68618  4.42225  2.77519  2.73123  3.46354  2.40513  3.72494  3.29354  2.67741  2.69355  4.24690  2.90347  2.73739  3.18146  2.89801  2.37887  2.77519  2.98518  4.58477  3.61503
          0.01809  4.41745  5.13980  0.61958  0.77255  0.48576  0.95510
    442   2.91620  4.28509  4.68522  4.10842  2.17430  4.08685  4.28734  1.60015  3.93893  2.16860  3.26675  4.16289  4.42280  4.07621  4.00453  3.40229  3.14800  1.88104  4.71638  2.43020    517 i - - -
          2.68618  4.42225  2.77519  2.73123  3.46354  2.40513  3.72494  3.29354  2.67741  2.69355  4.24690  2.90347  2.73739  3.18146  2.89801  2.37887  2.77519  2.98518  4.58477  3.61503
          0.01809  4.41745  5.13980  0.61958  0.77255  0.48576  0.95510
    443   4.30522  5.35712  5.19200  5.02934  1.40843  4.88782  3.68255  3.91274  4.83666  3.12900  4.46769  4.48390  5.16615  4.61755  4.73095  4.28973  4.51378  3.86123  3.77410  0.68330    518 Y - - -
          2.68618  4.42225  2.77519  2.73123  3.46354  2.40513  3.72494  3.29354  2.67741  2.69355  4.24690  2.90347  2.73739  3.18146  2.89801  2.37887  2.77519  2.98518  4.58477  3.61503
          0.01809  4.41745  5.13980  0.61958  0.77255  0.48576  0.95510
    444   4.25129  5.34435  5.11251  4.92675  1.77913  4.84307  3.69725  3.88073  4.74268  3.11243  4.44827  4.45885  5.13633  4.57973  4.67614  4.25044  4.46779  3.82704  3.79700  0.55559    519 Y - - -
          2.68618  4.42225  2.77519  2.73123  3.46354  2.40513  3.72494  3.29354  2.67741  2.69355  4.24690  2.90347  2.73739  3.18146  2.89801  2.37887  2.77519  2.98518  4.58477  3.61503
          0.01809  4.41745  5.13980  0.61958  0.77255  0.48576  0.95510
    445   3.63751  5.26550  4.30528  4.24329  5.13993  3.92428  5.24217  4.87034  4.35606  4.41569  5.50943  4.48180  0.24208  4.72416  4.50802  3.82878  4.12484  4.44413  6.13600  5.27762    520 P - - -
          2.68618  4.42225  2.77519  2.73123  3.46354  2.40513  3.72494  3.29354  2.67741  2.69355  4.24690  2.90347  2.73739  3.18146  2.89801  2.37887  2.77519  2.98518  4.58477  3.61503
          0.01809  4.41745  5.13980  0.61958  0.77255  0.48576  0.95510
    446   2.40909  2.10641  2.68313  2.36047  4.11207  3.46754  3.82568  3.51448  2.67647  3.14905  3.98030  3.11300  3.92879  3.00414  3.12721  2.08768  2.94713  3.18922  5.41709  4.10279    521 s - - -
          2.68618  4.42225  2.77519  2.73123  3.46354  2.40513  3.72494  3.29354  2.67741  2.69355  4.24690  2.90347  2.73739  3.18146  2.89801  2.37887  2.77519  2.98518  4.58477  3.61503
          0.01809  4.41745  5.13980  0.61958  0.77255  0.48576  0.95510
    447   2.50034  5.48738  1.94521  1.44629  4.80147  3.44076  3.81171  4.30651  2.67649  3.78058  4.55940  2.48579  3.95757  2.52428  3.21735  2.84537  3.17905  3.86562  5.92123  4.46035    522 e - - -
          2.68618  4.42225  2.77519  2.73123  3.46354  2.40513  3.72494  3.29354  2.67741  2.69355  4.24690  2.90347  2.73739  3.18146  2.89801  2.37887  2.77519  2.98518  4.58477  3.61503
          0.01809  4.41745  5.13980  0.61958  0.77255  0.48576  0.95510
    448   2.67912  4.33662  3.66104  2.56372  2.63442  3.68436  3.94019  2.80901  3.03343  2.17547  2.95845  3.46601  2.43562  3.32297  3.35704  2.93842  2.91079  2.59909  4.90503  3.06651    523 l - - -
          2.68618  4.42225  2.77519  2.73123  3.46354  2.40513  3.72494  3.29354  2.67741  2.69355  4.24690  2.90347  2.73739  3.18146  2.89801  2.37887  2.77519  2.98518  4.58477  3.61503
          0.01809  4.41745  5.13980  0.61958  0.77255  0.48576  0.95510
    449   2.86705  5.02902  3.30596  2.70178  4.33707  3.64184  3.75167  3.05363  1.30134  3.28074  4.11670  3.17945  4.02314  2.89607  2.39693  2.89581  2.49057  3.38744  5.47580  4.20061    524 k - - -
          2.68618  4.42225  2.77519  2.73123  3.46354  2.40513  3.72494  3.29354  2.67741  2.69355  4.24690  2.90347  2.73739  3.18146  2.89801  2.37887  2.77519  2.98518  4.58477  3.61503
          0.01809  4.41745  5.13980  0.61958  0.77255  0.48576  0.95510
    450   3.22823  4.56429  4.92177  4.40898  3.67572  4.52551  5.04562  0.87599  4.25742  2.00711  3.50353  4.60688  4.84878  4.52083  4.43087  3.89840  2.80006  1.86494  5.57323  4.38698    525 i - - -
          2.68618  4.42225  2.77519  2.73123  3.46354  2.40513  3.72494  3.29354  2.67741  2.69355  4.24690  2.90347  2.73739  3.18146  2.89801  2.37887  2.77519  2.98518  4.58477  3.61503
          0.01809  4.41745  5.13980  0.61958  0.77255  0.48576  0.95510
    451   2.38863  4.38986  4.79393  4.22813  3.50230  4.31559  4.71115  1.86288  4.10083  1.83087  2.88290  4.38233  4.63065  4.29257  4.23221  3.64373  3.28420  1.21756  5.23887  4.06540    526 v - - -
          2.68618  4.42225  2.77519  2.73123  3.46354  2.40513  3.72494  3.29354  2.67741  2.69355  4.24690  2.90347  2.73739  3.18146  2.89801  2.37887  2.77519  2.98518  4.58477  3.61503
          0.01809  4.41745  5.13980  0.61958  0.77255  0.48576  0.95510
    452   3.25640  5.90923  1.63292  0.91236  5.19373  3.44736  4.03528  4.74948  3.10678  4.21625  5.08368  2.90167  4.09636  3.20657  3.74282  3.11191  3.55481  4.29482  6.34992  4.80623    527 e - - -
          2.68618  4.42225  2.77519  2.73123  3.46354  2.40513  3.72494  3.29354  2.67741  2.69355  4.24690  2.90347  2.73739  3.18146  2.89801  2.37887  2.77519  2.98518  4.58477  3.61503
          0.01809  4.41745  5.13980  0.61958  0.77255  0.48576  0.95510
    453   3.56445  5.68097  2.88194  0.44500  5.11881  3.73306  4.41514  4.69716  3.37987  4.23586  5.22463  3.40905  4.37423  3.64352  3.82086  3.50980  3.88502  4.33634  6.17712  4.95335    528 E - - -
          2.68618  4.42225  2.77519  2.73123  3.46354  2.40513  3.72494  3.29354  2.67741  2.69355  4.24690  2.90347  2.73739  3.18146  2.89801  2.37887  2.77519  2.98518  4.58477  3.61503
          0.01809  4.41745  5.13980  0.61958  0.77255  0.48576  0.95510
    454   2.77793  5.04687  2.94438  2.50653  4.29705  3.50556  3.75519  3.77777  2.26798  3.34392  4.15375  1.57538  3.94138  2.90215  2.95223  2.33438  3.01933  3.42589  5.51947  3.29484    529 n - - -
          2.68618  4.42225  2.77519  2.73123  3.46354  2.40513  3.72494  3.29354  2.67741  2.69355  4.24690  2.90347  2.73739  3.18146  2.89801  2.37887  2.77519  2.98518  4.58477  3.61503
          0.01809  4.41745  5.13980  0.61958  0.77255  0.48576  0.95510
    455   3.22593  4.52156  5.07688  4.57092  3.84714  4.61312  5.21939  1.05453  4.46957  2.43233  3.65402  4.73563  4.93371  4.72142  4.64304  3.99553  2.75976  1.22974  5.73505  4.52725    530 i - - -
          2.68618  4.42225  2.77519  2.73123  3.46354  2.40513  3.72494  3.29354  2.67741  2.69355  4.24690  2.90347  2.73739  3.18146  2.89801  2.37887  2.77519  2.98518  4.58477  3.61503
          0.01809  4.41745  5.13980  0.61958  0.77255  0.48576  0.95510
    456   2.64692  2.41036  3.47840  2.93370  3.66318  3.56555  3.91547  3.04419  2.89450  2.74619  3.62748  2.39196  3.99792  3.21119  3.26562  2.39957  2.56120  2.79344  5.08692  2.74779    531 n - - -
          2.68618  4.42225  2.77519  2.73123  3.46354  2.40513  3.72494  3.29354  2.67741  2.69355  4.24690  2.90347  2.73739  3.18146  2.89801  2.37887  2.77519  2.98518  4.58477  3.61503
          0.01809  4.41745  5.13980  0.61958  0.77255  0.48576  0.95510
    457   3.44753  4.68817  5.36896  4.84081  3.57399  4.90120  5.38559  1.16050  4.73139  1.32305  3.34220  5.01757  5.09260  4.85278  4.82754  4.28858  3.68774  1.60379  5.65575  4.55001    532 i - - -
          2.68618  4.42225  2.77519  2.73123  3.46354  2.40513  3.72494  3.29354  2.67741  2.69355  4.24690  2.90347  2.73739  3.18146  2.89801  2.37887  2.77519  2.98518  4.58477  3.61503
          0.01809  4.41745  5.13980  0.61958  0.77255  0.48576  0.95510
    458   3.59927  4.88184  5.31115  4.75530  2.58599  4.87290  5.09213  2.38332  4.61828  0.67598  3.03336  4.94567  5.01679  4.61937  4.66007  4.23847  3.81717  2.18514  5.26331  4.11252    533 L - - -
          2.68618  4.42225  2.77519  2.73123  3.46354  2.40513  3.72494  3.29354  2.67741  2.69355  4.24690  2.90347  2.73739  3.18146  2.89801  2.37887  2.77519  2.98518  4.58477  3.61503
          0.01809  4.41745  5.13980  0.61958  0.77255  0.48576  0.95510
    459   3.52230  4.82570  4.84507  4.43060  1.63660  4.45995  3.84237  3.16404  4.26958  2.66520  3.84617  4.27764  4.77884  4.28781  4.31212  3.79927  3.74890  2.22997  4.02630  1.05810    534 y - - -
          2.68618  4.42225  2.77519  2.73123  3.46354  2.40513  3.72494  3.29354  2.67741  2.69355  4.24690  2.90347  2.73739  3.18146  2.89801  2.37887  2.77519  2.98518  4.58477  3.61503
          0.01809  4.41745  5.13980  0.61958  0.77255  0.48576  0.95510
    460   4.31089  5.35817  5.20129  5.04176  1.32405  4.89256  3.68115  3.91586  4.84779  3.13059  4.46950  4.48687  5.16934  4.62206  4.73714  4.29407  4.51863  3.86457  3.77180  0.72535    535 y - - -
          2.68618  4.42225  2.77519  2.73123  3.46354  2.40513  3.72494  3.29354  2.67741  2.69355  4.24690  2.90347  2.73739  3.18146  2.89801  2.37887  2.77519  2.98518  4.58477  3.61503
          0.01809  4.41745  5.13980  0.61958  0.77255  0.48576  0.95510
    461   3.33673  6.00807  0.77122  1.82139  5.28599  3.45018  4.08957  4.85892  3.22513  4.32660  5.22686  2.90678  4.12772  3.27329  3.89693  3.17543  3.64935  4.40102  6.45633  4.88978    536 d - - -
          2.68618  4.42225  2.77519  2.73123  3.46354  2.40513  3.72494  3.29354  2.67741  2.69355  4.24690  2.90347  2.73739  3.18146  2.89801  2.37887  2.77519  2.98518  4.58477  3.61503
          0.01809  4.41745  5.13980  0.61958  0.77255  0.48576  0.95510
    462   0.65488  4.35761  3.94650  3.73801  4.67139  3.15565  4.71454  4.03227  3.78359  3.79659  4.63678  3.70784  3.95840  4.04089  4.01733  2.13413  2.97047  3.43812  6.04394  4.86812    537 A - - -
          2.68618  4.42225  2.77519  2.73123  3.46354  2.40513  3.72494  3.29354  2.67741  2.69355  4.24690  2.90347  2.73739  3.18146  2.89801  2.37887  2.77519  2.98518  4.58477  3.61503
          0.01809  4.41745  5.13980  0.61958  0.77255  0.48576  0.95510
    463   2.73346  4.72697  3.28541  2.71147  2.81807  3.59845  3.78108  3.30272  2.31683  2.28832  3.80494  3.18824  3.98022  1.98578  2.62532  2.82871  2.95877  3.03504  5.23213  3.94586    538 q - - -
          2.68618  4.42225  2.77519  2.73123  3.46354  2.40513  3.72494  3.29354  2.67741  2.69355  4.24690  2.90347  2.73739  3.18146  2.89801  2.37887  2.77519  2.98518  4.58477  3.61503
          0.01809  4.41745  5.13980  0.61958  0.77255  0.48576  0.95510
    464   2.74044  5.24507  2.50789  1.70166  4.57563  3.44855  3.12107  4.06047  2.45331  3.54397  4.29449  2.59903  2.95797  2.56413  2.95448  2.69601  2.69534  3.62887  5.68179  4.26432    539 e - - -
          2.68618  4.42225  2.77519  2.73123  3.46354  2.40513  3.72494  3.29354  2.67741  2.69355  4.24690  2.90347  2.73739  3.18146  2.89801  2.37887  2.77519  2.98518  4.58477  3.61503
          0.01809  4.41745  5.13980  0.61958  0.77255  0.48576  0.95510
    465   4.04664  5.29375  5.00229  4.84736  0.41931  4.54288  4.24741  3.54413  4.75195  2.79777  4.20623  4.68567  5.00962  4.77444  4.73482  4.26552  4.35821  3.56988  4.38859  2.70972    540 F - - -
          2.68618  4.42225  2.77519  2.73123  3.46354  2.40513  3.72494  3.29354  2.67741  2.69355  4.24690  2.90347  2.73739  3.18146  2.89801  2.37887  2.77519  2.98518  4.58477  3.61503
          0.01809  4.41745  5.13980  0.61958  0.77255  0.48576  0.95510
    466   4.04664  5.29375  5.00229  4.84736  0.41931  4.54288  4.24741  3.54413  4.75195  2.79777  4.20623  4.68567  5.00962  4.77444  4.73482  4.26552  4.35821  3.56988  4.38859  2.70972    541 F - - -
          2.68618  4.42225  2.77519  2.73123  3.46354  2.40513  3.72494  3.29354  2.67741  2.69355  4.24690  2.90347  2.73739  3.18146  2.89801  2.37887  2.77519  2.98518  4.58477  3.61503
          0.01809  4.41745  5.13980  0.61958  0.77255  0.48576  0.95510
    467   2.71292  5.15301  2.93469  1.80018  4.47565  3.01524  2.90537  3.93999  2.05890  3.44358  4.20350  2.95059  3.87406  2.50089  2.86255  2.68536  2.94333  3.02344  5.59346  4.20521    542 e - - -
          2.68618  4.42225  2.77519  2.73123  3.46354  2.40513  3.72494  3.29354  2.67741  2.69355  4.24690  2.90347  2.73739  3.18146  2.89801  2.37887  2.77519  2.98518  4.58477  3.61503
          0.01809  4.41745  5.13980  0.61958  0.77255  0.48576  0.95510
    468   3.00657  5.25657  3.40229  2.75151  4.63965  3.72172  3.73421  4.02394  1.78061  2.62300  4.31779  3.21673  4.08337  1.76295  1.85385  2.99504  3.19532  3.67660  5.59209  4.34366    543 q - - -
          2.68618  4.42225  2.77519  2.73123  3.46354  2.40513  3.72494  3.29354  2.67741  2.69355  4.24690  2.90347  2.73739  3.18146  2.89801  2.37887  2.77519  2.98518  4.58477  3.61503
          0.01809  4.41745  5.13980  0.61958  0.77255  0.48576  0.95510
    469   4.12465  5.38824  4.69024  4.54834  2.53181  4.50202  4.01390  4.07462  4.39651  3.37947  4.69350  4.45822  4.97499  4.55943  4.45377  4.19300  4.42042  3.97354  4.18614  0.39075    544 Y - - -
          2.68618  4.42225  2.77519  2.73123  3.46354  2.40513  3.72494  3.29354  2.67741  2.69355  4.24690  2.90347  2.73739  3.18146  2.89801  2.37887  2.77519  2.98518  4.58477  3.61503
          0.01809  4.41745  5.13980  0.61958  0.77255  0.48576  0.95510
    470   2.82449  5.06619  3.20857  2.63549  4.43983  3.58000  3.74362  3.84949  2.10414  3.38487  4.19317  3.12583  3.98454  2.87534  1.66274  2.27086  2.24196  3.49136  5.54504  4.24509    545 r - - -
          2.68618  4.42225  2.77519  2.73123  3.46354  2.40513  3.72494  3.29354  2.67741  2.69355  4.24690  2.90347  2.73739  3.18146  2.89801  2.37887  2.77519  2.98518  4.58477  3.61503
          0.01809  4.41745  5.13980  0.61958  0.77255  0.48576  0.95510
    471   2.74288  5.17831  2.83831  1.87834  4.49785  3.45894  3.12888  3.96564  2.47434  3.47858  4.24628  2.20907  3.88873  2.81906  2.96377  2.17759  2.49330  3.55997  5.63915  4.24059    546 e - - -
          2.68618  4.42225  2.77519  2.73123  3.46354  2.40513  3.72494  3.29354  2.67741  2.69355  4.24690  2.90347  2.73739  3.18146  2.89801  2.37887  2.77519  2.98518  4.58477  3.61503
          0.01809  4.41745  5.13980  0.61958  0.77255  0.48576  0.95510
    472   3.06284  5.67885  1.33241  2.08091  4.97593  3.43817  3.89924  4.50066  2.84076  3.96432  4.77140  2.14723  4.01395  2.12217  3.41477  2.95439  3.33250  4.05135  6.10565  4.60637    547 d - - -
          2.68618  4.42225  2.77519  2.73123  3.46354  2.40513  3.72494  3.29354  2.67741  2.69355  4.24690  2.90347  2.73739  3.18146  2.89801  2.37887  2.77519  2.98518  4.58477  3.61503
          0.01809  4.41745  5.13980  0.61958  0.77255  0.48576  0.95510
    473   3.58620  5.48976  3.79447  3.35297  5.00877  3.97187  4.20456  4.48593  0.47687  3.94429  4.90741  3.73960  4.45884  3.38709  2.71023  3.61120  3.81262  4.17453  5.85643  4.76984    548 K - - -
          2.68618  4.42225  2.77519  2.73123  3.46354  2.40513  3.72494  3.29354  2.67741  2.69355  4.24690  2.90347  2.73739  3.18146  2.89801  2.37887  2.77519  2.98518  4.58477  3.61503
          0.01809  4.41745  5.13980  0.61958  0.77255  0.48576  0.95510
    474   3.00491  5.33009  3.28886  2.37839  4.74976  3.69092  3.73084  4.14643  1.41150  3.58658  4.39284  3.17389  4.06782  2.84593  1.68243  2.58161  3.19885  3.76965  5.65582  4.38938    549 k - - -
          2.68618  4.42225  2.77519  2.73123  3.46354  2.40513  3.72494  3.29354  2.67741  2.69355  4.24690  2.90347  2.73739  3.18146  2.89801  2.37887  2.77519  2.98518  4.58477  3.61503
          0.01809  4.41745  5.13980  0.61958  0.77255  0.48576  0.95510
    475   2.46831  5.07197  2.95063  2.11183  4.37174  2.55433  3.67897  3.82274  2.00629  3.35975  4.13464  2.96482  3.87453  2.79747  2.91309  2.27512  2.92983  3.44016  5.53986  3.40624    550 k - - -
          2.68618  4.42225  2.77519  2.73123  3.46354  2.40513  3.72494  3.29354  2.67741  2.69355  4.24690  2.90347  2.73739  3.18146  2.89801  2.37887  2.77519  2.98518  4.58477  3.61503
          0.01809  4.41745  5.13980  0.61958  0.77255  0.48576  0.95510
    476   3.83400  5.15289  5.06727  4.74144  3.44539  4.67203  5.23479  2.70478  4.50987  0.41114  3.35245  4.96953  5.03378  4.73885  4.58329  4.36177  4.11338  2.87721  5.48514  4.32437    551 L - - -
          2.68618  4.42225  2.77519  2.73123  3.46354  2.40513  3.72494  3.29354  2.67741  2.69355  4.24690  2.90347  2.73739  3.18146  2.89801  2.37887  2.77519  2.98518  4.58477  3.61503
          0.01809  4.41745  5.13980  0.61958  0.77255  0.48576  0.95510
    477   4.38389  5.37124  5.31341  5.19476  1.05105  4.94530  3.65004  4.01136  4.97735  3.22274  4.54657  4.51048  5.20438  4.66825  4.80327  4.33807  4.57962  3.94002  2.33175  1.07791    552 f - - -
          2.68618  4.42225  2.77519  2.73123  3.46354  2.40513  3.72494  3.29354  2.67741  2.69355  4.24690  2.90347  2.73739  3.18146  2.89801  2.37887  2.77519  2.98518  4.58477  3.61503
          0.01809  4.41745  5.13980  0.61958  0.77255  0.48576  0.95510
    478   2.77489  5.26669  2.08374  2.18055  4.60827  3.47578  3.11274  4.08524  1.66932  3.56033  4.31666  2.94243  3.89969  2.80001  2.64098  2.73000  3.00718  3.65746  5.68695  4.28580    553 k - - -
          2.68618  4.42225  2.77519  2.73123  3.46354  2.40513  3.72494  3.29354  2.67741  2.69355  4.24690  2.90347  2.73739  3.18146  2.89801  2.37887  2.77519  2.98518  4.58477  3.61503
          0.01809  4.41745  5.13980  0.61958  0.77255  0.48576  0.95510
    479   2.48527  5.07296  2.45734  2.14806  4.37386  3.46623  3.65914  3.82894  2.01528  2.96419  3.36706  2.95331  3.85939  2.54040  2.89509  2.66133  2.90724  3.08366  5.53263  4.15064    554 k - - -
          2.68618  4.42225  2.77519  2.73123  3.46354  2.40513  3.72494  3.29354  2.67741  2.69355  4.24690  2.90347  2.73739  3.18146  2.89801  2.37887  2.77519  2.98518  4.58477  3.61503
          0.01809  4.41745  5.13980  0.61958  0.77255  0.48576  0.95510
    480   3.21796  4.55030  4.92675  4.39381  3.58840  4.51432  4.97863  1.00387  4.24894  1.71349  3.41970  4.58557  4.81695  4.47624  4.40454  3.87284  2.74891  1.92198  5.47561  4.31018    555 i - - -
          2.68618  4.42225  2.77519  2.73123  3.46354  2.40513  3.72494  3.29354  2.67741  2.69355  4.24690  2.90347  2.73739  3.18146  2.89801  2.37887  2.77519  2.98518  4.58477  3.61503
          0.01809  4.41745  5.13980  0.61958  0.77255  0.48576  0.95510
    481   3.35027  5.49937  3.82051  3.04906  5.03763  3.94216  3.78422  4.34028  1.60361  3.70645  4.56971  3.43161  4.27496  2.23114  1.07492  3.31960  3.48268  4.01149  5.69314  4.56379    556 r - - -
          2.68618  4.42225  2.77519  2.73123  3.46354  2.40513  3.72494  3.29354  2.67741  2.69355  4.24690  2.90347  2.73739  3.18146  2.89801  2.37887  2.77519  2.98518  4.58477  3.61503
          0.01809  4.41745  5.13980  0.61958  0.77255  0.48576  0.95510
    482   2.44303  3.76383  3.20976  2.07911  2.94000  3.54862  3.77057  3.25913  2.63434  2.67791  3.76597  3.14135  3.93686  2.52419  3.06788  2.32493  2.90261  2.98365  5.21821  3.92609    557 e - - -
          2.68618  4.42225  2.77519  2.73123  3.46354  2.40513  3.72494  3.29354  2.67741  2.69355  4.24690  2.90347  2.73739  3.18146  2.89801  2.37887  2.77519  2.98518  4.58477  3.61503
          0.01809  4.41745  5.13980  0.61958  0.77255  0.48576  0.95510
    483   3.47420  4.76602  4.91635  4.48439  1.18826  4.46243  3.90659  2.09273  4.31046  2.50245  3.70770  4.32156  4.76842  4.31577  4.32746  3.80065  3.69727  2.95481  4.09059  1.61948    558 f - - -
          2.68618  4.42225  2.77519  2.73123  3.46354  2.40513  3.72494  3.29354  2.67741  2.69355  4.24690  2.90347  2.73739  3.18146  2.89801  2.37887  2.77519  2.98518  4.58477  3.61503
          0.01809  4.41745  5.13980  0.61958  0.77255  0.48576  0.95510
    484   2.44323  4.70454  3.19278  2.39520  4.01810  3.49264  3.83390  2.88062  2.68418  3.05423  3.89927  3.15909  3.94005  3.02583  3.11603  1.54544  2.60610  3.07825  5.34716  4.04985    559 s - - -
          2.68618  4.42225  2.77519  2.73123  3.46354  2.40513  3.72494  3.29354  2.67741  2.69355  4.24690  2.90347  2.73739  3.18146  2.89801  2.37887  2.77519  2.98518  4.58477  3.61503
          0.01809  4.41745  5.13980  0.61958  0.77255  0.48576  0.95510
    485   3.41263  5.49059  3.85810  3.13142  5.03163  3.96210  3.84074  4.35291  0.75394  3.73270  4.61922  3.49603  4.32005  2.97233  1.92473  3.39468  3.55370  4.03548  5.71140  4.59613    560 k - - -
          2.68618  4.42225  2.77519  2.73123  3.46354  2.40513  3.72494  3.29354  2.67741  2.69355  4.24690  2.90347  2.73739  3.18146  2.89801  2.37887  2.77519  2.98518  4.58477  3.61503
          0.01809  4.41745  5.13980  0.61958  0.77255  0.48576  0.95510
    486   2.26815  5.17246  2.35601  2.39557  4.51416  3.45241  3.70046  3.98501  2.46667  3.49167  4.25403  2.03182  3.88263  2.81345  2.37573  2.43481  2.97217  3.56984  5.64620  4.24598    561 n - - -
          2.68618  4.42225  2.77519  2.73123  3.46354  2.40513  3.72494  3.29354  2.67741  2.69355  4.24690  2.90347  2.73739  3.18146  2.89801  2.37887  2.77519  2.98518  4.58477  3.61503
          0.01809  4.41745  5.13980  0.61958  0.77255  0.48576  0.95510
    487   2.90271  5.18837  2.75562  2.53039  4.69620  1.53645  3.92663  4.16417  2.32665  3.70008  4.51863  1.81521  4.01207  3.08198  3.14685  2.89407  3.20262  3.74324  5.85644  4.48523    562 g - - -
          2.68618  4.42225  2.77519  2.73123  3.46354  2.40513  3.72494  3.29354  2.67741  2.69355  4.24690  2.90347  2.73739  3.18146  2.89801  2.37887  2.77519  2.98518  4.58477  3.61503
          0.01809  4.41745  5.13980  0.61958  0.77255  0.48576  0.95510
    488   2.85874  4.86372  3.38652  2.79922  3.93568  3.67969  3.79969  3.42346  1.28636  3.01730  2.86533  3.25862  4.05887  3.00220  2.77406  2.93819  3.07595  3.16841  5.26045  3.11962    563 k - - -
          2.68618  4.42225  2.77519  2.73123  3.46354  2.40513  3.72494  3.29354  2.67741  2.69355  4.24690  2.90347  2.73739  3.18146  2.89801  2.37887  2.77519  2.98518  4.58477  3.61503
          0.01809  4.41745  5.13980  0.61958  0.77255  0.48576  0.95510
    489   2.82503  5.00783  3.09613  2.32480  4.06888  3.58442  2.54748  3.67664  2.11421  3.25066  4.08506  3.10685  3.98873  2.92158  2.84732  2.84687  3.04926  3.35888  5.35087  1.92282    564 y - - -
          2.68618  4.42225  2.77519  2.73123  3.46354  2.40513  3.72494  3.29354  2.67741  2.69355  4.24690  2.90347  2.73739  3.18146  2.89801  2.37887  2.77519  2.98518  4.58477  3.61503
          0.01809  4.41745  5.13980  0.61958  0.77255  0.48576  0.95510
    490   3.38696  4.62832  5.32300  4.80597  3.69722  4.86238  5.39472  1.52780  4.70570  1.59825  3.47236  4.97642  5.08447  4.88030  4.83083  4.25147  3.63388  1.01022  5.73185  4.58131    565 v - - -
          2.68618  4.42225  2.77519  2.73123  3.46354  2.40513  3.72494  3.29354  2.67741  2.69355  4.24690  2.90347  2.73739  3.18146  2.89801  2.37887  2.77519  2.98518  4.58477  3.61503
          0.01809  4.41745  5.13980  0.61958  0.77255  0.48576  0.95510
    491   3.48934  4.74637  5.27752  4.79971  3.60910  4.88854  5.39777  0.75007  4.63124  1.80364  3.42232  4.99947  5.12195  4.85213  4.76485  4.31435  3.74452  1.90722  5.69986  4.50923    566 i - - -
          2.68618  4.42225  2.77519  2.73123  3.46354  2.40513  3.72494  3.29354  2.67741  2.69355  4.24690  2.90347  2.73739  3.18146  2.89801  2.37887  2.77519  2.98518  4.58477  3.61503
          0.01809  4.41745  5.13980  0.61958  0.77255  0.48576  0.95510
    492   3.45808  4.71955  5.30624  4.76428  3.46971  4.85157  5.28201  1.84955  4.64133  0.98363  3.24516  4.95359  5.04101  4.74255  4.73056  4.22785  3.69354  1.44269  5.55040  4.46516    567 l - - -
          2.68618  4.42225  2.77519  2.73123  3.46354  2.40513  3.72494  3.29354  2.67741  2.69355  4.24690  2.90347  2.73739  3.18146  2.89801  2.37887  2.77519  2.98518  4.58477  3.61503
          0.01809  4.41745  5.13980  0.61958  0.77255  0.48576  0.95510
    493   3.16903  4.51949  4.92315  4.42979  3.86076  4.46141  5.12777  1.75649  4.31869  2.46423  3.67794  4.60345  4.84129  4.59524  4.51543  3.84942  2.78773  0.78322  5.72234  4.50858    568 v - - -
          2.68618  4.42225  2.77519  2.73123  3.46354  2.40513  3.72494  3.29354  2.67741  2.69355  4.24690  2.90347  2.73739  3.18146  2.89801  2.37887  2.77519  2.98518  4.58477  3.61503
          0.01809  4.41745  5.13980  0.61958  0.77255  0.48576  0.95510
    494   3.70439  4.95792  5.42419  4.89295  3.29043  5.03419  5.36431  1.84834  4.71495  0.63725  3.06706  5.12962  5.14485  4.75858  4.76694  4.44018  3.92771  2.40844  5.48520  4.43628    569 L - - -
          2.68618  4.42225  2.77519  2.73123  3.46354  2.40513  3.72494  3.29354  2.67741  2.69355  4.24690  2.90347  2.73739  3.18146  2.89801  2.37887  2.77519  2.98518  4.58477  3.61503
          0.01809  4.41745  5.13980  0.61958  0.77255  0.48576  0.95510
    495   2.79214  4.74591  3.24223  2.84651  3.56269  3.56151  3.89212  3.48627  2.88411  3.11628  4.00639  2.74125  4.05421  3.22116  3.27675  1.62025  3.08082  3.19141  5.04198  1.85882    570 s - - -
          2.68618  4.42225  2.77519  2.73123  3.46354  2.40513  3.72494  3.29354  2.67741  2.69355  4.24690  2.90347  2.73739  3.18146  2.89801  2.37887  2.77519  2.98518  4.58477  3.61503
          0.01809  4.41745  5.13980  0.61958  0.77255  0.48576  0.95510
    496   3.13738  5.76576  1.31980  1.99033  5.06566  1.88194  3.95903  4.60054  2.97013  4.06818  4.89868  2.43376  4.04465  3.11576  3.58043  3.01522  3.42250  4.14761  6.21931  4.69422    571 d - - -
          2.68618  4.42225  2.77519  2.73123  3.46354  2.40513  3.72494  3.29354  2.67741  2.69355  4.24690  2.90347  2.73739  3.18146  2.89801  2.37887  2.77519  2.98518  4.58477  3.61503
          0.01809  4.41745  5.13980  0.61958  0.77255  0.48576  0.95510
    497   3.08676  4.64111  4.15843  3.62523  3.38405  4.10962  4.38868  2.61941  3.39907  0.96941  3.27121  3.96252  4.45374  2.67138  3.63911  3.42703  3.32376  2.32993  5.16602  3.98571    572 l - - -
          2.68618  4.42225  2.77519  2.73123  3.46354  2.40513  3.72494  3.29354  2.67741  2.69355  4.24690  2.90347  2.73739  3.18146  2.89801  2.37887  2.77519  2.98518  4.58477  3.61503
          0.01809  4.41745  5.13980  0.61958  0.77255  0.48576  0.95510
    498   2.39901  4.97817  2.97578  2.52147  4.40759  3.44111  3.78238  3.84902  2.31316  3.40870  4.19919  1.69998  3.90823  2.91791  3.01651  2.23430  2.61493  3.45510  5.60177  4.24491    573 n - - -
          2.68618  4.42225  2.77519  2.73123  3.46354  2.40513  3.72494  3.29354  2.67741  2.69355  4.24690  2.90347  2.73739  3.18146  2.89801  2.37887  2.77519  2.98518  4.58477  3.61503
          0.01809  4.41745  5.13980  0.61958  0.77255  0.48576  0.95510
    499   2.36356  5.21857  3.00744  2.25677  4.57107  3.52330  3.67893  4.02511  1.56811  3.50337  4.26898  2.67070  3.91909  2.49514  2.50894  2.75060  3.00558  3.61575  5.62496  4.26160    574 k - - -
          2.68618  4.42225  2.77519  2.73123  3.46354  2.40513  3.72494  3.29354  2.67741  2.69355  4.24690  2.90347  2.73739  3.18146  2.89801  2.37887  2.77519  2.98518  4.58477  3.61503
          0.01809  4.41745  5.13980  0.61958  0.77255  0.48576  0.95510
    500   3.76206  5.01960  5.36326  4.86292  2.08246  4.95876  4.90856  2.52933  4.70801  0.64521  3.06889  4.98961  5.08952  4.66863  4.71970  4.35652  3.97621  2.75645  5.01489  3.65158    575 L - - -
          2.68618  4.42225  2.77519  2.73123  3.46354  2.40513  3.72494  3.29354  2.67741  2.69355  4.24690  2.90347  2.73739  3.18146  2.89801  2.37887  2.77519  2.98518  4.58477  3.61503
          0.01809  4.41745  5.13980  0.61958  0.77255  0.48576  0.95510
    501   3.21282  5.44754  3.50269  2.45876  4.93129  3.82592  3.77439  4.27717  0.98595  3.67655  4.51813  3.31159  4.19148  2.89523  1.91135  3.17845  3.37701  3.92649  5.69783  4.50732    576 k - - -
          2.68618  4.42225  2.77519  2.73123  3.46354  2.40513  3.72494  3.29354  2.67741  2.69355  4.24690  2.90347  2.73739  3.18146  2.89801  2.37887  2.77519  2.98518  4.58477  3.61503
          0.01809  4.41745  5.13980  0.61958  0.77255  0.48576  0.95510
    502   3.45465  5.52999  4.00030  3.17259  5.10506  4.00674  3.81683  4.39129  1.12284  3.74422  4.62876  3.51847  4.33729  2.94305  1.20144  3.42955  3.57368  4.07717  5.70796  4.61487    577 k - - -
          2.68618  4.42225  2.77519  2.73123  3.46354  2.40513  3.72494  3.29354  2.67741  2.69355  4.24690  2.90347  2.73739  3.18146  2.89801  2.37887  2.77519  2.98518  4.58477  3.61503
          0.01809  4.41745  5.13980  0.61958  0.77255  0.48576  0.95510
    503   1.85929  5.17960  2.52221  2.18082  4.49996  3.45668  3.71055  3.96623  2.15982  3.48226  4.25188  2.94132  3.89154  2.82786  2.98262  2.12571  2.98786  3.56171  5.64622  4.24682    578 a - - -
          2.68618  4.42225  2.77519  2.73123  3.46354  2.40513  3.72494  3.29354  2.67741  2.69355  4.24690  2.90347  2.73739  3.18146  2.89801  2.37887  2.77519  2.98518  4.58477  3.61503
          0.01809  4.41745  5.13980  0.61958  0.77255  0.48576  0.95510
    504   3.43192  4.70244  5.30271  4.73494  3.35397  4.78226  5.15307  1.35371  4.60262  1.29115  2.10301  4.89596  4.96424  4.65070  4.64899  4.14152  3.65703  1.98292  5.40448  4.34802    579 l - - -
          2.68618  4.42225  2.77519  2.73123  3.46354  2.40513  3.72494  3.29354  2.67741  2.69355  4.24690  2.90347  2.73739  3.18146  2.89801  2.37887  2.77519  2.98518  4.58477  3.61503
          0.01809  4.41745  5.13980  0.61958  0.77255  0.48576  0.95510
    505   2.69469  3.32809  2.23118  1.87942  3.18076  3.48320  3.69895  3.68667  2.48593  3.25964  4.05555  2.99109  3.88667  2.57392  2.96243  2.70165  2.92816  3.33560  5.47210  4.11102    580 e - - -
          2.68618  4.42225  2.77519  2.73123  3.46354  2.40513  3.72494  3.29354  2.67741  2.69355  4.24690  2.90347  2.73739  3.18146  2.89801  2.37887  2.77519  2.98518  4.58477  3.61503
          0.01809  4.41745  5.13980  0.61958  0.77255  0.48576  0.95510
    506   2.46369  5.09320  2.94455  2.42871  4.41797  3.46781  3.68534  3.87320  2.22949  3.39975  4.17038  2.11514  3.87790  2.42229  2.90562  2.31462  2.41804  3.47939  5.56956  4.18986    581 n - - -
          2.68618  4.42225  2.77519  2.73123  3.46354  2.40513  3.72494  3.29354  2.67741  2.69355  4.24690  2.90347  2.73739  3.18146  2.89801  2.37887  2.77519  2.98518  4.58477  3.61503
          0.01809  4.41745  5.13980  0.61958  0.77255  0.48576  0.95510
    507   3.48173  4.76335  5.32563  4.73638  2.73014  4.77440  5.07735  2.05137  4.59267  0.87241  2.28384  4.89276  4.93084  4.57735  4.60016  4.12412  3.69502  2.17772  5.28092  4.25474    582 l - - -
          2.68618  4.42225  2.77519  2.73123  3.46354  2.40513  3.72494  3.29354  2.67741  2.69355  4.24690  2.90347  2.73739  3.18146  2.89801  2.37887  2.77519  2.98518  4.58477  3.61503
          0.01809  4.41745  5.13980  0.61958  0.77255  0.48576  0.95510
    508   3.56445  5.68097  2.88194  0.44500  5.11881  3.73306  4.41514  4.69716  3.37987  4.23586  5.22463  3.40905  4.37423  3.64352  3.82086  3.50980  3.88502  4.33634  6.17712  4.95335    583 E - - -
          2.68618  4.42225  2.77519  2.73123  3.46354  2.40513  3.72494  3.29354  2.67741  2.69355  4.24690  2.90347  2.73739  3.18146  2.89801  2.37887  2.77519  2.98518  4.58477  3.61503
          0.01809  4.41745  5.13980  0.61958  0.77255  0.48576  0.95510
    509   3.18345  5.85104  1.50256  1.79737  5.13223  3.43245  3.97879  4.68032  3.01212  4.13765  4.97818  1.43397  4.05963  3.13914  3.63570  3.04734  3.47148  4.22115  6.28279  4.73887    584 n - - -
          2.68618  4.42225  2.77519  2.73123  3.46354  2.40513  3.72494  3.29354  2.67741  2.69355  4.24690  2.90347  2.73739  3.18146  2.89801  2.37887  2.77519  2.98518  4.58477  3.61503
          0.01809  4.41745  5.13980  0.61958  0.77255  0.48576  0.95510
    510   2.73197  5.12901  3.01788  2.30289  4.45210  3.50444  3.67005  3.34539  1.91753  3.41175  4.18219  2.24466  3.89484  2.78182  2.23261  2.71251  2.63363  3.50893  5.56345  4.19837    585 k - - -
          2.68618  4.42225  2.77519  2.73123  3.46354  2.40513  3.72494  3.29354  2.67741  2.69355  4.24690  2.90347  2.73739  3.18146  2.89801  2.37887  2.77519  2.98518  4.58477  3.61503
          0.01809  4.41745  5.13980  0.61958  0.77255  0.48576  0.95510
    511   2.78594  5.24971  2.64817  2.44880  4.60888  3.51372  3.67925  4.07140  1.65253  3.53830  4.29796  2.64993  3.91531  2.19386  2.29485  2.74693  3.00982  3.65050  5.65174  4.27834    586 k - - -
          2.68618  4.42225  2.77519  2.73123  3.46354  2.40513  3.72494  3.29354  2.67741  2.69355  4.24690  2.90347  2.73739  3.18146  2.89801  2.37887  2.77519  2.98518  4.58477  3.61503
          0.01809  4.41745  5.13980  0.61958  0.77255  0.48576  0.95510
    512   4.11702  5.29718  4.91610  4.63533  1.81043  4.75383  2.34253  3.93479  4.47404  3.20892  4.47438  4.33674  5.04717  4.41695  4.50407  4.11699  4.32505  3.82892  3.78786  0.70504    587 y - - -
          2.68618  4.42225  2.77519  2.73123  3.46354  2.40513  3.72494  3.29354  2.67741  2.69355  4.24690  2.90347  2.73739  3.18146  2.89801  2.37887  2.77519  2.98518  4.58477  3.61503
          0.01809  4.41745  5.13980  0.61958  0.77255  0.48576  0.95510
    513   2.90010  5.20296  3.21955  2.21451  4.55735  3.63306  3.71798  3.18653  1.29230  3.45901  4.26425  3.12559  4.01235  2.83893  2.28485  2.88654  3.10630  3.59994  5.58363  4.28911    588 k - - -
          2.68618  4.42225  2.77519  2.73123  3.46354  2.40513  3.72494  3.29354  2.67741  2.69355  4.24690  2.90347  2.73739  3.18146  2.89801  2.37887  2.77519  2.98518  4.58477  3.61503
          0.01809  4.41745  5.13980  0.61958  0.77255  0.48576  0.95510
    514   1.90727  5.17637  2.56698  2.18124  4.49549  3.45401  3.68858  3.96608  2.45976  3.47430  4.23596  2.47775  3.87663  2.56313  2.95551  2.43015  2.65848  3.55543  5.63179  4.22929    589 a - - -
          2.68618  4.42225  2.77519  2.73123  3.46354  2.40513  3.72494  3.29354  2.67741  2.69355  4.24690  2.90347  2.73739  3.18146  2.89801  2.37887  2.77519  2.98518  4.58477  3.61503
          0.01809  4.41745  5.13980  0.61958  0.77255  0.48576  0.95510
    515   3.46138  5.53078  4.01180  3.18078  5.10692  4.01091  3.81883  4.39205  1.21790  3.74499  4.63105  3.52405  4.34131  2.94549  1.10256  3.43695  3.57943  4.07937  5.70808  4.61726    590 r - - -
          2.68618  4.42225  2.77519  2.73123  3.46354  2.40513  3.72494  3.29354  2.67741  2.69355  4.24690  2.90347  2.73739  3.18146  2.89801  2.37887  2.77519  2.98518  4.58477  3.61503
          0.01809  4.41745  5.13980  0.61958  0.77255  0.48576  0.95510
    516   3.27463  4.70570  4.86174  4.57265  4.02289  4.27081  5.30574  2.18988  4.45376  2.63191  3.93140  4.66990  4.82404  4.78818  4.61171  3.83464  3.63669  0.53259  5.88757  4.64299    591 V - - -
          2.68618  4.42225  2.77519  2.73123  3.46354  2.40513  3.72494  3.29354  2.67741  2.69355  4.24690  2.90347  2.73739  3.18146  2.89801  2.37887  2.77519  2.98518  4.58477  3.61503
          0.01809  4.41745  5.13980  0.61958  0.77255  0.48576  0.95510
    517   2.78388  5.18307  2.86499  1.96425  4.48464  3.48897  3.71949  3.94178  2.46019  2.73300  4.24633  2.34708  3.91829  1.85405  2.91721  2.75694  3.01791  3.55466  5.62726  4.24566    592 q - - -
          2.68618  4.42225  2.77519  2.73123  3.46354  2.40513  3.72494  3.29354  2.67741  2.69355  4.24690  2.90347  2.73739  3.18146  2.89801  2.37887  2.77519  2.98518  4.58477  3.61503
          0.01809  4.41745  5.13980  0.61958  0.77255  0.48576  0.95510
    518   2.88472  5.37576  2.64701  1.37295  4.70206  3.45825  3.79014  4.18681  2.60230  3.67871  4.46101  2.55710  3.95158  2.38760  3.10183  2.20236  3.13460  3.76550  5.82569  4.39919    593 e - - -
          2.68618  4.42225  2.77519  2.73123  3.46354  2.40513  3.72494  3.29354  2.67741  2.69355  4.24690  2.90347  2.73739  3.18146  2.89801  2.37887  2.77519  2.98518  4.58477  3.61503
          0.01809  4.41745  5.13980  0.61958  0.77255  0.48576  0.95510
    519   2.86609  5.20548  3.14816  2.58313  4.55539  3.59705  3.04090  3.99011  2.26897  3.47910  4.27273  3.08871  3.98597  1.80677  1.87272  2.36288  3.07963  3.61278  5.59518  4.27728    594 q - - -
          2.68618  4.42225  2.77519  2.73123  3.46354  2.40513  3.72494  3.29354  2.67741  2.69355  4.24690  2.90347  2.73739  3.18146  2.89801  2.37887  2.77519  2.98518  4.58477  3.61503
          0.01809  4.41745  5.13980  0.61958  0.77255  0.48576  0.95510
    520   3.72246  4.98308  5.40320  4.87795  3.27509  5.02812  5.34918  1.99491  4.68672  0.59189  3.05844  5.12014  5.14315  4.74179  4.74261  4.43925  3.94680  2.45851  5.47137  4.41332    595 L - - -
          2.68618  4.42225  2.77519  2.73123  3.46354  2.40513  3.72494  3.29354  2.67741  2.69355  4.24690  2.90347  2.73739  3.18146  2.89801  2.37887  2.77519  2.98518  4.58477  3.61503
          0.01809  4.41745  5.13980  0.61958  0.77255  0.48576  0.95510
    521   2.63500  4.62854  3.28359  2.76890  3.97703  3.46742  3.88372  3.38447  2.75778  3.04298  3.89093  3.21563  2.88052  3.09554  3.17478  1.77395  1.99404  3.07321  5.32669  3.16767    596 s - - -
          2.68618  4.42225  2.77519  2.73123  3.46354  2.40513  3.72494  3.29354  2.67741  2.69355  4.24690  2.90347  2.73739  3.18146  2.89801  2.37887  2.77519  2.98518  4.58477  3.61503
          0.01809  4.41745  5.13980  0.61958  0.77255  0.48576  0.95510
    522   2.83511  5.22559  2.47530  2.45034  4.57112  1.61350  3.76234  4.02637  2.23526  3.54022  4.32908  2.99025  3.94907  2.88912  2.39852  2.80514  3.07796  3.63078  5.69539  4.31845    597 g - - -
          2.68618  4.42225  2.77519  2.73123  3.46354  2.40513  3.72494  3.29354  2.67741  2.69355  4.24690  2.90347  2.73739  3.18146  2.89801  2.37887  2.77519  2.98518  4.58477  3.61503
          0.01809  4.41745  5.13980  0.61958  0.77255  0.48576  0.95510
    523   2.71154  4.86776  3.02932  2.63812  4.33596  3.42825  3.07144  3.79660  2.69376  3.38999  4.20711  2.74627  3.94721  3.05329  3.12518  1.26678  2.68494  3.41264  5.59158  4.25314    598 s - - -
          2.68618  4.42225  2.77519  2.73123  3.46354  2.40513  3.72494  3.29354  2.67741  2.69355  4.24690  2.90347  2.73739  3.18146  2.89801  2.37887  2.77519  2.98518  4.58477  3.61503
          0.01809  4.41745  5.13980  0.61958  0.77255  0.48576  0.95510
    524   2.33126  5.12369  2.88091  2.12976  4.45460  3.46253  3.71304  3.91183  2.47954  3.43953  4.21482  2.96387  2.49959  2.01626  2.95821  2.45217  2.97543  3.51631  5.61136  4.22632    599 q - - -
          2.68647  4.42254  2.77549  2.73152  3.46383  2.40542  3.72524  3.29383  2.67688  2.69363  4.24719  2.90376  2.73747  3.18019  2.89830  2.37838  2.77435  2.98547  4.58506  3.61532
          0.83748  1.24728  1.27327  1.40166  0.28261  0.48576  0.95510
    525   2.61621  4.78409  2.79387  2.02711  4.27504  3.29136  3.77731  3.68366  2.60932  3.29856  4.12455  2.96691  3.82746  2.94497  3.05332  1.69639  2.43485  3.30479  5.52709  4.18873    607 s - - -
          2.68618  4.42225  2.77519  2.73123  3.46354  2.40513  3.72494  3.29354  2.67741  2.69355  4.24690  2.90347  2.73739  3.18146  2.89801  2.37887  2.77519  2.98518  4.58477  3.61503
          0.02500  4.09717  4.81951  0.61958  0.77255  0.31304  1.31388
    526   2.35505  5.00329  3.00332  2.45314  3.58071  3.47952  3.68054  3.72696  2.44405  3.28489  4.07006  2.67873  3.26830  1.95969  2.64130  2.46257  2.91272  3.36273  5.48373  4.12044    608 q - - -
          2.68618  4.42225  2.77519  2.73123  3.46354  2.40513  3.72494  3.29354  2.67741  2.69355  4.24690  2.90347  2.73739  3.18146  2.89801  2.37887  2.77519  2.98518  4.58477  3.61503
          0.01809  4.41745  5.13980  0.61958  0.77255  0.48576  0.95510
    527   2.31588  4.78034  3.13295  2.57588  3.33160  3.52211  3.73674  3.40184  2.36201  2.79168  3.86296  3.08217  3.39100  2.61790  3.01173  2.02686  2.62518  3.10223  5.30438  3.99052    609 s - - -
          2.68618  4.42225  2.77519  2.73123  3.46354  2.40513  3.72494  3.29354  2.67741  2.69355  4.24690  2.90347  2.73739  3.18146  2.89801  2.37887  2.77519  2.98518  4.58477  3.61503
          0.01809  4.41745  5.13980  0.61958  0.77255  0.48576  0.95510
    528   2.50378  5.03046  3.02316  2.46241  4.32030  3.49275  3.67695  3.16387  2.06752  3.30767  4.09122  2.99228  3.88351  2.24051  2.48029  2.29155  2.64497  3.39191  5.49609  4.13646    610 k - - -
          2.68618  4.42225  2.77519  2.73123  3.46354  2.40513  3.72494  3.29354  2.67741  2.69355  4.24690  2.90347  2.73739  3.18146  2.89801  2.37887  2.77519  2.98518  4.58477  3.61503
          0.01809  4.41745  5.13980  0.61958  0.77255  0.48576  0.95510
    529   2.69440  5.13426  2.92791  2.40079  4.46502  3.01738  3.66539  3.93229  2.06457  3.43858  4.19567  2.42639  3.03855  2.50692  2.89108  2.17861  2.68988  3.52083  5.59178  4.19875    611 k - - -
          2.68618  4.42225  2.77519  2.73123  3.46354  2.40513  3.72494  3.29354  2.67741  2.69355  4.24690  2.90347  2.73739  3.18146  2.89801  2.37887  2.77519  2.98518  4.58477  3.61503
          0.01809  4.41745  5.13980  0.61958  0.77255  0.48576  0.95510
    530   2.45490  5.07881  3.02567  2.46115  4.38444  3.49985  3.19699  3.82822  2.09137  3.35796  4.13498  2.99131  3.88910  2.04995  2.42831  2.70325  2.65109  3.00084  5.52791  4.16620    612 q - - -
          2.68618  4.42225  2.77519  2.73123  3.46354  2.40513  3.72494  3.29354  2.67741  2.69355  4.24690  2.90347  2.73739  3.18146  2.89801  2.37887  2.77519  2.98518  4.58477  3.61503
          0.01809  4.41745  5.13980  0.61958  0.77255  0.48576  0.95510
    531   2.72575  5.20119  2.64074  2.38711  4.53372  3.46245  3.67278  4.00853  2.22547  3.49821  4.25169  2.22818  3.87463  2.49663  2.61043  1.92641  2.95869  3.58650  5.63801  4.23653    613 s - - -
          2.68618  4.42225  2.77519  2.73123  3.46354  2.40513  3.72494  3.29354  2.67741  2.69355  4.24690  2.90347  2.73739  3.18146  2.89801  2.37887  2.77519  2.98518  4.58477  3.61503
          0.01809  4.41745  5.13980  0.61958  0.77255  0.48576  0.95510
    532   3.04148  5.32200  3.38973  2.75509  4.74772  3.72968  3.73859  4.12898  1.17620  3.57206  4.38925  3.21973  4.09690  2.30559  2.15198  3.01822  2.68725  3.76615  5.63980  4.39647    614 k - - -
          2.68618  4.42225  2.77519  2.73123  3.46354  2.40513  3.72494  3.29354  2.67741  2.69355  4.24690  2.90347  2.73739  3.18146  2.89801  2.37887  2.77519  2.98518  4.58477  3.61503
          0.01809  4.41745  5.13980  0.61958  0.77255  0.48576  0.95510
    533   2.86320  5.11360  3.24735  2.65017  4.46732  3.61672  3.73086  3.86909  1.40120  3.39532  4.20645  3.13862  4.00345  2.85963  2.13135  2.36862  3.07927  2.91605  5.54377  4.25234    615 k - - -
          2.68618  4.42225  2.77519  2.73123  3.46354  2.40513  3.72494  3.29354  2.67741  2.69355  4.24690  2.90347  2.73739  3.18146  2.89801  2.37887  2.77519  2.98518  4.58477  3.61503
          0.01809  4.41745  5.13980  0.61958  0.77255  0.48576  0.95510
    534   2.67205  4.44726  3.47455  2.91026  3.59730  3.62609  3.88064  2.95082  2.86259  2.41640  2.48208  3.33544  4.01161  2.62505  3.23313  2.25734  2.35231  2.49779  5.02908  3.78558    616 s - - -
          2.68618  4.42225  2.77519  2.73123  3.46354  2.40513  3.72494  3.29354  2.67741  2.69355  4.24690  2.90347  2.73739  3.18146  2.89801  2.37887  2.77519  2.98518  4.58477  3.61503
          0.01809  4.41745  5.13980  0.61958  0.77255  0.48576  0.95510
    535   2.79413  5.30941  2.41899  1.63001  4.63600  3.44719  3.72393  4.12466  2.28817  3.60739  4.36630  2.25449  3.90152  2.83679  3.02665  2.51190  2.64390  3.69227  5.74710  4.31984    617 e - - -
          2.68618  4.42225  2.77519  2.73123  3.46354  2.40513  3.72494  3.29354  2.67741  2.69355  4.24690  2.90347  2.73739  3.18146  2.89801  2.37887  2.77519  2.98518  4.58477  3.61503
          0.01809  4.41745  5.13980  0.61958  0.77255  0.48576  0.95510
    536   2.48845  5.15279  2.70065  2.20057  4.48235  3.45371  3.14900  3.95747  1.99027  3.45107  4.19813  2.92708  3.23459  2.41227  2.87583  2.43790  2.91086  3.09146  5.59428  4.19275    618 k - - -
          2.68618  4.42225  2.77519  2.73123  3.46354  2.40513  3.72494  3.29354  2.67741  2.69355  4.24690  2.90347  2.73739  3.18146  2.89801  2.37887  2.77519  2.98518  4.58477  3.61503
          0.01809  4.41745  5.13980  0.61958  0.77255  0.48576  0.95510
    537   3.01943  4.42140  4.55983  3.98879  3.40697  4.21257  4.55037  1.28817  3.84271  1.73291  3.29849  4.20757  4.53167  3.08170  4.01426  3.52522  3.25401  1.84199  5.14290  3.97665    619 i - - -
          2.68618  4.42225  2.77519  2.73123  3.46354  2.40513  3.72494  3.29354  2.67741  2.69355  4.24690  2.90347  2.73739  3.18146  2.89801  2.37887  2.77519  2.98518  4.58477  3.61503
          0.01809  4.41745  5.13980  0.61958  0.77255  0.48576  0.95510
    538   2.74310  5.20746  2.94878  1.95911  4.55269  2.82736  3.66798  4.01983  1.83155  3.50030  4.25585  2.96106  3.88937  2.49872  2.51179  2.44240  2.97064  3.59988  5.62823  4.24331    620 k - - -
          2.68618  4.42225  2.77519  2.73123  3.46354  2.40513  3.72494  3.29354  2.67741  2.69355  4.24690  2.90347  2.73739  3.18146  2.89801  2.37887  2.77519  2.98518  4.58477  3.61503
          0.01809  4.41745  5.13980  0.61958  0.77255  0.48576  0.95510
    539   3.06088  5.67765  1.70346  1.48856  4.97921  3.43418  3.90262  4.50557  2.85464  3.97025  4.77704  1.91834  4.01272  3.04683  3.43728  2.56477  3.33267  4.05387  6.11329  4.61030    621 e - - -
          2.68618  4.42225  2.77519  2.73123  3.46354  2.40513  3.72494  3.29354  2.67741  2.69355  4.24690  2.90347  2.73739  3.18146  2.89801  2.37887  2.77519  2.98518  4.58477  3.61503
          0.01809  4.41745  5.13980  0.61958  0.77255  0.48576  0.95510
    540   3.32444  4.69219  4.85878  4.29058  3.10164  4.48823  4.64653  2.51970  4.11303  0.78072  2.56515  4.48273  4.72950  4.24979  4.22225  3.81443  3.54363  2.62929  5.00322  2.86687    622 l - - -
          2.68618  4.42225  2.77519  2.73123  3.46354  2.40513  3.72494  3.29354  2.67741  2.69355  4.24690  2.90347  2.73739  3.18146  2.89801  2.37887  2.77519  2.98518  4.58477  3.61503
          0.01809  4.41745  5.13980  0.61958  0.77255  0.48576  0.95510
    541   2.75537  5.18488  2.86309  2.40919  4.50607  2.27535  3.12376  3.97002  2.27767  3.47972  4.24957  2.06378  3.89777  2.56594  2.92167  2.46248  2.99099  3.56696  5.63574  4.24498    623 n - - -
          2.68618  4.42225  2.77519  2.73123  3.46354  2.40513  3.72494  3.29354  2.67741  2.69355  4.24690  2.90347  2.73739  3.18146  2.89801  2.37887  2.77519  2.98518  4.58477  3.61503
          0.01809  4.41745  5.13980  0.61958  0.77255  0.48576  0.95510
    542   3.50335  4.79176  5.24133  4.67328  3.30048  4.81260  5.14144  1.68723  4.52101  1.48506  1.25312  4.88423  4.97857  4.59074  4.59361  4.17079  3.72484  2.34089  5.39007  4.33901    624 m - - -
          2.68618  4.42225  2.77519  2.73123  3.46354  2.40513  3.72494  3.29354  2.67741  2.69355  4.24690  2.90347  2.73739  3.18146  2.89801  2.37887  2.77519  2.98518  4.58477  3.61503
          0.01809  4.41745  5.13980  0.61958  0.77255  0.48576  0.95510
    543   2.91940  5.26270  3.20274  2.62613  4.66266  3.63001  3.72035  4.07899  1.44259  3.54210  4.33724  2.66042  4.01738  2.83526  1.95349  2.31572  3.12775  3.69421  5.63576  4.33890    625 k - - -
          2.68618  4.42225  2.77519  2.73123  3.46354  2.40513  3.72494  3.29354  2.67741  2.69355  4.24690  2.90347  2.73739  3.18146  2.89801  2.37887  2.77519  2.98518  4.58477  3.61503
          0.01809  4.41745  5.13980  0.61958  0.77255  0.48576  0.95510
    544   2.45132  4.95071  3.14192  2.68507  4.51533  3.47085  3.86358  3.93311  1.46692  3.49353  4.30161  3.15515  3.97293  3.00800  2.89244  1.72064  3.05419  3.52678  5.66263  4.35226    626 k - - -
          2.68618  4.42225  2.77519  2.73123  3.46354  2.40513  3.72494  3.29354  2.67741  2.69355  4.24690  2.90347  2.73739  3.18146  2.89801  2.37887  2.77519  2.98518  4.58477  3.61503
          0.01809  4.41745  5.13980  0.61958  0.77255  0.48576  0.95510
    545   2.71710  4.83420  2.67464  2.56531  1.96703  3.52205  3.76471  3.45917  2.24643  3.08825  3.92408  2.71064  3.93547  2.94226  3.05100  2.77091  2.64384  3.15840  5.34650  4.01986    627 f - - -
          2.68618  4.42225  2.77519  2.73123  3.46354  2.40513  3.72494  3.29354  2.67741  2.69355  4.24690  2.90347  2.73739  3.18146  2.89801  2.37887  2.77519  2.98518  4.58477  3.61503
          0.01809  4.41745  5.13980  0.61958  0.77255  0.48576  0.95510
    546   3.15226  5.55624  0.74601  2.41663  5.06176  3.41738  4.12664  4.63716  3.23079  4.17520  5.05912  2.98547  4.10038  3.32031  3.84166  2.48518  3.50784  4.16161  6.29445  4.78919    628 d - - -
          2.68618  4.42225  2.77519  2.73123  3.46354  2.40513  3.72494  3.29354  2.67741  2.69355  4.24690  2.90347  2.73739  3.18146  2.89801  2.37887  2.77519  2.98518  4.58477  3.61503
          0.01809  4.41745  5.13980  0.61958  0.77255  0.48576  0.95510
    547   3.52541  4.77385  5.38942  4.84492  3.42771  4.93080  5.34555  1.51564  4.72146  0.92366  3.19181  5.03993  5.08745  4.78512  4.79004  4.31279  3.75625  1.84902  5.55373  4.49619    629 l - - -
          2.68618  4.42225  2.77519  2.73123  3.46354  2.40513  3.72494  3.29354  2.67741  2.69355  4.24690  2.90347  2.73739  3.18146  2.89801  2.37887  2.77519  2.98518  4.58477  3.61503
          0.01809  4.41745  5.13980  0.61958  0.77255  0.48576  0.95510
    548   3.56445  5.68097  2.88194  0.44500  5.11881  3.73306  4.41514  4.69716  3.37987  4.23586  5.22463  3.40905  4.37423  3.64352  3.82086  3.50980  3.88502  4.33634  6.17712  4.95335    630 E - - -
          2.68618  4.42225  2.77519  2.73123  3.46354  2.40513  3.72494  3.29354  2.67741  2.69355  4.24690  2.90347  2.73739  3.18146  2.89801  2.37887  2.77519  2.98518  4.58477  3.61503
          0.01809  4.41745  5.13980  0.61958  0.77255  0.48576  0.95510
    549   3.18614  5.41861  3.52892  2.87389  4.88893  3.82042  3.76591  4.24329  1.68491  3.64932  4.48821  3.30865  4.18009  1.31933  1.91817  3.15647  3.35213  3.89324  5.67726  4.48159    631 q - - -
          2.68618  4.42225  2.77519  2.73123  3.46354  2.40513  3.72494  3.29354  2.67741  2.69355  4.24690  2.90347  2.73739  3.18146  2.89801  2.37887  2.77519  2.98518  4.58477  3.61503
          0.01809  4.41745  5.13980  0.61958  0.77255  0.48576  0.95510
    550   3.05476  4.95084  3.82417  3.19992  4.26552  3.78462  4.00469  3.48673  2.42804  3.17069  4.17170  3.55009  4.23791  3.20106  0.96729  3.17520  3.31452  2.38478  5.51291  4.28936    632 r - - -
          2.68618  4.42225  2.77519  2.73123  3.46354  2.40513  3.72494  3.29354  2.67741  2.69355  4.24690  2.90347  2.73739  3.18146  2.89801  2.37887  2.77519  2.98518  4.58477  3.61503
          0.01809  4.41745  5.13980  0.61958  0.77255  0.48576  0.95510
    551   3.66841  4.91629  5.43381  4.89969  3.32037  5.02413  5.37349  1.61397  4.73445  0.73275  3.09308  5.12540  5.14040  4.77718  4.78618  4.42577  3.89298  2.32716  5.50491  4.45635    633 l - - -
          2.68618  4.42225  2.77519  2.73123  3.46354  2.40513  3.72494  3.29354  2.67741  2.69355  4.24690  2.90347  2.73739  3.18146  2.89801  2.37887  2.77519  2.98518  4.58477  3.61503
          0.01809  4.41745  5.13980  0.61958  0.77255  0.48576  0.95510
    552   3.19804  5.30117  3.48223  2.97861  4.76506  3.77456  3.89746  4.23103  2.24095  3.68909  4.56154  2.42016  4.22276  3.04883  0.90378  3.20842  3.42133  3.87894  5.69577  4.48009    634 r - - -
          2.68618  4.42225  2.77519  2.73123  3.46354  2.40513  3.72494  3.29354  2.67741  2.69355  4.24690  2.90347  2.73739  3.18146  2.89801  2.37887  2.77519  2.98518  4.58477  3.61503
          0.01809  4.41745  5.13980  0.61958  0.77255  0.48576  0.95510
    553   2.89427  4.54848  3.77585  2.51845  1.93054  3.84525  2.74632  3.05654  3.17216  2.37350  3.65786  3.57157  4.21533  3.44818  3.49033  3.10608  3.12379  2.84748  4.50355  2.04751    635 f - - -
          2.68618  4.42225  2.77519  2.73123  3.46354  2.40513  3.72494  3.29354  2.67741  2.69355  4.24690  2.90347  2.73739  3.18146  2.89801  2.37887  2.77519  2.98518  4.58477  3.61503
          0.01809  4.41745  5.13980  0.61958  0.77255  0.48576  0.95510
    554   3.40192  4.65181  5.31798  4.85453  3.85311  4.86967  5.56418  0.76883  4.75287  2.28364  3.62101  5.02824  5.14510  5.00184  4.91871  4.29837  3.67150  1.45255  5.93438  4.73141    636 i - - -
          2.68618  4.42225  2.77519  2.73123  3.46354  2.40513  3.72494  3.29354  2.67741  2.69355  4.24690  2.90347  2.73739  3.18146  2.89801  2.37887  2.77519  2.98518  4.58477  3.61503
          0.01809  4.41745  5.13980  0.61958  0.77255  0.48576  0.95510
    555   3.03722  5.49838  1.04270  2.36405  4.90476  3.42272  3.96753  4.40364  2.94545  3.92774  4.75787  2.43280  4.02953  3.12873  3.51396  2.96422  2.43523  3.96566  6.09465  4.62059    637 d - - -
          2.68618  4.42225  2.77519  2.73123  3.46354  2.40513  3.72494  3.29354  2.67741  2.69355  4.24690  2.90347  2.73739  3.18146  2.89801  2.37887  2.77519  2.98518  4.58477  3.61503
          0.01809  4.41745  5.13980  0.61958  0.77255  0.48576  0.95510
    556   3.12539  4.97349  3.87057  3.21686  4.12463  3.88186  3.99244  2.44023  2.41802  2.99615  4.04849  3.57860  4.28383  3.19809  0.99154  3.25572  3.34899  3.14991  5.43681  4.20644    638 r - - -
          2.68618  4.42225  2.77519  2.73123  3.46354  2.40513  3.72494  3.29354  2.67741  2.69355  4.24690  2.90347  2.73739  3.18146  2.89801  2.37887  2.77519  2.98518  4.58477  3.61503
          0.01809  4.41745  5.13980  0.61958  0.77255  0.48576  0.95510
    557   2.81026  4.68064  3.32434  1.80768  3.58430  3.67458  3.87857  3.12952  2.81486  1.77007  3.71122  3.30624  4.07429  3.16913  3.19576  2.94763  3.04329  2.92149  5.06395  2.79129    639 l - - -
          2.68618  4.42225  2.77519  2.73123  3.46354  2.40513  3.72494  3.29354  2.67741  2.69355  4.24690  2.90347  2.73739  3.18146  2.89801  2.37887  2.77519  2.98518  4.58477  3.61503
          0.01809  4.41745  5.13980  0.61958  0.77255  0.48576  0.95510
    558   2.14016  4.66682  4.16818  3.79250  3.28916  3.76246  4.26782  3.34786  3.55950  2.95768  4.03414  3.93875  4.34672  3.94228  3.75644  3.23371  3.36470  3.13455  0.91709  3.35843    640 w - - -
          2.68618  4.42225  2.77519  2.73123  3.46354  2.40513  3.72494  3.29354  2.67741  2.69355  4.24690  2.90347  2.73739  3.18146  2.89801  2.37887  2.77519  2.98518  4.58477  3.61503
          0.01809  4.41745  5.13980  0.61958  0.77255  0.48576  0.95510
    559   2.91227  5.22406  2.74017  2.50977  4.70530  2.11011  3.90860  4.17558  2.30303  3.70379  4.51929  1.38284  4.00973  3.05997  3.12742  2.89489  3.20374  3.75624  5.85564  4.47830    641 n - - -
          2.68618  4.42225  2.77519  2.73123  3.46354  2.40513  3.72494  3.29354  2.67741  2.69355  4.24690  2.90347  2.73739  3.18146  2.89801  2.37887  2.77519  2.98518  4.58477  3.61503
          0.01809  4.41745  5.13980  0.61958  0.77255  0.48576  0.95510
    560   3.32535  4.64483  5.07133  4.61467  3.75334  4.63006  5.27638  1.95798  4.45964  1.97067  3.59248  4.78804  4.97933  4.74304  4.63069  4.05522  3.60793  0.71760  5.73870  4.50151    642 v - - -
          2.68618  4.42225  2.77519  2.73123  3.46354  2.40513  3.72494  3.29354  2.67741  2.69355  4.24690  2.90347  2.73739  3.18146  2.89801  2.37887  2.77519  2.98518  4.58477  3.61503
          0.01809  4.41745  5.13980  0.61958  0.77255  0.48576  0.95510
    561   3.07297  5.46708  2.16226  2.51638  4.83581  3.55669  3.89539  4.31048  0.99373  3.79814  4.62572  3.05983  4.07495  3.03851  2.98537  3.01377  3.32344  3.91097  5.89179  4.52773    643 k - - -
          2.68618  4.42225  2.77519  2.73123  3.46354  2.40513  3.72494  3.29354  2.67741  2.69355  4.24690  2.90347  2.73739  3.18146  2.89801  2.37887  2.77519  2.98518  4.58477  3.61503
          0.01809  4.41745  5.13980  0.61958  0.77255  0.48576  0.95510
    562   3.40295  4.63218  5.37039  4.86368  3.75637  4.91385  5.48343  1.08694  4.77213  1.79920  3.52176  5.03444  5.13092  4.95928  4.90466  4.31255  3.65231  1.23673  5.81155  4.65084    644 i - - -
          2.68618  4.42225  2.77519  2.73123  3.46354  2.40513  3.72494  3.29354  2.67741  2.69355  4.24690  2.90347  2.73739  3.18146  2.89801  2.37887  2.77519  2.98518  4.58477  3.61503
          0.01809  4.41745  5.13980  0.61958  0.77255  0.48576  0.95510
    563   3.58300  5.11838  4.16953  3.81871  1.89089  4.27251  0.90382  3.69682  3.67895  3.07867  4.25836  3.97931  4.67939  3.95316  3.89980  3.67175  3.83523  3.55484  4.12168  2.41432    645 h - - -
          2.68618  4.42225  2.77519  2.73123  3.46354  2.40513  3.72494  3.29354  2.67741  2.69355  4.24690  2.90347  2.73739  3.18146  2.89801  2.37887  2.77519  2.98518  4.58477  3.61503
          0.01809  4.41745  5.13980  0.61958  0.77255  0.48576  0.95510
    564   2.70557  4.37281  3.82180  3.27999  3.61551  3.68044  4.13868  2.15621  3.20874  2.59790  3.56427  3.60672  2.89459  3.50726  3.51956  2.98647  1.55579  2.25955  5.12296  3.90393    646 t - - -
          2.68618  4.42225  2.77519  2.73123  3.46354  2.40513  3.72494  3.29354  2.67741  2.69355  4.24690  2.90347  2.73739  3.18146  2.89801  2.37887  2.77519  2.98518  4.58477  3.61503
          0.01809  4.41745  5.13980  0.61958  0.77255  0.48576  0.95510
    565   2.77315  4.54124  5.07645  4.58846  3.89697  4.60611  5.28288  1.57582  4.49380  2.45832  3.69266  4.75357  4.95025  4.75834  4.68029  4.00192  3.51109  0.79445  5.81334  4.59824    647 v - - -
          2.68618  4.42225  2.77519  2.73123  3.46354  2.40513  3.72494  3.29354  2.67741  2.69355  4.24690  2.90347  2.73739  3.18146  2.89801  2.37887  2.77519  2.98518  4.58477  3.61503
          0.01809  4.41745  5.13980  0.61958  0.77255  0.48576  0.95510
    566   2.48887  5.26296  2.64877  2.01518  4.67330  3.43669  3.87048  4.14144  2.73026  3.67534  4.47992  1.35432  3.97466  3.01601  3.23212  2.50874  3.16609  3.72701  5.85155  4.44070    648 n - - -
          2.68618  4.42225  2.77519  2.73123  3.46354  2.40513  3.72494  3.29354  2.67741  2.69355  4.24690  2.90347  2.73739  3.18146  2.89801  2.37887  2.77519  2.98518  4.58477  3.61503
          0.01809  4.41745  5.13980  0.61958  0.77255  0.48576  0.95510
    567   2.65700  4.70037  3.14053  2.96371  4.64833  3.28574  4.27684  4.19850  3.19892  3.81722  4.64350  2.32722  3.99333  3.50045  3.58518  0.86694  3.10383  3.64981  5.94204  4.61580    649 s - - -
          2.68618  4.42225  2.77519  2.73123  3.46354  2.40513  3.72494  3.29354  2.67741  2.69355  4.24690  2.90347  2.73739  3.18146  2.89801  2.37887  2.77519  2.98518  4.58477  3.61503
          0.01809  4.41745  5.13980  0.61958  0.77255  0.48576  0.95510
    568   2.72431  4.53217  3.44899  2.89896  3.49724  3.64764  1.98954  3.06306  2.82992  2.32850  3.63859  3.32833  4.03550  3.17124  3.19842  2.61735  2.67819  2.82557  4.95383  2.66089    650 h - - -
          2.68618  4.42225  2.77519  2.73123  3.46354  2.40513  3.72494  3.29354  2.67741  2.69355  4.24690  2.90347  2.73739  3.18146  2.89801  2.37887  2.77519  2.98518  4.58477  3.61503
          0.01809  4.41745  5.13980  0.61958  0.77255  0.48576  0.95510
    569   2.43041  4.26459  3.84004  3.26625  3.38483  3.73466  4.01912  2.39736  3.18929  2.06603  2.50806  2.50237  4.10875  3.45859  3.46830  3.00208  2.57840  2.27611  4.87955  3.67031    651 l - - -
          2.68618  4.42225  2.77519  2.73123  3.46354  2.40513  3.72494  3.29354  2.67741  2.69355  4.24690  2.90347  2.73739  3.18146  2.89801  2.37887  2.77519  2.98518  4.58477  3.61503
          0.01809  4.41745  5.13980  0.61958  0.77255  0.48576  0.95510
    570   3.25499  5.89747  1.74196  0.86439  5.18451  3.44984  4.03651  4.73827  3.10404  4.20822  5.07596  2.90625  4.09766  3.20804  3.73558  3.11265  3.55322  4.28608  6.34074  4.80232    652 e - - -
          2.68618  4.42225  2.77519  2.73123  3.46354  2.40513  3.72494  3.29354  2.67741  2.69355  4.24690  2.90347  2.73739  3.18146  2.89801  2.37887  2.77519  2.98518  4.58477  3.61503
          0.01809  4.41745  5.13980  0.61958  0.77255  0.48576  0.95510
    571   4.04664  5.29375  5.00229  4.84736  0.41931  4.54288  4.24741  3.54413  4.75195  2.79777  4.20623  4.68567  5.00962  4.77444  4.73482  4.26552  4.35821  3.56988  4.38859  2.70972    653 F - - -
          2.68618  4.42225  2.77519  2.73123  3.46354  2.40513  3.72494  3.29354  2.67741  2.69355  4.24690  2.90347  2.73739  3.18146  2.89801  2.37887  2.77519  2.98518  4.58477  3.61503
          0.01809  4.41745  5.13980  0.61958  0.77255  0.48576  0.95510
    572   2.48678  4.28275  4.33893  3.77433  3.45959  3.97106  4.36325  1.36370  3.66024  2.14519  3.41246  3.98519  4.35012  3.89785  3.85518  2.56143  3.07972  1.90536  5.04865  3.85212    654 i - - -
          2.68618  4.42225  2.77519  2.73123  3.46354  2.40513  3.72494  3.29354  2.67741  2.69355  4.24690  2.90347  2.73739  3.18146  2.89801  2.37887  2.77519  2.98518  4.58477  3.61503
          0.01809  4.41745  5.13980  0.61958  0.77255  0.48576  0.95510
    573   2.50282  5.15241  2.54992  2.40065  4.47599  3.45459  2.69495  3.94076  2.49446  3.46291  4.23440  1.86401  3.88922  2.83087  2.98772  2.49361  2.64906  3.53942  5.63153  4.23561    655 n - - -
          2.68618  4.42225  2.77519  2.73123  3.46354  2.40513  3.72494  3.29354  2.67741  2.69355  4.24690  2.90347  2.73739  3.18146  2.89801  2.37887  2.77519  2.98518  4.58477  3.61503
          0.01809  4.41745  5.13980  0.61958  0.77255  0.48576  0.95510
    574   2.60261  3.26987  3.77397  3.23107  3.59855  3.52996  4.06700  2.97554  3.15437  2.70017  3.59682  3.52630  4.02877  3.44728  3.45942  1.49969  2.34397  2.72351  3.07144  3.82992    656 s - - -
          2.68618  4.42225  2.77519  2.73123  3.46354  2.40513  3.72494  3.29354  2.67741  2.69355  4.24690  2.90347  2.73739  3.18146  2.89801  2.37887  2.77519  2.98518  4.58477  3.61503
          0.01809  4.41745  5.13980  0.61958  0.77255  0.48576  0.95510
    575   3.76163  5.03190  5.40188  4.84973  3.20964  5.03485  5.30792  2.42554  4.64710  0.59194  2.23120  5.10868  5.12214  4.67797  4.69243  4.42997  3.97380  2.66571  5.41797  4.40500    657 L - - -
          2.68618  4.42225  2.77519  2.73123  3.46354  2.40513  3.72494  3.29354  2.67741  2.69355  4.24690  2.90347  2.73739  3.18146  2.89801  2.37887  2.77519  2.98518  4.58477  3.61503
          0.01809  4.41745  5.13980  0.61958  0.77255  0.48576  0.95510
    576   3.06193  5.09749  3.25125  2.96696  4.67932  3.61744  4.13119  4.12899  2.04382  3.69912  4.59015  3.40646  0.93672  3.32386  3.02836  3.12202  3.38420  3.75526  5.80413  4.57407    658 p - - -
          2.68618  4.42225  2.77519  2.73123  3.46354  2.40513  3.72494  3.29354  2.67741  2.69355  4.24690  2.90347  2.73739  3.18146  2.89801  2.37887  2.77519  2.98518  4.58477  3.61503
          0.01809  4.41745  5.13980  0.61958  0.77255  0.48576  0.95510
    577   3.30359  5.25660  3.18621  3.14333  4.72211  3.65810  4.52937  4.59411  3.50549  4.18082  5.15924  0.47055  4.34905  3.83249  3.85452  3.36729  3.72006  4.15501  5.95834  4.65393    659 N - - -
          2.68618  4.42225  2.77519  2.73123  3.46354  2.40513  3.72494  3.29354  2.67741  2.69355  4.24690  2.90347  2.73739  3.18146  2.89801  2.37887  2.77519  2.98518  4.58477  3.61503
          0.01809  4.41745  5.13980  0.61958  0.77255  0.48576  0.95510
    578   3.83400  5.15289  5.06727  4.74144  3.44539  4.67203  5.23479  2.70478  4.50987  0.41114  3.35245  4.96953  5.03378  4.73885  4.58329  4.36177  4.11338  2.87721  5.48514  4.32437    660 L - - -
          2.68618  4.42225  2.77519  2.73123  3.46354  2.40513  3.72494  3.29354  2.67741  2.69355  4.24690  2.90347  2.73739  3.18146  2.89801  2.37887  2.77519  2.98518  4.58477  3.61503
          0.01809  4.41745  5.13980  0.61958  0.77255  0.48576  0.95510
    579   3.17772  3.14299  5.10864  4.57334  3.71604  4.56781  5.07393  1.56395  4.45458  2.10224  3.55937  4.69278  4.86540  4.65964  4.57477  3.93073  3.42792  0.96597  5.53928  4.34418    661 v - - -
          2.68618  4.42225  2.77519  2.73123  3.46354  2.40513  3.72494  3.29354  2.67741  2.69355  4.24690  2.90347  2.73739  3.18146  2.89801  2.37887  2.77519  2.98518  4.58477  3.61503
          0.01809  4.41745  5.13980  0.61958  0.77255  0.48576  0.95510
    580   2.79119  4.61329  3.75031  3.32722  3.46230  3.56559  4.10897  3.50528  3.20877  3.13399  4.07920  3.60406  4.14658  3.57755  3.50509  0.95846  3.15348  3.20436  2.74588  3.49408    662 s - - -
          2.68618  4.42225  2.77519  2.73123  3.46354  2.40513  3.72494  3.29354  2.67741  2.69355  4.24690  2.90347  2.73739  3.18146  2.89801  2.37887  2.77519  2.98518  4.58477  3.61503
          0.01809  4.41745  5.13980  0.61958  0.77255  0.48576  0.95510
    581   3.45548  4.69811  5.36963  4.83764  3.54487  4.89913  5.36958  1.23656  4.72556  1.23154  3.31325  5.01511  5.08596  4.83559  4.81531  4.28450  3.69394  1.62752  5.63049  4.53362    663 l - - -
          2.68618  4.42225  2.77519  2.73123  3.46354  2.40513  3.72494  3.29354  2.67741  2.69355  4.24690  2.90347  2.73739  3.18146  2.89801  2.37887  2.77519  2.98518  4.58477  3.61503
          0.01809  4.41745  5.13980  0.61958  0.77255  0.48576  0.95510
    582   3.39829  4.62333  5.37591  4.87833  3.82427  4.92955  5.53461  1.14199  4.79306  1.99825  3.58590  5.05121  5.15340  5.00506  4.94092  4.33439  3.65105  1.06786  5.88027  4.69914    664 v - - -
          2.68618  4.42225  2.77519  2.73123  3.46354  2.40513  3.72494  3.29354  2.67741  2.69355  4.24690  2.90347  2.73739  3.18146  2.89801  2.37887  2.77519  2.98518  4.58477  3.61503
          0.01809  4.41745  5.13980  0.61958  0.77255  0.48576  0.95510
    583   2.05760  4.48184  3.76771  3.66460  4.87550  0.65972  4.78188  4.29788  3.86643  4.02370  4.86581  3.72230  4.02701  4.10476  4.11155  2.74496  3.09533  3.64524  6.17828  5.03656    665 G - - -
          2.68618  4.42225  2.77519  2.73123  3.46354  2.40513  3.72494  3.29354  2.67741  2.69355  4.24690  2.90347  2.73739  3.18146  2.89801  2.37887  2.77519  2.98518  4.58477  3.61503
          0.01809  4.41745  5.13980  0.61958  0.77255  0.48576  0.95510
    584   3.42029  5.50320  3.90076  3.13803  5.05476  3.97478  3.82809  4.36346  0.79999  3.73375  4.61759  3.49810  4.32174  2.95706  1.78097  3.39915  3.55368  4.04612  5.70839  4.59914    666 k - - -
          2.68618  4.42225  2.77519  2.73123  3.46354  2.40513  3.72494  3.29354  2.67741  2.69355  4.24690  2.90347  2.73739  3.18146  2.89801  2.37887  2.77519  2.98518  4.58477  3.61503
          0.01809  4.41745  5.13980  0.61958  0.77255  0.48576  0.95510
    585   2.96698  4.94702  3.39472  2.91606  3.95677  3.72478  3.95968  3.37549  2.62281  2.81920  2.72150  3.36922  4.15671  1.18085  2.93273  3.05750  3.21365  3.20862  5.39556  4.09282    667 q - - -
          2.68618  4.42225  2.77519  2.73123  3.46354  2.40513  3.72494  3.29354  2.67741  2.69355  4.24690  2.90347  2.73739  3.18146  2.89801  2.37887  2.77519  2.98518  4.58477  3.61503
          0.01809  4.41745  5.13980  0.61958  0.77255  0.48576  0.95510
    586   3.26208  5.19427  3.80624  3.17050  3.90778  3.91514  3.88430  3.90076  2.32352  3.38617  4.34324  3.53745  4.30646  3.13766  0.85510  3.31264  3.45895  3.64447  5.22077  2.88702    668 r - - -
          2.68618  4.42225  2.77519  2.73123  3.46354  2.40513  3.72494  3.29354  2.67741  2.69355  4.24690  2.90347  2.73739  3.18146  2.89801  2.37887  2.77519  2.98518  4.58477  3.61503
          0.01809  4.41745  5.13980  0.61958  0.77255  0.48576  0.95510
    587   2.80415  4.48097  3.65919  3.15001  3.28161  3.74786  3.93951  2.94514  3.04938  2.61306  1.59142  2.55253  4.14556  3.38543  3.35666  3.03526  3.04413  2.74476  4.81055  2.63874    669 m - - -
          2.68618  4.42225  2.77519  2.73123  3.46354  2.40513  3.72494  3.29354  2.67741  2.69355  4.24690  2.90347  2.73739  3.18146  2.89801  2.37887  2.77519  2.98518  4.58477  3.61503
          0.01809  4.41745  5.13980  0.61958  0.77255  0.48576  0.95510
    588   3.68779  5.79425  0.37539  2.85146  5.27107  3.72836  4.54961  5.00829  3.75460  4.52457  5.54694  3.42426  4.41900  3.81110  4.32056  3.60962  4.04752  4.59767  6.31558  5.09550    670 D - - -
          2.68618  4.42225  2.77519  2.73123  3.46354  2.40513  3.72494  3.29354  2.67741  2.69355  4.24690  2.90347  2.73739  3.18146  2.89801  2.37887  2.77519  2.98518  4.58477  3.61503
          0.01809  4.41745  5.13980  0.61958  0.77255  0.48576  0.95510
    589   2.54057  4.43241  3.70726  3.33930  4.22026  3.30792  4.34729  3.50562  3.31874  3.28830  4.18097  3.55269  1.14899  3.63989  3.63108  2.30705  2.97737  2.28800  5.62966  4.39478    671 p - - -
          2.68618  4.42225  2.77519  2.73123  3.46354  2.40513  3.72494  3.29354  2.67741  2.69355  4.24690  2.90347  2.73739  3.18146  2.89801  2.37887  2.77519  2.98518  4.58477  3.61503
          0.01809  4.41745  5.13980  0.61958  0.77255  0.48576  0.95510
    590   0.84807  4.34623  3.94562  3.62063  4.56927  3.16344  4.58663  3.93813  3.61852  3.66795  4.49191  3.65129  3.93551  3.88500  3.89486  1.97374  2.34283  3.37672  5.93062  4.75202    672 a - - -
          2.68618  4.42225  2.77519  2.73123  3.46354  2.40513  3.72494  3.29354  2.67741  2.69355  4.24690  2.90347  2.73739  3.18146  2.89801  2.37887  2.77519  2.98518  4.58477  3.61503
          0.01809  4.41745  5.13980  0.61958  0.77255  0.48576  0.95510
    591   3.40192  4.65181  5.31798  4.85453  3.85311  4.86967  5.56418  0.76883  4.75287  2.28364  3.62101  5.02824  5.14510  5.00184  4.91871  4.29837  3.67150  1.45255  5.93438  4.73141    673 i - - -
          2.68618  4.42225  2.77519  2.73123  3.46354  2.40513  3.72494  3.29354  2.67741  2.69355  4.24690  2.90347  2.73739  3.18146  2.89801  2.37887  2.77519  2.98518  4.58477  3.61503
          0.01809  4.41745  5.13980  0.61958  0.77255  0.48576  0.95510
    592   3.47539  5.52353  4.02595  3.20239  5.09530  4.01670  3.83024  4.38414  1.48368  3.74337  4.63509  3.53978  4.35174  2.95960  0.90358  3.45539  3.59459  4.07606  5.70781  4.62041    674 r - - -
          2.68618  4.42225  2.77519  2.73123  3.46354  2.40513  3.72494  3.29354  2.67741  2.69355  4.24690  2.90347  2.73739  3.18146  2.89801  2.37887  2.77519  2.98518  4.58477  3.61503
          0.01809  4.41745  5.13980  0.61958  0.77255  0.48576  0.95510
    593   4.30897  5.35220  5.21703  5.06048  0.95644  4.89644  3.68150  3.90615  4.86392  3.12084  4.45863  4.49195  5.17089  4.62840  4.74488  4.29686  4.51571  3.85615  3.77101  1.00642    675 f - - -
          2.68618  4.42225  2.77519  2.73123  3.46354  2.40513  3.72494  3.29354  2.67741  2.69355  4.24690  2.90347  2.73739  3.18146  2.89801  2.37887  2.77519  2.98518  4.58477  3.61503
          0.01809  4.41745  5.13980  0.61958  0.77255  0.48576  0.95510
    594   3.01507  4.74702  3.76986  3.25652  3.78374  3.84908  4.10058  3.05428  2.18734  2.61251  1.17841  3.62292  4.27149  3.37837  2.99531  3.21903  3.26115  2.91619  5.28355  4.05868    676 m - - -
          2.68618  4.42225  2.77519  2.73123  3.46354  2.40513  3.72494  3.29354  2.67741  2.69355  4.24690  2.90347  2.73739  3.18146  2.89801  2.37887  2.77519  2.98518  4.58477  3.61503
          0.01809  4.41745  5.13980  0.61958  0.77255  0.48576  0.95510
    595   3.17023  5.43344  3.47570  2.25626  4.91028  3.80278  3.76034  4.26603  1.36307  3.66594  4.49772  3.28443  4.16602  2.87809  1.44639  3.13463  3.33887  3.90657  5.69104  4.48637    677 k - - -
          2.68618  4.42225  2.77519  2.73123  3.46354  2.40513  3.72494  3.29354  2.67741  2.69355  4.24690  2.90347  2.73739  3.18146  2.89801  2.37887  2.77519  2.98518  4.58477  3.61503
          0.01809  4.41745  5.13980  0.61958  0.77255  0.48576  0.95510
    596   4.28035  5.35783  5.13052  4.93208  2.10783  4.84350  3.68081  3.99630  4.67666  3.22488  4.53554  4.45175  5.13546  4.56372  4.61757  4.25753  4.48870  3.91632  2.34054  0.58673    678 Y - - -
          2.68618  4.42225  2.77519  2.73123  3.46354  2.40513  3.72494  3.29354  2.67741  2.69355  4.24690  2.90347  2.73739  3.18146  2.89801  2.37887  2.77519  2.98518  4.58477  3.61503
          0.01809  4.41745  5.13980  0.61958  0.77255  0.48576  0.95510
    597   0.98922  4.36467  3.90056  3.63694  4.66771  3.15356  4.63899  4.06481  3.67632  3.78720  4.60777  3.65896  3.94196  3.93758  3.94546  1.37105  2.95193  3.45697  6.02007  4.83662    679 a - - -
          2.68618  4.42225  2.77519  2.73123  3.46354  2.40513  3.72494  3.29354  2.67741  2.69355  4.24690  2.90347  2.73739  3.18146  2.89801  2.37887  2.77519  2.98518  4.58477  3.61503
          0.01809  4.41745  5.13980  0.61958  0.77255  0.48576  0.95510
    598   3.53655  5.20813  3.84593  3.51409  2.60104  4.15539  0.86175  3.88684  3.29790  3.27911  4.40052  3.78940  4.58005  3.71980  3.54600  3.57189  3.77835  3.69603  4.23380  2.13413    680 h - - -
          2.68618  4.42225  2.77519  2.73123  3.46354  2.40513  3.72494  3.29354  2.67741  2.69355  4.24690  2.90347  2.73739  3.18146  2.89801  2.37887  2.77519  2.98518  4.58477  3.61503
          0.01809  4.41745  5.13980  0.61958  0.77255  0.48576  0.95510
    599   3.66551  4.91314  5.43369  4.89957  3.32291  5.02281  5.37378  1.59655  4.73503  0.74122  3.09555  5.12446  5.13989  4.77834  4.78701  4.42424  3.89027  2.32092  5.50644  4.45741    681 l - - -
          2.68618  4.42225  2.77519  2.73123  3.46354  2.40513  3.72494  3.29354  2.67741  2.69355  4.24690  2.90347  2.73739  3.18146  2.89801  2.37887  2.77519  2.98518  4.58477  3.61503
          0.01809  4.41745  5.13980  0.61958  0.77255  0.48576  0.95510
    600   3.06435  5.30483  2.80058  2.60816  4.19676  3.55808  2.22860  4.19311  2.76226  3.70213  4.57815  1.13353  4.10988  3.16319  3.15799  3.04084  3.34717  3.81872  5.54239  4.04342    682 n - - -
          2.68618  4.42225  2.77519  2.73123  3.46354  2.40513  3.72494  3.29354  2.67741  2.69355  4.24690  2.90347  2.73739  3.18146  2.89801  2.37887  2.77519  2.98518  4.58477  3.61503
          0.01809  4.41745  5.13980  0.61958  0.77255  0.48576  0.95510
    601   2.79849  4.46580  4.24414  3.94090  4.04337  2.74306  4.74702  2.64206  3.88511  2.93268  4.00609  4.02791  4.30845  4.18329  4.08752  3.12400  3.21363  0.74026  5.63683  4.42479    683 v - - -
          2.68618  4.42225  2.77519  2.73123  3.46354  2.40513  3.72494  3.29354  2.67741  2.69355  4.24690  2.90347  2.73739  3.18146  2.89801  2.37887  2.77519  2.98518  4.58477  3.61503
          0.01809  4.41745  5.13980  0.61958  0.77255  0.48576  0.95510
    602   3.44880  5.52804  3.98862  3.16598  5.10119  4.00266  3.81609  4.38921  1.05005  3.74305  4.62661  3.51410  4.33407  2.94217  1.29207  3.42352  3.56912  4.07408  5.70778  4.61252    684 k - - -
          2.68618  4.42225  2.77519  2.73123  3.46354  2.40513  3.72494  3.29354  2.67741  2.69355  4.24690  2.90347  2.73739  3.18146  2.89801  2.37887  2.77519  2.98518  4.58477  3.61503
          0.01809  4.41745  5.13980  0.61958  0.77255  0.48576  0.95510
    603   2.68281  4.59295  3.79771  3.67590  4.69280  3.31834  4.74781  4.31066  3.79117  3.99710  4.89469  3.77880  4.10773  4.09735  4.03148  0.49641  3.20910  3.71428  6.02238  4.79159    685 S - - -
          2.68618  4.42225  2.77519  2.73123  3.46354  2.40513  3.72494  3.29354  2.67741  2.69355  4.24690  2.90347  2.73739  3.18146  2.89801  2.37887  2.77519  2.98518  4.58477  3.61503
          0.01809  4.41745  5.13980  0.61958  0.77255  0.48576  0.95510
    604   1.44410  4.38059  3.80587  3.51501  4.71516  1.43967  4.57157  4.16260  3.58761  3.82773  4.61940  3.59648  3.92231  3.83985  3.89622  1.68062  2.93644  3.51360  6.03622  4.84639    686 g - - -
          2.68618  4.42225  2.77519  2.73123  3.46354  2.40513  3.72494  3.29354  2.67741  2.69355  4.24690  2.90347  2.73739  3.18146  2.89801  2.37887  2.77519  2.98518  4.58477  3.61503
          0.01809  4.41745  5.13980  0.61958  0.77255  0.48576  0.95510
    605   2.91819  5.28690  3.04605  2.56688  4.67100  3.59054  3.74115  4.10233  1.28375  3.57309  4.36810  2.73619  4.00695  2.28567  2.64626  2.50232  3.13674  3.71167  5.67746  4.35550    687 k - - -
          2.68618  4.42225  2.77519  2.73123  3.46354  2.40513  3.72494  3.29354  2.67741  2.69355  4.24690  2.90347  2.73739  3.18146  2.89801  2.37887  2.77519  2.98518  4.58477  3.61503
          0.01809  4.41745  5.13980  0.61958  0.77255  0.48576  0.95510
    606   3.10739  5.62058  0.97284  2.34014  5.03078  3.41614  4.00707  4.57193  3.03730  4.06662  4.90797  2.44146  4.05197  3.17487  3.63860  2.26045  3.41993  4.10962  6.21816  4.70846    688 d - - -
          2.68618  4.42225  2.77519  2.73123  3.46354  2.40513  3.72494  3.29354  2.67741  2.69355  4.24690  2.90347  2.73739  3.18146  2.89801  2.37887  2.77519  2.98518  4.58477  3.61503
          0.01809  4.41745  5.13980  0.61958  0.77255  0.48576  0.95510
    607   2.93769  5.24551  3.26108  2.66735  4.65468  3.12116  3.73087  4.06058  1.58593  3.52959  4.33258  3.15274  2.86310  2.84894  1.63226  2.91993  3.14494  3.68479  5.62535  4.34416    689 k - - -
          2.68618  4.42225  2.77519  2.73123  3.46354  2.40513  3.72494  3.29354  2.67741  2.69355  4.24690  2.90347  2.73739  3.18146  2.89801  2.37887  2.77519  2.98518  4.58477  3.61503
          0.01809  4.41745  5.13980  0.61958  0.77255  0.48576  0.95510
    608   2.72741  5.02257  3.04952  2.12839  4.31094  3.51504  3.69754  3.73617  2.03771  3.29573  4.09117  3.02296  3.90930  2.82687  2.62746  2.73210  1.91787  2.92620  5.49062  4.14589    690 t - - -
          2.68618  4.42225  2.77519  2.73123  3.46354  2.40513  3.72494  3.29354  2.67741  2.69355  4.24690  2.90347  2.73739  3.18146  2.89801  2.37887  2.77519  2.98518  4.58477  3.61503
          0.01809  4.41745  5.13980  0.61958  0.77255  0.48576  0.95510
    609   3.36363  5.99422  0.68010  2.05638  5.28664  3.46280  4.12089  4.86283  3.26959  4.34400  5.25894  2.93143  4.14712  3.31093  3.93957  3.20542  3.68252  4.41159  6.46015  4.90936    691 D - - -
          2.68618  4.42225  2.77519  2.73123  3.46354  2.40513  3.72494  3.29354  2.67741  2.69355  4.24690  2.90347  2.73739  3.18146  2.89801  2.37887  2.77519  2.98518  4.58477  3.61503
          0.01809  4.41745  5.13980  0.61958  0.77255  0.48576  0.95510
    610   2.26203  4.34787  4.46077  3.91294  3.60870  4.06840  4.54820  1.64435  3.81202  2.47041  3.52606  4.11941  4.46429  4.05798  4.01913  3.39853  2.17834  1.44875  5.24319  4.04084    692 v - - -
          2.68618  4.42225  2.77519  2.73123  3.46354  2.40513  3.72494  3.29354  2.67741  2.69355  4.24690  2.90347  2.73739  3.18146  2.89801  2.37887  2.77519  2.98518  4.58477  3.61503
          0.01809  4.41745  5.13980  0.61958  0.77255  0.48576  0.95510
    611   3.83400  5.15289  5.06727  4.74144  3.44539  4.67203  5.23479  2.70478  4.50987  0.41114  3.35245  4.96953  5.03378  4.73885  4.58329  4.36177  4.11338  2.87721  5.48514  4.32437    693 L - - -
          2.68618  4.42225  2.77519  2.73123  3.46354  2.40513  3.72494  3.29354  2.67741  2.69355  4.24690  2.90347  2.73739  3.18146  2.89801  2.37887  2.77519  2.98518  4.58477  3.61503
          0.01809  4.41745  5.13980  0.61958  0.77255  0.48576  0.95510
    612   2.82055  4.98589  3.25252  2.65918  3.01480  3.61194  3.73926  3.65935  1.51340  3.23355  4.06486  3.14684  3.99333  2.88839  2.09300  2.85190  2.67645  3.34350  5.43277  4.13780    694 k - - -
          2.68618  4.42225  2.77519  2.73123  3.46354  2.40513  3.72494  3.29354  2.67741  2.69355  4.24690  2.90347  2.73739  3.18146  2.89801  2.37887  2.77519  2.98518  4.58477  3.61503
          0.01809  4.41745  5.13980  0.61958  0.77255  0.48576  0.95510
    613   3.04568  5.38563  3.11475  2.65176  4.79512  3.66374  3.77032  4.20989  1.17076  3.65098  4.46585  2.44397  4.08081  2.24921  2.53582  3.00513  3.25015  3.82933  5.71964  4.43522    695 k - - -
          2.68618  4.42225  2.77519  2.73123  3.46354  2.40513  3.72494  3.29354  2.67741  2.69355  4.24690  2.90347  2.73739  3.18146  2.89801  2.37887  2.77519  2.98518  4.58477  3.61503
          0.01809  4.41745  5.13980  0.61958  0.77255  0.48576  0.95510
    614   2.86148  4.30805  4.36630  3.79775  2.60821  4.00423  4.36518  2.09870  3.68507  2.27915  3.35349  4.00952  4.36893  3.90868  3.87346  3.31148  1.61013  1.78403  5.01732  3.81638    696 t - - -
          2.68618  4.42225  2.77519  2.73123  3.46354  2.40513  3.72494  3.29354  2.67741  2.69355  4.24690  2.90347  2.73739  3.18146  2.89801  2.37887  2.77519  2.98518  4.58477  3.61503
          0.01809  4.41745  5.13980  0.61958  0.77255  0.48576  0.95510
    615   3.58559  4.84897  5.39357  4.82424  2.04504  4.88301  5.08199  1.82691  4.68098  0.87116  3.01836  4.97752  5.01291  4.64580  4.68465  4.24452  3.79748  2.52754  5.23147  4.08474    697 l - - -
          2.68618  4.42225  2.77519  2.73123  3.46354  2.40513  3.72494  3.29354  2.67741  2.69355  4.24690  2.90347  2.73739  3.18146  2.89801  2.37887  2.77519  2.98518  4.58477  3.61503
          0.01809  4.41745  5.13980  0.61958  0.77255  0.48576  0.95510
    616   2.94245  5.26889  3.16630  2.62607  4.62636  3.63709  1.75429  4.05591  1.92841  3.53007  4.33440  2.34952  4.02995  2.85315  2.26740  2.91780  3.14883  3.68391  5.62674  4.32616    698 h - - -
          2.68618  4.42225  2.77519  2.73123  3.46354  2.40513  3.72494  3.29354  2.67741  2.69355  4.24690  2.90347  2.73739  3.18146  2.89801  2.37887  2.77519  2.98518  4.58477  3.61503
          0.01809  4.41745  5.13980  0.61958  0.77255  0.48576  0.95510
    617   2.94534  5.38457  2.74918  1.77882  4.68614  3.51956  3.13200  4.17717  2.50135  3.66052  4.46073  2.99061  3.99656  1.44817  2.92131  2.89030  3.18223  3.77754  5.77816  4.38745    699 q - - -
          2.68618  4.42225  2.77519  2.73123  3.46354  2.40513  3.72494  3.29354  2.67741  2.69355  4.24690  2.90347  2.73739  3.18146  2.89801  2.37887  2.77519  2.98518  4.58477  3.61503
          0.01809  4.41745  5.13980  0.61958  0.77255  0.48576  0.95510
    618   3.22246  4.53170  5.04320  4.54131  3.83381  4.58273  5.20261  0.90960  4.43441  2.40583  3.64016  4.71042  4.91616  4.69051  4.61224  3.96769  2.79465  1.45092  5.72913  4.52549    700 i - - -
          2.68618  4.42225  2.77519  2.73123  3.46354  2.40513  3.72494  3.29354  2.67741  2.69355  4.24690  2.90347  2.73739  3.18146  2.89801  2.37887  2.77519  2.98518  4.58477  3.61503
          0.01809  4.41745  5.13980  0.61958  0.77255  0.48576  0.95510
    619   2.08030  4.60617  3.30584  2.90317  4.33541  1.56799  4.08102  3.73022  2.96601  3.39075  4.21647  2.13825  3.93581  3.28240  3.37837  2.69869  2.95864  2.70723  5.64541  4.36231    701 g - - -
          2.68618  4.42225  2.77519  2.73123  3.46354  2.40513  3.72494  3.29354  2.67741  2.69355  4.24690  2.90347  2.73739  3.18146  2.89801  2.37887  2.77519  2.98518  4.58477  3.61503
          0.01809  4.41745  5.13980  0.61958  0.77255  0.48576  0.95510
    620   3.26981  5.45419  3.72441  2.97832  4.94279  3.89350  2.63314  4.28495  1.27646  3.67043  4.52124  3.38201  4.23157  2.89187  1.40853  3.24159  3.41627  3.94729  5.67010  4.50720    702 k - - -
          2.68618  4.42225  2.77519  2.73123  3.46354  2.40513  3.72494  3.29354  2.67741  2.69355  4.24690  2.90347  2.73739  3.18146  2.89801  2.37887  2.77519  2.98518  4.58477  3.61503
          0.01809  4.41745  5.13980  0.61958  0.77255  0.48576  0.95510
    621   3.28366  4.59194  5.06311  4.51144  3.48442  4.60442  5.02716  1.84829  4.38010  1.96647  1.48322  4.68860  4.86270  4.53652  4.49739  3.95816  3.52381  1.40369  5.42963  4.30457    703 v - - -
          2.68618  4.42225  2.77519  2.73123  3.46354  2.40513  3.72494  3.29354  2.67741  2.69355  4.24690  2.90347  2.73739  3.18146  2.89801  2.37887  2.77519  2.98518  4.58477  3.61503
          0.01809  4.41745  5.13980  0.61958  0.77255  0.48576  0.95510
    622   2.68631  4.76446  3.03946  2.83319  4.62468  3.31621  4.16710  4.10966  3.06161  3.71585  4.53864  2.34582  1.16166  3.36828  3.47228  2.33030  3.09723  3.61005  5.89332  4.57213    704 p - - -
          2.68618  4.42225  2.77519  2.73123  3.46354  2.40513  3.72494  3.29354  2.67741  2.69355  4.24690  2.90347  2.73739  3.18146  2.89801  2.37887  2.77519  2.98518  4.58477  3.61503
          0.01809  4.41745  5.13980  0.61958  0.77255  0.48576  0.95510
    623   3.25506  5.89854  1.73247  0.86832  5.18534  3.44959  4.03634  4.73928  3.10422  4.20892  5.07660  2.90578  4.09750  3.20784  3.73617  3.11252  3.55330  4.28685  6.34156  4.80263    705 e - - -
          2.68618  4.42225  2.77519  2.73123  3.46354  2.40513  3.72494  3.29354  2.67741  2.69355  4.24690  2.90347  2.73739  3.18146  2.89801  2.37887  2.77519  2.98518  4.58477  3.61503
          0.01809  4.41745  5.13980  0.61958  0.77255  0.48576  0.95510
    624   3.10595  4.56863  4.47429  3.93107  3.33671  4.21010  4.56645  2.14598  3.78079  0.94453  3.20989  4.19183  2.85458  4.02170  3.97414  3.53794  3.35111  2.44511  5.16541  4.01249    706 l - - -
          2.68618  4.42225  2.77519  2.73123  3.46354  2.40513  3.72494  3.29354  2.67741  2.69355  4.24690  2.90347  2.73739  3.18146  2.89801  2.37887  2.77519  2.98518  4.58477  3.61503
          0.01809  4.41745  5.13980  0.61958  0.77255  0.48576  0.95510
    625   3.58620  5.48976  3.79447  3.35297  5.00877  3.97187  4.20456  4.48593  0.47687  3.94429  4.90741  3.73960  4.45884  3.38709  2.71023  3.61120  3.81262  4.17453  5.85643  4.76984    707 K - - -
          2.68618  4.42225  2.77519  2.73123  3.46354  2.40513  3.72494  3.29354  2.67741  2.69355  4.24690  2.90347  2.73739  3.18146  2.89801  2.37887  2.77519  2.98518  4.58477  3.61503
          0.01809  4.41745  5.13980  0.61958  0.77255  0.48576  0.95510
    626   0.71674  2.45282  4.42511  4.11313  4.38948  3.22403  4.80643  3.52291  3.99176  3.44057  4.36210  3.89160  4.01294  4.22496  4.14590  2.69958  2.97702  3.10079  5.84789  4.69978    708 a - - -
          2.68618  4.42225  2.77519  2.73123  3.46354  2.40513  3.72494  3.29354  2.67741  2.69355  4.24690  2.90347  2.73739  3.18146  2.89801  2.37887  2.77519  2.98518  4.58477  3.61503
          0.01809  4.41745  5.13980  0.61958  0.77255  0.48576  0.95510
    627   2.78829  5.24430  2.89076  2.04099  4.58602  3.49433  3.69906  4.05080  2.08426  3.53477  4.30027  1.83278  3.91426  2.80968  2.53662  2.45201  3.01842  3.63632  5.66593  4.28143    709 n - - -
          2.68618  4.42225  2.77519  2.73123  3.46354  2.40513  3.72494  3.29354  2.67741  2.69355  4.24690  2.90347  2.73739  3.18146  2.89801  2.37887  2.77519  2.98518  4.58477  3.61503
          0.01809  4.41745  5.13980  0.61958  0.77255  0.48576  0.95510
    628   2.39297  4.97596  3.02004  2.51795  4.42109  2.93199  3.75778  3.86994  2.51280  3.41516  4.19473  2.29279  3.89225  2.88500  2.26559  1.89097  2.94904  3.46371  5.59498  4.23560    710 s - - -
          2.68618  4.42225  2.77519  2.73123  3.46354  2.40513  3.72494  3.29354  2.67741  2.69355  4.24690  2.90347  2.73739  3.18146  2.89801  2.37887  2.77519  2.98518  4.58477  3.61503
          0.01809  4.41745  5.13980  0.61958  0.77255  0.48576  0.95510
    629   2.44300  4.50741  5.04200  4.53675  3.85054  4.56726  5.18494  1.26687  4.44145  2.45724  3.66390  4.69746  4.90276  4.69074  4.61745  3.94856  3.46878  1.07149  5.71757  4.50720    711 v - - -
          2.68618  4.42225  2.77519  2.73123  3.46354  2.40513  3.72494  3.29354  2.67741  2.69355  4.24690  2.90347  2.73739  3.18146  2.89801  2.37887  2.77519  2.98518  4.58477  3.61503
          0.01809  4.41745  5.13980  0.61958  0.77255  0.48576  0.95510
    630   2.77846  4.26889  4.18142  3.61369  3.43915  3.88615  4.25402  2.17996  3.50963  2.16742  3.40488  3.85853  4.26994  3.75934  3.73140  2.71070  2.16657  1.46320  4.99443  3.79385    712 v - - -
          2.68618  4.42225  2.77519  2.73123  3.46354  2.40513  3.72494  3.29354  2.67741  2.69355  4.24690  2.90347  2.73739  3.18146  2.89801  2.37887  2.77519  2.98518  4.58477  3.61503
          0.01809  4.41745  5.13980  0.61958  0.77255  0.48576  0.95510
    631   2.72110  5.19060  2.56407  2.38331  4.52274  3.09175  3.67756  3.99781  2.43029  3.49292  4.24762  2.47069  3.87242  2.50057  2.39076  1.89838  2.95650  3.57709  5.63810  4.23438    713 s - - -
          2.68618  4.42225  2.77519  2.73123  3.46354  2.40513  3.72494  3.29354  2.67741  2.69355  4.24690  2.90347  2.73739  3.18146  2.89801  2.37887  2.77519  2.98518  4.58477  3.61503
          0.01809  4.41745  5.13980  0.61958  0.77255  0.48576  0.95510
    632   1.84205  4.49414  3.41536  2.56151  3.64505  3.61989  2.95835  2.41172  2.81389  2.34387  3.59210  3.30072  4.00533  3.14333  3.19362  2.86072  2.91581  2.75999  5.06469  3.81177    714 a - - -
          2.68618  4.42225  2.77519  2.73123  3.46354  2.40513  3.72494  3.29354  2.67741  2.69355  4.24690  2.90347  2.73739  3.18146  2.89801  2.37887  2.77519  2.98518  4.58477  3.61503
          0.01809  4.41745  5.13980  0.61958  0.77255  0.48576  0.95510
    633   4.12465  5.38824  4.69024  4.54834  2.53181  4.50202  4.01390  4.07462  4.39651  3.37947  4.69350  4.45822  4.97499  4.55943  4.45377  4.19300  4.42042  3.97354  4.18614  0.39075    715 Y - - -
          2.68618  4.42225  2.77519  2.73123  3.46354  2.40513  3.72494  3.29354  2.67741  2.69355  4.24690  2.90347  2.73739  3.18146  2.89801  2.37887  2.77519  2.98518  4.58477  3.61503
          0.01809  4.41745  5.13980  0.61958  0.77255  0.48576  0.95510
    634   2.81052  4.97893  3.08691  2.69726  4.52318  3.48565  3.89841  3.95041  1.88191  3.51274  4.33519  3.16889  1.50034  3.05392  2.92072  2.42719  3.10837  3.55487  5.68263  4.37663    716 p - - -
          2.68618  4.42225  2.77519  2.73123  3.46354  2.40513  3.72494  3.29354  2.67741  2.69355  4.24690  2.90347  2.73739  3.18146  2.89801  2.37887  2.77519  2.98518  4.58477  3.61503
          0.01809  4.41745  5.13980  0.61958  0.77255  0.48576  0.95510
    635   2.64361  4.77729  2.65635  2.69895  4.44743  2.73744  3.97877  3.88452  2.84575  3.48636  4.29221  3.15617  3.92777  3.14812  3.30292  1.96678  1.44651  3.44977  5.70584  4.37834    717 t - - -
          2.68618  4.42225  2.77519  2.73123  3.46354  2.40513  3.72494  3.29354  2.67741  2.69355  4.24690  2.90347  2.73739  3.18146  2.89801  2.37887  2.77519  2.98518  4.58477  3.61503
          0.01809  4.41745  5.13980  0.61958  0.77255  0.48576  0.95510
    636   4.04664  5.29375  5.00229  4.84736  0.41931  4.54288  4.24741  3.54413  4.75195  2.79777  4.20623  4.68567  5.00962  4.77444  4.73482  4.26552  4.35821  3.56988  4.38859  2.70972    718 F - - -
          2.68618  4.42225  2.77519  2.73123  3.46354  2.40513  3.72494  3.29354  2.67741  2.69355  4.24690  2.90347  2.73739  3.18146  2.89801  2.37887  2.77519  2.98518  4.58477  3.61503
          0.01809  4.41745  5.13980  0.61958  0.77255  0.48576  0.95510
    637   3.47590  5.39746  3.42143  3.22252  4.64202  3.83894  4.37124  4.40178  3.01189  3.84160  4.88982  3.67369  4.42217  0.51027  3.26878  3.51733  3.78956  4.10548  5.82228  4.57680    719 Q - - -
          2.68618  4.42225  2.77519  2.73123  3.46354  2.40513  3.72494  3.29354  2.67741  2.69355  4.24690  2.90347  2.73739  3.18146  2.89801  2.37887  2.77519  2.98518  4.58477  3.61503
          0.01809  4.41745  5.13980  0.61958  0.77255  0.48576  0.95510
    638   2.44879  4.90746  3.04166  2.30804  4.18177  3.49096  3.72354  3.60144  2.51356  2.89565  4.00483  3.03276  3.89897  2.59517  2.97368  1.82799  2.37403  3.26526  5.42947  4.08956    720 s - - -
          2.68618  4.42225  2.77519  2.73123  3.46354  2.40513  3.72494  3.29354  2.67741  2.69355  4.24690  2.90347  2.73739  3.18146  2.89801  2.37887  2.77519  2.98518  4.58477  3.61503
          0.01809  4.41745  5.13980  0.61958  0.77255  0.48576  0.95510
    639   3.83400  5.15289  5.06727  4.74144  3.44539  4.67203  5.23479  2.70478  4.50987  0.41114  3.35245  4.96953  5.03378  4.73885  4.58329  4.36177  4.11338  2.87721  5.48514  4.32437    721 L - - -
          2.68618  4.42225  2.77519  2.73123  3.46354  2.40513  3.72494  3.29354  2.67741  2.69355  4.24690  2.90347  2.73739  3.18146  2.89801  2.37887  2.77519  2.98518  4.58477  3.61503
          0.01809  4.41745  5.13980  0.61958  0.77255  0.48576  0.95510
    640   2.33859  4.33016  4.45174  3.88443  1.98501  4.01873  4.17779  2.60055  3.74183  1.38232  3.25983  4.02037  4.36265  3.91255  3.87064  3.32312  3.13915  2.49508  4.65397  2.86063    722 l - - -
          2.68618  4.42225  2.77519  2.73123  3.46354  2.40513  3.72494  3.29354  2.67741  2.69355  4.24690  2.90347  2.73739  3.18146  2.89801  2.37887  2.77519  2.98518  4.58477  3.61503
          0.01809  4.41745  5.13980  0.61958  0.77255  0.48576  0.95510
    641   2.76419  5.26618  2.02439  1.91893  4.59438  3.45237  3.07015  4.07816  2.08849  3.56285  4.31840  2.91858  3.88894  2.81062  2.97056  2.71755  2.43960  3.64918  5.70184  4.28434    723 e - - -
          2.68618  4.42225  2.77519  2.73123  3.46354  2.40513  3.72494  3.29354  2.67741  2.69355  4.24690  2.90347  2.73739  3.18146  2.89801  2.37887  2.77519  2.98518  4.58477  3.61503
          0.01809  4.41745  5.13980  0.61958  0.77255  0.48576  0.95510
    642   3.68779  5.79425  0.37539  2.85146  5.27107  3.72836  4.54961  5.00829  3.75460  4.52457  5.54694  3.42426  4.41900  3.81110  4.32056  3.60962  4.04752  4.59767  6.31558  5.09550    724 D - - -
          2.68618  4.42225  2.77519  2.73123  3.46354  2.40513  3.72494  3.29354  2.67741  2.69355  4.24690  2.90347  2.73739  3.18146  2.89801  2.37887  2.77519  2.98518  4.58477  3.61503
          0.01809  4.41745  5.13980  0.61958  0.77255  0.48576  0.95510
    643   3.40428  4.72576  5.07610  4.51934  1.20759  4.60616  4.71829  2.20601  4.36782  1.70390  2.11107  4.64687  4.82717  4.42008  4.42487  3.94683  3.62535  2.56124  4.97873  3.67412    725 f - - -
          2.68618  4.42225  2.77519  2.73123  3.46354  2.40513  3.72494  3.29354  2.67741  2.69355  4.24690  2.90347  2.73739  3.18146  2.89801  2.37887  2.77519  2.98518  4.58477  3.61503
          0.01809  4.41745  5.13980  0.61958  0.77255  0.48576  0.95510
    644   2.76996  5.26030  2.58881  1.87684  4.60946  3.48363  3.68327  4.08408  1.72415  3.55406  4.30831  2.95041  3.89881  2.38917  2.54781  2.72635  2.99972  3.65494  5.67492  4.27992    726 k - - -
          2.68618  4.42225  2.77519  2.73123  3.46354  2.40513  3.72494  3.29354  2.67741  2.69355  4.24690  2.90347  2.73739  3.18146  2.89801  2.37887  2.77519  2.98518  4.58477  3.61503
          0.01809  4.41745  5.13980  0.61958  0.77255  0.48576  0.95510
    645   2.07727  5.06930  2.98440  2.53380  4.50162  2.93195  3.77663  3.94234  1.47956  3.47635  4.26684  2.62124  3.93834  2.90657  2.90024  2.76922  3.02759  3.54359  5.64143  4.29199    727 k - - -
          2.68618  4.42225  2.77519  2.73123  3.46354  2.40513  3.72494  3.29354  2.67741  2.69355  4.24690  2.90347  2.73739  3.18146  2.89801  2.37887  2.77519  2.98518  4.58477  3.61503
          0.01809  4.41745  5.13980  0.61958  0.77255  0.48576  0.95510
    646   3.48119  5.16774  4.26163  4.24304  5.30991  0.23177  5.29288  5.07793  4.49512  4.64596  5.64986  4.42887  4.57071  4.77702  4.63806  3.67344  4.00218  4.50045  6.22631  5.44163    728 G - - -
          2.68618  4.42225  2.77519  2.73123  3.46354  2.40513  3.72494  3.29354  2.67741  2.69355  4.24690  2.90347  2.73739  3.18146  2.89801  2.37887  2.77519  2.98518  4.58477  3.61503
          0.01809  4.41745  5.13980  0.61958  0.77255  0.48576  0.95510
    647   2.72410  5.14434  2.98824  2.08413  4.46967  3.49248  3.66559  3.92659  2.19074  3.43050  4.19498  2.97268  3.88566  2.03328  2.43057  2.44408  2.95101  3.52574  5.57773  3.11402    729 q - - -
          2.68618  4.42225  2.77519  2.73123  3.46354  2.40513  3.72494  3.29354  2.67741  2.69355  4.24690  2.90347  2.73739  3.18146  2.89801  2.37887  2.77519  2.98518  4.58477  3.61503
          0.01809  4.41745  5.13980  0.61958  0.77255  0.48576  0.95510
    648   3.54399  4.86105  5.20493  4.69942  3.34897  4.78541  5.22247  2.27847  4.51885  0.68514  3.14851  4.90974  5.01424  4.64506  4.61312  4.19203  3.79401  1.88583  5.47205  4.37793    730 L - - -
          2.68618  4.42225  2.77519  2.73123  3.46354  2.40513  3.72494  3.29354  2.67741  2.69355  4.24690  2.90347  2.73739  3.18146  2.89801  2.37887  2.77519  2.98518  4.58477  3.61503
          0.01809  4.41745  5.13980  0.61958  0.77255  0.48576  0.95510
    649   2.39930  5.29216  3.32441  2.70226  4.70223  3.69077  3.72658  4.09694  1.34271  3.54985  4.35746  3.17968  4.06198  2.34234  2.00095  2.96278  3.18057  3.72661  5.62983  4.36515    731 k - - -
          2.68618  4.42225  2.77519  2.73123  3.46354  2.40513  3.72494  3.29354  2.67741  2.69355  4.24690  2.90347  2.73739  3.18146  2.89801  2.37887  2.77519  2.98518  4.58477  3.61503
          0.01809  4.41745  5.13980  0.61958  0.77255  0.48576  0.95510
    650   2.02577  4.65596  3.37888  2.91613  4.39641  3.35854  4.03928  3.81219  2.80753  3.43389  4.25392  3.29782  3.94907  3.22376  2.40261  1.24035  2.97834  3.38156  5.65382  4.37780    732 s - - -
          2.68618  4.42225  2.77519  2.73123  3.46354  2.40513  3.72494  3.29354  2.67741  2.69355  4.24690  2.90347  2.73739  3.18146  2.89801  2.37887  2.77519  2.98518  4.58477  3.61503
          0.01809  4.41745  5.13980  0.61958  0.77255  0.48576  0.95510
    651   2.80682  5.02917  2.14839  2.57593  4.78668  1.33824  4.06758  4.27478  3.02499  3.83523  4.64686  3.08006  3.98764  3.24107  3.53688  1.90179  3.17867  3.77588  6.01172  4.62108    733 g - - -
          2.68618  4.42225  2.77519  2.73123  3.46354  2.40513  3.72494  3.29354  2.67741  2.69355  4.24690  2.90347  2.73739  3.18146  2.89801  2.37887  2.77519  2.98518  4.58477  3.61503
          0.01809  4.41745  5.13980  0.61958  0.77255  0.48576  0.95510
    652   2.67374  4.52850  3.36528  2.82049  3.07238  3.58737  3.85173  3.07737  2.79490  2.00887  3.64483  2.31110  3.24725  3.11871  3.18980  2.31559  2.91444  2.82938  5.09543  3.82378    734 l - - -
          2.68618  4.42225  2.77519  2.73123  3.46354  2.40513  3.72494  3.29354  2.67741  2.69355  4.24690  2.90347  2.73739  3.18146  2.89801  2.37887  2.77519  2.98518  4.58477  3.61503
          0.01809  4.41745  5.13980  0.61958  0.77255  0.48576  0.95510
    653   3.33924  6.00819  0.76118  1.84498  5.28687  3.45097  4.09202  4.86008  3.22905  4.32868  5.23024  2.90831  4.12923  3.27627  3.90109  3.17795  3.65239  4.40263  6.45765  4.89182    735 d - - -
          2.68618  4.42225  2.77519  2.73123  3.46354  2.40513  3.72494  3.29354  2.67741  2.69355  4.24690  2.90347  2.73739  3.18146  2.89801  2.37887  2.77519  2.98518  4.58477  3.61503
          0.01809  4.41745  5.13980  0.61958  0.77255  0.48576  0.95510
    654   3.13585  5.29740  1.97052  2.71288  5.06298  0.77367  4.32629  4.63200  3.41268  4.19046  5.07031  3.23755  4.17794  3.54442  3.94330  3.14127  3.53126  4.13043  6.22344  4.90340    736 g - - -
          2.68618  4.42225  2.77519  2.73123  3.46354  2.40513  3.72494  3.29354  2.67741  2.69355  4.24690  2.90347  2.73739  3.18146  2.89801  2.37887  2.77519  2.98518  4.58477  3.61503
          0.01809  4.41745  5.13980  0.61958  0.77255  0.48576  0.95510
    655   3.20703  5.42897  3.54742  2.89482  4.91724  3.82987  3.77388  4.26757  1.03329  3.66845  4.51010  2.69084  4.19284  2.89513  1.80756  3.17751  3.37255  3.91681  5.68752  4.49949    737 k - - -
          2.68618  4.42225  2.77519  2.73123  3.46354  2.40513  3.72494  3.29354  2.67741  2.69355  4.24690  2.90347  2.73739  3.18146  2.89801  2.37887  2.77519  2.98518  4.58477  3.61503
          0.01809  4.41745  5.13980  0.61958  0.77255  0.48576  0.95510
    656   3.01313  4.88959  3.46012  3.00380  3.02388  3.80138  1.66346  3.51281  2.92374  3.07672  4.02815  3.41690  2.79091  3.29525  3.27891  3.09704  3.25223  3.26575  4.59094  1.87518    738 h - - -
          2.68618  4.42225  2.77519  2.73123  3.46354  2.40513  3.72494  3.29354  2.67741  2.69355  4.24690  2.90347  2.73739  3.18146  2.89801  2.37887  2.77519  2.98518  4.58477  3.61503
          0.01809  4.41745  5.13980  0.61958  0.77255  0.48576  0.95510
    657   3.83400  5.15289  5.06727  4.74144  3.44539  4.67203  5.23479  2.70478  4.50987  0.41114  3.35245  4.96953  5.03378  4.73885  4.58329  4.36177  4.11338  2.87721  5.48514  4.32437    739 L - - -
          2.68618  4.42225  2.77519  2.73123  3.46354  2.40513  3.72494  3.29354  2.67741  2.69355  4.24690  2.90347  2.73739  3.18146  2.89801  2.37887  2.77519  2.98518  4.58477  3.61503
          0.01809  4.41745  5.13980  0.61958  0.77255  0.48576  0.95510
    658   3.53217  4.90579  4.98254  4.47025  3.27277  4.66265  4.99903  2.45340  4.20461  1.50090  0.94020  4.71410  4.91613  4.43095  4.33074  4.06345  3.77750  2.58730  5.33907  4.19220    740 m - - -
          2.68618  4.42225  2.77519  2.73123  3.46354  2.40513  3.72494  3.29354  2.67741  2.69355  4.24690  2.90347  2.73739  3.18146  2.89801  2.37887  2.77519  2.98518  4.58477  3.61503
          0.01809  4.41745  5.13980  0.61958  0.77255  0.48576  0.95510
    659   2.60422  4.44486  3.65061  3.17866  3.92062  3.43963  4.15100  3.20258  3.11055  2.31369  3.87818  3.48552  4.01652  3.44802  3.44209  2.09751  1.33368  2.91165  5.35387  4.11240    741 t - - -
          2.68618  4.42225  2.77519  2.73123  3.46354  2.40513  3.72494  3.29354  2.67741  2.69355  4.24690  2.90347  2.73739  3.18146  2.89801  2.37887  2.77519  2.98518  4.58477  3.61503
          0.01809  4.41745  5.13980  0.61958  0.77255  0.48576  0.95510
    660   3.12597  5.54842  2.66078  0.95453  4.90068  3.54939  3.91258  4.36081  2.08500  3.84647  4.68805  3.03436  4.08917  3.06056  3.02485  3.05096  3.37755  3.96679  5.95620  4.57897    742 e - - -
          2.68618  4.42225  2.77519  2.73123  3.46354  2.40513  3.72494  3.29354  2.67741  2.69355  4.24690  2.90347  2.73739  3.18146  2.89801  2.37887  2.77519  2.98518  4.58477  3.61503
          0.01809  4.41745  5.13980  0.61958  0.77255  0.48576  0.95510
    661   1.45574  4.60665  3.33471  2.80653  3.92225  3.50887  3.88583  3.28687  2.45493  2.96804  3.07791  3.24735  3.96726  3.10911  3.13816  2.32480  2.93485  2.99873  5.28175  4.01128    743 a - - -
          2.68618  4.42225  2.77519  2.73123  3.46354  2.40513  3.72494  3.29354  2.67741  2.69355  4.24690  2.90347  2.73739  3.18146  2.89801  2.37887  2.77519  2.98518  4.58477  3.61503
          0.01809  4.41745  5.13980  0.61958  0.77255  0.48576  0.95510
    662   3.55270  4.82575  5.33675  4.76180  3.26670  4.87381  5.19088  1.70540  4.61659  1.23293  1.43500  4.96428  5.01120  4.63558  4.65840  4.23444  3.76868  2.41065  5.38479  4.36241    744 l - - -
          2.68618  4.42225  2.77519  2.73123  3.46354  2.40513  3.72494  3.29354  2.67741  2.69355  4.24690  2.90347  2.73739  3.18146  2.89801  2.37887  2.77519  2.98518  4.58477  3.61503
          0.01809  4.41745  5.13980  0.61958  0.77255  0.48576  0.95510
    663   3.56445  5.68097  2.88194  0.44500  5.11881  3.73306  4.41514  4.69716  3.37987  4.23586  5.22463  3.40905  4.37423  3.64352  3.82086  3.50980  3.88502  4.33634  6.17712  4.95335    745 E - - -
          2.68618  4.42225  2.77519  2.73123  3.46354  2.40513  3.72494  3.29354  2.67741  2.69355  4.24690  2.90347  2.73739  3.18146  2.89801  2.37887  2.77519  2.98518  4.58477  3.61503
          0.01809  4.41745  5.13980  0.61958  0.77255  0.48576  0.95510
    664   2.89044  5.24186  3.17173  2.60083  4.63275  3.60951  3.71500  4.05505  1.60016  3.52560  4.31676  2.67300  3.99924  2.82960  1.90840  2.13865  3.10267  3.66803  5.62794  4.32027    746 k - - -
          2.68618  4.42225  2.77519  2.73123  3.46354  2.40513  3.72494  3.29354  2.67741  2.69355  4.24690  2.90347  2.73739  3.18146  2.89801  2.37887  2.77519  2.98518  4.58477  3.61503
          0.01809  4.41745  5.13980  0.61958  0.77255  0.48576  0.95510
    665   2.38588  5.23739  3.56379  2.92134  4.70836  3.77635  3.80665  4.05427  1.90621  3.53867  4.39120  3.33928  4.16678  2.94271  1.09448  3.12080  3.30607  3.72102  5.62613  4.43002    747 r - - -
          2.68618  4.42225  2.77519  2.73123  3.46354  2.40513  3.72494  3.29354  2.67741  2.69355  4.24690  2.90347  2.73739  3.18146  2.89801  2.37887  2.77519  2.98518  4.58477  3.61503
          0.01809  4.41745  5.13980  0.61958  0.77255  0.48576  0.95510
    666   3.83400  5.15289  5.06727  4.74144  3.44539  4.67203  5.23479  2.70478  4.50987  0.41114  3.35245  4.96953  5.03378  4.73885  4.58329  4.36177  4.11338  2.87721  5.48514  4.32437    748 L - - -
          2.68618  4.42225  2.77519  2.73123  3.46354  2.40513  3.72494  3.29354  2.67741  2.69355  4.24690  2.90347  2.73739  3.18146  2.89801  2.37887  2.77519  2.98518  4.58477  3.61503
          0.01809  4.41745  5.13980  0.61958  0.77255  0.48576  0.95510
    667   3.85157  5.27541  4.33303  4.01866  2.28259  4.46896  1.69222  3.94234  3.81816  3.25754  4.46613  4.07398  4.83336  4.06951  3.99554  3.86235  4.07758  3.79807  3.94327  0.88339    749 y - - -
          2.68618  4.42225  2.77519  2.73123  3.46354  2.40513  3.72494  3.29354  2.67741  2.69355  4.24690  2.90347  2.73739  3.18146  2.89801  2.37887  2.77519  2.98518  4.58477  3.61503
          0.01809  4.41745  5.13980  0.61958  0.77255  0.48576  0.95510
    668   2.85614  4.92557  3.34514  2.77881  4.23769  3.64123  3.82869  2.89577  1.23371  3.17351  4.05935  3.24178  4.05143  2.99194  2.74353  2.92145  2.46894  3.19361  5.46497  4.19368    750 k - - -
          2.68618  4.42225  2.77519  2.73123  3.46354  2.40513  3.72494  3.29354  2.67741  2.69355  4.24690  2.90347  2.73739  3.18146  2.89801  2.37887  2.77519  2.98518  4.58477  3.61503
          0.01809  4.41745  5.13980  0.61958  0.77255  0.48576  0.95510
    669   3.72900  4.97364  5.49259  4.91822  3.23227  5.07579  5.36105  2.02445  4.77199  0.63967  2.46701  5.16268  5.13569  4.73437  4.79259  4.45380  3.93570  2.54159  5.44442  4.46759    751 L - - -
          2.68618  4.42225  2.77519  2.73123  3.46354  2.40513  3.72494  3.29354  2.67741  2.69355  4.24690  2.90347  2.73739  3.18146  2.89801  2.37887  2.77519  2.98518  4.58477  3.61503
          0.01809  4.41745  5.13980  0.61958  0.77255  0.48576  0.95510
    670   3.90735  5.09705  5.08429  4.77318  0.78941  4.72340  3.78700  3.43213  4.58706  2.23113  4.01654  4.43283  5.00188  4.48545  4.55254  4.08705  4.12093  3.40464  3.90859  1.72128    752 f - - -
          2.68618  4.42225  2.77519  2.73123  3.46354  2.40513  3.72494  3.29354  2.67741  2.69355  4.24690  2.90347  2.73739  3.18146  2.89801  2.37887  2.77519  2.98518  4.58477  3.61503
          0.01809  4.41745  5.13980  0.61958  0.77255  0.48576  0.95510
    671   2.78847  4.55070  3.94948  3.55279  3.89659  3.60803  4.44315  2.93165  3.39074  2.29723  3.88921  3.78265  4.21989  3.78487  3.65269  3.03593  0.92859  2.73485  5.48795  4.22854    753 t - - -
          2.68618  4.42225  2.77519  2.73123  3.46354  2.40513  3.72494  3.29354  2.67741  2.69355  4.24690  2.90347  2.73739  3.18146  2.89801  2.37887  2.77519  2.98518  4.58477  3.61503
          0.01809  4.41745  5.13980  0.61958  0.77255  0.48576  0.95510
    672   2.43551  1.50590  4.29673  3.99133  4.42827  3.18548  4.74177  3.79753  3.88359  3.57845  4.44591  3.82190  3.97775  4.13825  4.06245  1.08304  2.95722  3.28783  5.84854  4.67159    754 s - - -
          2.68618  4.42225  2.77519  2.73123  3.46354  2.40513  3.72494  3.29354  2.67741  2.69355  4.24690  2.90347  2.73739  3.18146  2.89801  2.37887  2.77519  2.98518  4.58477  3.61503
          0.01809  4.41745  5.13980  0.61958  0.77255  0.48576  0.95510
    673   2.73210  5.19034  2.29435  2.41542  4.52869  3.48205  3.66732  3.99559  1.90964  3.48348  4.23991  2.95609  3.88337  2.55628  2.33319  2.69918  2.30303  3.57888  5.61852  4.23139    755 k - - -
          2.68618  4.42225  2.77519  2.73123  3.46354  2.40513  3.72494  3.29354  2.67741  2.69355  4.24690  2.90347  2.73739  3.18146  2.89801  2.37887  2.77519  2.98518  4.58477  3.61503
          0.01809  4.41745  5.13980  0.61958  0.77255  0.48576  0.95510
    674   3.22601  5.80632  1.22032  2.33007  5.12657  3.43904  4.05121  4.71856  3.12899  4.19898  5.06848  1.35748  4.09519  3.22879  3.75733  3.09995  3.53830  4.25775  6.31426  4.77558    756 d - - -
          2.68618  4.42225  2.77519  2.73123  3.46354  2.40513  3.72494  3.29354  2.67741  2.69355  4.24690  2.90347  2.73739  3.18146  2.89801  2.37887  2.77519  2.98518  4.58477  3.61503
          0.01809  4.41745  5.13980  0.61958  0.77255  0.48576  0.95510
    675   3.63751  5.26550  4.30528  4.24329  5.13993  3.92428  5.24217  4.87034  4.35606  4.41569  5.50943  4.48180  0.24208  4.72416  4.50802  3.82878  4.12484  4.44413  6.13600  5.27762    757 P - - -
          2.68618  4.42225  2.77519  2.73123  3.46354  2.40513  3.72494  3.29354  2.67741  2.69355  4.24690  2.90347  2.73739  3.18146  2.89801  2.37887  2.77519  2.98518  4.58477  3.61503
          0.01809  4.41745  5.13980  0.61958  0.77255  0.48576  0.95510
    676   3.19893  5.70829  1.78681  2.36650  5.05213  3.44552  4.05997  4.64919  3.11745  4.14797  5.01724  0.96257  4.09764  3.24077  3.71939  3.09196  3.51576  4.19604  6.25124  4.73790    758 n - - -
          2.68618  4.42225  2.77519  2.73123  3.46354  2.40513  3.72494  3.29354  2.67741  2.69355  4.24690  2.90347  2.73739  3.18146  2.89801  2.37887  2.77519  2.98518  4.58477  3.61503
          0.01809  4.41745  5.13980  0.61958  0.77255  0.48576  0.95510
    677   2.22191  5.51136  1.72938  1.45740  4.83828  2.93546  3.86127  4.34045  2.76742  3.82879  4.62434  2.90276  3.98295  2.99943  3.32226  2.88991  3.23764  3.90417  5.98200  4.51468    759 e - - -
          2.68618  4.42225  2.77519  2.73123  3.46354  2.40513  3.72494  3.29354  2.67741  2.69355  4.24690  2.90347  2.73739  3.18146  2.89801  2.37887  2.77519  2.98518  4.58477  3.61503
          0.01809  4.41745  5.13980  0.61958  0.77255  0.48576  0.95510
    678   1.96843  4.35221  3.70270  3.15420  3.60966  3.58228  4.03739  2.87794  3.09773  2.23676  3.57421  3.49366  4.04475  3.39180  3.42531  2.27238  2.16233  2.19354  5.07042  3.84715    760 a - - -
          2.68618  4.42225  2.77519  2.73123  3.46354  2.40513  3.72494  3.29354  2.67741  2.69355  4.24690  2.90347  2.73739  3.18146  2.89801  2.37887  2.77519  2.98518  4.58477  3.61503
          0.01809  4.41745  5.13980  0.61958  0.77255  0.48576  0.95510
    679   3.43857  4.67362  5.35773  4.85350  3.71406  4.93059  5.49043  0.83344  4.74956  1.86065  3.47983  5.04307  5.14278  4.93754  4.88770  4.33363  3.68890  1.59453  5.80292  4.64891    761 i - - -
          2.68618  4.42225  2.77519  2.73123  3.46354  2.40513  3.72494  3.29354  2.67741  2.69355  4.24690  2.90347  2.73739  3.18146  2.89801  2.37887  2.77519  2.98518  4.58477  3.61503
          0.14792  4.41745  2.07600  0.61958  0.77255  0.48576  0.95510
    680   2.67547  5.08207  2.54158  1.94255  3.13336  2.96573  3.64817  3.83982  2.42123  3.36815  4.13959  2.90822  3.20137  2.35307  2.91132  2.65408  2.91026  3.44865  5.54226  4.15261    762 e - - -
          2.68618  4.42225  2.77519  2.73123  3.46354  2.40513  3.72494  3.29354  2.67741  2.69355  4.24690  2.90347  2.73739  3.18146  2.89801  2.37887  2.77519  2.98518  4.58477  3.61503
          0.01389  4.28343        *  0.61958  0.77255  0.00000        *
//
