# Supplementary material for: Correction to: Identification of the meiotic toolkit in diatoms and exploration of meiosis-specific SPO11 and RAD51 homologs in the sexual species Pseudo-nitzschia multistriata and Seminavis robusta
Source: BMC Genomics. 2019 Jul 5;20:544. doi: 10.1186/s12864-019-5942-4 (PMC6610888; doi:10.1186/s12864-019-5942-4)
Supplement: Supplementary file 1 — HMM profiles used for Hmmsearch. (ZIP 1469 kb) [file 12864_2019_5942_MOESM1_ESM.zip › Additional file10/MUS81_HMM]

HMMER3/f [3.1b2 | February 2015]
NAME  MUS81_aln
LENG  604
ALPH  amino
RF    no
MM    no
CONS  yes
CS    no
MAP   yes
DATE  Fri Sep  4 09:35:25 2015
NSEQ  121
EFFN  2.138031
CKSUM 3574183043
STATS LOCAL MSV      -11.9097  0.69719
STATS LOCAL VITERBI  -13.1111  0.69719
STATS LOCAL FORWARD   -6.2731  0.69719
HMM          A        C        D        E        F        G        H        I        K        L        M        N        P        Q        R        S        T        V        W        Y   
            m->m     m->i     m->d     i->m     i->i     d->m     d->d
  COMPO   2.56463  4.35805  2.92229  2.53232  3.47214  3.09533  3.74758  2.94039  2.50844  2.47066  3.65702  3.06593  3.45137  2.94803  2.81175  2.58167  2.79790  2.75038  4.57351  3.47915
          2.68618  4.42225  2.77519  2.73123  3.46354  2.40513  3.72494  3.29354  2.67741  2.69355  4.24690  2.90347  2.73739  3.18146  2.89801  2.37887  2.77519  2.98518  4.58477  3.61503
          0.08341  4.67237  2.64971  0.61958  0.77255  0.00000        *
      1   2.73006  2.35176  3.75637  3.70480  3.10595  3.18555  3.96190  2.45789  3.40802  1.73073  2.65047  3.87013  4.21695  3.77072  3.71387  3.07492  2.96217  2.26699  4.79461  3.60693      1 l - - -
          2.68618  4.42225  2.77519  2.73123  3.46354  2.40513  3.72494  3.29354  2.67741  2.69355  4.24690  2.90347  2.73739  3.18146  2.89801  2.37887  2.77519  2.98518  4.58477  3.61503
          0.01499  4.60395  5.32630  0.61958  0.77255  0.58384  0.81589
      2   2.70459  5.18222  2.58567  2.38554  4.49102  3.52750  3.73885  3.95173  2.49758  3.39669  4.03805  2.84287  1.73088  2.77962  2.79363  2.42743  2.99957  3.55454  5.64023  4.25113      2 p - - -
          2.68618  4.42225  2.77519  2.73123  3.46354  2.40513  3.72494  3.29354  2.67741  2.69355  4.24690  2.90347  2.73739  3.18146  2.89801  2.37887  2.77519  2.98518  4.58477  3.61503
          0.01485  4.61312  5.33546  0.61958  0.77255  0.53118  0.88651
      3   2.57521  5.20626  2.41643  1.76398  4.53154  3.23900  3.71349  4.00397  2.45787  3.47417  3.84927  2.82448  3.69460  2.69682  2.94763  2.38924  2.78472  2.95643  5.65134  4.25213      3 e - - -
          2.68623  4.42235  2.77524  2.73116  3.46363  2.40522  3.72504  3.29363  2.67750  2.69364  4.24699  2.90233  2.73749  3.18156  2.89810  2.37888  2.77522  2.98528  4.58486  3.61513
          1.14333  1.05725  1.09711  0.11212  2.24376  0.55854  0.84873
      4   2.71580  5.19191  2.51210  1.63596  4.51002  3.16837  3.65725  3.98737  2.44477  3.48693  4.25218  2.76750  3.83736  2.51426  2.86583  2.46679  2.65895  3.57046  5.63919  4.22519      5 e - - -
          2.68618  4.42225  2.77519  2.73123  3.46354  2.40513  3.72494  3.29354  2.67741  2.69355  4.24690  2.90347  2.73739  3.18146  2.89801  2.37887  2.77519  2.98518  4.58477  3.61503
          0.02174  4.23535  4.95770  0.61958  0.77255  0.31155  1.31794
      5   2.62789  2.41570  2.43407  2.00324  4.37727  2.93493  3.74311  3.82190  2.51126  3.37323  4.15337  2.75801  3.93763  2.86529  2.99151  2.59053  2.97909  3.45128  4.83683  4.02160      6 e - - -
          2.68618  4.42225  2.77519  2.73123  3.46354  2.40513  3.72494  3.29354  2.67741  2.69355  4.24690  2.90347  2.73739  3.18146  2.89801  2.37887  2.77519  2.98518  4.58477  3.61503
          0.01453  4.63451  5.35686  0.61958  0.77255  0.55854  0.84873
      6   2.06043  4.23792  4.17955  3.59540  2.97990  3.32981  4.15391  2.38286  3.48170  1.67173  3.35158  3.81681  2.81436  3.70784  3.67460  3.13149  2.89303  2.27551  4.85501  3.66170      7 l - - -
          2.68618  4.42225  2.77519  2.73123  3.46354  2.40513  3.72494  3.29354  2.67741  2.69355  4.24690  2.90347  2.73739  3.18146  2.89801  2.37887  2.77519  2.98518  4.58477  3.61503
          0.01453  4.63451  5.35686  0.61958  0.77255  0.55854  0.84873
      7   2.00845  5.11189  3.08349  2.58008  4.48749  3.43297  3.81464  3.92551  1.83770  3.47338  4.25870  1.82162  3.98608  2.94101  2.99418  2.80119  3.04828  3.21815  5.65396  4.29599      8 n - - -
          2.68618  4.42225  2.77519  2.73123  3.46354  2.40513  3.72494  3.29354  2.67741  2.69355  4.24690  2.90347  2.73739  3.18146  2.89801  2.37887  2.77519  2.98518  4.58477  3.61503
          0.01453  4.63451  5.35686  0.61958  0.77255  0.55854  0.84873
      8   2.42590  5.19135  2.69087  2.36628  4.50937  3.52521  3.28883  3.97702  2.46734  3.23041  4.08331  2.66484  2.04130  2.60030  2.95556  2.53745  2.88683  3.56752  5.64056  4.24577      9 p - - -
          2.68618  4.42225  2.77519  2.73123  3.46354  2.40513  3.72494  3.29354  2.67741  2.69355  4.24690  2.90347  2.73739  3.18146  2.89801  2.37887  2.77519  2.98518  4.58477  3.61503
          0.01453  4.63451  5.35686  0.61958  0.77255  0.55854  0.84873
      9   2.75085  4.00824  3.87590  3.01868  3.14912  3.78767  3.59916  2.81166  3.10678  1.47380  3.45077  3.62961  4.16208  3.01101  3.49986  3.05239  2.98243  2.60447  4.92188  2.41730     10 l - - -
          2.68618  4.42225  2.77519  2.73123  3.46354  2.40513  3.72494  3.29354  2.67741  2.69355  4.24690  2.90347  2.73739  3.18146  2.89801  2.37887  2.77519  2.98518  4.58477  3.61503
          0.01453  4.63451  5.35686  0.61958  0.77255  0.53117  0.88653
     10   2.86531  4.23744  4.77370  4.16586  2.11931  4.03492  4.33814  2.34549  3.96460  1.65174  2.42770  4.17650  4.38152  4.08576  3.98427  3.34734  3.09549  2.13096  4.30357  2.48794     11 l - - -
          2.68618  4.42225  2.77519  2.73123  3.46354  2.40513  3.72494  3.29354  2.67741  2.69355  4.24690  2.90347  2.73739  3.18146  2.89801  2.37887  2.77519  2.98518  4.58477  3.61503
          0.01441  4.64320  5.36554  0.61958  0.77255  0.54254  0.87053
     11   2.66840  4.22921  4.69778  4.09448  3.20668  4.02107  4.35203  2.07205  3.81392  1.40333  3.27173  4.14335  4.37274  4.05616  3.95892  3.33134  3.04562  1.77817  3.09811  3.68874     12 l - - -
          2.68618  4.42225  2.77519  2.73123  3.46354  2.40513  3.72494  3.29354  2.67741  2.69355  4.24690  2.90347  2.73739  3.18146  2.89801  2.37887  2.77519  2.98518  4.58477  3.61503
          0.01441  4.64320  5.36554  0.61958  0.77255  0.54254  0.87053
     12   2.61965  5.24417  2.83545  2.13661  4.58455  2.97215  3.70728  4.06693  2.34630  3.36427  4.09637  2.42628  3.91325  2.21767  2.30453  2.58308  2.83448  3.63233  5.67933  4.27160     13 e - - -
          2.68618  4.42225  2.77519  2.73123  3.46354  2.40513  3.72494  3.29354  2.67741  2.69355  4.24690  2.90347  2.73739  3.18146  2.89801  2.37887  2.77519  2.98518  4.58477  3.61503
          0.01441  4.64320  5.36554  0.61958  0.77255  0.54254  0.87053
     13   2.66908  4.71902  3.60812  3.03756  3.43340  3.77690  3.95348  3.26025  1.83571  2.92195  3.82906  3.45507  4.16910  3.24788  3.09599  3.04483  3.05490  3.02307  1.59994  3.79513     14 w - - -
          2.68618  4.42225  2.77519  2.73123  3.46354  2.40513  3.72494  3.29354  2.67741  2.69355  4.24690  2.90347  2.73739  3.18146  2.89801  2.37887  2.77519  2.98518  4.58477  3.61503
          0.01441  4.64320  5.36554  0.61958  0.77255  0.54254  0.87053
     14   2.75725  4.25324  4.15148  3.56355  3.35627  3.84677  4.13980  2.26600  2.80302  1.67882  3.36174  3.79796  4.21601  3.67758  2.66690  3.12962  2.89869  1.98605  3.61406  3.66743     15 l - - -
          2.68618  4.42225  2.77519  2.73123  3.46354  2.40513  3.72494  3.29354  2.67741  2.69355  4.24690  2.90347  2.73739  3.18146  2.89801  2.37887  2.77519  2.98518  4.58477  3.61503
          0.01441  4.64320  5.36554  0.61958  0.77255  0.54254  0.87053
     15   2.77817  5.25605  3.03456  2.10339  4.60016  3.54679  3.49425  4.01625  1.91660  3.39379  4.30007  2.81972  3.93873  1.97867  2.67061  2.74423  2.44266  3.64687  5.68190  4.28919     16 k - - -
          2.68618  4.42225  2.77519  2.73123  3.46354  2.40513  3.72494  3.29354  2.67741  2.69355  4.24690  2.90347  2.73739  3.18146  2.89801  2.37887  2.77519  2.98518  4.58477  3.61503
          0.01441  4.64320  5.36554  0.61958  0.77255  0.54254  0.87053
     16   2.89066  5.53210  2.55534  0.83731  4.92153  3.55458  4.02376  4.39393  2.93194  3.92046  4.73292  3.06136  4.11969  3.17261  3.46601  2.88554  2.82711  3.97042  6.09283  4.64856     17 e - - -
          2.68620  4.42228  2.77522  2.73126  3.46356  2.40515  3.72460  3.29356  2.67730  2.69357  4.24692  2.90349  2.73742  3.18149  2.89803  2.37889  2.77522  2.98503  4.58479  3.61506
          0.26147  3.21288  1.66159  0.82097  0.57983  0.49646  0.93824
     17   2.68832  4.52988  3.09538  2.32017  3.31939  3.61888  3.84800  3.05823  2.79963  2.60899  3.19761  3.28105  4.00169  2.97446  3.19427  2.85047  2.91981  2.81556  2.10644  3.51062     21 w - - -
          2.68618  4.42225  2.77519  2.73123  3.46354  2.40513  3.72494  3.29354  2.67741  2.69355  4.24690  2.90347  2.73739  3.18146  2.89801  2.37887  2.77519  2.98518  4.58477  3.61503
          0.01739  4.45631  5.17866  0.61958  0.77255  0.35231  1.21424
     18   2.30548  4.20487  4.30575  3.49857  3.12996  3.86845  3.87685  2.51289  3.57896  1.84043  2.36396  3.88487  4.23666  3.78422  2.69090  3.15952  2.98371  2.14270  3.49172  3.56896     22 l - - -
          2.68618  4.42225  2.77519  2.73123  3.46354  2.40513  3.72494  3.29354  2.67741  2.69355  4.24690  2.90347  2.73739  3.18146  2.89801  2.37887  2.77519  2.98518  4.58477  3.61503
          0.01419  4.65779  5.38014  0.61958  0.77255  0.51474  0.91044
     19   2.22077  5.16493  1.86459  2.23605  4.47067  3.53847  3.73401  3.30621  2.48816  3.29660  4.21712  2.91007  3.93358  2.76350  2.88352  2.42861  2.91774  3.36076  5.62239  4.23594     23 d - - -
          2.68618  4.42225  2.77519  2.73123  3.46354  2.40513  3.72494  3.29354  2.67741  2.69355  4.24690  2.90347  2.73739  3.18146  2.89801  2.37887  2.77519  2.98518  4.58477  3.61503
          0.01419  4.65779  5.38014  0.61958  0.77255  0.51474  0.91044
     20   2.52848  4.56654  2.78884  1.70898  4.33406  3.24894  3.72022  3.79816  2.28706  3.09203  4.24793  2.85252  3.92345  2.47482  2.95324  2.57761  2.69315  3.43473  5.64796  4.25153     24 e - - -
          2.68618  4.42225  2.77519  2.73123  3.46354  2.40513  3.72494  3.29354  2.67741  2.69355  4.24690  2.90347  2.73739  3.18146  2.89801  2.37887  2.77519  2.98518  4.58477  3.61503
          0.01873  4.65779  4.70268  0.61958  0.77255  0.51474  0.91044
     21   1.71315  5.12327  3.05724  2.39668  4.41644  3.48183  3.55323  3.86614  2.23472  3.05502  4.17842  2.93753  3.72133  2.77094  2.60678  2.43284  2.84871  3.48580  5.58766  3.90251     25 a - - -
          2.68618  4.42225  2.77519  2.73123  3.46354  2.40513  3.72494  3.29354  2.67741  2.69355  4.24690  2.90347  2.73739  3.18146  2.89801  2.37887  2.77519  2.98518  4.58477  3.61503
          0.01426  4.65332  5.37566  0.61958  0.77255  0.50897  0.91909
     22   2.36066  5.19474  3.02924  2.47439  4.51465  3.37994  3.36991  3.98057  2.28457  3.48865  4.24423  2.78074  2.61355  2.75384  2.29979  2.51439  2.33567  3.57225  5.64342  4.25189     26 k - - -
          2.68618  4.42225  2.77519  2.73123  3.46354  2.40513  3.72494  3.29354  2.67741  2.69355  4.24690  2.90347  2.73739  3.18146  2.89801  2.37887  2.77519  2.98518  4.58477  3.61503
          0.01419  4.65779  5.38014  0.61958  0.77255  0.51474  0.91044
     23   2.53488  5.24838  3.00322  2.00451  4.58827  2.98329  3.53524  4.06935  1.88478  3.38095  4.29092  2.76814  3.39420  2.74308  2.56564  2.37833  2.98402  3.63635  5.68332  4.27725     27 k - - -
          2.68617  4.42231  2.77526  2.73129  3.46360  2.40463  3.72501  3.29349  2.67747  2.69361  4.24696  2.90353  2.73746  3.18142  2.89807  2.37893  2.77526  2.98525  4.58483  3.61509
          0.26353  1.48256  5.38014  0.15523  1.93947  0.51474  0.91044
     24   2.70323  4.96724  3.19660  2.63040  4.20988  3.60963  3.20330  2.67185  2.28839  2.54507  4.03901  2.74380  3.99650  2.89211  1.89537  2.67019  3.01109  3.30212  5.46048  4.13744     29 r - - -
          2.68618  4.42225  2.77519  2.73123  3.46354  2.40513  3.72494  3.29354  2.67741  2.69355  4.24690  2.90347  2.73739  3.18146  2.89801  2.37887  2.77519  2.98518  4.58477  3.61503
          0.01419  4.65779  5.38014  0.61958  0.77255  0.51474  0.91044
     25   2.78263  5.23603  2.87909  2.46806  4.55745  2.35214  3.74715  4.02774  2.38234  3.53189  4.28831  2.16707  3.94470  2.54691  2.94645  1.93614  3.01614  3.61510  5.68450  3.85270     30 s - - -
          2.68618  4.42225  2.77519  2.73123  3.46354  2.40513  3.72494  3.29354  2.67741  2.69355  4.24690  2.90347  2.73739  3.18146  2.89801  2.37887  2.77519  2.98518  4.58477  3.61503
          0.01419  4.65779  5.38014  0.61958  0.77255  0.51474  0.91044
     26   2.75008  5.23457  2.66285  1.76994  4.56873  3.52607  3.71533  4.04706  2.45448  3.40702  4.09607  2.90448  3.52049  2.73079  2.42642  2.10884  2.74847  3.61938  5.67366  3.92023     31 e - - -
          2.68618  4.42225  2.77519  2.73123  3.46354  2.40513  3.72494  3.29354  2.67741  2.69355  4.24690  2.90347  2.73739  3.18146  2.89801  2.37887  2.77519  2.98518  4.58477  3.61503
          0.01419  4.65779  5.38014  0.61958  0.77255  0.51474  0.91044
     27   2.89937  5.05966  3.17456  2.51795  4.71492  3.64368  3.55118  4.16402  1.56243  3.62149  4.38558  2.08010  3.98053  2.37842  2.19938  2.86419  3.11522  3.74929  5.72158  4.37321     32 k - - -
          2.68618  4.42225  2.77519  2.73123  3.46354  2.40513  3.72494  3.29354  2.67741  2.69355  4.24690  2.90347  2.73739  3.18146  2.89801  2.37887  2.77519  2.98518  4.58477  3.61503
          0.01419  4.65779  5.38014  0.61958  0.77255  0.51474  0.91044
     28   2.75053  4.32389  3.92242  3.34648  3.43958  2.58529  4.07901  2.33893  3.26753  1.96421  2.94019  3.66120  3.85840  3.44564  3.43363  2.56870  2.23417  2.55473  4.92452  3.31947     33 l - - -
          2.68618  4.42225  2.77519  2.73123  3.46354  2.40513  3.72494  3.29354  2.67741  2.69355  4.24690  2.90347  2.73739  3.18146  2.89801  2.37887  2.77519  2.98518  4.58477  3.61503
          0.01419  4.65779  5.38014  0.61958  0.77255  0.51474  0.91044
     29   2.22290  5.05483  2.45905  2.23511  4.16466  3.55718  3.75445  3.17390  2.46495  3.14630  4.11616  3.06272  3.94842  2.66650  2.61476  2.65660  2.84922  2.70149  5.53540  3.46285     34 a - - -
          2.68618  4.42225  2.77519  2.73123  3.46354  2.40513  3.72494  3.29354  2.67741  2.69355  4.24690  2.90347  2.73739  3.18146  2.89801  2.37887  2.77519  2.98518  4.58477  3.61503
          0.01419  4.65779  5.38014  0.61958  0.77255  0.51474  0.91044
     30   2.70248  4.42037  3.26089  3.14390  2.58144  3.75114  3.77063  2.50226  2.86037  2.28847  2.71587  3.52483  3.58945  3.09280  3.07110  2.86188  2.44397  2.49138  5.00881  3.56534     35 l - - -
          2.68618  4.42225  2.77519  2.73123  3.46354  2.40513  3.72494  3.29354  2.67741  2.69355  4.24690  2.90347  2.73739  3.18146  2.89801  2.37887  2.77519  2.98518  4.58477  3.61503
          0.01419  4.65779  5.38014  0.61958  0.77255  0.51474  0.91044
     31   2.54993  4.37695  3.90269  3.17990  3.52002  3.81177  4.11640  2.66882  3.26053  2.27526  3.50058  3.66574  3.59587  3.53797  3.55041  3.08288  1.61353  1.87106  5.00912  3.79623     36 t - - -
          2.68618  4.42225  2.77519  2.73123  3.46354  2.40513  3.72494  3.29354  2.67741  2.69355  4.24690  2.90347  2.73739  3.18146  2.89801  2.37887  2.77519  2.98518  4.58477  3.61503
          0.01419  4.65779  5.38014  0.61958  0.77255  0.51474  0.91044
     32   3.26735  4.61464  4.86369  3.83854  1.79650  4.32051  4.04849  2.96912  4.17897  1.66846  3.69672  4.27710  4.65893  4.25086  4.21601  3.63997  3.49420  2.89897  3.65585  1.36179     37 y - - -
          2.68618  4.42225  2.77519  2.73123  3.46354  2.40513  3.72494  3.29354  2.67741  2.69355  4.24690  2.90347  2.73739  3.18146  2.89801  2.37887  2.77519  2.98518  4.58477  3.61503
          0.01419  4.65779  5.38014  0.61958  0.77255  0.51474  0.91044
     33   2.70656  5.22814  2.91480  2.30573  4.56075  3.52651  3.52947  3.96027  2.06242  3.37946  3.97979  2.62791  3.91965  2.29963  2.60159  2.15363  2.83072  3.41578  5.66821  3.57692     38 k - - -
          2.68618  4.42225  2.77519  2.73123  3.46354  2.40513  3.72494  3.29354  2.67741  2.69355  4.24690  2.90347  2.73739  3.18146  2.89801  2.37887  2.77519  2.98518  4.58477  3.61503
          0.01419  4.65779  5.38014  0.61958  0.77255  0.51474  0.91044
     34   2.96179  5.36966  3.07158  2.64780  4.75233  3.68573  3.25357  4.18813  1.19593  3.64397  4.42114  2.78306  4.07116  2.89886  2.09050  2.92769  3.01296  3.78541  5.73834  4.41086     39 k - - -
          2.68618  4.42225  2.77519  2.73123  3.46354  2.40513  3.72494  3.29354  2.67741  2.69355  4.24690  2.90347  2.73739  3.18146  2.89801  2.37887  2.77519  2.98518  4.58477  3.61503
          0.01419  4.65779  5.38014  0.61958  0.77255  0.51474  0.91044
     35   0.80466  4.49346  4.04965  3.57028  3.99682  3.51141  4.42903  2.72063  3.48019  3.01114  3.61309  3.78206  4.19878  3.78778  3.76572  2.83861  3.10647  2.84882  5.47879  4.26382     40 a - - -
          2.68618  4.42225  2.77519  2.73123  3.46354  2.40513  3.72494  3.29354  2.67741  2.69355  4.24690  2.90347  2.73739  3.18146  2.89801  2.37887  2.77519  2.98518  4.58477  3.61503
          0.01419  4.65779  5.38014  0.61958  0.77255  0.51474  0.91044
     36   2.78910  4.32615  4.04611  3.46377  3.36042  3.84807  3.39493  2.55522  3.16243  1.75384  3.43364  3.74033  4.21844  3.60682  3.24454  3.12457  3.01972  2.50997  4.86596  1.74180     41 y - - -
          2.68618  4.42225  2.77519  2.73123  3.46354  2.40513  3.72494  3.29354  2.67741  2.69355  4.24690  2.90347  2.73739  3.18146  2.89801  2.37887  2.77519  2.98518  4.58477  3.61503
          0.01419  4.65779  5.38014  0.61958  0.77255  0.51474  0.91044
     37   2.72196  4.59372  2.59780  2.24318  3.44169  3.39348  3.72814  3.51356  2.43254  3.45415  4.21552  2.55230  3.92929  2.75962  1.99459  2.52611  2.81504  3.35206  5.62044  4.23314     42 r - - -
          2.68618  4.42225  2.77519  2.73123  3.46354  2.40513  3.72494  3.29354  2.67741  2.69355  4.24690  2.90347  2.73739  3.18146  2.89801  2.37887  2.77519  2.98518  4.58477  3.61503
          0.01419  4.65779  5.38014  0.61958  0.77255  0.51474  0.91044
     38   2.63043  5.12432  3.05001  2.53159  4.41738  3.56171  3.77495  3.86252  2.46336  3.26199  4.19673  2.03800  3.96774  2.61235  3.00205  1.62892  3.02033  3.49178  5.60248  3.86884     43 s - - -
          2.68618  4.42225  2.77519  2.73123  3.46354  2.40513  3.72494  3.29354  2.67741  2.69355  4.24690  2.90347  2.73739  3.18146  2.89801  2.37887  2.77519  2.98518  4.58477  3.61503
          0.01419  4.65779  5.38014  0.61958  0.77255  0.51474  0.91044
     39   3.64432  4.89029  5.58516  5.02039  3.49535  5.03140  5.41221  1.89772  4.88916  0.88271  2.67689  5.17130  5.18141  4.89609  4.90567  4.40339  3.86774  1.60306  5.59500  4.55963     44 l - - -
          2.68618  4.42225  2.77519  2.73123  3.46354  2.40513  3.72494  3.29354  2.67741  2.69355  4.24690  2.90347  2.73739  3.18146  2.89801  2.37887  2.77519  2.98518  4.58477  3.61503
          0.01419  4.65779  5.38014  0.61958  0.77255  0.51474  0.91044
     40   2.88575  2.37616  3.27635  2.60022  4.42154  3.67334  3.80140  3.83170  1.74260  3.24618  3.89188  3.18550  4.05236  2.61853  1.96570  2.83996  3.10248  3.49283  5.56787  4.25878     45 k - - -
          2.68618  4.42225  2.77519  2.73123  3.46354  2.40513  3.72494  3.29354  2.67741  2.69355  4.24690  2.90347  2.73739  3.18146  2.89801  2.37887  2.77519  2.98518  4.58477  3.61503
          0.02900  4.65779  3.95829  0.61958  0.77255  0.51474  0.91044
     41   2.15555  4.85789  2.63747  2.39428  4.57399  3.20062  3.70853  4.05431  2.21584  3.53837  4.27949  2.37459  3.91406  2.44929  2.34251  2.62502  2.94296  3.48426  5.67364  4.26772     46 a - - -
          2.68618  4.42225  2.77519  2.73123  3.46354  2.40513  3.72494  3.29354  2.67741  2.69355  4.24690  2.90347  2.73739  3.18146  2.89801  2.37887  2.77519  2.98518  4.58477  3.61503
          0.01441  4.64320  5.36554  0.61958  0.77255  0.54254  0.87053
     42   2.24088  2.31915  4.22168  3.63952  2.72270  3.83226  4.16617  2.69135  3.51933  2.44028  3.36072  3.83716  4.21830  3.73883  3.69892  2.35819  2.88072  2.43330  4.84851  2.29134     47 a - - -
          2.68618  4.42225  2.77519  2.73123  3.46354  2.40513  3.72494  3.29354  2.67741  2.69355  4.24690  2.90347  2.73739  3.18146  2.89801  2.37887  2.77519  2.98518  4.58477  3.61503
          0.01441  4.64320  5.36554  0.61958  0.77255  0.54254  0.87053
     43   2.77222  5.26708  2.88693  2.32782  4.59373  3.55356  3.76072  4.06012  1.83917  3.55888  4.32041  2.91178  1.84012  2.58290  2.95839  2.78540  3.04961  3.42140  5.70510  4.31361     48 k - - -
          2.68619  4.42226  2.77520  2.73124  3.46355  2.40513  3.72495  3.29355  2.67741  2.69356  4.24690  2.90347  2.73740  3.18147  2.89801  2.37878  2.77520  2.98519  4.58478  3.61504
          0.04596  3.21288  5.36554  0.43606  1.04010  0.54254  0.87053
     44   2.68811  4.80409  2.52635  2.53654  4.00615  3.28970  3.59707  2.77490  2.66885  2.07654  3.66610  2.76713  3.99681  3.00985  3.11271  2.70154  2.54327  2.88426  5.33337  4.02994     50 l - - -
          2.68618  4.42225  2.77519  2.73123  3.46354  2.40513  3.72494  3.29354  2.67741  2.69355  4.24690  2.90347  2.73739  3.18146  2.89801  2.37887  2.77519  2.98518  4.58477  3.61503
          0.01441  4.64320  5.36554  0.61958  0.77255  0.54254  0.87053
     45   2.48270  3.94181  3.71912  3.17893  3.88570  3.57091  4.13763  3.23738  3.13491  2.95646  3.55541  3.52324  1.49381  3.43908  3.49188  2.40226  2.28818  2.62115  5.30735  4.07332     51 p - - -
          2.68618  4.42225  2.77519  2.73123  3.46354  2.40513  3.72494  3.29354  2.67741  2.69355  4.24690  2.90347  2.73739  3.18146  2.89801  2.37887  2.77519  2.98518  4.58477  3.61503
          0.01441  4.64320  5.36554  0.61958  0.77255  0.54254  0.87053
     46   3.48059  4.75525  5.42106  4.84946  1.84128  4.80928  5.15070  1.32655  4.69938  1.44147  3.27233  4.94926  5.01927  4.73940  4.71574  4.16417  3.70700  1.98603  5.41340  4.29678     52 i - - -
          2.68618  4.42225  2.77519  2.73123  3.46354  2.40513  3.72494  3.29354  2.67741  2.69355  4.24690  2.90347  2.73739  3.18146  2.89801  2.37887  2.77519  2.98518  4.58477  3.61503
          0.01441  4.64320  5.36554  0.61958  0.77255  0.54254  0.87053
     47   2.74806  4.01397  3.02878  2.35750  4.49787  3.53300  3.06732  3.96202  1.98924  3.31385  4.23056  2.83048  3.92526  2.34598  2.25897  2.65698  2.70005  3.40948  5.63096  3.56576     53 k - - -
          2.68618  4.42225  2.77519  2.73123  3.46354  2.40513  3.72494  3.29354  2.67741  2.69355  4.24690  2.90347  2.73739  3.18146  2.89801  2.37887  2.77519  2.98518  4.58477  3.61503
          0.01441  4.64320  5.36554  0.61958  0.77255  0.54254  0.87053
     48   2.75566  5.07324  2.65159  2.52342  4.34385  3.55196  2.34959  3.78819  2.53236  3.21713  4.13798  2.97164  3.94958  2.88563  3.00903  2.05469  2.16697  3.42751  5.55099  3.51987     54 s - - -
          2.68618  4.42225  2.77519  2.73123  3.46354  2.40513  3.72494  3.29354  2.67741  2.69355  4.24690  2.90347  2.73739  3.18146  2.89801  2.37887  2.77519  2.98518  4.58477  3.61503
          0.01441  4.64320  5.36554  0.61958  0.77255  0.54254  0.87053
     49   2.76500  4.47255  3.75176  3.20548  3.65555  2.63048  4.09491  2.85912  3.13450  1.67582  3.52688  3.56839  1.93460  3.44489  3.46080  3.00654  2.91389  2.75176  5.12767  3.90302     55 l - - -
          2.68618  4.42225  2.77519  2.73123  3.46354  2.40513  3.72494  3.29354  2.67741  2.69355  4.24690  2.90347  2.73739  3.18146  2.89801  2.37887  2.77519  2.98518  4.58477  3.61503
          0.01441  4.64320  5.36554  0.61958  0.77255  0.49646  0.93824
     50   2.46952  5.13093  3.08322  2.46237  4.14381  3.56337  3.74839  3.87238  1.49079  3.41144  4.18847  3.05737  3.95466  2.86680  2.60348  2.25419  2.89801  3.49578  5.59176  3.67800     56 k - - -
          2.68618  4.42225  2.77519  2.73123  3.46354  2.40513  3.72494  3.29354  2.67741  2.69355  4.24690  2.90347  2.73739  3.18146  2.89801  2.37887  2.77519  2.98518  4.58477  3.61503
          0.01419  4.65779  5.38014  0.61958  0.77255  0.51474  0.91044
     51   3.00807  5.56553  1.68267  1.42038  4.88554  3.55208  3.90426  4.38869  2.75297  3.86188  4.63471  3.00897  4.05657  2.42350  3.28751  2.71555  2.73608  3.94676  6.00009  4.54505     57 e - - -
          2.68618  4.42225  2.77519  2.73123  3.46354  2.40513  3.72494  3.29354  2.67741  2.69355  4.24690  2.90347  2.73739  3.18146  2.89801  2.37887  2.77519  2.98518  4.58477  3.61503
          0.01419  4.65779  5.38014  0.61958  0.77255  0.51474  0.91044
     52   2.05273  4.45017  4.64012  4.06519  2.61443  4.15722  4.51811  2.56433  3.92669  1.05922  3.30838  4.22303  4.51053  4.10200  4.05703  3.47387  3.09018  2.39854  5.06789  3.89960     58 l - - -
          2.68618  4.42225  2.77519  2.73123  3.46354  2.40513  3.72494  3.29354  2.67741  2.69355  4.24690  2.90347  2.73739  3.18146  2.89801  2.37887  2.77519  2.98518  4.58477  3.61503
          0.01419  4.65779  5.38014  0.61958  0.77255  0.51474  0.91044
     53   2.75172  5.19162  2.94916  2.47224  4.50956  3.53558  3.72437  3.72574  1.84452  3.31225  4.23999  2.91270  3.50915  2.22127  2.86348  1.98100  2.92897  3.40732  5.64024  3.98081     59 k - - -
          2.68618  4.42225  2.77519  2.73123  3.46354  2.40513  3.72494  3.29354  2.67741  2.69355  4.24690  2.90347  2.73739  3.18146  2.89801  2.37887  2.77519  2.98518  4.58477  3.61503
          0.01419  4.65779  5.38014  0.61958  0.77255  0.51474  0.91044
     54   2.59055  5.12558  2.94944  2.42352  4.41909  3.54591  3.44208  2.76875  2.16706  3.40812  4.05456  3.03722  3.93795  1.87424  2.87524  2.43399  2.86145  3.30269  5.58998  4.21363     60 q - - -
          2.68618  4.42225  2.77519  2.73123  3.46354  2.40513  3.72494  3.29354  2.67741  2.69355  4.24690  2.90347  2.73739  3.18146  2.89801  2.37887  2.77519  2.98518  4.58477  3.61503
          0.01419  4.65779  5.38014  0.61958  0.77255  0.49449  0.94131
     55   3.30444  4.59919  5.22301  4.66438  3.64525  4.64383  5.07097  1.37754  4.52160  1.27914  3.38425  4.76930  4.92379  4.67272  4.60034  3.62939  3.54410  1.54511  5.48569  4.33298     61 l - - -
          2.68618  4.42225  2.77519  2.73123  3.46354  2.40513  3.72494  3.29354  2.67741  2.69355  4.24690  2.90347  2.73739  3.18146  2.89801  2.37887  2.77519  2.98518  4.58477  3.61503
          0.01411  4.66406  5.38640  0.61958  0.77255  0.50244  0.92900
     56   2.91342  5.34783  3.17947  2.60452  4.72446  3.65266  3.58143  4.17146  1.33952  3.62915  4.39571  2.67014  3.72584  2.21419  2.38090  2.67881  3.12884  3.75884  5.72886  4.38348     62 k - - -
          2.68618  4.42225  2.77519  2.73123  3.46354  2.40513  3.72494  3.29354  2.67741  2.69355  4.24690  2.90347  2.73739  3.18146  2.89801  2.37887  2.77519  2.98518  4.58477  3.61503
          0.01411  4.66406  5.38640  0.61958  0.77255  0.50244  0.92900
     57   2.93326  4.82492  3.46852  2.97506  2.82999  1.33327  2.65157  3.41343  2.96413  3.04495  3.94812  3.19712  4.19028  3.29024  3.35901  3.04724  3.17317  3.15988  4.91189  3.10633     63 g - - -
          2.68618  4.42225  2.77519  2.73123  3.46354  2.40513  3.72494  3.29354  2.67741  2.69355  4.24690  2.90347  2.73739  3.18146  2.89801  2.37887  2.77519  2.98518  4.58477  3.61503
          0.01411  4.66406  5.38640  0.61958  0.77255  0.50244  0.92900
     58   3.07947  4.42343  4.97827  4.38827  1.77203  4.29216  4.58254  1.72511  4.20422  2.06880  3.31643  4.42123  4.61047  4.31761  4.23403  3.61534  3.31054  1.49486  4.36726  3.77413     64 v - - -
          2.68618  4.42225  2.77519  2.73123  3.46354  2.40513  3.72494  3.29354  2.67741  2.69355  4.24690  2.90347  2.73739  3.18146  2.89801  2.37887  2.77519  2.98518  4.58477  3.61503
          0.01411  4.66406  5.38640  0.61958  0.77255  0.48648  0.95397
     59   2.76839  4.69427  3.93582  3.84780  4.91887  0.46304  4.93612  4.46646  3.97381  4.17799  4.55363  3.90999  4.23695  4.27725  4.20019  2.85938  3.30660  3.83638  6.28185  5.03919     65 G - - -
          2.68618  4.42225  2.77519  2.73123  3.46354  2.40513  3.72494  3.29354  2.67741  2.69355  4.24690  2.90347  2.73739  3.18146  2.89801  2.37887  2.77519  2.98518  4.58477  3.61503
          0.01404  4.66896  5.39131  0.61958  0.77255  0.49266  0.94418
     60   2.82057  5.33126  2.04842  2.31309  4.66808  3.47637  3.76498  4.15415  1.77452  3.63199  4.37858  2.70724  2.50073  2.69447  3.01781  2.77616  3.05577  3.53079  5.76433  4.34794     66 k - - -
          2.68618  4.42225  2.77519  2.73123  3.46354  2.40513  3.72494  3.29354  2.67741  2.69355  4.24690  2.90347  2.73739  3.18146  2.89801  2.37887  2.77519  2.98518  4.58477  3.61503
          0.02036  4.66896  4.53078  0.61958  0.77255  0.49266  0.94418
     61   2.78272  4.90477  3.23594  2.67125  4.12839  2.60677  3.40877  3.53391  1.90711  3.15402  3.74759  3.17516  4.01069  2.98467  2.95666  2.83782  2.40741  3.23121  2.42848  4.09999     67 k - - -
          2.68618  4.42225  2.77519  2.73123  3.46354  2.40513  3.72494  3.29354  2.67741  2.69355  4.24690  2.90347  2.73739  3.18146  2.89801  2.37887  2.77519  2.98518  4.58477  3.61503
          0.01412  4.66272  5.38507  0.61958  0.77255  0.50508  0.92497
     62   3.24258  4.57433  5.07161  4.49104  3.46791  4.50125  4.86395  1.36419  4.33830  1.32434  2.67472  4.60662  4.78564  4.46428  4.40931  3.83222  2.47025  2.20097  5.28764  4.15996     68 l - - -
          2.68618  4.42225  2.77519  2.73123  3.46354  2.40513  3.72494  3.29354  2.67741  2.69355  4.24690  2.90347  2.73739  3.18146  2.89801  2.37887  2.77519  2.98518  4.58477  3.61503
          0.01412  4.66272  5.38507  0.61958  0.77255  0.50508  0.92497
     63   2.50881  2.06590  4.62347  4.02404  3.30985  3.97984  4.31879  2.28059  3.84770  1.63883  2.90636  4.09009  4.34194  4.01128  3.91710  3.02077  3.04953  2.06843  4.85910  3.67986     69 l - - -
          2.68618  4.42225  2.77519  2.73123  3.46354  2.40513  3.72494  3.29354  2.67741  2.69355  4.24690  2.90347  2.73739  3.18146  2.89801  2.37887  2.77519  2.98518  4.58477  3.61503
          0.01412  4.66272  5.38507  0.61958  0.77255  0.50508  0.92497
     64   2.51091  5.25421  2.75790  2.25305  4.59529  3.11527  3.71561  4.07732  2.01637  3.49993  4.29645  2.60109  3.92235  2.59011  2.03171  2.67841  2.98662  3.32663  5.68834  4.28134     70 k - - -
          2.68618  4.42225  2.77519  2.73123  3.46354  2.40513  3.72494  3.29354  2.67741  2.69355  4.24690  2.90347  2.73739  3.18146  2.89801  2.37887  2.77519  2.98518  4.58477  3.61503
          0.01412  4.66272  5.38507  0.61958  0.77255  0.50508  0.92497
     65   2.78078  4.94419  3.20771  2.64180  4.18003  3.27157  3.69059  3.58832  2.34947  2.30278  2.67653  3.01439  3.99988  2.42700  2.12465  2.82349  2.91015  3.22866  5.44319  4.12383     71 r - - -
          2.68618  4.42225  2.77519  2.73123  3.46354  2.40513  3.72494  3.29354  2.67741  2.69355  4.24690  2.90347  2.73739  3.18146  2.89801  2.37887  2.77519  2.98518  4.58477  3.61503
          0.01412  4.66272  5.38507  0.61958  0.77255  0.50508  0.92497
     66   3.70567  4.98529  5.50539  4.91542  3.07019  4.99120  5.27642  2.52069  4.77140  0.73490  1.76028  5.09884  5.12078  4.74008  4.77957  4.34432  3.58096  2.62712  5.44589  4.43992     72 l - - -
          2.68618  4.42225  2.77519  2.73123  3.46354  2.40513  3.72494  3.29354  2.67741  2.69355  4.24690  2.90347  2.73739  3.18146  2.89801  2.37887  2.77519  2.98518  4.58477  3.61503
          0.01913  4.66272  4.65603  0.61958  0.77255  0.50508  0.92497
     67   2.69193  5.25021  2.39878  2.08308  4.59050  3.52479  3.71317  3.60380  2.12232  3.55304  4.29244  2.99408  3.91914  2.29529  2.55213  2.49861  2.47711  3.63834  5.68525  4.27767     73 e - - -
          2.68618  4.42225  2.77519  2.73123  3.46354  2.40513  3.72494  3.29354  2.67741  2.69355  4.24690  2.90347  2.73739  3.18146  2.89801  2.37887  2.77519  2.98518  4.58477  3.61503
          0.01419  4.65779  5.38014  0.61958  0.77255  0.51474  0.91044
     68   2.79337  5.30414  2.52971  1.91357  4.64513  2.30561  3.74192  4.13088  1.91332  3.60630  4.34877  2.90552  3.94239  2.62113  2.77936  2.72570  2.91844  3.69316  5.73565  4.32219     74 k - - -
          2.68618  4.42225  2.77519  2.73123  3.46354  2.40513  3.72494  3.29354  2.67741  2.69355  4.24690  2.90347  2.73739  3.18146  2.89801  2.37887  2.77519  2.98518  4.58477  3.61503
          0.01419  4.65779  5.38014  0.61958  0.77255  0.51474  0.91044
     69   2.67786  4.97521  3.17084  2.60788  2.70537  3.59611  3.22631  3.63583  2.06792  3.13201  4.04539  2.99077  3.98421  2.82911  2.01702  2.72901  3.00012  3.31134  5.46477  3.12213     75 r - - -
          2.68618  4.42225  2.77519  2.73123  3.46354  2.40513  3.72494  3.29354  2.67741  2.69355  4.24690  2.90347  2.73739  3.18146  2.89801  2.37887  2.77519  2.98518  4.58477  3.61503
          0.01419  4.65779  5.38014  0.61958  0.77255  0.51474  0.91044
     70   3.41189  4.72868  5.23607  4.65735  1.57806  4.60992  4.73586  2.46440  4.48070  0.98535  3.19545  4.70423  4.85140  4.50188  4.48123  3.94236  3.63012  2.53665  3.96968  3.71238     76 l - - -
          2.68618  4.42225  2.77519  2.73123  3.46354  2.40513  3.72494  3.29354  2.67741  2.69355  4.24690  2.90347  2.73739  3.18146  2.89801  2.37887  2.77519  2.98518  4.58477  3.61503
          0.01419  4.65779  5.38014  0.61958  0.77255  0.51474  0.91044
     71   2.55723  5.24569  2.54752  2.22574  4.58511  3.38137  3.71192  3.72622  1.80765  3.40445  4.28796  2.87058  3.50992  2.25031  2.73801  2.71401  2.98025  3.31807  5.68151  4.27437     77 k - - -
          2.68618  4.42225  2.77519  2.73123  3.46354  2.40513  3.72494  3.29354  2.67741  2.69355  4.24690  2.90347  2.73739  3.18146  2.89801  2.37887  2.77519  2.98518  4.58477  3.61503
          0.06180  4.65779  2.98689  0.61958  0.77255  0.51474  0.91044
     72   2.44320  5.23593  2.68400  2.17853  4.57695  3.50835  3.60837  4.05988  2.02528  3.53922  4.27789  2.78489  3.90263  2.26552  2.69011  2.44740  2.54715  3.47626  5.67068  4.26238     78 k - - -
          2.68618  4.42225  2.77519  2.73123  3.46354  2.40513  3.72494  3.29354  2.67741  2.69355  4.24690  2.90347  2.73739  3.18146  2.89801  2.37887  2.77519  2.98518  4.58477  3.61503
          0.01961  4.61087  4.65871  0.61958  0.77255  0.60016  0.79567
     73   2.70686  5.08194  2.46354  2.50804  4.34699  3.00993  2.18164  3.79656  2.39891  3.22553  4.14500  3.04296  3.94452  2.88146  3.00616  2.63877  2.99116  3.43510  5.55326  2.45129     79 h - - -
          2.68618  4.42225  2.77519  2.73123  3.46354  2.40513  3.72494  3.29354  2.67741  2.69355  4.24690  2.90347  2.73739  3.18146  2.89801  2.37887  2.77519  2.98518  4.58477  3.61503
          0.01950  4.60621  4.67493  0.61958  0.77255  0.60805  0.78616
     74   2.55882  2.02802  2.89999  2.61327  4.06987  3.22389  3.79341  3.47395  2.50555  2.99643  3.93071  3.13674  3.97046  2.82802  2.75148  2.42034  2.90837  2.98803  5.37118  4.05537     80 c - - -
          2.68618  4.42225  2.77519  2.73123  3.46354  2.40513  3.72494  3.29354  2.67741  2.69355  4.24690  2.90347  2.73739  3.18146  2.89801  2.37887  2.77519  2.98518  4.58477  3.61503
          0.01502  4.60173  5.32407  0.61958  0.77255  0.45907  0.99931
     75   2.34756  5.25519  2.43859  1.91369  4.59720  3.10742  3.71176  4.08140  2.19891  3.55916  4.29694  2.84319  3.43793  2.62210  2.78638  2.56078  2.71059  3.51954  5.68951  4.27974     81 e - - -
          2.68618  4.42225  2.77519  2.73123  3.46354  2.40513  3.72494  3.29354  2.67741  2.69355  4.24690  2.90347  2.73739  3.18146  2.89801  2.37887  2.77519  2.98518  4.58477  3.61503
          0.01423  4.65530  5.37765  0.61958  0.77255  0.51957  0.90332
     76   2.58103  5.22321  2.62472  1.86384  4.55330  2.97836  3.71621  3.67342  2.39282  3.22584  4.26807  2.91497  3.63741  2.63141  2.94799  2.12175  2.77735  3.48565  5.66502  4.26302     82 e - - -
          2.68618  4.42225  2.77519  2.73123  3.46354  2.40513  3.72494  3.29354  2.67741  2.69355  4.24690  2.90347  2.73739  3.18146  2.89801  2.37887  2.77519  2.98518  4.58477  3.61503
          0.01423  4.65530  5.37765  0.61958  0.77255  0.49142  0.94613
     77   2.50445  5.12151  2.98196  2.48391  4.41285  2.86737  3.12381  3.66990  2.46903  3.06159  4.17782  1.96568  3.94096  2.79292  2.98546  2.17558  2.95519  3.28192  5.58878  4.21321     83 n - - -
          2.68618  4.42225  2.77519  2.73123  3.46354  2.40513  3.72494  3.29354  2.67741  2.69355  4.24690  2.90347  2.73739  3.18146  2.89801  2.37887  2.77519  2.98518  4.58477  3.61503
          0.01411  4.66406  5.38640  0.61958  0.77255  0.50244  0.92900
     78   2.70788  5.27541  2.66341  2.06597  4.59938  1.66505  3.54784  4.07307  2.53615  3.57440  4.33243  3.01649  3.79845  2.88086  2.73062  2.49983  3.04843  3.58673  5.72584  4.32106     84 g - - -
          2.68618  4.42225  2.77519  2.73123  3.46354  2.40513  3.72494  3.29354  2.67741  2.69355  4.24690  2.90347  2.73739  3.18146  2.89801  2.37887  2.77519  2.98518  4.58477  3.61503
          0.01411  4.66406  5.38640  0.61958  0.77255  0.50244  0.92900
     79   2.72611  4.65102  2.58717  2.79441  3.81881  3.58795  3.89451  2.81030  2.80892  2.01182  3.74375  3.14985  3.33870  2.85969  3.22033  2.44133  2.91235  2.56679  4.57400  3.30494     85 l - - -
          2.68618  4.42225  2.77519  2.73123  3.46354  2.40513  3.72494  3.29354  2.67741  2.69355  4.24690  2.90347  2.73739  3.18146  2.89801  2.37887  2.77519  2.98518  4.58477  3.61503
          0.04499  4.66406  3.36506  0.61958  0.77255  0.50244  0.92900
     80   2.64784  5.21286  2.85326  2.01530  4.54013  3.36485  2.83702  4.01399  2.38885  3.33262  4.25866  2.99524  2.42825  2.72948  2.90601  2.39314  2.60485  3.59399  5.65611  4.20414     86 e - - -
          2.68618  4.42225  2.77519  2.73123  3.46354  2.40513  3.72494  3.29354  2.67741  2.69355  4.24690  2.90347  2.73739  3.18146  2.89801  2.37887  2.77519  2.98518  4.58477  3.61503
          0.28004  4.63362  1.45019  0.61958  0.77255  0.46648  0.98672
     81   2.12484  4.28266  4.45050  3.86686  3.07133  4.01728  4.34746  2.38417  3.73594  1.79276  2.00456  4.04463  4.35974  3.92668  3.88157  3.32059  3.05863  1.86048  4.93533  3.76729     87 l - - -
          2.68618  4.42225  2.77519  2.73123  3.46354  2.40513  3.72494  3.29354  2.67741  2.69355  4.24690  2.90347  2.73739  3.18146  2.89801  2.37887  2.77519  2.98518  4.58477  3.61503
          0.01819  4.41185  5.13420  0.61958  0.77255  0.86832  0.54413
     82   2.63036  4.69723  3.15531  2.88218  4.45466  3.34334  4.12518  3.87857  2.97867  3.43399  4.35631  2.81989  1.10515  3.27500  3.35715  2.68553  2.77818  3.44480  5.74578  4.45733     88 p - - -
          2.68618  4.42225  2.77519  2.73123  3.46354  2.40513  3.72494  3.29354  2.67741  2.69355  4.24690  2.90347  2.73739  3.18146  2.89801  2.37887  2.77519  2.98518  4.58477  3.61503
          0.01819  4.41185  5.13420  0.61958  0.77255  0.86832  0.54413
     83   2.62972  4.44254  2.70189  2.01735  4.44957  2.74222  3.64391  3.91981  2.22870  3.27300  4.17387  2.89755  3.23836  2.58181  2.66501  2.54067  2.90329  3.26671  5.57349  4.02947     89 e - - -
          2.68625  4.42255  2.77523  2.73075  3.46338  2.40526  3.72480  3.29372  2.67729  2.69365  4.24645  2.90343  2.73755  3.18131  2.89814  2.37907  2.77490  2.98527  4.58507  3.61500
          0.33946  1.74211  2.18310  1.83081  0.17469  0.82612  0.57580
     84   2.38047  5.02647  2.85039  2.39584  4.32157  3.44216  2.72297  3.47717  2.39222  3.27686  4.08224  2.76722  3.32694  2.58669  2.57664  2.26492  2.88091  3.39034  5.49086  4.11414     99 s - - -
          2.68618  4.42225  2.77519  2.73123  3.46354  2.40513  3.72494  3.29354  2.67741  2.69355  4.24690  2.90347  2.73739  3.18146  2.89801  2.37887  2.77519  2.98518  4.58477  3.61503
          0.02000  4.31769  5.04004  0.61958  0.77255  0.88662  0.53111
     85   2.69051  4.77853  3.15811  2.59959  4.00358  3.53079  3.73016  3.10019  2.42752  2.78061  3.86535  3.09608  1.97756  2.68891  2.70157  2.54744  2.92031  3.10493  5.29463  3.99377    100 p - - -
          2.68618  4.42225  2.77519  2.73123  3.46354  2.40513  3.72494  3.29354  2.67741  2.69355  4.24690  2.90347  2.73739  3.18146  2.89801  2.37887  2.77519  2.98518  4.58477  3.61503
          0.01936  4.35002  5.07237  0.61958  0.77255  0.93040  0.50153
     86   2.53333  5.11395  2.61685  2.37327  4.43792  3.34708  3.63107  3.90713  2.20245  3.41001  4.16285  2.91695  3.59184  2.41352  2.40121  2.14263  2.78390  3.34138  5.56060  4.16536    101 s - - -
          2.68618  4.42225  2.77519  2.73123  3.46354  2.40513  3.72494  3.29354  2.67741  2.69355  4.24690  2.90347  2.73739  3.18146  2.89801  2.37887  2.77519  2.98518  4.58477  3.61503
          0.01936  4.35002  5.07237  0.61958  0.77255  0.93040  0.50153
     87   2.47701  4.85286  3.05390  2.37065  3.78289  2.38312  3.68729  3.37446  2.24912  2.81924  3.71676  2.95266  3.87384  2.73168  2.76617  2.59723  2.78456  3.12442  5.35519  4.02066    102 k - - -
          2.68618  4.42225  2.77519  2.73123  3.46354  2.40513  3.72494  3.29354  2.67741  2.69355  4.24690  2.90347  2.73739  3.18146  2.89801  2.37887  2.77519  2.98518  4.58477  3.61503
          0.01936  4.35002  5.07237  0.61958  0.77255  0.93040  0.50153
     88   2.55120  5.08641  2.85472  1.93520  4.06191  3.31664  3.63217  3.86371  2.18849  3.37795  3.87028  2.92211  3.41542  2.70270  2.57545  2.38264  2.62308  3.46001  5.53848  4.14796    103 e - - -
          2.68618  4.42225  2.77519  2.73123  3.46354  2.40513  3.72494  3.29354  2.67741  2.69355  4.24690  2.90347  2.73739  3.18146  2.89801  2.37887  2.77519  2.98518  4.58477  3.61503
          0.01936  4.35002  5.07237  0.61958  0.77255  0.93040  0.50153
     89   2.46120  5.12144  2.80942  2.18530  4.44759  3.43854  3.62797  3.91888  1.91795  3.41769  3.83202  2.54582  3.62884  2.73159  2.56032  2.52998  2.68916  3.50207  5.56484  4.16770    104 k - - -
          2.68581  4.42223  2.77517  2.73110  3.46358  2.40530  3.72506  3.29344  2.67761  2.69355  4.24691  2.90355  2.73738  3.18140  2.89797  2.37885  2.77503  2.98534  4.58502  3.61529
          0.52625  1.32380  1.94447  1.40723  0.28080  0.84031  0.56489
     90   2.48053  4.65200  3.03389  2.47613  3.81795  3.45849  3.33683  3.46361  2.35182  2.95371  3.88587  2.66849  3.84865  2.74513  2.81092  2.07099  2.65279  2.96917  5.31837  3.98685    110 s - - -
          2.68618  4.42225  2.77519  2.73123  3.46354  2.40513  3.72494  3.29354  2.67741  2.69355  4.24690  2.90347  2.73739  3.18146  2.89801  2.37887  2.77519  2.98518  4.58477  3.61503
          0.02147  4.24755  4.96990  0.61958  0.77255  0.95212  0.48763
     91   2.41898  4.90415  2.99813  2.44160  3.80139  3.45283  3.65130  3.59191  2.25127  2.94664  3.97040  2.59066  2.71419  2.66641  2.66407  2.52588  2.86909  3.13967  5.39237  4.04311    111 k - - -
          2.68618  4.42225  2.77519  2.73123  3.46354  2.40513  3.72494  3.29354  2.67741  2.69355  4.24690  2.90347  2.73739  3.18146  2.89801  2.37887  2.77519  2.98518  4.58477  3.61503
          0.02081  4.27876  5.00110  0.61958  0.77255  0.99329  0.46260
     92   2.23124  4.90549  2.76233  2.32103  4.16459  3.07394  3.64977  3.08239  2.43206  2.84814  3.97070  2.81824  3.68347  2.69805  2.69804  2.48237  2.82595  3.18996  5.39404  4.04230    112 a - - -
          2.68618  4.42225  2.77519  2.73123  3.46354  2.40513  3.72494  3.29354  2.67741  2.69355  4.24690  2.90347  2.73739  3.18146  2.89801  2.37887  2.77519  2.98518  4.58477  3.61503
          0.02514  4.27876  4.51289  0.61958  0.77255  0.86344  0.54768
     93   2.43461  4.98263  2.86632  2.38561  4.26133  3.39030  3.64922  3.70260  2.25701  2.83508  3.97928  2.85392  3.04505  2.64079  2.71886  2.20282  2.80113  3.21919  5.18269  4.09096    113 s - - -
          2.68618  4.42225  2.77519  2.73123  3.46354  2.40513  3.72494  3.29354  2.67741  2.69355  4.24690  2.90347  2.73739  3.18146  2.89801  2.37887  2.77519  2.98518  4.58477  3.61503
          0.01965  4.33513  5.05748  0.61958  0.77255  0.89136  0.52780
     94   2.37214  5.07059  2.83637  1.99010  4.37682  3.31632  3.63912  3.42129  2.37806  3.22595  4.12220  2.73393  3.83970  2.47237  2.72869  2.48805  2.57242  3.40483  5.52733  4.14126    114 e - - -
          2.68618  4.42225  2.77519  2.73123  3.46354  2.40513  3.72494  3.29354  2.67741  2.69355  4.24690  2.90347  2.73739  3.18146  2.89801  2.37887  2.77519  2.98518  4.58477  3.61503
          0.01921  4.35791  5.08026  0.61958  0.77255  0.86769  0.54459
     95   2.34956  4.94540  2.73739  2.41614  3.71289  2.67167  3.55891  3.63966  2.38031  2.89516  3.89437  2.82202  3.86603  2.74819  2.65898  2.51905  2.81234  2.98415  5.43089  4.07611    115 a - - -
          2.68618  4.42225  2.77519  2.73123  3.46354  2.40513  3.72494  3.29354  2.67741  2.69355  4.24690  2.90347  2.73739  3.18146  2.89801  2.37887  2.77519  2.98518  4.58477  3.61503
          0.02251  4.38118  4.63054  0.61958  0.77255  0.90008  0.52178
     96   2.56376  5.05990  2.96073  2.36053  4.36134  3.26087  3.64807  3.81604  2.29220  2.97646  4.11339  2.54379  3.01859  2.57273  2.47669  2.34681  2.79359  3.26125  5.51955  4.13897    116 k - - -
          2.68618  4.42225  2.77519  2.73123  3.46354  2.40513  3.72494  3.29354  2.67741  2.69355  4.24690  2.90347  2.73739  3.18146  2.89801  2.37887  2.77519  2.98518  4.58477  3.61503
          0.01883  4.37750  5.09984  0.61958  0.77255  0.83512  0.56885
     97   2.56377  5.10626  2.88840  2.31168  4.42132  3.29150  3.42877  3.88626  2.17217  3.30812  4.15525  2.71900  2.91365  2.70777  2.64552  2.29736  2.59266  3.18906  5.55723  4.16568    117 k - - -
          2.68618  4.42225  2.77519  2.73123  3.46354  2.40513  3.72494  3.29354  2.67741  2.69355  4.24690  2.90347  2.73739  3.18146  2.89801  2.37887  2.77519  2.98518  4.58477  3.61503
          0.01830  4.40598  5.12833  0.61958  0.77255  0.84629  0.56037
     98   2.14345  4.09533  2.98359  2.55106  3.61139  3.39834  3.75970  3.28971  2.61495  2.65715  3.78546  3.12462  3.92944  2.75658  2.82349  2.34382  2.57391  2.70360  5.23582  3.93861    118 a - - -
          2.68618  4.42225  2.77519  2.73123  3.46354  2.40513  3.72494  3.29354  2.67741  2.69355  4.24690  2.90347  2.73739  3.18146  2.89801  2.37887  2.77519  2.98518  4.58477  3.61503
          0.01809  4.41725  5.13959  0.61958  0.77255  0.72199  0.66512
     99   2.57502  5.18584  2.84178  1.80351  4.52137  3.16245  3.36413  4.00103  2.18829  3.35805  4.22954  2.70006  3.81679  2.48594  2.87080  2.43836  2.77456  3.48896  5.62370  4.21783    119 e - - -
          2.68618  4.42225  2.77519  2.73123  3.46354  2.40513  3.72494  3.29354  2.67741  2.69355  4.24690  2.90347  2.73739  3.18146  2.89801  2.37887  2.77519  2.98518  4.58477  3.61503
          0.01707  4.47454  5.19688  0.61958  0.77255  0.77390  0.61843
    100   2.49205  4.99250  2.65255  2.38780  3.94382  3.33627  3.69954  3.41224  2.42004  3.09059  4.05447  2.69273  2.80877  2.80203  2.83631  2.40976  2.90210  2.64189  5.47443  4.11552    120 e - - -
          2.68618  4.42225  2.77519  2.73123  3.46354  2.40513  3.72494  3.29354  2.67741  2.69355  4.24690  2.90347  2.73739  3.18146  2.89801  2.37887  2.77519  2.98518  4.58477  3.61503
          0.01693  4.48302  5.20536  0.61958  0.77255  0.66922  0.71766
    101   2.60384  4.49515  2.71071  1.94622  4.50647  3.35867  3.67586  3.98091  2.19856  3.39848  4.22324  2.80596  3.87985  2.19530  2.90721  2.60584  2.54616  3.24189  5.62063  4.21984    121 e - - -
          2.68618  4.42225  2.77519  2.73123  3.46354  2.40513  3.72494  3.29354  2.67741  2.69355  4.24690  2.90347  2.73739  3.18146  2.89801  2.37887  2.77519  2.98518  4.58477  3.61503
          0.01619  4.52745  5.24979  0.61958  0.77255  0.67119  0.71560
    102   2.48522  5.22615  2.01592  2.06730  4.56304  3.15594  3.68862  4.04526  2.31917  3.39703  4.27020  2.84869  3.33606  2.62680  2.87826  2.52124  2.76176  3.61263  5.66293  4.25351    122 d - - -
          2.68618  4.42225  2.77519  2.73123  3.46354  2.40513  3.72494  3.29354  2.67741  2.69355  4.24690  2.90347  2.73739  3.18146  2.89801  2.37887  2.77519  2.98518  4.58477  3.61503
          0.01586  4.54771  5.27006  0.61958  0.77255  0.65686  0.73080
    103   2.51942  5.09283  2.73241  2.41352  4.38749  2.79496  3.70891  3.83825  2.34381  3.07746  4.14998  2.85976  2.74464  2.82571  2.95134  2.19536  2.70727  2.97243  5.56028  4.18318    123 s - - -
          2.68618  4.42225  2.77519  2.73123  3.46354  2.40513  3.72494  3.29354  2.67741  2.69355  4.24690  2.90347  2.73739  3.18146  2.89801  2.37887  2.77519  2.98518  4.58477  3.61503
          0.04267  4.56250  3.46306  0.61958  0.77255  0.60451  0.79042
    104   2.59450  4.71976  2.46254  2.14274  4.53564  3.09472  3.61089  4.01363  2.26958  3.50270  4.24654  2.62958  3.55862  2.78566  2.91695  2.06040  2.62942  3.58672  5.64224  4.02696    124 s - - -
          2.68618  4.42225  2.77519  2.73123  3.46354  2.40513  3.72494  3.29354  2.67741  2.69355  4.24690  2.90347  2.73739  3.18146  2.89801  2.37887  2.77519  2.98518  4.58477  3.61503
          0.01564  4.56185  5.28419  0.61958  0.77255  0.58559  0.81369
    105   2.42593  5.18099  2.78328  2.07054  4.50308  3.10047  3.45364  3.85783  2.30409  3.36971  3.10930  2.74617  3.48953  2.74656  2.86099  2.31867  2.74124  3.40452  5.62767  4.23100    125 e - - -
          2.68618  4.42225  2.77519  2.73123  3.46354  2.40513  3.72494  3.29354  2.67741  2.69355  4.24690  2.90347  2.73739  3.18146  2.89801  2.37887  2.77519  2.98518  4.58477  3.61503
          0.01513  4.59426  5.31660  0.61958  0.77255  0.62786  0.76300
    106   2.61809  4.78757  2.89944  2.16363  4.46530  3.36253  3.70543  3.78813  2.28893  3.19288  4.20359  2.66802  2.33854  2.72049  2.94115  2.31860  2.82806  3.28169  5.60719  4.21749    126 e - - -
          2.68618  4.42225  2.77519  2.73123  3.46354  2.40513  3.72494  3.29354  2.67741  2.69355  4.24690  2.90347  2.73739  3.18146  2.89801  2.37887  2.77519  2.98518  4.58477  3.61503
          0.20898  4.59426  1.72327  0.61958  0.77255  0.44098  1.03116
    107   2.33658  4.88034  3.09777  2.37655  4.11596  3.18774  3.60086  3.24663  2.33313  3.06998  3.95270  2.73859  3.91459  2.88250  2.96505  2.43209  2.41424  2.52655  5.38576  4.05338    127 k - - -
          2.68618  4.42225  2.77519  2.73123  3.46354  2.40513  3.72494  3.29354  2.67741  2.69355  4.24690  2.90347  2.73739  3.18146  2.89801  2.37887  2.77519  2.98518  4.58477  3.61503
          0.01695  4.48187  5.20421  0.61958  0.77255  0.66187  0.72543
    108   2.66373  4.91954  2.98762  2.19489  4.46676  3.14534  3.68288  3.93244  2.09466  3.30692  4.19753  2.97362  2.82004  2.55553  2.40395  2.44532  2.88815  3.04797  5.59785  4.20617    128 k - - -
          2.68618  4.42225  2.77519  2.73123  3.46354  2.40513  3.72494  3.29354  2.67741  2.69355  4.24690  2.90347  2.73739  3.18146  2.89801  2.37887  2.77519  2.98518  4.58477  3.61503
          0.01615  4.52981  5.25216  0.61958  0.77255  0.72476  0.66250
    109   2.18422  5.10686  2.96577  2.40792  4.41863  3.33102  3.70677  3.87164  1.65968  3.40249  4.17283  2.94707  2.90371  2.82208  2.88476  2.69135  2.75932  3.34714  5.57641  4.19888    129 k - - -
          2.68618  4.42225  2.77519  2.73123  3.46354  2.40513  3.72494  3.29354  2.67741  2.69355  4.24690  2.90347  2.73739  3.18146  2.89801  2.37887  2.77519  2.98518  4.58477  3.61503
          0.01615  4.52981  5.25216  0.61958  0.77255  0.55111  0.85875
    110   2.45104  5.17327  3.00528  2.40363  4.49190  2.27031  3.70551  3.95767  2.09946  3.46649  4.22247  2.88297  3.15470  2.29186  2.81113  2.62365  2.96494  3.28787  5.62203  4.08972    130 k - - -
          2.68618  4.42225  2.77519  2.73123  3.46354  2.40513  3.72494  3.29354  2.67741  2.69355  4.24690  2.90347  2.73739  3.18146  2.89801  2.37887  2.77519  2.98518  4.58477  3.61503
          0.01514  4.59393  5.31627  0.61958  0.77255  0.46324  0.99220
    111   2.57884  5.15415  3.01006  2.49909  4.46151  3.47011  3.73628  3.83251  1.48688  3.15466  4.20966  2.92322  2.90269  2.84925  2.69613  2.65977  2.79428  3.44479  5.61177  4.23369    131 k - - -
          2.68618  4.42225  2.77519  2.73123  3.46354  2.40513  3.72494  3.29354  2.67741  2.69355  4.24690  2.90347  2.73739  3.18146  2.89801  2.37887  2.77519  2.98518  4.58477  3.61503
          0.01429  4.65107  5.37341  0.61958  0.77255  0.48629  0.95426
    112   2.88627  5.30942  3.16262  2.58965  4.67389  3.51347  3.76803  4.12163  1.29021  3.59415  4.36145  2.90373  3.57195  2.63699  2.23995  2.69763  2.82728  3.71410  5.70788  4.35738    132 k - - -
          2.68618  4.42225  2.77519  2.73123  3.46354  2.40513  3.72494  3.29354  2.67741  2.69355  4.24690  2.90347  2.73739  3.18146  2.89801  2.37887  2.77519  2.98518  4.58477  3.61503
          0.01411  4.66406  5.38640  0.61958  0.77255  0.50244  0.92900
    113   1.88836  4.95024  3.10791  2.58425  4.19180  3.14697  3.78804  3.34576  2.28122  3.09684  4.02445  2.88266  3.10940  2.93820  3.05198  2.60913  2.46357  2.81021  5.45632  4.12133    133 a - - -
          2.68618  4.42225  2.77519  2.73123  3.46354  2.40513  3.72494  3.29354  2.67741  2.69355  4.24690  2.90347  2.73739  3.18146  2.89801  2.37887  2.77519  2.98518  4.58477  3.61503
          0.01411  4.66406  5.38640  0.61958  0.77255  0.50244  0.92900
    114   2.57691  5.24816  3.12927  2.55962  4.59244  2.68008  3.75830  4.04259  1.70263  3.53711  4.14764  2.89105  3.99302  2.81961  1.85404  2.81476  2.85039  3.64172  5.67275  4.31212    134 k - - -
          2.68618  4.42225  2.77519  2.73123  3.46354  2.40513  3.72494  3.29354  2.67741  2.69355  4.24690  2.90347  2.73739  3.18146  2.89801  2.37887  2.77519  2.98518  4.58477  3.61503
          0.01411  4.66406  5.38640  0.61958  0.77255  0.50244  0.92900
    115   2.56131  5.15940  3.06127  2.46819  4.46734  2.02776  3.74249  3.69473  1.88293  3.44761  4.21579  3.04252  3.94679  2.68557  2.72179  2.52038  2.75089  3.44860  5.61749  4.23996    135 k - - -
          2.68618  4.42225  2.77519  2.73123  3.46354  2.40513  3.72494  3.29354  2.67741  2.69355  4.24690  2.90347  2.73739  3.18146  2.89801  2.37887  2.77519  2.98518  4.58477  3.61503
          0.01675  4.66406  4.93572  0.61958  0.77255  0.50244  0.92900
    116   2.28899  5.08251  3.08076  2.52422  4.36347  3.55549  3.67329  3.80429  2.02191  3.00756  4.14397  2.94951  2.83150  2.84305  2.89283  2.29515  2.31839  3.30609  5.55891  4.19365    136 k - - -
          2.68618  4.42225  2.77519  2.73123  3.46354  2.40513  3.72494  3.29354  2.67741  2.69355  4.24690  2.90347  2.73739  3.18146  2.89801  2.37887  2.77519  2.98518  4.58477  3.61503
          0.01414  4.66145  5.38379  0.61958  0.77255  0.50759  0.92116
    117   2.59930  5.24680  3.15979  2.59451  4.61983  2.75888  3.78002  4.06528  1.47339  3.55851  4.33034  3.11506  3.70823  2.89093  1.99160  2.69143  3.02503  3.66333  5.69019  4.33985    137 k - - -
          2.68618  4.42225  2.77519  2.73123  3.46354  2.40513  3.72494  3.29354  2.67741  2.69355  4.24690  2.90347  2.73739  3.18146  2.89801  2.37887  2.77519  2.98518  4.58477  3.61503
          0.01414  4.66145  5.38379  0.61958  0.77255  0.50759  0.92116
    118   2.53334  5.24531  3.01662  2.35260  4.58349  3.28590  3.36500  4.06068  2.06828  3.54518  4.28897  2.89396  2.94794  2.63971  1.99322  2.43428  2.88227  3.63250  5.67988  4.27876    138 r - - -
          2.68618  4.42225  2.77519  2.73123  3.46354  2.40513  3.72494  3.29354  2.67741  2.69355  4.24690  2.90347  2.73739  3.18146  2.89801  2.37887  2.77519  2.98518  4.58477  3.61503
          0.01414  4.66145  5.38379  0.61958  0.77255  0.49909  0.93416
    119   4.47095  5.62463  5.14515  5.03239  2.42959  4.91195  4.01958  4.25403  4.84660  3.48126  4.84161  4.68843  5.30806  4.82588  4.82026  4.46683  4.74091  4.18725  4.13501  0.33289    139 Y - - -
          2.68618  4.42225  2.77519  2.73123  3.46354  2.40513  3.72494  3.29354  2.67741  2.69355  4.24690  2.90347  2.73739  3.18146  2.89801  2.37887  2.77519  2.98518  4.58477  3.61503
          0.01411  4.66406  5.38640  0.61958  0.77255  0.50244  0.92900
    120   2.94212  4.30432  4.83349  4.23448  3.35094  4.14348  4.48734  1.83191  4.04871  2.02762  2.82739  4.27659  4.48386  4.18958  4.09141  3.46015  3.04111  1.32501  2.87474  3.80462    140 v - - -
          2.68618  4.42225  2.77519  2.73123  3.46354  2.40513  3.72494  3.29354  2.67741  2.69355  4.24690  2.90347  2.73739  3.18146  2.89801  2.37887  2.77519  2.98518  4.58477  3.61503
          0.01411  4.66406  5.38640  0.61958  0.77255  0.50244  0.92900
    121   4.10685  5.65605  4.79382  4.77737  5.61137  4.30381  5.71899  5.45265  4.91877  4.94230  6.06361  4.98517  0.14113  5.27223  5.01170  4.31122  4.61063  4.98897  6.50019  5.76019    141 P - - -
          2.68618  4.42225  2.77519  2.73123  3.46354  2.40513  3.72494  3.29354  2.67741  2.69355  4.24690  2.90347  2.73739  3.18146  2.89801  2.37887  2.77519  2.98518  4.58477  3.61503
          0.01411  4.66406  5.38640  0.61958  0.77255  0.50244  0.92900
    122   2.10083  5.19051  3.06593  2.50779  4.51238  3.33020  3.74194  3.96967  1.96743  3.48317  4.24669  3.04451  3.89992  1.91397  2.65287  2.72322  2.70264  3.39069  5.64044  4.26161    142 q - - -
          2.68618  4.42225  2.77519  2.73123  3.46354  2.40513  3.72494  3.29354  2.67741  2.69355  4.24690  2.90347  2.73739  3.18146  2.89801  2.37887  2.77519  2.98518  4.58477  3.61503
          0.01411  4.66406  5.38640  0.61958  0.77255  0.50244  0.92900
    123   2.80479  5.08943  3.16184  2.59168  3.91309  3.60533  3.44185  3.79570  1.74982  2.70574  4.15207  2.98090  3.99183  2.71563  2.00931  2.81266  3.03052  3.44537  5.54819  3.11207    143 k - - -
          2.68618  4.42225  2.77519  2.73123  3.46354  2.40513  3.72494  3.29354  2.67741  2.69355  4.24690  2.90347  2.73739  3.18146  2.89801  2.37887  2.77519  2.98518  4.58477  3.61503
          0.01411  4.66406  5.38640  0.61958  0.77255  0.50244  0.92900
    124   3.03506  5.36879  3.29401  2.73103  4.70956  3.74318  2.76242  4.15854  2.28753  3.63007  4.43086  1.72731  4.12958  2.94948  1.52591  3.01063  3.24090  3.78369  5.71755  4.16293    144 r - - -
          2.68618  4.42225  2.77519  2.73123  3.46354  2.40513  3.72494  3.29354  2.67741  2.69355  4.24690  2.90347  2.73739  3.18146  2.89801  2.37887  2.77519  2.98518  4.58477  3.61503
          0.01411  4.66406  5.38640  0.61958  0.77255  0.50244  0.92900
    125   2.64783  4.58352  4.07388  3.91848  4.99822  3.34261  4.94516  4.44645  3.98954  4.16489  4.99056  3.89652  4.15907  4.26259  4.21865  0.48031  2.71253  3.76727  6.34449  5.15901    145 S - - -
          2.68618  4.42225  2.77519  2.73123  3.46354  2.40513  3.72494  3.29354  2.67741  2.69355  4.24690  2.90347  2.73739  3.18146  2.89801  2.37887  2.77519  2.98518  4.58477  3.61503
          0.01411  4.66406  5.38640  0.61958  0.77255  0.50244  0.92900
    126   2.38106  4.49986  4.21817  3.83819  4.26914  1.04173  4.69105  3.14743  3.79208  3.26565  4.21277  3.91407  4.21735  4.06253  4.04258  2.95168  3.14795  1.67422  5.75916  4.56389    146 g - - -
          2.68618  4.42225  2.77519  2.73123  3.46354  2.40513  3.72494  3.29354  2.67741  2.69355  4.24690  2.90347  2.73739  3.18146  2.89801  2.37887  2.77519  2.98518  4.58477  3.61503
          0.01411  4.66406  5.38640  0.61958  0.77255  0.50244  0.92900
    127   0.86725  4.55637  4.00398  3.67383  4.86642  1.91764  4.71841  4.31825  3.72157  3.97377  4.76280  3.76451  2.90462  3.97926  4.03966  2.26323  3.10292  3.67753  6.18465  4.99154    147 a - - -
          2.68618  4.42225  2.77519  2.73123  3.46354  2.40513  3.72494  3.29354  2.67741  2.69355  4.24690  2.90347  2.73739  3.18146  2.89801  2.37887  2.77519  2.98518  4.58477  3.61503
          0.01411  4.66406  5.38640  0.61958  0.77255  0.50244  0.92900
    128   3.84783  5.20752  4.80058  4.37690  1.85130  4.64523  3.89972  3.75866  4.11746  3.17962  4.33724  4.32539  4.97085  4.29984  2.37664  3.98114  4.06679  3.62047  4.11101  0.76423    148 y - - -
          2.68618  4.42225  2.77519  2.73123  3.46354  2.40513  3.72494  3.29354  2.67741  2.69355  4.24690  2.90347  2.73739  3.18146  2.89801  2.37887  2.77519  2.98518  4.58477  3.61503
          0.01411  4.66406  5.38640  0.61958  0.77255  0.50244  0.92900
    129   0.62398  4.49460  4.26178  3.91245  4.54509  2.73658  4.78166  3.76002  3.86366  3.60793  4.35627  3.89919  4.14749  4.12633  4.10699  2.84050  3.11636  2.67788  5.96967  4.79242    149 A - - -
          2.68618  4.42225  2.77519  2.73123  3.46354  2.40513  3.72494  3.29354  2.67741  2.69355  4.24690  2.90347  2.73739  3.18146  2.89801  2.37887  2.77519  2.98518  4.58477  3.61503
          0.01411  4.66406  5.38640  0.61958  0.77255  0.50244  0.92900
    130   3.69845  4.91860  5.67486  5.13437  3.60743  5.16282  5.60671  1.26620  5.02199  0.98772  3.24552  5.30512  5.29506  5.05034  5.06002  4.55654  3.92860  1.85026  5.75842  4.71468    150 l - - -
          2.68618  4.42225  2.77519  2.73123  3.46354  2.40513  3.72494  3.29354  2.67741  2.69355  4.24690  2.90347  2.73739  3.18146  2.89801  2.37887  2.77519  2.98518  4.58477  3.61503
          0.01411  4.66406  5.38640  0.61958  0.77255  0.50244  0.92900
    131   3.88428  5.09947  5.78688  5.21607  3.42200  5.29275  5.62013  1.87965  5.08987  0.60292  2.81024  5.42876  5.33590  4.99893  5.07036  4.68372  4.09341  2.33849  5.64989  4.68966    151 L - - -
          2.68618  4.42225  2.77519  2.73123  3.46354  2.40513  3.72494  3.29354  2.67741  2.69355  4.24690  2.90347  2.73739  3.18146  2.89801  2.37887  2.77519  2.98518  4.58477  3.61503
          0.01411  4.66406  5.38640  0.61958  0.77255  0.50244  0.92900
    132   3.34449  3.84605  5.29394  4.71953  3.51389  4.66037  5.04814  1.31954  4.56416  1.20114  2.68520  4.80417  4.91719  4.65595  4.59975  4.00673  3.57663  1.98430  5.39905  4.28429    152 l - - -
          2.68618  4.42225  2.77519  2.73123  3.46354  2.40513  3.72494  3.29354  2.67741  2.69355  4.24690  2.90347  2.73739  3.18146  2.89801  2.37887  2.77519  2.98518  4.58477  3.61503
          0.01411  4.66406  5.38640  0.61958  0.77255  0.50244  0.92900
    133   1.83320  4.66987  3.38055  2.80158  3.86309  3.08086  3.89519  3.24334  2.79747  2.61324  3.57954  3.28904  4.04086  2.89264  3.21261  2.57912  1.97990  2.83325  5.23580  3.96769    153 a - - -
          2.68618  4.42225  2.77519  2.73123  3.46354  2.40513  3.72494  3.29354  2.67741  2.69355  4.24690  2.90347  2.73739  3.18146  2.89801  2.37887  2.77519  2.98518  4.58477  3.61503
          0.01411  4.66406  5.38640  0.61958  0.77255  0.50244  0.92900
    134   3.92145  5.22092  5.40707  4.98189  3.28658  5.03242  5.32088  2.66842  4.73587  0.40030  3.25090  5.17170  5.24340  4.84586  4.78561  4.50894  4.17120  2.88963  5.45773  4.25591    154 L - - -
          2.68618  4.42225  2.77519  2.73123  3.46354  2.40513  3.72494  3.29354  2.67741  2.69355  4.24690  2.90347  2.73739  3.18146  2.89801  2.37887  2.77519  2.98518  4.58477  3.61503
          0.01411  4.66406  5.38640  0.61958  0.77255  0.50244  0.92900
    135   2.57210  4.41136  3.92092  3.35655  3.00942  3.84513  3.23832  2.89108  3.27979  2.13968  3.52574  3.67432  4.21851  3.54753  3.56210  2.38807  3.05543  2.68493  4.81746  1.63930    155 y - - -
          2.68626  4.42233  2.77527  2.73073  3.46362  2.40521  3.72502  3.29362  2.67749  2.69363  4.24697  2.90354  2.73747  3.18131  2.89758  2.37895  2.77527  2.98526  4.58444  3.61511
          0.25738  1.93701  2.49141  0.67303  0.71368  0.48648  0.95397
    136   2.74085  5.20096  2.95333  2.04324  4.52939  3.51552  2.81047  3.99985  2.37662  3.49647  4.24759  2.89086  3.90987  2.76079  2.02355  2.46627  2.46315  3.41782  5.64116  4.24615    158 r - - -
          2.68618  4.42225  2.77519  2.73123  3.46354  2.40513  3.72494  3.29354  2.67741  2.69355  4.24690  2.90347  2.73739  3.18146  2.89801  2.37887  2.77519  2.98518  4.58477  3.61503
          0.01523  4.58793  5.31028  0.61958  0.77255  0.44092  1.03127
    137   2.45445  3.53318  3.70498  2.79517  3.34643  2.82185  3.74873  2.82640  3.04041  1.55933  3.53156  3.51900  4.12691  3.37429  3.12996  2.81390  2.92194  2.69521  5.01372  3.78779    159 l - - -
          2.68618  4.42225  2.77519  2.73123  3.46354  2.40513  3.72494  3.29354  2.67741  2.69355  4.24690  2.90347  2.73739  3.18146  2.89801  2.37887  2.77519  2.98518  4.58477  3.61503
          0.04239  4.65727  3.44156  0.61958  0.77255  0.47822  0.96728
    138   2.74227  4.52109  2.46632  2.48813  4.42244  3.19090  3.57466  3.67341  2.41875  3.41058  3.72532  2.23324  3.63671  2.78649  2.88588  2.57661  2.21402  3.49046  5.58978  3.39488    160 t - - -
          2.68618  4.42225  2.77519  2.73123  3.46354  2.40513  3.72494  3.29354  2.67741  2.69355  4.24690  2.90347  2.73739  3.18146  2.89801  2.37887  2.77519  2.98518  4.58477  3.61503
          0.01443  4.64150  5.36385  0.61958  0.77255  0.54570  0.86616
    139   2.27354  4.42674  2.65964  2.02497  3.77846  3.38342  3.73811  3.82892  2.50201  3.37701  4.15444  3.03855  2.59822  2.76111  2.98228  2.56767  2.60670  3.13580  5.56766  4.19585    161 e - - -
          2.68619  4.42226  2.77512  2.73124  3.46341  2.40513  3.72495  3.29355  2.67742  2.69356  4.24690  2.90347  2.73740  3.18147  2.89801  2.37888  2.77520  2.98519  4.58478  3.61504
          0.16626  3.17983  2.19302  0.43075  1.04988  0.46029  0.99722
    140   2.71542  5.22413  2.37203  2.36040  4.55938  3.33224  3.65808  4.03960  2.25388  3.52493  4.26883  1.95760  3.89577  2.72799  2.67894  2.36850  2.74188  3.45784  5.66175  4.25459    163 n - - -
          2.68618  4.42225  2.77519  2.73123  3.46354  2.40513  3.72494  3.29354  2.67741  2.69355  4.24690  2.90347  2.73739  3.18146  2.89801  2.37887  2.77519  2.98518  4.58477  3.61503
          0.01568  4.55914  5.28149  0.61958  0.77255  0.48731  0.95263
    141   2.50320  5.06219  2.64909  2.43483  4.33954  1.89405  3.74807  3.42542  2.52167  3.34042  4.12678  2.91121  3.74758  2.87491  2.99917  2.43768  2.72620  3.34778  5.54400  3.65371    164 g - - -
          2.68618  4.42225  2.77519  2.73123  3.46354  2.40513  3.72494  3.29354  2.67741  2.69355  4.24690  2.90347  2.73739  3.18146  2.89801  2.37887  2.77519  2.98518  4.58477  3.61503
          0.01460  4.62971  5.35206  0.61958  0.77255  0.44793  1.01874
    142   2.72374  4.04388  3.01354  2.35806  4.56213  3.23372  2.97896  4.03861  2.20368  3.52971  4.27447  2.46967  3.45336  2.49462  2.57684  2.13721  2.82314  3.61380  5.67072  3.98557    165 s - - -
          2.68618  4.42225  2.77519  2.73123  3.46354  2.40513  3.72494  3.29354  2.67741  2.69355  4.24690  2.90347  2.73739  3.18146  2.89801  2.37887  2.77519  2.98518  4.58477  3.61503
          0.01404  4.66896  5.39131  0.61958  0.77255  0.49266  0.94418
    143   2.68918  5.24823  2.83022  1.89403  4.58742  3.09219  3.47565  4.06926  2.31075  3.45959  3.94393  2.51660  3.70263  2.63331  2.71000  2.25206  2.83352  3.25221  5.68440  4.27702    166 e - - -
          2.68618  4.42225  2.77519  2.73123  3.46354  2.40513  3.72494  3.29354  2.67741  2.69355  4.24690  2.90347  2.73739  3.18146  2.89801  2.37887  2.77519  2.98518  4.58477  3.61503
          0.01404  4.66896  5.39131  0.61958  0.77255  0.49266  0.94418
    144   2.81649  4.46700  3.79897  3.25684  1.76869  2.05794  3.76360  2.97390  3.20416  2.68451  3.59563  3.60723  4.19506  3.48574  3.51695  2.55977  2.91355  2.75692  4.90098  2.92094    167 f - - -
          2.68618  4.42225  2.77519  2.73123  3.46354  2.40513  3.72494  3.29354  2.67741  2.69355  4.24690  2.90347  2.73739  3.18146  2.89801  2.37887  2.77519  2.98518  4.58477  3.61503
          0.01404  4.66896  5.39131  0.61958  0.77255  0.48148  0.96199
    145   2.88721  3.90612  4.88273  4.28898  3.30902  4.29020  4.62536  2.34953  4.12550  1.38664  1.40887  4.39157  4.48542  4.25542  4.19397  3.60756  3.32591  2.34792  5.09042  3.95332    168 l - - -
          2.68618  4.42225  2.77519  2.73123  3.46354  2.40513  3.72494  3.29354  2.67741  2.69355  4.24690  2.90347  2.73739  3.18146  2.89801  2.37887  2.77519  2.98518  4.58477  3.61503
          0.01399  4.67237  5.39471  0.61958  0.77255  0.48576  0.95510
    146   2.72084  4.75108  2.85970  2.49873  4.44079  3.48305  3.10148  3.89423  2.24063  3.36391  4.19650  3.03726  3.57559  2.85497  2.41009  2.49922  1.84387  3.21410  5.60459  4.22500    169 t - - -
          2.68618  4.42225  2.77519  2.73123  3.46354  2.40513  3.72494  3.29354  2.67741  2.69355  4.24690  2.90347  2.73739  3.18146  2.89801  2.37887  2.77519  2.98518  4.58477  3.61503
          0.01399  4.67237  5.39471  0.61958  0.77255  0.48576  0.95510
    147   3.64658  5.71291  4.05390  3.25244  5.30183  4.15793  3.99963  4.58895  0.57169  3.93977  4.83250  3.67788  4.51064  3.12932  2.13069  3.61810  3.77067  4.27459  5.89713  4.80636    170 K - - -
          2.68618  4.42225  2.77519  2.73123  3.46354  2.40513  3.72494  3.29354  2.67741  2.69355  4.24690  2.90347  2.73739  3.18146  2.89801  2.37887  2.77519  2.98518  4.58477  3.61503
          0.01399  4.67237  5.39471  0.61958  0.77255  0.48576  0.95510
    148   2.24912  5.26986  2.53075  1.96620  4.60859  3.53091  3.50643  4.09165  2.44459  3.57227  4.31323  2.89656  3.62141  1.97387  2.85627  2.73190  2.66845  3.65729  5.70533  4.29553    171 e - - -
          2.68618  4.42225  2.77519  2.73123  3.46354  2.40513  3.72494  3.29354  2.67741  2.69355  4.24690  2.90347  2.73739  3.18146  2.89801  2.37887  2.77519  2.98518  4.58477  3.61503
          0.01399  4.67237  5.39471  0.61958  0.77255  0.48576  0.95510
    149   2.82511  5.44210  2.37080  1.24790  4.77159  3.55288  3.83510  4.26333  2.62670  3.73945  4.49838  2.94452  4.01261  2.23713  2.91581  2.85753  2.98652  3.82657  5.87403  4.44354    172 e - - -
          2.68618  4.42225  2.77519  2.73123  3.46354  2.40513  3.72494  3.29354  2.67741  2.69355  4.24690  2.90347  2.73739  3.18146  2.89801  2.37887  2.77519  2.98518  4.58477  3.61503
          0.01399  4.67237  5.39471  0.61958  0.77255  0.48576  0.95510
    150   3.63483  4.90902  5.46751  4.90726  3.49597  4.97193  5.35078  1.61952  4.75152  0.73106  3.19876  5.08545  5.14829  4.81478  4.80524  4.34109  3.30950  2.39179  5.58415  4.53671    173 l - - -
          2.68618  4.42225  2.77519  2.73123  3.46354  2.40513  3.72494  3.29354  2.67741  2.69355  4.24690  2.90347  2.73739  3.18146  2.89801  2.37887  2.77519  2.98518  4.58477  3.61503
          0.01399  4.67237  5.39471  0.61958  0.77255  0.48576  0.95510
    151   3.42621  4.71917  5.27199  4.75304  3.76151  4.78109  5.28094  0.74989  4.59855  1.80268  3.59260  4.90231  5.06724  4.80961  4.72212  3.75521  3.68006  1.96961  5.69524  4.51436    174 i - - -
          2.68618  4.42225  2.77519  2.73123  3.46354  2.40513  3.72494  3.29354  2.67741  2.69355  4.24690  2.90347  2.73739  3.18146  2.89801  2.37887  2.77519  2.98518  4.58477  3.61503
          0.01399  4.67237  5.39471  0.61958  0.77255  0.48576  0.95510
    152   2.55658  5.26468  1.89632  2.01550  4.60326  3.39620  3.55576  3.73410  2.30014  3.56687  4.30786  2.96163  3.92973  2.24820  2.86727  2.72947  2.99800  3.50776  5.70025  4.29151    175 d - - -
          2.68618  4.42225  2.77519  2.73123  3.46354  2.40513  3.72494  3.29354  2.67741  2.69355  4.24690  2.90347  2.73739  3.18146  2.89801  2.37887  2.77519  2.98518  4.58477  3.61503
          0.01399  4.67237  5.39471  0.61958  0.77255  0.48576  0.95510
    153   1.84873  4.87182  3.20970  2.50546  4.08791  3.28076  3.45309  3.25899  2.48758  2.63631  3.94922  3.03720  3.99353  2.98469  2.51907  2.69887  2.86760  2.80227  5.39035  3.58996    176 a - - -
          2.68618  4.42225  2.77519  2.73123  3.46354  2.40513  3.72494  3.29354  2.67741  2.69355  4.24690  2.90347  2.73739  3.18146  2.89801  2.37887  2.77519  2.98518  4.58477  3.61503
          0.01399  4.67237  5.39471  0.61958  0.77255  0.48576  0.95510
    154   0.70743  2.36495  4.59174  4.24968  4.57270  3.34763  4.93546  3.89872  4.14438  3.68015  4.53248  4.01658  4.13920  4.35008  4.30570  2.60765  2.44965  3.40045  6.00006  4.86159    177 a - - -
          2.68618  4.42225  2.77519  2.73123  3.46354  2.40513  3.72494  3.29354  2.67741  2.69355  4.24690  2.90347  2.73739  3.18146  2.89801  2.37887  2.77519  2.98518  4.58477  3.61503
          0.01399  4.67237  5.39471  0.61958  0.77255  0.48576  0.95510
    155   2.10099  5.27695  2.79706  1.79882  4.60745  3.22961  3.76379  4.08413  2.52436  3.57980  4.33303  3.01425  3.95612  2.00245  3.01970  2.67968  2.62419  3.66211  5.72620  4.31931    178 e - - -
          2.68618  4.42225  2.77519  2.73123  3.46354  2.40513  3.72494  3.29354  2.67741  2.69355  4.24690  2.90347  2.73739  3.18146  2.89801  2.37887  2.77519  2.98518  4.58477  3.61503
          0.01399  4.67237  5.39471  0.61958  0.77255  0.48576  0.95510
    156   1.96750  5.14707  3.07122  2.44047  4.44653  3.56159  3.70159  3.89563  2.19893  3.43029  4.20369  3.05303  2.33904  2.33416  2.82912  2.76154  2.94628  3.12246  5.60738  4.23467    179 a - - -
          2.68618  4.42225  2.77519  2.73123  3.46354  2.40513  3.72494  3.29354  2.67741  2.69355  4.24690  2.90347  2.73739  3.18146  2.89801  2.37887  2.77519  2.98518  4.58477  3.61503
          0.01399  4.67237  5.39471  0.61958  0.77255  0.48576  0.95510
    157   2.77990  4.94950  3.18444  2.63370  3.72955  3.56483  2.95904  3.59618  2.20726  3.20238  4.02505  2.95152  4.00039  2.97091  3.06150  1.90387  3.01092  3.28151  5.40341  2.22035    180 s - - -
          2.68618  4.42225  2.77519  2.73123  3.46354  2.40513  3.72494  3.29354  2.67741  2.69355  4.24690  2.90347  2.73739  3.18146  2.89801  2.37887  2.77519  2.98518  4.58477  3.61503
          0.01399  4.67237  5.39471  0.61958  0.77255  0.48576  0.95510
    158   2.15683  1.58240  3.56076  3.46581  4.28247  1.66974  4.43004  3.67482  3.44193  3.36890  4.21950  3.59266  3.99961  3.72465  3.77547  2.32294  3.05768  3.08353  5.67666  4.46078    181 c - - -
          2.68618  4.42225  2.77519  2.73123  3.46354  2.40513  3.72494  3.29354  2.67741  2.69355  4.24690  2.90347  2.73739  3.18146  2.89801  2.37887  2.77519  2.98518  4.58477  3.61503
          0.01399  4.67237  5.39471  0.61958  0.77255  0.48576  0.95510
    159   2.88454  5.20796  1.61240  2.44296  4.47318  3.58009  3.88417  3.91046  2.72508  1.94291  4.29674  2.97899  2.81061  3.03127  3.21851  2.76667  3.14885  3.55871  5.70566  4.33069    182 d - - -
          2.68618  4.42225  2.77519  2.73123  3.46354  2.40513  3.72494  3.29354  2.67741  2.69355  4.24690  2.90347  2.73739  3.18146  2.89801  2.37887  2.77519  2.98518  4.58477  3.61503
          0.01399  4.67237  5.39471  0.61958  0.77255  0.48576  0.95510
    160   2.33336  5.16427  3.07794  2.52204  4.47436  3.52679  3.11710  3.92518  2.32460  3.45240  4.22341  3.05673  3.95908  2.76608  2.33825  1.70786  2.68447  3.53794  5.62191  4.24936    183 s - - -
          2.68618  4.42225  2.77519  2.73123  3.46354  2.40513  3.72494  3.29354  2.67741  2.69355  4.24690  2.90347  2.73739  3.18146  2.89801  2.37887  2.77519  2.98518  4.58477  3.61503
          0.01399  4.67237  5.39471  0.61958  0.77255  0.48576  0.95510
    161   2.75866  4.29265  3.27313  2.71264  4.02322  3.27885  3.16692  3.27252  2.68305  3.06290  3.86562  3.20716  4.01487  3.03377  2.16756  1.73387  2.99323  2.56356  5.34966  4.04971    184 s - - -
          2.68618  4.42225  2.77519  2.73123  3.46354  2.40513  3.72494  3.29354  2.67741  2.69355  4.24690  2.90347  2.73739  3.18146  2.89801  2.37887  2.77519  2.98518  4.58477  3.61503
          0.01399  4.67237  5.39471  0.61958  0.77255  0.48576  0.95510
    162   1.95986  4.21770  4.21219  3.70483  1.81603  3.69027  4.18275  2.65835  3.57330  2.35733  2.93930  3.88287  4.24187  3.78173  3.73017  3.01273  2.73589  2.12326  4.83247  3.41028    185 f - - -
          2.68618  4.42225  2.77519  2.73123  3.46354  2.40513  3.72494  3.29354  2.67741  2.69355  4.24690  2.90347  2.73739  3.18146  2.89801  2.37887  2.77519  2.98518  4.58477  3.61503
          0.01399  4.67237  5.39471  0.61958  0.77255  0.48576  0.95510
    163   2.57930  5.06006  2.98078  2.47293  4.34352  3.33170  3.77620  3.77952  2.50293  3.08259  4.13796  2.95179  2.07382  2.90665  3.02973  2.30705  2.19489  3.38537  5.55656  4.19702    186 p - - -
          2.68618  4.42225  2.77519  2.73123  3.46354  2.40513  3.72494  3.29354  2.67741  2.69355  4.24690  2.90347  2.73739  3.18146  2.89801  2.37887  2.77519  2.98518  4.58477  3.61503
          0.01399  4.67237  5.39471  0.61958  0.77255  0.48576  0.95510
    164   2.22596  4.53422  3.54645  2.98129  3.68163  2.88184  3.95694  2.13869  2.81131  2.73327  3.44906  3.06568  3.61208  3.22955  3.20560  2.55912  2.70813  2.28369  5.10928  3.86395    187 i - - -
          2.68618  4.42225  2.77519  2.73123  3.46354  2.40513  3.72494  3.29354  2.67741  2.69355  4.24690  2.90347  2.73739  3.18146  2.89801  2.37887  2.77519  2.98518  4.58477  3.61503
          0.01399  4.67237  5.39471  0.61958  0.77255  0.48576  0.95510
    165   2.25871  4.97671  3.14873  2.59481  4.25749  2.79688  3.79765  3.68119  2.58984  3.22735  3.60905  2.18711  2.60436  2.94085  2.99043  2.34040  2.96817  2.99769  5.50428  4.16239    188 n - - -
          2.68618  4.42225  2.77519  2.73123  3.46354  2.40513  3.72494  3.29354  2.67741  2.69355  4.24690  2.90347  2.73739  3.18146  2.89801  2.37887  2.77519  2.98518  4.58477  3.61503
          0.02731  4.67237  4.04025  0.61958  0.77255  0.48576  0.95510
    166   2.13068  4.72602  3.33540  2.71368  3.36113  3.61815  3.88997  3.34065  2.76634  2.89801  3.85622  3.25841  2.10450  3.06504  3.19322  2.06937  2.67657  3.03613  5.31043  4.02530    189 s - - -
          2.68618  4.42225  2.77519  2.73123  3.46354  2.40513  3.72494  3.29354  2.67741  2.69355  4.24690  2.90347  2.73739  3.18146  2.89801  2.37887  2.77519  2.98518  4.58477  3.61503
          0.01417  4.65923  5.38158  0.61958  0.77255  0.51194  0.91462
    167   2.41316  5.24480  2.19316  1.87304  4.58015  3.35953  3.71945  4.05981  2.46031  3.54600  3.73204  2.99749  3.70032  2.72256  2.48862  2.32560  2.98767  3.63038  5.68330  4.27725    190 e - - -
          2.68635  4.42297  2.77605  2.73207  3.46247  2.40314  3.72515  3.29426  2.67541  2.69419  4.24761  2.90396  2.73763  3.18144  2.89860  2.37816  2.77603  2.98604  4.58563  3.61589
          0.30700  1.34804  5.38158  2.30226  0.10540  0.46973  0.98128
    168   2.43990  5.09086  3.07655  2.53955  4.39649  3.32416  3.57207  3.83907  2.39366  3.39414  4.17719  2.94483  2.07572  2.82034  3.01952  2.26560  2.26627  3.46749  5.59025  4.22433    203 p - - -
          2.68618  4.42225  2.77519  2.73123  3.46354  2.40513  3.72494  3.29354  2.67741  2.69355  4.24690  2.90347  2.73739  3.18146  2.89801  2.37887  2.77519  2.98518  4.58477  3.61503
          0.12839  4.67237  2.19699  0.61958  0.77255  0.48576  0.95510
    169   2.53665  5.19133  3.02647  2.47066  4.52442  3.24833  3.70512  3.98606  2.03480  3.48515  4.24386  2.51837  3.92117  2.67716  1.98653  2.63531  2.40943  3.57740  5.62926  4.24811    204 r - - -
          2.68618  4.42225  2.77519  2.73123  3.46354  2.40513  3.72494  3.29354  2.67741  2.69355  4.24690  2.90347  2.73739  3.18146  2.89801  2.37887  2.77519  2.98518  4.58477  3.61503
          0.01567  4.55965  5.28200  0.61958  0.77255  0.68183  0.70460
    170   2.90643  5.45191  1.88643  1.64550  4.78116  3.50753  3.81228  4.27847  1.91850  3.74796  4.51039  2.96558  3.98341  2.55539  3.12925  2.65537  3.15110  3.83666  5.87895  4.43958    205 e - - -
          2.68618  4.42225  2.77519  2.73123  3.46354  2.40513  3.72494  3.29354  2.67741  2.69355  4.24690  2.90347  2.73739  3.18146  2.89801  2.37887  2.77519  2.98518  4.58477  3.61503
          0.01567  4.55965  5.28200  0.61958  0.77255  0.68183  0.70460
    171   3.05333  4.46972  4.50207  3.96370  1.48328  4.10437  3.99041  2.93507  3.81033  2.60616  3.34282  4.03465  4.45822  3.97144  3.45665  2.98473  3.28247  2.75562  1.84291  2.58639    206 f - - -
          2.68618  4.42225  2.77519  2.73123  3.46354  2.40513  3.72494  3.29354  2.67741  2.69355  4.24690  2.90347  2.73739  3.18146  2.89801  2.37887  2.77519  2.98518  4.58477  3.61503
          0.01567  4.55965  5.28200  0.61958  0.77255  0.68183  0.70460
    172   3.60275  5.20183  4.00649  3.66283  2.66349  4.27592  3.37914  3.82705  2.89879  3.27785  4.36898  3.90199  4.67642  3.80390  3.53827  3.67702  3.82792  3.64054  4.29406  0.67203    207 Y - - -
          2.68618  4.42225  2.77519  2.73123  3.46354  2.40513  3.72494  3.29354  2.67741  2.69355  4.24690  2.90347  2.73739  3.18146  2.89801  2.37887  2.77519  2.98518  4.58477  3.61503
          0.01567  4.55965  5.28200  0.61958  0.77255  0.68183  0.70460
    173   2.51318  3.77424  4.05475  3.63676  4.58774  2.66852  4.59101  4.00453  3.59574  3.68864  4.50289  3.70993  4.01846  3.87183  3.89989  1.16215  1.41983  3.45604  5.94093  4.74971    208 s - - -
          2.68618  4.42225  2.77519  2.73123  3.46354  2.40513  3.72494  3.29354  2.67741  2.69355  4.24690  2.90347  2.73739  3.18146  2.89801  2.37887  2.77519  2.98518  4.58477  3.61503
          0.01567  4.55965  5.28200  0.61958  0.77255  0.68183  0.70460
    174   0.89034  4.49912  4.06176  3.89076  4.94219  1.33238  4.90272  4.36216  4.00522  4.07975  4.89287  3.84997  4.08594  4.22769  4.23778  2.77093  3.11613  3.68559  6.26792  5.13342    209 a - - -
          2.68618  4.42225  2.77519  2.73123  3.46354  2.40513  3.72494  3.29354  2.67741  2.69355  4.24690  2.90347  2.73739  3.18146  2.89801  2.37887  2.77519  2.98518  4.58477  3.61503
          0.01567  4.55965  5.28200  0.61958  0.77255  0.38019  1.15117
    175   4.92191  5.95013  5.44831  5.38188  3.90056  4.76722  5.19181  5.09585  5.16958  4.32248  5.67039  5.42339  5.35228  5.50183  5.13307  5.12388  5.27445  4.99405  0.15009  3.87392    210 W - - -
          2.68618  4.42225  2.77519  2.73123  3.46354  2.40513  3.72494  3.29354  2.67741  2.69355  4.24690  2.90347  2.73739  3.18146  2.89801  2.37887  2.77519  2.98518  4.58477  3.61503
          0.01399  4.67237  5.39471  0.61958  0.77255  0.48576  0.95510
    176   2.67008  5.19148  2.68447  2.53093  4.61080  3.34600  3.83223  4.08097  2.61258  3.59742  4.36065  2.11524  2.76356  2.94914  3.10455  1.64272  2.74918  3.65353  5.75774  4.36416    211 s - - -
          2.68618  4.42225  2.77519  2.73123  3.46354  2.40513  3.72494  3.29354  2.67741  2.69355  4.24690  2.90347  2.73739  3.18146  2.89801  2.37887  2.77519  2.98518  4.58477  3.61503
          0.01399  4.67237  5.39471  0.61958  0.77255  0.48576  0.95510
    177   1.67814  1.64766  4.56514  4.24272  4.71078  3.32446  4.97349  4.08702  4.15244  3.83377  4.66532  4.00635  4.12983  4.36158  4.32504  1.08910  3.10040  3.51918  6.11482  4.97988    212 s - - -
          2.68618  4.42225  2.77519  2.73123  3.46354  2.40513  3.72494  3.29354  2.67741  2.69355  4.24690  2.90347  2.73739  3.18146  2.89801  2.37887  2.77519  2.98518  4.58477  3.61503
          0.01399  4.67237  5.39471  0.61958  0.77255  0.48576  0.95510
    178   3.12317  4.67595  5.16144  4.58255  3.46131  4.61939  4.97748  1.81769  4.43278  1.60895  1.22165  4.71973  4.87720  4.53992  4.50248  3.95559  3.42268  2.25856  5.35858  4.25663    213 m - - -
          2.68618  4.42225  2.77519  2.73123  3.46354  2.40513  3.72494  3.29354  2.67741  2.69355  4.24690  2.90347  2.73739  3.18146  2.89801  2.37887  2.77519  2.98518  4.58477  3.61503
          0.01399  4.67237  5.39471  0.61958  0.77255  0.48576  0.95510
    179   2.71611  5.28226  3.19842  2.62386  4.64456  3.44272  3.78656  4.08241  1.26508  3.57021  4.34755  3.03475  4.04021  2.82458  2.23537  2.73972  2.61382  3.68851  5.69510  4.35676    214 k - - -
          2.68618  4.42225  2.77519  2.73123  3.46354  2.40513  3.72494  3.29354  2.67741  2.69355  4.24690  2.90347  2.73739  3.18146  2.89801  2.37887  2.77519  2.98518  4.58477  3.61503
          0.01399  4.67237  5.39471  0.61958  0.77255  0.48576  0.95510
    180   2.58168  4.65705  3.45427  2.90228  3.91712  3.53656  3.96348  3.18396  2.69101  2.97216  3.64717  3.34640  4.06093  3.20122  3.27044  2.17345  1.40880  2.78507  5.29790  4.03103    215 t - - -
          2.68618  4.42225  2.77519  2.73123  3.46354  2.40513  3.72494  3.29354  2.67741  2.69355  4.24690  2.90347  2.73739  3.18146  2.89801  2.37887  2.77519  2.98518  4.58477  3.61503
          0.01399  4.67237  5.39471  0.61958  0.77255  0.48576  0.95510
    181   4.04163  5.29242  5.67857  5.20727  3.39893  5.27068  5.60125  2.49222  4.95815  0.38965  3.20193  5.43506  5.38447  4.99603  4.97500  4.74965  4.27468  2.82668  5.63145  4.55146    216 L - - -
          2.68618  4.42225  2.77519  2.73123  3.46354  2.40513  3.72494  3.29354  2.67741  2.69355  4.24690  2.90347  2.73739  3.18146  2.89801  2.37887  2.77519  2.98518  4.58477  3.61503
          0.01399  4.67237  5.39471  0.61958  0.77255  0.48576  0.95510
    182   2.77572  4.41286  3.60791  2.62980  3.54043  3.79274  4.05990  1.82799  2.73086  1.72559  3.43576  3.58943  4.16843  3.44783  3.46968  3.05050  2.91012  2.47155  5.01430  3.79476    217 l - - -
          2.68618  4.42225  2.77519  2.73123  3.46354  2.40513  3.72494  3.29354  2.67741  2.69355  4.24690  2.90347  2.73739  3.18146  2.89801  2.37887  2.77519  2.98518  4.58477  3.61503
          0.01399  4.67237  5.39471  0.61958  0.77255  0.48576  0.95510
    183   2.73606  5.26294  2.67681  2.41894  4.60411  3.45554  2.77603  4.08734  2.07556  3.56610  4.30521  2.52453  3.92624  2.21859  2.88429  2.34062  2.51918  3.65160  5.69718  4.28838    218 k - - -
          2.68618  4.42225  2.77519  2.73123  3.46354  2.40513  3.72494  3.29354  2.67741  2.69355  4.24690  2.90347  2.73739  3.18146  2.89801  2.37887  2.77519  2.98518  4.58477  3.61503
          0.01399  4.67237  5.39471  0.61958  0.77255  0.48576  0.95510
    184   3.26982  5.54865  3.63661  2.96038  5.02015  3.92619  2.64268  4.38692  1.05107  3.78348  4.60745  2.84428  4.27996  2.98938  1.81475  3.23493  3.43898  4.02123  5.80544  4.59342    219 k - - -
          2.68618  4.42225  2.77519  2.73123  3.46354  2.40513  3.72494  3.29354  2.67741  2.69355  4.24690  2.90347  2.73739  3.18146  2.89801  2.37887  2.77519  2.98518  4.58477  3.61503
          0.01399  4.67237  5.39471  0.61958  0.77255  0.48576  0.95510
    185   2.94911  5.64541  2.27054  1.68584  4.96816  1.80850  3.96213  4.47812  2.84861  3.95089  4.73467  1.94657  4.09599  3.09331  3.40013  2.73509  3.33745  4.03246  6.09253  4.62278    220 e - - -
          2.68618  4.42225  2.77519  2.73123  3.46354  2.40513  3.72494  3.29354  2.67741  2.69355  4.24690  2.90347  2.73739  3.18146  2.89801  2.37887  2.77519  2.98518  4.58477  3.61503
          0.01399  4.67237  5.39471  0.61958  0.77255  0.48576  0.95510
    186   3.69143  4.97900  5.43390  4.85837  2.84574  4.93297  5.06321  2.49623  4.70602  0.54675  3.00001  4.99999  5.08539  4.68597  4.71863  4.27964  3.90008  2.83510  5.24677  3.34553    221 L - - -
          2.68618  4.42225  2.77519  2.73123  3.46354  2.40513  3.72494  3.29354  2.67741  2.69355  4.24690  2.90347  2.73739  3.18146  2.89801  2.37887  2.77519  2.98518  4.58477  3.61503
          0.01399  4.67237  5.39471  0.61958  0.77255  0.48576  0.95510
    187   3.40484  4.77260  5.45712  5.02578  4.13605  4.93249  5.78192  1.82798  4.92553  2.59364  3.89868  5.16058  5.27559  5.21568  5.10390  4.37855  3.79169  0.52462  6.20627  4.96865    222 V - - -
          2.68620  4.42227  2.77521  2.73111  3.46355  2.40514  3.72496  3.29332  2.67742  2.69356  4.24691  2.90348  2.73741  3.18148  2.89802  2.37888  2.77521  2.98520  4.58478  3.61505
          0.04460  3.24205  5.39471  0.64692  0.74161  0.48576  0.95510
    188   2.50873  3.98869  4.41542  3.81880  3.13463  3.88912  3.92818  2.52413  3.44393  1.87240  3.21815  3.94485  4.25611  3.61455  3.78056  2.76314  2.98928  1.75983  4.43138  2.34451    225 v - - -
          2.68618  4.42225  2.77519  2.73123  3.46354  2.40513  3.72494  3.29354  2.67741  2.69355  4.24690  2.90347  2.73739  3.18146  2.89801  2.37887  2.77519  2.98518  4.58477  3.61503
          0.01399  4.67237  5.39471  0.61958  0.77255  0.48576  0.95510
    189   2.75484  5.22645  2.90555  1.99047  4.11546  3.53407  3.72191  3.69810  1.76648  3.42588  4.27136  2.82132  3.92709  2.67234  2.38405  2.65493  2.83445  3.20012  5.66790  4.26752    226 k - - -
          2.68618  4.42225  2.77519  2.73123  3.46354  2.40513  3.72494  3.29354  2.67741  2.69355  4.24690  2.90347  2.73739  3.18146  2.89801  2.37887  2.77519  2.98518  4.58477  3.61503
          0.01399  4.67237  5.39471  0.61958  0.77255  0.48576  0.95510
    190   2.74244  5.16497  3.04549  2.28391  4.05175  3.24152  3.58776  3.92794  2.45525  3.45275  4.21763  2.93523  3.94054  2.75542  2.35293  1.89768  2.15434  3.53447  5.62222  4.23864    227 s - - -
          2.68618  4.42225  2.77519  2.73123  3.46354  2.40513  3.72494  3.29354  2.67741  2.69355  4.24690  2.90347  2.73739  3.18146  2.89801  2.37887  2.77519  2.98518  4.58477  3.61503
          0.01399  4.67237  5.39471  0.61958  0.77255  0.48576  0.95510
    191   2.87374  5.19310  3.00409  2.58383  4.54140  1.70386  2.75117  3.99041  2.45753  3.53598  4.33018  3.05794  4.03283  2.91803  3.07525  1.84602  3.12464  3.60962  5.71811  4.35264    228 g - - -
          2.68618  4.42225  2.77519  2.73123  3.46354  2.40513  3.72494  3.29354  2.67741  2.69355  4.24690  2.90347  2.73739  3.18146  2.89801  2.37887  2.77519  2.98518  4.58477  3.61503
          0.01399  4.67237  5.39471  0.61958  0.77255  0.48576  0.95510
    192   2.79166  2.60114  3.16376  2.59910  4.30473  3.60213  3.34309  3.72913  2.52319  3.22001  4.10952  2.69832  3.99048  2.44246  1.83117  2.64273  3.01952  3.38992  5.52013  3.88682    229 r - - -
          2.68620  4.42227  2.77522  2.73125  3.46356  2.40515  3.72497  3.29356  2.67730  2.69357  4.24692  2.90349  2.73742  3.18148  2.89803  2.37873  2.77522  2.98521  4.58479  3.61505
          0.09710  2.43047  5.39471  0.29433  1.36663  0.48576  0.95510
    193   3.49101  5.30466  4.11879  3.96497  5.15410  3.95575  5.01962  4.82017  3.81327  4.36946  5.34901  4.24260  0.32555  4.34618  3.34712  3.64537  3.94731  4.35886  6.27035  5.20186    231 P - - -
          2.68622  4.42229  2.77524  2.73127  3.46358  2.40517  3.72499  3.29358  2.67745  2.69320  4.24694  2.90351  2.73744  3.18145  2.89805  2.37885  2.77513  2.98516  4.58481  3.61507
          0.18014  1.84261  5.04404  0.20088  1.70382  0.48576  0.95510
    194   1.62343  5.00652  3.18072  2.61893  4.28509  3.59576  3.80071  3.70216  1.94881  3.13456  4.09737  3.13349  3.99275  2.94315  2.58946  2.52301  2.89390  3.07554  5.51389  4.18083    233 a - - -
          2.68618  4.42225  2.77519  2.73123  3.46354  2.40513  3.72494  3.29354  2.67741  2.69355  4.24690  2.90347  2.73739  3.18146  2.89801  2.37887  2.77519  2.98518  4.58477  3.61503
          0.01401  4.67046  5.39281  0.61958  0.77255  0.48963  0.94895
    195   2.93798  5.20584  3.32051  2.71333  4.52193  3.70843  3.54749  3.35381  1.53865  3.25143  3.93148  3.21119  4.08307  2.80958  1.59412  2.93953  3.14894  3.58556  5.61682  3.94602    234 k - - -
          2.68618  4.42225  2.77519  2.73123  3.46354  2.40513  3.72494  3.29354  2.67741  2.69355  4.24690  2.90347  2.73739  3.18146  2.89801  2.37887  2.77519  2.98518  4.58477  3.61503
          0.01401  4.67046  5.39281  0.61958  0.77255  0.48963  0.94895
    196   4.74258  5.66575  5.55736  5.48644  1.87752  5.21599  3.84575  4.33086  5.25881  3.47686  4.84553  4.74142  5.46641  4.91342  5.06273  4.62049  4.93221  4.28087  3.37994  0.42869    235 Y - - -
          2.68618  4.42225  2.77519  2.73123  3.46354  2.40513  3.72494  3.29354  2.67741  2.69355  4.24690  2.90347  2.73739  3.18146  2.89801  2.37887  2.77519  2.98518  4.58477  3.61503
          0.01401  4.67046  5.39281  0.61958  0.77255  0.48963  0.94895
    197   2.21192  3.83022  4.00113  3.42322  2.84772  3.38396  3.75881  2.76508  3.33509  2.50331  2.02633  3.71201  4.19146  3.58871  3.58466  2.08283  2.98837  2.56238  4.90646  3.32177    236 m - - -
          2.68618  4.42225  2.77519  2.73123  3.46354  2.40513  3.72494  3.29354  2.67741  2.69355  4.24690  2.90347  2.73739  3.18146  2.89801  2.37887  2.77519  2.98518  4.58477  3.61503
          0.01401  4.67046  5.39281  0.61958  0.77255  0.48963  0.94895
    198   4.01756  5.24093  5.79411  5.26298  3.40160  5.36847  5.68281  2.28836  5.06968  0.43080  3.16192  5.50635  5.40877  5.02753  5.06958  4.79782  4.23533  2.65810  5.67031  4.66496    237 L - - -
          2.68618  4.42225  2.77519  2.73123  3.46354  2.40513  3.72494  3.29354  2.67741  2.69355  4.24690  2.90347  2.73739  3.18146  2.89801  2.37887  2.77519  2.98518  4.58477  3.61503
          0.01401  4.67046  5.39281  0.61958  0.77255  0.48963  0.94895
    199   2.66446  4.57731  4.12997  3.94689  4.86110  3.37275  4.91865  4.22181  3.95424  3.99482  4.85232  3.91969  4.17642  4.25192  4.17116  2.40563  0.53503  3.64243  6.23642  5.05283    238 T - - -
          2.68618  4.42225  2.77519  2.73123  3.46354  2.40513  3.72494  3.29354  2.67741  2.69355  4.24690  2.90347  2.73739  3.18146  2.89801  2.37887  2.77519  2.98518  4.58477  3.61503
          0.01401  4.67046  5.39281  0.61958  0.77255  0.48963  0.94895
    200   2.81796  5.32120  2.00392  1.76126  4.65430  3.46849  3.76723  4.13877  2.53049  3.57814  4.37049  3.00472  2.68428  2.37967  3.03067  2.74442  2.83775  3.46939  5.75916  4.34312    239 e - - -
          2.68618  4.42225  2.77519  2.73123  3.46354  2.40513  3.72494  3.29354  2.67741  2.69355  4.24690  2.90347  2.73739  3.18146  2.89801  2.37887  2.77519  2.98518  4.58477  3.61503
          0.01401  4.67046  5.39281  0.61958  0.77255  0.48963  0.94895
    201   3.21843  5.79916  2.35390  0.77047  5.10974  3.33740  4.06374  4.62605  3.01878  4.10432  4.92184  3.03904  4.16754  2.99999  3.59202  2.93899  3.25278  4.18512  6.25655  4.76283    240 e - - -
          2.68618  4.42225  2.77519  2.73123  3.46354  2.40513  3.72494  3.29354  2.67741  2.69355  4.24690  2.90347  2.73739  3.18146  2.89801  2.37887  2.77519  2.98518  4.58477  3.61503
          0.01401  4.67046  5.39281  0.61958  0.77255  0.48963  0.94895
    202   3.92207  5.54953  4.74188  4.75930  5.76056  0.13859  5.75232  5.62444  5.03630  5.13666  6.16543  4.90984  4.95038  5.29934  5.11952  4.12518  4.45579  5.00255  6.57980  5.91074    241 G - - -
          2.68618  4.42225  2.77519  2.73123  3.46354  2.40513  3.72494  3.29354  2.67741  2.69355  4.24690  2.90347  2.73739  3.18146  2.89801  2.37887  2.77519  2.98518  4.58477  3.61503
          0.01401  4.67046  5.39281  0.61958  0.77255  0.48963  0.94895
    203   2.77990  4.72303  3.38344  2.69278  3.90405  3.67252  3.88215  3.12523  2.04520  2.22019  3.81232  3.28610  4.05536  2.71262  2.61271  2.89807  3.00875  2.54762  2.78658  3.99055    242 k - - -
          2.68618  4.42225  2.77519  2.73123  3.46354  2.40513  3.72494  3.29354  2.67741  2.69355  4.24690  2.90347  2.73739  3.18146  2.89801  2.37887  2.77519  2.98518  4.58477  3.61503
          0.01401  4.67046  5.39281  0.61958  0.77255  0.48963  0.94895
    204   2.71659  5.23761  2.70622  1.31304  4.55347  3.30637  3.75744  3.72689  2.42843  3.53111  4.29043  2.93228  3.95231  2.83082  3.00974  2.56771  3.02520  3.12443  5.68859  4.29022    243 e - - -
          2.68618  4.42225  2.77519  2.73123  3.46354  2.40513  3.72494  3.29354  2.67741  2.69355  4.24690  2.90347  2.73739  3.18146  2.89801  2.37887  2.77519  2.98518  4.58477  3.61503
          0.01401  4.67046  5.39281  0.61958  0.77255  0.48963  0.94895
    205   2.31100  4.35722  4.73629  4.15337  3.47946  4.18778  4.54888  2.14500  4.00427  1.58773  3.11322  4.26934  4.53224  4.18705  4.11067  3.50255  2.67762  1.42025  5.09898  3.91872    244 v - - -
          2.68618  4.42225  2.77519  2.73123  3.46354  2.40513  3.72494  3.29354  2.67741  2.69355  4.24690  2.90347  2.73739  3.18146  2.89801  2.37887  2.77519  2.98518  4.58477  3.61503
          0.01401  4.67046  5.39281  0.61958  0.77255  0.48963  0.94895
    206   0.59582  3.62070  4.58821  4.21607  4.44864  3.43173  4.91525  3.44935  4.10309  3.45636  4.38858  4.04860  4.19678  4.32862  4.27954  2.88738  2.90524  2.62324  5.93539  4.77998    245 A - - -
          2.68618  4.42225  2.77519  2.73123  3.46354  2.40513  3.72494  3.29354  2.67741  2.69355  4.24690  2.90347  2.73739  3.18146  2.89801  2.37887  2.77519  2.98518  4.58477  3.61503
          0.01401  4.67046  5.39281  0.61958  0.77255  0.48963  0.94895
    207   2.61424  4.43860  3.03118  2.32099  4.57078  3.54258  3.50885  4.04384  1.90481  3.23379  4.28153  2.74444  3.93465  2.18905  2.19287  2.64352  2.86356  3.62171  5.67302  4.27646    246 k - - -
          2.68618  4.42225  2.77519  2.73123  3.46354  2.40513  3.72494  3.29354  2.67741  2.69355  4.24690  2.90347  2.73739  3.18146  2.89801  2.37887  2.77519  2.98518  4.58477  3.61503
          0.01401  4.67046  5.39281  0.61958  0.77255  0.48963  0.94895
    208   2.76208  5.25725  2.79715  1.83791  4.59810  3.53378  3.72026  3.49560  2.04197  3.55906  4.29985  2.90143  3.92807  2.56490  2.16886  2.57216  2.80694  3.64580  5.69074  4.28557    247 e - - -
          2.68618  4.42225  2.77519  2.73123  3.46354  2.40513  3.72494  3.29354  2.67741  2.69355  4.24690  2.90347  2.73739  3.18146  2.89801  2.37887  2.77519  2.98518  4.58477  3.61503
          0.01401  4.67046  5.39281  0.61958  0.77255  0.48963  0.94895
    209   3.20537  1.93417  5.10169  4.51167  3.41062  4.45032  4.80457  2.02787  4.34098  1.21427  2.65350  4.58505  4.74033  4.44388  4.37807  3.78047  3.43583  2.18582  5.20794  4.08175    248 l - - -
          2.68618  4.42225  2.77519  2.73123  3.46354  2.40513  3.72494  3.29354  2.67741  2.69355  4.24690  2.90347  2.73739  3.18146  2.89801  2.37887  2.77519  2.98518  4.58477  3.61503
          0.01401  4.67046  5.39281  0.61958  0.77255  0.48963  0.94895
    210   2.22151  4.63146  3.52519  2.95403  3.79335  3.72798  3.95551  2.74663  1.68077  1.98031  3.72236  3.39642  4.11030  3.21798  3.13687  2.94909  3.03090  2.76132  5.20222  3.95130    249 k - - -
          2.68618  4.42225  2.77519  2.73123  3.46354  2.40513  3.72494  3.29354  2.67741  2.69355  4.24690  2.90347  2.73739  3.18146  2.89801  2.37887  2.77519  2.98518  4.58477  3.61503
          0.01401  4.67046  5.39281  0.61958  0.77255  0.48963  0.94895
    211   2.51642  5.15046  2.81926  1.99312  4.45151  3.54427  3.73658  3.59558  2.25742  2.79825  3.48852  2.88080  3.93659  2.67731  2.84698  2.37920  2.59442  3.17746  5.61041  4.22773    250 e - - -
          2.68618  4.42225  2.77519  2.73123  3.46354  2.40513  3.72494  3.29354  2.67741  2.69355  4.24690  2.90347  2.73739  3.18146  2.89801  2.37887  2.77519  2.98518  4.58477  3.61503
          0.01401  4.67046  5.39281  0.61958  0.77255  0.48963  0.94895
    212   2.17321  4.83620  3.24705  2.68795  4.05880  3.42083  3.83554  3.15986  2.56488  3.09464  3.93018  3.18759  4.00520  3.01486  2.05727  2.33898  2.36985  2.69607  5.37374  4.06693    251 r - - -
          2.68618  4.42225  2.77519  2.73123  3.46354  2.40513  3.72494  3.29354  2.67741  2.69355  4.24690  2.90347  2.73739  3.18146  2.89801  2.37887  2.77519  2.98518  4.58477  3.61503
          0.01401  4.67046  5.39281  0.61958  0.77255  0.48963  0.94895
    213   2.43766  5.21957  2.54132  2.01292  4.54527  3.53364  3.72536  3.63847  2.46929  3.42739  4.26596  2.67335  3.92841  2.72943  2.84703  1.86423  2.93365  3.33010  5.66423  4.26483    252 s - - -
          2.68618  4.42225  2.77519  2.73123  3.46354  2.40513  3.72494  3.29354  2.67741  2.69355  4.24690  2.90347  2.73739  3.18146  2.89801  2.37887  2.77519  2.98518  4.58477  3.61503
          0.01401  4.67046  5.39281  0.61958  0.77255  0.48963  0.94895
    214   2.68233  4.94777  2.57693  2.32369  4.55175  1.84957  3.51533  4.02513  2.33891  3.28006  4.27130  2.56302  3.92972  2.74746  2.87605  2.68259  2.91603  3.50828  5.66878  4.26868    253 g - - -
          2.68618  4.42225  2.77519  2.73123  3.46354  2.40513  3.72494  3.29354  2.67741  2.69355  4.24690  2.90347  2.73739  3.18146  2.89801  2.37887  2.77519  2.98518  4.58477  3.61503
          0.01401  4.67046  5.39281  0.61958  0.77255  0.48963  0.94895
    215   2.44324  4.17456  4.47512  3.63124  3.19756  3.69180  4.21734  2.01290  3.71099  1.50898  2.70213  3.97509  3.70868  3.88767  3.80551  2.96438  2.98951  2.35323  3.77058  3.60984    254 l - - -
          2.68620  4.42227  2.77521  2.73125  3.46336  2.40514  3.72496  3.29356  2.67734  2.69357  4.24691  2.90348  2.73741  3.18148  2.89791  2.37888  2.77521  2.98520  4.58479  3.61505
          0.12183  3.51370  2.46610  0.77883  0.61423  0.48963  0.94895
    216   2.41291  5.18088  2.90950  2.19043  4.50389  3.41779  3.48040  3.72693  2.31501  3.09948  4.22742  2.69364  3.35091  2.46794  2.65100  2.26593  2.91927  3.04866  5.62695  4.22978    258 e - - -
          2.68618  4.42225  2.77519  2.73123  3.46354  2.40513  3.72494  3.29354  2.67741  2.69355  4.24690  2.90347  2.73739  3.18146  2.89801  2.37887  2.77519  2.98518  4.58477  3.61503
          0.02166  4.58668  4.48820  0.61958  0.77255  0.64009  0.74918
    217   2.66992  5.11168  2.12874  2.34345  3.02409  2.86128  3.71343  3.86092  2.39617  3.30012  3.99544  2.77268  3.85628  2.82885  2.95622  2.29065  2.71168  3.47595  5.57534  4.19545    259 d - - -
          2.68618  4.42225  2.77519  2.73123  3.46354  2.40513  3.72494  3.29354  2.67741  2.69355  4.24690  2.90347  2.73739  3.18146  2.89801  2.37887  2.77519  2.98518  4.58477  3.61503
          0.09069  4.58037  2.57112  0.61958  0.77255  0.65010  0.73813
    218   2.67210  5.18598  2.65193  2.29073  4.51174  2.80251  3.50925  3.98595  2.37213  3.32397  4.23338  2.80578  2.54419  2.68736  2.86757  2.06376  2.94952  3.56653  5.62974  4.22763    260 s - - -
          2.68618  4.42225  2.77519  2.73123  3.46354  2.40513  3.72494  3.29354  2.67741  2.69355  4.24690  2.90347  2.73739  3.18146  2.89801  2.37887  2.77519  2.98518  4.58477  3.61503
          0.01654  4.50621  5.22856  0.61958  0.77255  0.75661  0.63347
    219   2.46453  4.99874  2.86694  2.44742  3.93590  3.08475  3.70669  3.40279  2.25894  2.97683  4.06075  2.75291  2.90188  2.83641  2.69828  2.40614  2.92975  2.80534  5.48079  4.12210    261 k - - -
          2.68618  4.42225  2.77519  2.73123  3.46354  2.40513  3.72494  3.29354  2.67741  2.69355  4.24690  2.90347  2.73739  3.18146  2.89801  2.37887  2.77519  2.98518  4.58477  3.61503
          0.01654  4.50621  5.22856  0.61958  0.77255  0.75661  0.63347
    220   2.41041  5.05774  2.67116  1.93256  3.76200  3.11890  3.58253  3.32709  2.32176  3.14854  3.67656  2.99262  3.60029  2.76206  2.93577  2.58003  2.65290  3.41683  5.52678  4.15379    262 e - - -
          2.68618  4.42225  2.77519  2.73123  3.46354  2.40513  3.72494  3.29354  2.67741  2.69355  4.24690  2.90347  2.73739  3.18146  2.89801  2.37887  2.77519  2.98518  4.58477  3.61503
          0.05877  4.50621  3.07831  0.61958  0.77255  0.75661  0.63347
    221   2.60669  4.81063  2.83316  2.31833  4.01689  2.69682  3.67516  3.13280  2.35437  3.18042  4.02011  2.44222  3.31687  2.63358  2.72505  2.51452  2.84145  3.42857  5.52995  4.15199    263 e - - -
          2.68618  4.42225  2.77519  2.73123  3.46354  2.40513  3.72494  3.29354  2.67741  2.69355  4.24690  2.90347  2.73739  3.18146  2.89801  2.37887  2.77519  2.98518  4.58477  3.61503
          0.01724  4.46468  5.18703  0.61958  0.77255  0.80863  0.58963
    222   2.49429  4.97669  2.89262  2.25214  4.10290  3.49827  3.69699  3.55795  2.34834  2.49281  4.03973  2.78813  3.65915  2.73577  2.94862  2.12031  2.76677  3.08100  5.46092  4.10459    264 s - - -
          2.68618  4.42225  2.77519  2.73123  3.46354  2.40513  3.72494  3.29354  2.67741  2.69355  4.24690  2.90347  2.73739  3.18146  2.89801  2.37887  2.77519  2.98518  4.58477  3.61503
          0.03440  4.46468  3.80290  0.61958  0.77255  0.80863  0.58963
    223   2.19333  5.12609  2.53965  2.31910  4.44247  3.46690  3.66008  3.90888  2.13779  3.41907  4.17495  2.61469  3.86176  2.63440  2.89591  2.36268  2.74093  3.09412  5.57631  3.84245    265 k - - -
          2.68618  4.42225  2.77519  2.73123  3.46354  2.40513  3.72494  3.29354  2.67741  2.69355  4.24690  2.90347  2.73739  3.18146  2.89801  2.37887  2.77519  2.98518  4.58477  3.61503
          0.01754  4.44783  5.17017  0.61958  0.77255  0.82841  0.57402
    224   2.49984  4.68696  2.66757  2.33852  3.68673  3.09827  3.61517  3.53079  2.31116  3.21783  3.89066  2.63277  3.41557  2.81193  2.93363  2.37264  2.68573  2.86800  5.47510  4.11266    266 k - - -
          2.68618  4.42225  2.77519  2.73123  3.46354  2.40513  3.72494  3.29354  2.67741  2.69355  4.24690  2.90347  2.73739  3.18146  2.89801  2.37887  2.77519  2.98518  4.58477  3.61503
          0.02790  4.44783  4.14685  0.61958  0.77255  0.82841  0.57402
    225   2.54770  4.63457  2.58707  2.22569  4.33169  3.31677  3.44859  3.51362  2.43204  2.95588  4.09856  2.78753  3.34345  2.71813  2.80508  2.36826  2.60757  2.98500  5.51046  4.13613    267 e - - -
          2.68618  4.42225  2.77519  2.73123  3.46354  2.40513  3.72494  3.29354  2.67741  2.69355  4.24690  2.90347  2.73739  3.18146  2.89801  2.37887  2.77519  2.98518  4.58477  3.61503
          0.02470  4.43764  4.37604  0.61958  0.77255  0.84002  0.56511
    226   2.52869  5.10122  2.80089  2.04873  4.41175  3.28307  3.65579  3.29677  2.30212  3.19696  4.15123  2.67852  3.72500  2.66538  2.73496  2.32678  2.60681  3.28827  5.55514  4.16607    268 e - - -
          2.68618  4.42225  2.77519  2.73123  3.46354  2.40513  3.72494  3.29354  2.67741  2.69355  4.24690  2.90347  2.73739  3.18146  2.89801  2.37887  2.77519  2.98518  4.58477  3.61503
          0.03649  4.43079  3.73294  0.61958  0.77255  0.84769  0.55932
    227   2.60505  5.05000  2.88559  2.33905  4.34410  2.76141  3.30182  3.59652  2.35043  3.33317  3.58636  2.78708  3.85905  2.67474  2.40465  2.34505  2.73048  3.22420  5.51436  3.83669    269 e - - -
          2.68618  4.42225  2.77519  2.73123  3.46354  2.40513  3.72494  3.29354  2.67741  2.69355  4.24690  2.90347  2.73739  3.18146  2.89801  2.37887  2.77519  2.98518  4.58477  3.61503
          0.01818  4.41248  5.13483  0.61958  0.77255  0.86765  0.54462
    228   2.45909  4.25635  2.90311  2.58233  3.47829  3.31221  3.60322  3.37172  2.57066  2.64581  3.84061  2.77968  3.46754  2.75056  2.85265  2.21642  2.73089  3.07707  4.09578  3.89436    270 s - - -
          2.68618  4.42225  2.77519  2.73123  3.46354  2.40513  3.72494  3.29354  2.67741  2.69355  4.24690  2.90347  2.73739  3.18146  2.89801  2.37887  2.77519  2.98518  4.58477  3.61503
          0.07534  4.41248  2.80605  0.61958  0.77255  0.86765  0.54462
    229   2.54519  4.94185  2.78403  2.44778  4.20564  3.20042  3.36681  3.33248  2.44394  3.13465  3.56942  2.86707  3.25382  2.73288  2.63254  2.11436  2.80901  3.10655  5.42661  3.95211    271 s - - -
          2.68618  4.42225  2.77519  2.73123  3.46354  2.40513  3.72494  3.29354  2.67741  2.69355  4.24690  2.90347  2.73739  3.18146  2.89801  2.37887  2.77519  2.98518  4.58477  3.61503
          0.13719  4.35638  2.15960  0.61958  0.77255  0.92437  0.50548
    230   2.38204  4.68222  2.72010  2.25018  4.16724  3.26684  3.57332  2.97555  2.41758  3.17455  3.96949  2.76689  3.47089  2.65024  2.86063  2.59292  2.50880  3.11405  5.39176  4.03759    272 e - - -
          2.68637  4.42221  2.77477  2.73136  3.46365  2.40554  3.72514  3.29352  2.67709  2.69357  4.24637  2.90291  2.73757  3.18146  2.89803  2.37864  2.77547  2.98537  4.58438  3.61518
          0.47220  0.99593  4.96315  1.79149  0.18238  0.25746  1.48288
    231   2.63652  4.01597  3.29834  2.55107  2.95951  3.45936  3.64602  2.76930  2.67008  2.18521  3.45136  3.20627  3.58679  3.14726  3.12366  2.30111  2.78792  2.69873  5.16742  3.90814    286 l - - -
          2.68618  4.42225  2.77519  2.73123  3.46354  2.40513  3.72494  3.29354  2.67741  2.69355  4.24690  2.90347  2.73739  3.18146  2.89801  2.37887  2.77519  2.98518  4.58477  3.61503
          0.01401  4.67046  5.39281  0.61958  0.77255  0.48963  0.94895
    232   2.38555  5.22219  2.20868  2.26365  4.20722  3.46882  3.72130  3.92518  2.41515  2.93174  4.26736  2.45729  3.62489  2.53454  2.86277  2.42164  2.94204  3.37247  5.66508  4.26444    287 d - - -
          2.68618  4.42225  2.77519  2.73123  3.46354  2.40513  3.72494  3.29354  2.67741  2.69355  4.24690  2.90347  2.73739  3.18146  2.89801  2.37887  2.77519  2.98518  4.58477  3.61503
          0.01401  4.67046  5.39281  0.61958  0.77255  0.48963  0.94895
    233   2.56169  4.82305  3.24348  2.57783  3.73009  3.16728  3.75216  3.10447  2.64872  2.34784  3.65999  2.56127  3.59135  2.73039  2.90702  2.41208  2.64141  2.72420  5.35050  4.04496    288 l - - -
          2.68618  4.42225  2.77519  2.73123  3.46354  2.40513  3.72494  3.29354  2.67741  2.69355  4.24690  2.90347  2.73739  3.18146  2.89801  2.37887  2.77519  2.98518  4.58477  3.61503
          0.01401  4.67046  5.39281  0.61958  0.77255  0.48963  0.94895
    234   2.51663  4.80872  2.61598  2.38940  4.55866  2.08075  3.72301  4.03402  2.43726  3.28972  4.27428  2.52331  3.40728  2.48815  2.82961  2.52267  2.98679  3.61142  5.67119  4.26939    289 g - - -
          2.68618  4.42225  2.77519  2.73123  3.46354  2.40513  3.72494  3.29354  2.67741  2.69355  4.24690  2.90347  2.73739  3.18146  2.89801  2.37887  2.77519  2.98518  4.58477  3.61503
          0.01401  4.67046  5.39281  0.61958  0.77255  0.48963  0.94895
    235   2.62312  4.91010  2.81760  2.50424  4.13629  3.51070  3.80117  3.15763  2.56383  2.68025  3.78933  2.58032  3.86518  2.92503  2.96069  2.34639  2.50616  2.31099  5.42134  4.09618    290 v - - -
          2.68618  4.42225  2.77519  2.73123  3.46354  2.40513  3.72494  3.29354  2.67741  2.69355  4.24690  2.90347  2.73739  3.18146  2.89801  2.37887  2.77519  2.98518  4.58477  3.61503
          0.01401  4.67046  5.39281  0.61958  0.77255  0.48963  0.94895
    236   2.52027  5.22941  2.83805  2.28224  4.56066  2.36156  3.42696  3.67575  2.42436  3.28868  4.27376  2.70649  3.79393  2.57277  2.42715  2.45793  2.72642  3.54431  5.67040  4.26799    291 e - - -
          2.68618  4.42225  2.77519  2.73123  3.46354  2.40513  3.72494  3.29354  2.67741  2.69355  4.24690  2.90347  2.73739  3.18146  2.89801  2.37887  2.77519  2.98518  4.58477  3.61503
          0.03613  4.67046  3.64501  0.61958  0.77255  0.48963  0.94895
    237   2.61894  4.71120  3.01711  2.44994  3.33059  3.48602  3.79215  3.16037  2.39222  2.72665  3.98038  2.79042  3.65503  2.95132  2.89576  2.09321  2.50093  2.90516  5.41688  4.09078    292 s - - -
          2.68618  4.42225  2.77519  2.73123  3.46354  2.40513  3.72494  3.29354  2.67741  2.69355  4.24690  2.90347  2.73739  3.18146  2.89801  2.37887  2.77519  2.98518  4.58477  3.61503
          0.01433  4.64865  5.37100  0.61958  0.77255  0.53229  0.88493
    238   2.52565  5.23043  2.36552  2.23201  4.56521  2.70559  3.56638  3.96039  2.32061  3.28903  4.11150  2.73731  3.54744  2.72499  2.68538  2.41924  2.81250  3.37743  5.66931  3.76884    293 e - - -
          2.68618  4.42225  2.77519  2.73123  3.46354  2.40513  3.72494  3.29354  2.67741  2.69355  4.24690  2.90347  2.73739  3.18146  2.89801  2.37887  2.77519  2.98518  4.58477  3.61503
          0.01433  4.64865  5.37100  0.61958  0.77255  0.46359  0.99161
    239   2.55617  5.12090  3.01450  2.37420  4.41138  3.54980  3.41397  3.79152  2.41101  3.04453  3.40504  2.73467  2.34523  2.62051  2.94886  2.38690  2.58185  3.34187  5.58769  4.21240    294 p - - -
          2.68618  4.42225  2.77519  2.73123  3.46354  2.40513  3.72494  3.29354  2.67741  2.69355  4.24690  2.90347  2.73739  3.18146  2.89801  2.37887  2.77519  2.98518  4.58477  3.61503
          0.01401  4.67046  5.39281  0.61958  0.77255  0.48963  0.94895
    240   2.70978  4.64928  2.55360  1.94715  3.69708  3.31103  3.63033  4.02536  2.25026  3.52063  4.26752  2.76788  3.45115  2.70201  2.95237  2.34062  2.51698  3.20635  5.66519  4.26442    295 e - - -
          2.68615  4.42193  2.77524  2.73133  3.46331  2.40541  3.72476  3.29337  2.67771  2.69342  4.24703  2.90331  2.73758  3.18185  2.89803  2.37859  2.77489  2.98496  4.58516  3.61517
          1.13831  1.01767  1.14506  1.25315  0.33632  0.48963  0.94895
    241   2.57318  5.05195  2.52581  2.21280  4.35765  3.42900  3.62219  3.81656  2.37452  2.94427  3.77349  2.59905  3.65819  2.68276  2.59202  2.25357  2.78770  3.34948  5.50902  4.12330    300 e - - -
          2.68618  4.42225  2.77519  2.73123  3.46354  2.40513  3.72494  3.29354  2.67741  2.69355  4.24690  2.90347  2.73739  3.18146  2.89801  2.37887  2.77519  2.98518  4.58477  3.61503
          0.02049  4.29409  5.01643  0.61958  0.77255  0.95840  0.48371
    242   2.54477  4.87874  3.01694  2.30700  3.81638  2.95866  3.66391  3.55133  2.37999  2.74928  3.86363  2.80732  3.64167  2.64344  2.76356  2.29461  2.74925  2.96213  5.37362  4.02965    301 s - - -
          2.68618  4.42225  2.77519  2.73123  3.46354  2.40513  3.72494  3.29354  2.67741  2.69355  4.24690  2.90347  2.73739  3.18146  2.89801  2.37887  2.77519  2.98518  4.58477  3.61503
          0.02028  4.30390  5.02625  0.61958  0.77255  0.95766  0.48416
    243   2.52240  5.07306  2.65788  2.03292  4.38364  3.43087  3.62528  3.84606  2.32454  3.11338  4.12365  2.69644  3.82604  2.62006  2.74012  2.29116  2.71252  3.05658  5.52681  4.13730    302 e - - -
          2.68618  4.42225  2.77519  2.73123  3.46354  2.40513  3.72494  3.29354  2.67741  2.69355  4.24690  2.90347  2.73739  3.18146  2.89801  2.37887  2.77519  2.98518  4.58477  3.61503
          0.02015  4.31022  5.03257  0.61958  0.77255  0.70708  0.67941
    244   2.59545  4.57851  3.18962  2.52863  2.69748  3.58298  3.54246  2.92204  2.72310  2.49450  3.44174  2.89469  3.47504  2.92841  3.00655  2.50607  2.81468  2.62607  5.13343  3.61127    303 l - - -
          2.68618  4.42225  2.77519  2.73123  3.46354  2.40513  3.72494  3.29354  2.67741  2.69355  4.24690  2.90347  2.73739  3.18146  2.89801  2.37887  2.77519  2.98518  4.58477  3.61503
          0.01783  4.43142  5.15376  0.61958  0.77255  0.84699  0.55984
    245   2.52578  4.36446  2.84531  2.06494  4.05047  3.06221  3.68412  3.41391  2.45969  3.00593  3.77273  2.68598  3.41100  2.76159  2.82715  2.44047  2.76437  3.04398  5.45769  4.09908    304 e - - -
          2.68618  4.42225  2.77519  2.73123  3.46354  2.40513  3.72494  3.29354  2.67741  2.69355  4.24690  2.90347  2.73739  3.18146  2.89801  2.37887  2.77519  2.98518  4.58477  3.61503
          0.01783  4.43142  5.15376  0.61958  0.77255  0.79196  0.60322
    246   2.46794  4.53274  2.86920  2.35933  4.02315  3.12296  3.53796  3.29774  2.39378  2.51278  3.95317  2.73161  3.80531  2.86676  2.73235  2.68756  2.66724  2.91868  5.38515  3.56196    305 e - - -
          2.68618  4.42225  2.77519  2.73123  3.46354  2.40513  3.72494  3.29354  2.67741  2.69355  4.24690  2.90347  2.73739  3.18146  2.89801  2.37887  2.77519  2.98518  4.58477  3.61503
          0.01745  4.45298  5.17532  0.61958  0.77255  0.73161  0.65611
    247   2.40103  4.89706  3.09050  2.36576  3.89669  3.20351  3.56604  3.32067  2.49688  2.92354  3.86609  2.89630  3.69054  2.65714  2.92826  2.08167  2.59843  2.89057  5.39898  4.06291    306 s - - -
          2.68618  4.42225  2.77519  2.73123  3.46354  2.40513  3.72494  3.29354  2.67741  2.69355  4.24690  2.90347  2.73739  3.18146  2.89801  2.37887  2.77519  2.98518  4.58477  3.61503
          0.01684  4.48820  5.21055  0.61958  0.77255  0.40282  1.10392
    248   2.52969  4.62659  2.54572  1.96753  4.26249  3.43091  3.62608  3.89038  2.42617  3.40007  4.26912  2.50251  3.58847  2.68617  2.80843  2.04501  2.97406  3.60961  5.66509  4.26126    307 e - - -
          2.68618  4.42225  2.77519  2.73123  3.46354  2.40513  3.72494  3.29354  2.67741  2.69355  4.24690  2.90347  2.73739  3.18146  2.89801  2.37887  2.77519  2.98518  4.58477  3.61503
          0.01442  4.64234  5.36468  0.61958  0.77255  0.45925  0.99901
    249   2.53689  4.71746  2.97010  2.37336  4.37936  3.55453  3.63176  3.82302  2.51711  3.04476  4.15568  2.84397  1.95874  2.64894  2.99613  2.28833  2.85916  3.45370  5.57005  3.91594    308 p - - -
          2.68618  4.42225  2.77519  2.73123  3.46354  2.40513  3.72494  3.29354  2.67741  2.69355  4.24690  2.90347  2.73739  3.18146  2.89801  2.37887  2.77519  2.98518  4.58477  3.61503
          0.01403  4.66960  5.39195  0.61958  0.77255  0.49136  0.94622
    250   2.36517  4.77287  2.86549  2.48301  3.84902  3.37516  3.72882  3.20049  2.57611  2.97402  3.75459  2.96869  2.60348  2.80150  2.76387  2.37292  2.59724  3.04669  5.47274  4.03110    309 a - - -
          2.68618  4.42225  2.77519  2.73123  3.46354  2.40513  3.72494  3.29354  2.67741  2.69355  4.24690  2.90347  2.73739  3.18146  2.89801  2.37887  2.77519  2.98518  4.58477  3.61503
          0.01403  4.66960  5.39195  0.61958  0.77255  0.49136  0.94622
    251   2.39991  3.99018  2.93184  2.63692  4.03094  2.44499  3.58572  3.11657  2.64369  2.96726  3.70002  2.75185  3.85582  3.01061  2.92317  2.58648  2.77815  2.47927  5.35278  3.57008    310 a - - -
          2.68618  4.42225  2.77519  2.73123  3.46354  2.40513  3.72494  3.29354  2.67741  2.69355  4.24690  2.90347  2.73739  3.18146  2.89801  2.37887  2.77519  2.98518  4.58477  3.61503
          0.01403  4.66960  5.39195  0.61958  0.77255  0.49136  0.94622
    252   2.44264  5.25917  2.61178  1.79074  4.60135  3.46548  3.60854  3.72425  2.21628  3.56312  4.30079  2.52171  3.65290  2.71943  2.58797  2.51409  2.94247  3.64830  5.69332  4.28378    311 e - - -
          2.68656  4.42230  2.77549  2.73133  3.46352  2.40550  3.72528  3.29369  2.67726  2.69321  4.24702  2.90346  2.73730  3.18133  2.89753  2.37877  2.77469  2.98509  4.58535  3.61541
          1.08072  1.12748  1.08827  1.72351  0.19655  0.49136  0.94622
    253   2.51215  5.06999  2.49994  2.27933  4.00156  3.41875  3.60988  3.84974  1.92144  3.36191  4.00876  2.70367  3.81249  2.63191  2.67987  2.55312  2.77677  3.22287  5.52058  4.12935    329 k - - -
          2.68618  4.42225  2.77519  2.73123  3.46354  2.40513  3.72494  3.29354  2.67741  2.69355  4.24690  2.90347  2.73739  3.18146  2.89801  2.37887  2.77519  2.98518  4.58477  3.61503
          0.02108  4.26577  4.98811  0.61958  0.77255  0.92281  0.50650
    254   2.52257  4.85529  3.03215  2.34406  3.86142  3.46807  3.67004  3.11047  2.04988  2.82776  3.52997  2.68498  3.56821  2.64989  2.79241  2.67041  2.76747  3.09695  5.35443  4.01637    330 k - - -
          2.68618  4.42225  2.77519  2.73123  3.46354  2.40513  3.72494  3.29354  2.67741  2.69355  4.24690  2.90347  2.73739  3.18146  2.89801  2.37887  2.77519  2.98518  4.58477  3.61503
          0.02029  4.30345  5.02579  0.61958  0.77255  0.88316  0.53354
    255   2.60599  4.83657  2.94061  2.32223  3.65535  3.48416  3.68907  3.48524  2.42656  2.62288  3.57041  3.01868  3.36733  2.63064  2.91811  2.08978  2.75909  3.16614  5.34196  3.78696    331 s - - -
          2.68618  4.42225  2.77519  2.73123  3.46354  2.40513  3.72494  3.29354  2.67741  2.69355  4.24690  2.90347  2.73739  3.18146  2.89801  2.37887  2.77519  2.98518  4.58477  3.61503
          0.01949  4.34353  5.06587  0.61958  0.77255  0.83738  0.56712
    256   2.37312  4.34110  3.31563  2.93578  3.25421  3.43862  3.90770  2.25422  2.96947  2.39526  3.03145  3.26763  3.89740  3.26425  3.16635  2.58860  2.55241  2.36306  4.92766  3.69963    332 i - - -
          2.68618  4.42225  2.77519  2.73123  3.46354  2.40513  3.72494  3.29354  2.67741  2.69355  4.24690  2.90347  2.73739  3.18146  2.89801  2.37887  2.77519  2.98518  4.58477  3.61503
          0.01866  4.38642  5.10877  0.61958  0.77255  0.85541  0.55357
    257   2.46264  5.10669  2.16101  2.30033  4.42094  3.45427  3.65486  3.64979  2.40840  3.40054  4.16025  2.55798  3.43696  2.76418  2.81098  2.20917  2.84957  3.24020  5.56265  4.17113    333 d - - -
          2.68618  4.42225  2.77519  2.73123  3.46354  2.40513  3.72494  3.29354  2.67741  2.69355  4.24690  2.90347  2.73739  3.18146  2.89801  2.37887  2.77519  2.98518  4.58477  3.61503
          0.01836  4.40248  5.12482  0.61958  0.77255  0.85799  0.55167
    258   2.53392  4.38489  3.01867  2.60463  3.76403  3.40206  3.53682  2.31899  2.60401  2.62507  3.68228  3.19470  3.71896  3.02933  2.87776  2.58189  2.64637  2.44496  5.14313  3.86860    334 i - - -
          2.68618  4.42225  2.77519  2.73123  3.46354  2.40513  3.72494  3.29354  2.67741  2.69355  4.24690  2.90347  2.73739  3.18146  2.89801  2.37887  2.77519  2.98518  4.58477  3.61503
          0.01821  4.41056  5.13291  0.61958  0.77255  0.86970  0.54314
    259   2.59814  4.93182  2.85027  2.31385  4.18664  3.48918  3.31479  3.61353  2.47800  2.99367  3.99873  3.00605  2.18575  2.79396  2.94751  2.37062  2.78723  3.27341  4.20852  4.07444    335 p - - -
          2.68618  4.42225  2.77519  2.73123  3.46354  2.40513  3.72494  3.29354  2.67741  2.69355  4.24690  2.90347  2.73739  3.18146  2.89801  2.37887  2.77519  2.98518  4.58477  3.61503
          0.01821  4.41056  5.13291  0.61958  0.77255  0.84345  0.56251
    260   2.47674  4.38447  3.54803  2.91578  3.28077  3.45893  3.69152  2.51370  2.85750  2.06561  3.17717  3.38510  3.61807  2.90849  3.28699  2.36754  2.70201  2.58434  4.96671  3.73286    336 l - - -
          2.68618  4.42225  2.77519  2.73123  3.46354  2.40513  3.72494  3.29354  2.67741  2.69355  4.24690  2.90347  2.73739  3.18146  2.89801  2.37887  2.77519  2.98518  4.58477  3.61503
          0.01802  4.42097  5.14332  0.61958  0.77255  0.85849  0.55130
    261   2.62880  5.19429  2.20972  1.83787  4.52808  3.45265  3.65872  3.77858  2.35657  3.49410  4.24003  2.63960  3.85908  2.64210  2.58939  2.66511  2.68373  3.57926  5.63151  4.22308    337 e - - -
          2.68618  4.42225  2.77519  2.73123  3.46354  2.40513  3.72494  3.29354  2.67741  2.69355  4.24690  2.90347  2.73739  3.18146  2.89801  2.37887  2.77519  2.98518  4.58477  3.61503
          0.01802  4.42097  5.14332  0.61958  0.77255  0.85849  0.55130
    262   2.67035  4.06613  3.01768  2.63678  3.89017  3.54536  3.76320  2.96861  2.62061  2.60818  3.78043  2.79656  3.62423  2.95964  2.60914  2.10097  2.69098  3.00275  5.23135  3.17664    338 s - - -
          2.68618  4.42225  2.77519  2.73123  3.46354  2.40513  3.72494  3.29354  2.67741  2.69355  4.24690  2.90347  2.73739  3.18146  2.89801  2.37887  2.77519  2.98518  4.58477  3.61503
          0.01802  4.42097  5.14332  0.61958  0.77255  0.85849  0.55130
    263   2.62454  4.59113  2.97451  2.46098  3.51230  3.49933  3.80413  2.68841  2.70792  2.00363  3.68287  3.14562  3.96078  2.91879  3.12426  2.32550  2.81195  2.82318  5.14419  3.87046    339 l - - -
          2.68618  4.42225  2.77519  2.73123  3.46354  2.40513  3.72494  3.29354  2.67741  2.69355  4.24690  2.90347  2.73739  3.18146  2.89801  2.37887  2.77519  2.98518  4.58477  3.61503
          0.01802  4.42097  5.14332  0.61958  0.77255  0.85849  0.55130
    264   2.53566  4.43096  2.54562  1.91082  4.49601  3.32504  3.64364  3.97419  2.27292  3.46280  4.20670  2.59535  3.49779  2.74422  2.53487  2.45338  2.82704  3.54696  5.60197  4.19753    340 e - - -
          2.68618  4.42225  2.77519  2.73123  3.46354  2.40513  3.72494  3.29354  2.67741  2.69355  4.24690  2.90347  2.73739  3.18146  2.89801  2.37887  2.77519  2.98518  4.58477  3.61503
          0.01802  4.42097  5.14332  0.61958  0.77255  0.80301  0.59417
    265   2.64987  5.15460  2.71424  2.39095  4.48452  3.39681  3.51632  3.95889  2.04148  3.27551  3.90006  2.49323  3.48243  2.59406  2.27472  2.47922  2.87321  3.37192  5.59583  4.19574    341 k - - -
          2.68618  4.42225  2.77519  2.73123  3.46354  2.40513  3.72494  3.29354  2.67741  2.69355  4.24690  2.90347  2.73739  3.18146  2.89801  2.37887  2.77519  2.98518  4.58477  3.61503
          0.01763  4.44294  5.16528  0.61958  0.77255  0.83402  0.56969
    266   2.47478  3.71447  4.05980  3.47588  2.02733  3.43372  4.05791  2.62038  3.36733  2.13930  2.96916  3.71207  3.24756  3.41271  3.57156  2.82695  2.73876  2.35147  4.77748  3.38626    342 f - - -
          2.68618  4.42225  2.77519  2.73123  3.46354  2.40513  3.72494  3.29354  2.67741  2.69355  4.24690  2.90347  2.73739  3.18146  2.89801  2.37887  2.77519  2.98518  4.58477  3.61503
          0.01763  4.44294  5.16528  0.61958  0.77255  0.80606  0.59170
    267   2.52515  4.51125  3.30598  2.54070  3.45404  3.61445  3.85223  2.64767  2.66915  2.37861  3.27888  3.28277  3.78151  2.97057  3.08418  2.68982  2.25119  2.47001  5.07739  3.82152    343 t - - -
          2.68618  4.42225  2.77519  2.73123  3.46354  2.40513  3.72494  3.29354  2.67741  2.69355  4.24690  2.90347  2.73739  3.18146  2.89801  2.37887  2.77519  2.98518  4.58477  3.61503
          0.01744  4.45368  5.17602  0.61958  0.77255  0.82163  0.57931
    268   2.59044  4.83591  2.78615  2.41859  4.39675  3.25352  3.17405  3.19114  2.23434  3.21479  4.14345  2.89987  3.00261  2.59469  2.49499  2.37401  2.75569  3.46076  5.54936  4.16438    344 k - - -
          2.68618  4.42225  2.77519  2.73123  3.46354  2.40513  3.72494  3.29354  2.67741  2.69355  4.24690  2.90347  2.73739  3.18146  2.89801  2.37887  2.77519  2.98518  4.58477  3.61503
          0.01744  4.45368  5.17602  0.61958  0.77255  0.82163  0.57931
    269   2.54070  4.57074  3.24577  2.76955  3.27432  3.59482  3.63876  2.95807  2.63817  2.52627  2.47862  2.77470  3.49456  3.07046  2.98780  2.41940  2.69249  2.86145  5.12799  3.86033    345 s - - -
          2.68618  4.42225  2.77519  2.73123  3.46354  2.40513  3.72494  3.29354  2.67741  2.69355  4.24690  2.90347  2.73739  3.18146  2.89801  2.37887  2.77519  2.98518  4.58477  3.61503
          0.01744  4.45368  5.17602  0.61958  0.77255  0.79321  0.60219
    270   2.68950  5.08669  2.50336  2.36800  4.06379  2.33675  3.53631  3.70287  2.40433  2.99405  4.13987  2.58250  3.45112  2.73686  2.91433  2.55831  2.63566  3.45317  5.54723  4.16450    346 g - - -
          2.68618  4.42225  2.77519  2.73123  3.46354  2.40513  3.72494  3.29354  2.67741  2.69355  4.24690  2.90347  2.73739  3.18146  2.89801  2.37887  2.77519  2.98518  4.58477  3.61503
          0.01725  4.46448  5.18683  0.61958  0.77255  0.80887  0.58944
    271   2.63249  4.52017  3.29900  2.68839  2.88374  3.61676  3.14763  2.71092  2.52727  2.63942  3.61672  3.28249  3.67768  3.12236  2.86941  2.84783  2.91414  2.63178  5.08497  2.43080    347 y - - -
          2.68618  4.42225  2.77519  2.73123  3.46354  2.40513  3.72494  3.29354  2.67741  2.69355  4.24690  2.90347  2.73739  3.18146  2.89801  2.37887  2.77519  2.98518  4.58477  3.61503
          0.01725  4.46448  5.18683  0.61958  0.77255  0.78818  0.60637
    272   2.43633  5.09067  2.77573  2.33569  4.39253  3.48052  3.53722  3.84914  2.35681  2.93631  4.14312  2.66999  3.61637  2.58443  2.91227  2.01398  2.65498  3.30290  5.55010  3.92393    348 s - - -
          2.68618  4.42225  2.77519  2.73123  3.46354  2.40513  3.72494  3.29354  2.67741  2.69355  4.24690  2.90347  2.73739  3.18146  2.89801  2.37887  2.77519  2.98518  4.58477  3.61503
          0.01711  4.47224  5.19459  0.61958  0.77255  0.76489  0.62621
    273   2.57040  5.11280  2.75460  2.23647  4.24656  3.48127  3.67244  3.13163  1.93209  3.21401  3.98060  2.76084  3.51831  2.78182  2.69859  2.37814  2.74101  3.48395  5.56761  4.17967    349 k - - -
          2.68618  4.42225  2.77519  2.73123  3.46354  2.40513  3.72494  3.29354  2.67741  2.69355  4.24690  2.90347  2.73739  3.18146  2.89801  2.37887  2.77519  2.98518  4.58477  3.61503
          0.01689  4.48519  5.20753  0.61958  0.77255  0.76200  0.62873
    274   2.49776  5.18152  2.55409  1.85976  4.32946  3.33183  3.35008  3.74770  2.28641  3.34860  4.22530  2.82867  3.68531  2.51067  2.89371  2.33781  2.92856  3.48845  5.62085  4.21643    350 e - - -
          2.68618  4.42225  2.77519  2.73123  3.46354  2.40513  3.72494  3.29354  2.67741  2.69355  4.24690  2.90347  2.73739  3.18146  2.89801  2.37887  2.77519  2.98518  4.58477  3.61503
          0.01676  4.49311  5.21546  0.61958  0.77255  0.74716  0.64191
    275   2.59102  5.17204  2.72980  2.25099  4.50107  3.06552  3.44511  3.68886  2.24330  3.47014  4.21722  2.95300  3.87295  1.97330  2.70590  2.37986  2.93223  3.23914  5.61406  4.21345    351 q - - -
          2.68618  4.42225  2.77519  2.73123  3.46354  2.40513  3.72494  3.29354  2.67741  2.69355  4.24690  2.90347  2.73739  3.18146  2.89801  2.37887  2.77519  2.98518  4.58477  3.61503
          0.01660  4.50275  5.22510  0.61958  0.77255  0.76113  0.62949
    276   2.44806  4.82948  3.01822  2.34276  4.04929  3.54398  3.62090  2.76091  2.37654  3.02891  3.64680  2.88309  3.43571  2.84361  2.93328  2.64775  2.82790  2.25579  5.34532  4.02582    352 v - - -
          2.68618  4.42225  2.77519  2.73123  3.46354  2.40513  3.72494  3.29354  2.67741  2.69355  4.24690  2.90347  2.73739  3.18146  2.89801  2.37887  2.77519  2.98518  4.58477  3.61503
          0.01660  4.50275  5.22510  0.61958  0.77255  0.76113  0.62949
    277   2.54395  4.89050  2.85666  2.32279  4.12650  3.27510  3.47783  2.81258  2.53677  2.54761  3.96178  2.70974  3.80962  2.84292  2.80256  2.50405  2.76844  2.94129  5.39461  3.58639    353 e - - -
          2.68618  4.42225  2.77519  2.73123  3.46354  2.40513  3.72494  3.29354  2.67741  2.69355  4.24690  2.90347  2.73739  3.18146  2.89801  2.37887  2.77519  2.98518  4.58477  3.61503
          0.01660  4.50275  5.22510  0.61958  0.77255  0.73312  0.65471
    278   2.42722  4.89448  2.86841  2.26912  4.45060  3.26316  3.42335  3.67650  2.33637  2.90150  4.18477  2.84075  3.34718  2.49780  2.41789  2.36373  2.87608  3.34756  5.58726  4.19556    354 e - - -
          2.68618  4.42225  2.77519  2.73123  3.46354  2.40513  3.72494  3.29354  2.67741  2.69355  4.24690  2.90347  2.73739  3.18146  2.89801  2.37887  2.77519  2.98518  4.58477  3.61503
          0.01643  4.51289  5.23524  0.61958  0.77255  0.74777  0.64135
    279   1.89863  5.01594  2.97873  2.36151  4.28844  3.51018  3.61618  3.48370  2.22074  2.80105  4.07699  2.72681  3.90174  2.83404  2.74571  2.44103  2.84049  3.30192  5.49458  4.13341    355 a - - -
          2.68618  4.42225  2.77519  2.73123  3.46354  2.40513  3.72494  3.29354  2.67741  2.69355  4.24690  2.90347  2.73739  3.18146  2.89801  2.37887  2.77519  2.98518  4.58477  3.61503
          0.01643  4.51289  5.23524  0.61958  0.77255  0.74777  0.64135
    280   2.65924  4.18221  3.15967  2.85442  2.45425  3.55306  3.74961  2.52844  2.90312  2.42227  3.39605  3.19676  3.93584  3.17770  3.33792  2.73079  2.57089  2.33488  4.98027  3.30207    356 v - - -
          2.68618  4.42225  2.77519  2.73123  3.46354  2.40513  3.72494  3.29354  2.67741  2.69355  4.24690  2.90347  2.73739  3.18146  2.89801  2.37887  2.77519  2.98518  4.58477  3.61503
          0.01643  4.51289  5.23524  0.61958  0.77255  0.69799  0.68833
    281   2.45556  4.28231  2.84243  2.33340  4.29417  3.43214  3.50989  3.32911  2.43947  2.68584  4.08215  2.93476  3.63701  2.66968  2.48334  2.27770  2.68942  3.25715  5.50030  4.13796    357 s - - -
          2.68618  4.42225  2.77519  2.73123  3.46354  2.40513  3.72494  3.29354  2.67741  2.69355  4.24690  2.90347  2.73739  3.18146  2.89801  2.37887  2.77519  2.98518  4.58477  3.61503
          0.01613  4.53086  5.25320  0.61958  0.77255  0.67846  0.70806
    282   2.59253  5.17683  2.57606  1.75684  4.10008  3.40309  3.68308  3.97520  2.28109  3.09123  4.22283  2.96823  3.40861  2.78611  2.64744  2.39430  2.86918  3.45532  5.62122  4.22214    358 e - - -
          2.68618  4.42225  2.77519  2.73123  3.46354  2.40513  3.72494  3.29354  2.67741  2.69355  4.24690  2.90347  2.73739  3.18146  2.89801  2.37887  2.77519  2.98518  4.58477  3.61503
          0.01588  4.54673  5.26908  0.61958  0.77255  0.70080  0.68555
    283   2.55541  4.69283  3.19030  2.36069  3.70680  3.45264  3.81922  3.15444  2.61367  2.82552  3.78016  3.06051  3.68427  2.96323  3.12433  2.59266  2.52233  1.94887  5.23551  3.47287    359 v - - -
          2.68618  4.42225  2.77519  2.73123  3.46354  2.40513  3.72494  3.29354  2.67741  2.69355  4.24690  2.90347  2.73739  3.18146  2.89801  2.37887  2.77519  2.98518  4.58477  3.61503
          0.01588  4.54673  5.26908  0.61958  0.77255  0.37607  1.16012
    284   2.64666  4.79377  2.79337  1.94861  4.57484  3.36129  3.50745  4.05404  2.37626  3.16129  4.13865  2.87035  3.46494  2.46457  2.77652  2.04960  2.72491  3.62487  5.67790  4.27286    360 e - - -
          2.68618  4.42225  2.77519  2.73123  3.46354  2.40513  3.72494  3.29354  2.67741  2.69355  4.24690  2.90347  2.73739  3.18146  2.89801  2.37887  2.77519  2.98518  4.58477  3.61503
          0.01401  4.67046  5.39281  0.61958  0.77255  0.48963  0.94895
    285   2.70628  5.24455  2.36602  1.96574  4.58151  3.52871  3.63424  3.57651  2.25922  3.54635  4.28743  2.85482  2.78701  2.59791  2.89269  2.40292  2.87803  3.27545  5.68203  4.12644    361 e - - -
          2.68618  4.42225  2.77519  2.73123  3.46354  2.40513  3.72494  3.29354  2.67741  2.69355  4.24690  2.90347  2.73739  3.18146  2.89801  2.37887  2.77519  2.98518  4.58477  3.61503
          0.01401  4.67046  5.39281  0.61958  0.77255  0.48963  0.94895
    286   2.44893  5.14173  2.83352  2.29583  4.43961  3.10371  3.65303  3.55065  2.47089  3.42666  3.91368  2.67704  2.99245  2.78676  2.84017  2.61259  2.17431  2.94379  5.60375  4.03627    362 t - - -
          2.68618  4.42225  2.77519  2.73123  3.46354  2.40513  3.72494  3.29354  2.67741  2.69355  4.24690  2.90347  2.73739  3.18146  2.89801  2.37887  2.77519  2.98518  4.58477  3.61503
          0.01401  4.67046  5.39281  0.61958  0.77255  0.48963  0.94895
    287   2.68704  4.58726  3.27744  2.91055  3.74298  3.57525  3.54521  2.61374  2.82695  2.65446  3.49596  3.29827  3.35714  3.14015  3.27299  1.94162  2.68562  2.07757  5.15357  3.89765    363 s - - -
          2.68618  4.42225  2.77519  2.73123  3.46354  2.40513  3.72494  3.29354  2.67741  2.69355  4.24690  2.90347  2.73739  3.18146  2.89801  2.37887  2.77519  2.98518  4.58477  3.61503
          0.01401  4.67046  5.39281  0.61958  0.77255  0.48963  0.94895
    288   2.51045  5.18836  2.92853  2.47757  4.50350  2.99000  3.61768  3.96811  2.37617  3.35951  4.23858  2.93342  2.14396  2.31962  2.88327  2.35875  2.87501  3.40749  5.64073  4.24943    364 p - - -
          2.68618  4.42225  2.77519  2.73123  3.46354  2.40513  3.72494  3.29354  2.67741  2.69355  4.24690  2.90347  2.73739  3.18146  2.89801  2.37887  2.77519  2.98518  4.58477  3.61503
          0.01401  4.67046  5.39281  0.61958  0.77255  0.48963  0.94895
    289   2.63283  5.25397  2.27017  2.29737  4.59488  2.70979  3.42921  3.81949  2.30197  3.55746  4.29579  2.47967  3.66459  2.68541  2.71060  2.35403  2.88344  3.64239  5.68906  3.84900    365 d - - -
          2.68618  4.42225  2.77519  2.73123  3.46354  2.40513  3.72494  3.29354  2.67741  2.69355  4.24690  2.90347  2.73739  3.18146  2.89801  2.37887  2.77519  2.98518  4.58477  3.61503
          0.01401  4.67046  5.39281  0.61958  0.77255  0.48963  0.94895
    290   2.30215  5.00655  3.07881  2.49668  4.07759  3.18273  3.65021  3.18794  1.98187  3.24354  3.59668  3.05317  3.96291  2.66628  2.89793  2.30073  2.78962  2.95912  5.49833  3.62977    366 k - - -
          2.68618  4.42225  2.77519  2.73123  3.46354  2.40513  3.72494  3.29354  2.67741  2.69355  4.24690  2.90347  2.73739  3.18146  2.89801  2.37887  2.77519  2.98518  4.58477  3.61503
          0.01401  4.67046  5.39281  0.61958  0.77255  0.48963  0.94895
    291   2.33143  4.73515  2.11646  2.13834  4.56429  3.17271  3.60535  3.78004  2.45899  3.47098  4.27608  2.77008  3.19754  2.60977  2.83308  2.59505  2.81625  3.34852  5.67242  4.26925    367 d - - -
          2.68618  4.42225  2.77519  2.73123  3.46354  2.40513  3.72494  3.29354  2.67741  2.69355  4.24690  2.90347  2.73739  3.18146  2.89801  2.37887  2.77519  2.98518  4.58477  3.61503
          0.01401  4.67046  5.39281  0.61958  0.77255  0.48963  0.94895
    292   2.65760  4.51154  3.08478  2.46790  4.05851  3.60954  3.22955  2.64596  2.53028  2.72852  3.70555  3.09983  3.31216  2.92186  2.88287  2.22296  2.63516  2.78194  5.37103  3.64410    368 s - - -
          2.68618  4.42225  2.77519  2.73123  3.46354  2.40513  3.72494  3.29354  2.67741  2.69355  4.24690  2.90347  2.73739  3.18146  2.89801  2.37887  2.77519  2.98518  4.58477  3.61503
          0.01401  4.67046  5.39281  0.61958  0.77255  0.48963  0.94895
    293   2.12800  5.10115  2.74359  2.32015  4.38513  3.47027  3.52533  3.55796  2.51340  3.23842  3.98166  3.05020  3.50031  2.86962  2.91607  1.86553  2.66696  3.20863  5.57278  4.20227    369 s - - -
          2.68618  4.42225  2.77519  2.73123  3.46354  2.40513  3.72494  3.29354  2.67741  2.69355  4.24690  2.90347  2.73739  3.18146  2.89801  2.37887  2.77519  2.98518  4.58477  3.61503
          0.01401  4.67046  5.39281  0.61958  0.77255  0.48963  0.94895
    294   2.50796  5.20605  2.43961  2.05084  4.52754  3.38026  3.72577  3.55714  2.44858  3.23997  4.25328  2.91787  3.78679  2.78187  2.86255  1.96325  2.58180  3.48912  5.65329  4.25689    370 s - - -
          2.68624  4.42231  2.77520  2.73129  3.46360  2.40519  3.72501  3.29351  2.67747  2.69356  4.24696  2.90321  2.73746  3.18146  2.89801  2.37864  2.77526  2.98525  4.58483  3.61496
          0.32565  2.82382  1.52069  1.11757  0.39612  0.48963  0.94895
    295   2.70436  4.18183  4.15214  3.56667  3.12487  3.80818  4.11380  2.24375  3.44100  1.41015  3.26824  3.78319  4.01207  3.67004  3.14852  2.93227  2.82247  2.17275  4.80115  3.61079    376 l - - -
          2.68618  4.42225  2.77519  2.73123  3.46354  2.40513  3.72494  3.29354  2.67741  2.69355  4.24690  2.90347  2.73739  3.18146  2.89801  2.37887  2.77519  2.98518  4.58477  3.61503
          0.04104  4.42964  3.56523  0.61958  0.77255  0.83802  0.56663
    296   2.54045  4.53104  3.35201  2.79052  3.69373  2.75653  3.82694  3.06832  2.64589  2.75581  3.62829  2.97303  3.67251  3.08401  3.02560  2.69019  2.90035  2.54906  2.38414  3.43550    377 w - - -
          2.68618  4.42225  2.77519  2.73123  3.46354  2.40513  3.72494  3.29354  2.67741  2.69355  4.24690  2.90347  2.73739  3.18146  2.89801  2.37887  2.77519  2.98518  4.58477  3.61503
          0.01820  4.41122  5.13357  0.61958  0.77255  0.81233  0.58667
    297   2.12233  4.77266  3.14594  2.47876  3.98555  3.53237  3.64654  3.23713  2.52021  2.57214  3.85423  3.06521  2.55832  2.80793  3.02253  2.61303  2.54725  3.09066  5.29703  3.98665    378 a - - -
          2.68618  4.42225  2.77519  2.73123  3.46354  2.40513  3.72494  3.29354  2.67741  2.69355  4.24690  2.90347  2.73739  3.18146  2.89801  2.37887  2.77519  2.98518  4.58477  3.61503
          0.01779  4.43388  5.15623  0.61958  0.77255  0.84424  0.56191
    298   2.25285  4.39418  2.76757  2.34136  4.24609  3.48495  3.69022  3.44103  2.44294  3.25078  4.04179  2.81181  3.42824  2.82081  2.94177  1.88925  2.78454  3.22416  5.46196  4.10411    379 s - - -
          2.68618  4.42225  2.77519  2.73123  3.46354  2.40513  3.72494  3.29354  2.67741  2.69355  4.24690  2.90347  2.73739  3.18146  2.89801  2.37887  2.77519  2.98518  4.58477  3.61503
          0.03664  4.43388  3.72510  0.61958  0.77255  0.84424  0.56191
    299   2.37235  4.59622  3.17701  2.21240  3.35215  3.19981  3.80057  2.87872  2.70124  2.82651  3.68908  3.07672  3.70003  3.03087  3.11935  2.73820  2.80082  2.08330  5.14984  3.87464    380 v - - -
          2.68655  4.41842  2.77512  2.73085  3.46403  2.40534  3.72437  3.29385  2.67795  2.69265  4.24645  2.90378  2.73808  3.18127  2.89699  2.37957  2.77577  2.98473  4.58549  3.61368
          0.41199  1.10323  5.13771  2.13206  0.12624  0.33306  1.26135
    300   2.44687  5.22558  2.55773  2.22689  4.37339  2.45462  3.56436  3.84168  2.31671  3.52498  3.84640  2.89885  3.55779  2.68010  2.88945  2.12125  2.97924  3.53901  5.66657  4.26400    392 s - - -
          2.68618  4.42225  2.77519  2.73123  3.46354  2.40513  3.72494  3.29354  2.67741  2.69355  4.24690  2.90347  2.73739  3.18146  2.89801  2.37887  2.77519  2.98518  4.58477  3.61503
          0.01419  4.65802  5.38036  0.61958  0.77255  0.51430  0.91109
    301   2.52292  5.24205  2.46571  2.33588  4.57980  2.59752  3.65309  3.83404  2.26021  3.25705  4.28472  2.62866  3.69321  2.54208  2.84685  2.28844  2.73610  3.62877  5.67908  4.27243    393 k - - -
          2.68618  4.42225  2.77519  2.73123  3.46354  2.40513  3.72494  3.29354  2.67741  2.69355  4.24690  2.90347  2.73739  3.18146  2.89801  2.37887  2.77519  2.98518  4.58477  3.61503
          0.01419  4.65802  5.38036  0.61958  0.77255  0.51430  0.91109
    302   2.42890  4.14018  3.07141  2.48548  3.99543  2.95285  3.79069  3.13976  2.43478  2.99987  3.89686  3.01072  3.56693  2.73731  2.49564  2.56301  2.72639  2.47677  5.43254  4.10289    394 a - - -
          2.68618  4.42225  2.77519  2.73123  3.46354  2.40513  3.72494  3.29354  2.67741  2.69355  4.24690  2.90347  2.73739  3.18146  2.89801  2.37887  2.77519  2.98518  4.58477  3.61503
          0.01419  4.65802  5.38036  0.61958  0.77255  0.51430  0.91109
    303   2.68188  5.12848  3.05222  2.41844  4.42315  3.41346  3.69158  3.39270  2.39973  3.18298  4.18281  2.68514  2.79011  2.32852  2.83306  2.09818  2.70550  3.24070  5.59253  3.90631    395 s - - -
          2.68650  4.42168  2.77453  2.73126  3.46345  2.40526  3.72482  3.29353  2.67733  2.69332  4.24711  2.90355  2.73757  3.18186  2.89832  2.37866  2.77515  2.98508  4.58517  3.61539
          1.18575  1.01026  1.10758  1.67101  0.20833  0.51430  0.91109
    304   2.39766  4.99667  2.54345  2.19843  4.13104  2.93610  3.62320  3.64217  2.32302  3.04780  3.80167  2.92181  3.82092  2.69893  2.75094  2.40113  2.66477  3.35713  5.46436  4.08980    411 e - - -
          2.68618  4.42225  2.77519  2.73123  3.46354  2.40513  3.72494  3.29354  2.67741  2.69355  4.24690  2.90347  2.73739  3.18146  2.89801  2.37887  2.77519  2.98518  4.58477  3.61503
          0.02112  4.26386  4.98621  0.61958  0.77255  0.81778  0.58234
    305   2.63339  4.45513  2.46455  2.22988  4.38797  3.29512  3.55553  3.46807  2.17347  3.36810  4.12812  2.64516  3.83587  2.74340  2.57555  2.48272  2.66699  3.11148  5.53216  4.14357    412 k - - -
          2.68618  4.42225  2.77519  2.73123  3.46354  2.40513  3.72494  3.29354  2.67741  2.69355  4.24690  2.90347  2.73739  3.18146  2.89801  2.37887  2.77519  2.98518  4.58477  3.61503
          0.01929  4.35372  5.07607  0.61958  0.77255  0.81590  0.58382
    306   2.30254  4.89928  2.88686  2.40045  3.98661  3.16270  3.48009  3.31728  2.48457  3.05055  3.33000  2.85949  3.64436  2.83582  2.63197  2.30764  2.64869  3.08988  5.39553  4.05286    413 a - - -
          2.68618  4.42225  2.77519  2.73123  3.46354  2.40513  3.72494  3.29354  2.67741  2.69355  4.24690  2.90347  2.73739  3.18146  2.89801  2.37887  2.77519  2.98518  4.58477  3.61503
          0.01838  4.40144  5.12379  0.61958  0.77255  0.78088  0.61250
    307   2.71125  5.17227  2.76051  2.28145  4.49935  3.46971  3.66855  3.97026  2.23474  3.27340  4.22123  1.94075  3.87243  2.77426  2.49492  2.27025  2.87049  3.55394  5.61318  4.21621    414 n - - -
          2.68618  4.42225  2.77519  2.73123  3.46354  2.40513  3.72494  3.29354  2.67741  2.69355  4.24690  2.90347  2.73739  3.18146  2.89801  2.37887  2.77519  2.98518  4.58477  3.61503
          0.01765  4.44169  5.16404  0.61958  0.77255  0.62478  0.76653
    308   2.42822  4.10481  4.49543  3.89129  2.69957  3.85202  4.17563  2.14387  3.71229  1.79358  3.22050  3.95648  4.05447  3.51635  3.78041  3.15566  2.74949  2.05270  3.77085  2.73353    415 l - - -
          2.68618  4.42225  2.77519  2.73123  3.46354  2.40513  3.72494  3.29354  2.67741  2.69355  4.24690  2.90347  2.73739  3.18146  2.89801  2.37887  2.77519  2.98518  4.58477  3.61503
          0.01619  4.52733  5.24968  0.61958  0.77255  0.72819  0.65929
    309   2.70667  4.38518  2.75347  2.41487  4.04036  3.38805  3.73395  3.48867  2.45273  2.17454  4.00275  2.48669  2.60050  2.87842  2.93400  2.73353  2.93812  3.27003  5.43136  4.09000    416 l - - -
          2.68618  4.42225  2.77519  2.73123  3.46354  2.40513  3.72494  3.29354  2.67741  2.69355  4.24690  2.90347  2.73739  3.18146  2.89801  2.37887  2.77519  2.98518  4.58477  3.61503
          0.01619  4.52733  5.24968  0.61958  0.77255  0.72819  0.65929
    310   2.33873  4.67501  2.58226  2.38815  4.45085  2.61935  3.33185  3.91478  2.43460  3.42966  4.18772  2.59860  3.78109  2.79326  2.81287  2.19711  2.68762  3.34963  5.59077  4.20011    417 s - - -
          2.68618  4.42225  2.77519  2.73123  3.46354  2.40513  3.72494  3.29354  2.67741  2.69355  4.24690  2.90347  2.73739  3.18146  2.89801  2.37887  2.77519  2.98518  4.58477  3.61503
          0.01619  4.52733  5.24968  0.61958  0.77255  0.35945  1.19753
    311   2.60323  4.21062  4.32898  3.68641  2.45355  3.88087  4.19121  2.20913  3.29016  2.18851  2.66919  3.90237  4.24856  2.73659  3.74567  3.17285  2.65200  1.87659  4.82608  3.63864    418 v - - -
          2.68618  4.42225  2.77519  2.73123  3.46354  2.40513  3.72494  3.29354  2.67741  2.69355  4.24690  2.90347  2.73739  3.18146  2.89801  2.37887  2.77519  2.98518  4.58477  3.61503
          0.01399  4.67237  5.39471  0.61958  0.77255  0.48576  0.95510
    312   2.70305  5.04041  3.12808  2.52238  4.30895  3.58175  3.77992  3.36442  2.25579  3.31272  4.11132  3.09869  1.85043  2.85664  2.81947  2.50813  2.38095  3.39096  5.52854  4.18161    419 p - - -
          2.68618  4.42225  2.77519  2.73123  3.46354  2.40513  3.72494  3.29354  2.67741  2.69355  4.24690  2.90347  2.73739  3.18146  2.89801  2.37887  2.77519  2.98518  4.58477  3.61503
          0.01399  4.67237  5.39471  0.61958  0.77255  0.48576  0.95510
    313   2.81339  4.66064  3.50873  2.98514  3.68320  3.72925  3.68980  3.21621  2.90516  2.75113  3.78474  3.41718  1.50373  3.23837  3.24469  2.96419  2.85260  2.97191  5.12227  2.35655    420 p - - -
          2.68618  4.42225  2.77519  2.73123  3.46354  2.40513  3.72494  3.29354  2.67741  2.69355  4.24690  2.90347  2.73739  3.18146  2.89801  2.37887  2.77519  2.98518  4.58477  3.61503
          0.01399  4.67237  5.39471  0.61958  0.77255  0.48576  0.95510
    314   2.75683  3.89242  3.83167  2.37099  3.49262  3.78395  3.75485  2.18646  3.18931  1.64444  3.43843  3.60510  4.15955  3.14999  3.33712  2.91222  2.98862  2.50627  4.96685  3.46409    421 l - - -
          2.68618  4.42225  2.77519  2.73123  3.46354  2.40513  3.72494  3.29354  2.67741  2.69355  4.24690  2.90347  2.73739  3.18146  2.89801  2.37887  2.77519  2.98518  4.58477  3.61503
          0.01399  4.67237  5.39471  0.61958  0.77255  0.48576  0.95510
    315   2.55039  4.96060  3.09743  2.14731  3.89126  3.58345  3.65993  3.07082  2.46788  2.72380  4.03074  3.05160  3.97331  2.85615  2.37847  2.32546  2.76622  2.70019  5.46193  4.12532    422 e - - -
          2.68618  4.42225  2.77519  2.73123  3.46354  2.40513  3.72494  3.29354  2.67741  2.69355  4.24690  2.90347  2.73739  3.18146  2.89801  2.37887  2.77519  2.98518  4.58477  3.61503
          0.01399  4.67237  5.39471  0.61958  0.77255  0.48576  0.95510
    316   2.77507  4.18209  4.53316  3.93336  2.30212  3.91860  4.22001  2.36139  3.75970  1.63581  3.29711  3.76556  3.92149  3.92604  3.83757  2.84560  3.00709  2.40435  2.39508  3.35734    423 l - - -
          2.68618  4.42225  2.77519  2.73123  3.46354  2.40513  3.72494  3.29354  2.67741  2.69355  4.24690  2.90347  2.73739  3.18146  2.89801  2.37887  2.77519  2.98518  4.58477  3.61503
          0.01399  4.67237  5.39471  0.61958  0.77255  0.48576  0.95510
    317   2.46023  4.48584  3.07264  2.45288  4.39121  2.03673  3.75089  3.83632  2.44476  3.38555  4.16398  2.77460  2.84065  2.85206  2.55402  2.62092  2.78039  3.46392  5.57709  3.87210    424 g - - -
          2.68618  4.42225  2.77519  2.73123  3.46354  2.40513  3.72494  3.29354  2.67741  2.69355  4.24690  2.90347  2.73739  3.18146  2.89801  2.37887  2.77519  2.98518  4.58477  3.61503
          0.01399  4.67237  5.39471  0.61958  0.77255  0.48576  0.95510
    318   2.76085  5.14818  3.01472  1.83277  3.97283  3.39478  3.52041  3.89914  2.18653  3.43239  4.20230  3.03902  2.08404  2.82718  2.97947  2.66963  2.99205  3.51331  4.26834  4.22961    425 e - - -
          2.68632  4.42247  2.77541  2.73058  3.46141  2.40527  3.72516  3.29370  2.67727  2.69371  4.24712  2.90357  2.73761  3.18152  2.89773  2.37909  2.77533  2.98536  4.58499  3.61525
          0.30232  1.36118  5.39471  1.02994  0.44165  0.48576  0.95510
    319   3.04229  5.85511  1.47875  1.89922  5.16086  1.50592  4.07245  4.69016  3.04932  4.15621  4.97206  2.71423  4.17114  3.22176  3.57293  3.12282  3.51390  4.23704  6.30320  4.79146    429 d - - -
          2.68618  4.42225  2.77519  2.73123  3.46354  2.40513  3.72494  3.29354  2.67741  2.69355  4.24690  2.90347  2.73739  3.18146  2.89801  2.37887  2.77519  2.98518  4.58477  3.61503
          0.01399  4.67237  5.39471  0.61958  0.77255  0.48576  0.95510
    320   2.38120  4.82224  2.54383  2.04076  4.38994  3.55338  3.74877  3.70387  2.51289  3.19426  4.05747  3.04988  3.94548  2.86924  2.86170  2.07118  2.51922  2.87181  5.57592  4.20471    430 e - - -
          2.68618  4.42225  2.77519  2.73123  3.46354  2.40513  3.72494  3.29354  2.67741  2.69355  4.24690  2.90347  2.73739  3.18146  2.89801  2.37887  2.77519  2.98518  4.58477  3.61503
          0.01399  4.67237  5.39471  0.61958  0.77255  0.48576  0.95510
    321   4.13463  3.87141  5.31901  5.05384  1.44104  4.89643  3.91092  3.82308  4.85644  3.19665  4.43194  4.60908  5.20118  4.70963  4.78342  4.27003  4.35813  3.72204  4.02462  0.68599    431 Y - - -
          2.68618  4.42225  2.77519  2.73123  3.46354  2.40513  3.72494  3.29354  2.67741  2.69355  4.24690  2.90347  2.73739  3.18146  2.89801  2.37887  2.77519  2.98518  4.58477  3.61503
          0.01399  4.67237  5.39471  0.61958  0.77255  0.48576  0.95510
    322   2.77594  5.27826  2.33598  1.72338  4.61819  3.53336  3.73189  4.10150  2.35855  3.51420  4.32179  2.96150  3.93524  2.63173  2.47194  2.56403  2.37308  3.66644  5.71218  4.30238    432 e - - -
          2.68618  4.42225  2.77519  2.73123  3.46354  2.40513  3.72494  3.29354  2.67741  2.69355  4.24690  2.90347  2.73739  3.18146  2.89801  2.37887  2.77519  2.98518  4.58477  3.61503
          0.01399  4.67237  5.39471  0.61958  0.77255  0.48576  0.95510
    323   3.58069  4.79118  5.60348  5.13129  4.07043  5.15824  5.85672  1.67434  5.05375  2.29668  3.81712  5.30317  5.38297  5.29866  5.21843  4.58729  3.84104  0.59508  6.18014  4.97062    433 V - - -
          2.68618  4.42225  2.77519  2.73123  3.46354  2.40513  3.72494  3.29354  2.67741  2.69355  4.24690  2.90347  2.73739  3.18146  2.89801  2.37887  2.77519  2.98518  4.58477  3.61503
          0.01399  4.67237  5.39471  0.61958  0.77255  0.48576  0.95510
    324   2.71658  4.29824  4.01396  2.85924  3.12536  3.82263  3.21497  1.78031  3.34381  2.09605  3.35243  3.72019  4.19513  3.19223  3.31247  3.09533  2.98917  2.05996  4.90217  3.51080    434 i - - -
          2.68618  4.42225  2.77519  2.73123  3.46354  2.40513  3.72494  3.29354  2.67741  2.69355  4.24690  2.90347  2.73739  3.18146  2.89801  2.37887  2.77519  2.98518  4.58477  3.61503
          0.01399  4.67237  5.39471  0.61958  0.77255  0.48576  0.95510
    325   3.38790  4.75756  5.01365  4.43749  3.02003  4.57710  4.88080  2.47808  4.29741  0.66145  3.20769  4.62757  3.46901  4.40908  4.39993  3.90458  3.61490  2.46283  5.27452  4.15587    435 L - - -
          2.68618  4.42225  2.77519  2.73123  3.46354  2.40513  3.72494  3.29354  2.67741  2.69355  4.24690  2.90347  2.73739  3.18146  2.89801  2.37887  2.77519  2.98518  4.58477  3.61503
          0.01399  4.67237  5.39471  0.61958  0.77255  0.48576  0.95510
    326   2.85205  2.75130  4.83126  4.23600  3.40104  4.13212  4.48953  1.47975  4.05089  2.05474  3.38447  4.27011  4.48103  4.20367  4.09628  3.45056  3.15559  1.62317  4.99001  2.93831    436 i - - -
          2.68618  4.42225  2.77519  2.73123  3.46354  2.40513  3.72494  3.29354  2.67741  2.69355  4.24690  2.90347  2.73739  3.18146  2.89801  2.37887  2.77519  2.98518  4.58477  3.61503
          0.01399  4.67237  5.39471  0.61958  0.77255  0.48576  0.95510
    327   3.67410  4.90876  5.63448  5.07860  3.54601  5.09243  5.49648  1.68840  4.95499  0.87629  2.96194  5.23511  5.23456  4.96672  4.97693  4.47264  3.89992  1.66579  5.66527  4.62818    437 l - - -
          2.68618  4.42225  2.77519  2.73123  3.46354  2.40513  3.72494  3.29354  2.67741  2.69355  4.24690  2.90347  2.73739  3.18146  2.89801  2.37887  2.77519  2.98518  4.58477  3.61503
          0.01399  4.67237  5.39471  0.61958  0.77255  0.48576  0.95510
    328   4.08750  6.12543  0.24033  3.19898  5.66756  4.04414  4.92109  5.49111  4.18626  4.95879  6.01598  3.77474  4.74682  4.20250  4.75888  4.00148  4.45884  5.06011  6.63569  5.49154    438 D - - -
          2.68618  4.42225  2.77519  2.73123  3.46354  2.40513  3.72494  3.29354  2.67741  2.69355  4.24690  2.90347  2.73739  3.18146  2.89801  2.37887  2.77519  2.98518  4.58477  3.61503
          0.01399  4.67237  5.39471  0.61958  0.77255  0.48576  0.95510
    329   2.76363  5.05092  2.05364  2.54782  4.31586  3.56742  3.14365  3.11269  2.55626  3.32257  4.11727  2.21015  3.96387  2.90742  3.03068  2.71213  2.62236  2.58933  5.53803  4.18135    439 d - - -
          2.68618  4.42225  2.77519  2.73123  3.46354  2.40513  3.72494  3.29354  2.67741  2.69355  4.24690  2.90347  2.73739  3.18146  2.89801  2.37887  2.77519  2.98518  4.58477  3.61503
          0.01399  4.67237  5.39471  0.61958  0.77255  0.48576  0.95510
    330   3.14051  5.17715  3.74646  3.26395  4.97192  2.42241  4.18083  4.39262  2.56704  3.89190  4.74625  3.61316  4.31979  3.34325  0.74165  3.06460  3.46463  3.96090  5.94542  4.75927    440 r - - -
          2.68618  4.42225  2.77519  2.73123  3.46354  2.40513  3.72494  3.29354  2.67741  2.69355  4.24690  2.90347  2.73739  3.18146  2.89801  2.37887  2.77519  2.98518  4.58477  3.61503
          0.01399  4.67237  5.39471  0.61958  0.77255  0.48576  0.95510
    331   3.96353  6.01714  3.18678  0.28229  5.51966  4.03689  4.78913  5.17849  3.80911  4.67666  5.69491  3.75212  4.69775  4.03751  4.25342  3.89994  4.29788  4.80013  6.50661  5.35027    441 E - - -
          2.68618  4.42225  2.77519  2.73123  3.46354  2.40513  3.72494  3.29354  2.67741  2.69355  4.24690  2.90347  2.73739  3.18146  2.89801  2.37887  2.77519  2.98518  4.58477  3.61503
          0.01399  4.67237  5.39471  0.61958  0.77255  0.48576  0.95510
    332   2.72679  4.56639  3.51968  2.95762  3.71984  3.70820  3.86477  2.30351  2.79473  2.78453  3.66700  3.03335  4.09140  2.19855  3.28600  2.94654  2.42705  1.93676  5.13851  3.88955    442 v - - -
          2.68618  4.42225  2.77519  2.73123  3.46354  2.40513  3.72494  3.29354  2.67741  2.69355  4.24690  2.90347  2.73739  3.18146  2.89801  2.37887  2.77519  2.98518  4.58477  3.61503
          0.01399  4.67237  5.39471  0.61958  0.77255  0.48576  0.95510
    333   3.00930  5.07412  3.52202  2.89521  2.08281  3.80186  3.87818  3.71629  2.03257  3.19746  4.15205  3.35264  4.17024  2.79113  1.48205  3.06290  3.14183  3.42716  5.49398  4.22934    443 r - - -
          2.68619  4.42226  2.77520  2.73124  3.46355  2.40513  3.72478  3.29355  2.67741  2.69349  4.24690  2.90347  2.73740  3.18147  2.89801  2.37887  2.77520  2.98519  4.58478  3.61504
          0.06274  3.74528  3.29197  0.63586  0.75392  0.48576  0.95510
    334   1.66802  4.70172  3.42429  2.88970  4.14464  2.33382  4.00431  3.25351  2.87525  3.04255  4.03282  3.14970  4.02101  3.20672  3.29782  2.00570  2.40660  3.20680  5.47959  4.19640    446 a - - -
          2.68624  4.42231  2.77526  2.73128  3.46360  2.40516  3.72501  3.29352  2.67745  2.69361  4.24696  2.90341  2.73746  3.18153  2.89807  2.37876  2.77477  2.98518  4.58483  3.61509
          0.27245  1.45332  5.36153  0.15395  1.94713  0.54998  0.86029
    335   2.40516  5.20560  3.03053  2.42429  4.53150  3.32545  3.44895  3.99868  1.85951  3.49930  4.10176  3.01328  3.92804  2.18092  2.33844  2.64113  2.79779  3.22087  5.64688  4.25599    448 k - - -
          2.68618  4.42225  2.77519  2.73123  3.46354  2.40513  3.72494  3.29354  2.67741  2.69355  4.24690  2.90347  2.73739  3.18146  2.89801  2.37887  2.77519  2.98518  4.58477  3.61503
          0.01446  4.63918  5.36153  0.61958  0.77255  0.44760  1.01932
    336   2.63293  4.70635  2.73739  2.39139  4.53919  1.94299  3.72599  3.86346  2.24522  3.51129  4.26158  2.65264  3.92922  2.69604  2.81724  2.56882  2.59149  3.59439  5.66035  4.26237    449 g - - -
          2.68618  4.42225  2.77519  2.73123  3.46354  2.40513  3.72494  3.29354  2.67741  2.69355  4.24690  2.90347  2.73739  3.18146  2.89801  2.37887  2.77519  2.98518  4.58477  3.61503
          0.01399  4.67237  5.39471  0.61958  0.77255  0.48576  0.95510
    337   2.72324  5.36465  1.76301  2.22447  4.69261  3.37836  2.82293  4.17903  2.57808  3.66339  4.41737  2.79072  3.83697  2.88865  3.08470  1.90885  3.09541  3.74756  5.80314  4.27338    450 d - - -
          2.68618  4.42225  2.77519  2.73123  3.46354  2.40513  3.72494  3.29354  2.67741  2.69355  4.24690  2.90347  2.73739  3.18146  2.89801  2.37887  2.77519  2.98518  4.58477  3.61503
          0.01399  4.67237  5.39471  0.61958  0.77255  0.48576  0.95510
    338   3.57610  5.56720  4.15473  3.37404  4.95066  4.03831  3.75102  4.39373  2.15262  3.45748  4.70907  3.70243  4.49891  3.14743  0.61499  3.58440  3.71772  4.10043  5.77197  4.61707    451 R - - -
          2.68618  4.42225  2.77519  2.73123  3.46354  2.40513  3.72494  3.29354  2.67741  2.69355  4.24690  2.90347  2.73739  3.18146  2.89801  2.37887  2.77519  2.98518  4.58477  3.61503
          0.01399  4.67237  5.39471  0.61958  0.77255  0.48576  0.95510
    339   2.77511  4.71909  1.94676  2.33996  4.56673  3.24773  3.74346  4.04026  2.49573  3.53970  4.29147  2.70257  2.85448  2.82946  2.98796  1.95147  3.00899  3.51910  5.68840  4.16481    452 d - - -
          2.68625  4.42232  2.77527  2.73130  3.46361  2.40518  3.72502  3.29361  2.67739  2.69362  4.24697  2.90354  2.73747  3.18154  2.89695  2.37890  2.77527  2.98526  4.58484  3.61510
          0.30232  1.36118  5.39471  0.13944  2.03902  0.48576  0.95510
    340   2.75801  5.09930  3.03003  2.17188  2.85925  3.52262  3.16606  3.82442  1.96900  3.37652  4.15744  2.93738  3.95061  2.87496  2.67933  2.71092  2.85725  3.45583  5.57012  2.63931    454 k - - -
          2.68618  4.42225  2.77519  2.73123  3.46354  2.40513  3.72494  3.29354  2.67741  2.69355  4.24690  2.90347  2.73739  3.18146  2.89801  2.37887  2.77519  2.98518  4.58477  3.61503
          0.01399  4.67237  5.39471  0.61958  0.77255  0.48576  0.95510
    341   3.23998  4.56492  5.16818  4.57021  1.96624  4.48014  4.81547  1.60367  4.39070  1.54889  2.23416  4.62752  4.75536  4.46191  4.40176  3.81025  3.26490  2.14888  5.18133  4.06963    455 l - - -
          2.68618  4.42225  2.77519  2.73123  3.46354  2.40513  3.72494  3.29354  2.67741  2.69355  4.24690  2.90347  2.73739  3.18146  2.89801  2.37887  2.77519  2.98518  4.58477  3.61503
          0.01399  4.67237  5.39471  0.61958  0.77255  0.48576  0.95510
    342   2.58200  4.50027  3.40124  2.90291  3.64087  3.72515  3.97476  2.31154  2.90349  2.09730  3.25443  3.44540  4.10523  2.32410  3.21726  2.69725  2.86510  2.28057  5.07897  3.84017    456 l - - -
          2.68618  4.42225  2.77519  2.73123  3.46354  2.40513  3.72494  3.29354  2.67741  2.69355  4.24690  2.90347  2.73739  3.18146  2.89801  2.37887  2.77519  2.98518  4.58477  3.61503
          0.01399  4.67237  5.39471  0.61958  0.77255  0.48576  0.95510
    343   2.80530  5.31870  2.11723  1.80701  4.65989  3.53794  3.75170  4.14641  2.44460  3.57965  4.36358  2.59769  3.95127  2.55132  2.20963  2.76207  2.82159  3.70789  5.74947  4.33483    457 e - - -
          2.68618  4.42225  2.77519  2.73123  3.46354  2.40513  3.72494  3.29354  2.67741  2.69355  4.24690  2.90347  2.73739  3.18146  2.89801  2.37887  2.77519  2.98518  4.58477  3.61503
          0.01399  4.67237  5.39471  0.61958  0.77255  0.48576  0.95510
    344   2.56224  4.72193  3.01348  1.72575  4.57494  3.53339  3.72100  4.05249  2.20215  3.54031  4.28409  2.26677  3.92703  2.60745  2.64919  2.53536  2.89604  3.62539  5.67842  3.91005    458 e - - -
          2.68618  4.42225  2.77519  2.73123  3.46354  2.40513  3.72494  3.29354  2.67741  2.69355  4.24690  2.90347  2.73739  3.18146  2.89801  2.37887  2.77519  2.98518  4.58477  3.61503
          0.01399  4.67237  5.39471  0.61958  0.77255  0.48576  0.95510
    345   3.73447  4.97845  5.66681  5.08574  2.66750  5.08813  5.40523  1.62703  4.94461  0.78570  3.05519  5.23561  5.20134  4.88408  4.92051  4.45749  3.94734  2.28843  5.52643  4.51399    459 l - - -
          2.68618  4.42225  2.77519  2.73123  3.46354  2.40513  3.72494  3.29354  2.67741  2.69355  4.24690  2.90347  2.73739  3.18146  2.89801  2.37887  2.77519  2.98518  4.58477  3.61503
          0.01399  4.67237  5.39471  0.61958  0.77255  0.48576  0.95510
    346   2.47323  2.86939  3.15595  2.47335  4.19011  3.58568  3.26593  3.24638  2.58975  3.09612  4.02344  2.96702  3.97547  2.13378  2.84461  2.33022  2.69734  3.16940  5.45547  4.12098    460 q - - -
          2.68618  4.42225  2.77519  2.73123  3.46354  2.40513  3.72494  3.29354  2.67741  2.69355  4.24690  2.90347  2.73739  3.18146  2.89801  2.37887  2.77519  2.98518  4.58477  3.61503
          0.01399  4.67237  5.39471  0.61958  0.77255  0.48576  0.95510
    347   2.77428  5.19930  3.05930  2.49902  4.51865  3.39842  3.73735  3.97903  1.89929  3.21521  3.99714  2.89839  3.94781  2.61658  2.29723  2.09604  2.39248  3.57661  5.64414  4.26108    461 k - - -
          2.68626  4.42233  2.77518  2.73096  3.46362  2.40518  3.72502  3.29362  2.67749  2.69363  4.24697  2.90350  2.73747  3.18045  2.89808  2.37895  2.77527  2.98526  4.58485  3.61511
          0.33028  1.28468  5.39471  0.13111  2.09658  0.48576  0.95510
    348   2.68515  4.24821  3.60569  3.03682  2.19072  3.73029  3.27329  3.00772  2.25494  2.01328  3.20513  3.45103  4.10976  2.94171  3.02925  2.97308  2.99261  2.77998  5.08060  3.84238    463 l - - -
          2.68618  4.42225  2.77519  2.73123  3.46354  2.40513  3.72494  3.29354  2.67741  2.69355  4.24690  2.90347  2.73739  3.18146  2.89801  2.37887  2.77519  2.98518  4.58477  3.61503
          0.01399  4.67237  5.39471  0.61958  0.77255  0.48576  0.95510
    349   2.82329  5.03877  3.07650  2.53075  4.58296  1.87462  2.84683  4.04051  1.87720  3.53873  4.30256  2.60099  3.98033  2.81456  2.73402  2.73062  3.05054  3.63597  5.68040  4.30643    464 g - - -
          2.68618  4.42225  2.77519  2.73123  3.46354  2.40513  3.72494  3.29354  2.67741  2.69355  4.24690  2.90347  2.73739  3.18146  2.89801  2.37887  2.77519  2.98518  4.58477  3.61503
          0.01399  4.67237  5.39471  0.61958  0.77255  0.48576  0.95510
    350   2.93981  4.65472  5.39079  4.87017  3.93030  4.86679  5.41206  1.11625  4.76652  2.40726  3.05386  4.99669  5.13350  4.97371  4.88924  4.24493  3.65367  1.07764  5.83194  4.63938    465 v - - -
          2.68618  4.42225  2.77519  2.73123  3.46354  2.40513  3.72494  3.29354  2.67741  2.69355  4.24690  2.90347  2.73739  3.18146  2.89801  2.37887  2.77519  2.98518  4.58477  3.61503
          0.01399  4.67237  5.39471  0.61958  0.77255  0.48576  0.95510
    351   2.62717  5.20595  3.05767  2.43850  4.52695  3.55766  3.73812  3.98796  1.58020  3.06799  4.25564  2.91815  3.69346  2.48891  2.74796  2.64761  2.32756  3.58416  5.64902  4.26558    466 k - - -
          2.68618  4.42225  2.77519  2.73123  3.46354  2.40513  3.72494  3.29354  2.67741  2.69355  4.24690  2.90347  2.73739  3.18146  2.89801  2.37887  2.77519  2.98518  4.58477  3.61503
          0.01399  4.67237  5.39471  0.61958  0.77255  0.48576  0.95510
    352   2.51469  2.71702  4.10856  3.52643  3.37637  3.83902  2.87471  1.99050  3.42323  2.46559  3.30243  3.77698  2.65109  3.66130  3.63988  2.89712  2.88403  2.18790  4.87682  3.58235    467 i - - -
          2.68618  4.42225  2.77519  2.73123  3.46354  2.40513  3.72494  3.29354  2.67741  2.69355  4.24690  2.90347  2.73739  3.18146  2.89801  2.37887  2.77519  2.98518  4.58477  3.61503
          0.01399  4.67237  5.39471  0.61958  0.77255  0.48576  0.95510
    353   2.75517  5.06640  2.81861  1.55886  4.33783  3.56193  3.76012  2.86285  2.53327  3.26313  3.65714  3.03367  3.95408  2.68134  3.00923  2.57880  2.60508  3.20109  5.54628  4.18483    468 e - - -
          2.68618  4.42225  2.77519  2.73123  3.46354  2.40513  3.72494  3.29354  2.67741  2.69355  4.24690  2.90347  2.73739  3.18146  2.89801  2.37887  2.77519  2.98518  4.58477  3.61503
          0.01399  4.67237  5.39471  0.61958  0.77255  0.48576  0.95510
    354   2.95999  4.39409  4.82761  4.25140  3.40037  4.26311  4.64683  1.98378  4.10155  2.41447  2.44037  4.35884  4.60514  4.28649  4.20443  3.12697  3.27218  0.99770  5.18358  3.99936    469 v - - -
          2.68618  4.42225  2.77519  2.73123  3.46354  2.40513  3.72494  3.29354  2.67741  2.69355  4.24690  2.90347  2.73739  3.18146  2.89801  2.37887  2.77519  2.98518  4.58477  3.61503
          0.01399  4.67237  5.39471  0.61958  0.77255  0.48576  0.95510
    355   3.22537  5.59622  4.07026  3.30433  5.18795  4.10549  3.97997  4.47434  1.86757  3.86286  4.74462  3.65178  4.46428  3.11076  0.69693  3.38476  3.68280  4.15347  5.85514  4.75071    470 r - - -
          2.68618  4.42225  2.77519  2.73123  3.46354  2.40513  3.72494  3.29354  2.67741  2.69355  4.24690  2.90347  2.73739  3.18146  2.89801  2.37887  2.77519  2.98518  4.58477  3.61503
          0.01399  4.67237  5.39471  0.61958  0.77255  0.48576  0.95510
    356   2.31674  5.24611  3.05311  2.49418  4.58331  3.55933  3.56064  4.05133  2.08854  3.54109  4.29307  2.93368  3.23123  2.48329  1.96734  2.23712  3.01546  3.63345  5.67799  4.28969    471 r - - -
          2.68618  4.42225  2.77519  2.73123  3.46354  2.40513  3.72494  3.29354  2.67741  2.69355  4.24690  2.90347  2.73739  3.18146  2.89801  2.37887  2.77519  2.98518  4.58477  3.61503
          0.01399  4.67237  5.39471  0.61958  0.77255  0.48576  0.95510
    357   4.07549  5.31171  5.74855  5.23584  3.37376  5.34555  5.63415  2.60644  4.98247  0.38806  2.91600  5.48523  5.40270  4.98771  4.98827  4.80121  4.29350  2.88098  5.63393  4.60798    472 L - - -
          2.68618  4.42225  2.77519  2.73123  3.46354  2.40513  3.72494  3.29354  2.67741  2.69355  4.24690  2.90347  2.73739  3.18146  2.89801  2.37887  2.77519  2.98518  4.58477  3.61503
          0.01399  4.67237  5.39471  0.61958  0.77255  0.48576  0.95510
    358   2.45679  5.17800  3.02524  1.93881  4.49093  3.54398  2.79167  3.95092  2.50439  3.47361  4.23776  2.83425  2.23604  2.86079  2.98961  2.56755  2.71696  3.36171  5.64154  4.25449    473 e - - -
          2.68618  4.42225  2.77519  2.73123  3.46354  2.40513  3.72494  3.29354  2.67741  2.69355  4.24690  2.90347  2.73739  3.18146  2.89801  2.37887  2.77519  2.98518  4.58477  3.61503
          0.01399  4.67237  5.39471  0.61958  0.77255  0.48576  0.95510
    359   3.07451  3.97325  4.95489  4.38258  3.59260  4.33757  4.74534  1.79434  4.22617  1.68614  3.52311  4.46162  4.67480  4.40432  4.30991  3.12526  3.31681  1.13478  5.25322  4.06785    474 v - - -
          2.68618  4.42225  2.77519  2.73123  3.46354  2.40513  3.72494  3.29354  2.67741  2.69355  4.24690  2.90347  2.73739  3.18146  2.89801  2.37887  2.77519  2.98518  4.58477  3.61503
          0.01399  4.67237  5.39471  0.61958  0.77255  0.48576  0.95510
    360   3.92545  5.55244  4.74552  4.76318  5.76391  0.13806  5.75573  5.62852  5.04033  5.14029  6.16926  4.91348  4.95326  5.30324  5.12308  4.12865  4.45926  5.00633  6.58242  5.91423    475 G - - -
          2.68618  4.42225  2.77519  2.73123  3.46354  2.40513  3.72494  3.29354  2.67741  2.69355  4.24690  2.90347  2.73739  3.18146  2.89801  2.37887  2.77519  2.98518  4.58477  3.61503
          0.01399  4.67237  5.39471  0.61958  0.77255  0.48576  0.95510
    361   4.08750  6.12543  0.24033  3.19898  5.66756  4.04414  4.92109  5.49111  4.18626  4.95879  6.01598  3.77474  4.74682  4.20250  4.75888  4.00148  4.45884  5.06011  6.63569  5.49154    476 D - - -
          2.68618  4.42225  2.77519  2.73123  3.46354  2.40513  3.72494  3.29354  2.67741  2.69355  4.24690  2.90347  2.73739  3.18146  2.89801  2.37887  2.77519  2.98518  4.58477  3.61503
          0.01399  4.67237  5.39471  0.61958  0.77255  0.48576  0.95510
    362   2.07206  3.51643  4.43464  3.83983  2.36688  2.26624  4.22699  2.27287  3.68700  2.38740  3.14090  3.96304  4.27046  3.87398  3.80151  3.19985  2.90887  2.03977  4.82371  3.63926    477 v - - -
          2.68618  4.42225  2.77519  2.73123  3.46354  2.40513  3.72494  3.29354  2.67741  2.69355  4.24690  2.90347  2.73739  3.18146  2.89801  2.37887  2.77519  2.98518  4.58477  3.61503
          0.01399  4.67237  5.39471  0.61958  0.77255  0.48576  0.95510
    363   2.80137  4.33923  4.63613  4.04983  3.43562  4.12723  4.46825  1.28190  3.90087  2.01085  3.05976  4.18607  4.47392  3.15729  4.02066  3.43504  3.04034  1.79484  5.04032  3.86133    478 i - - -
          2.68618  4.42225  2.77519  2.73123  3.46354  2.40513  3.72494  3.29354  2.67741  2.69355  4.24690  2.90347  2.73739  3.18146  2.89801  2.37887  2.77519  2.98518  4.58477  3.61503
          0.01399  4.67237  5.39471  0.61958  0.77255  0.48576  0.95510
    364   4.92191  5.95013  5.44831  5.38188  3.90056  4.76722  5.19181  5.09585  5.16958  4.32248  5.67039  5.42339  5.35228  5.50183  5.13307  5.12388  5.27445  4.99405  0.15009  3.87392    479 W - - -
          2.68618  4.42225  2.77519  2.73123  3.46354  2.40513  3.72494  3.29354  2.67741  2.69355  4.24690  2.90347  2.73739  3.18146  2.89801  2.37887  2.77519  2.98518  4.58477  3.61503
          0.01399  4.67237  5.39471  0.61958  0.77255  0.48576  0.95510
    365   3.59940  4.79193  5.67893  5.21733  4.13195  5.23209  5.98098  0.94115  5.16094  2.41399  3.85980  5.38604  5.43942  5.41133  5.32911  4.67225  3.85943  0.99896  6.27454  5.06019    480 i - - -
          2.68618  4.42225  2.77519  2.73123  3.46354  2.40513  3.72494  3.29354  2.67741  2.69355  4.24690  2.90347  2.73739  3.18146  2.89801  2.37887  2.77519  2.98518  4.58477  3.61503
          0.01399  4.67237  5.39471  0.61958  0.77255  0.48576  0.95510
    366   0.52154  4.51181  4.32738  4.09273  4.86619  2.54036  4.97971  4.18770  4.09594  3.97452  4.81266  3.96254  4.14719  4.32682  4.30109  2.81613  3.14360  3.19884  6.24984  5.10374    481 A - - -
          2.68618  4.42225  2.77519  2.73123  3.46354  2.40513  3.72494  3.29354  2.67741  2.69355  4.24690  2.90347  2.73739  3.18146  2.89801  2.37887  2.77519  2.98518  4.58477  3.61503
          0.01399  4.67237  5.39471  0.61958  0.77255  0.48576  0.95510
    367   3.59316  5.71562  4.14027  3.28611  5.31233  4.15617  3.93981  4.58132  1.37305  3.90955  4.78230  3.64049  4.47248  2.19544  1.03234  3.55526  3.70398  4.25725  5.86409  4.76927    482 r - - -
          2.68618  4.42225  2.77519  2.73123  3.46354  2.40513  3.72494  3.29354  2.67741  2.69355  4.24690  2.90347  2.73739  3.18146  2.89801  2.37887  2.77519  2.98518  4.58477  3.61503
          0.01399  4.67237  5.39471  0.61958  0.77255  0.48576  0.95510
    368   2.76462  2.99256  2.83328  2.13256  4.00345  3.55532  2.05234  3.85387  2.46038  3.33610  4.17918  2.42147  3.95165  2.87651  3.00093  2.75817  2.99645  3.48005  5.59009  4.21679    483 h - - -
          2.68618  4.42225  2.77519  2.73123  3.46354  2.40513  3.72494  3.29354  2.67741  2.69355  4.24690  2.90347  2.73739  3.18146  2.89801  2.37887  2.77519  2.98518  4.58477  3.61503
          0.01399  4.67237  5.39471  0.61958  0.77255  0.48576  0.95510
    369   2.78571  5.21639  2.94476  2.50517  4.54070  3.56364  3.23197  3.94137  1.49177  3.36150  4.26541  2.85316  3.95457  2.84666  2.52296  2.76166  2.31478  3.59665  5.65476  3.96190    484 k - - -
          2.68618  4.42225  2.77519  2.73123  3.46354  2.40513  3.72494  3.29354  2.67741  2.69355  4.24690  2.90347  2.73739  3.18146  2.89801  2.37887  2.77519  2.98518  4.58477  3.61503
          0.01399  4.67237  5.39471  0.61958  0.77255  0.48576  0.95510
    370   2.75247  4.12182  2.51606  2.39977  4.31314  3.43669  3.15034  4.01101  2.24392  3.51068  4.26001  2.53644  3.92701  2.50457  2.60144  2.45269  2.72995  3.05045  5.65891  3.34938    485 k - - -
          2.68618  4.42225  2.77519  2.73123  3.46354  2.40513  3.72494  3.29354  2.67741  2.69355  4.24690  2.90347  2.73739  3.18146  2.89801  2.37887  2.77519  2.98518  4.58477  3.61503
          0.01399  4.67237  5.39471  0.61958  0.77255  0.48576  0.95510
    371   2.75479  4.22263  3.62432  3.05792  3.62879  3.72818  3.83488  2.70241  3.01184  2.02441  3.50858  3.20123  2.25477  3.31628  3.36821  2.38830  2.31753  2.76294  5.07127  3.83557    486 l - - -
          2.68618  4.42225  2.77519  2.73123  3.46354  2.40513  3.72494  3.29354  2.67741  2.69355  4.24690  2.90347  2.73739  3.18146  2.89801  2.37887  2.77519  2.98518  4.58477  3.61503
          0.01399  4.67237  5.39471  0.61958  0.77255  0.48576  0.95510
    372   2.67084  5.22152  2.83152  2.35589  4.07769  2.07280  3.55789  4.02286  2.32230  3.40502  4.07736  2.57101  3.92676  2.66769  2.47062  2.64587  2.68146  3.60278  5.66463  4.26465    487 g - - -
          2.68618  4.42225  2.77519  2.73123  3.46354  2.40513  3.72494  3.29354  2.67741  2.69355  4.24690  2.90347  2.73739  3.18146  2.89801  2.37887  2.77519  2.98518  4.58477  3.61503
          0.01399  4.67237  5.39471  0.61958  0.77255  0.48576  0.95510
    373   2.71002  5.10814  2.44991  2.38287  3.81067  3.55286  3.74739  3.84021  2.32059  2.73752  3.93541  2.89771  3.94468  2.75087  2.69639  2.27713  2.31041  3.46655  4.08971  4.20592    488 s - - -
          2.68535  4.42261  2.77514  2.73083  3.46411  2.40438  3.72491  3.29412  2.67798  2.69334  4.24729  2.90372  2.73703  3.18162  2.89760  2.37916  2.77576  2.98567  4.58534  3.61542
          0.33378  1.27566  5.39471  1.84441  0.17212  0.48576  0.95510
    374   3.23597  5.66452  2.70757  0.71745  4.96980  3.64251  4.08116  4.45226  2.90742  3.96146  4.82566  3.13528  4.21252  2.83837  3.36296  3.16357  3.50857  3.71978  6.12814  4.70063    501 e - - -
          2.68618  4.42225  2.77519  2.73123  3.46354  2.40513  3.72494  3.29354  2.67741  2.69355  4.24690  2.90347  2.73739  3.18146  2.89801  2.37887  2.77519  2.98518  4.58477  3.61503
          0.01399  4.67237  5.39471  0.61958  0.77255  0.48576  0.95510
    375   2.24605  3.54901  4.63062  4.02797  3.21515  3.96684  4.29816  2.15205  3.84587  1.95768  3.30274  4.08211  4.32813  4.00428  3.90573  3.27436  3.03498  1.84610  4.83069  2.04457    502 v - - -
          2.68618  4.42225  2.77519  2.73123  3.46354  2.40513  3.72494  3.29354  2.67741  2.69355  4.24690  2.90347  2.73739  3.18146  2.89801  2.37887  2.77519  2.98518  4.58477  3.61503
          0.01399  4.67237  5.39471  0.61958  0.77255  0.48576  0.95510
    376   3.09238  4.62340  5.20101  4.65805  3.20945  4.68775  5.14998  1.99452  4.53794  2.36774  3.13575  4.79449  4.97645  4.72323  4.65673  4.04357  3.57454  0.70198  5.60034  4.41845    503 v - - -
          2.68618  4.42225  2.77519  2.73123  3.46354  2.40513  3.72494  3.29354  2.67741  2.69355  4.24690  2.90347  2.73739  3.18146  2.89801  2.37887  2.77519  2.98518  4.58477  3.61503
          0.01399  4.67237  5.39471  0.61958  0.77255  0.48576  0.95510
    377   4.19622  5.45651  5.47620  5.17999  3.66156  4.99832  5.61229  2.95154  4.96133  0.28762  3.53747  5.39730  5.33720  5.11586  4.98146  4.77748  4.47166  3.18174  5.75174  4.64198    504 L - - -
          2.68618  4.42225  2.77519  2.73123  3.46354  2.40513  3.72494  3.29354  2.67741  2.69355  4.24690  2.90347  2.73739  3.18146  2.89801  2.37887  2.77519  2.98518  4.58477  3.61503
          0.01399  4.67237  5.39471  0.61958  0.77255  0.48576  0.95510
    378   3.50995  6.15352  0.70212  2.49366  5.46995  3.61622  4.29158  5.10414  3.45631  4.56156  5.46847  1.83931  4.30889  3.48189  4.14282  3.35478  3.83993  4.61989  6.66271  5.07828    505 d - - -
          2.68618  4.42225  2.77519  2.73123  3.46354  2.40513  3.72494  3.29354  2.67741  2.69355  4.24690  2.90347  2.73739  3.18146  2.89801  2.37887  2.77519  2.98518  4.58477  3.61503
          0.01399  4.67237  5.39471  0.61958  0.77255  0.48576  0.95510
    379   3.18232  4.61321  4.51899  3.99359  1.44675  4.20396  2.53436  3.09597  3.86852  2.75418  3.74085  4.08460  4.55630  4.02543  4.02041  3.05284  2.71980  2.91338  2.73063  1.96294    506 f - - -
          2.68618  4.42225  2.77519  2.73123  3.46354  2.40513  3.72494  3.29354  2.67741  2.69355  4.24690  2.90347  2.73739  3.18146  2.89801  2.37887  2.77519  2.98518  4.58477  3.61503
          0.01399  4.67237  5.39471  0.61958  0.77255  0.48576  0.95510
    380   3.64408  4.85119  5.65240  5.16857  3.92216  5.20529  5.83647  0.64267  5.07727  2.02543  3.66844  5.34893  5.39347  5.26042  5.20791  4.63305  3.89748  1.71767  6.07630  4.92146    507 I - - -
          2.68618  4.42225  2.77519  2.73123  3.46354  2.40513  3.72494  3.29354  2.67741  2.69355  4.24690  2.90347  2.73739  3.18146  2.89801  2.37887  2.77519  2.98518  4.58477  3.61503
          0.01399  4.67237  5.39471  0.61958  0.77255  0.48576  0.95510
    381   2.71219  3.05780  5.10822  4.55680  3.47417  4.49498  4.97000  1.73611  4.41800  2.54278  3.64868  4.63783  4.82738  4.61036  4.51389  3.84419  3.42558  0.87396  5.46582  4.26915    508 v - - -
          2.68618  4.42225  2.77519  2.73123  3.46354  2.40513  3.72494  3.29354  2.67741  2.69355  4.24690  2.90347  2.73739  3.18146  2.89801  2.37887  2.77519  2.98518  4.58477  3.61503
          0.01399  4.67237  5.39471  0.61958  0.77255  0.48576  0.95510
    382   3.96353  6.01714  3.18678  0.28229  5.51966  4.03689  4.78913  5.17849  3.80911  4.67666  5.69491  3.75212  4.69775  4.03751  4.25342  3.89994  4.29788  4.80013  6.50661  5.35027    509 E - - -
          2.68618  4.42225  2.77519  2.73123  3.46354  2.40513  3.72494  3.29354  2.67741  2.69355  4.24690  2.90347  2.73739  3.18146  2.89801  2.37887  2.77519  2.98518  4.58477  3.61503
          0.01399  4.67237  5.39471  0.61958  0.77255  0.48576  0.95510
    383   4.17457  5.81517  4.76030  4.18037  5.39632  4.41040  4.75011  5.06701  3.00724  4.43255  5.46207  4.45312  4.92158  3.97867  0.24758  4.25648  4.41649  4.76491  6.17772  5.21922    510 R - - -
          2.68618  4.42225  2.77519  2.73123  3.46354  2.40513  3.72494  3.29354  2.67741  2.69355  4.24690  2.90347  2.73739  3.18146  2.89801  2.37887  2.77519  2.98518  4.58477  3.61503
          0.01399  4.67237  5.39471  0.61958  0.77255  0.48576  0.95510
    384   3.96992  5.79658  4.19441  3.73920  5.38716  4.27772  4.51812  4.90116  0.31351  4.31116  5.28917  4.10060  4.76971  3.70689  2.96348  3.99667  4.18913  4.58563  6.14200  5.12020    511 K - - -
          2.68618  4.42225  2.77519  2.73123  3.46354  2.40513  3.72494  3.29354  2.67741  2.69355  4.24690  2.90347  2.73739  3.18146  2.89801  2.37887  2.77519  2.98518  4.58477  3.61503
          0.01399  4.67237  5.39471  0.61958  0.77255  0.48576  0.95510
    385   3.13992  5.48874  3.12391  2.78760  4.91184  3.79779  3.86376  4.31709  1.82214  3.74900  4.55428  2.42559  4.19027  2.97928  1.14260  3.10181  3.33773  3.93224  5.81243  4.53585    512 r - - -
          2.68618  4.42225  2.77519  2.73123  3.46354  2.40513  3.72494  3.29354  2.67741  2.69355  4.24690  2.90347  2.73739  3.18146  2.89801  2.37887  2.77519  2.98518  4.58477  3.61503
          0.01399  4.67237  5.39471  0.61958  0.77255  0.48576  0.95510
    386   3.24420  4.56793  5.12887  4.54345  3.44215  4.50538  4.86069  1.89879  4.38001  1.09494  3.07891  4.63079  4.78650  4.48690  4.42579  3.83750  3.39525  1.55302  5.25955  3.60335    513 l - - -
          2.68618  4.42225  2.77519  2.73123  3.46354  2.40513  3.72494  3.29354  2.67741  2.69355  4.24690  2.90347  2.73739  3.18146  2.89801  2.37887  2.77519  2.98518  4.58477  3.61503
          0.01399  4.67237  5.39471  0.61958  0.77255  0.48576  0.95510
    387   2.96706  6.13082  0.67387  2.07479  5.42634  3.42846  4.21488  4.98758  3.33431  4.44611  5.32328  2.90589  4.26188  3.39107  4.00677  3.28678  3.75116  4.51895  6.60221  5.02033    514 D - - -
          2.68618  4.42225  2.77519  2.73123  3.46354  2.40513  3.72494  3.29354  2.67741  2.69355  4.24690  2.90347  2.73739  3.18146  2.89801  2.37887  2.77519  2.98518  4.58477  3.61503
          0.01399  4.67237  5.39471  0.61958  0.77255  0.48576  0.95510
    388   4.08750  6.12543  0.24033  3.19898  5.66756  4.04414  4.92109  5.49111  4.18626  4.95879  6.01598  3.77474  4.74682  4.20250  4.75888  4.00148  4.45884  5.06011  6.63569  5.49154    515 D - - -
          2.68618  4.42225  2.77519  2.73123  3.46354  2.40513  3.72494  3.29354  2.67741  2.69355  4.24690  2.90347  2.73739  3.18146  2.89801  2.37887  2.77519  2.98518  4.58477  3.61503
          0.01399  4.67237  5.39471  0.61958  0.77255  0.48576  0.95510
    389   4.10605  5.30896  5.86426  5.30934  3.08443  5.45631  5.61909  2.60151  5.14948  0.40175  2.87384  5.55839  5.43012  5.01652  5.11390  4.87093  4.30321  2.90507  5.56666  4.51804    516 L - - -
          2.68618  4.42225  2.77519  2.73123  3.46354  2.40513  3.72494  3.29354  2.67741  2.69355  4.24690  2.90347  2.73739  3.18146  2.89801  2.37887  2.77519  2.98518  4.58477  3.61503
          0.01399  4.67237  5.39471  0.61958  0.77255  0.48576  0.95510
    390   2.32486  2.25947  3.95063  3.37317  3.44837  3.81159  4.09516  2.26837  3.28059  2.53090  3.44298  3.68193  4.18686  3.23767  2.30150  3.08114  2.90614  2.24298  4.93486  3.59689    517 v - - -
          2.68618  4.42225  2.77519  2.73123  3.46354  2.40513  3.72494  3.29354  2.67741  2.69355  4.24690  2.90347  2.73739  3.18146  2.89801  2.37887  2.77519  2.98518  4.58477  3.61503
          0.01399  4.67237  5.39471  0.61958  0.77255  0.48576  0.95510
    391   2.64555  3.99262  2.83826  2.63403  4.02911  2.78995  3.59968  3.22345  2.62501  2.94787  3.97554  3.14582  3.98756  2.90352  2.99691  1.57360  2.88978  3.22274  5.41382  4.09178    518 s - - -
          2.68618  4.42225  2.77519  2.73123  3.46354  2.40513  3.72494  3.29354  2.67741  2.69355  4.24690  2.90347  2.73739  3.18146  2.89801  2.37887  2.77519  2.98518  4.58477  3.61503
          0.01399  4.67237  5.39471  0.61958  0.77255  0.48576  0.95510
    392   2.92591  4.82396  4.15863  4.08290  5.03981  3.55074  5.11871  4.71535  4.22160  4.38593  5.27464  4.10581  4.36194  4.50133  4.42182  0.33530  3.47308  4.04678  6.34234  5.15365    519 S - - -
          2.68618  4.42225  2.77519  2.73123  3.46354  2.40513  3.72494  3.29354  2.67741  2.69355  4.24690  2.90347  2.73739  3.18146  2.89801  2.37887  2.77519  2.98518  4.58477  3.61503
          0.01399  4.67237  5.39471  0.61958  0.77255  0.48576  0.95510
    393   3.62341  4.84843  5.59527  5.10977  3.90470  5.13771  5.77062  0.59157  4.99835  2.27951  3.30913  5.28734  5.35165  5.19510  5.13215  4.56230  3.88085  1.80027  6.04155  4.88723    520 I - - -
          2.68618  4.42225  2.77519  2.73123  3.46354  2.40513  3.72494  3.29354  2.67741  2.69355  4.24690  2.90347  2.73739  3.18146  2.89801  2.37887  2.77519  2.98518  4.58477  3.61503
          0.01399  4.67237  5.39471  0.61958  0.77255  0.48576  0.95510
    394   3.16309  5.30484  3.65395  2.97009  4.66392  3.89151  3.88516  2.63666  1.32570  3.52723  4.26334  3.41088  4.24677  3.02160  1.49207  3.17832  3.17707  3.69106  5.66396  4.44351    521 k - - -
          2.68618  4.42225  2.77519  2.73123  3.46354  2.40513  3.72494  3.29354  2.67741  2.69355  4.24690  2.90347  2.73739  3.18146  2.89801  2.37887  2.77519  2.98518  4.58477  3.61503
          0.01399  4.67237  5.39471  0.61958  0.77255  0.48576  0.95510
    395   4.08750  6.12543  0.24033  3.19898  5.66756  4.04414  4.92109  5.49111  4.18626  4.95879  6.01598  3.77474  4.74682  4.20250  4.75888  4.00148  4.45884  5.06011  6.63569  5.49154    522 D - - -
          2.68618  4.42225  2.77519  2.73123  3.46354  2.40513  3.72494  3.29354  2.67741  2.69355  4.24690  2.90347  2.73739  3.18146  2.89801  2.37887  2.77519  2.98518  4.58477  3.61503
          0.01399  4.67237  5.39471  0.61958  0.77255  0.48576  0.95510
    396   3.06721  5.23355  2.92430  2.84408  4.98554  1.12332  4.10669  4.59499  3.30606  4.14673  4.98923  1.39066  4.22971  3.55449  3.76257  3.10246  3.46743  4.07369  6.23047  4.83699    523 g - - -
          2.68618  4.42225  2.77519  2.73123  3.46354  2.40513  3.72494  3.29354  2.67741  2.69355  4.24690  2.90347  2.73739  3.18146  2.89801  2.37887  2.77519  2.98518  4.58477  3.61503
          0.01399  4.67237  5.39471  0.61958  0.77255  0.48576  0.95510
    397   4.17457  5.81517  4.76030  4.18037  5.39632  4.41040  4.75011  5.06701  3.00724  4.43255  5.46207  4.45312  4.92158  3.97867  0.24758  4.25648  4.41649  4.76491  6.17772  5.21922    524 R - - -
          2.68618  4.42225  2.77519  2.73123  3.46354  2.40513  3.72494  3.29354  2.67741  2.69355  4.24690  2.90347  2.73739  3.18146  2.89801  2.37887  2.77519  2.98518  4.58477  3.61503
          0.01399  4.67237  5.39471  0.61958  0.77255  0.48576  0.95510
    398   4.70911  5.65388  5.53894  5.46758  0.72587  5.19841  3.86742  4.26098  5.25086  3.41200  4.78894  4.74932  5.45792  4.91801  5.06079  4.61392  4.90682  4.22636  3.94295  1.10726    525 f - - -
          2.68618  4.42225  2.77519  2.73123  3.46354  2.40513  3.72494  3.29354  2.67741  2.69355  4.24690  2.90347  2.73739  3.18146  2.89801  2.37887  2.77519  2.98518  4.58477  3.61503
          0.01399  4.67237  5.39471  0.61958  0.77255  0.48576  0.95510
    399   2.67669  5.04215  3.12560  2.56493  3.99450  3.57921  2.63219  3.50892  2.22621  3.19025  3.48503  2.97721  3.96887  2.71486  1.80600  2.78022  2.99672  3.38865  5.52371  3.65258    526 r - - -
          2.68618  4.42225  2.77519  2.73123  3.46354  2.40513  3.72494  3.29354  2.67741  2.69355  4.24690  2.90347  2.73739  3.18146  2.89801  2.37887  2.77519  2.98518  4.58477  3.61503
          0.01399  4.67237  5.39471  0.61958  0.77255  0.48576  0.95510
    400   3.50313  6.22404  1.33844  0.86888  5.49599  3.61512  4.24713  5.08107  3.38140  4.52517  5.41594  3.06258  4.29078  3.42627  4.06327  3.33480  3.81290  4.60714  6.65392  5.06915    527 e - - -
          2.68618  4.42225  2.77519  2.73123  3.46354  2.40513  3.72494  3.29354  2.67741  2.69355  4.24690  2.90347  2.73739  3.18146  2.89801  2.37887  2.77519  2.98518  4.58477  3.61503
          0.01399  4.67237  5.39471  0.61958  0.77255  0.48576  0.95510
    401   3.88665  5.72553  3.79729  3.63820  5.02184  4.15924  4.77208  4.87583  3.41882  4.27731  5.35320  4.07848  4.76504  0.31108  3.65398  3.93508  4.21758  4.56748  6.14861  4.95781    528 Q - - -
          2.68618  4.42225  2.77519  2.73123  3.46354  2.40513  3.72494  3.29354  2.67741  2.69355  4.24690  2.90347  2.73739  3.18146  2.89801  2.37887  2.77519  2.98518  4.58477  3.61503
          0.01399  4.67237  5.39471  0.61958  0.77255  0.48576  0.95510
    402   3.96992  5.79658  4.19441  3.73920  5.38716  4.27772  4.51812  4.90116  0.31351  4.31116  5.28917  4.10060  4.76971  3.70689  2.96348  3.99667  4.18913  4.58563  6.14200  5.12020    529 K - - -
          2.68618  4.42225  2.77519  2.73123  3.46354  2.40513  3.72494  3.29354  2.67741  2.69355  4.24690  2.90347  2.73739  3.18146  2.89801  2.37887  2.77519  2.98518  4.58477  3.61503
          0.01399  4.67237  5.39471  0.61958  0.77255  0.48576  0.95510
    403   2.75779  4.35208  3.42817  3.30384  2.04523  3.79485  4.06907  2.82231  3.23127  1.79261  3.29448  2.92562  4.16976  3.50239  3.27753  2.70392  2.98969  2.45266  4.94629  3.33459    530 l - - -
          2.68618  4.42225  2.77519  2.73123  3.46354  2.40513  3.72494  3.29354  2.67741  2.69355  4.24690  2.90347  2.73739  3.18146  2.89801  2.37887  2.77519  2.98518  4.58477  3.61503
          0.01399  4.67237  5.39471  0.61958  0.77255  0.48576  0.95510
    404   3.78352  5.69598  4.35012  3.59336  5.28312  4.23664  4.15827  4.66027  2.19853  4.02555  4.96145  3.88706  4.63013  3.30866  0.47617  3.79445  3.93336  4.35926  5.94393  4.88350    531 R - - -
          2.68618  4.42225  2.77519  2.73123  3.46354  2.40513  3.72494  3.29354  2.67741  2.69355  4.24690  2.90347  2.73739  3.18146  2.89801  2.37887  2.77519  2.98518  4.58477  3.61503
          0.01399  4.67237  5.39471  0.61958  0.77255  0.48576  0.95510
    405   4.08876  5.28798  5.89520  5.32177  3.35721  5.47390  5.72064  2.44528  5.15441  0.43795  2.54958  5.59284  5.43400  5.02827  5.11888  4.88550  4.28448  2.84903  5.65267  4.71821    532 L - - -
          2.68618  4.42225  2.77519  2.73123  3.46354  2.40513  3.72494  3.29354  2.67741  2.69355  4.24690  2.90347  2.73739  3.18146  2.89801  2.37887  2.77519  2.98518  4.58477  3.61503
          0.01399  4.67237  5.39471  0.61958  0.77255  0.48576  0.95510
    406   2.76331  5.18374  2.96410  2.38104  4.49661  3.54906  3.73523  3.95691  1.75821  2.51037  4.09573  2.90176  3.94094  2.37565  2.55602  2.66913  2.76305  3.24583  5.63401  4.24887    533 k - - -
          2.68618  4.42225  2.77519  2.73123  3.46354  2.40513  3.72494  3.29354  2.67741  2.69355  4.24690  2.90347  2.73739  3.18146  2.89801  2.37887  2.77519  2.98518  4.58477  3.61503
          0.01399  4.67237  5.39471  0.61958  0.77255  0.48576  0.95510
    407   3.75653  5.76389  4.40658  3.47135  5.40633  4.25527  3.99820  4.65276  1.40356  3.96658  4.86995  3.77099  4.57032  3.12509  0.76546  3.72733  3.84566  4.35283  5.89415  4.84864    534 r - - -
          2.68618  4.42225  2.77519  2.73123  3.46354  2.40513  3.72494  3.29354  2.67741  2.69355  4.24690  2.90347  2.73739  3.18146  2.89801  2.37887  2.77519  2.98518  4.58477  3.61503
          0.01399  4.67237  5.39471  0.61958  0.77255  0.48576  0.95510
    408   2.60131  1.64640  4.21567  3.73079  4.01179  3.51387  4.49658  2.89277  3.64305  3.08880  3.98522  3.83744  4.15926  3.90290  3.89314  1.39453  2.34922  2.98664  5.47459  4.28300    535 s - - -
          2.68618  4.42225  2.77519  2.73123  3.46354  2.40513  3.72494  3.29354  2.67741  2.69355  4.24690  2.90347  2.73739  3.18146  2.89801  2.37887  2.77519  2.98518  4.58477  3.61503
          0.01399  4.67237  5.39471  0.61958  0.77255  0.48576  0.95510
    409   2.55582  4.63630  3.99964  3.79875  4.73850  0.55685  4.82080  4.07414  3.81644  3.82663  3.80946  3.87586  4.20683  4.13910  4.06329  2.92164  3.23609  3.58171  6.13846  4.92431    536 G - - -
          2.68618  4.42225  2.77519  2.73123  3.46354  2.40513  3.72494  3.29354  2.67741  2.69355  4.24690  2.90347  2.73739  3.18146  2.89801  2.37887  2.77519  2.98518  4.58477  3.61503
          0.01399  4.67237  5.39471  0.61958  0.77255  0.48576  0.95510
    410   2.76900  3.21831  4.77422  4.16467  2.96294  4.02815  4.36164  2.17034  3.96322  1.33072  2.73154  4.17663  4.37924  4.09338  3.98520  3.34090  3.08158  1.98278  4.84747  3.25674    537 l - - -
          2.68618  4.42225  2.77519  2.73123  3.46354  2.40513  3.72494  3.29354  2.67741  2.69355  4.24690  2.90347  2.73739  3.18146  2.89801  2.37887  2.77519  2.98518  4.58477  3.61503
          0.01399  4.67237  5.39471  0.61958  0.77255  0.48576  0.95510
    411   2.82355  5.27190  3.09330  2.31397  4.61794  2.82314  3.74683  4.07911  1.42174  3.56200  3.88375  3.06278  3.97738  2.59994  2.42301  2.67558  2.96540  3.66454  5.68998  4.31490    538 k - - -
          2.68618  4.42225  2.77519  2.73123  3.46354  2.40513  3.72494  3.29354  2.67741  2.69355  4.24690  2.90347  2.73739  3.18146  2.89801  2.37887  2.77519  2.98518  4.58477  3.61503
          0.01399  4.67237  5.39471  0.61958  0.77255  0.48576  0.95510
    412   2.84262  5.26348  3.13380  2.55868  4.60582  3.60892  2.67814  4.05847  1.62757  3.54745  4.31247  2.29883  3.99473  2.77128  2.31344  2.81642  2.81671  3.65491  4.21223  4.31589    539 k - - -
          2.68618  4.42225  2.77519  2.73123  3.46354  2.40513  3.72494  3.29354  2.67741  2.69355  4.24690  2.90347  2.73739  3.18146  2.89801  2.37887  2.77519  2.98518  4.58477  3.61503
          0.01399  4.67237  5.39471  0.61958  0.77255  0.48576  0.95510
    413   2.76184  3.04677  4.40694  3.81096  3.11783  3.89269  4.20794  2.35766  3.16393  1.71449  3.05416  3.94325  4.11035  3.79733  2.75839  3.18896  2.99394  1.80982  4.81086  3.62626    540 l - - -
          2.68618  4.42225  2.77519  2.73123  3.46354  2.40513  3.72494  3.29354  2.67741  2.69355  4.24690  2.90347  2.73739  3.18146  2.89801  2.37887  2.77519  2.98518  4.58477  3.61503
          0.01399  4.67237  5.39471  0.61958  0.77255  0.48576  0.95510
    414   2.98992  4.34604  4.87889  4.28595  2.40719  4.19153  4.49660  1.37196  4.10122  2.25128  3.15664  4.31895  4.52724  4.23302  4.13971  3.51022  3.22247  1.71439  4.95126  2.66505    541 i - - -
          2.68618  4.42225  2.77519  2.73123  3.46354  2.40513  3.72494  3.29354  2.67741  2.69355  4.24690  2.90347  2.73739  3.18146  2.89801  2.37887  2.77519  2.98518  4.58477  3.61503
          0.01399  4.67237  5.39471  0.61958  0.77255  0.48576  0.95510
    415   4.57196  5.63072  5.33687  5.21828  2.20555  5.06766  3.91999  4.21042  5.02046  3.40442  4.77528  4.70485  5.38471  4.85024  4.93076  4.52499  4.80247  4.16479  4.01313  0.36373    542 Y - - -
          2.68618  4.42225  2.77519  2.73123  3.46354  2.40513  3.72494  3.29354  2.67741  2.69355  4.24690  2.90347  2.73739  3.18146  2.89801  2.37887  2.77519  2.98518  4.58477  3.61503
          0.01399  4.67237  5.39471  0.61958  0.77255  0.48576  0.95510
    416   3.77861  4.99739  5.72091  5.17671  3.55052  5.22513  5.63933  1.69201  5.05706  0.71723  3.29732  5.36666  5.32866  5.05055  5.08092  4.62336  4.00439  1.92461  5.74110  4.72354    543 l - - -
          2.68618  4.42225  2.77519  2.73123  3.46354  2.40513  3.72494  3.29354  2.67741  2.69355  4.24690  2.90347  2.73739  3.18146  2.89801  2.37887  2.77519  2.98518  4.58477  3.61503
          0.01399  4.67237  5.39471  0.61958  0.77255  0.48576  0.95510
    417   3.58848  4.78570  5.65645  5.18379  4.08546  5.20224  5.90627  1.30186  5.12108  2.21515  3.82151  5.34954  5.40841  5.35368  5.27765  4.63252  3.84548  0.77233  6.20440  5.00342    544 v - - -
          2.68618  4.42225  2.77519  2.73123  3.46354  2.40513  3.72494  3.29354  2.67741  2.69355  4.24690  2.90347  2.73739  3.18146  2.89801  2.37887  2.77519  2.98518  4.58477  3.61503
          0.01399  4.67237  5.39471  0.61958  0.77255  0.48576  0.95510
    418   3.96353  6.01714  3.18678  0.28229  5.51966  4.03689  4.78913  5.17849  3.80911  4.67666  5.69491  3.75212  4.69775  4.03751  4.25342  3.89994  4.29788  4.80013  6.50661  5.35027    545 E - - -
          2.68618  4.42225  2.77519  2.73123  3.46354  2.40513  3.72494  3.29354  2.67741  2.69355  4.24690  2.90347  2.73739  3.18146  2.89801  2.37887  2.77519  2.98518  4.58477  3.61503
          0.01399  4.67237  5.39471  0.61958  0.77255  0.48576  0.95510
    419   3.28247  5.91705  2.16862  1.11049  5.22227  1.70578  4.10487  4.75956  3.10840  4.22199  5.04885  2.70982  4.19268  3.25963  3.71555  3.16037  3.56673  4.30205  6.36856  4.84319    546 e - - -
          2.68618  4.42225  2.77519  2.73123  3.46354  2.40513  3.72494  3.29354  2.67741  2.69355  4.24690  2.90347  2.73739  3.18146  2.89801  2.37887  2.77519  2.98518  4.58477  3.61503
          0.01399  4.67237  5.39471  0.61958  0.77255  0.48576  0.95510
    420   2.75406  4.74150  2.06929  2.75229  3.17732  3.42767  2.87822  2.72839  2.73454  2.97580  3.35845  3.23849  4.02621  2.94214  3.16525  2.58163  2.64291  2.84652  5.28320  3.53487    547 d - - -
          2.68618  4.42225  2.77519  2.73123  3.46354  2.40513  3.72494  3.29354  2.67741  2.69355  4.24690  2.90347  2.73739  3.18146  2.89801  2.37887  2.77519  2.98518  4.58477  3.61503
          0.01399  4.67237  5.39471  0.61958  0.77255  0.48576  0.95510
    421   2.60691  4.64364  3.32080  2.76100  3.93173  2.67866  3.86832  2.96746  2.74278  2.98078  3.04140  2.84123  2.24873  3.01013  3.17245  2.44121  2.63330  2.87435  5.28839  4.00162    548 p - - -
          2.68618  4.42225  2.77519  2.73123  3.46354  2.40513  3.72494  3.29354  2.67741  2.69355  4.24690  2.90347  2.73739  3.18146  2.89801  2.37887  2.77519  2.98518  4.58477  3.61503
          0.01399  4.67237  5.39471  0.61958  0.77255  0.48576  0.95510
    422   2.75646  4.52825  3.55944  2.99440  3.40746  3.33415  3.96380  2.90239  2.95575  2.43257  2.86729  2.06481  4.09699  3.26663  3.32895  2.00640  2.98912  2.54505  5.10561  3.86134    549 s - - -
          2.68628  4.42235  2.77458  2.73125  3.46352  2.40522  3.72490  3.29364  2.67750  2.69365  4.24699  2.90347  2.73733  3.18156  2.89810  2.37884  2.77524  2.98520  4.58487  3.61486
          0.87325  1.49437  1.02718  0.46552  0.98835  0.48576  0.95510
    423   2.45501  4.65431  3.13567  2.57629  3.85264  3.35444  3.70720  3.05334  2.42227  2.84860  3.46609  2.75585  3.59214  2.66085  2.99751  2.44516  2.67646  2.44306  5.18895  3.89112    555 k - - -
          2.68618  4.42225  2.77519  2.73123  3.46354  2.40513  3.72494  3.29354  2.67741  2.69355  4.24690  2.90347  2.73739  3.18146  2.89801  2.37887  2.77519  2.98518  4.58477  3.61503
          0.02172  4.23623  4.95857  0.61958  0.77255  0.77684  0.61592
    424   2.31859  5.13009  2.44533  2.16248  4.45289  3.19308  2.86850  3.92447  2.38647  3.29772  4.17815  2.91459  3.83884  2.63312  2.73322  2.29483  2.84718  3.50901  5.57589  4.17667    556 e - - -
          2.68618  4.42225  2.77519  2.73123  3.46354  2.40513  3.72494  3.29354  2.67741  2.69355  4.24690  2.90347  2.73739  3.18146  2.89801  2.37887  2.77519  2.98518  4.58477  3.61503
          0.01914  4.36123  5.08358  0.61958  0.77255  0.91971  0.50855
    425   2.62248  4.89774  2.82083  2.47524  4.14777  3.47875  3.67947  3.35013  2.31555  3.16124  3.66446  2.24413  3.86921  2.82085  2.55726  2.52325  2.88799  2.68952  5.39172  3.49899    557 n - - -
          2.68618  4.42225  2.77519  2.73123  3.46354  2.40513  3.72494  3.29354  2.67741  2.69355  4.24690  2.90347  2.73739  3.18146  2.89801  2.37887  2.77519  2.98518  4.58477  3.61503
          0.01914  4.36123  5.08358  0.61958  0.77255  0.28677  1.38905
    426   2.38487  4.01579  3.46493  3.18650  3.18486  3.76601  3.61195  2.72342  3.12817  2.01705  3.51286  3.55602  3.87175  3.14723  3.13989  2.26496  2.79698  2.20147  4.99703  3.33581    558 l - - -
          2.68618  4.42225  2.77519  2.73123  3.46354  2.40513  3.72494  3.29354  2.67741  2.69355  4.24690  2.90347  2.73739  3.18146  2.89801  2.37887  2.77519  2.98518  4.58477  3.61503
          0.01399  4.67237  5.39471  0.61958  0.77255  0.48576  0.95510
    427   2.75410  3.81340  3.15251  2.39544  4.19713  3.13267  3.78815  3.61444  2.58680  2.96475  3.43526  2.87673  3.97450  2.50202  2.92491  1.69238  2.98542  3.29040  5.45990  3.63686    559 s - - -
          2.68618  4.42225  2.77519  2.73123  3.46354  2.40513  3.72494  3.29354  2.67741  2.69355  4.24690  2.90347  2.73739  3.18146  2.89801  2.37887  2.77519  2.98518  4.58477  3.61503
          0.01399  4.67237  5.39471  0.61958  0.77255  0.48576  0.95510
    428   2.62934  5.24563  2.51188  1.93559  4.19508  3.27494  3.71823  4.06296  2.28182  2.73304  4.28853  2.60856  3.92348  2.64330  2.46055  2.62000  2.89210  3.63194  5.68302  4.27691    560 e - - -
          2.68618  4.42225  2.77519  2.73123  3.46354  2.40513  3.72494  3.29354  2.67741  2.69355  4.24690  2.90347  2.73739  3.18146  2.89801  2.37887  2.77519  2.98518  4.58477  3.61503
          0.01399  4.67237  5.39471  0.61958  0.77255  0.48576  0.95510
    429   1.84547  4.26321  4.11899  3.53620  2.89868  3.60450  4.13755  2.53406  3.43176  2.35166  2.68084  3.78288  2.85110  3.66765  3.64477  2.97907  2.89214  2.51847  4.87127  2.49859    561 a - - -
          2.68618  4.42225  2.77519  2.73123  3.46354  2.40513  3.72494  3.29354  2.67741  2.69355  4.24690  2.90347  2.73739  3.18146  2.89801  2.37887  2.77519  2.98518  4.58477  3.61503
          0.01399  4.67237  5.39471  0.61958  0.77255  0.48576  0.95510
    430   1.75311  5.06305  3.09094  1.94987  4.33402  3.56308  3.60633  3.43942  2.53554  3.33651  3.53489  2.85263  3.95567  2.72043  3.01041  2.48390  2.80348  3.41348  5.54423  4.18400    562 a - - -
          2.68618  4.42225  2.77519  2.73123  3.46354  2.40513  3.72494  3.29354  2.67741  2.69355  4.24690  2.90347  2.73739  3.18146  2.89801  2.37887  2.77519  2.98518  4.58477  3.61503
          0.01399  4.67237  5.39471  0.61958  0.77255  0.48576  0.95510
    431   3.08248  5.65040  1.87960  1.13444  4.96981  3.40025  3.96349  4.47884  2.84668  3.95178  4.73696  3.02347  4.09905  3.09508  3.15498  2.28798  3.34231  4.03498  6.09303  4.62458    563 e - - -
          2.68618  4.42225  2.77519  2.73123  3.46354  2.40513  3.72494  3.29354  2.67741  2.69355  4.24690  2.90347  2.73739  3.18146  2.89801  2.37887  2.77519  2.98518  4.58477  3.61503
          0.01399  4.67237  5.39471  0.61958  0.77255  0.48576  0.95510
    432   1.92967  4.70145  3.41102  2.86479  4.00589  3.59556  3.95776  3.39206  2.83959  3.05851  2.90926  3.13419  4.04383  3.17523  3.12505  1.66358  2.35816  3.09918  5.36429  4.08681    564 s - - -
          2.68618  4.42225  2.77519  2.73123  3.46354  2.40513  3.72494  3.29354  2.67741  2.69355  4.24690  2.90347  2.73739  3.18146  2.89801  2.37887  2.77519  2.98518  4.58477  3.61503
          0.01399  4.67237  5.39471  0.61958  0.77255  0.48576  0.95510
    433   3.58059  4.81474  5.57762  5.03855  3.67636  5.03260  5.49874  1.03103  4.92385  1.48591  2.81168  5.17711  5.21752  5.00383  4.97844  4.41565  3.81642  1.62961  5.73987  4.65107    565 i - - -
          2.68618  4.42225  2.77519  2.73123  3.46354  2.40513  3.72494  3.29354  2.67741  2.69355  4.24690  2.90347  2.73739  3.18146  2.89801  2.37887  2.77519  2.98518  4.58477  3.61503
          0.01399  4.67237  5.39471  0.61958  0.77255  0.48576  0.95510
    434   2.63610  5.24288  2.84475  2.38082  4.57510  3.55975  3.47032  4.04171  1.55497  2.69660  4.28996  3.03515  3.95335  2.21323  2.80985  2.76065  3.01836  3.62728  5.67637  4.28853    566 k - - -
          2.68618  4.42225  2.77519  2.73123  3.46354  2.40513  3.72494  3.29354  2.67741  2.69355  4.24690  2.90347  2.73739  3.18146  2.89801  2.37887  2.77519  2.98518  4.58477  3.61503
          0.01399  4.67237  5.39471  0.61958  0.77255  0.48576  0.95510
    435   2.78367  4.87880  3.31798  2.90057  4.50516  3.51797  4.09835  3.92938  2.89573  3.54004  4.35976  3.33780  4.07694  2.34183  3.30024  1.90032  1.25157  3.52172  5.76293  4.45866    567 t - - -
          2.68618  4.42225  2.77519  2.73123  3.46354  2.40513  3.72494  3.29354  2.67741  2.69355  4.24690  2.90347  2.73739  3.18146  2.89801  2.37887  2.77519  2.98518  4.58477  3.61503
          0.01399  4.67237  5.39471  0.61958  0.77255  0.48576  0.95510
    436   0.68759  3.81680  4.40248  4.01927  4.63558  3.09477  4.83514  4.01639  3.94777  3.74631  4.57742  3.92374  4.11864  4.18410  4.17910  1.94877  3.08797  3.07516  6.02972  4.87260    568 A - - -
          2.68618  4.42225  2.77519  2.73123  3.46354  2.40513  3.72494  3.29354  2.67741  2.69355  4.24690  2.90347  2.73739  3.18146  2.89801  2.37887  2.77519  2.98518  4.58477  3.61503
          0.01399  4.67237  5.39471  0.61958  0.77255  0.48576  0.95510
    437   2.71323  2.15307  4.69947  4.09316  2.98652  3.98488  4.32046  1.90617  3.89929  2.11821  2.68935  4.12047  4.34373  3.69252  3.93806  3.29532  2.97288  1.85349  4.83196  3.65565    569 v - - -
          2.68618  4.42225  2.77519  2.73123  3.46354  2.40513  3.72494  3.29354  2.67741  2.69355  4.24690  2.90347  2.73739  3.18146  2.89801  2.37887  2.77519  2.98518  4.58477  3.61503
          0.01399  4.67237  5.39471  0.61958  0.77255  0.48576  0.95510
    438   1.98778  4.29694  4.09294  3.52099  1.89193  3.81352  4.14752  2.77771  3.42182  2.51722  3.43446  3.77064  4.21068  3.66551  3.64839  2.61417  2.19787  2.57369  3.45777  3.68102    570 f - - -
          2.68618  4.42225  2.77519  2.73123  3.46354  2.40513  3.72494  3.29354  2.67741  2.69355  4.24690  2.90347  2.73739  3.18146  2.89801  2.37887  2.77519  2.98518  4.58477  3.61503
          0.01399  4.67237  5.39471  0.61958  0.77255  0.48576  0.95510
    439   2.75675  5.00795  3.12359  2.44094  4.26335  3.57478  3.77742  3.68857  2.56255  3.06549  3.40177  2.40760  3.96686  2.64036  3.03056  2.12253  1.94316  3.20966  5.50176  4.15506    571 t - - -
          2.68618  4.42225  2.77519  2.73123  3.46354  2.40513  3.72494  3.29354  2.67741  2.69355  4.24690  2.90347  2.73739  3.18146  2.89801  2.37887  2.77519  2.98518  4.58477  3.61503
          0.01399  4.67237  5.39471  0.61958  0.77255  0.48576  0.95510
    440   2.76050  3.96521  4.34624  3.79927  3.69758  3.94394  4.48782  2.11750  3.69636  2.61974  3.49165  4.01707  4.40117  3.95601  3.93019  3.27797  1.05711  2.27981  5.27474  4.07567    572 t - - -
          2.68618  4.42225  2.77519  2.73123  3.46354  2.40513  3.72494  3.29354  2.67741  2.69355  4.24690  2.90347  2.73739  3.18146  2.89801  2.37887  2.77519  2.98518  4.58477  3.61503
          0.01399  4.67237  5.39471  0.61958  0.77255  0.48576  0.95510
    441   2.76384  5.01881  3.12680  1.80787  4.27234  3.57996  3.77886  3.51206  2.55684  2.95746  3.08458  3.09706  3.97117  1.85124  3.02109  2.62548  2.99481  3.19864  5.50861  4.16208    573 e - - -
          2.68618  4.42225  2.77519  2.73123  3.46354  2.40513  3.72494  3.29354  2.67741  2.69355  4.24690  2.90347  2.73739  3.18146  2.89801  2.37887  2.77519  2.98518  4.58477  3.61503
          0.01399  4.67237  5.39471  0.61958  0.77255  0.48576  0.95510
    442   3.39376  4.65101  5.35393  4.83786  3.97249  4.85122  5.41508  1.13907  4.73722  2.30854  3.77951  4.97539  5.12975  4.96425  4.87768  4.23070  2.63489  1.09064  5.86452  4.65975    574 v - - -
          2.68618  4.42225  2.77519  2.73123  3.46354  2.40513  3.72494  3.29354  2.67741  2.69355  4.24690  2.90347  2.73739  3.18146  2.89801  2.37887  2.77519  2.98518  4.58477  3.61503
          0.01399  4.67237  5.39471  0.61958  0.77255  0.48576  0.95510
    443   2.76002  4.23455  3.35308  3.64184  3.15904  3.86406  4.16757  2.18590  3.52136  1.63673  3.34929  3.43247  4.23334  3.74043  3.70001  3.04546  2.71299  1.93488  4.84731  3.01672    575 l - - -
          2.68618  4.42225  2.77519  2.73123  3.46354  2.40513  3.72494  3.29354  2.67741  2.69355  4.24690  2.90347  2.73739  3.18146  2.89801  2.37887  2.77519  2.98518  4.58477  3.61503
          0.01399  4.67237  5.39471  0.61958  0.77255  0.48576  0.95510
    444   2.60014  5.31165  2.36627  1.71931  4.64401  3.39629  3.47584  4.12812  2.52162  3.61174  4.35918  2.14239  3.95486  2.86523  3.02130  2.39182  3.04480  3.69618  5.74894  3.56914    576 e - - -
          2.68618  4.42225  2.77519  2.73123  3.46354  2.40513  3.72494  3.29354  2.67741  2.69355  4.24690  2.90347  2.73739  3.18146  2.89801  2.37887  2.77519  2.98518  4.58477  3.61503
          0.01399  4.67237  5.39471  0.61958  0.77255  0.48576  0.95510
    445   2.90536  5.21365  2.89159  2.60452  4.54033  1.30795  3.86130  3.97747  2.49750  3.25481  4.32369  2.84482  4.05207  2.99599  2.42399  2.89919  3.14617  3.60935  5.70379  4.35185    577 g - - -
          2.68618  4.42225  2.77519  2.73123  3.46354  2.40513  3.72494  3.29354  2.67741  2.69355  4.24690  2.90347  2.73739  3.18146  2.89801  2.37887  2.77519  2.98518  4.58477  3.61503
          0.01399  4.67237  5.39471  0.61958  0.77255  0.48576  0.95510
    446   4.38154  5.45720  5.45305  5.25442  0.64216  5.07283  3.92001  3.88057  5.04494  2.47745  4.43791  4.70602  5.33366  4.81626  4.92103  4.45736  4.58608  3.86145  4.01149  1.56823    578 F - - -
          2.68618  4.42225  2.77519  2.73123  3.46354  2.40513  3.72494  3.29354  2.67741  2.69355  4.24690  2.90347  2.73739  3.18146  2.89801  2.37887  2.77519  2.98518  4.58477  3.61503
          0.01399  4.67237  5.39471  0.61958  0.77255  0.48576  0.95510
    447   2.78550  4.78176  2.03702  2.76407  2.08489  3.65895  3.07129  3.07899  2.75444  3.01192  3.86937  3.24989  4.04748  2.95468  3.18635  2.64093  3.01721  3.08889  5.22189  3.23239    579 d - - -
          2.68618  4.42225  2.77519  2.73123  3.46354  2.40513  3.72494  3.29354  2.67741  2.69355  4.24690  2.90347  2.73739  3.18146  2.89801  2.37887  2.77519  2.98518  4.58477  3.61503
          0.01399  4.67237  5.39471  0.61958  0.77255  0.48576  0.95510
    448   3.56571  4.80276  5.52555  4.99807  3.75840  5.03245  5.53195  1.96067  4.88989  1.50558  3.25813  5.15830  5.23307  5.02024  4.98368  4.41951  3.80724  0.82219  5.81643  4.69882    580 v - - -
          2.68618  4.42225  2.77519  2.73123  3.46354  2.40513  3.72494  3.29354  2.67741  2.69355  4.24690  2.90347  2.73739  3.18146  2.89801  2.37887  2.77519  2.98518  4.58477  3.61503
          0.01399  4.67237  5.39471  0.61958  0.77255  0.48576  0.95510
    449   2.89817  5.24283  3.23354  2.64107  4.57570  3.66442  3.35534  3.36360  1.47658  2.98233  4.29822  3.15389  4.04406  2.01674  2.38951  2.88451  3.11389  3.54993  5.65214  4.32338    581 k - - -
          2.68618  4.42225  2.77519  2.73123  3.46354  2.40513  3.72494  3.29354  2.67741  2.69355  4.24690  2.90347  2.73739  3.18146  2.89801  2.37887  2.77519  2.98518  4.58477  3.61503
          0.01399  4.67237  5.39471  0.61958  0.77255  0.48576  0.95510
    450   3.41288  4.10363  4.03689  3.24523  4.93782  4.05587  3.86841  4.26727  1.88706  3.71712  4.59071  3.60910  4.40684  3.09504  0.75202  3.42782  3.57311  3.95899  5.76189  4.62009    582 r - - -
          2.68618  4.42225  2.77519  2.73123  3.46354  2.40513  3.72494  3.29354  2.67741  2.69355  4.24690  2.90347  2.73739  3.18146  2.89801  2.37887  2.77519  2.98518  4.58477  3.61503
          0.01399  4.67237  5.39471  0.61958  0.77255  0.48576  0.95510
    451   2.78858  3.52244  4.37198  3.87875  2.74714  3.70573  4.49313  2.97542  3.76307  2.79033  3.79136  3.97767  4.28860  4.00769  3.96837  3.09304  0.87887  2.75304  5.25777  3.99057    583 t - - -
          2.68618  4.42225  2.77519  2.73123  3.46354  2.40513  3.72494  3.29354  2.67741  2.69355  4.24690  2.90347  2.73739  3.18146  2.89801  2.37887  2.77519  2.98518  4.58477  3.61503
          0.01399  4.67237  5.39471  0.61958  0.77255  0.48576  0.95510
    452   2.25639  4.54582  2.83782  2.47031  4.52154  3.27445  3.67000  3.80458  1.99586  3.32340  4.17586  2.81656  3.73011  2.58283  2.72814  2.09437  2.79095  3.47800  5.64944  4.25419    584 k - - -
          2.68618  4.42225  2.77519  2.73123  3.46354  2.40513  3.72494  3.29354  2.67741  2.69355  4.24690  2.90347  2.73739  3.18146  2.89801  2.37887  2.77519  2.98518  4.58477  3.61503
          0.01399  4.67237  5.39471  0.61958  0.77255  0.48576  0.95510
    453   2.70007  4.95643  2.13671  2.46551  4.59687  2.25360  3.74894  4.07473  2.16178  3.56696  4.31537  2.36519  3.94315  2.85308  2.99354  2.51951  2.71936  3.64784  5.70946  4.30408    585 d - - -
          2.68618  4.42225  2.77519  2.73123  3.46354  2.40513  3.72494  3.29354  2.67741  2.69355  4.24690  2.90347  2.73739  3.18146  2.89801  2.37887  2.77519  2.98518  4.58477  3.61503
          0.01399  4.67237  5.39471  0.61958  0.77255  0.48576  0.95510
    454   2.43708  4.19448  4.60583  4.00227  3.01908  3.95607  4.28268  1.79398  3.82254  1.56918  2.64368  4.06489  4.31621  3.98051  3.88648  2.79037  3.03050  2.29431  4.81831  3.45292    586 l - - -
          2.68618  4.42225  2.77519  2.73123  3.46354  2.40513  3.72494  3.29354  2.67741  2.69355  4.24690  2.90347  2.73739  3.18146  2.89801  2.37887  2.77519  2.98518  4.58477  3.61503
          0.01399  4.67237  5.39471  0.61958  0.77255  0.48576  0.95510
    455   2.28404  5.22639  1.85536  2.46741  4.55329  2.85555  3.53209  4.02562  2.11217  3.46903  4.27606  3.01275  3.93497  2.83827  2.86871  2.48580  2.94033  3.41388  5.67350  4.27417    587 d - - -
          2.68618  4.42225  2.77519  2.73123  3.46354  2.40513  3.72494  3.29354  2.67741  2.69355  4.24690  2.90347  2.73739  3.18146  2.89801  2.37887  2.77519  2.98518  4.58477  3.61503
          0.01399  4.67237  5.39471  0.61958  0.77255  0.48576  0.95510
    456   2.84586  5.69669  1.39880  1.33726  5.00319  3.56946  3.51427  4.51594  2.87876  3.98675  4.77675  3.02165  4.11211  2.95356  3.43465  3.02185  3.13816  4.07208  6.12866  4.65194    588 e - - -
          2.68618  4.42225  2.77519  2.73123  3.46354  2.40513  3.72494  3.29354  2.67741  2.69355  4.24690  2.90347  2.73739  3.18146  2.89801  2.37887  2.77519  2.98518  4.58477  3.61503
          0.01399  4.67237  5.39471  0.61958  0.77255  0.48576  0.95510
    457   2.63805  4.56375  4.10862  3.86945  4.85657  3.35588  4.85600  4.25299  3.88429  3.98287  4.81385  3.87447  4.14873  4.16610  4.13299  1.74662  0.70949  3.65247  6.21427  5.03216    589 t - - -
          2.68618  4.42225  2.77519  2.73123  3.46354  2.40513  3.72494  3.29354  2.67741  2.69355  4.24690  2.90347  2.73739  3.18146  2.89801  2.37887  2.77519  2.98518  4.58477  3.61503
          0.01399  4.67237  5.39471  0.61958  0.77255  0.48576  0.95510
    458   2.29668  4.43299  4.91015  4.34112  3.61905  4.35013  4.75591  1.54927  4.19850  1.71035  3.54133  4.45041  4.68535  4.38804  4.30527  3.67916  2.76294  1.49255  5.28568  4.09912    590 v - - -
          2.68618  4.42225  2.77519  2.73123  3.46354  2.40513  3.72494  3.29354  2.67741  2.69355  4.24690  2.90347  2.73739  3.18146  2.89801  2.37887  2.77519  2.98518  4.58477  3.61503
          0.01399  4.67237  5.39471  0.61958  0.77255  0.48576  0.95510
    459   2.01172  5.25414  2.92684  2.27465  4.59195  3.50894  3.73069  4.06606  2.00115  3.55207  4.29929  3.01935  3.94177  2.57293  2.07548  2.53579  2.92896  3.64143  5.68734  4.29033    591 k - - -
          2.68618  4.42225  2.77519  2.73123  3.46354  2.40513  3.72494  3.29354  2.67741  2.69355  4.24690  2.90347  2.73739  3.18146  2.89801  2.37887  2.77519  2.98518  4.58477  3.61503
          0.01811  4.67237  4.75636  0.61958  0.77255  0.48576  0.95510
    460   2.82254  4.58585  3.62184  3.05320  2.76335  3.76972  3.95212  3.10156  1.86548  2.79078  3.68742  3.46646  4.14747  3.30239  3.09979  3.01358  2.70789  2.87166  4.29132  1.89795    592 k - - -
          2.68618  4.42225  2.77519  2.73123  3.46354  2.40513  3.72494  3.29354  2.67741  2.69355  4.24690  2.90347  2.73739  3.18146  2.89801  2.37887  2.77519  2.98518  4.58477  3.61503
          0.01778  4.66830  4.79980  0.61958  0.77255  0.49397  0.94211
    461   3.42703  4.76352  5.08002  4.53017  3.10343  4.59015  4.61966  2.20281  4.34706  0.96456  3.31993  4.61018  4.85355  4.44186  4.40753  3.92242  3.64979  2.70052  4.91298  1.74688    593 l - - -
          2.68618  4.42225  2.77519  2.73123  3.46354  2.40513  3.72494  3.29354  2.67741  2.69355  4.24690  2.90347  2.73739  3.18146  2.89801  2.37887  2.77519  2.98518  4.58477  3.61503
          0.01410  4.66462  5.38697  0.61958  0.77255  0.50132  0.93073
    462   1.54065  4.68400  3.39307  2.84489  3.92210  2.23085  3.48651  3.02218  2.82133  2.97699  3.83632  3.30442  4.04587  3.04027  3.23511  2.82744  2.74657  2.83876  5.29385  4.01953    594 a - - -
          2.68618  4.42225  2.77519  2.73123  3.46354  2.40513  3.72494  3.29354  2.67741  2.69355  4.24690  2.90347  2.73739  3.18146  2.89801  2.37887  2.77519  2.98518  4.58477  3.61503
          0.01410  4.66462  5.38697  0.61958  0.77255  0.50132  0.93073
    463   2.58070  4.31578  3.10372  2.68844  3.72746  3.61655  3.12980  3.41247  2.59651  2.34099  3.89518  2.93418  4.00406  3.01604  2.41308  2.26322  2.98280  3.12516  5.34213  2.71807    595 s - - -
          2.68618  4.42225  2.77519  2.73123  3.46354  2.40513  3.72494  3.29354  2.67741  2.69355  4.24690  2.90347  2.73739  3.18146  2.89801  2.37887  2.77519  2.98518  4.58477  3.61503
          0.01410  4.66462  5.38697  0.61958  0.77255  0.50132  0.93073
    464   2.95913  4.37464  4.58573  3.99645  3.35601  4.11181  4.43287  2.34239  3.84716  1.08524  2.34395  3.41526  4.45222  4.03164  3.97329  3.41548  3.02536  2.28420  4.99993  3.83717    596 l - - -
          2.68618  4.42225  2.77519  2.73123  3.46354  2.40513  3.72494  3.29354  2.67741  2.69355  4.24690  2.90347  2.73739  3.18146  2.89801  2.37887  2.77519  2.98518  4.58477  3.61503
          0.01410  4.66462  5.38697  0.61958  0.77255  0.50132  0.93073
    465   2.86485  4.88674  3.29264  2.90761  4.28580  3.60008  3.04272  3.73767  2.86212  3.37064  4.22379  3.35378  4.12468  3.10862  3.23061  2.68331  0.99253  3.40204  5.59818  4.29448    597 t - - -
          2.68618  4.42225  2.77519  2.73123  3.46354  2.40513  3.72494  3.29354  2.67741  2.69355  4.24690  2.90347  2.73739  3.18146  2.89801  2.37887  2.77519  2.98518  4.58477  3.61503
          0.01410  4.66462  5.38697  0.61958  0.77255  0.50132  0.93073
    466   2.60553  5.22286  2.90321  2.42637  4.06678  3.32714  3.27881  4.02698  1.97196  3.19095  4.26777  2.74019  3.92381  2.29303  2.25881  2.72109  2.74384  3.60514  5.66466  3.72362    598 k - - -
          2.68618  4.42225  2.77519  2.73123  3.46354  2.40513  3.72494  3.29354  2.67741  2.69355  4.24690  2.90347  2.73739  3.18146  2.89801  2.37887  2.77519  2.98518  4.58477  3.61503
          0.01410  4.66462  5.38697  0.61958  0.77255  0.50132  0.93073
    467   2.10017  4.41508  3.73233  3.16221  3.54331  2.72868  3.65451  2.73820  3.10552  2.30512  2.68914  3.53833  4.13520  3.23020  3.27717  2.43149  2.98471  2.19259  5.00492  3.78136    599 a - - -
          2.68618  4.42225  2.77519  2.73123  3.46354  2.40513  3.72494  3.29354  2.67741  2.69355  4.24690  2.90347  2.73739  3.18146  2.89801  2.37887  2.77519  2.98518  4.58477  3.61503
          0.01410  4.66462  5.38697  0.61958  0.77255  0.50132  0.93073
    468   3.76498  4.97716  5.72042  5.19321  3.61026  5.24210  5.69617  1.00395  5.07285  1.08700  3.35831  5.38464  5.35572  5.10329  5.11661  4.65179  3.99719  2.12152  5.80639  4.76231    600 i - - -
          2.68618  4.42225  2.77519  2.73123  3.46354  2.40513  3.72494  3.29354  2.67741  2.69355  4.24690  2.90347  2.73739  3.18146  2.89801  2.37887  2.77519  2.98518  4.58477  3.61503
          0.01410  4.66462  5.38697  0.61958  0.77255  0.50132  0.93073
    469   2.61743  5.22901  3.01255  2.13493  4.31893  3.52958  3.49304  3.75722  1.97164  3.52842  4.27324  2.77749  3.92269  2.34429  2.65563  2.38358  2.51434  3.61262  5.66934  3.74618    601 k - - -
          2.68618  4.42225  2.77519  2.73123  3.46354  2.40513  3.72494  3.29354  2.67741  2.69355  4.24690  2.90347  2.73739  3.18146  2.89801  2.37887  2.77519  2.98518  4.58477  3.61503
          0.01410  4.66462  5.38697  0.61958  0.77255  0.50132  0.93073
    470   2.67595  5.26612  2.91680  2.15709  4.61046  3.53298  3.24061  4.09279  2.20678  3.56877  4.30812  2.74048  3.92792  2.02311  2.23815  2.40167  2.93818  3.65661  5.69681  4.29060    602 q - - -
          2.68621  4.42228  2.77522  2.73126  3.46356  2.40515  3.72497  3.29357  2.67743  2.69344  4.24692  2.90340  2.73742  3.18149  2.89787  2.37889  2.77522  2.98511  4.58479  3.61506
          0.09718  2.87182  3.32380  0.65505  0.73275  0.50132  0.93073
    471   2.74092  4.24443  4.11106  3.16499  3.00032  3.82739  3.80172  2.53233  3.29307  1.84374  3.00067  3.77139  4.19823  3.48939  3.32615  3.05730  2.69441  2.27376  4.85261  2.16930    605 l - - -
          2.68618  4.42225  2.77519  2.73123  3.46354  2.40513  3.72494  3.29354  2.67741  2.69355  4.24690  2.90347  2.73739  3.18146  2.89801  2.37887  2.77519  2.98518  4.58477  3.61503
          0.01456  4.63268  5.35503  0.61958  0.77255  0.46379  0.99127
    472   2.91968  4.17090  3.85236  3.10446  2.86121  3.88979  3.70397  3.06640  2.76993  2.75303  3.67955  3.64590  4.26457  3.50503  3.48774  3.15593  3.14958  2.85432  4.76345  1.16584    606 y - - -
          2.68618  4.42225  2.77519  2.73123  3.46354  2.40513  3.72494  3.29354  2.67741  2.69355  4.24690  2.90347  2.73739  3.18146  2.89801  2.37887  2.77519  2.98518  4.58477  3.61503
          0.01410  4.66462  5.38697  0.61958  0.77255  0.50132  0.93073
    473   2.75327  4.68636  3.01844  1.99233  4.54907  3.42069  3.72068  3.91822  1.92870  3.51815  4.26609  2.89486  3.92586  2.21863  2.83613  2.27959  2.79360  3.17230  5.66285  4.26379    607 k - - -
          2.68618  4.42225  2.77519  2.73123  3.46354  2.40513  3.72494  3.29354  2.67741  2.69355  4.24690  2.90347  2.73739  3.18146  2.89801  2.37887  2.77519  2.98518  4.58477  3.61503
          0.01410  4.66462  5.38697  0.61958  0.77255  0.50132  0.93073
    474   2.68978  4.21438  2.83475  2.48408  4.46636  2.74087  3.40560  3.92536  2.21089  2.97926  4.02711  2.68324  3.75325  2.75811  2.85993  2.00164  2.65120  3.45143  5.61787  4.23214    608 s - - -
          2.68618  4.42225  2.77519  2.73123  3.46354  2.40513  3.72494  3.29354  2.67741  2.69355  4.24690  2.90347  2.73739  3.18146  2.89801  2.37887  2.77519  2.98518  4.58477  3.61503
          0.32421  4.66462  1.31871  0.61958  0.77255  0.50132  0.93073
    475   2.90665  5.25894  3.21016  2.60907  4.65049  3.62301  2.52086  4.06476  1.46592  3.51984  4.31391  3.00599  3.99849  2.46488  2.18988  2.70608  3.10791  3.68148  5.60639  4.31357    609 k - - -
          2.68618  4.42225  2.77519  2.73123  3.46354  2.40513  3.72494  3.29354  2.67741  2.69355  4.24690  2.90347  2.73739  3.18146  2.89801  2.37887  2.77519  2.98518  4.58477  3.61503
          0.01917  4.35959  5.08194  0.61958  0.77255  0.85716  0.55228
    476   2.62478  5.10465  2.54331  2.39276  4.41600  3.45102  3.56921  3.84215  2.28669  3.39838  4.16307  2.65738  3.25871  2.73436  2.91069  2.34132  2.01519  3.47887  5.56523  4.17519    610 t - - -
          2.68618  4.42225  2.77519  2.73123  3.46354  2.40513  3.72494  3.29354  2.67741  2.69355  4.24690  2.90347  2.73739  3.18146  2.89801  2.37887  2.77519  2.98518  4.58477  3.61503
          0.01866  4.38664  5.10898  0.61958  0.77255  0.80930  0.58909
    477   3.21218  4.57458  4.85304  4.28047  3.32640  4.43318  4.77667  1.98732  4.13068  0.86307  3.00696  4.47748  4.70542  4.28894  4.25471  3.42469  3.44414  2.18569  5.22194  4.10446    611 l - - -
          2.68618  4.42225  2.77519  2.73123  3.46354  2.40513  3.72494  3.29354  2.67741  2.69355  4.24690  2.90347  2.73739  3.18146  2.89801  2.37887  2.77519  2.98518  4.58477  3.61503
          0.01801  4.42187  5.14422  0.61958  0.77255  0.77957  0.61360
    478   2.61249  3.94945  3.50751  2.90540  3.21145  3.64425  2.79681  2.37154  2.64776  2.33437  3.53073  3.08422  4.02450  3.15140  2.71393  2.76566  2.90920  2.53712  5.00677  3.54067    612 l - - -
          2.68618  4.42225  2.77519  2.73123  3.46354  2.40513  3.72494  3.29354  2.67741  2.69355  4.24690  2.90347  2.73739  3.18146  2.89801  2.37887  2.77519  2.98518  4.58477  3.61503
          0.01745  4.45291  5.17526  0.61958  0.77255  0.67666  0.70991
    479   2.69654  4.24894  3.92169  3.15695  3.09057  3.75570  3.77276  2.61357  3.25735  2.23254  3.05013  3.64042  3.88394  3.41705  3.51259  2.24601  2.92855  1.63428  4.85200  3.64738    613 v - - -
          2.68618  4.42225  2.77519  2.73123  3.46354  2.40513  3.72494  3.29354  2.67741  2.69355  4.24690  2.90347  2.73739  3.18146  2.89801  2.37887  2.77519  2.98518  4.58477  3.61503
          0.01647  4.51044  5.23278  0.61958  0.77255  0.70482  0.68161
    480   2.77428  4.23380  4.27123  3.68257  2.87656  3.89068  4.19276  1.47790  3.54109  2.02248  3.03845  3.88151  4.25096  3.76583  2.60849  3.01211  3.00599  2.39882  4.84793  3.65830    614 i - - -
          2.68618  4.42225  2.77519  2.73123  3.46354  2.40513  3.72494  3.29354  2.67741  2.69355  4.24690  2.90347  2.73739  3.18146  2.89801  2.37887  2.77519  2.98518  4.58477  3.61503
          0.01619  4.52714  5.24948  0.61958  0.77255  0.72846  0.65904
    481   2.73367  5.18471  2.75091  2.16395  4.08951  3.49299  3.69859  3.97334  2.19576  3.47855  4.23510  2.77623  1.96806  2.80633  2.81282  2.48950  2.96644  3.56210  5.63196  4.23459    615 p - - -
          2.68618  4.42225  2.77519  2.73123  3.46354  2.40513  3.72494  3.29354  2.67741  2.69355  4.24690  2.90347  2.73739  3.18146  2.89801  2.37887  2.77519  2.98518  4.58477  3.61503
          0.01619  4.52714  5.24948  0.61958  0.77255  0.70692  0.67956
    482   2.71495  5.09293  2.66384  2.26502  4.38665  3.50491  3.48075  3.83796  2.25754  3.37589  4.14831  2.99558  2.66448  2.81856  2.94263  2.53246  2.29077  3.45589  3.09743  4.17954    616 k - - -
          2.68618  4.42225  2.77519  2.73123  3.46354  2.40513  3.72494  3.29354  2.67741  2.69355  4.24690  2.90347  2.73739  3.18146  2.89801  2.37887  2.77519  2.98518  4.58477  3.61503
          0.01607  4.53473  5.25708  0.61958  0.77255  0.63202  0.75826
    483   2.67543  5.21431  2.64426  2.32523  4.55223  2.55199  3.38243  3.90924  2.29735  3.29903  4.25717  2.70008  3.88979  2.51289  2.29305  2.34570  2.95269  3.60117  5.65076  4.24466    617 r - - -
          2.68618  4.42225  2.77519  2.73123  3.46354  2.40513  3.72494  3.29354  2.67741  2.69355  4.24690  2.90347  2.73739  3.18146  2.89801  2.37887  2.77519  2.98518  4.58477  3.61503
          0.01558  4.56541  5.28776  0.61958  0.77255  0.55796  0.84950
    484   2.48443  5.07119  2.44546  2.39323  4.24208  3.53310  3.51132  3.37392  2.43278  3.29380  3.95331  2.75054  3.88004  2.56445  2.93390  2.61051  2.43073  2.46398  5.54432  4.17581    618 e - - -
          2.68618  4.42225  2.77519  2.73123  3.46354  2.40513  3.72494  3.29354  2.67741  2.69355  4.24690  2.90347  2.73739  3.18146  2.89801  2.37887  2.77519  2.98518  4.58477  3.61503
          0.03057  4.60573  3.90623  0.61958  0.77255  0.45475  1.00678
    485   2.74499  4.04314  3.90579  3.46765  2.96413  3.81931  3.94659  2.20757  3.09569  1.66107  3.16413  3.32537  2.96078  3.43285  3.60304  2.80215  2.97696  2.38311  4.87586  3.58148    619 l - - -
          2.68618  4.42225  2.77519  2.73123  3.46354  2.40513  3.72494  3.29354  2.67741  2.69355  4.24690  2.90347  2.73739  3.18146  2.89801  2.37887  2.77519  2.98518  4.58477  3.61503
          0.01440  4.64366  5.36601  0.61958  0.77255  0.52106  0.90113
    486   2.73070  5.22025  2.66028  2.27135  4.41812  2.75523  3.71315  4.02629  2.06927  3.44895  4.26483  2.69284  3.60276  2.68095  2.94406  2.49452  2.25134  3.36895  5.39312  3.75238    620 k - - -
          2.68618  4.42225  2.77519  2.73123  3.46354  2.40513  3.72494  3.29354  2.67741  2.69355  4.24690  2.90347  2.73739  3.18146  2.89801  2.37887  2.77519  2.98518  4.58477  3.61503
          0.08185  4.65013  2.67325  0.61958  0.77255  0.52948  0.88894
    487   2.35059  4.82373  2.35468  2.29306  4.52560  3.50569  3.70530  3.99843  2.45405  3.49806  4.24911  2.13917  3.90570  2.64369  2.94507  2.12693  2.93108  3.58096  5.64673  3.86309    621 s - - -
          2.68618  4.42225  2.77519  2.73123  3.46354  2.40513  3.72494  3.29354  2.67741  2.69355  4.24690  2.90347  2.73739  3.18146  2.89801  2.37887  2.77519  2.98518  4.58477  3.61503
          0.20639  4.58358  1.73578  0.61958  0.77255  0.48037  0.96378
    488   2.41846  5.18400  2.58643  2.33071  4.51770  3.46639  3.61156  3.99604  2.25083  3.48397  4.22879  2.82485  2.84381  2.07707  2.74673  2.50996  2.81429  3.56875  5.62266  4.21780    622 q - - -
          2.68618  4.42225  2.77519  2.73123  3.46354  2.40513  3.72494  3.29354  2.67741  2.69355  4.24690  2.90347  2.73739  3.18146  2.89801  2.37887  2.77519  2.98518  4.58477  3.61503
          0.05958  4.46471  3.07190  0.61958  0.77255  0.52053  0.90191
    489   2.64658  4.97238  2.44852  2.05748  4.56308  3.49020  3.30094  4.04549  2.07843  3.52435  4.26420  2.88561  3.88630  1.99421  2.77680  2.68507  2.95290  3.46896  5.65528  4.24772    623 q - - -
          2.68618  4.42225  2.77519  2.73123  3.46354  2.40513  3.72494  3.29354  2.67741  2.69355  4.24690  2.90347  2.73739  3.18146  2.89801  2.37887  2.77519  2.98518  4.58477  3.61503
          0.01590  4.54505  5.26740  0.61958  0.77255  0.70322  0.68317
    490   2.69821  5.21716  2.35023  2.22602  4.55071  3.43269  3.44057  3.73389  2.41793  3.51753  4.26205  2.27422  3.67171  2.65132  2.89514  2.01154  2.82562  3.60183  5.65589  4.24860    624 s - - -
          2.68618  4.42225  2.77519  2.73123  3.46354  2.40513  3.72494  3.29354  2.67741  2.69355  4.24690  2.90347  2.73739  3.18146  2.89801  2.37887  2.77519  2.98518  4.58477  3.61503
          0.02081  4.54505  4.60738  0.61958  0.77255  0.70322  0.68317
    491   2.71718  4.70557  3.27230  2.66748  3.25655  2.85555  3.62014  3.27991  2.37623  2.74307  3.79251  3.02024  3.98577  2.98249  2.86465  2.81926  2.90056  3.00877  5.24078  2.01776    625 y - - -
          2.68618  4.42225  2.77519  2.73123  3.46354  2.40513  3.72494  3.29354  2.67741  2.69355  4.24690  2.90347  2.73739  3.18146  2.89801  2.37887  2.77519  2.98518  4.58477  3.61503
          0.02366  4.54022  4.36560  0.61958  0.77255  0.71014  0.67644
    492   2.34838  4.27838  3.17543  2.50325  4.01688  3.18163  3.26280  3.41820  2.42575  2.08917  3.70253  2.97909  3.89306  2.82157  2.87168  2.62251  2.69181  3.01656  5.32746  4.01565    626 l - - -
          2.68618  4.42225  2.77519  2.73123  3.46354  2.40513  3.72494  3.29354  2.67741  2.69355  4.24690  2.90347  2.73739  3.18146  2.89801  2.37887  2.77519  2.98518  4.58477  3.61503
          0.05212  4.53267  3.21800  0.61958  0.77255  0.72079  0.66625
    493   2.53199  4.30643  2.52432  2.37158  4.43410  3.14142  3.67459  3.89697  2.32194  3.41350  3.69791  2.78420  2.81959  2.70499  2.55211  2.49907  2.60791  3.45422  5.57607  3.93261    627 k - - -
          2.68618  4.42225  2.77519  2.73123  3.46354  2.40513  3.72494  3.29354  2.67741  2.69355  4.24690  2.90347  2.73739  3.18146  2.89801  2.37887  2.77519  2.98518  4.58477  3.61503
          0.27042  4.49723  1.48810  0.61958  0.77255  0.76827  0.62327
    494   2.53002  4.18784  3.86462  3.00883  3.30622  3.70531  3.99625  2.26787  3.20095  1.75560  3.05807  3.58885  4.07712  3.46271  3.45903  2.83121  2.52445  2.21202  4.81174  3.60728    628 l - - -
          2.68618  4.42225  2.77519  2.73123  3.46354  2.40513  3.72494  3.29354  2.67741  2.69355  4.24690  2.90347  2.73739  3.18146  2.89801  2.37887  2.77519  2.98518  4.58477  3.61503
          0.03397  4.24827  3.95742  0.61958  0.77255  1.01777  0.44848
    495   2.76325  4.28768  4.01828  3.43310  3.28219  3.83854  4.11344  2.34572  3.07741  1.31286  3.00662  3.72678  4.18942  3.56563  3.18169  3.12122  2.99288  2.28573  4.88721  3.70462    629 l - - -
          2.68618  4.42225  2.77519  2.73123  3.46354  2.40513  3.72494  3.29354  2.67741  2.69355  4.24690  2.90347  2.73739  3.18146  2.89801  2.37887  2.77519  2.98518  4.58477  3.61503
          0.02172  4.23602  4.95837  0.61958  0.77255  1.02723  0.44316
    496   2.48569  4.99469  2.81692  2.12405  4.28429  3.42331  3.62003  3.73163  2.04630  2.92760  4.05171  2.79450  3.81816  2.58348  2.85646  2.55012  2.71609  2.95552  5.46157  4.08826    630 k - - -
          2.68618  4.42225  2.77519  2.73123  3.46354  2.40513  3.72494  3.29354  2.67741  2.69355  4.24690  2.90347  2.73739  3.18146  2.89801  2.37887  2.77519  2.98518  4.58477  3.61503
          0.02172  4.23602  4.95837  0.61958  0.77255  1.02723  0.44316
    497   2.65553  4.95687  2.99799  2.36275  4.23684  3.45497  2.45581  3.66842  2.11874  3.06306  3.68214  2.68730  3.84368  2.66581  2.60462  2.66031  2.88288  3.01745  5.42256  4.07387    631 k - - -
          2.68618  4.42225  2.77519  2.73123  3.46354  2.40513  3.72494  3.29354  2.67741  2.69355  4.24690  2.90347  2.73739  3.18146  2.89801  2.37887  2.77519  2.98518  4.58477  3.61503
          0.02172  4.23602  4.95837  0.61958  0.77255  1.02723  0.44316
    498   3.41712  4.73389  4.99830  4.46754  1.64540  4.60030  4.62785  2.39137  4.32248  1.03700  3.02032  4.60713  4.80720  4.37039  4.39254  3.95301  3.63996  2.38435  4.85110  3.48165    632 l - - -
          2.68618  4.42225  2.77519  2.73123  3.46354  2.40513  3.72494  3.29354  2.67741  2.69355  4.24690  2.90347  2.73739  3.18146  2.89801  2.37887  2.77519  2.98518  4.58477  3.61503
          0.02172  4.23602  4.95837  0.61958  0.77255  1.02723  0.44316
    499   2.76832  5.08087  3.23399  2.53559  4.52490  3.59781  3.74862  3.89574  2.18967  3.42123  4.27146  3.18148  4.03351  2.89505  1.17852  2.78858  3.16854  3.55672  5.54684  4.30918    633 r - - -
          2.68618  4.42225  2.77519  2.73123  3.46354  2.40513  3.72494  3.29354  2.67741  2.69355  4.24690  2.90347  2.73739  3.18146  2.89801  2.37887  2.77519  2.98518  4.58477  3.61503
          0.02172  4.23602  4.95837  0.61958  0.77255  1.02723  0.44316
    500   2.46432  5.08224  2.84748  1.97924  4.40306  3.14884  3.37987  3.65021  2.16607  3.37538  4.13061  2.66070  3.80769  2.64282  2.54691  2.61022  2.71857  3.46005  5.52776  4.13484    634 e - - -
          2.68634  4.42241  2.77524  2.73020  3.46211  2.40529  3.72511  3.29370  2.67724  2.69371  4.24706  2.90363  2.73756  3.18145  2.89817  2.37903  2.77536  2.98535  4.58493  3.61519
          0.43141  1.14588  3.42757  0.96666  0.47860  0.72559  0.66172
    501   2.59952  5.09256  2.69852  2.25296  4.40660  3.44557  3.63650  3.64172  2.13455  3.18026  4.14193  2.82323  2.83719  2.74413  2.61124  2.35527  2.65579  3.37337  5.54423  4.15342    638 k - - -
          2.68618  4.42225  2.77519  2.73123  3.46354  2.40513  3.72494  3.29354  2.67741  2.69355  4.24690  2.90347  2.73739  3.18146  2.89801  2.37887  2.77519  2.98518  4.58477  3.61503
          0.01904  4.36659  5.08893  0.61958  0.77255  0.86162  0.54900
    502   2.65125  5.13494  2.72869  2.13429  4.28883  3.26364  3.63564  3.93613  2.24599  3.33665  4.18045  2.57667  3.79608  2.54098  2.71812  2.09675  2.77863  3.41990  5.57812  3.88056    639 s - - -
          2.68618  4.42225  2.77519  2.73123  3.46354  2.40513  3.72494  3.29354  2.67741  2.69355  4.24690  2.90347  2.73739  3.18146  2.89801  2.37887  2.77519  2.98518  4.58477  3.61503
          0.01862  4.38867  5.11101  0.61958  0.77255  0.89251  0.52700
    503   2.55761  4.89064  3.05855  2.52603  4.18895  3.29152  3.72522  3.37758  2.18351  3.20121  4.00992  3.03914  1.99503  2.77059  2.94910  2.46070  2.77069  3.26874  5.43048  4.09569    640 p - - -
          2.68618  4.42225  2.77519  2.73123  3.46354  2.40513  3.72494  3.29354  2.67741  2.69355  4.24690  2.90347  2.73739  3.18146  2.89801  2.37887  2.77519  2.98518  4.58477  3.61503
          0.01862  4.38867  5.11101  0.61958  0.77255  0.89251  0.52700
    504   2.63278  5.08736  2.75444  2.19364  4.39345  3.17162  3.65656  3.85264  2.34263  3.02010  4.14222  2.18876  3.85366  2.76913  2.90067  2.21293  2.70714  3.26710  5.54679  4.15976    641 n - - -
          2.68612  4.42227  2.77521  2.73125  3.46355  2.40514  3.72496  3.29355  2.67742  2.69356  4.24691  2.90348  2.73741  3.18148  2.89797  2.37885  2.77516  2.98515  4.58478  3.61505
          0.05725  3.00360  5.11101  0.64590  0.74274  0.31010  1.32192
    505   2.57159  4.80977  3.19842  2.69086  3.76731  2.99695  3.83181  3.01703  2.48191  3.05150  3.89165  3.12163  2.77124  2.92857  2.44317  2.77072  2.69597  2.55433  5.33924  2.95325    644 r - - -
          2.68618  4.42225  2.77519  2.73123  3.46354  2.40513  3.72494  3.29354  2.67741  2.69355  4.24690  2.90347  2.73739  3.18146  2.89801  2.37887  2.77519  2.98518  4.58477  3.61503
          0.01410  4.66462  5.38697  0.61958  0.77255  0.50132  0.93073
    506   2.62583  4.84559  3.02313  2.08461  4.05595  3.09737  3.81998  3.12161  2.65302  2.31579  3.92504  3.16918  3.87514  2.90130  3.03493  2.54102  2.59308  2.42990  5.36889  4.05795    645 e - - -
          2.68618  4.42225  2.77519  2.73123  3.46354  2.40513  3.72494  3.29354  2.67741  2.69355  4.24690  2.90347  2.73739  3.18146  2.89801  2.37887  2.77519  2.98518  4.58477  3.61503
          0.01410  4.66462  5.38697  0.61958  0.77255  0.50132  0.93073
    507   2.76244  1.39900  4.06747  3.75930  2.88691  3.94809  3.68126  2.76870  3.62828  2.49749  3.43351  3.92314  4.31460  3.83009  3.78875  3.24017  3.08982  2.54560  4.08464  2.42936    646 c - - -
          2.68618  4.42225  2.77519  2.73123  3.46354  2.40513  3.72494  3.29354  2.67741  2.69355  4.24690  2.90347  2.73739  3.18146  2.89801  2.37887  2.77519  2.98518  4.58477  3.61503
          0.01410  4.66462  5.38697  0.61958  0.77255  0.50132  0.93073
    508   2.60679  2.87082  3.63468  3.06826  3.61570  3.56120  3.21676  2.97811  3.02180  2.62093  3.58294  3.47176  2.32953  3.32400  3.37489  2.28152  2.98562  2.48774  5.06073  2.80588    647 s - - -
          2.68618  4.42225  2.77519  2.73123  3.46354  2.40513  3.72494  3.29354  2.67741  2.69355  4.24690  2.90347  2.73739  3.18146  2.89801  2.37887  2.77519  2.98518  4.58477  3.61503
          0.27058  4.66462  1.47998  0.61958  0.77255  0.50132  0.93073
    509   2.68480  4.22983  3.92118  3.34313  3.30008  3.74527  2.48847  2.09406  3.24148  1.97005  3.32657  3.63274  4.11607  3.19352  3.48949  3.01837  2.91629  2.21460  4.80556  3.07541    648 l - - -
          2.68622  4.42229  2.77523  2.73127  3.46352  2.40517  3.72498  3.29351  2.67745  2.69314  4.24694  2.90350  2.73735  3.18150  2.89805  2.37891  2.77523  2.98522  4.58481  3.61507
          0.21182  1.68741  5.13457  0.21625  1.63751  0.31918  1.29734
    510   2.75103  4.25538  3.21353  2.65499  4.08422  3.60183  3.81684  3.48756  2.58375  2.68735  3.69352  2.54457  2.91771  2.98810  2.94346  2.12680  2.05124  3.18678  5.38811  4.07341    650 t - - -
          2.68618  4.42225  2.77519  2.73123  3.46354  2.40513  3.72494  3.29354  2.67741  2.69355  4.24690  2.90347  2.73739  3.18146  2.89801  2.37887  2.77519  2.98518  4.58477  3.61503
          0.01410  4.66462  5.38697  0.61958  0.77255  0.50132  0.93073
    511   4.56090  5.56338  5.50191  5.37218  0.76089  5.14398  3.87418  4.09417  5.15500  2.91009  4.63820  4.72117  5.40077  4.86580  4.99378  4.54017  4.75978  4.06154  3.95584  1.16142    651 f - - -
          2.68618  4.42225  2.77519  2.73123  3.46354  2.40513  3.72494  3.29354  2.67741  2.69355  4.24690  2.90347  2.73739  3.18146  2.89801  2.37887  2.77519  2.98518  4.58477  3.61503
          0.01410  4.66462  5.38697  0.61958  0.77255  0.50132  0.93073
    512   2.63200  5.25764  2.26581  2.25301  4.59351  3.40254  3.72549  4.07462  2.39332  3.55907  4.30169  2.52405  2.84715  2.68824  2.96222  2.00363  2.99621  3.47336  5.69525  3.95579    652 s - - -
          2.68618  4.42225  2.77519  2.73123  3.46354  2.40513  3.72494  3.29354  2.67741  2.69355  4.24690  2.90347  2.73739  3.18146  2.89801  2.37887  2.77519  2.98518  4.58477  3.61503
          0.01410  4.66462  5.38697  0.61958  0.77255  0.50132  0.93073
    513   2.18814  3.95643  2.43230  1.90010  4.55282  3.43920  3.72249  4.02734  2.43923  3.52285  4.27033  2.72378  3.92560  2.79216  2.78272  2.38052  2.65422  3.60618  5.66771  4.26662    653 e - - -
          2.68618  4.42225  2.77519  2.73123  3.46354  2.40513  3.72494  3.29354  2.67741  2.69355  4.24690  2.90347  2.73739  3.18146  2.89801  2.37887  2.77519  2.98518  4.58477  3.61503
          0.01410  4.66462  5.38697  0.61958  0.77255  0.50132  0.93073
    514   4.09535  5.29867  5.30444  4.99232  0.50953  4.94186  4.08315  3.42515  4.78896  2.63067  3.47563  4.69391  5.21348  4.71153  4.76065  4.32326  4.31804  3.47577  4.20096  2.37159    654 F - - -
          2.68618  4.42225  2.77519  2.73123  3.46354  2.40513  3.72494  3.29354  2.67741  2.69355  4.24690  2.90347  2.73739  3.18146  2.89801  2.37887  2.77519  2.98518  4.58477  3.61503
          0.01410  4.66462  5.38697  0.61958  0.77255  0.50132  0.93073
    515   2.29487  4.93440  3.03994  2.60553  4.16841  3.58655  3.79300  2.55552  2.51994  3.13272  4.00766  2.46687  3.97692  2.24939  3.05938  2.41316  2.89833  2.75844  5.44158  4.11072    655 q - - -
          2.68618  4.42225  2.77519  2.73123  3.46354  2.40513  3.72494  3.29354  2.67741  2.69355  4.24690  2.90347  2.73739  3.18146  2.89801  2.37887  2.77519  2.98518  4.58477  3.61503
          0.01410  4.66462  5.38697  0.61958  0.77255  0.48801  0.95152
    516   2.31585  5.24779  2.70341  2.18718  4.58362  3.53229  3.72350  4.06228  1.91861  3.49622  4.29221  3.00360  3.92846  2.79520  2.66651  1.96724  2.78259  3.63373  5.68570  4.28125    656 k - - -
          2.68618  4.42225  2.77519  2.73123  3.46354  2.40513  3.72494  3.29354  2.67741  2.69355  4.24690  2.90347  2.73739  3.18146  2.89801  2.37887  2.77519  2.98518  4.58477  3.61503
          0.01404  4.66870  5.39105  0.61958  0.77255  0.49317  0.94337
    517   2.66094  4.57582  3.49205  2.90510  3.72957  2.75190  3.93388  2.90893  2.49692  2.01335  2.95617  3.37053  4.07766  3.21068  2.44437  2.73308  2.83218  2.57405  5.14351  3.89045    657 l - - -
          2.68618  4.42225  2.77519  2.73123  3.46354  2.40513  3.72494  3.29354  2.67741  2.69355  4.24690  2.90347  2.73739  3.18146  2.89801  2.37887  2.77519  2.98518  4.58477  3.61503
          0.01404  4.66870  5.39105  0.61958  0.77255  0.48116  0.96251
    518   1.92186  2.12741  4.34573  3.75857  3.34282  3.88107  4.22188  2.63763  3.62162  1.98102  2.63884  3.65436  4.26152  3.82722  3.77005  3.17980  2.79124  2.31123  4.86242  3.67491    658 a - - -
          2.68618  4.42225  2.77519  2.73123  3.46354  2.40513  3.72494  3.29354  2.67741  2.69355  4.24690  2.90347  2.73739  3.18146  2.89801  2.37887  2.77519  2.98518  4.58477  3.61503
          0.01399  4.67237  5.39471  0.61958  0.77255  0.48576  0.95510
    519   2.66534  5.05738  3.00063  2.34755  4.32680  2.66419  3.76221  3.01634  2.53711  3.33019  3.66712  3.02891  3.95539  2.13344  3.01213  1.98541  2.98620  3.19338  5.53959  4.18024    659 s - - -
          2.68618  4.42225  2.77519  2.73123  3.46354  2.40513  3.72494  3.29354  2.67741  2.69355  4.24690  2.90347  2.73739  3.18146  2.89801  2.37887  2.77519  2.98518  4.58477  3.61503
          0.01399  4.67237  5.39471  0.61958  0.77255  0.48576  0.95510
    520   3.10773  5.66982  1.80754  2.17781  4.99453  3.48548  3.96143  4.49600  1.15615  3.95869  4.74751  2.93540  4.11535  3.09191  3.29896  3.02217  3.36156  4.05580  6.08715  4.63512    660 k - - -
          2.68618  4.42225  2.77519  2.73123  3.46354  2.40513  3.72494  3.29354  2.67741  2.69355  4.24690  2.90347  2.73739  3.18146  2.89801  2.37887  2.77519  2.98518  4.58477  3.61503
          0.01399  4.67237  5.39471  0.61958  0.77255  0.48576  0.95510
    521   2.69924  4.69721  3.38124  2.83916  3.76801  3.15169  3.93016  3.32270  2.82382  1.94782  3.85269  2.52906  4.04713  3.15465  3.24130  1.79678  2.63995  3.04641  5.30912  4.03202    661 s - - -
          2.68618  4.42225  2.77519  2.73123  3.46354  2.40513  3.72494  3.29354  2.67741  2.69355  4.24690  2.90347  2.73739  3.18146  2.89801  2.37887  2.77519  2.98518  4.58477  3.61503
          0.01399  4.67237  5.39471  0.61958  0.77255  0.48576  0.95510
    522   2.89657  5.43512  1.79443  1.82075  4.76831  3.54594  3.82121  4.26381  1.98538  3.73482  4.48787  2.55122  4.00024  2.80258  3.12318  2.52615  3.01642  3.82107  5.86542  4.43189    662 d - - -
          2.68618  4.42225  2.77519  2.73123  3.46354  2.40513  3.72494  3.29354  2.67741  2.69355  4.24690  2.90347  2.73739  3.18146  2.89801  2.37887  2.77519  2.98518  4.58477  3.61503
          0.01399  4.67237  5.39471  0.61958  0.77255  0.48576  0.95510
    523   2.28407  4.65599  3.40012  2.83756  3.41586  3.66861  3.89813  3.20066  1.88593  2.45581  2.78425  3.30381  4.05284  2.78982  3.22023  2.70700  2.70606  2.74606  5.21193  3.94277    663 k - - -
          2.68618  4.42225  2.77519  2.73123  3.46354  2.40513  3.72494  3.29354  2.67741  2.69355  4.24690  2.90347  2.73739  3.18146  2.89801  2.37887  2.77519  2.98518  4.58477  3.61503
          0.01399  4.67237  5.39471  0.61958  0.77255  0.48576  0.95510
    524   2.78358  4.29652  4.11581  3.53363  3.19724  3.86505  4.15679  2.49189  3.25273  2.04487  1.62569  3.79283  4.23323  2.66873  3.64773  3.03392  2.97691  2.40264  4.90215  3.70693    664 m - - -
          2.68618  4.42225  2.77519  2.73123  3.46354  2.40513  3.72494  3.29354  2.67741  2.69355  4.24690  2.90347  2.73739  3.18146  2.89801  2.37887  2.77519  2.98518  4.58477  3.61503
          0.01399  4.67237  5.39471  0.61958  0.77255  0.48576  0.95510
    525   2.65082  4.55948  4.05502  3.71330  4.59800  3.39943  4.67937  3.66563  3.66740  3.68793  4.55157  3.80786  4.14322  3.97953  3.94665  1.92641  0.74805  3.44908  5.98555  4.77674    665 t - - -
          2.68618  4.42225  2.77519  2.73123  3.46354  2.40513  3.72494  3.29354  2.67741  2.69355  4.24690  2.90347  2.73739  3.18146  2.89801  2.37887  2.77519  2.98518  4.58477  3.61503
          0.01399  4.67237  5.39471  0.61958  0.77255  0.48576  0.95510
    526   2.93413  4.60154  5.23422  4.69622  3.82622  4.69991  5.19356  1.75812  4.57576  1.66300  3.66587  4.81975  4.99345  4.77490  4.69350  4.06032  3.29448  0.95103  5.65512  4.46994    666 v - - -
          2.68618  4.42225  2.77519  2.73123  3.46354  2.40513  3.72494  3.29354  2.67741  2.69355  4.24690  2.90347  2.73739  3.18146  2.89801  2.37887  2.77519  2.98518  4.58477  3.61503
          0.01399  4.67237  5.39471  0.61958  0.77255  0.48576  0.95510
    527   2.87211  5.28226  3.13035  2.58149  4.64740  2.88173  3.78158  4.09752  2.00533  3.58345  4.35237  2.81800  4.01678  2.86955  1.80118  1.87824  3.09799  3.69140  5.71009  4.35306    667 r - - -
          2.68618  4.42225  2.77519  2.73123  3.46354  2.40513  3.72494  3.29354  2.67741  2.69355  4.24690  2.90347  2.73739  3.18146  2.89801  2.37887  2.77519  2.98518  4.58477  3.61503
          0.01399  4.67237  5.39471  0.61958  0.77255  0.48576  0.95510
    528   3.53224  6.27102  0.89597  1.26842  5.53685  3.61633  4.26471  5.12981  3.42317  4.57042  5.47285  3.06252  4.30157  3.44758  4.12197  3.35630  3.84672  4.65221  6.69981  5.10138    668 d - - -
          2.68618  4.42225  2.77519  2.73123  3.46354  2.40513  3.72494  3.29354  2.67741  2.69355  4.24690  2.90347  2.73739  3.18146  2.89801  2.37887  2.77519  2.98518  4.58477  3.61503
          0.01399  4.67237  5.39471  0.61958  0.77255  0.48576  0.95510
    529   3.37920  4.65698  5.30484  4.75589  3.70907  4.75883  5.20985  1.93308  4.62823  1.71990  2.81644  4.87956  5.02024  4.78118  4.71812  4.11714  3.35206  0.88469  5.60398  4.45683    669 v - - -
          2.68618  4.42225  2.77519  2.73123  3.46354  2.40513  3.72494  3.29354  2.67741  2.69355  4.24690  2.90347  2.73739  3.18146  2.89801  2.37887  2.77519  2.98518  4.58477  3.61503
          0.01399  4.67237  5.39471  0.61958  0.77255  0.48576  0.95510
    530   3.82179  5.11484  5.03591  4.68237  0.66327  4.67797  3.96831  3.56299  4.51633  3.00229  4.19334  4.47148  5.01573  4.51601  4.54466  4.03715  3.06467  3.45369  4.13206  1.84951    670 F - - -
          2.68618  4.42225  2.77519  2.73123  3.46354  2.40513  3.72494  3.29354  2.67741  2.69355  4.24690  2.90347  2.73739  3.18146  2.89801  2.37887  2.77519  2.98518  4.58477  3.61503
          0.01399  4.67237  5.39471  0.61958  0.77255  0.48576  0.95510
    531   1.55135  4.34239  4.51407  3.93332  3.44906  4.07052  4.41954  1.93837  3.80127  1.69847  3.26110  4.10441  4.43062  4.00803  3.95318  3.18097  3.15462  2.13376  5.03832  3.85457    671 a - - -
          2.68618  4.42225  2.77519  2.73123  3.46354  2.40513  3.72494  3.29354  2.67741  2.69355  4.24690  2.90347  2.73739  3.18146  2.89801  2.37887  2.77519  2.98518  4.58477  3.61503
          0.01399  4.67237  5.39471  0.61958  0.77255  0.48576  0.95510
    532   2.78141  4.74738  3.36336  2.79410  3.93392  3.66694  3.32769  2.41917  2.05507  2.39342  3.75719  3.27124  4.05025  3.08678  2.11177  2.78089  2.90468  2.83388  5.28465  4.00675    672 k - - -
          2.68618  4.42225  2.77519  2.73123  3.46354  2.40513  3.72494  3.29354  2.67741  2.69355  4.24690  2.90347  2.73739  3.18146  2.89801  2.37887  2.77519  2.98518  4.58477  3.61503
          0.01399  4.67237  5.39471  0.61958  0.77255  0.48576  0.95510
    533   2.76376  4.55764  3.82612  3.25860  3.27147  3.88649  4.14382  2.69229  3.18495  2.43345  1.86372  3.64976  4.25260  1.68889  3.51404  3.14287  3.11843  2.63202  5.12788  3.91274    673 q - - -
          2.68618  4.42225  2.77519  2.73123  3.46354  2.40513  3.72494  3.29354  2.67741  2.69355  4.24690  2.90347  2.73739  3.18146  2.89801  2.37887  2.77519  2.98518  4.58477  3.61503
          0.01399  4.67237  5.39471  0.61958  0.77255  0.48576  0.95510
    534   4.19622  5.45651  5.47620  5.17999  3.66156  4.99832  5.61229  2.95154  4.96133  0.28762  3.53747  5.39730  5.33720  5.11586  4.98146  4.77748  4.47166  3.18174  5.75174  4.64198    674 L - - -
          2.68618  4.42225  2.77519  2.73123  3.46354  2.40513  3.72494  3.29354  2.67741  2.69355  4.24690  2.90347  2.73739  3.18146  2.89801  2.37887  2.77519  2.98518  4.58477  3.61503
          0.01399  4.67237  5.39471  0.61958  0.77255  0.48576  0.95510
    535   3.80353  5.14334  5.33484  4.84098  3.42255  4.93984  5.29759  2.62626  4.54297  1.61574  0.70338  5.05551  5.17392  4.73675  4.62995  4.37581  4.05255  2.79670  5.53849  4.40134    675 m - - -
          2.68618  4.42225  2.77519  2.73123  3.46354  2.40513  3.72494  3.29354  2.67741  2.69355  4.24690  2.90347  2.73739  3.18146  2.89801  2.37887  2.77519  2.98518  4.58477  3.61503
          0.01399  4.67237  5.39471  0.61958  0.77255  0.48576  0.95510
    536   2.60858  3.15121  3.41544  2.85672  3.48316  3.65114  3.91999  3.23707  2.82777  2.81661  3.78406  3.31598  4.05409  1.71925  3.23703  2.50637  2.23465  2.97570  5.24569  3.97598    676 q - - -
          2.68618  4.42225  2.77519  2.73123  3.46354  2.40513  3.72494  3.29354  2.67741  2.69355  4.24690  2.90347  2.73739  3.18146  2.89801  2.37887  2.77519  2.98518  4.58477  3.61503
          0.01399  4.67237  5.39471  0.61958  0.77255  0.48576  0.95510
    537   3.39754  4.66554  5.34721  4.84917  4.04430  4.83955  5.48134  1.22906  4.75477  2.62233  3.83999  4.98830  5.14591  5.00328  4.91365  4.23255  2.52697  0.94890  5.95461  4.73847    677 v - - -
          2.68618  4.42225  2.77519  2.73123  3.46354  2.40513  3.72494  3.29354  2.67741  2.69355  4.24690  2.90347  2.73739  3.18146  2.89801  2.37887  2.77519  2.98518  4.58477  3.61503
          0.01399  4.67237  5.39471  0.61958  0.77255  0.48576  0.95510
    538   3.12186  5.43224  3.45337  2.83021  4.85176  3.54413  3.69291  4.24534  1.64827  3.68869  4.49643  3.30557  2.00527  2.89549  1.54561  3.09574  3.31413  3.87265  5.75949  4.49912    678 r - - -
          2.68618  4.42225  2.77519  2.73123  3.46354  2.40513  3.72494  3.29354  2.67741  2.69355  4.24690  2.90347  2.73739  3.18146  2.89801  2.37887  2.77519  2.98518  4.58477  3.61503
          0.01399  4.67237  5.39471  0.61958  0.77255  0.48576  0.95510
    539   3.04858  5.32819  3.16609  2.73820  4.71823  1.41484  3.76150  4.16071  2.50070  3.66570  4.48093  3.23984  4.15177  1.76731  2.48919  3.03802  3.28559  3.78537  5.78844  4.47398    679 g - - -
          2.68618  4.42225  2.77519  2.73123  3.46354  2.40513  3.72494  3.29354  2.67741  2.69355  4.24690  2.90347  2.73739  3.18146  2.89801  2.37887  2.77519  2.98518  4.58477  3.61503
          0.01399  4.67237  5.39471  0.61958  0.77255  0.48576  0.95510
    540   3.39037  3.36457  5.41087  4.89204  3.93698  4.85188  5.40840  1.57735  4.78370  2.11413  3.75117  4.99909  5.12629  4.98966  4.89615  4.23242  3.64206  0.80208  5.82390  4.62492    680 v - - -
          2.68618  4.42225  2.77519  2.73123  3.46354  2.40513  3.72494  3.29354  2.67741  2.69355  4.24690  2.90347  2.73739  3.18146  2.89801  2.37887  2.77519  2.98518  4.58477  3.61503
          0.01399  4.67237  5.39471  0.61958  0.77255  0.48576  0.95510
    541   2.63106  4.56789  4.07732  3.80924  4.86524  3.35120  4.81487  4.27638  3.82657  3.98757  4.80765  3.84362  4.13678  4.10775  4.09608  1.09897  1.11670  3.66483  6.21021  5.02248    681 s - - -
          2.68618  4.42225  2.77519  2.73123  3.46354  2.40513  3.72494  3.29354  2.67741  2.69355  4.24690  2.90347  2.73739  3.18146  2.89801  2.37887  2.77519  2.98518  4.58477  3.61503
          0.01399  4.67237  5.39471  0.61958  0.77255  0.48576  0.95510
    542   2.59018  4.85827  3.22021  1.82481  4.08614  2.04267  3.87780  3.17729  2.71836  2.24176  3.96203  3.20985  4.03496  3.06224  3.15875  2.86515  3.03141  3.16003  5.41321  4.10679    682 e - - -
          2.68618  4.42225  2.77519  2.73123  3.46354  2.40513  3.72494  3.29354  2.67741  2.69355  4.24690  2.90347  2.73739  3.18146  2.89801  2.37887  2.77519  2.98518  4.58477  3.61503
          0.01399  4.67237  5.39471  0.61958  0.77255  0.48576  0.95510
    543   3.40710  6.09181  2.05814  0.67330  5.36361  3.59980  4.17605  4.92230  3.23467  4.37464  5.23624  3.04425  4.24669  3.01852  3.86436  3.25830  3.70233  4.46216  6.51700  4.95936    683 E - - -
          2.68618  4.42225  2.77519  2.73123  3.46354  2.40513  3.72494  3.29354  2.67741  2.69355  4.24690  2.90347  2.73739  3.18146  2.89801  2.37887  2.77519  2.98518  4.58477  3.61503
          0.01399  4.67237  5.39471  0.61958  0.77255  0.48576  0.95510
    544   2.67178  4.82356  3.37964  2.80345  4.03686  3.68954  3.88195  2.71696  1.44035  3.05503  3.91527  3.28157  4.07379  3.07714  2.67052  2.91938  2.86234  2.38230  5.35880  4.07965    684 k - - -
          2.68618  4.42225  2.77519  2.73123  3.46354  2.40513  3.72494  3.29354  2.67741  2.69355  4.24690  2.90347  2.73739  3.18146  2.89801  2.37887  2.77519  2.98518  4.58477  3.61503
          0.01399  4.67237  5.39471  0.61958  0.77255  0.48576  0.95510
    545   0.30005  4.81444  4.50351  4.41193  5.07784  3.60652  5.29888  4.35492  4.45614  4.18527  5.16554  4.28907  4.42000  4.71873  4.59256  3.18009  3.51364  3.84079  6.39699  5.33273    685 A - - -
          2.68618  4.42225  2.77519  2.73123  3.46354  2.40513  3.72494  3.29354  2.67741  2.69355  4.24690  2.90347  2.73739  3.18146  2.89801  2.37887  2.77519  2.98518  4.58477  3.61503
          0.01399  4.67237  5.39471  0.61958  0.77255  0.48576  0.95510
    546   2.19726  4.26085  4.70159  4.10044  2.99443  4.05095  4.38290  1.76844  3.92230  1.64803  2.84174  4.16396  4.40031  3.69802  3.98232  3.36050  3.10899  1.92437  4.89877  3.72938    686 l - - -
          2.68618  4.42225  2.77519  2.73123  3.46354  2.40513  3.72494  3.29354  2.67741  2.69355  4.24690  2.90347  2.73739  3.18146  2.89801  2.37887  2.77519  2.98518  4.58477  3.61503
          0.01399  4.67237  5.39471  0.61958  0.77255  0.48576  0.95510
    547   1.49887  4.85524  3.24216  1.97279  4.13654  3.59296  3.87418  3.51093  2.70439  3.16555  3.69263  3.20280  4.01488  3.04897  3.15011  2.53637  2.95696  2.77894  5.44424  4.13295    687 a - - -
          2.68618  4.42225  2.77519  2.73123  3.46354  2.40513  3.72494  3.29354  2.67741  2.69355  4.24690  2.90347  2.73739  3.18146  2.89801  2.37887  2.77519  2.98518  4.58477  3.61503
          0.01399  4.67237  5.39471  0.61958  0.77255  0.48576  0.95510
    548   3.58838  4.79103  5.65000  5.16179  3.98367  5.17091  5.81142  1.11069  5.08814  1.82914  3.72867  5.31880  5.36866  5.27755  5.21566  4.58980  3.84021  1.06095  6.08727  4.91994    688 v - - -
          2.68618  4.42225  2.77519  2.73123  3.46354  2.40513  3.72494  3.29354  2.67741  2.69355  4.24690  2.90347  2.73739  3.18146  2.89801  2.37887  2.77519  2.98518  4.58477  3.61503
          0.01399  4.67237  5.39471  0.61958  0.77255  0.48576  0.95510
    549   2.87767  4.50354  3.90351  3.32830  3.56311  3.89858  4.15726  2.65821  3.20560  1.82780  3.46282  3.69293  4.26392  1.80580  3.34972  3.16281  3.10832  1.84657  5.10122  3.89224    689 q - - -
          2.68618  4.42225  2.77519  2.73123  3.46354  2.40513  3.72494  3.29354  2.67741  2.69355  4.24690  2.90347  2.73739  3.18146  2.89801  2.37887  2.77519  2.98518  4.58477  3.61503
          0.01399  4.67237  5.39471  0.61958  0.77255  0.48576  0.95510
    550   2.70758  5.28090  1.82327  2.38166  4.62116  3.35972  3.73307  4.10457  2.03280  3.41989  4.32452  2.64825  3.93646  2.73489  2.58163  2.40829  3.01021  3.66930  5.71441  4.30455    690 d - - -
          2.68618  4.42225  2.77519  2.73123  3.46354  2.40513  3.72494  3.29354  2.67741  2.69355  4.24690  2.90347  2.73739  3.18146  2.89801  2.37887  2.77519  2.98518  4.58477  3.61503
          0.01399  4.67237  5.39471  0.61958  0.77255  0.48576  0.95510
    551   2.75796  4.42376  3.28887  2.89302  3.76781  3.68687  3.68751  2.82949  2.67684  2.20313  2.87613  3.34549  4.06958  2.82508  1.97284  2.88969  2.98923  2.50368  5.17125  3.91240    691 r - - -
          2.68618  4.42225  2.77519  2.73123  3.46354  2.40513  3.72494  3.29354  2.67741  2.69355  4.24690  2.90347  2.73739  3.18146  2.89801  2.37887  2.77519  2.98518  4.58477  3.61503
          0.01399  4.67237  5.39471  0.61958  0.77255  0.48576  0.95510
    552   4.78351  5.67882  5.59910  5.55843  1.47268  5.23935  3.84196  4.36368  5.32701  3.50513  4.87630  4.75673  5.48543  4.94012  5.09964  4.64599  4.97007  4.31081  1.93616  0.75690    692 y - - -
          2.68618  4.42225  2.77519  2.73123  3.46354  2.40513  3.72494  3.29354  2.67741  2.69355  4.24690  2.90347  2.73739  3.18146  2.89801  2.37887  2.77519  2.98518  4.58477  3.61503
          0.01399  4.67237  5.39471  0.61958  0.77255  0.48576  0.95510
    553   2.87114  5.08418  3.13544  2.75103  4.65889  3.28368  4.00894  4.10093  2.09121  3.65527  4.45667  3.15598  1.31224  3.15637  3.15755  2.21418  3.17716  3.67935  5.83241  4.49922    693 p - - -
          2.68618  4.42225  2.77519  2.73123  3.46354  2.40513  3.72494  3.29354  2.67741  2.69355  4.24690  2.90347  2.73739  3.18146  2.89801  2.37887  2.77519  2.98518  4.58477  3.61503
          0.01399  4.67237  5.39471  0.61958  0.77255  0.48576  0.95510
    554   2.71824  4.61982  4.14345  3.99027  4.84181  3.41652  4.95555  4.15051  3.97704  3.97414  4.87640  3.96385  4.22098  4.30286  4.17777  2.74443  0.47962  3.61834  6.23636  5.03787    694 T - - -
          2.68618  4.42225  2.77519  2.73123  3.46354  2.40513  3.72494  3.29354  2.67741  2.69355  4.24690  2.90347  2.73739  3.18146  2.89801  2.37887  2.77519  2.98518  4.58477  3.61503
          0.01399  4.67237  5.39471  0.61958  0.77255  0.48576  0.95510
    555   2.88589  4.46108  4.41342  3.83940  2.70993  4.09392  4.40844  2.58981  3.72512  1.47311  3.33971  4.07119  1.65978  3.93779  3.91557  3.39223  3.22560  2.38334  5.04625  3.85689    695 l - - -
          2.68618  4.42225  2.77519  2.73123  3.46354  2.40513  3.72494  3.29354  2.67741  2.69355  4.24690  2.90347  2.73739  3.18146  2.89801  2.37887  2.77519  2.98518  4.58477  3.61503
          0.01399  4.67237  5.39471  0.61958  0.77255  0.48576  0.95510
    556   2.27049  4.62343  3.43285  2.86984  3.33475  3.67810  3.56427  2.92947  2.31536  2.15827  3.65327  3.11352  3.56575  3.02499  3.01871  2.64091  2.98617  2.70974  5.18413  2.97514    696 l - - -
          2.68618  4.42225  2.77519  2.73123  3.46354  2.40513  3.72494  3.29354  2.67741  2.69355  4.24690  2.90347  2.73739  3.18146  2.89801  2.37887  2.77519  2.98518  4.58477  3.61503
          0.01399  4.67237  5.39471  0.61958  0.77255  0.48576  0.95510
    557   2.76322  5.31160  2.37104  2.22167  4.64196  3.54034  3.12428  4.12371  2.45694  3.61009  4.36024  2.90696  3.96012  2.75759  2.92543  1.49882  2.98462  3.69512  5.74939  4.33676    697 s - - -
          2.68618  4.42225  2.77519  2.73123  3.46354  2.40513  3.72494  3.29354  2.67741  2.69355  4.24690  2.90347  2.73739  3.18146  2.89801  2.37887  2.77519  2.98518  4.58477  3.61503
          0.01399  4.67237  5.39471  0.61958  0.77255  0.48576  0.95510
    558   3.99017  5.20055  5.82757  5.26307  2.17713  5.33162  5.44996  2.28778  5.12341  0.55854  3.11814  5.43958  5.35001  4.97201  5.06693  4.72204  4.18847  2.85200  5.45104  4.32538    698 L - - -
          2.68618  4.42225  2.77519  2.73123  3.46354  2.40513  3.72494  3.29354  2.67741  2.69355  4.24690  2.90347  2.73739  3.18146  2.89801  2.37887  2.77519  2.98518  4.58477  3.61503
          0.01399  4.67237  5.39471  0.61958  0.77255  0.48576  0.95510
    559   1.76952  4.36486  4.79469  4.19996  2.82957  4.18364  4.52076  2.20576  4.03389  1.49557  2.97192  4.28687  4.51616  4.18031  4.10394  3.49723  3.22301  1.89066  5.01929  3.86028    699 l - - -
          2.68618  4.42225  2.77519  2.73123  3.46354  2.40513  3.72494  3.29354  2.67741  2.69355  4.24690  2.90347  2.73739  3.18146  2.89801  2.37887  2.77519  2.98518  4.58477  3.61503
          0.01399  4.67237  5.39471  0.61958  0.77255  0.48576  0.95510
    560   2.30425  5.25668  2.61594  2.16735  4.59839  3.47234  3.56773  4.08167  2.04402  3.56025  3.98021  2.72793  3.92237  2.71210  2.22445  2.49397  2.83029  3.64555  5.69106  4.28256    700 k - - -
          2.68618  4.42225  2.77519  2.73123  3.46354  2.40513  3.72494  3.29354  2.67741  2.69355  4.24690  2.90347  2.73739  3.18146  2.89801  2.37887  2.77519  2.98518  4.58477  3.61503
          0.01399  4.67237  5.39471  0.61958  0.77255  0.48576  0.95510
    561   1.22927  4.60181  3.47965  2.88564  3.23177  3.27237  3.97826  3.18486  2.93383  2.87771  3.75342  3.21242  4.08359  3.25094  3.32395  2.64045  3.01030  2.93103  5.21268  3.53452    701 a - - -
          2.68618  4.42225  2.77519  2.73123  3.46354  2.40513  3.72494  3.29354  2.67741  2.69355  4.24690  2.90347  2.73739  3.18146  2.89801  2.37887  2.77519  2.98518  4.58477  3.61503
          0.01399  4.67237  5.39471  0.61958  0.77255  0.48576  0.95510
    562   4.72155  5.66355  5.53262  5.46256  1.33664  5.20019  3.86580  4.28026  5.24708  3.42861  4.80790  4.74787  5.46094  4.91750  5.06044  4.61725  4.91954  4.24403  3.94150  0.59237    702 Y - - -
          2.68618  4.42225  2.77519  2.73123  3.46354  2.40513  3.72494  3.29354  2.67741  2.69355  4.24690  2.90347  2.73739  3.18146  2.89801  2.37887  2.77519  2.98518  4.58477  3.61503
          0.01399  4.67237  5.39471  0.61958  0.77255  0.48576  0.95510
    563   2.57182  5.27528  2.29203  2.00556  4.61495  3.53098  3.13726  4.09887  2.30119  3.57802  4.31853  2.91234  3.93231  2.78200  2.79267  1.91708  2.88987  3.66324  5.70997  4.29925    703 s - - -
          2.68618  4.42225  2.77519  2.73123  3.46354  2.40513  3.72494  3.29354  2.67741  2.69355  4.24690  2.90347  2.73739  3.18146  2.89801  2.37887  2.77519  2.98518  4.58477  3.61503
          0.01399  4.67237  5.39471  0.61958  0.77255  0.48576  0.95510
    564   1.92381  4.90847  3.18484  2.30952  3.85987  3.59641  3.34981  3.46111  2.61561  2.25630  3.76626  2.88130  3.98545  2.80202  2.73566  2.80224  2.68045  3.23316  5.41998  4.09581    704 a - - -
          2.68618  4.42225  2.77519  2.73123  3.46354  2.40513  3.72494  3.29354  2.67741  2.69355  4.24690  2.90347  2.73739  3.18146  2.89801  2.37887  2.77519  2.98518  4.58477  3.61503
          0.01399  4.67237  5.39471  0.61958  0.77255  0.48576  0.95510
    565   2.69433  1.91358  3.98278  3.04529  3.43020  3.81945  4.10177  2.63824  3.14640  1.69601  3.42840  3.45698  4.19312  3.40169  3.55477  3.09200  2.99521  2.57411  4.91911  3.50854    705 l - - -
          2.68611  4.42239  2.77508  2.73137  3.46368  2.40459  3.72479  3.29368  2.67755  2.69369  4.24704  2.90343  2.73743  3.18160  2.89815  2.37885  2.77514  2.98532  4.58491  3.61517
          0.65683  1.72091  1.19534  0.95028  0.48879  0.48576  0.95510
    566   2.95151  5.51831  1.76986  1.31771  4.81801  3.39397  3.48482  4.32726  2.72541  3.80765  4.60600  2.72364  3.94401  2.95568  3.28119  2.86109  2.87806  3.89195  5.95640  4.48193    710 e - - -
          2.68618  4.42225  2.77519  2.73123  3.46354  2.40513  3.72494  3.29354  2.67741  2.69355  4.24690  2.90347  2.73739  3.18146  2.89801  2.37887  2.77519  2.98518  4.58477  3.61503
          0.01999  4.31846  5.04080  0.61958  0.77255  0.67211  0.71463
    567   2.42197  5.13620  2.78857  2.35630  4.45261  2.12731  3.67097  3.91828  2.25391  3.42972  4.18821  2.75545  3.87044  2.46382  2.83285  2.57062  2.77226  3.37555  5.58817  4.19501    711 g - - -
          2.68618  4.42225  2.77519  2.73123  3.46354  2.40513  3.72494  3.29354  2.67741  2.69355  4.24690  2.90347  2.73739  3.18146  2.89801  2.37887  2.77519  2.98518  4.58477  3.61503
          0.01746  4.45255  5.17489  0.61958  0.77255  0.43351  1.04478
    568   2.27150  5.25517  1.91103  2.41049  4.59255  2.65706  3.75246  4.06950  2.51856  3.56684  4.32121  2.68848  3.53779  2.78714  3.01597  2.36617  2.70829  3.64664  5.71476  4.30737    712 d - - -
          2.68618  4.42225  2.77519  2.73123  3.46354  2.40513  3.72494  3.29354  2.67741  2.69355  4.24690  2.90347  2.73739  3.18146  2.89801  2.37887  2.77519  2.98518  4.58477  3.61503
          0.01478  4.61773  5.34007  0.61958  0.77255  0.54352  0.86918
    569   2.69404  4.82500  3.21984  2.39851  4.03317  3.40794  3.81164  3.16119  2.26285  2.76070  3.81200  3.16385  3.38461  2.99055  2.88907  2.61469  2.25138  2.24414  5.34971  4.04112    713 v - - -
          2.68618  4.42225  2.77519  2.73123  3.46354  2.40513  3.72494  3.29354  2.67741  2.69355  4.24690  2.90347  2.73739  3.18146  2.89801  2.37887  2.77519  2.98518  4.58477  3.61503
          0.01456  4.63229  5.35464  0.61958  0.77255  0.50770  0.92099
    570   2.67651  3.95526  2.91693  2.17991  4.06987  3.52491  3.54931  4.02306  2.01269  3.39734  4.26309  2.68825  2.79148  2.70780  2.45292  2.40097  2.93869  3.60066  5.66022  4.25899    714 k - - -
          2.68618  4.42225  2.77519  2.73123  3.46354  2.40513  3.72494  3.29354  2.67741  2.69355  4.24690  2.90347  2.73739  3.18146  2.89801  2.37887  2.77519  2.98518  4.58477  3.61503
          0.01431  4.64991  5.37225  0.61958  0.77255  0.52991  0.88833
    571   1.96796  5.22546  2.72017  2.12125  4.55762  3.52480  3.71316  3.76695  2.03499  3.52491  4.26972  2.88650  3.91823  2.70372  2.46885  2.65885  2.86704  3.44719  5.66563  4.01359    715 a - - -
          2.68618  4.42225  2.77519  2.73123  3.46354  2.40513  3.72494  3.29354  2.67741  2.69355  4.24690  2.90347  2.73739  3.18146  2.89801  2.37887  2.77519  2.98518  4.58477  3.61503
          0.01431  4.64991  5.37225  0.61958  0.77255  0.52991  0.88833
    572   2.56946  5.28286  2.73142  2.07838  4.62403  3.34159  3.73093  4.10695  1.89718  3.58446  4.32711  2.99806  3.93495  1.85116  2.84208  2.58584  3.01236  3.67192  5.71464  4.30564    716 q - - -
          2.68618  4.42225  2.77519  2.73123  3.46354  2.40513  3.72494  3.29354  2.67741  2.69355  4.24690  2.90347  2.73739  3.18146  2.89801  2.37887  2.77519  2.98518  4.58477  3.61503
          0.01431  4.64991  5.37225  0.61958  0.77255  0.52991  0.88833
    573   2.62188  5.25851  2.95232  1.74368  4.60135  3.53654  3.71920  3.73602  2.03631  3.55846  4.30177  2.91832  3.93097  2.23373  2.39127  2.66022  2.99841  3.64839  5.68821  4.28769    717 e - - -
          2.68618  4.42225  2.77519  2.73123  3.46354  2.40513  3.72494  3.29354  2.67741  2.69355  4.24690  2.90347  2.73739  3.18146  2.89801  2.37887  2.77519  2.98518  4.58477  3.61503
          0.01431  4.64991  5.37225  0.61958  0.77255  0.52991  0.88833
    574   2.69441  5.22145  2.66420  1.51099  4.54719  3.41029  3.72307  4.02011  2.36181  2.81485  4.26800  2.83917  3.92575  2.70629  2.80018  2.72640  2.80611  3.39427  5.66505  4.26520    718 e - - -
          2.68618  4.42225  2.77519  2.73123  3.46354  2.40513  3.72494  3.29354  2.67741  2.69355  4.24690  2.90347  2.73739  3.18146  2.89801  2.37887  2.77519  2.98518  4.58477  3.61503
          0.01431  4.64991  5.37225  0.61958  0.77255  0.52991  0.88833
    575   3.40035  4.73253  5.17668  4.58306  2.71925  4.62521  4.92339  2.43275  4.42769  1.23249  1.30270  4.72242  4.85619  4.48304  4.47012  3.95481  3.08294  2.64854  5.25015  4.16969    719 l - - -
          2.68618  4.42225  2.77519  2.73123  3.46354  2.40513  3.72494  3.29354  2.67741  2.69355  4.24690  2.90347  2.73739  3.18146  2.89801  2.37887  2.77519  2.98518  4.58477  3.61503
          0.01431  4.64991  5.37225  0.61958  0.77255  0.52991  0.88833
    576   3.68359  4.93535  5.58352  5.00906  3.42803  5.04236  5.38801  2.19631  4.87270  0.81091  2.32859  5.17441  5.17426  4.85425  4.87981  4.41037  3.90115  1.71874  5.54779  4.53373    720 l - - -
          2.68618  4.42225  2.77519  2.73123  3.46354  2.40513  3.72494  3.29354  2.67741  2.69355  4.24690  2.90347  2.73739  3.18146  2.89801  2.37887  2.77519  2.98518  4.58477  3.61503
          0.01431  4.64991  5.37225  0.61958  0.77255  0.52991  0.88833
    577   2.62831  4.49265  3.58595  3.01925  2.95007  3.71613  3.71731  2.93632  2.54170  2.15732  2.84555  3.43576  4.09621  3.05235  2.39705  2.49214  2.92018  2.69147  4.71472  3.40832    721 l - - -
          2.68618  4.42225  2.77519  2.73123  3.46354  2.40513  3.72494  3.29354  2.67741  2.69355  4.24690  2.90347  2.73739  3.18146  2.89801  2.37887  2.77519  2.98518  4.58477  3.61503
          0.01431  4.64991  5.37225  0.61958  0.77255  0.52991  0.88833
    578   2.69746  5.26026  2.56239  2.28080  4.60177  3.34141  3.50048  4.08592  2.05451  3.56375  4.30254  2.33288  3.91942  2.74117  2.74561  2.02013  2.74422  3.64912  5.69429  4.28421    722 s - - -
          2.68618  4.42225  2.77519  2.73123  3.46354  2.40513  3.72494  3.29354  2.67741  2.69355  4.24690  2.90347  2.73739  3.18146  2.89801  2.37887  2.77519  2.98518  4.58477  3.61503
          0.01431  4.64991  5.37225  0.61958  0.77255  0.52991  0.88833
    579   2.59837  5.19829  3.03078  2.13974  4.51983  3.44441  3.72245  3.98600  2.16953  3.49133  3.70451  3.01524  3.92915  2.00034  2.44804  2.72994  2.43440  3.26603  5.64340  4.25237    723 q - - -
          2.68618  4.42225  2.77519  2.73123  3.46354  2.40513  3.72494  3.29354  2.67741  2.69355  4.24690  2.90347  2.73739  3.18146  2.89801  2.37887  2.77519  2.98518  4.58477  3.61503
          0.01431  4.64991  5.37225  0.61958  0.77255  0.52991  0.88833
    580   2.76057  4.20167  4.36278  3.76984  2.49915  3.63081  4.20020  2.18715  3.62716  1.90157  2.80941  3.92107  4.25285  3.82387  3.76176  1.91520  2.78876  2.39156  4.81919  3.63322    724 l - - -
          2.68618  4.42225  2.77519  2.73123  3.46354  2.40513  3.72494  3.29354  2.67741  2.69355  4.24690  2.90347  2.73739  3.18146  2.89801  2.37887  2.77519  2.98518  4.58477  3.61503
          0.01431  4.64991  5.37225  0.61958  0.77255  0.52991  0.88833
    581   2.60527  4.38516  2.78743  2.45714  4.53674  2.90814  3.71626  4.00944  1.87379  3.50771  4.01589  2.14256  3.78875  2.77091  2.84351  2.40914  2.79433  3.59091  5.65470  4.25570    725 k - - -
          2.68618  4.42225  2.77519  2.73123  3.46354  2.40513  3.72494  3.29354  2.67741  2.69355  4.24690  2.90347  2.73739  3.18146  2.89801  2.37887  2.77519  2.98518  4.58477  3.61503
          0.01431  4.64991  5.37225  0.61958  0.77255  0.45911  0.99925
    582   2.67822  3.12947  2.61154  2.55611  4.28238  3.56970  2.84043  3.59344  2.55200  3.17890  3.48765  1.97366  3.96074  2.78307  3.02375  2.62401  2.79542  3.30105  5.51239  4.16087    726 n - - -
          2.68618  4.42225  2.77519  2.73123  3.46354  2.40513  3.72494  3.29354  2.67741  2.69355  4.24690  2.90347  2.73739  3.18146  2.89801  2.37887  2.77519  2.98518  4.58477  3.61503
          0.07824  4.67237  2.71952  0.61958  0.77255  0.48576  0.95510
    583   2.32177  4.45768  3.60227  2.90483  3.59538  2.56398  3.96254  2.95644  2.98936  1.92727  3.31828  3.44315  3.78015  2.78383  3.34458  2.95386  2.96424  2.25650  5.03923  3.38277    727 l - - -
          2.68618  4.42225  2.77519  2.73123  3.46354  2.40513  3.72494  3.29354  2.67741  2.69355  4.24690  2.90347  2.73739  3.18146  2.89801  2.37887  2.77519  2.98518  4.58477  3.61503
          0.22989  4.60904  1.63261  0.61958  0.77255  0.60328  0.79190
    584   2.66056  4.34583  3.59749  2.90030  3.05968  3.54876  3.73401  2.58775  2.97054  2.42565  3.45076  3.41656  2.67893  3.23605  2.76458  2.90436  2.89225  1.94694  4.93193  3.70407    728 v - - -
          2.68618  4.42225  2.77519  2.73123  3.46354  2.40513  3.72494  3.29354  2.67741  2.69355  4.24690  2.90347  2.73739  3.18146  2.89801  2.37887  2.77519  2.98518  4.58477  3.61503
          0.01845  4.39760  5.11995  0.61958  0.77255  0.88333  0.53342
    585   2.63189  4.63763  3.04007  2.72589  3.88692  1.80722  3.83791  3.25861  2.71258  2.21742  3.73998  3.19290  3.95751  3.05705  2.98337  2.78930  2.69893  2.98120  5.24843  3.96817    729 g - - -
          2.68618  4.42225  2.77519  2.73123  3.46354  2.40513  3.72494  3.29354  2.67741  2.69355  4.24690  2.90347  2.73739  3.18146  2.89801  2.37887  2.77519  2.98518  4.58477  3.61503
          0.01845  4.39760  5.11995  0.61958  0.77255  0.88333  0.53342
    586   2.48412  5.12843  3.00076  2.44804  4.45447  3.49534  3.56183  3.90557  2.30661  3.41428  4.18390  2.39749  3.88860  2.12988  2.08089  2.58723  2.95375  3.35470  5.56463  4.19756    730 r - - -
          2.68618  4.42225  2.77519  2.73123  3.46354  2.40513  3.72494  3.29354  2.67741  2.69355  4.24690  2.90347  2.73739  3.18146  2.89801  2.37887  2.77519  2.98518  4.58477  3.61503
          0.01845  4.39760  5.11995  0.61958  0.77255  0.88333  0.53342
    587   3.17652  5.40128  3.57555  2.88309  4.88440  3.52703  3.75115  4.22884  1.18641  3.63367  4.47123  3.31119  4.17310  2.60414  1.57260  3.14935  3.22348  3.87936  5.66007  4.47226    731 k - - -
          2.68618  4.42225  2.77519  2.73123  3.46354  2.40513  3.72494  3.29354  2.67741  2.69355  4.24690  2.90347  2.73739  3.18146  2.89801  2.37887  2.77519  2.98518  4.58477  3.61503
          0.01845  4.39760  5.11995  0.61958  0.77255  0.83276  0.57066
    588   2.61317  4.63794  3.06715  2.55354  4.46785  3.50235  3.74950  3.90107  1.40889  3.43527  4.22549  2.20316  3.93693  2.87604  2.81965  2.61591  3.00988  3.51157  5.59642  4.25750    732 k - - -
          2.68618  4.42225  2.77519  2.73123  3.46354  2.40513  3.72494  3.29354  2.67741  2.69355  4.24690  2.90347  2.73739  3.18146  2.89801  2.37887  2.77519  2.98518  4.58477  3.61503
          0.01808  4.41806  5.14041  0.61958  0.77255  0.30682  1.33099
    589   3.06677  4.40627  4.97305  4.38623  3.09036  4.31011  4.67212  1.24356  4.21383  1.84600  3.29758  4.44180  4.63387  4.35589  4.26446  3.51311  3.30156  1.57077  5.13698  3.61819    733 i - - -
          2.68618  4.42225  2.77519  2.73123  3.46354  2.40513  3.72494  3.29354  2.67741  2.69355  4.24690  2.90347  2.73739  3.18146  2.89801  2.37887  2.77519  2.98518  4.58477  3.61503
          0.01399  4.67237  5.39471  0.61958  0.77255  0.48576  0.95510
    590   2.51319  4.09326  2.92255  2.66797  4.45102  1.82859  3.89050  3.89377  2.68136  3.46334  4.24812  2.44264  3.98140  3.02658  3.14895  2.09744  2.46690  3.48941  5.66472  4.31628    734 g - - -
          2.68618  4.42225  2.77519  2.73123  3.46354  2.40513  3.72494  3.29354  2.67741  2.69355  4.24690  2.90347  2.73739  3.18146  2.89801  2.37887  2.77519  2.98518  4.58477  3.61503
          0.01399  4.67237  5.39471  0.61958  0.77255  0.48576  0.95510
    591   2.03701  5.14256  3.07756  2.53714  4.50054  3.07111  3.77740  3.95534  1.66269  3.48290  4.25154  2.97847  2.70863  2.89293  2.90922  2.52044  3.01412  3.50190  5.65172  4.27693    735 k - - -
          2.68618  4.42225  2.77519  2.73123  3.46354  2.40513  3.72494  3.29354  2.67741  2.69355  4.24690  2.90347  2.73739  3.18146  2.89801  2.37887  2.77519  2.98518  4.58477  3.61503
          0.01399  4.67237  5.39471  0.61958  0.77255  0.48576  0.95510
    592   1.80798  4.85370  3.16606  2.66856  4.07925  2.86956  3.82744  3.33949  2.65764  3.03437  3.94511  2.99031  3.62270  2.95634  2.98955  2.30106  2.59371  2.62411  5.38768  4.07519    736 a - - -
          2.68618  4.42225  2.77519  2.73123  3.46354  2.40513  3.72494  3.29354  2.67741  2.69355  4.24690  2.90347  2.73739  3.18146  2.89801  2.37887  2.77519  2.98518  4.58477  3.61503
          0.01399  4.67237  5.39471  0.61958  0.77255  0.48576  0.95510
    593   1.80084  4.36761  4.12617  3.80776  3.06458  4.03027  4.34778  2.49701  3.68958  1.24080  3.28605  4.01983  4.38578  3.90093  3.86748  3.32498  3.14336  2.37449  4.99441  3.81318    737 l - - -
          2.68618  4.42225  2.77519  2.73123  3.46354  2.40513  3.72494  3.29354  2.67741  2.69355  4.24690  2.90347  2.73739  3.18146  2.89801  2.37887  2.77519  2.98518  4.58477  3.61503
          0.01399  4.67237  5.39471  0.61958  0.77255  0.48576  0.95510
    594   2.93805  4.98679  3.20810  2.96788  4.82541  3.52320  4.40161  4.34492  3.25439  3.95086  4.80882  3.47121  4.21264  3.27903  3.61105  0.61161  3.36150  3.85291  6.09981  4.77908    738 S - - -
          2.68618  4.42225  2.77519  2.73123  3.46354  2.40513  3.72494  3.29354  2.67741  2.69355  4.24690  2.90347  2.73739  3.18146  2.89801  2.37887  2.77519  2.98518  4.58477  3.61503
          0.01399  4.67237  5.39471  0.61958  0.77255  0.48576  0.95510
    595   2.70305  5.30157  3.07242  1.89701  4.65810  3.58151  3.55693  4.12742  1.89073  3.59607  4.34550  2.92697  3.97275  2.43362  1.98993  2.70622  2.92688  3.69974  5.71292  4.32968    739 k - - -
          2.68618  4.42225  2.77519  2.73123  3.46354  2.40513  3.72494  3.29354  2.67741  2.69355  4.24690  2.90347  2.73739  3.18146  2.89801  2.37887  2.77519  2.98518  4.58477  3.61503
          0.01399  4.67237  5.39471  0.61958  0.77255  0.48576  0.95510
    596   2.80933  5.19921  3.10747  2.54321  4.51828  3.58766  3.75579  3.61407  1.63774  3.31176  4.25389  2.05545  3.97736  2.82532  2.62310  2.72838  2.43570  3.57719  5.63946  4.27414    740 k - - -
          2.68618  4.42225  2.77519  2.73123  3.46354  2.40513  3.72494  3.29354  2.67741  2.69355  4.24690  2.90347  2.73739  3.18146  2.89801  2.37887  2.77519  2.98518  4.58477  3.61503
          0.01399  4.67237  5.39471  0.61958  0.77255  0.48576  0.95510
    597   3.34197  4.64501  5.24301  4.66665  3.05186  4.64116  5.01138  1.03363  4.21306  1.45893  3.15072  4.76764  4.89936  4.61159  4.56107  3.98280  3.57272  2.04738  5.37487  4.25581    741 i - - -
          2.68618  4.42225  2.77519  2.73123  3.46354  2.40513  3.72494  3.29354  2.67741  2.69355  4.24690  2.90347  2.73739  3.18146  2.89801  2.37887  2.77519  2.98518  4.58477  3.61503
          0.01399  4.67237  5.39471  0.61958  0.77255  0.48576  0.95510
    598   1.94599  4.18321  3.98753  3.41140  2.08448  3.57269  3.55105  2.78614  3.32581  2.52092  3.43432  3.70619  4.19798  3.48795  3.58161  2.45714  3.00088  2.58303  4.24805  2.58056    742 a - - -
          2.68618  4.42225  2.77519  2.73123  3.46354  2.40513  3.72494  3.29354  2.67741  2.69355  4.24690  2.90347  2.73739  3.18146  2.89801  2.37887  2.77519  2.98518  4.58477  3.61503
          0.01399  4.67237  5.39471  0.61958  0.77255  0.48576  0.95510
    599   2.77135  5.27889  2.40037  1.84395  4.62268  3.53298  3.55931  4.10726  2.15745  3.58227  4.32110  2.84310  3.93191  2.08877  2.63291  2.73255  3.00285  3.66910  5.71026  3.66103    743 e - - -
          2.68625  4.42232  2.77527  2.73130  3.46329  2.40520  3.72501  3.29361  2.67748  2.69271  4.24697  2.90354  2.73747  3.18153  2.89808  2.37894  2.77527  2.98525  4.58484  3.61510
          0.29322  1.38788  5.39471  0.14244  2.01918  0.48576  0.95510
    600   2.95780  4.46091  4.52832  4.36383  3.68667  4.40376  4.82175  1.72035  4.23109  1.93142  3.59827  4.49137  4.73527  4.43535  4.35511  3.73561  2.83218  1.03773  5.36502  4.17095    745 v - - -
          2.68618  4.42225  2.77519  2.73123  3.46354  2.40513  3.72494  3.29354  2.67741  2.69355  4.24690  2.90347  2.73739  3.18146  2.89801  2.37887  2.77519  2.98518  4.58477  3.61503
          0.01399  4.67237  5.39471  0.61958  0.77255  0.48576  0.95510
    601   4.50954  5.53390  5.47069  5.31790  1.65873  5.10757  3.85817  4.16257  5.09971  3.39998  4.70452  4.69079  5.37291  4.30971  4.95438  4.49461  4.70859  4.08309  0.88573  1.55810    746 w - - -
          2.68618  4.42225  2.77519  2.73123  3.46354  2.40513  3.72494  3.29354  2.67741  2.69355  4.24690  2.90347  2.73739  3.18146  2.89801  2.37887  2.77519  2.98518  4.58477  3.61503
          0.01399  4.67237  5.39471  0.61958  0.77255  0.48576  0.95510
    602   2.58063  2.86293  3.30218  2.77132  4.10458  1.54575  3.55938  3.50300  2.65295  3.14523  3.98430  2.94738  4.03061  3.10045  3.04326  2.59951  3.01968  3.19650  5.42581  4.12956    747 g - - -
          2.68618  4.42225  2.77519  2.73123  3.46354  2.40513  3.72494  3.29354  2.67741  2.69355  4.24690  2.90347  2.73739  3.18146  2.89801  2.37887  2.77519  2.98518  4.58477  3.61503
          0.03004  4.67237  3.89981  0.61958  0.77255  0.48576  0.95510
    603   2.74843  5.05921  2.47005  2.17075  3.89058  3.33336  3.71346  3.89877  1.88362  3.53773  4.27982  2.71681  3.61810  2.81303  2.88807  2.10013  2.81328  3.62205  5.67489  4.26960    748 k - - -
          2.68618  4.42225  2.77519  2.73123  3.46354  2.40513  3.72494  3.29354  2.67741  2.69355  4.24690  2.90347  2.73739  3.18146  2.89801  2.37887  2.77519  2.98518  4.58477  3.61503
          0.30174  4.65654  1.38243  0.61958  0.77255  0.51718  0.90684
    604   2.32338  4.01739  2.73519  2.69668  3.56633  3.32263  3.21773  3.04292  2.67544  2.55864  3.44557  3.07218  3.48850  3.00657  2.95384  2.71430  2.84768  2.76845  5.14409  2.99121    749 a - - -
          2.68618  4.42225  2.77519  2.73123  3.46354  2.40513  3.72494  3.29354  2.67741  2.69355  4.24690  2.90347  2.73739  3.18146  2.89801  2.37887  2.77519  2.98518  4.58477  3.61503
          0.01276  4.36757        *  0.61958  0.77255  0.00000        *
//
