# Supplementary material for: Correction to: Identification of the meiotic toolkit in diatoms and exploration of meiosis-specific SPO11 and RAD51 homologs in the sexual species Pseudo-nitzschia multistriata and Seminavis robusta
Source: BMC Genomics. 2019 Jul 5;20:544. doi: 10.1186/s12864-019-5942-4 (PMC6610888; doi:10.1186/s12864-019-5942-4)
Supplement: Supplementary file 1 — HMM profiles used for Hmmsearch. (ZIP 1469 kb) [file 12864_2019_5942_MOESM1_ESM.zip › Additional file10/NBS1_HMM]

HMMER3/f [3.1b2 | February 2015]
NAME  NBS1_aln
LENG  716
ALPH  amino
RF    no
MM    no
CONS  yes
CS    no
MAP   yes
DATE  Fri Sep  4 09:36:33 2015
NSEQ  102
EFFN  4.703430
CKSUM 3058917983
STATS LOCAL MSV      -12.4724  0.69656
STATS LOCAL VITERBI  -13.2306  0.69656
STATS LOCAL FORWARD   -6.4675  0.69656
HMM          A        C        D        E        F        G        H        I        K        L        M        N        P        Q        R        S        T        V        W        Y   
            m->m     m->i     m->d     i->m     i->i     d->m     d->d
  COMPO   2.69657  4.29874  2.89755  2.50754  3.43136  3.04194  3.71400  2.92520  2.46229  2.62523  3.81874  2.89945  3.34495  2.97423  2.89557  2.40860  2.75799  2.76337  4.86593  3.73805
          2.68618  4.42225  2.77519  2.73123  3.46354  2.40513  3.72494  3.29354  2.67741  2.69355  4.24690  2.90347  2.73739  3.18146  2.89801  2.37887  2.77519  2.98518  4.58477  3.61503
          0.04330  5.29447  3.28715  0.61958  0.77255  0.00000        *
      1   3.18161  4.28834  4.58416  4.42112  3.67159  4.34682  4.71516  2.78940  4.23575  2.66525  1.08809  4.47760  4.71604  4.40385  4.30266  3.66474  3.27568  1.35522  4.79456  4.06481      1 m - - -
          2.68618  4.42225  2.77519  2.73123  3.46354  2.40513  3.72494  3.29354  2.67741  2.69355  4.24690  2.90347  2.73739  3.18146  2.89801  2.37887  2.77519  2.98518  4.58477  3.61503
          0.00776  5.25892  5.98127  0.61958  0.77255  0.60992  0.78394
      2   5.42931  6.50398  6.12347  6.06980  3.94676  5.44160  5.40868  5.41805  5.73304  4.10794  5.96848  5.88197  5.99354  5.98168  5.67270  5.56274  5.78173  5.38309  0.11443  3.90305      2 W - - -
          2.68619  4.42226  2.77520  2.73119  3.46354  2.40513  3.72495  3.29355  2.67741  2.69355  4.24690  2.90347  2.73740  3.18147  2.89801  2.37882  2.77520  2.98519  4.58477  3.61504
          0.37421  3.94536  1.22819  0.45549  1.00550  0.60992  0.78394
      3   2.62050  5.32323  3.25420  2.64149  4.65481  1.64705  3.71658  4.09594  1.64122  3.47828  4.38430  3.21047  4.10940  2.98973  2.47997  2.93512  3.13170  3.52752  5.75622  4.40532      4 k - - -
          2.68613  4.42231  2.77526  2.73110  3.46360  2.40512  3.72501  3.29360  2.67736  2.69348  4.24696  2.90353  2.73737  3.18152  2.89798  2.37890  2.77521  2.98515  4.58483  3.61509
          0.03889  3.36422  5.63836  1.25705  0.33476  0.26889  1.44490
      4   3.82278  5.09938  5.82501  5.24505  3.11517  5.14844  5.51950  1.71661  5.08105  0.76629  3.52072  5.31449  5.37283  5.12012  5.07842  4.17883  4.04999  1.81478  5.79753  4.70991     11 l - - -
          2.68618  4.42225  2.77519  2.73123  3.46354  2.40513  3.72494  3.29354  2.67741  2.69355  4.24690  2.90347  2.73739  3.18146  2.89801  2.37887  2.77519  2.98518  4.58477  3.61503
          0.00776  5.25892  5.98127  0.61958  0.77255  0.60992  0.78394
      5   3.25314  4.60710  5.21301  4.60899  1.73093  4.45712  4.79991  1.64409  4.40775  1.80112  3.62159  4.61443  4.79822  3.96792  4.42337  3.58692  3.48572  1.54860  5.26344  4.09284     12 v - - -
          2.68689  4.42271  2.77526  2.73139  3.46187  2.40544  3.72553  3.29279  2.67812  2.69426  4.24761  2.90289  2.73811  3.18047  2.89743  2.37885  2.77512  2.98581  4.58548  3.61082
          0.32141  1.30066  5.98127  1.54590  0.23968  0.60992  0.78394
      6   2.68904  5.31144  2.33670  2.51059  4.57342  3.84456  4.08681  3.99406  2.89449  2.50000  4.39575  3.36946  1.26872  3.23197  3.36887  2.98953  3.30332  3.18020  5.82003  4.46977     18 p - - -
          2.68618  4.42225  2.77519  2.73123  3.46354  2.40513  3.72494  3.29354  2.67741  2.69355  4.24690  2.90347  2.73739  3.18146  2.89801  2.37887  2.77519  2.98518  4.58477  3.61503
          0.00776  5.25892  5.98127  0.61958  0.77255  0.52593  0.89405
      7   1.66390  4.74186  3.75096  1.83080  3.74571  3.87497  4.29670  2.83068  3.34474  2.74753  3.53535  3.78935  4.41593  3.64275  3.69007  3.28578  3.27822  1.65865  5.33672  4.10573     19 v - - -
          2.68618  4.42225  2.77519  2.73123  3.46354  2.40513  3.72494  3.29354  2.67741  2.69355  4.24690  2.90347  2.73739  3.18146  2.89801  2.37887  2.77519  2.98518  4.58477  3.61503
          0.00764  5.27357  5.99591  0.61958  0.77255  0.56114  0.84527
      8   1.88278  5.54331  1.42890  2.34171  4.88294  3.52947  3.73250  4.36808  2.73940  3.84650  4.58735  3.10758  4.19358  2.94364  3.00720  2.45023  2.85066  3.93141  5.97828  4.56546     20 d - - -
          2.68618  4.42225  2.77519  2.73123  3.46354  2.40513  3.72494  3.29354  2.67741  2.69355  4.24690  2.90347  2.73739  3.18146  2.89801  2.37887  2.77519  2.98518  4.58477  3.61503
          0.10346  5.27357  2.37345  0.61958  0.77255  0.56114  0.84527
      9   3.01108  5.34084  3.35911  2.38457  4.95388  1.25563  4.33691  4.03123  3.17735  3.97384  4.76739  3.50745  1.59646  3.48739  3.65006  2.56296  3.44571  3.96614  6.16821  4.81137     21 g - - -
          2.68618  4.42225  2.77519  2.73123  3.46354  2.40513  3.72494  3.29354  2.67741  2.69355  4.24690  2.90347  2.73739  3.18146  2.89801  2.37887  2.77519  2.98518  4.58477  3.61503
          0.00841  5.17852  5.90087  0.61958  0.77255  0.71043  0.67616
     10   2.75375  5.33153  2.78105  2.72504  4.62001  3.76752  3.38479  3.87803  2.09689  1.89978  4.38790  3.12669  2.37269  3.08086  3.20440  2.11931  3.20071  3.43817  5.79991  4.42621     22 l - - -
          2.68618  4.42225  2.77519  2.73123  3.46354  2.40513  3.72494  3.29354  2.67741  2.69355  4.24690  2.90347  2.73739  3.18146  2.89801  2.37887  2.77519  2.98518  4.58477  3.61503
          0.00821  5.20193  5.92428  0.61958  0.77255  0.49174  0.94562
     11   1.83532  5.18987  3.19203  2.80473  4.42561  3.71328  3.12142  2.21901  2.84750  3.36384  4.26335  3.37189  2.99279  3.19654  3.05746  1.71471  3.23499  3.52072  5.69670  4.36479     23 s - - -
          2.68618  4.42225  2.77519  2.73123  3.46354  2.40513  3.72494  3.29354  2.67741  2.69355  4.24690  2.90347  2.73739  3.18146  2.89801  2.37887  2.77519  2.98518  4.58477  3.61503
          0.04039  5.25853  3.37017  0.61958  0.77255  0.48776  0.95191
     12   2.70289  5.28379  3.34305  2.78610  4.54865  1.42873  3.03099  3.98139  2.78113  2.99891  4.11180  2.87622  4.02650  3.04202  2.83582  2.35645  3.16568  3.63067  5.76793  3.25827     24 g - - -
          2.68615  4.42196  2.77528  2.73064  3.46362  2.40521  3.72503  3.29363  2.67749  2.69363  4.24698  2.90355  2.73748  3.18125  2.89809  2.37876  2.77528  2.98527  4.58485  3.61512
          0.07478  2.92998  3.98171  1.03896  0.43668  0.49734  0.93686
     13   2.81110  5.48737  3.24819  1.53723  3.27197  2.20600  3.39915  4.30493  2.11706  3.78903  4.53033  3.18227  4.16494  2.97471  2.91974  2.33211  3.22716  3.87394  5.92430  4.51857     31 e - - -
          2.68618  4.42225  2.77519  2.73123  3.46354  2.40513  3.72494  3.29354  2.67741  2.69355  4.24690  2.90347  2.73739  3.18146  2.89801  2.37887  2.77519  2.98518  4.58477  3.61503
          0.00776  5.25908  5.98143  0.61958  0.77255  0.45028  1.01459
     14   3.03756  5.49770  1.90742  1.56508  4.81908  2.93332  3.71315  2.54305  2.75634  3.79283  4.54593  3.27640  4.20362  2.44676  3.24791  3.00772  3.27019  2.98316  5.94372  4.54344     32 e - - -
          2.68618  4.42225  2.77519  2.73123  3.46354  2.40513  3.72494  3.29354  2.67741  2.69355  4.24690  2.90347  2.73739  3.18146  2.89801  2.37887  2.77519  2.98518  4.58477  3.61503
          0.00754  5.28771  6.01006  0.61958  0.77255  0.51093  0.91614
     15   3.03207  2.78297  3.35451  2.70566  4.72170  3.81985  4.03885  4.17149  1.60064  3.70968  4.48303  3.15231  2.01632  3.15700  3.25919  2.03657  2.76503  3.78354  5.88893  4.51763     33 k - - -
          2.68618  4.42225  2.77519  2.73123  3.46354  2.40513  3.72494  3.29354  2.67741  2.69355  4.24690  2.90347  2.73739  3.18146  2.89801  2.37887  2.77519  2.98518  4.58477  3.61503
          0.00754  5.28771  6.01006  0.61958  0.77255  0.51093  0.91614
     16   3.21132  2.43898  4.39548  3.82965  2.82543  4.24143  4.08543  3.23818  2.38036  2.95011  3.87954  4.10166  4.61426  3.97968  3.95370  2.89604  3.44368  3.03670  5.06310  1.08670     34 y - - -
          2.68618  4.42225  2.77519  2.73123  3.46354  2.40513  3.72494  3.29354  2.67741  2.69355  4.24690  2.90347  2.73739  3.18146  2.89801  2.37887  2.77519  2.98518  4.58477  3.61503
          0.00754  5.28771  6.01006  0.61958  0.77255  0.51093  0.91614
     17   2.23320  2.54954  3.89396  3.32360  3.66644  4.02466  3.70288  3.32589  3.24183  3.02995  3.91949  3.73854  4.40464  3.23086  1.80867  3.26878  3.29502  3.09637  5.36555  1.70043     35 y - - -
          2.68618  4.42225  2.77519  2.73123  3.46354  2.40513  3.72494  3.29354  2.67741  2.69355  4.24690  2.90347  2.73739  3.18146  2.89801  2.37887  2.77519  2.98518  4.58477  3.61503
          0.00754  5.28771  6.01006  0.61958  0.77255  0.51093  0.91614
     18   4.59369  5.74209  6.58689  6.01988  2.77039  6.07610  6.29798  1.15608  5.90756  0.69692  3.56404  6.25358  5.97220  5.63785  5.78474  5.51096  4.78590  3.19870  6.12623  5.16436     36 l - - -
          2.68618  4.42225  2.77519  2.73123  3.46354  2.40513  3.72494  3.29354  2.67741  2.69355  4.24690  2.90347  2.73739  3.18146  2.89801  2.37887  2.77519  2.98518  4.58477  3.61503
          0.00754  5.28771  6.01006  0.61958  0.77255  0.51093  0.91614
     19   3.22874  4.76944  4.42883  3.85528  1.66602  4.26725  4.42671  3.20617  2.87030  1.39673  3.83682  4.12901  4.63166  2.01370  3.92839  3.54650  3.45757  3.02699  5.12018  3.12573     37 l - - -
          2.68618  4.42225  2.77519  2.73123  3.46354  2.40513  3.72494  3.29354  2.67741  2.69355  4.24690  2.90347  2.73739  3.18146  2.89801  2.37887  2.77519  2.98518  4.58477  3.61503
          0.00754  5.28771  6.01006  0.61958  0.77255  0.51093  0.91614
     20   1.95726  5.28319  3.37215  2.45630  3.34266  3.82888  4.02830  3.97087  2.43006  3.55075  4.34785  2.95086  4.21966  3.16368  3.03250  2.29148  1.81587  3.11689  5.77152  3.18167     38 t - - -
          2.68618  4.42225  2.77519  2.73123  3.46354  2.40513  3.72494  3.29354  2.67741  2.69355  4.24690  2.90347  2.73739  3.18146  2.89801  2.37887  2.77519  2.98518  4.58477  3.61503
          0.00754  5.28771  6.01006  0.61958  0.77255  0.51093  0.91614
     21   3.01205  3.48965  3.33921  2.71588  3.22716  1.68845  4.01209  4.06891  1.82890  3.62452  4.40671  3.14026  3.09520  3.13555  2.95056  2.48765  2.93934  3.70237  5.82198  4.45534     39 g - - -
          2.68618  4.42225  2.77519  2.73123  3.46354  2.40513  3.72494  3.29354  2.67741  2.69355  4.24690  2.90347  2.73739  3.18146  2.89801  2.37887  2.77519  2.98518  4.58477  3.61503
          0.00754  5.28771  6.01006  0.61958  0.77255  0.51093  0.91614
     22   3.08795  4.92988  3.87243  3.32251  4.17982  1.52956  4.33204  3.24950  2.16753  3.22535  4.11016  3.74366  4.42365  3.59683  3.61195  3.26047  2.17512  1.73197  5.58487  4.33407     40 g - - -
          2.68618  4.42225  2.77519  2.73123  3.46354  2.40513  3.72494  3.29354  2.67741  2.69355  4.24690  2.90347  2.73739  3.18146  2.89801  2.37887  2.77519  2.98518  4.58477  3.61503
          0.00754  5.28771  6.01006  0.61958  0.77255  0.51093  0.91614
     23   2.90973  5.48392  2.69018  1.49967  4.81276  3.78854  3.98026  3.67200  2.62678  3.53622  4.52959  3.05606  4.18360  3.08245  3.21352  2.31245  1.72910  3.69425  5.92680  4.52533     41 e - - -
          2.68618  4.42225  2.77519  2.73123  3.46354  2.40513  3.72494  3.29354  2.67741  2.69355  4.24690  2.90347  2.73739  3.18146  2.89801  2.37887  2.77519  2.98518  4.58477  3.61503
          0.00754  5.28771  6.01006  0.61958  0.77255  0.51093  0.91614
     24   5.45340  6.32349  6.12497  6.14705  2.65800  5.77962  4.44330  5.02116  5.92467  4.10002  5.52910  5.35570  6.06785  5.55573  5.69571  5.26721  5.66527  4.99996  4.51198  0.18122     42 Y - - -
          2.68618  4.42225  2.77519  2.73123  3.46354  2.40513  3.72494  3.29354  2.67741  2.69355  4.24690  2.90347  2.73739  3.18146  2.89801  2.37887  2.77519  2.98518  4.58477  3.61503
          0.00754  5.28771  6.01006  0.61958  0.77255  0.51093  0.91614
     25   3.07272  4.90562  3.80537  3.24361  4.08948  3.99830  4.25408  2.26642  1.65141  3.13977  4.02330  3.47964  4.39189  3.51989  3.54626  1.72105  3.20761  1.96863  5.49643  4.24290     43 k - - -
          2.68618  4.42225  2.77519  2.73123  3.46354  2.40513  3.72494  3.29354  2.67741  2.69355  4.24690  2.90347  2.73739  3.18146  2.89801  2.37887  2.77519  2.98518  4.58477  3.61503
          0.00754  5.28771  6.01006  0.61958  0.77255  0.51093  0.91614
     26   4.09894  5.25557  6.28585  5.88179  4.77959  5.86729  6.90741  1.13515  5.88946  3.11598  4.44879  6.06353  6.05038  6.21430  6.11391  5.36693  4.36888  0.59579  7.09796  5.82374     44 V - - -
          2.68618  4.42225  2.77519  2.73123  3.46354  2.40513  3.72494  3.29354  2.67741  2.69355  4.24690  2.90347  2.73739  3.18146  2.89801  2.37887  2.77519  2.98518  4.58477  3.61503
          0.00754  5.28771  6.01006  0.61958  0.77255  0.51093  0.91614
     27   5.02986  6.48099  5.87792  5.94765  6.77218  0.04389  6.77355  6.85027  6.23691  6.21035  7.31429  6.05298  5.85541  6.47348  6.17830  5.26008  5.57270  6.17691  7.37685  6.96492     45 G - - -
          2.68618  4.42225  2.77519  2.73123  3.46354  2.40513  3.72494  3.29354  2.67741  2.69355  4.24690  2.90347  2.73739  3.18146  2.89801  2.37887  2.77519  2.98518  4.58477  3.61503
          0.00754  5.28771  6.01006  0.61958  0.77255  0.47034  0.98027
     28   4.64174  6.35316  5.49390  4.65946  5.79026  4.96566  5.04492  5.47237  3.18287  4.21256  5.82461  4.85942  5.42035  4.24117  0.17348  4.70181  4.83565  5.20037  6.60064  5.53755     46 R - - -
          2.68618  4.42225  2.77519  2.73123  3.46354  2.40513  3.72494  3.29354  2.67741  2.69355  4.24690  2.90347  2.73739  3.18146  2.89801  2.37887  2.77519  2.98518  4.58477  3.61503
          0.00748  5.29447  6.01681  0.61958  0.77255  0.48576  0.95510
     29   3.42390  5.75675  3.63720  3.13215  5.25237  4.08985  4.25583  4.67440  0.84423  4.12313  4.91916  2.91425  4.51969  3.37358  2.97109  1.65576  3.49576  4.26312  6.20187  4.90591     47 k - - -
          2.68590  4.42245  2.77502  2.73143  3.46374  2.40533  3.72514  3.29374  2.67761  2.69375  4.24710  2.90367  2.73760  3.18166  2.89821  2.37805  2.77540  2.98436  4.58497  3.61523
          0.33914  1.25464  6.01681  0.29886  1.35348  0.48576  0.95510
     30   3.54303  6.12523  2.37697  2.85720  5.46633  1.52559  4.40374  4.98343  1.77635  4.44317  5.23765  1.35541  4.52989  3.54026  3.83269  3.44925  3.80993  4.52878  6.57443  5.09762     51 n - - -
          2.68618  4.42225  2.77519  2.73123  3.46354  2.40513  3.72494  3.29354  2.67741  2.69355  4.24690  2.90347  2.73739  3.18146  2.89801  2.37887  2.77519  2.98518  4.58477  3.61503
          0.00748  5.29447  6.01681  0.61958  0.77255  0.48576  0.95510
     31   3.15119  0.47222  4.92711  4.82334  5.53021  3.86005  5.67006  5.04566  4.84858  4.75947  5.56263  2.06694  4.70370  5.06557  4.98143  2.62491  3.71543  4.31568  6.90703  5.75416     52 C - - -
          2.68618  4.42225  2.77519  2.73123  3.46354  2.40513  3.72494  3.29354  2.67741  2.69355  4.24690  2.90347  2.73739  3.18146  2.89801  2.37887  2.77519  2.98518  4.58477  3.61503
          0.00748  5.29447  6.01681  0.61958  0.77255  0.48576  0.95510
     32   2.08403  5.56801  1.62248  2.18413  4.91848  2.84113  4.03195  4.40366  2.78647  3.88468  4.62840  3.28326  3.07929  3.13436  3.28416  2.30445  2.54499  3.96610  6.01869  4.60524     53 d - - -
          2.68618  4.42225  2.77519  2.73123  3.46354  2.40513  3.72494  3.29354  2.67741  2.69355  4.24690  2.90347  2.73739  3.18146  2.89801  2.37887  2.77519  2.98518  4.58477  3.61503
          0.00748  5.29447  6.01681  0.61958  0.77255  0.48576  0.95510
     33   3.34276  4.69103  5.29892  4.69706  2.76315  4.55240  3.37421  1.15760  4.49846  1.58875  3.64516  4.70731  4.88342  4.61438  4.51245  3.87339  3.57439  1.76607  5.32980  4.15594     54 i - - -
          2.68618  4.42225  2.77519  2.73123  3.46354  2.40513  3.72494  3.29354  2.67741  2.69355  4.24690  2.90347  2.73739  3.18146  2.89801  2.37887  2.77519  2.98518  4.58477  3.61503
          0.00748  5.29447  6.01681  0.61958  0.77255  0.48576  0.95510
     34   3.14066  4.55537  4.83731  4.23834  3.65604  4.28820  4.61113  1.29841  4.04561  1.42995  3.65781  3.76418  4.65015  4.25622  2.51481  3.59171  3.02637  2.39240  5.19839  4.01648     55 i - - -
          2.68618  4.42225  2.77519  2.73123  3.46354  2.40513  3.72494  3.29354  2.67741  2.69355  4.24690  2.90347  2.73739  3.18146  2.89801  2.37887  2.77519  2.98518  4.58477  3.61503
          0.00748  5.29447  6.01681  0.61958  0.77255  0.48576  0.95510
     35   3.64074  4.15965  5.60457  5.05506  4.15946  5.00044  5.46780  0.60356  4.90410  2.64051  4.03098  5.13899  5.30601  3.34659  4.99298  4.35492  3.88686  1.71153  5.92836  4.73892     56 I - - -
          2.68618  4.42225  2.77519  2.73123  3.46354  2.40513  3.72494  3.29354  2.67741  2.69355  4.24690  2.90347  2.73739  3.18146  2.89801  2.37887  2.77519  2.98518  4.58477  3.61503
          0.01967  5.29447  4.23660  0.61958  0.77255  0.48576  0.95510
     36   2.79876  5.51462  3.07569  1.95911  4.86022  3.56984  3.49462  4.34658  2.00076  3.82011  4.55516  2.23738  3.36657  2.02415  3.10015  2.78186  2.70540  3.20501  5.94695  4.53565     57 e - - -
          2.68618  4.42225  2.77519  2.73123  3.46354  2.40513  3.72494  3.29354  2.67741  2.69355  4.24690  2.90347  2.73739  3.18146  2.89801  2.37887  2.77519  2.98518  4.58477  3.61503
          0.00758  5.28237  6.00472  0.61958  0.77255  0.45891  0.99959
     37   3.02239  5.53170  2.27302  2.51453  4.87507  3.32825  3.98117  3.39985  1.65873  3.83609  4.57339  1.88419  4.18596  2.63718  3.21210  2.98402  2.48715  3.92154  5.96472  4.55339     58 k - - -
          2.68618  4.42225  2.77519  2.73123  3.46354  2.40513  3.72494  3.29354  2.67741  2.69355  4.24690  2.90347  2.73739  3.18146  2.89801  2.37887  2.77519  2.98518  4.58477  3.61503
          0.00748  5.29447  6.01681  0.61958  0.77255  0.48576  0.95510
     38   4.02935  6.46550  0.27607  3.14268  6.14348  4.13585  4.99470  5.84721  4.28406  5.31547  6.26711  3.72077  4.88692  4.21451  5.01545  2.87429  4.43792  5.25986  7.35859  5.79336     59 D - - -
          2.68618  4.42225  2.77519  2.73123  3.46354  2.40513  3.72494  3.29354  2.67741  2.69355  4.24690  2.90347  2.73739  3.18146  2.89801  2.37887  2.77519  2.98518  4.58477  3.61503
          0.00748  5.29447  6.01681  0.61958  0.77255  0.48576  0.95510
     39   3.68733  5.97866  3.90725  3.32945  5.47180  4.30070  4.20652  4.83850  0.76355  4.22980  5.05704  3.58507  4.37267  1.55456  2.88116  3.64600  3.34506  4.46514  6.25049  5.03271     60 k - - -
          2.68618  4.42225  2.77519  2.73123  3.46354  2.40513  3.72494  3.29354  2.67741  2.69355  4.24690  2.90347  2.73739  3.18146  2.89801  2.37887  2.77519  2.98518  4.58477  3.61503
          0.00748  5.29447  6.01681  0.61958  0.77255  0.48576  0.95510
     40   3.22302  5.15077  4.87439  4.86919  5.93507  1.29292  5.85686  5.50808  5.12342  5.16879  5.92136  4.63185  4.76314  5.23798  5.24943  0.55077  3.80795  4.57290  7.22310  6.16555     61 S - - -
          2.68618  4.42225  2.77519  2.73123  3.46354  2.40513  3.72494  3.29354  2.67741  2.69355  4.24690  2.90347  2.73739  3.18146  2.89801  2.37887  2.77519  2.98518  4.58477  3.61503
          0.00748  5.29447  6.01681  0.61958  0.77255  0.48576  0.95510
     41   4.10822  5.26461  6.29447  5.89027  4.77455  5.87575  6.91266  0.65205  5.89738  3.10736  4.44438  6.07269  6.05682  6.21727  6.11940  5.37595  4.37797  1.04540  7.09556  5.82648     62 I - - -
          2.68618  4.42225  2.77519  2.73123  3.46354  2.40513  3.72494  3.29354  2.67741  2.69355  4.24690  2.90347  2.73739  3.18146  2.89801  2.37887  2.77519  2.98518  4.58477  3.61503
          0.00748  5.29447  6.01681  0.61958  0.77255  0.48576  0.95510
     42   3.65444  5.51716  5.15229  5.17503  5.94875  4.25011  6.08272  5.75875  5.35770  5.37987  6.24901  4.99845  5.08988  5.55966  5.43976  0.12866  4.23406  4.93002  7.14969  6.10575     63 S - - -
          2.68618  4.42225  2.77519  2.73123  3.46354  2.40513  3.72494  3.29354  2.67741  2.69355  4.24690  2.90347  2.73739  3.18146  2.89801  2.37887  2.77519  2.98518  4.58477  3.61503
          0.00748  5.29447  6.01681  0.61958  0.77255  0.48576  0.95510
     43   4.49873  6.36530  5.32045  4.22430  6.12301  4.88184  4.57800  5.34093  2.22190  4.59594  5.53414  4.44513  5.19605  3.71071  0.29498  4.47054  4.55077  5.06022  6.45622  5.48505     64 R - - -
          2.68618  4.42225  2.77519  2.73123  3.46354  2.40513  3.72494  3.29354  2.67741  2.69355  4.24690  2.90347  2.73739  3.18146  2.89801  2.37887  2.77519  2.98518  4.58477  3.61503
          0.00748  5.29447  6.01681  0.61958  0.77255  0.48576  0.95510
     44   2.82944  3.51966  3.94984  3.38169  3.88291  4.02935  4.28687  1.97214  3.33142  2.95840  3.85266  2.19217  4.40896  2.34913  3.04196  2.93466  3.09067  1.76659  5.33282  4.10173     65 v - - -
          2.68618  4.42225  2.77519  2.73123  3.46354  2.40513  3.72494  3.29354  2.67741  2.69355  4.24690  2.90347  2.73739  3.18146  2.89801  2.37887  2.77519  2.98518  4.58477  3.61503
          0.00748  5.29447  6.01681  0.61958  0.77255  0.48576  0.95510
     45   5.53641  6.74818  5.55343  5.54551  5.34098  5.32930  0.06025  6.54019  5.47366  5.74596  7.00292  5.85229  5.97099  5.97988  5.55611  5.67448  5.93681  6.22335  6.64062  5.29510     66 H - - -
          2.68618  4.42225  2.77519  2.73123  3.46354  2.40513  3.72494  3.29354  2.67741  2.69355  4.24690  2.90347  2.73739  3.18146  2.89801  2.37887  2.77519  2.98518  4.58477  3.61503
          0.00748  5.29447  6.01681  0.61958  0.77255  0.48576  0.95510
     46   0.78026  4.97562  5.51078  4.96474  4.08292  4.91617  5.41807  1.97765  4.82876  1.93807  3.94177  5.06949  5.25167  5.00232  4.93211  4.27325  3.89645  2.17117  5.88887  4.72649     67 a - - -
          2.68618  4.42225  2.77519  2.73123  3.46354  2.40513  3.72494  3.29354  2.67741  2.69355  4.24690  2.90347  2.73739  3.18146  2.89801  2.37887  2.77519  2.98518  4.58477  3.61503
          0.00748  5.29447  6.01681  0.61958  0.77255  0.48576  0.95510
     47   3.02198  5.23446  3.28009  1.62063  4.47632  3.84904  3.71200  3.89474  2.84908  2.81254  4.30462  3.37688  4.23981  3.20048  2.85796  2.70258  2.19723  1.82464  5.73473  4.39699     68 e - - -
          2.68618  4.42225  2.77519  2.73123  3.46354  2.40513  3.72494  3.29354  2.67741  2.69355  4.24690  2.90347  2.73739  3.18146  2.89801  2.37887  2.77519  2.98518  4.58477  3.61503
          0.00748  5.29447  6.01681  0.61958  0.77255  0.48576  0.95510
     48   4.24819  5.45924  6.26672  5.69857  1.89075  5.66687  6.00422  1.21229  5.56487  1.02993  3.64120  5.84143  5.74342  5.46672  5.51451  5.05710  4.46241  2.36807  6.05405  5.04330     69 l - - -
          2.68618  4.42225  2.77519  2.73123  3.46354  2.40513  3.72494  3.29354  2.67741  2.69355  4.24690  2.90347  2.73739  3.18146  2.89801  2.37887  2.77519  2.98518  4.58477  3.61503
          0.00748  5.29447  6.01681  0.61958  0.77255  0.48576  0.95510
     49   3.00306  4.65921  4.18331  3.60907  3.78286  4.10391  4.38099  2.23917  1.82506  2.49186  3.48021  3.94278  4.47855  3.80851  3.82021  2.88313  1.56789  2.26668  5.26569  4.05349     70 t - - -
          2.68618  4.42225  2.77519  2.73123  3.46354  2.40513  3.72494  3.29354  2.67741  2.69355  4.24690  2.90347  2.73739  3.18146  2.89801  2.37887  2.77519  2.98518  4.58477  3.61503
          0.00748  5.29447  6.01681  0.61958  0.77255  0.48576  0.95510
     50   1.97127  4.46676  5.03401  4.42277  2.37992  4.25927  4.57720  2.42602  4.21227  2.55797  3.58031  4.41266  4.62155  4.34463  4.22638  3.57055  3.32367  1.34649  2.51950  2.97863     71 v - - -
          2.68618  4.42225  2.77519  2.73123  3.46354  2.40513  3.72494  3.29354  2.67741  2.69355  4.24690  2.90347  2.73739  3.18146  2.89801  2.37887  2.77519  2.98518  4.58477  3.61503
          0.00748  5.29447  6.01681  0.61958  0.77255  0.48576  0.95510
     51   2.92904  5.54851  1.64961  1.89229  4.89068  3.79420  3.92102  4.37700  2.73682  3.16642  4.59107  1.99162  4.19639  2.85775  3.06862  2.52541  2.94669  3.93781  5.98177  4.56858     72 d - - -
          2.68691  4.42032  2.77514  2.73220  3.46475  2.40616  3.72394  3.29098  2.67722  2.69188  4.24299  2.90127  2.73802  3.18275  2.89940  2.37793  2.77606  2.98599  4.58616  3.61543
          1.34807  1.11393  0.88675  1.98711  0.14745  0.48576  0.95510
     52   2.58563  5.11152  3.11955  2.39398  4.38707  2.74546  3.78948  3.32673  2.02444  3.10151  2.86850  2.78040  3.98499  2.19361  3.03491  2.79019  2.95258  3.17058  5.58808  4.22396     90 k - - -
          2.68618  4.42225  2.77519  2.73123  3.46354  2.40513  3.72494  3.29354  2.67741  2.69355  4.24690  2.90347  2.73739  3.18146  2.89801  2.37887  2.77519  2.98518  4.58477  3.61503
          0.01271  4.76758  5.48993  0.61958  0.77255  1.16004  0.37611
     53   2.46442  5.17582  2.75661  2.51343  4.46433  2.26325  3.81080  3.45048  2.57345  3.31567  3.81305  2.52343  3.81662  2.92996  3.05420  1.98431  2.69639  3.33536  5.64590  4.27276     91 s - - -
          2.68618  4.42225  2.77519  2.73123  3.46354  2.40513  3.72494  3.29354  2.67741  2.69355  4.24690  2.90347  2.73739  3.18146  2.89801  2.37887  2.77519  2.98518  4.58477  3.61503
          0.05737  4.84679  3.03867  0.61958  0.77255  1.22273  0.34874
     54   2.66986  5.27545  2.51083  2.11239  4.60139  3.59245  3.50535  4.07407  1.85459  2.87277  3.64782  3.06763  3.51725  2.88451  3.01354  2.26739  2.81154  3.26296  5.71974  4.32064     92 k - - -
          2.68618  4.42225  2.77519  2.73123  3.46354  2.40513  3.72494  3.29354  2.67741  2.69355  4.24690  2.90347  2.73739  3.18146  2.89801  2.37887  2.77519  2.98518  4.58477  3.61503
          0.01186  4.83630  5.55864  0.61958  0.77255  0.29204  1.37333
     55   2.87483  4.50646  4.46250  3.38561  2.05172  4.12166  2.96452  2.74291  3.76028  1.43400  3.31531  3.14325  4.26648  3.98394  3.58509  3.40597  2.57496  2.62132  5.11698  3.29848     93 l - - -
          2.68618  4.42225  2.77519  2.73123  3.46354  2.40513  3.72494  3.29354  2.67741  2.69355  4.24690  2.90347  2.73739  3.18146  2.89801  2.37887  2.77519  2.98518  4.58477  3.61503
          0.00795  5.23435  5.95670  0.61958  0.77255  0.48934  0.94941
     56   2.76868  5.20479  2.86994  2.86963  4.45778  3.84110  3.78327  2.81374  2.86787  3.39264  4.29341  3.38608  1.80985  3.21567  3.33057  1.76148  2.21767  3.54899  5.72567  4.39240     94 s - - -
          2.68618  4.42225  2.77519  2.73123  3.46354  2.40513  3.72494  3.29354  2.67741  2.69355  4.24690  2.90347  2.73739  3.18146  2.89801  2.37887  2.77519  2.98518  4.58477  3.61503
          0.00766  5.27104  5.99338  0.61958  0.77255  0.56979  0.83389
     57   2.92299  4.70354  3.99148  2.82861  3.56062  4.03158  4.29274  2.16962  3.19136  2.51449  3.36868  3.80378  4.01480  3.00554  3.25701  1.72757  3.18247  1.83655  5.29175  4.06630     95 s - - -
          2.68618  4.42225  2.77519  2.73123  3.46354  2.40513  3.72494  3.29354  2.67741  2.69355  4.24690  2.90347  2.73739  3.18146  2.89801  2.37887  2.77519  2.98518  4.58477  3.61503
          0.00766  5.27104  5.99338  0.61958  0.77255  0.56979  0.83389
     58   2.57065  5.33648  3.22301  2.35448  4.61531  3.58988  3.54644  2.75876  2.76933  2.93141  4.39521  2.99182  3.52864  2.61986  2.94097  2.63328  1.64319  3.33767  4.80104  4.44396     96 t - - -
          2.68618  4.42225  2.77519  2.73123  3.46354  2.40513  3.72494  3.29354  2.67741  2.69355  4.24690  2.90347  2.73739  3.18146  2.89801  2.37887  2.77519  2.98518  4.58477  3.61503
          0.00766  5.27104  5.99338  0.61958  0.77255  0.43659  1.03913
     59   3.01293  5.49819  2.89403  2.61494  4.83255  3.78859  3.39580  4.31110  2.44779  3.35779  3.85712  1.21127  3.99269  2.96972  3.20812  2.35734  2.78693  3.88310  5.93712  4.53255     97 n - - -
          2.68618  4.42225  2.77519  2.73123  3.46354  2.40513  3.72494  3.29354  2.67741  2.69355  4.24690  2.90347  2.73739  3.18146  2.89801  2.37887  2.77519  2.98518  4.58477  3.61503
          0.00748  5.29447  6.01681  0.61958  0.77255  0.48576  0.95510
     60   3.01107  5.45192  2.85140  2.62952  4.76905  3.59320  3.68192  3.94176  1.48833  1.86723  3.79540  3.14450  3.50570  3.00352  2.68826  2.78476  3.24219  3.57781  5.90155  4.50847     98 k - - -
          2.68618  4.42225  2.77519  2.73123  3.46354  2.40513  3.72494  3.29354  2.67741  2.69355  4.24690  2.90347  2.73739  3.18146  2.89801  2.37887  2.77519  2.98518  4.58477  3.61503
          0.00748  5.29447  6.01681  0.61958  0.77255  0.48576  0.95510
     61   3.01135  4.80640  3.28698  2.73067  4.77487  2.28826  3.80523  4.24234  1.93865  3.59661  4.20041  2.98747  3.99706  3.02109  2.69237  1.55882  2.88615  3.83255  5.90467  3.45985     99 s - - -
          2.68618  4.42225  2.77519  2.73123  3.46354  2.40513  3.72494  3.29354  2.67741  2.69355  4.24690  2.90347  2.73739  3.18146  2.89801  2.37887  2.77519  2.98518  4.58477  3.61503
          0.00748  5.29447  6.01681  0.61958  0.77255  0.48576  0.95510
     62   3.01394  5.49665  3.27164  2.64148  2.39446  3.58896  3.41219  4.30865  2.01666  3.79674  4.54044  2.90850  3.22772  1.77730  3.06160  2.09544  3.24490  3.88163  5.93512  4.53204    100 q - - -
          2.68618  4.42225  2.77519  2.73123  3.46354  2.40513  3.72494  3.29354  2.67741  2.69355  4.24690  2.90347  2.73739  3.18146  2.89801  2.37887  2.77519  2.98518  4.58477  3.61503
          0.00748  5.29447  6.01681  0.61958  0.77255  0.48576  0.95510
     63   2.64215  5.05354  3.37994  2.98876  4.24821  3.67233  3.29722  3.28708  2.57235  2.18739  2.64588  3.32223  4.28639  3.21233  3.14462  2.19299  1.85015  3.22978  5.58834  3.95461    101 t - - -
          2.68653  4.42230  2.77549  2.73153  3.46389  2.40547  3.72529  3.29389  2.67577  2.69379  4.24724  2.90373  2.73754  3.18181  2.89835  2.37872  2.77456  2.98413  4.58512  3.61538
          0.59101  1.12288  2.11287  0.67180  0.71496  0.48576  0.95510
     64   2.76158  5.07110  1.98937  2.80768  2.86473  2.07616  3.84418  3.68813  2.85216  2.76775  4.14922  2.61053  4.20172  3.19623  3.30397  3.02197  2.90011  2.56463  5.59130  4.03102    104 d - - -
          2.68618  4.42225  2.77519  2.73123  3.46354  2.40513  3.72494  3.29354  2.67741  2.69355  4.24690  2.90347  2.73739  3.18146  2.89801  2.37887  2.77519  2.98518  4.58477  3.61503
          0.00849  5.16839  5.89074  0.61958  0.77255  0.55213  0.85737
     65   2.65273  5.36383  3.28487  1.54099  3.90914  3.12186  3.96997  3.20801  2.72785  2.83257  4.41804  2.36098  3.75332  3.08533  2.89820  2.36401  2.77767  3.72745  5.82765  4.44895    105 e - - -
          2.68618  4.42225  2.77519  2.73123  3.46354  2.40513  3.72494  3.29354  2.67741  2.69355  4.24690  2.90347  2.73739  3.18146  2.89801  2.37887  2.77519  2.98518  4.58477  3.61503
          0.04934  5.23185  3.15125  0.61958  0.77255  0.64768  0.74078
     66   2.79232  4.29211  3.47154  2.45435  4.24265  3.52999  4.05523  2.17888  2.65261  3.03177  4.12134  2.80298  2.95094  3.24016  3.34329  2.21304  2.09020  2.80252  5.56846  4.26432    106 t - - -
          2.68618  4.42225  2.77519  2.73123  3.46354  2.40513  3.72494  3.29354  2.67741  2.69355  4.24690  2.90347  2.73739  3.18146  2.89801  2.37887  2.77519  2.98518  4.58477  3.61503
          0.00824  5.19906  5.92141  0.61958  0.77255  0.33715  1.25108
     67   2.91690  3.35348  3.54272  2.51430  2.43820  3.89641  4.11692  3.66102  2.55159  3.16883  4.15339  3.47915  1.97161  3.30898  3.40822  1.71534  3.10585  3.37799  5.60267  4.30399    107 s - - -
          2.68618  4.42225  2.77519  2.73123  3.46354  2.40513  3.72494  3.29354  2.67741  2.69355  4.24690  2.90347  2.73739  3.18146  2.89801  2.37887  2.77519  2.98518  4.58477  3.61503
          0.00748  5.29447  6.01681  0.61958  0.77255  0.48576  0.95510
     68   3.01792  5.22926  3.41213  2.39633  4.47024  3.69441  4.05019  2.14853  2.19028  3.27355  4.29904  3.02269  3.20967  2.94748  2.98323  2.74639  2.60443  2.02562  5.72977  3.79022    108 v - - -
          2.68618  4.42225  2.77519  2.73123  3.46354  2.40513  3.72494  3.29354  2.67741  2.69355  4.24690  2.90347  2.73739  3.18146  2.89801  2.37887  2.77519  2.98518  4.58477  3.61503
          0.00748  5.29447  6.01681  0.61958  0.77255  0.48576  0.95510
     69   3.59469  5.14693  5.96988  5.43042  3.06159  5.35183  5.82885  1.16325  5.30313  1.30198  3.91565  5.52012  5.57015  5.40030  5.34336  4.73066  4.14731  1.40593  6.10915  4.98780    109 i - - -
          2.68618  4.42225  2.77519  2.73123  3.46354  2.40513  3.72494  3.29354  2.67741  2.69355  4.24690  2.90347  2.73739  3.18146  2.89801  2.37887  2.77519  2.98518  4.58477  3.61503
          0.00748  5.29447  6.01681  0.61958  0.77255  0.48576  0.95510
     70   3.01027  4.94470  3.28332  2.45549  4.78179  3.79356  3.54618  4.25088  2.72765  3.42276  4.31516  2.33353  3.12187  2.83265  1.72805  2.81382  1.95773  3.55766  5.90838  3.68714    110 r - - -
          2.68618  4.42225  2.77519  2.73123  3.46354  2.40513  3.72494  3.29354  2.67741  2.69355  4.24690  2.90347  2.73739  3.18146  2.89801  2.37887  2.77519  2.98518  4.58477  3.61503
          0.00748  5.29447  6.01681  0.61958  0.77255  0.48576  0.95510
     71   2.45974  5.11534  5.99366  5.49905  4.44809  5.44411  6.07824  0.81582  5.41295  1.96013  4.22171  5.60973  5.68777  5.62566  5.53014  4.84900  4.15208  1.44287  6.43209  5.23137    111 i - - -
          2.68618  4.42225  2.77519  2.73123  3.46354  2.40513  3.72494  3.29354  2.67741  2.69355  4.24690  2.90347  2.73739  3.18146  2.89801  2.37887  2.77519  2.98518  4.58477  3.61503
          0.00748  5.29447  6.01681  0.61958  0.77255  0.48576  0.95510
     72   3.01769  5.51362  2.38181  2.71496  4.85549  3.79152  3.97735  4.01540  1.39830  3.81654  4.55654  3.26139  3.52839  3.07566  1.98300  2.44433  2.73278  3.67913  5.94795  4.54242    112 k - - -
          2.68618  4.42225  2.77519  2.73123  3.46354  2.40513  3.72494  3.29354  2.67741  2.69355  4.24690  2.90347  2.73739  3.18146  2.89801  2.37887  2.77519  2.98518  4.58477  3.61503
          0.00748  5.29447  6.01681  0.61958  0.77255  0.48576  0.95510
     73   4.20450  7.04819  0.49058  1.49010  6.29246  4.14081  4.87188  5.95246  4.16427  5.35385  6.33243  3.58395  4.87185  4.07408  4.97081  3.98558  4.54558  5.44091  7.46411  5.79528    113 D - - -
          2.68620  4.42227  2.77522  2.73125  3.46356  2.40515  3.72497  3.29356  2.67743  2.69323  4.24692  2.90349  2.73742  3.18148  2.89803  2.37889  2.77522  2.98520  4.58479  3.61505
          0.05036  3.06457  6.01681  0.29639  1.36063  0.48576  0.95510
     74   3.03089  1.83582  3.04278  3.08988  4.13011  3.93524  4.16548  3.50986  3.06745  2.92937  4.04862  2.20739  4.32142  3.39720  3.18715  2.67357  2.23758  2.24915  5.50954  4.05764    115 c - - -
          2.68618  4.42225  2.77519  2.73123  3.46354  2.40513  3.72494  3.29354  2.67741  2.69355  4.24690  2.90347  2.73739  3.18146  2.89801  2.37887  2.77519  2.98518  4.58477  3.61503
          0.00748  5.29447  6.01681  0.61958  0.77255  0.48576  0.95510
     75   3.20364  4.80337  4.63312  4.11111  4.06677  4.18874  4.80393  2.12590  4.00103  2.41876  4.03199  4.30942  4.69067  4.26807  4.23090  0.77375  2.84727  2.91801  5.61779  4.41811    116 s - - -
          2.68618  4.42225  2.77519  2.73123  3.46354  2.40513  3.72494  3.29354  2.67741  2.69355  4.24690  2.90347  2.73739  3.18146  2.89801  2.37887  2.77519  2.98518  4.58477  3.61503
          0.00748  5.29447  6.01681  0.61958  0.77255  0.48576  0.95510
     76   3.58108  5.80334  3.95179  3.32006  5.23614  4.25907  4.26990  4.59855  0.69828  4.06453  4.89644  2.45756  4.63295  3.39503  2.67329  3.56953  3.76935  2.41350  6.13961  4.91348    117 k - - -
          2.68618  4.42225  2.77519  2.73123  3.46354  2.40513  3.72494  3.29354  2.67741  2.69355  4.24690  2.90347  2.73739  3.18146  2.89801  2.37887  2.77519  2.98518  4.58477  3.61503
          0.00748  5.29447  6.01681  0.61958  0.77255  0.48576  0.95510
     77   3.17485  4.57542  4.91050  4.32311  2.85854  4.30703  3.35834  2.51908  4.14935  2.50999  3.69223  4.37836  4.66930  4.30450  4.22314  2.75839  3.40641  2.35470  4.99690  0.99199    118 y - - -
          2.68722  4.42329  2.77531  2.73085  3.46366  2.40470  3.72344  3.28884  2.67844  2.69354  4.24641  2.90220  2.73843  3.18103  2.89904  2.37990  2.77467  2.98475  4.58580  3.61607
          0.28231  1.41254  6.01681  1.97740  0.14900  0.48576  0.95510
     78   3.31470  5.22265  5.00592  5.00623  5.95449  0.34272  5.93347  5.47232  5.18292  5.16695  5.95691  4.73838  4.84012  5.33828  5.27853  3.52371  1.94562  4.60771  7.21342  6.20464    129 G - - -
          2.68618  4.42225  2.77519  2.73123  3.46354  2.40513  3.72494  3.29354  2.67741  2.69355  4.24690  2.90347  2.73739  3.18146  2.89801  2.37887  2.77519  2.98518  4.58477  3.61503
          0.00748  5.29447  6.01681  0.61958  0.77255  0.48576  0.95510
     79   2.57641  4.89984  4.61360  4.15498  4.60326  3.91106  4.97909  3.85832  4.07640  3.67945  2.88154  4.26020  4.58628  4.34906  4.34137  2.31863  0.60171  3.57794  6.04552  4.85416    130 T - - -
          2.68618  4.42225  2.77519  2.73123  3.46354  2.40513  3.72494  3.29354  2.67741  2.69355  4.24690  2.90347  2.73739  3.18146  2.89801  2.37887  2.77519  2.98518  4.58477  3.61503
          0.00748  5.29447  6.01681  0.61958  0.77255  0.48576  0.95510
     80   3.07505  4.70855  4.10782  3.54323  1.26592  4.08430  4.34764  3.19421  2.90844  2.82676  3.82292  3.89563  1.93154  3.75848  3.76959  2.96479  2.84286  2.98078  5.26753  3.39102    131 f - - -
          2.68618  4.42225  2.77519  2.73123  3.46354  2.40513  3.72494  3.29354  2.67741  2.69355  4.24690  2.90347  2.73739  3.18146  2.89801  2.37887  2.77519  2.98518  4.58477  3.61503
          0.00748  5.29447  6.01681  0.61958  0.77255  0.48576  0.95510
     81   4.03848  5.22175  6.17359  5.70205  3.19318  5.67795  6.36789  0.93289  5.64743  2.50093  4.20856  5.84488  5.86084  5.84017  5.77179  5.11261  4.29186  0.93073  6.60045  5.41080    132 v - - -
          2.68618  4.42225  2.77519  2.73123  3.46354  2.40513  3.72494  3.29354  2.67741  2.69355  4.24690  2.90347  2.73739  3.18146  2.89801  2.37887  2.77519  2.98518  4.58477  3.61503
          0.00748  5.29447  6.01681  0.61958  0.77255  0.48576  0.95510
     82   3.02706  5.53022  2.69356  2.63767  4.87321  3.79423  3.41504  4.35643  2.34857  3.83325  4.57237  1.22855  4.19056  3.08190  2.33772  2.60719  3.25817  3.65697  5.96244  4.25265    133 n - - -
          2.68618  4.42225  2.77519  2.73123  3.46354  2.40513  3.72494  3.29354  2.67741  2.69355  4.24690  2.90347  2.73739  3.18146  2.89801  2.37887  2.77519  2.98518  4.58477  3.61503
          0.00748  5.29447  6.01681  0.61958  0.77255  0.48576  0.95510
     83   3.01969  5.37264  3.33614  1.74133  4.65952  2.77141  4.01157  2.52375  1.80382  3.65194  4.42992  3.31442  4.21041  3.13170  2.78000  2.93989  2.81661  2.53892  5.84154  4.47122    134 e - - -
          2.68618  4.42225  2.77519  2.73123  3.46354  2.40513  3.72494  3.29354  2.67741  2.69355  4.24690  2.90347  2.73739  3.18146  2.89801  2.37887  2.77519  2.98518  4.58477  3.61503
          0.01305  5.29447  4.83554  0.61958  0.77255  0.48576  0.95510
     84   3.35453  5.92889  2.32394  1.19203  5.25436  3.90533  4.24878  4.76243  2.25812  4.22577  4.99234  1.57228  4.40507  3.36894  3.62254  3.06472  3.30795  4.31228  6.35604  4.89809    135 e - - -
          2.68618  4.42225  2.77519  2.73123  3.46354  2.40513  3.72494  3.29354  2.67741  2.69355  4.24690  2.90347  2.73739  3.18146  2.89801  2.37887  2.77519  2.98518  4.58477  3.61503
          0.38694  5.28895  1.15257  0.61958  0.77255  0.50639  0.92298
     85   2.47582  4.26918  4.68300  4.07835  2.70548  3.61679  4.35059  2.01498  3.89605  1.56185  3.38716  4.13496  3.56332  4.05586  3.95812  2.79574  3.10265  1.87586  4.89192  3.71215    136 l - - -
          2.68618  4.42225  2.77519  2.73123  3.46354  2.40513  3.72494  3.29354  2.67741  2.69355  4.24690  2.90347  2.73739  3.18146  2.89801  2.37887  2.77519  2.98518  4.58477  3.61503
          0.01098  4.91298  5.63533  0.61958  0.77255  1.27445  0.32793
     86   2.59891  5.35346  2.76846  1.98338  4.69035  1.86846  2.94378  4.17136  2.56440  3.65567  4.39865  3.09337  4.02362  2.92193  2.49941  2.53190  2.88564  3.74019  5.79167  4.38378    137 g - - -
          2.68618  4.42225  2.77519  2.73123  3.46354  2.40513  3.72494  3.29354  2.67741  2.69355  4.24690  2.90347  2.73739  3.18146  2.89801  2.37887  2.77519  2.98518  4.58477  3.61503
          0.01098  4.91298  5.63533  0.61958  0.77255  1.27445  0.32793
     87   2.49023  4.40495  4.10354  3.40927  2.74397  3.92229  4.20818  2.73364  3.23498  2.43503  3.51681  3.81482  3.60222  3.69061  3.68679  1.99599  2.58225  2.66367  2.38103  2.78463    138 s - - -
          2.68618  4.42225  2.77519  2.73123  3.46354  2.40513  3.72494  3.29354  2.67741  2.69355  4.24690  2.90347  2.73739  3.18146  2.89801  2.37887  2.77519  2.98518  4.58477  3.61503
          0.04158  4.91298  3.39993  0.61958  0.77255  1.27445  0.32793
     88   2.83990  4.68035  3.55127  2.98746  2.82470  3.51067  4.00935  2.26284  1.68527  2.90113  3.37744  3.01753  4.15568  3.10663  3.34911  2.49244  3.07148  2.65982  5.24522  3.98797    139 k - - -
          2.68618  4.42225  2.77519  2.73123  3.46354  2.40513  3.72494  3.29354  2.67741  2.69355  4.24690  2.90347  2.73739  3.18146  2.89801  2.37887  2.77519  2.98518  4.58477  3.61503
          0.01132  4.88272  5.60507  0.61958  0.77255  1.19088  0.36234
     89   2.76684  5.38089  2.59977  1.72063  4.71837  2.98385  3.83279  4.20265  2.16775  3.68294  4.42540  2.50227  4.03253  2.93369  3.07734  2.57594  3.11018  3.76782  5.81639  2.45411    140 e - - -
          2.68618  4.42225  2.77519  2.73123  3.46354  2.40513  3.72494  3.29354  2.67741  2.69355  4.24690  2.90347  2.73739  3.18146  2.89801  2.37887  2.77519  2.98518  4.58477  3.61503
          0.01098  4.91298  5.63533  0.61958  0.77255  1.22677  0.34706
     90   3.11690  5.58928  3.12377  1.71674  4.96168  3.25526  3.96193  4.42224  1.24321  3.87302  4.64585  3.23418  4.19971  2.15887  2.99381  3.06498  3.34187  3.99967  5.97216  4.60269    141 k - - -
          2.68618  4.42225  2.77519  2.73123  3.46354  2.40513  3.72494  3.29354  2.67741  2.69355  4.24690  2.90347  2.73739  3.18146  2.89801  2.37887  2.77519  2.98518  4.58477  3.61503
          0.01085  4.92454  5.64689  0.61958  0.77255  1.22740  0.34680
     91   3.36895  4.72950  4.93150  2.22030  3.97628  4.65549  5.07090  1.72085  4.30022  2.35244  3.84063  4.63773  4.97464  4.55940  4.51473  3.98400  3.61327  0.91762  5.71845  4.51184    142 v - - -
          2.68618  4.42225  2.77519  2.73123  3.46354  2.40513  3.72494  3.29354  2.67741  2.69355  4.24690  2.90347  2.73739  3.18146  2.89801  2.37887  2.77519  2.98518  4.58477  3.61503
          0.01077  4.93248  5.65483  0.61958  0.77255  0.36046  1.19519
     92   3.43130  4.55249  3.89872  3.22855  4.91373  4.16877  1.63917  4.32429  1.56617  3.83398  4.66956  3.68130  4.52556  3.18268  2.31554  3.44173  3.61967  4.00208  1.80327  4.69478    143 k - - -
          2.68618  4.42225  2.77519  2.73123  3.46354  2.40513  3.72494  3.29354  2.67741  2.69355  4.24690  2.90347  2.73739  3.18146  2.89801  2.37887  2.77519  2.98518  4.58477  3.61503
          0.00805  5.22166  5.94400  0.61958  0.77255  0.36237  1.19081
     93   3.01105  5.45839  2.82666  1.76775  4.77784  3.79452  3.67021  3.88615  1.98500  3.20819  2.23809  2.29568  4.18752  3.08982  3.21764  2.98586  3.24222  2.98603  5.90661  4.51176    144 e - - -
          2.68618  4.42225  2.77519  2.73123  3.46354  2.40513  3.72494  3.29354  2.67741  2.69355  4.24690  2.90347  2.73739  3.18146  2.89801  2.37887  2.77519  2.98518  4.58477  3.61503
          0.00748  5.29447  6.01681  0.61958  0.77255  0.48576  0.95510
     94   3.06266  3.71776  4.81026  4.20863  2.37604  4.20660  4.08047  1.73626  4.03798  1.77400  3.59122  3.70796  4.57249  2.02902  3.58430  3.50796  3.29477  2.27402  5.09199  3.91030    145 i - - -
          2.68618  4.42225  2.77519  2.73123  3.46354  2.40513  3.72494  3.29354  2.67741  2.69355  4.24690  2.90347  2.73739  3.18146  2.89801  2.37887  2.77519  2.98518  4.58477  3.61503
          0.00748  5.29447  6.01681  0.61958  0.77255  0.48576  0.95510
     95   3.14270  5.50606  3.35248  2.87438  4.88715  3.11069  4.13374  4.34059  2.67815  3.66731  4.63932  1.90892  1.14681  3.25419  3.02764  2.91111  3.28350  3.93807  6.02572  4.65512    146 p - - -
          2.68618  4.42225  2.77519  2.73123  3.46354  2.40513  3.72494  3.29354  2.67741  2.69355  4.24690  2.90347  2.73739  3.18146  2.89801  2.37887  2.77519  2.98518  4.58477  3.61503
          0.00748  5.29447  6.01681  0.61958  0.77255  0.48576  0.95510
     96   2.68545  4.81215  2.97435  2.56121  4.86044  2.02749  2.61792  4.34487  2.61625  3.82219  4.55959  1.85869  3.10838  2.70658  3.20344  2.47295  3.24401  3.90727  5.95217  4.54227    147 n - - -
          2.68618  4.42225  2.77519  2.73123  3.46354  2.40513  3.72494  3.29354  2.67741  2.69355  4.24690  2.90347  2.73739  3.18146  2.89801  2.37887  2.77519  2.98518  4.58477  3.61503
          0.00748  5.29447  6.01681  0.61958  0.77255  0.48576  0.95510
     97   3.01453  5.41020  3.31192  2.75499  3.12322  3.80678  2.98941  4.16620  1.58758  2.67125  4.46296  2.59359  4.19887  2.67320  2.44129  2.76427  2.81203  3.07437  5.86983  4.48848    148 k - - -
          2.68618  4.42225  2.77519  2.73123  3.46354  2.40513  3.72494  3.29354  2.67741  2.69355  4.24690  2.90347  2.73739  3.18146  2.89801  2.37887  2.77519  2.98518  4.58477  3.61503
          0.00748  5.29447  6.01681  0.61958  0.77255  0.48576  0.95510
     98   3.06556  5.42881  3.29672  1.57192  4.72624  3.13605  4.05510  4.17556  2.82686  1.90285  4.49825  3.33104  3.02847  2.93353  3.30903  1.87624  3.30135  3.79691  5.90653  4.52967    149 e - - -
          2.68618  4.42225  2.77519  2.73123  3.46354  2.40513  3.72494  3.29354  2.67741  2.69355  4.24690  2.90347  2.73739  3.18146  2.89801  2.37887  2.77519  2.98518  4.58477  3.61503
          0.00748  5.29447  6.01681  0.61958  0.77255  0.48576  0.95510
     99   2.30122  5.50737  2.83650  2.34850  4.84737  3.78462  3.97213  4.32966  2.52833  3.73834  4.14650  3.25408  4.17800  2.45110  2.03534  2.57285  1.75972  3.60647  5.94303  4.53533    150 t - - -
          2.68618  4.42225  2.77519  2.73123  3.46354  2.40513  3.72494  3.29354  2.67741  2.69355  4.24690  2.90347  2.73739  3.18146  2.89801  2.37887  2.77519  2.98518  4.58477  3.61503
          0.00748  5.29447  6.01681  0.61958  0.77255  0.48576  0.95510
    100   2.53414  4.99898  3.60114  2.71374  3.79824  3.91844  4.14100  2.89094  2.82590  2.33698  3.11393  3.23333  3.69550  2.45122  3.44882  2.17181  1.97005  3.19683  5.54347  3.65456    151 t - - -
          2.68618  4.42225  2.77519  2.73123  3.46354  2.40513  3.72494  3.29354  2.67741  2.69355  4.24690  2.90347  2.73739  3.18146  2.89801  2.37887  2.77519  2.98518  4.58477  3.61503
          0.00748  5.29447  6.01681  0.61958  0.77255  0.48576  0.95510
    101   3.22066  4.70053  4.56041  3.00009  2.36267  4.29104  4.46929  3.13507  3.91009  0.85779  3.78867  2.97882  4.65876  4.12926  4.09903  3.58447  3.45202  2.95458  5.06192  2.99006    152 l - - -
          2.68618  4.42225  2.77519  2.73123  3.46354  2.40513  3.72494  3.29354  2.67741  2.69355  4.24690  2.90347  2.73739  3.18146  2.89801  2.37887  2.77519  2.98518  4.58477  3.61503
          0.00748  5.29447  6.01681  0.61958  0.77255  0.48576  0.95510
    102   3.10782  4.52616  3.36735  1.92504  4.95379  3.86672  4.02024  4.42340  1.23676  3.88565  4.63341  3.03253  4.25523  2.34582  2.24088  2.90899  3.33163  3.99246  5.99642  4.61519    153 k - - -
          2.68618  4.42225  2.77519  2.73123  3.46354  2.40513  3.72494  3.29354  2.67741  2.69355  4.24690  2.90347  2.73739  3.18146  2.89801  2.37887  2.77519  2.98518  4.58477  3.61503
          0.00748  5.29447  6.01681  0.61958  0.77255  0.48576  0.95510
    103   3.25173  5.78506  1.56572  2.09199  5.12179  3.87412  4.17765  4.61832  2.98827  4.09390  4.85296  3.03608  3.69608  3.29219  3.50844  1.99739  1.62065  4.17633  6.22960  4.79135    154 d - - -
          2.68618  4.42225  2.77519  2.73123  3.46354  2.40513  3.72494  3.29354  2.67741  2.69355  4.24690  2.90347  2.73739  3.18146  2.89801  2.37887  2.77519  2.98518  4.58477  3.61503
          0.14551  5.29447  2.03716  0.61958  0.77255  0.48576  0.95510
    104   3.47358  5.65448  3.75810  3.29918  5.31296  0.81512  4.33900  4.70518  1.67799  4.16417  4.99488  3.73562  4.57574  3.47559  2.67652  3.06807  3.73768  4.29300  6.23220  5.00181    155 g - - -
          2.68618  4.42225  2.77519  2.73123  3.46354  2.40513  3.72494  3.29354  2.67741  2.69355  4.24690  2.90347  2.73739  3.18146  2.89801  2.37887  2.77519  2.98518  4.58477  3.61503
          0.00859  5.15755  5.87989  0.61958  0.77255  0.30005  1.35009
    105   3.06317  5.42522  1.07872  2.62360  4.71692  3.83149  4.05274  3.57491  2.82882  3.71128  3.50638  3.20259  4.24090  3.17522  3.31369  2.25514  2.62516  3.78773  5.90102  4.52371    156 d - - -
          2.68618  4.42225  2.77519  2.73123  3.46354  2.40513  3.72494  3.29354  2.67741  2.69355  4.24690  2.90347  2.73739  3.18146  2.89801  2.37887  2.77519  2.98518  4.58477  3.61503
          0.00748  5.29447  6.01681  0.61958  0.77255  0.48576  0.95510
    106   3.04666  4.69944  4.04414  3.17737  3.82613  3.62354  4.31943  2.95147  3.13629  1.27167  3.30196  3.84354  4.43262  3.70070  2.16876  2.79681  2.62756  2.50399  5.28993  4.06821    157 l - - -
          2.68626  4.42233  2.77528  2.73131  3.46362  2.40521  3.72503  3.29285  2.67715  2.69363  4.24698  2.90355  2.73748  3.18155  2.89809  2.37895  2.77528  2.98462  4.58485  3.61511
          0.17394  1.85013  6.01681  0.12519  2.13990  0.48576  0.95510
    107   3.60552  4.90532  5.56645  5.01975  4.16092  4.94924  5.43040  1.52101  4.87892  2.24037  4.04327  5.09691  5.26985  5.06979  4.96879  1.94228  3.85489  0.97527  5.90460  4.71004    159 v - - -
          2.68618  4.42225  2.77519  2.73123  3.46354  2.40513  3.72494  3.29354  2.67741  2.69355  4.24690  2.90347  2.73739  3.18146  2.89801  2.37887  2.77519  2.98518  4.58477  3.61503
          0.00748  5.29447  6.01681  0.61958  0.77255  0.48576  0.95510
    108   2.77809  5.50099  2.70242  2.34500  4.83751  3.78639  3.97509  3.77473  2.62855  3.18115  4.54400  2.82280  4.18019  2.24523  3.20497  1.88251  1.79038  3.88705  5.93878  4.53285    160 t - - -
          2.68618  4.42225  2.77519  2.73123  3.46354  2.40513  3.72494  3.29354  2.67741  2.69355  4.24690  2.90347  2.73739  3.18146  2.89801  2.37887  2.77519  2.98518  4.58477  3.61503
          0.00748  5.29447  6.01681  0.61958  0.77255  0.48576  0.95510
    109   5.34375  6.22972  6.18506  6.15687  0.34243  5.81724  4.42019  4.74052  5.91862  2.82360  5.24367  5.34117  6.04890  5.51256  5.67474  5.23207  5.52966  4.76591  4.48638  1.93639    161 F - - -
          2.68618  4.42225  2.77519  2.73123  3.46354  2.40513  3.72494  3.29354  2.67741  2.69355  4.24690  2.90347  2.73739  3.18146  2.89801  2.37887  2.77519  2.98518  4.58477  3.61503
          0.00748  5.29447  6.01681  0.61958  0.77255  0.48576  0.95510
    110   5.04195  6.49092  5.88966  5.95970  6.78239  0.04338  6.78377  6.86246  6.24874  6.22093  7.32576  6.06493  5.86492  6.48523  6.18877  5.27248  5.58473  6.18907  7.38505  6.97555    162 G - - -
          2.68618  4.42225  2.77519  2.73123  3.46354  2.40513  3.72494  3.29354  2.67741  2.69355  4.24690  2.90347  2.73739  3.18146  2.89801  2.37887  2.77519  2.98518  4.58477  3.61503
          0.05036  5.29447  3.12148  0.61958  0.77255  0.48576  0.95510
    111   3.16246  3.79445  5.24923  4.68371  3.92226  4.52929  5.01220  1.82128  4.51852  2.85893  3.87814  4.71653  4.91712  4.69151  4.58839  3.50874  1.52705  1.09928  5.53565  4.34811    163 v - - -
          2.68618  4.42225  2.77519  2.73123  3.46354  2.40513  3.72494  3.29354  2.67741  2.69355  4.24690  2.90347  2.73739  3.18146  2.89801  2.37887  2.77519  2.98518  4.58477  3.61503
          0.00781  5.25192  5.97427  0.61958  0.77255  0.63218  0.75808
    112   2.63446  5.04036  3.70221  3.19097  1.71646  1.56501  4.30157  3.79654  2.19733  3.45405  4.30259  3.63562  4.36216  3.51519  3.58152  2.32830  3.34252  3.48659  5.74027  4.45526    164 g - - -
          2.68618  4.42225  2.77519  2.73123  3.46354  2.40513  3.72494  3.29354  2.67741  2.69355  4.24690  2.90347  2.73739  3.18146  2.89801  2.37887  2.77519  2.98518  4.58477  3.61503
          0.00781  5.25192  5.97427  0.61958  0.77255  0.63218  0.75808
    113   2.52665  5.45734  3.10587  1.79755  4.78084  3.61644  3.54664  4.25223  2.71519  2.53463  4.50479  1.96451  4.17103  3.07334  3.20495  2.61559  2.12447  3.83656  5.90366  4.50520    165 e - - -
          2.68618  4.42225  2.77519  2.73123  3.46354  2.40513  3.72494  3.29354  2.67741  2.69355  4.24690  2.90347  2.73739  3.18146  2.89801  2.37887  2.77519  2.98518  4.58477  3.61503
          0.00781  5.25192  5.97427  0.61958  0.77255  0.63218  0.75808
    114   1.58717  3.41338  3.40022  2.25172  4.55490  3.81992  4.06137  3.98096  2.53607  3.36112  4.36690  3.37093  4.23039  3.20134  3.31007  1.50014  3.25471  3.63169  5.79007  4.44525    166 s - - -
          2.68618  4.42225  2.77519  2.73123  3.46354  2.40513  3.72494  3.29354  2.67741  2.69355  4.24690  2.90347  2.73739  3.18146  2.89801  2.37887  2.77519  2.98518  4.58477  3.61503
          0.00781  5.25192  5.97427  0.61958  0.77255  0.40402  1.10151
    115   3.03294  5.34931  3.36371  2.15298  4.63006  3.83504  4.03103  3.16384  1.49669  3.62599  4.41368  3.33990  4.22810  3.15732  3.25756  2.77223  1.66723  3.08781  5.82813  4.46772    167 k - - -
          2.68618  4.42225  2.77519  2.73123  3.46354  2.40513  3.72494  3.29354  2.67741  2.69355  4.24690  2.90347  2.73739  3.18146  2.89801  2.37887  2.77519  2.98518  4.58477  3.61503
          0.00748  5.29447  6.01681  0.61958  0.77255  0.48576  0.95510
    116   3.49909  3.29383  5.13337  4.60927  1.48269  4.55039  4.49383  3.38086  4.44147  3.06615  4.04850  4.57946  4.93289  4.55396  4.50697  1.65781  3.74513  3.03353  4.82497  1.39106    168 y - - -
          2.68618  4.42225  2.77519  2.73123  3.46354  2.40513  3.72494  3.29354  2.67741  2.69355  4.24690  2.90347  2.73739  3.18146  2.89801  2.37887  2.77519  2.98518  4.58477  3.61503
          0.00748  5.29447  6.01681  0.61958  0.77255  0.48576  0.95510
    117   3.15143  4.92897  3.95641  3.36198  2.52360  4.08208  4.27673  2.25283  2.68683  3.14080  4.03030  3.77369  3.33986  3.55911  1.10507  3.21683  3.37588  3.21519  5.47805  4.24218    169 r - - -
          2.68618  4.42225  2.77519  2.73123  3.46354  2.40513  3.72494  3.29354  2.67741  2.69355  4.24690  2.90347  2.73739  3.18146  2.89801  2.37887  2.77519  2.98518  4.58477  3.61503
          0.00748  5.29447  6.01681  0.61958  0.77255  0.48576  0.95510
    118   3.06072  4.57695  2.98751  3.80708  1.62963  4.13982  4.43364  2.53418  3.70919  2.48746  3.69057  2.98402  4.51173  3.95008  3.93323  2.35937  3.29307  1.72415  5.18522  3.98520    170 f - - -
          2.68618  4.42225  2.77519  2.73123  3.46354  2.40513  3.72494  3.29354  2.67741  2.69355  4.24690  2.90347  2.73739  3.18146  2.89801  2.37887  2.77519  2.98518  4.58477  3.61503
          0.00748  5.29447  6.01681  0.61958  0.77255  0.48576  0.95510
    119   3.02946  2.81575  2.27601  1.61032  4.86755  3.58512  3.99100  4.35016  2.11838  3.83179  4.57286  3.26343  4.19325  3.09062  3.22632  1.96887  2.82829  3.91608  5.96554  4.55640    171 e - - -
          2.68618  4.42225  2.77519  2.73123  3.46354  2.40513  3.72494  3.29354  2.67741  2.69355  4.24690  2.90347  2.73739  3.18146  2.89801  2.37887  2.77519  2.98518  4.58477  3.61503
          0.00748  5.29447  6.01681  0.61958  0.77255  0.48576  0.95510
    120   3.05447  4.72258  3.23412  3.45029  2.44529  3.41164  3.33872  2.34589  2.36644  2.57012  3.82864  3.82891  4.43254  3.68564  3.72372  3.30711  3.28618  2.99204  5.28866  1.52453    172 y - - -
          2.68618  4.42225  2.77519  2.73123  3.46354  2.40513  3.72494  3.29354  2.67741  2.69355  4.24690  2.90347  2.73739  3.18146  2.89801  2.37887  2.77519  2.98518  4.58477  3.61503
          0.00748  5.29447  6.01681  0.61958  0.77255  0.48576  0.95510
    121   2.89844  5.27602  3.19152  1.68210  4.53131  3.83576  4.03705  3.10493  2.82287  3.36275  4.34238  2.88536  2.54314  3.17497  3.29360  2.60577  2.68410  1.96538  5.76758  4.41875    173 e - - -
          2.68618  4.42225  2.77519  2.73123  3.46354  2.40513  3.72494  3.29354  2.67741  2.69355  4.24690  2.90347  2.73739  3.18146  2.89801  2.37887  2.77519  2.98518  4.58477  3.61503
          0.00748  5.29447  6.01681  0.61958  0.77255  0.48576  0.95510
    122   1.99072  4.97782  3.74577  3.19782  4.25627  3.91988  4.27178  3.15100  3.17209  3.15389  4.17156  3.64353  1.25335  3.16504  3.58182  2.68200  2.30475  3.35519  5.62996  4.35943    174 p - - -
          2.68618  4.42225  2.77519  2.73123  3.46354  2.40513  3.72494  3.29354  2.67741  2.69355  4.24690  2.90347  2.73739  3.18146  2.89801  2.37887  2.77519  2.98518  4.58477  3.61503
          0.00748  5.29447  6.01681  0.61958  0.77255  0.48576  0.95510
    123   3.11589  4.54308  4.76372  4.17045  2.92491  4.24658  4.54395  2.95437  4.01678  0.93929  3.17476  2.42906  4.60914  4.20098  4.13169  3.54466  2.66684  2.78163  5.12174  3.11841    175 l - - -
          2.68618  4.42225  2.77519  2.73123  3.46354  2.40513  3.72494  3.29354  2.67741  2.69355  4.24690  2.90347  2.73739  3.18146  2.89801  2.37887  2.77519  2.98518  4.58477  3.61503
          0.00748  5.29447  6.01681  0.61958  0.77255  0.48576  0.95510
    124   3.10386  4.49403  4.94576  4.34019  3.58310  4.26593  4.59388  1.72706  4.14755  2.04177  3.60111  4.02041  4.62763  2.55520  4.20102  3.57350  3.33626  1.24624  3.50147  3.94173    176 v - - -
          2.68618  4.42225  2.77519  2.73123  3.46354  2.40513  3.72494  3.29354  2.67741  2.69355  4.24690  2.90347  2.73739  3.18146  2.89801  2.37887  2.77519  2.98518  4.58477  3.61503
          0.42476  5.29447  1.07572  0.61958  0.77255  0.48576  0.95510
    125   3.02462  4.40303  4.86891  4.26420  1.57368  4.19758  4.52029  2.45683  4.07838  1.94424  2.25530  4.31875  4.53707  4.21272  3.01835  3.50866  3.25452  1.90137  5.00753  3.84604    177 f - - -
          2.68618  4.42225  2.77519  2.73123  3.46354  2.40513  3.72494  3.29354  2.67741  2.69355  4.24690  2.90347  2.73739  3.18146  2.89801  2.37887  2.77519  2.98518  4.58477  3.61503
          0.01134  4.88105  5.60339  0.61958  0.77255  1.31071  0.31420
    126   3.29663  4.65923  4.93714  4.41544  1.22332  4.37156  4.21914  1.93263  4.23737  2.74616  3.76148  4.36574  4.72099  4.33238  4.28266  2.74258  3.52748  2.90965  4.52033  1.84321    178 f - - -
          2.68618  4.42225  2.77519  2.73123  3.46354  2.40513  3.72494  3.29354  2.67741  2.69355  4.24690  2.90347  2.73739  3.18146  2.89801  2.37887  2.77519  2.98518  4.58477  3.61503
          0.09359  4.88105  2.50403  0.61958  0.77255  0.18468  1.78005
    127   1.88022  4.43311  4.95702  4.34684  2.86573  4.21785  4.55026  1.85639  4.14588  2.25413  2.92913  4.36059  4.58083  4.28862  4.17582  2.25151  3.28367  1.72644  5.06052  3.73891    179 v - - -
          2.68618  4.42225  2.77519  2.73123  3.46354  2.40513  3.72494  3.29354  2.67741  2.69355  4.24690  2.90347  2.73739  3.18146  2.89801  2.37887  2.77519  2.98518  4.58477  3.61503
          0.00789  5.24145  5.96380  0.61958  0.77255  0.66429  0.72287
    128   3.09207  1.05893  2.19244  3.08899  4.17216  3.93428  3.61823  3.62743  3.13577  3.29532  4.16157  3.31891  4.35828  3.45423  3.55733  3.10273  3.33702  3.18992  5.56400  3.45842    180 c - - -
          2.68618  4.42225  2.77519  2.73123  3.46354  2.40513  3.72494  3.29354  2.67741  2.69355  4.24690  2.90347  2.73739  3.18146  2.89801  2.37887  2.77519  2.98518  4.58477  3.61503
          0.29147  5.24145  1.39618  0.61958  0.77255  0.66429  0.72287
    129   2.75784  4.45451  4.10568  3.53157  2.40398  3.94555  4.22753  2.50323  3.44757  2.60357  3.56878  3.82918  3.04291  3.70561  3.70673  1.35548  3.12900  2.71483  5.03529  3.07461    181 s - - -
          2.68618  4.42225  2.77519  2.73123  3.46354  2.40513  3.72494  3.29354  2.67741  2.69355  4.24690  2.90347  2.73739  3.18146  2.89801  2.37887  2.77519  2.98518  4.58477  3.61503
          0.01047  4.96045  5.68280  0.61958  0.77255  0.52453  0.89608
    130   2.96590  2.81530  2.63952  2.68648  4.72213  3.74130  3.94656  4.18759  2.69720  3.70029  4.45827  2.95986  2.39517  2.66647  2.91397  1.45401  3.20049  3.77994  5.85928  4.46747    182 s - - -
          2.68618  4.42225  2.77519  2.73123  3.46354  2.40513  3.72494  3.29354  2.67741  2.69355  4.24690  2.90347  2.73739  3.18146  2.89801  2.37887  2.77519  2.98518  4.58477  3.61503
          0.01662  5.16426  4.53152  0.61958  0.77255  0.52677  0.89284
    131   2.76554  1.81517  3.77987  3.22374  2.90849  3.92195  4.23774  3.43105  2.78056  3.12432  3.99908  3.22515  3.50452  3.50978  3.57924  1.45636  3.10672  3.17723  5.46690  4.21362    183 s - - -
          2.68618  4.42225  2.77519  2.73123  3.46354  2.40513  3.72494  3.29354  2.67741  2.69355  4.24690  2.90347  2.73739  3.18146  2.89801  2.37887  2.77519  2.98518  4.58477  3.61503
          0.00799  5.22882  5.95117  0.61958  0.77255  0.50026  0.93236
    132   2.92976  4.62595  2.69258  1.91048  4.20537  3.62422  3.97733  4.18699  2.46014  1.84606  4.17980  2.66587  4.17856  3.08677  3.21393  2.07811  2.91197  3.78802  5.87207  4.48410    184 l - - -
          2.68618  4.42225  2.77519  2.73123  3.46354  2.40513  3.72494  3.29354  2.67741  2.69355  4.24690  2.90347  2.73739  3.18146  2.89801  2.37887  2.77519  2.98518  4.58477  3.61503
          0.00770  5.26674  5.98908  0.61958  0.77255  0.51089  0.91619
    133   2.88095  5.52502  1.61376  2.20434  4.86903  3.02554  3.54913  4.35530  2.54964  3.82991  4.56655  2.81964  3.25698  3.06999  3.20505  1.96875  2.81302  3.70931  5.95796  4.54586    185 d - - -
          2.68618  4.42225  2.77519  2.73123  3.46354  2.40513  3.72494  3.29354  2.67741  2.69355  4.24690  2.90347  2.73739  3.18146  2.89801  2.37887  2.77519  2.98518  4.58477  3.61503
          0.00760  5.27938  6.00173  0.61958  0.77255  0.45277  1.01023
    134   2.67466  4.52030  2.37134  3.04389  2.66999  3.48174  3.76876  3.06884  2.91640  3.22765  3.76671  2.71375  3.35147  3.35838  3.28761  2.21675  3.15617  2.12732  5.54043  3.10948    186 v - - -
          2.68618  4.42225  2.77519  2.73123  3.46354  2.40513  3.72494  3.29354  2.67741  2.69355  4.24690  2.90347  2.73739  3.18146  2.89801  2.37887  2.77519  2.98518  4.58477  3.61503
          0.00748  5.29447  6.01681  0.61958  0.77255  0.48576  0.95510
    135   2.73817  5.52865  2.84647  2.43678  4.87375  3.78529  3.97558  4.36023  2.15035  3.83389  4.56968  2.57069  3.66312  2.06803  3.14681  1.50308  3.02584  3.91938  5.96099  4.54915    187 s - - -
          2.68618  4.42225  2.77519  2.73123  3.46354  2.40513  3.72494  3.29354  2.67741  2.69355  4.24690  2.90347  2.73739  3.18146  2.89801  2.37887  2.77519  2.98518  4.58477  3.61503
          0.01980  5.29447  4.22779  0.61958  0.77255  0.48576  0.95510
    136   2.79864  3.95317  3.59129  2.68112  4.17971  1.57063  3.14941  3.56544  2.87442  3.09766  2.97215  3.38401  4.29684  3.15891  3.43988  2.58830  3.01529  2.18626  5.54047  4.25545    188 g - - -
          2.68618  4.42225  2.77519  2.73123  3.46354  2.40513  3.72494  3.29354  2.67741  2.69355  4.24690  2.90347  2.73739  3.18146  2.89801  2.37887  2.77519  2.98518  4.58477  3.61503
          0.09249  5.28225  2.48577  0.61958  0.77255  0.53072  0.88717
    137   2.96855  5.25451  2.48493  2.76289  4.09777  3.78196  3.98037  2.64411  1.57422  2.97158  3.56426  2.34847  4.17291  3.11278  3.09936  2.98024  2.51860  3.39336  5.73958  4.38434    189 k - - -
          2.68618  4.42225  2.77519  2.73123  3.46354  2.40513  3.72494  3.29354  2.67741  2.69355  4.24690  2.90347  2.73739  3.18146  2.89801  2.37887  2.77519  2.98518  4.58477  3.61503
          0.00825  5.19800  5.92035  0.61958  0.77255  0.70500  0.68144
    138   2.78276  4.81161  3.12771  2.61256  4.80181  2.99930  2.98326  4.28289  2.57377  3.76598  4.50617  2.77067  3.59484  2.53018  1.95552  2.52921  1.97286  3.32378  5.90051  4.49382    190 r - - -
          2.68618  4.42225  2.77519  2.73123  3.46354  2.40513  3.72494  3.29354  2.67741  2.69355  4.24690  2.90347  2.73739  3.18146  2.89801  2.37887  2.77519  2.98518  4.58477  3.61503
          0.00813  5.21269  5.93504  0.61958  0.77255  0.38330  1.14448
    139   1.87650  2.81546  3.23647  2.07634  3.84823  3.81651  3.51963  4.04623  2.78355  2.91942  4.39225  3.31883  3.42933  2.56312  3.26075  2.06597  2.93424  3.68456  5.80960  4.44562    191 a - - -
          2.68618  4.42225  2.77519  2.73123  3.46354  2.40513  3.72494  3.29354  2.67741  2.69355  4.24690  2.90347  2.73739  3.18146  2.89801  2.37887  2.77519  2.98518  4.58477  3.61503
          0.00754  5.28698  6.00932  0.61958  0.77255  0.46873  0.98296
    140   3.32565  4.89359  5.46501  4.86323  3.69517  4.76444  5.09392  2.67715  4.67082  0.54495  3.58722  4.91215  5.05764  4.75566  4.68456  4.09087  3.47317  2.35620  3.42515  4.35814    192 L - - -
          2.68618  4.42225  2.77519  2.73123  3.46354  2.40513  3.72494  3.29354  2.67741  2.69355  4.24690  2.90347  2.73739  3.18146  2.89801  2.37887  2.77519  2.98518  4.58477  3.61503
          0.00748  5.29447  6.01681  0.61958  0.77255  0.48576  0.95510
    141   2.66378  5.46687  3.28046  2.24420  2.77281  3.79257  3.82048  4.26052  2.58849  3.76264  4.51342  1.96290  4.18558  2.10251  2.91089  2.71153  2.88780  3.84562  5.91288  2.60851    193 n - - -
          2.68618  4.42225  2.77519  2.73123  3.46354  2.40513  3.72494  3.29354  2.67741  2.69355  4.24690  2.90347  2.73739  3.18146  2.89801  2.37887  2.77519  2.98518  4.58477  3.61503
          0.00748  5.29447  6.01681  0.61958  0.77255  0.48576  0.95510
    142   1.72020  5.56268  2.05449  2.19945  4.90450  3.79918  3.55689  4.39144  2.60253  3.86654  4.60592  3.26559  4.20497  1.81247  3.24588  2.65152  3.10973  3.95191  5.99570  4.58123    194 a - - -
          2.68618  4.42225  2.77519  2.73123  3.46354  2.40513  3.72494  3.29354  2.67741  2.69355  4.24690  2.90347  2.73739  3.18146  2.89801  2.37887  2.77519  2.98518  4.58477  3.61503
          0.00748  5.29447  6.01681  0.61958  0.77255  0.48576  0.95510
    143   1.76836  5.23772  3.30399  2.86160  4.48584  3.85043  4.05827  3.90411  1.77470  1.88993  4.31317  2.59266  4.24340  3.20561  3.31495  2.81125  3.08151  3.25227  5.74249  4.40501    195 a - - -
          2.68618  4.42225  2.77519  2.73123  3.46354  2.40513  3.72494  3.29354  2.67741  2.69355  4.24690  2.90347  2.73739  3.18146  2.89801  2.37887  2.77519  2.98518  4.58477  3.61503
          0.00748  5.29447  6.01681  0.61958  0.77255  0.48576  0.95510
    144   4.10269  5.27491  6.24446  5.77606  4.44316  5.77007  6.48563  1.08222  5.73085  1.75165  3.69493  5.94052  5.91940  5.89450  5.84908  5.21651  4.35421  0.96261  6.64899  5.50644    196 v - - -
          2.68618  4.42225  2.77519  2.73123  3.46354  2.40513  3.72494  3.29354  2.67741  2.69355  4.24690  2.90347  2.73739  3.18146  2.89801  2.37887  2.77519  2.98518  4.58477  3.61503
          0.00748  5.29447  6.01681  0.61958  0.77255  0.48576  0.95510
    145   3.02129  5.25677  3.39960  2.84269  4.18195  3.44158  4.04511  3.23906  2.16817  2.15950  4.32503  2.28602  4.23452  2.88905  3.29899  1.52689  3.25254  3.59483  5.75196  4.40917    197 s - - -
          2.68618  4.42225  2.77519  2.73123  3.46354  2.40513  3.72494  3.29354  2.67741  2.69355  4.24690  2.90347  2.73739  3.18146  2.89801  2.37887  2.77519  2.98518  4.58477  3.61503
          0.00748  5.29447  6.01681  0.61958  0.77255  0.48576  0.95510
    146   2.72040  5.35460  3.33734  2.78070  3.83744  2.56673  3.28754  4.07890  2.67258  2.83966  4.41307  3.31524  4.20845  1.92698  3.14902  1.68895  2.57322  3.71057  5.82787  4.45952    198 s - - -
          2.68618  4.42225  2.77519  2.73123  3.46354  2.40513  3.72494  3.29354  2.67741  2.69355  4.24690  2.90347  2.73739  3.18146  2.89801  2.37887  2.77519  2.98518  4.58477  3.61503
          0.00748  5.29447  6.01681  0.61958  0.77255  0.48576  0.95510
    147   4.21701  5.39382  6.31226  5.80470  3.82812  5.80437  6.34635  0.91437  5.72829  1.12891  3.88880  5.97913  5.89206  5.73912  5.76009  5.23556  4.45253  1.79297  6.39657  5.35504    199 i - - -
          2.68618  4.42225  2.77519  2.73123  3.46354  2.40513  3.72494  3.29354  2.67741  2.69355  4.24690  2.90347  2.73739  3.18146  2.89801  2.37887  2.77519  2.98518  4.58477  3.61503
          0.00748  5.29447  6.01681  0.61958  0.77255  0.48576  0.95510
    148   3.90358  5.73414  5.09082  5.12178  6.32699  0.43579  6.19475  6.04017  5.47431  5.60843  6.47259  5.11229  1.37363  5.64114  5.59368  4.10249  4.47320  5.19605  7.30691  6.51468    200 G - - -
          2.68618  4.42225  2.77519  2.73123  3.46354  2.40513  3.72494  3.29354  2.67741  2.69355  4.24690  2.90347  2.73739  3.18146  2.89801  2.37887  2.77519  2.98518  4.58477  3.61503
          0.00748  5.29447  6.01681  0.61958  0.77255  0.48576  0.95510
    149   1.53683  4.55283  4.83450  4.24237  3.66204  1.72460  4.62220  2.49785  4.08756  2.11020  3.05963  4.35703  4.64969  4.27170  4.19608  3.58645  3.37164  2.00736  5.20547  4.02256    201 a - - -
          2.68618  4.42225  2.77519  2.73123  3.46354  2.40513  3.72494  3.29354  2.67741  2.69355  4.24690  2.90347  2.73739  3.18146  2.89801  2.37887  2.77519  2.98518  4.58477  3.61503
          0.00748  5.29447  6.01681  0.61958  0.77255  0.48576  0.95510
    150   3.04108  3.52587  3.92545  3.35776  2.86801  4.02232  2.80048  2.97504  2.25249  2.03976  3.86103  3.54865  3.36351  3.61243  2.60224  2.43395  3.11409  2.22923  5.34005  4.10649    202 l - - -
          2.68618  4.42225  2.77519  2.73123  3.46354  2.40513  3.72494  3.29354  2.67741  2.69355  4.24690  2.90347  2.73739  3.18146  2.89801  2.37887  2.77519  2.98518  4.58477  3.61503
          0.00748  5.29447  6.01681  0.61958  0.77255  0.48576  0.95510
    151   2.94239  4.55512  4.47115  3.88673  3.50239  4.15835  4.45815  1.91796  2.35738  2.56438  3.19908  4.11697  4.52834  4.00523  3.97485  2.31545  1.84285  1.94872  5.16903  3.97435    203 t - - -
          2.68618  4.42225  2.77519  2.73123  3.46354  2.40513  3.72494  3.29354  2.67741  2.69355  4.24690  2.90347  2.73739  3.18146  2.89801  2.37887  2.77519  2.98518  4.58477  3.61503
          0.00748  5.29447  6.01681  0.61958  0.77255  0.48576  0.95510
    152   2.44040  4.54420  4.57798  3.99358  3.66259  3.23546  4.50358  2.46887  3.86936  2.27640  3.67285  4.18143  4.55009  4.08426  4.03949  2.13834  1.73227  1.68976  5.17454  3.98414    204 v - - -
          2.68618  4.42225  2.77519  2.73123  3.46354  2.40513  3.72494  3.29354  2.67741  2.69355  4.24690  2.90347  2.73739  3.18146  2.89801  2.37887  2.77519  2.98518  4.58477  3.61503
          0.00748  5.29447  6.01681  0.61958  0.77255  0.48576  0.95510
    153   3.00904  3.94869  3.26597  2.07266  4.43565  3.78600  2.77605  4.31529  2.48931  3.15347  4.54186  1.77676  3.22559  2.56193  2.48532  2.86342  3.24018  3.88496  5.93672  3.43967    205 n - - -
          2.68618  4.42225  2.77519  2.73123  3.46354  2.40513  3.72494  3.29354  2.67741  2.69355  4.24690  2.90347  2.73739  3.18146  2.89801  2.37887  2.77519  2.98518  4.58477  3.61503
          0.00748  5.29447  6.01681  0.61958  0.77255  0.48576  0.95510
    154   2.83210  5.45669  2.97552  2.53440  2.52221  3.79407  3.60442  4.24386  2.31216  2.68001  4.50426  1.89162  4.18691  2.93544  2.80562  2.68434  2.37069  3.55779  5.90521  4.51049    206 n - - -
          2.68618  4.42225  2.77519  2.73123  3.46354  2.40513  3.72494  3.29354  2.67741  2.69355  4.24690  2.90347  2.73739  3.18146  2.89801  2.37887  2.77519  2.98518  4.58477  3.61503
          0.00748  5.29447  6.01681  0.61958  0.77255  0.48576  0.95510
    155   3.47622  4.85235  3.36856  4.58955  2.82366  4.58256  4.57306  3.00760  4.41930  1.17249  3.85078  4.60289  4.92296  4.53281  4.47992  3.89466  3.70451  3.08798  1.29783  3.18572    207 l - - -
          2.68618  4.42225  2.77519  2.73123  3.46354  2.40513  3.72494  3.29354  2.67741  2.69355  4.24690  2.90347  2.73739  3.18146  2.89801  2.37887  2.77519  2.98518  4.58477  3.61503
          0.00748  5.29447  6.01681  0.61958  0.77255  0.48576  0.95510
    156   3.03092  4.29853  3.66372  3.10203  4.11914  3.49443  4.17126  3.40169  3.07828  3.17587  3.27158  2.33666  4.32505  3.21470  3.32082  1.87254  1.65449  2.33609  5.50218  4.23013    208 t - - -
          2.68618  4.42225  2.77519  2.73123  3.46354  2.40513  3.72494  3.29354  2.67741  2.69355  4.24690  2.90347  2.73739  3.18146  2.89801  2.37887  2.77519  2.98518  4.58477  3.61503
          0.00748  5.29447  6.01681  0.61958  0.77255  0.48576  0.95510
    157   3.01303  3.52894  2.40744  1.26193  4.85588  3.78556  3.97492  4.33926  2.52308  3.25546  4.55685  3.02451  3.88432  2.36115  3.20457  2.78020  2.85959  3.90338  5.94987  4.54088    209 e - - -
          2.68618  4.42225  2.77519  2.73123  3.46354  2.40513  3.72494  3.29354  2.67741  2.69355  4.24690  2.90347  2.73739  3.18146  2.89801  2.37887  2.77519  2.98518  4.58477  3.61503
          0.03233  5.29447  3.61965  0.61958  0.77255  0.48576  0.95510
    158   2.65054  5.31026  2.65847  1.33970  4.58032  3.42374  4.00890  3.12365  2.43580  2.55458  3.16373  3.31695  4.20290  3.13725  3.18376  3.00890  3.23387  3.21420  5.79070  4.43021    210 e - - -
          2.68618  4.42225  2.77519  2.73123  3.46354  2.40513  3.72494  3.29354  2.67741  2.69355  4.24690  2.90347  2.73739  3.18146  2.89801  2.37887  2.77519  2.98518  4.58477  3.61503
          0.00767  5.26981  5.99216  0.61958  0.77255  0.43432  1.04329
    159   3.08879  0.40214  5.52453  5.44725  5.69557  2.57205  5.93486  5.15423  5.30944  4.87733  5.64765  4.72548  4.68853  5.39983  5.28937  2.72976  2.75225  4.33315  7.07123  6.03794    211 C - - -
          2.68618  4.42225  2.77519  2.73123  3.46354  2.40513  3.72494  3.29354  2.67741  2.69355  4.24690  2.90347  2.73739  3.18146  2.89801  2.37887  2.77519  2.98518  4.58477  3.61503
          0.00748  5.29447  6.01681  0.61958  0.77255  0.48576  0.95510
    160   3.17393  5.58073  3.34423  2.86225  4.94708  3.89602  4.11681  4.40425  2.20671  3.90445  4.67556  2.40499  4.32003  2.67331  3.25008  2.72416  1.02324  3.99587  6.04704  4.67401    212 t - - -
          2.68618  4.42225  2.77519  2.73123  3.46354  2.40513  3.72494  3.29354  2.67741  2.69355  4.24690  2.90347  2.73739  3.18146  2.89801  2.37887  2.77519  2.98518  4.58477  3.61503
          0.00748  5.29447  6.01681  0.61958  0.77255  0.48576  0.95510
    161   3.42470  5.15806  4.27608  3.83517  4.03450  4.25631  0.79098  3.70953  3.54108  2.14732  4.33813  4.15158  4.74997  4.02841  3.79121  3.63316  2.14422  3.50931  5.56440  4.16736    213 h - - -
          2.68618  4.42225  2.77519  2.73123  3.46354  2.40513  3.72494  3.29354  2.67741  2.69355  4.24690  2.90347  2.73739  3.18146  2.89801  2.37887  2.77519  2.98518  4.58477  3.61503
          0.00748  5.29447  6.01681  0.61958  0.77255  0.48576  0.95510
    162   4.30591  5.51407  6.30722  5.72972  2.92854  5.71482  6.03594  2.72690  5.59453  0.67263  3.30309  5.89029  5.76411  5.46422  5.52981  5.10545  4.51419  1.33835  6.05256  5.08010    214 L - - -
          2.68618  4.42225  2.77519  2.73123  3.46354  2.40513  3.72494  3.29354  2.67741  2.69355  4.24690  2.90347  2.73739  3.18146  2.89801  2.37887  2.77519  2.98518  4.58477  3.61503
          0.00748  5.29447  6.01681  0.61958  0.77255  0.48576  0.95510
    163   2.99582  4.57602  4.78689  4.19177  3.66748  4.29166  4.60840  2.35210  3.02540  1.24468  3.66259  4.33437  4.65166  3.00929  4.14044  3.59172  3.38292  1.43927  5.21500  4.03302    215 l - - -
          2.68618  4.42225  2.77519  2.73123  3.46354  2.40513  3.72494  3.29354  2.67741  2.69355  4.24690  2.90347  2.73739  3.18146  2.89801  2.37887  2.77519  2.98518  4.58477  3.61503
          0.00748  5.29447  6.01681  0.61958  0.77255  0.48576  0.95510
    164   2.95902  4.71927  4.00262  2.80972  3.84921  4.04493  4.30622  3.08940  3.37860  2.67872  1.64237  3.81618  3.05664  2.85911  3.71070  2.64168  3.27738  1.68739  5.30786  4.08222    216 m - - -
          2.68618  4.42225  2.77519  2.73123  3.46354  2.40513  3.72494  3.29354  2.67741  2.69355  4.24690  2.90347  2.73739  3.18146  2.89801  2.37887  2.77519  2.98518  4.58477  3.61503
          0.00748  5.29447  6.01681  0.61958  0.77255  0.48576  0.95510
    165   2.75890  5.43714  1.75272  2.34472  4.74853  2.96916  3.98903  3.06053  2.69754  3.59166  4.00117  2.84571  3.66920  2.97117  3.22490  2.66507  2.38887  2.59407  5.89054  4.50084    217 d - - -
          2.68618  4.42225  2.77519  2.73123  3.46354  2.40513  3.72494  3.29354  2.67741  2.69355  4.24690  2.90347  2.73739  3.18146  2.89801  2.37887  2.77519  2.98518  4.58477  3.61503
          0.00748  5.29447  6.01681  0.61958  0.77255  0.48576  0.95510
    166   3.02730  5.54058  2.88526  2.31415  4.88505  3.78998  3.29311  4.37184  2.72329  3.84544  4.58217  2.37007  2.96971  2.38496  2.80054  1.39821  3.25923  3.93104  5.97274  4.56001    218 s - - -
          2.68618  4.42225  2.77519  2.73123  3.46354  2.40513  3.72494  3.29354  2.67741  2.69355  4.24690  2.90347  2.73739  3.18146  2.89801  2.37887  2.77519  2.98518  4.58477  3.61503
          0.12556  5.29447  2.18054  0.61958  0.77255  0.48576  0.95510
    167   2.98274  4.67188  3.91336  3.34402  3.03078  3.97542  3.29744  2.73954  2.63557  2.34146  3.77669  3.73452  4.35363  2.72265  3.03800  2.48498  3.21439  1.47642  5.25759  4.02922    219 v - - -
          2.68618  4.42225  2.77519  2.73123  3.46354  2.40513  3.72494  3.29354  2.67741  2.69355  4.24690  2.90347  2.73739  3.18146  2.89801  2.37887  2.77519  2.98518  4.58477  3.61503
          0.36990  5.17732  1.19220  0.61958  0.77255  0.83532  0.56870
    168   2.33532  4.34270  4.14292  3.56265  2.88935  3.89412  4.19514  2.79754  3.46214  2.54159  1.63158  3.82353  4.26995  3.70640  3.09248  2.87685  2.33021  2.31844  4.95404  3.75523    220 m - - -
          2.68622  4.42229  2.77524  2.73128  3.46358  2.40492  3.72499  3.29358  2.67745  2.69359  4.24694  2.90351  2.73744  3.18151  2.89805  2.37866  2.77524  2.98523  4.58481  3.61507
          0.08226  2.58959  5.54183  0.66422  0.72293  0.17229  1.84350
    169   3.01304  5.51686  2.99399  2.61357  4.85949  3.78607  3.97365  4.34326  1.62084  3.61111  4.55841  2.41273  2.23183  2.53459  3.06056  2.57150  3.24414  3.90624  5.95053  2.73633    223 k - - -
          2.68618  4.42225  2.77519  2.73123  3.46354  2.40513  3.72494  3.29354  2.67741  2.69355  4.24690  2.90347  2.73739  3.18146  2.89801  2.37887  2.77519  2.98518  4.58477  3.61503
          0.00748  5.29447  6.01681  0.61958  0.77255  0.48576  0.95510
    170   3.49543  4.81757  5.47755  4.88854  3.26707  4.75744  5.12975  2.18969  4.70536  1.23178  3.50088  4.91658  5.06772  4.82175  4.72671  3.41735  3.72940  1.04756  5.55191  4.39890    224 v - - -
          2.68618  4.42225  2.77519  2.73123  3.46354  2.40513  3.72494  3.29354  2.67741  2.69355  4.24690  2.90347  2.73739  3.18146  2.89801  2.37887  2.77519  2.98518  4.58477  3.61503
          0.00748  5.29447  6.01681  0.61958  0.77255  0.48576  0.95510
    171   3.10635  5.61928  2.54195  2.65101  4.95842  3.82485  4.05081  4.44529  1.63339  3.92152  4.66717  2.25043  4.24593  3.06987  3.30237  2.73393  1.50614  4.00787  6.05248  4.63563    225 t - - -
          2.68618  4.42225  2.77519  2.73123  3.46354  2.40513  3.72494  3.29354  2.67741  2.69355  4.24690  2.90347  2.73739  3.18146  2.89801  2.37887  2.77519  2.98518  4.58477  3.61503
          0.00748  5.29447  6.01681  0.61958  0.77255  0.48576  0.95510
    172   3.03799  4.82677  3.24169  2.09966  1.92804  3.50883  4.23362  1.94099  2.66099  2.83884  3.92621  3.68281  4.37150  3.52703  3.35376  3.22653  3.26965  2.29413  5.39940  4.15211    226 f - - -
          2.68618  4.42225  2.77519  2.73123  3.46354  2.40513  3.72494  3.29354  2.67741  2.69355  4.24690  2.90347  2.73739  3.18146  2.89801  2.37887  2.77519  2.98518  4.58477  3.61503
          0.00748  5.29447  6.01681  0.61958  0.77255  0.48576  0.95510
    173   2.59890  5.65129  1.59552  2.04789  4.99151  3.11416  4.06324  4.48349  1.58656  3.95426  4.69814  3.29005  4.25478  2.60142  3.33010  2.95303  3.35924  4.04027  6.08196  4.65819    227 k - - -
          2.68618  4.42225  2.77519  2.73123  3.46354  2.40513  3.72494  3.29354  2.67741  2.69355  4.24690  2.90347  2.73739  3.18146  2.89801  2.37887  2.77519  2.98518  4.58477  3.61503
          0.00748  5.29447  6.01681  0.61958  0.77255  0.48576  0.95510
    174   3.03876  4.84809  3.78845  2.35437  4.00000  3.98297  4.22408  2.93616  2.92058  1.73985  3.74629  3.66431  4.36515  3.50641  3.57420  2.31598  1.59980  2.95533  5.41855  4.16740    228 t - - -
          2.68618  4.42225  2.77519  2.73123  3.46354  2.40513  3.72494  3.29354  2.67741  2.69355  4.24690  2.90347  2.73739  3.18146  2.89801  2.37887  2.77519  2.98518  4.58477  3.61503
          0.00748  5.29447  6.01681  0.61958  0.77255  0.48576  0.95510
    175   3.09949  4.48180  4.98988  4.38195  3.57883  4.26817  4.60215  1.32288  4.18486  2.09743  2.09285  4.40522  4.63011  4.33213  3.55632  2.84916  2.83846  1.97226  5.11674  3.93909    229 i - - -
          2.68618  4.42225  2.77519  2.73123  3.46354  2.40513  3.72494  3.29354  2.67741  2.69355  4.24690  2.90347  2.73739  3.18146  2.89801  2.37887  2.77519  2.98518  4.58477  3.61503
          0.00748  5.29447  6.01681  0.61958  0.77255  0.48576  0.95510
    176   3.04719  1.90150  1.98794  2.76293  3.09873  3.96820  4.19548  3.44878  3.07400  3.13397  4.00769  2.98531  4.35255  3.45949  3.53994  3.19849  3.27888  3.20129  2.62790  2.67409    230 c - - -
          2.68618  4.42225  2.77519  2.73123  3.46354  2.40513  3.72494  3.29354  2.67741  2.69355  4.24690  2.90347  2.73739  3.18146  2.89801  2.37887  2.77519  2.98518  4.58477  3.61503
          0.00748  5.29447  6.01681  0.61958  0.77255  0.48576  0.95510
    177   1.01918  5.38802  3.40211  2.88608  4.68843  3.88428  4.10380  3.36807  2.60574  3.68320  4.48183  2.43704  4.29542  2.30494  3.28659  3.11807  3.34541  3.76098  5.88610  4.53881    231 a - - -
          2.68618  4.42225  2.77519  2.73123  3.46354  2.40513  3.72494  3.29354  2.67741  2.69355  4.24690  2.90347  2.73739  3.18146  2.89801  2.37887  2.77519  2.98518  4.58477  3.61503
          0.00748  5.29447  6.01681  0.61958  0.77255  0.48576  0.95510
    178   2.48846  4.49983  2.82460  4.09489  2.86839  3.02740  4.50639  1.76800  3.94821  1.51835  3.61661  4.23526  4.55882  4.14097  4.07449  2.94066  3.29579  2.26000  5.11727  3.93170    232 l - - -
          2.68618  4.42225  2.77519  2.73123  3.46354  2.40513  3.72494  3.29354  2.67741  2.69355  4.24690  2.90347  2.73739  3.18146  2.89801  2.37887  2.77519  2.98518  4.58477  3.61503
          0.00748  5.29447  6.01681  0.61958  0.77255  0.48576  0.95510
    179   3.48954  5.13799  5.95446  5.41312  4.11770  5.33455  5.81022  1.15843  5.28395  1.46773  2.23005  5.50204  5.55632  5.38339  5.32471  4.71152  4.13558  1.49646  6.09797  4.97839    233 i - - -
          2.68618  4.42225  2.77519  2.73123  3.46354  2.40513  3.72494  3.29354  2.67741  2.69355  4.24690  2.90347  2.73739  3.18146  2.89801  2.37887  2.77519  2.98518  4.58477  3.61503
          0.00748  5.29447  6.01681  0.61958  0.77255  0.48576  0.95510
    180   1.69958  1.80971  4.72765  4.13293  3.60775  4.20242  4.52698  2.14135  3.03990  2.14189  3.62403  4.26060  4.57246  4.17011  4.09809  2.80789  3.30598  2.43582  5.12833  3.94359    234 a - - -
          2.68618  4.42225  2.77519  2.73123  3.46354  2.40513  3.72494  3.29354  2.67741  2.69355  4.24690  2.90347  2.73739  3.18146  2.89801  2.37887  2.77519  2.98518  4.58477  3.61503
          0.00748  5.29447  6.01681  0.61958  0.77255  0.48576  0.95510
    181   3.04203  3.37836  3.29836  2.64146  4.86849  2.12651  3.99187  4.34415  1.65612  3.82480  4.56952  2.07312  4.20559  2.93459  2.34144  2.69565  3.27125  3.91556  5.95516  4.55800    235 k - - -
          2.68618  4.42225  2.77519  2.73123  3.46354  2.40513  3.72494  3.29354  2.67741  2.69355  4.24690  2.90347  2.73739  3.18146  2.89801  2.37887  2.77519  2.98518  4.58477  3.61503
          0.00748  5.29447  6.01681  0.61958  0.77255  0.48576  0.95510
    182   3.21821  4.37727  3.53642  2.94396  4.99672  3.96873  4.09240  4.43577  1.27145  3.90840  4.68152  2.95361  4.35409  3.20037  1.43010  2.64234  2.88175  4.03264  6.01865  4.68359    236 k - - -
          2.68618  4.42225  2.77519  2.73123  3.46354  2.40513  3.72494  3.29354  2.67741  2.69355  4.24690  2.90347  2.73739  3.18146  2.89801  2.37887  2.77519  2.98518  4.58477  3.61503
          0.00748  5.29447  6.01681  0.61958  0.77255  0.48576  0.95510
    183   3.06994  4.83767  3.95444  3.41263  3.03103  4.00024  2.92408  3.41808  3.36951  3.12427  4.01335  3.80342  1.02407  3.67908  3.72559  2.47180  3.13904  2.71513  5.45721  4.19816    237 p - - -
          2.68618  4.42225  2.77519  2.73123  3.46354  2.40513  3.72494  3.29354  2.67741  2.69355  4.24690  2.90347  2.73739  3.18146  2.89801  2.37887  2.77519  2.98518  4.58477  3.61503
          0.00748  5.29447  6.01681  0.61958  0.77255  0.48576  0.95510
    184   2.67363  3.39389  4.57657  2.68291  2.99139  4.17068  4.47744  1.34537  2.91516  2.07575  3.47954  3.11416  4.53940  4.06960  4.02108  3.45967  3.29136  2.44375  5.13499  3.94536    238 i - - -
          2.68618  4.42225  2.77519  2.73123  3.46354  2.40513  3.72494  3.29354  2.67741  2.69355  4.24690  2.90347  2.73739  3.18146  2.89801  2.37887  2.77519  2.98518  4.58477  3.61503
          0.14551  5.29447  2.03716  0.61958  0.77255  0.48576  0.95510
    185   3.99389  5.16351  6.14009  5.68291  4.41160  5.68232  6.44717  1.22246  5.64617  1.74031  4.11998  5.85190  5.83999  5.84524  5.78746  5.13649  4.24906  0.85348  6.62690  5.45691    239 v - - -
          2.68618  4.42225  2.77519  2.73123  3.46354  2.40513  3.72494  3.29354  2.67741  2.69355  4.24690  2.90347  2.73739  3.18146  2.89801  2.37887  2.77519  2.98518  4.58477  3.61503
          0.00859  5.15755  5.87989  0.61958  0.77255  0.30005  1.35009
    186   3.02259  5.18101  2.82875  2.89140  2.27729  3.86325  3.82914  3.81787  1.65242  2.01969  4.25515  3.40537  3.89643  2.86931  3.01967  3.06895  3.25376  3.35849  5.69040  3.14535    240 k - - -
          2.68618  4.42225  2.77519  2.73123  3.46354  2.40513  3.72494  3.29354  2.67741  2.69355  4.24690  2.90347  2.73739  3.18146  2.89801  2.37887  2.77519  2.98518  4.58477  3.61503
          0.00748  5.29447  6.01681  0.61958  0.77255  0.48576  0.95510
    187   3.01059  5.43636  2.85507  2.73808  4.22407  3.31598  3.98910  4.21022  2.51824  3.36900  4.48609  2.24819  1.65831  2.93758  3.13142  2.50966  2.56227  3.56647  5.04649  3.58501    241 p - - -
          2.68618  4.42225  2.77519  2.73123  3.46354  2.40513  3.72494  3.29354  2.67741  2.69355  4.24690  2.90347  2.73739  3.18146  2.89801  2.37887  2.77519  2.98518  4.58477  3.61503
          0.00748  5.29447  6.01681  0.61958  0.77255  0.48576  0.95510
    188   3.07692  5.55860  2.57331  1.68934  4.89040  3.81498  4.03682  4.36894  2.79639  3.86140  4.61202  2.57600  4.23019  3.14249  3.29329  1.59113  2.75554  2.44780  6.00506  4.59611    242 s - - -
          2.68618  4.42225  2.77519  2.73123  3.46354  2.40513  3.72494  3.29354  2.67741  2.69355  4.24690  2.90347  2.73739  3.18146  2.89801  2.37887  2.77519  2.98518  4.58477  3.61503
          0.00748  5.29447  6.01681  0.61958  0.77255  0.48576  0.95510
    189   5.56924  6.34232  6.22812  6.28003  1.57956  5.88388  4.37895  5.08540  6.03473  4.13840  5.56733  5.34643  6.11493  5.55662  5.74570  5.30620  5.74199  5.05805  1.24922  0.85437    243 y - - -
          2.68687  4.42317  2.77410  2.73216  3.46289  2.40605  3.72468  3.29357  2.67833  2.69252  4.24782  2.90186  2.73652  3.18239  2.89834  2.37938  2.77612  2.98294  4.58569  3.61393
          0.88941  1.41254  1.06253  1.86559  0.16819  0.48576  0.95510
    190   3.22645  4.75505  4.35402  3.84374  1.09908  4.20014  3.27163  3.25013  3.73749  2.42038  3.88136  4.04997  4.58488  3.97034  3.96331  1.83781  3.46851  3.06223  4.62493  3.06173    251 f - - -
          2.68618  4.42225  2.77519  2.73123  3.46354  2.40513  3.72494  3.29354  2.67741  2.69355  4.24690  2.90347  2.73739  3.18146  2.89801  2.37887  2.77519  2.98518  4.58477  3.61503
          0.01142  4.87418  5.59653  0.61958  0.77255  0.18317  1.78753
    191   2.88044  3.40957  4.56585  3.97675  3.62560  4.16777  4.47416  2.58690  3.84983  1.89102  3.36712  2.55662  4.53686  4.06250  3.53832  2.26928  1.99483  1.91697  5.13624  3.94623    252 l - - -
          2.68618  4.42225  2.77519  2.73123  3.46354  2.40513  3.72494  3.29354  2.67741  2.69355  4.24690  2.90347  2.73739  3.18146  2.89801  2.37887  2.77519  2.98518  4.58477  3.61503
          0.00748  5.29447  6.01681  0.61958  0.77255  0.48576  0.95510
    192   3.08709  5.48891  3.36207  1.11925  4.80586  3.85992  4.03393  3.18907  1.82971  3.76819  3.11651  3.34356  4.25250  2.73596  3.18010  3.06736  3.31412  3.86339  5.92793  4.55725    253 e - - -
          2.68618  4.42225  2.77519  2.73123  3.46354  2.40513  3.72494  3.29354  2.67741  2.69355  4.24690  2.90347  2.73739  3.18146  2.89801  2.37887  2.77519  2.98518  4.58477  3.61503
          0.00748  5.29447  6.01681  0.61958  0.77255  0.48576  0.95510
    193   3.10705  2.92164  5.05709  4.44432  1.43048  4.27803  4.60577  2.75732  4.23329  1.52665  3.57023  4.43530  4.63755  4.36295  4.24519  3.58993  2.66159  2.38183  5.09282  2.95055    254 f - - -
          2.68618  4.42225  2.77519  2.73123  3.46354  2.40513  3.72494  3.29354  2.67741  2.69355  4.24690  2.90347  2.73739  3.18146  2.89801  2.37887  2.77519  2.98518  4.58477  3.61503
          0.00748  5.29447  6.01681  0.61958  0.77255  0.48576  0.95510
    194   4.16663  5.40544  6.16743  5.57636  2.76241  5.51625  5.83470  1.70490  5.41971  0.89577  2.07688  5.69441  5.62539  5.32726  5.35957  4.88641  4.37721  1.98215  5.93454  4.94138    255 l - - -
          2.68618  4.42225  2.77519  2.73123  3.46354  2.40513  3.72494  3.29354  2.67741  2.69355  4.24690  2.90347  2.73739  3.18146  2.89801  2.37887  2.77519  2.98518  4.58477  3.61503
          0.00748  5.29447  6.01681  0.61958  0.77255  0.48576  0.95510
    195   1.67332  5.41074  3.31555  2.75825  4.71153  3.59884  3.58207  3.10857  1.61168  3.69607  3.29494  3.06363  4.20123  2.88838  2.67049  2.58284  3.24794  3.77744  5.87010  4.48979    256 k - - -
          2.68618  4.42225  2.77519  2.73123  3.46354  2.40513  3.72494  3.29354  2.67741  2.69355  4.24690  2.90347  2.73739  3.18146  2.89801  2.37887  2.77519  2.98518  4.58477  3.61503
          0.00748  5.29447  6.01681  0.61958  0.77255  0.48576  0.95510
    196   1.65393  5.10875  3.39002  1.89553  4.31862  2.76693  4.10316  3.71624  2.94199  2.29664  4.19225  3.45287  4.27592  3.14628  3.38923  3.09899  2.81762  2.41524  5.63750  4.32946    257 a - - -
          2.68618  4.42225  2.77519  2.73123  3.46354  2.40513  3.72494  3.29354  2.67741  2.69355  4.24690  2.90347  2.73739  3.18146  2.89801  2.37887  2.77519  2.98518  4.58477  3.61503
          0.00748  5.29447  6.01681  0.61958  0.77255  0.48576  0.95510
    197   3.02752  4.40351  3.14274  3.03528  2.62725  3.91672  4.13872  2.51177  1.86198  3.23754  4.09194  2.61484  4.30260  3.00760  3.24071  2.88496  2.89904  1.94249  5.54786  4.26252    258 k - - -
          2.68618  4.42225  2.77519  2.73123  3.46354  2.40513  3.72494  3.29354  2.67741  2.69355  4.24690  2.90347  2.73739  3.18146  2.89801  2.37887  2.77519  2.98518  4.58477  3.61503
          0.00748  5.29447  6.01681  0.61958  0.77255  0.48576  0.95510
    198   3.02466  5.53441  3.26286  2.09620  4.88145  3.50068  3.97943  4.36639  2.20163  3.83875  4.57554  1.87984  4.18793  1.81119  2.61681  2.44921  2.97144  3.92632  5.96407  4.55521    259 q - - -
          2.68618  4.42225  2.77519  2.73123  3.46354  2.40513  3.72494  3.29354  2.67741  2.69355  4.24690  2.90347  2.73739  3.18146  2.89801  2.37887  2.77519  2.98518  4.58477  3.61503
          0.00748  5.29447  6.01681  0.61958  0.77255  0.48576  0.95510
    199   3.04339  4.90833  3.72119  2.59592  4.07401  3.96617  4.20294  1.53023  3.13135  3.00881  4.00557  3.61877  4.35118  2.29826  3.53237  1.86816  2.94693  2.62752  5.47475  4.21226    260 i - - -
          2.68618  4.42225  2.77519  2.73123  3.46354  2.40513  3.72494  3.29354  2.67741  2.69355  4.24690  2.90347  2.73739  3.18146  2.89801  2.37887  2.77519  2.98518  4.58477  3.61503
          0.00748  5.29447  6.01681  0.61958  0.77255  0.48576  0.95510
    200   3.02780  2.98789  3.35856  2.79922  4.63620  3.40503  4.02116  2.76330  1.51453  3.24018  4.41529  2.73692  4.22117  2.99425  2.14083  2.45305  3.25804  3.71143  5.82765  4.46513    261 k - - -
          2.68630  4.42302  2.77462  2.73165  3.46340  2.40590  3.72572  3.29221  2.67818  2.69195  4.24539  2.90424  2.73817  3.18224  2.89878  2.37964  2.77281  2.98410  4.58554  3.61459
          0.33914  1.25464  6.01681  1.55064  0.23840  0.48576  0.95510
    201   3.01832  5.51595  3.27235  2.71529  4.85863  3.17293  3.97654  4.01791  1.79764  3.65488  4.55811  2.57368  4.18520  2.55551  2.16583  1.96242  2.33413  3.90550  5.94873  4.54333    267 k - - -
          2.68588  4.42291  2.77533  2.73095  3.46419  2.40407  3.72560  3.29255  2.67759  2.69324  4.24755  2.90412  2.73805  3.18212  2.89866  2.37921  2.77487  2.98519  4.58542  3.61341
          0.12556  2.15795  6.01681  2.19021  0.11866  0.48576  0.95510
    202   3.00989  4.49703  2.75258  1.68342  4.86499  3.03709  3.53479  4.35087  2.60832  3.16651  4.56104  2.18549  3.37214  1.98549  3.19864  2.67672  3.24112  3.91071  5.95302  4.54203    282 e - - -
          2.68618  4.42225  2.77519  2.73123  3.46354  2.40513  3.72494  3.29354  2.67741  2.69355  4.24690  2.90347  2.73739  3.18146  2.89801  2.37887  2.77519  2.98518  4.58477  3.61503
          0.00748  5.29447  6.01681  0.61958  0.77255  0.48576  0.95510
    203   3.05256  4.59539  4.30431  2.81484  2.88915  4.11696  4.40340  1.75301  3.22916  1.95957  2.57511  4.01255  2.41929  3.88867  3.16230  2.71332  3.28449  2.85373  5.19925  3.99649    283 i - - -
          2.68618  4.42225  2.77519  2.73123  3.46354  2.40513  3.72494  3.29354  2.67741  2.69355  4.24690  2.90347  2.73739  3.18146  2.89801  2.37887  2.77519  2.98518  4.58477  3.61503
          0.00748  5.29447  6.01681  0.61958  0.77255  0.48576  0.95510
    204   3.18420  5.08368  4.15920  3.70304  4.68235  3.96933  4.69147  2.89446  3.50426  3.74340  4.61677  4.01103  0.68487  3.94877  3.13816  2.23217  3.55627  3.70898  6.03809  4.80262    284 P - - -
          2.68618  4.42225  2.77519  2.73123  3.46354  2.40513  3.72494  3.29354  2.67741  2.69355  4.24690  2.90347  2.73739  3.18146  2.89801  2.37887  2.77519  2.98518  4.58477  3.61503
          0.00748  5.29447  6.01681  0.61958  0.77255  0.48576  0.95510
    205   2.87369  4.75462  2.36231  2.13944  4.86732  2.85323  3.48829  4.35394  2.27700  3.82700  4.56179  3.08741  4.17533  2.19574  2.62437  1.88419  3.00657  3.91247  5.95345  4.54194    285 s - - -
          2.68618  4.42225  2.77519  2.73123  3.46354  2.40513  3.72494  3.29354  2.67741  2.69355  4.24690  2.90347  2.73739  3.18146  2.89801  2.37887  2.77519  2.98518  4.58477  3.61503
          0.00748  5.29447  6.01681  0.61958  0.77255  0.48576  0.95510
    206   2.65280  2.52133  4.99080  4.37803  3.30327  4.22958  3.51363  1.94021  4.17110  1.47845  3.42909  3.84877  3.99237  4.30933  4.19242  3.32517  3.29649  2.65463  3.67291  2.38383    286 l - - -
          2.68618  4.42225  2.77519  2.73123  3.46354  2.40513  3.72494  3.29354  2.67741  2.69355  4.24690  2.90347  2.73739  3.18146  2.89801  2.37887  2.77519  2.98518  4.58477  3.61503
          0.00748  5.29447  6.01681  0.61958  0.77255  0.48576  0.95510
    207   3.00951  4.51219  2.61180  1.72749  4.82247  3.78775  3.25672  4.29970  2.71611  2.60166  4.53396  2.93209  4.18107  3.07685  2.82210  1.73613  2.72025  3.68515  5.93021  4.52693    287 e - - -
          2.68618  4.42225  2.77519  2.73123  3.46354  2.40513  3.72494  3.29354  2.67741  2.69355  4.24690  2.90347  2.73739  3.18146  2.89801  2.37887  2.77519  2.98518  4.58477  3.61503
          0.00748  5.29447  6.01681  0.61958  0.77255  0.48576  0.95510
    208   2.76178  5.51135  3.13462  2.44140  4.85060  3.78711  3.97682  4.33257  2.35224  3.40231  4.55399  2.85061  3.73498  2.50258  3.20632  1.20738  2.74432  3.89895  5.94749  4.53979    288 s - - -
          2.68618  4.42225  2.77519  2.73123  3.46354  2.40513  3.72494  3.29354  2.67741  2.69355  4.24690  2.90347  2.73739  3.18146  2.89801  2.37887  2.77519  2.98518  4.58477  3.61503
          0.00748  5.29447  6.01681  0.61958  0.77255  0.48576  0.95510
    209   3.10047  3.34974  4.79213  4.19832  1.42784  4.23281  2.52087  2.95991  4.03670  2.28778  3.63703  4.29716  4.59872  4.21215  4.13536  2.82666  2.58756  2.77145  5.06248  2.23740    289 f - - -
          2.68618  4.42225  2.77519  2.73123  3.46354  2.40513  3.72494  3.29354  2.67741  2.69355  4.24690  2.90347  2.73739  3.18146  2.89801  2.37887  2.77519  2.98518  4.58477  3.61503
          0.00748  5.29447  6.01681  0.61958  0.77255  0.48576  0.95510
    210   2.55722  4.33803  4.92411  4.31567  2.74105  4.22123  4.21162  2.06086  3.93560  1.69494  3.57290  4.34918  4.58596  3.83566  3.31714  3.35956  2.71138  2.16305  5.07470  2.01857    290 l - - -
          2.68618  4.42225  2.77519  2.73123  3.46354  2.40513  3.72494  3.29354  2.67741  2.69355  4.24690  2.90347  2.73739  3.18146  2.89801  2.37887  2.77519  2.98518  4.58477  3.61503
          0.00748  5.29447  6.01681  0.61958  0.77255  0.48576  0.95510
    211   3.19063  5.49560  3.54253  3.01108  4.97084  3.37826  4.19256  4.41093  2.47884  3.92327  4.70499  3.51140  1.06212  3.31409  2.27568  2.18765  3.23664  3.99912  6.06638  4.73174    291 p - - -
          2.68618  4.42225  2.77519  2.73123  3.46354  2.40513  3.72494  3.29354  2.67741  2.69355  4.24690  2.90347  2.73739  3.18146  2.89801  2.37887  2.77519  2.98518  4.58477  3.61503
          0.00748  5.29447  6.01681  0.61958  0.77255  0.48576  0.95510
    212   2.94075  5.48677  3.27340  2.39457  4.81753  3.30555  3.98271  4.29242  2.58385  3.52189  4.53313  2.72580  2.03583  3.08461  2.81982  2.39846  1.63733  3.87011  5.92974  4.52877    292 t - - -
          2.68618  4.42225  2.77519  2.73123  3.46354  2.40513  3.72494  3.29354  2.67741  2.69355  4.24690  2.90347  2.73739  3.18146  2.89801  2.37887  2.77519  2.98518  4.58477  3.61503
          0.00748  5.29447  6.01681  0.61958  0.77255  0.48576  0.95510
    213   3.15214  4.59091  5.18902  4.58399  2.77112  4.43304  4.77942  1.56792  4.38296  1.45695  3.21250  3.07033  4.77992  4.51381  4.40153  3.75046  3.46591  1.61205  5.25621  4.08623    293 l - - -
          2.68618  4.42225  2.77519  2.73123  3.46354  2.40513  3.72494  3.29354  2.67741  2.69355  4.24690  2.90347  2.73739  3.18146  2.89801  2.37887  2.77519  2.98518  4.58477  3.61503
          0.43170  5.29447  1.06253  0.61958  0.77255  0.48576  0.95510
    214   3.29769  5.89969  1.14070  2.56904  5.19715  3.70108  2.63661  4.72472  2.66255  4.18749  4.98911  1.66092  4.26447  3.28052  3.61043  3.19541  3.56344  4.27703  6.32103  4.83212    294 d - - -
          2.68618  4.42225  2.77519  2.73123  3.46354  2.40513  3.72494  3.29354  2.67741  2.69355  4.24690  2.90347  2.73739  3.18146  2.89801  2.37887  2.77519  2.98518  4.58477  3.61503
          0.01142  4.87418  5.59653  0.61958  0.77255  1.31819  0.31145
    215   2.91676  4.93319  3.34977  1.23727  4.18058  2.80734  4.03749  2.80976  2.89429  3.17958  4.05968  3.36062  4.17466  3.23157  3.33045  3.01260  3.16398  2.20239  5.53907  4.23701    295 e - - -
          2.68618  4.42225  2.77519  2.73123  3.46354  2.40513  3.72494  3.29354  2.67741  2.69355  4.24690  2.90347  2.73739  3.18146  2.89801  2.37887  2.77519  2.98518  4.58477  3.61503
          0.01142  4.87418  5.59653  0.61958  0.77255  1.31819  0.31145
    216   3.00453  5.35716  3.23545  2.72580  4.73949  3.72910  3.92328  4.17884  2.31397  3.68190  4.46670  2.71941  1.35023  3.04243  2.30649  2.42109  3.23796  3.78542  5.82026  4.47853    296 p - - -
          2.68618  4.42225  2.77519  2.73123  3.46354  2.40513  3.72494  3.29354  2.67741  2.69355  4.24690  2.90347  2.73739  3.18146  2.89801  2.37887  2.77519  2.98518  4.58477  3.61503
          0.01142  4.87418  5.59653  0.61958  0.77255  0.26914  1.44409
    217   2.03425  4.49214  4.58715  3.99642  3.59429  4.15320  4.46418  2.57532  3.86272  1.95186  2.44882  3.58831  4.52232  4.06860  4.01486  2.00026  2.25043  2.21643  5.10779  3.91943    297 l - - -
          2.68618  4.42225  2.77519  2.73123  3.46354  2.40513  3.72494  3.29354  2.67741  2.69355  4.24690  2.90347  2.73739  3.18146  2.89801  2.37887  2.77519  2.98518  4.58477  3.61503
          0.00781  5.25192  5.97427  0.61958  0.77255  0.40402  1.10151
    218   2.86726  4.06636  5.12585  4.51747  2.60917  4.34566  4.69152  1.33374  4.30921  1.89352  3.38626  4.50791  4.70263  4.44389  4.32241  3.01353  3.38746  1.60853  5.17928  4.00253    298 i - - -
          2.68618  4.42225  2.77519  2.73123  3.46354  2.40513  3.72494  3.29354  2.67741  2.69355  4.24690  2.90347  2.73739  3.18146  2.89801  2.37887  2.77519  2.98518  4.58477  3.61503
          0.00748  5.29447  6.01681  0.61958  0.77255  0.48576  0.95510
    219   2.54428  5.52243  2.25559  1.73983  4.86701  2.16807  3.26848  4.35294  2.40015  3.82749  4.56336  2.77414  4.17821  2.86835  3.09871  2.97407  3.02768  3.01975  5.95523  4.54408    299 e - - -
          2.68624  4.42231  2.77525  2.73129  3.46360  2.40519  3.72500  3.29360  2.67747  2.69313  4.24696  2.90300  2.73746  3.18152  2.89807  2.37893  2.77525  2.98524  4.58483  3.61509
          0.12556  2.15795  6.01681  0.15995  1.91180  0.48576  0.95510
    220   3.03439  5.45677  3.18281  2.19473  2.61552  1.72014  4.01371  4.23445  2.77052  3.75283  4.51437  2.50131  3.09798  3.12434  3.25873  2.21982  2.81826  3.83290  5.91734  4.52669    301 g - - -
          2.68618  4.42225  2.77519  2.73123  3.46354  2.40513  3.72494  3.29354  2.67741  2.69355  4.24690  2.90347  2.73739  3.18146  2.89801  2.37887  2.77519  2.98518  4.58477  3.61503
          0.00748  5.29447  6.01681  0.61958  0.77255  0.48576  0.95510
    221   2.51832  5.50065  2.23733  2.01884  4.83777  3.57838  3.97356  3.99833  1.75943  3.80255  3.59843  2.83223  4.17892  3.07250  3.20292  2.52799  2.99683  2.56864  5.93813  4.53199    302 k - - -
          2.68618  4.42225  2.77519  2.73123  3.46354  2.40513  3.72494  3.29354  2.67741  2.69355  4.24690  2.90347  2.73739  3.18146  2.89801  2.37887  2.77519  2.98518  4.58477  3.61503
          0.00748  5.29447  6.01681  0.61958  0.77255  0.48576  0.95510
    222   2.82039  5.48486  2.76217  2.71733  4.05166  3.78955  3.67725  4.29024  2.18789  2.86337  4.52967  1.87008  3.57249  3.08025  3.12068  1.59807  3.24208  3.86739  5.92669  4.52502    303 s - - -
          2.68618  4.42225  2.77519  2.73123  3.46354  2.40513  3.72494  3.29354  2.67741  2.69355  4.24690  2.90347  2.73739  3.18146  2.89801  2.37887  2.77519  2.98518  4.58477  3.61503
          0.00748  5.29447  6.01681  0.61958  0.77255  0.48576  0.95510
    223   3.62229  4.92604  5.59605  5.01861  3.91881  4.92372  5.31538  1.19291  4.84954  1.69291  3.15884  5.07467  5.21173  3.32913  4.88477  4.26451  3.85712  1.26550  5.71437  4.57161    304 i - - -
          2.68618  4.42225  2.77519  2.73123  3.46354  2.40513  3.72494  3.29354  2.67741  2.69355  4.24690  2.90347  2.73739  3.18146  2.89801  2.37887  2.77519  2.98518  4.58477  3.61503
          0.00748  5.29447  6.01681  0.61958  0.77255  0.48576  0.95510
    224   3.00920  5.50376  1.57414  2.34663  3.56727  3.78520  3.97307  3.25783  1.86662  3.80614  4.10579  2.78849  4.17863  2.98528  2.86881  2.52775  3.11510  3.89079  5.94044  4.53360    305 d - - -
          2.68618  4.42225  2.77519  2.73123  3.46354  2.40513  3.72494  3.29354  2.67741  2.69355  4.24690  2.90347  2.73739  3.18146  2.89801  2.37887  2.77519  2.98518  4.58477  3.61503
          0.00748  5.29447  6.01681  0.61958  0.77255  0.48576  0.95510
    225   3.05972  4.55538  4.45605  3.87297  3.66227  4.15020  4.45033  2.47955  3.76142  1.46779  3.66996  3.51126  3.37570  2.96785  3.96297  2.40184  3.29228  1.57314  5.16662  3.97173    306 l - - -
          2.68618  4.42225  2.77519  2.73123  3.46354  2.40513  3.72494  3.29354  2.67741  2.69355  4.24690  2.90347  2.73739  3.18146  2.89801  2.37887  2.77519  2.98518  4.58477  3.61503
          0.00748  5.29447  6.01681  0.61958  0.77255  0.48576  0.95510
    226   2.21717  4.66547  4.12303  3.55046  3.78892  3.78488  4.34921  3.07371  2.76529  1.82867  3.36548  3.89716  4.45169  3.76115  3.78352  1.57977  2.88648  2.19158  5.26304  4.04772    307 s - - -
          2.68618  4.42225  2.77519  2.73123  3.46354  2.40513  3.72494  3.29354  2.67741  2.69355  4.24690  2.90347  2.73739  3.18146  2.89801  2.37887  2.77519  2.98518  4.58477  3.61503
          0.00748  5.29447  6.01681  0.61958  0.77255  0.48576  0.95510
    227   2.75115  5.48415  1.91712  2.03657  4.80524  2.26549  3.99876  4.27583  2.74851  3.77952  3.05085  3.12506  4.19920  3.10438  3.23895  2.33951  3.26111  3.86214  5.93157  2.59414    308 d - - -
          2.68618  4.42225  2.77519  2.73123  3.46354  2.40513  3.72494  3.29354  2.67741  2.69355  4.24690  2.90347  2.73739  3.18146  2.89801  2.37887  2.77519  2.98518  4.58477  3.61503
          0.00748  5.29447  6.01681  0.61958  0.77255  0.48576  0.95510
    228   2.92486  5.51276  3.26453  2.51708  4.85469  3.78663  3.41746  4.33745  2.15979  3.60200  4.55449  2.44892  2.00484  2.92952  2.00642  2.69497  2.58457  3.55141  5.94675  4.53913    309 p - - -
          2.68618  4.42225  2.77519  2.73123  3.46354  2.40513  3.72494  3.29354  2.67741  2.69355  4.24690  2.90347  2.73739  3.18146  2.89801  2.37887  2.77519  2.98518  4.58477  3.61503
          0.00748  5.29447  6.01681  0.61958  0.77255  0.48576  0.95510
    229   3.00826  5.51687  3.11214  2.43755  4.86111  3.62537  2.91515  3.83162  2.17655  3.72053  4.55776  2.25054  3.50824  1.93956  2.55385  2.44732  3.23940  3.14815  5.95004  3.56694    310 q - - -
          2.68618  4.42225  2.77519  2.73123  3.46354  2.40513  3.72494  3.29354  2.67741  2.69355  4.24690  2.90347  2.73739  3.18146  2.89801  2.37887  2.77519  2.98518  4.58477  3.61503
          0.00748  5.29447  6.01681  0.61958  0.77255  0.48576  0.95510
    230   2.87227  5.42503  2.85798  1.58078  4.73160  3.80089  3.74073  3.77923  2.48427  3.71376  4.03378  3.28506  4.19354  3.10310  3.22995  2.27644  2.14840  2.27954  5.88153  4.49507    311 e - - -
          2.68618  4.42225  2.77519  2.73123  3.46354  2.40513  3.72494  3.29354  2.67741  2.69355  4.24690  2.90347  2.73739  3.18146  2.89801  2.37887  2.77519  2.98518  4.58477  3.61503
          0.00748  5.29447  6.01681  0.61958  0.77255  0.48576  0.95510
    231   3.04988  3.62655  2.30085  2.85366  4.62154  3.85009  3.84938  4.05349  2.82659  3.62433  4.41896  3.37710  4.25276  3.19900  1.10713  2.55748  3.28694  2.96168  5.83266  4.48176    312 r - - -
          2.68618  4.42225  2.77519  2.73123  3.46354  2.40513  3.72494  3.29354  2.67741  2.69355  4.24690  2.90347  2.73739  3.18146  2.89801  2.37887  2.77519  2.98518  4.58477  3.61503
          0.00748  5.29447  6.01681  0.61958  0.77255  0.48576  0.95510
    232   2.80101  5.49774  3.13549  1.65823  4.83353  3.30475  3.97461  3.38876  1.66128  3.17966  4.54091  3.09135  4.17985  3.07403  3.04866  2.52217  2.37344  3.88340  5.93599  4.53078    313 e - - -
          2.68618  4.42225  2.77519  2.73123  3.46354  2.40513  3.72494  3.29354  2.67741  2.69355  4.24690  2.90347  2.73739  3.18146  2.89801  2.37887  2.77519  2.98518  4.58477  3.61503
          0.00748  5.29447  6.01681  0.61958  0.77255  0.48576  0.95510
    233   3.01035  3.87966  2.60979  2.71182  4.83390  3.78721  3.97517  4.31311  1.96417  2.46545  4.54133  2.04058  4.18058  2.01926  3.04130  2.52249  2.96796  3.88377  5.93623  4.53131    314 k - - -
          2.68618  4.42225  2.77519  2.73123  3.46354  2.40513  3.72494  3.29354  2.67741  2.69355  4.24690  2.90347  2.73739  3.18146  2.89801  2.37887  2.77519  2.98518  4.58477  3.61503
          0.00748  5.29447  6.01681  0.61958  0.77255  0.48576  0.95510
    234   3.05949  1.72943  4.28095  3.10872  3.72989  4.11646  4.40199  1.63396  2.54861  2.37855  3.72706  4.00039  4.49073  3.87263  3.86221  2.86640  2.72020  2.86454  5.21955  4.01510    315 i - - -
          2.68618  4.42225  2.77519  2.73123  3.46354  2.40513  3.72494  3.29354  2.67741  2.69355  4.24690  2.90347  2.73739  3.18146  2.89801  2.37887  2.77519  2.98518  4.58477  3.61503
          0.00748  5.29447  6.01681  0.61958  0.77255  0.48576  0.95510
    235   2.70485  4.52805  4.59833  4.00941  1.72531  4.18026  4.48983  2.96804  3.87653  1.26274  3.27385  4.18934  3.21006  3.07874  4.03421  2.93143  3.30125  2.77878  5.13980  3.95038    316 l - - -
          2.68618  4.42225  2.77519  2.73123  3.46354  2.40513  3.72494  3.29354  2.67741  2.69355  4.24690  2.90347  2.73739  3.18146  2.89801  2.37887  2.77519  2.98518  4.58477  3.61503
          0.00748  5.29447  6.01681  0.61958  0.77255  0.48576  0.95510
    236   2.36168  5.52412  3.26363  1.91150  4.86910  3.17294  3.97689  4.35301  1.49317  3.82844  4.56605  3.25834  3.69122  2.96822  2.73491  2.08174  3.21521  3.91498  5.95638  4.54809    317 k - - -
          2.68618  4.42225  2.77519  2.73123  3.46354  2.40513  3.72494  3.29354  2.67741  2.69355  4.24690  2.90347  2.73739  3.18146  2.89801  2.37887  2.77519  2.98518  4.58477  3.61503
          0.00748  5.29447  6.01681  0.61958  0.77255  0.48576  0.95510
    237   3.16671  5.58221  2.67959  2.14599  4.92083  1.06297  4.14605  3.53984  2.94509  3.90958  4.68356  3.35717  4.31009  3.26779  3.44550  2.61572  2.69584  3.98107  6.07957  4.67873    318 g - - -
          2.68618  4.42225  2.77519  2.73123  3.46354  2.40513  3.72494  3.29354  2.67741  2.69355  4.24690  2.90347  2.73739  3.18146  2.89801  2.37887  2.77519  2.98518  4.58477  3.61503
          0.00748  5.29447  6.01681  0.61958  0.77255  0.48576  0.95510
    238   3.16545  4.41109  3.76394  2.79226  2.24472  4.04821  3.84953  3.65352  1.27373  3.30119  4.18088  3.65990  4.42963  3.48225  3.49713  3.27993  3.39365  3.39665  5.37546  1.89266    319 k - - -
          2.68618  4.42225  2.77519  2.73123  3.46354  2.40513  3.72494  3.29354  2.67741  2.69355  4.24690  2.90347  2.73739  3.18146  2.89801  2.37887  2.77519  2.98518  4.58477  3.61503
          0.00748  5.29447  6.01681  0.61958  0.77255  0.48576  0.95510
    239   2.62268  4.82229  2.93255  3.26878  3.97494  3.99201  4.24691  3.33979  3.23338  3.04445  3.05035  3.69713  4.37810  3.54483  3.60980  2.78422  1.21334  2.72351  5.40225  2.47409    320 t - - -
          2.68618  4.42225  2.77519  2.73123  3.46354  2.40513  3.72494  3.29354  2.67741  2.69355  4.24690  2.90347  2.73739  3.18146  2.89801  2.37887  2.77519  2.98518  4.58477  3.61503
          0.00748  5.29447  6.01681  0.61958  0.77255  0.48576  0.95510
    240   3.12378  3.23536  4.62876  4.04577  1.02910  4.22112  4.49705  3.02428  2.89306  1.97634  3.69814  3.10018  4.59419  4.11443  4.03270  3.51764  3.35828  2.83588  5.12854  3.88075    321 f - - -
          2.68618  4.42225  2.77519  2.73123  3.46354  2.40513  3.72494  3.29354  2.67741  2.69355  4.24690  2.90347  2.73739  3.18146  2.89801  2.37887  2.77519  2.98518  4.58477  3.61503
          0.00748  5.29447  6.01681  0.61958  0.77255  0.48576  0.95510
    241   2.61309  4.57352  5.11147  4.51450  3.70824  4.40163  4.76279  1.60598  4.32719  1.54698  3.70346  4.54388  4.76021  4.48113  4.37204  2.80989  2.75657  1.54192  5.27367  4.09277    322 v - - -
          2.68618  4.42225  2.77519  2.73123  3.46354  2.40513  3.72494  3.29354  2.67741  2.69355  4.24690  2.90347  2.73739  3.18146  2.89801  2.37887  2.77519  2.98518  4.58477  3.61503
          0.00748  5.29447  6.01681  0.61958  0.77255  0.48576  0.95510
    242   3.56895  4.90689  5.49945  4.89214  1.56579  4.77554  5.08280  2.38451  4.69820  0.94306  2.74361  4.92836  5.05955  4.75828  4.69409  2.95922  3.79282  2.97689  5.44710  4.32142    323 l - - -
          2.68618  4.42225  2.77519  2.73123  3.46354  2.40513  3.72494  3.29354  2.67741  2.69355  4.24690  2.90347  2.73739  3.18146  2.89801  2.37887  2.77519  2.98518  4.58477  3.61503
          0.00748  5.29447  6.01681  0.61958  0.77255  0.48576  0.95510
    243   2.19657  5.07462  2.97917  1.85760  3.20773  3.13622  4.11287  3.66820  2.96351  1.63387  4.15844  3.47209  4.28344  3.30288  3.40538  3.10936  2.63558  3.23945  5.60735  4.30668    324 l - - -
          2.68618  4.42225  2.77519  2.73123  3.46354  2.40513  3.72494  3.29354  2.67741  2.69355  4.24690  2.90347  2.73739  3.18146  2.89801  2.37887  2.77519  2.98518  4.58477  3.61503
          0.00748  5.29447  6.01681  0.61958  0.77255  0.48576  0.95510
    244   3.04326  5.48530  3.19504  2.36227  4.80986  3.80813  4.01783  4.27809  2.77251  3.00468  4.54385  1.84449  2.54930  3.12605  3.26239  1.58520  2.65011  3.86748  5.94332  4.54717    325 s - - -
          2.68618  4.42225  2.77519  2.73123  3.46354  2.40513  3.72494  3.29354  2.67741  2.69355  4.24690  2.90347  2.73739  3.18146  2.89801  2.37887  2.77519  2.98518  4.58477  3.61503
          0.00748  5.29447  6.01681  0.61958  0.77255  0.48576  0.95510
    245   1.69187  5.28702  3.18994  2.44208  4.54602  3.83254  4.03281  3.54709  2.75033  3.13760  4.35230  2.79707  4.06769  3.16829  3.28741  2.74022  1.59066  3.15392  5.77599  4.42435    326 t - - -
          2.68618  4.42225  2.77519  2.73123  3.46354  2.40513  3.72494  3.29354  2.67741  2.69355  4.24690  2.90347  2.73739  3.18146  2.89801  2.37887  2.77519  2.98518  4.58477  3.61503
          0.00748  5.29447  6.01681  0.61958  0.77255  0.48576  0.95510
    246   2.88031  5.51538  2.56803  2.70372  4.85851  3.78343  2.92599  3.96137  1.50235  3.62871  4.55660  2.11135  3.94855  2.72964  3.19838  2.29997  3.24059  3.90499  5.94912  3.69587    327 k - - -
          2.68618  4.42225  2.77519  2.73123  3.46354  2.40513  3.72494  3.29354  2.67741  2.69355  4.24690  2.90347  2.73739  3.18146  2.89801  2.37887  2.77519  2.98518  4.58477  3.61503
          0.00748  5.29447  6.01681  0.61958  0.77255  0.48576  0.95510
    247   3.02714  5.04504  3.55970  2.81420  3.19423  3.90421  4.12178  3.62804  1.91255  2.36278  2.61205  3.49116  4.29082  1.75021  3.41626  2.72401  2.94892  2.97058  5.58133  4.28740    328 q - - -
          2.68619  4.42226  2.77520  2.73124  3.46354  2.40513  3.72495  3.29355  2.67741  2.69355  4.24690  2.90347  2.73740  3.18129  2.89801  2.37887  2.77520  2.98519  4.58477  3.61504
          0.49269  3.99211  0.99274  0.45732  1.00233  0.48576  0.95510
    248   2.94913  4.97160  3.43241  2.91269  4.13564  3.76074  3.99368  3.62928  1.96147  3.26106  4.11656  3.38199  4.18166  3.19988  3.11502  2.42896  2.76072  3.33850  5.46250  1.39025    330 y - - -
          2.68618  4.42225  2.77519  2.73123  3.46354  2.40513  3.72494  3.29354  2.67741  2.69355  4.24690  2.90347  2.73739  3.18146  2.89801  2.37887  2.77519  2.98518  4.58477  3.61503
          0.01187  4.83541  5.55775  0.61958  0.77255  1.04922  0.43111
    249   3.04607  5.47942  3.30997  1.65559  4.86124  3.78077  3.89428  3.69740  1.50124  3.75919  4.52710  2.94861  4.16510  2.99869  1.90760  3.00989  3.25998  3.89333  5.85404  4.51303    331 k - - -
          2.68618  4.42225  2.77519  2.73123  3.46354  2.40513  3.72494  3.29354  2.67741  2.69355  4.24690  2.90347  2.73739  3.18146  2.89801  2.37887  2.77519  2.98518  4.58477  3.61503
          0.01085  4.92454  5.64689  0.61958  0.77255  1.26070  0.33331
    250   4.08846  5.50625  4.78232  4.39817  0.81275  4.82815  2.47702  4.12127  4.32435  3.51037  4.66944  1.85257  5.16191  4.44038  4.51795  4.15360  4.30807  3.96721  4.28239  2.23524    332 f - - -
          2.68618  4.42225  2.77519  2.73123  3.46354  2.40513  3.72494  3.29354  2.67741  2.69355  4.24690  2.90347  2.73739  3.18146  2.89801  2.37887  2.77519  2.98518  4.58477  3.61503
          0.01085  4.92454  5.64689  0.61958  0.77255  0.28758  1.38660
    251   3.05860  5.41324  3.34250  2.53889  4.70712  1.34438  1.99948  4.15246  2.59163  3.68996  4.15082  3.33133  4.23331  2.89507  3.09702  3.04967  3.28703  3.77844  5.86679  3.30656    333 g - - -
          2.68618  4.42225  2.77519  2.73123  3.46354  2.40513  3.72494  3.29354  2.67741  2.69355  4.24690  2.90347  2.73739  3.18146  2.89801  2.37887  2.77519  2.98518  4.58477  3.61503
          0.00781  5.25192  5.97427  0.61958  0.77255  0.63218  0.75808
    252   2.98939  4.40808  2.02719  2.61826  4.76416  3.12859  3.96193  3.21085  1.56634  3.73773  3.86060  3.15036  4.16519  2.37974  3.19481  2.65416  3.22057  2.96846  5.88944  4.49310    334 k - - -
          2.68618  4.42225  2.77519  2.73123  3.46354  2.40513  3.72494  3.29354  2.67741  2.69355  4.24690  2.90347  2.73739  3.18146  2.89801  2.37887  2.77519  2.98518  4.58477  3.61503
          0.00781  5.25192  5.97427  0.61958  0.77255  0.40402  1.10151
    253   3.08308  5.50039  3.37472  2.50014  4.82878  3.85896  4.02268  3.04809  1.31285  3.78618  4.55023  3.33969  4.24719  2.73827  1.96450  2.61915  3.30868  2.81580  5.93178  4.56058    335 k - - -
          2.68618  4.42225  2.77519  2.73123  3.46354  2.40513  3.72494  3.29354  2.67741  2.69355  4.24690  2.90347  2.73739  3.18146  2.89801  2.37887  2.77519  2.98518  4.58477  3.61503
          0.00748  5.29447  6.01681  0.61958  0.77255  0.48576  0.95510
    254   3.12000  4.54065  4.80853  4.21173  2.68211  4.25727  4.57665  2.93610  4.04972  0.81411  3.39624  4.32631  4.61925  3.46330  4.15267  2.94111  2.73123  2.66529  5.15051  3.97137    336 l - - -
          2.68618  4.42225  2.77519  2.73123  3.46354  2.40513  3.72494  3.29354  2.67741  2.69355  4.24690  2.90347  2.73739  3.18146  2.89801  2.37887  2.77519  2.98518  4.58477  3.61503
          0.00748  5.29447  6.01681  0.61958  0.77255  0.48576  0.95510
    255   3.01504  2.69523  3.30432  2.74760  4.73577  3.53477  2.65295  4.19508  2.46776  2.93036  4.47930  3.13433  3.48155  2.05953  2.94926  1.71343  3.24599  3.79860  5.88357  4.49806    337 s - - -
          2.68618  4.42225  2.77519  2.73123  3.46354  2.40513  3.72494  3.29354  2.67741  2.69355  4.24690  2.90347  2.73739  3.18146  2.89801  2.37887  2.77519  2.98518  4.58477  3.61503
          0.00748  5.29447  6.01681  0.61958  0.77255  0.48576  0.95510
    256   2.79521  5.33483  3.35195  2.79591  4.61418  3.82188  3.25192  4.05307  2.79216  3.41142  3.71197  2.72929  2.62479  3.14823  3.12187  1.34680  2.23423  3.69101  5.81711  4.45403    338 s - - -
          2.68618  4.42225  2.77519  2.73123  3.46354  2.40513  3.72494  3.29354  2.67741  2.69355  4.24690  2.90347  2.73739  3.18146  2.89801  2.37887  2.77519  2.98518  4.58477  3.61503
          0.00748  5.29447  6.01681  0.61958  0.77255  0.48576  0.95510
    257   1.54343  5.00445  5.64212  5.06668  3.90795  4.99807  5.39034  1.85789  4.90763  0.98306  3.53990  5.14477  5.27112  5.00890  4.94635  4.34206  3.93457  2.28553  5.76282  4.64071    339 l - - -
          2.68618  4.42225  2.77519  2.73123  3.46354  2.40513  3.72494  3.29354  2.67741  2.69355  4.24690  2.90347  2.73739  3.18146  2.89801  2.37887  2.77519  2.98518  4.58477  3.61503
          0.00748  5.29447  6.01681  0.61958  0.77255  0.48576  0.95510
    258   3.07529  4.67865  4.16920  3.59425  3.79853  4.10491  4.37260  2.75639  2.75025  1.39565  3.78328  2.33252  4.47917  3.11273  3.77285  3.36987  3.30640  1.69801  5.27688  4.06493    340 l - - -
          2.68612  4.42239  2.77487  2.73137  3.46368  2.40509  3.72508  3.29368  2.67755  2.69369  4.24704  2.90360  2.73753  3.18011  2.89814  2.37901  2.77501  2.98532  4.58491  3.61517
          0.30030  1.35882  6.01681  0.08236  2.53761  0.48576  0.95510
    259   2.95186  4.73472  3.46557  1.80473  2.51973  3.74735  4.29208  2.63845  2.82729  2.09456  3.15705  3.79117  4.41261  3.40000  3.69007  3.28244  2.86319  2.12132  5.32039  4.09132    342 e - - -
          2.68618  4.42225  2.77519  2.73123  3.46354  2.40513  3.72494  3.29354  2.67741  2.69355  4.24690  2.90347  2.73739  3.18146  2.89801  2.37887  2.77519  2.98518  4.58477  3.61503
          0.00748  5.29447  6.01681  0.61958  0.77255  0.48576  0.95510
    260   3.50690  5.06516  5.82290  5.25821  1.95270  5.15400  5.56604  1.94602  5.10307  1.38989  3.81133  5.32053  5.40087  5.18742  5.12306  4.51162  4.02927  1.13058  5.88517  4.76054    343 v - - -
          2.68618  4.42225  2.77519  2.73123  3.46354  2.40513  3.72494  3.29354  2.67741  2.69355  4.24690  2.90347  2.73739  3.18146  2.89801  2.37887  2.77519  2.98518  4.58477  3.61503
          0.00748  5.29447  6.01681  0.61958  0.77255  0.48576  0.95510
    261   2.22605  2.99514  3.86750  3.32767  4.43674  1.44560  4.40423  3.82924  3.30575  2.87231  4.34377  2.36957  4.39541  3.62953  3.71383  2.50624  2.15903  3.50627  5.79728  4.52928    344 g - - -
          2.68618  4.42225  2.77519  2.73123  3.46354  2.40513  3.72494  3.29354  2.67741  2.69355  4.24690  2.90347  2.73739  3.18146  2.89801  2.37887  2.77519  2.98518  4.58477  3.61503
          0.00748  5.29447  6.01681  0.61958  0.77255  0.48576  0.95510
    262   2.40963  4.99486  4.85130  4.55631  5.24808  0.61631  5.41431  2.79958  4.54751  4.36360  5.19140  4.44757  4.64046  4.76685  4.76684  1.84619  3.62261  4.05618  6.63788  5.48732    345 G - - -
          2.68618  4.42225  2.77519  2.73123  3.46354  2.40513  3.72494  3.29354  2.67741  2.69355  4.24690  2.90347  2.73739  3.18146  2.89801  2.37887  2.77519  2.98518  4.58477  3.61503
          0.00748  5.29447  6.01681  0.61958  0.77255  0.48576  0.95510
    263   1.56888  4.57141  4.63909  4.06355  3.71685  1.74534  4.56535  2.21769  3.93656  1.88592  3.72382  4.22826  4.57571  4.14867  4.09976  3.04417  3.33902  2.55334  5.23354  4.04484    346 a - - -
          2.68618  4.42225  2.77519  2.73123  3.46354  2.40513  3.72494  3.29354  2.67741  2.69355  4.24690  2.90347  2.73739  3.18146  2.89801  2.37887  2.77519  2.98518  4.58477  3.61503
          0.04220  5.29447  3.31583  0.61958  0.77255  0.48576  0.95510
    264   3.00105  5.48742  2.74463  1.75146  4.82399  3.77599  3.96287  2.26849  1.78097  2.95380  4.53084  2.96449  4.16964  2.85897  2.60512  2.96755  3.23185  3.87359  5.92405  4.52059    347 e - - -
          2.68618  4.42225  2.77519  2.73123  3.46354  2.40513  3.72494  3.29354  2.67741  2.69355  4.24690  2.90347  2.73739  3.18146  2.89801  2.37887  2.77519  2.98518  4.58477  3.61503
          0.00775  5.26001  5.98236  0.61958  0.77255  0.60638  0.78816
    265   1.84418  5.30728  2.45414  2.24105  4.57800  3.80787  4.00733  2.78515  2.78218  3.58077  4.36981  2.77147  4.20041  3.13602  3.25814  2.64938  2.33421  2.43302  5.78903  4.42849    348 a - - -
          2.68618  4.42225  2.77519  2.73123  3.46354  2.40513  3.72494  3.29354  2.67741  2.69355  4.24690  2.90347  2.73739  3.18146  2.89801  2.37887  2.77519  2.98518  4.58477  3.61503
          0.00775  5.26001  5.98236  0.61958  0.77255  0.60638  0.78816
    266   2.99481  5.38805  2.45276  2.73666  3.72988  2.94369  3.55720  3.35809  2.29223  2.74928  4.44108  2.30083  4.18025  3.09413  2.13435  2.63668  3.22602  2.61755  5.84922  4.46782    349 r - - -
          2.68618  4.42225  2.77519  2.73123  3.46354  2.40513  3.72494  3.29354  2.67741  2.69355  4.24690  2.90347  2.73739  3.18146  2.89801  2.37887  2.77519  2.98518  4.58477  3.61503
          0.00775  5.26001  5.98236  0.61958  0.77255  0.60638  0.78816
    267   2.58255  4.44517  2.90465  3.02979  3.73699  3.77166  3.61736  3.53941  2.52203  1.62029  4.06282  3.51111  4.28904  3.34371  3.43628  2.26512  2.10740  3.27329  5.52000  3.40529    350 l - - -
          2.68618  4.42225  2.77519  2.73123  3.46354  2.40513  3.72494  3.29354  2.67741  2.69355  4.24690  2.90347  2.73739  3.18146  2.89801  2.37887  2.77519  2.98518  4.58477  3.61503
          0.00775  5.26001  5.98236  0.61958  0.77255  0.60638  0.78816
    268   2.99816  4.62482  5.25667  4.65465  2.73982  4.49489  4.84910  1.27796  4.45456  1.48930  3.11399  4.65726  4.83370  4.57991  4.46845  3.49647  3.51127  1.82210  5.31005  4.14404    351 i - - -
          2.68618  4.42225  2.77519  2.73123  3.46354  2.40513  3.72494  3.29354  2.67741  2.69355  4.24690  2.90347  2.73739  3.18146  2.89801  2.37887  2.77519  2.98518  4.58477  3.61503
          0.00775  5.26001  5.98236  0.61958  0.77255  0.60638  0.78816
    269   2.56960  5.48250  2.75731  2.03386  3.59015  3.43150  3.95725  4.29896  2.61070  3.78412  3.19298  2.19497  3.51225  2.76572  3.18680  2.60738  1.95606  3.86852  5.92036  4.51460    352 t - - -
          2.68618  4.42225  2.77519  2.73123  3.46354  2.40513  3.72494  3.29354  2.67741  2.69355  4.24690  2.90347  2.73739  3.18146  2.89801  2.37887  2.77519  2.98518  4.58477  3.61503
          0.00775  5.26001  5.98236  0.61958  0.77255  0.41711  1.07572
    270   2.22024  5.77129  2.31528  1.32925  5.11041  2.47846  4.15685  4.60871  2.95879  4.07933  4.83358  2.44877  4.32859  3.26847  3.47709  2.23445  3.47468  4.16282  6.21052  4.77235    353 e - - -
          2.68618  4.42225  2.77519  2.73123  3.46354  2.40513  3.72494  3.29354  2.67741  2.69355  4.24690  2.90347  2.73739  3.18146  2.89801  2.37887  2.77519  2.98518  4.58477  3.61503
          0.07403  5.29447  2.71296  0.61958  0.77255  0.48576  0.95510
    271   3.03002  4.46652  4.65242  2.09236  2.10181  4.15794  4.47207  1.97751  3.81659  1.72847  3.58048  4.20027  4.52487  3.74546  4.03870  3.25171  3.13075  2.15254  5.08361  3.89813    354 l - - -
          2.68618  4.42225  2.77519  2.73123  3.46354  2.40513  3.72494  3.29354  2.67741  2.69355  4.24690  2.90347  2.73739  3.18146  2.89801  2.37887  2.77519  2.98518  4.58477  3.61503
          0.00800  5.22843  5.95078  0.61958  0.77255  0.37082  1.17174
    272   2.90473  2.81728  3.06167  2.78158  4.63041  2.86860  3.70834  2.80848  2.34415  3.32185  4.40915  2.12397  4.20842  3.13536  3.08981  1.96685  2.59317  3.70569  5.82458  4.16321    355 s - - -
          2.68618  4.42225  2.77519  2.73123  3.46354  2.40513  3.72494  3.29354  2.67741  2.69355  4.24690  2.90347  2.73739  3.18146  2.89801  2.37887  2.77519  2.98518  4.58477  3.61503
          0.00748  5.29447  6.01681  0.61958  0.77255  0.48576  0.95510
    273   3.01298  5.52425  2.67867  1.82142  4.34086  3.78401  3.97288  4.35539  2.09302  3.66224  4.56515  2.28861  3.59982  3.06950  2.90926  1.67256  3.24431  3.91488  5.95677  4.54542    356 s - - -
          2.68618  4.42225  2.77519  2.73123  3.46354  2.40513  3.72494  3.29354  2.67741  2.69355  4.24690  2.90347  2.73739  3.18146  2.89801  2.37887  2.77519  2.98518  4.58477  3.61503
          0.03223  5.29447  3.62318  0.61958  0.77255  0.48576  0.95510
    274   2.86765  4.59371  3.09291  1.87533  4.83173  3.77267  3.67826  3.31306  2.34372  3.79543  2.98047  2.63342  4.16600  2.54612  2.51662  2.33158  2.35654  3.88011  5.92909  4.52185    357 e - - -
          2.68618  4.42225  2.77519  2.73123  3.46354  2.40513  3.72494  3.29354  2.67741  2.69355  4.24690  2.90347  2.73739  3.18146  2.89801  2.37887  2.77519  2.98518  4.58477  3.61503
          0.00767  5.26991  5.99225  0.61958  0.77255  0.43450  1.04296
    275   2.97030  5.56628  2.03170  1.88772  4.90829  3.80052  4.00631  3.62422  1.83280  3.87014  4.60964  3.00967  4.20703  3.06266  3.24813  1.72650  3.28566  3.95564  5.99904  4.58435    358 s - - -
          2.68618  4.42225  2.77519  2.73123  3.46354  2.40513  3.72494  3.29354  2.67741  2.69355  4.24690  2.90347  2.73739  3.18146  2.89801  2.37887  2.77519  2.98518  4.58477  3.61503
          0.05744  5.29447  2.97983  0.61958  0.77255  0.48576  0.95510
    276   2.52847  5.48864  2.37613  2.48780  4.83097  3.18697  3.09435  4.31501  2.08225  3.64827  3.81624  3.22778  4.15268  1.80877  2.98442  2.74287  2.78857  2.99336  5.92295  4.51367    359 q - - -
          2.68618  4.42225  2.77519  2.73123  3.46354  2.40513  3.72494  3.29354  2.67741  2.69355  4.24690  2.90347  2.73739  3.18146  2.89801  2.37887  2.77519  2.98518  4.58477  3.61503
          0.00787  5.24489  5.96724  0.61958  0.77255  0.49118  0.94650
    277   2.05222  5.47062  2.57278  2.38226  4.79972  2.78650  3.97164  3.98380  2.71400  3.76988  4.51727  2.64729  3.19510  3.07391  3.20397  1.83518  3.00568  2.66322  5.91503  4.51449    360 s - - -
          2.68618  4.42225  2.77519  2.73123  3.46354  2.40513  3.72494  3.29354  2.67741  2.69355  4.24690  2.90347  2.73739  3.18146  2.89801  2.37887  2.77519  2.98518  4.58477  3.61503
          0.00764  5.27462  5.99697  0.61958  0.77255  0.44338  1.02684
    278   3.04857  4.65205  3.03588  3.00515  2.13123  4.08140  4.35536  2.62768  3.50532  1.89277  3.76110  3.91335  4.08777  3.77889  3.56595  1.78556  3.28047  2.25617  5.24894  4.03572    361 s - - -
          2.68618  4.42225  2.77519  2.73123  3.46354  2.40513  3.72494  3.29354  2.67741  2.69355  4.24690  2.90347  2.73739  3.18146  2.89801  2.37887  2.77519  2.98518  4.58477  3.61503
          0.01967  5.29447  4.23660  0.61958  0.77255  0.48576  0.95510
    279   2.82251  5.17595  2.76482  2.24257  2.43017  3.18684  4.06030  3.14179  2.79280  2.13614  4.24978  3.28110  3.54234  2.78908  3.33078  2.55901  2.65037  2.99374  5.68617  4.07180    362 l - - -
          2.68618  4.42225  2.77519  2.73123  3.46354  2.40513  3.72494  3.29354  2.67741  2.69355  4.24690  2.90347  2.73739  3.18146  2.89801  2.37887  2.77519  2.98518  4.58477  3.61503
          0.00758  5.28237  6.00472  0.61958  0.77255  0.53026  0.88784
    280   3.00476  3.10665  2.61212  2.20189  4.08435  3.58707  3.98432  4.19676  2.54798  2.89788  4.47605  2.75122  4.18568  3.02091  2.60993  2.10564  2.58152  3.31410  5.88050  2.79917    363 s - - -
          2.68618  4.42225  2.77519  2.73123  3.46354  2.40513  3.72494  3.29354  2.67741  2.69355  4.24690  2.90347  2.73739  3.18146  2.89801  2.37887  2.77519  2.98518  4.58477  3.61503
          0.00758  5.28237  6.00472  0.61958  0.77255  0.53026  0.88784
    281   1.98113  5.51283  3.07974  2.18689  4.85592  2.04620  3.96754  4.34069  2.33649  3.81736  4.55437  2.51696  4.17315  2.71771  3.19676  2.32661  2.79000  3.63867  5.94679  4.53663    364 a - - -
          2.68618  4.42225  2.77519  2.73123  3.46354  2.40513  3.72494  3.29354  2.67741  2.69355  4.24690  2.90347  2.73739  3.18146  2.89801  2.37887  2.77519  2.98518  4.58477  3.61503
          0.04848  5.28237  3.16420  0.61958  0.77255  0.53026  0.88784
    282   2.98662  5.45177  2.82228  1.86342  4.77803  3.21404  3.95638  3.55064  2.69944  3.17774  4.49766  3.10962  1.68494  2.67256  3.18912  2.78335  2.63624  3.63357  5.89596  4.49638    365 p - - -
          2.68618  4.42225  2.77519  2.73123  3.46354  2.40513  3.72494  3.29354  2.67741  2.69355  4.24690  2.90347  2.73739  3.18146  2.89801  2.37887  2.77519  2.98518  4.58477  3.61503
          0.07252  5.24178  2.73854  0.61958  0.77255  0.66330  0.72392
    283   2.61857  5.45606  2.07482  2.32575  4.79562  2.16004  3.64003  3.65030  2.65817  3.75904  4.49842  2.21032  4.12526  2.75266  3.15051  2.74781  2.51378  3.58601  5.89198  4.48377    366 d - - -
          2.68618  4.42225  2.77519  2.73123  3.46354  2.40513  3.72494  3.29354  2.67741  2.69355  4.24690  2.90347  2.73739  3.18146  2.89801  2.37887  2.77519  2.98518  4.58477  3.61503
          0.02228  5.17767  4.11100  0.61958  0.77255  0.36182  1.19207
    284   2.86907  5.22610  2.65845  2.83614  3.16751  3.83237  4.03512  3.18861  2.83021  3.22369  4.29526  1.72870  4.22253  3.18081  2.67707  2.46397  2.05716  3.14860  5.72494  4.38509    367 n - - -
          2.68618  4.42225  2.77519  2.73123  3.46354  2.40513  3.72494  3.29354  2.67741  2.69355  4.24690  2.90347  2.73739  3.18146  2.89801  2.37887  2.77519  2.98518  4.58477  3.61503
          0.00767  5.27000  5.99235  0.61958  0.77255  0.57330  0.82934
    285   2.99820  1.95876  2.99690  2.38589  4.78022  3.20202  3.08130  4.25134  2.51839  3.54875  4.50281  3.25633  3.10989  2.87591  2.18966  2.52963  3.22935  2.93795  5.90206  4.50447    368 c - - -
          2.68618  4.42225  2.77519  2.73123  3.46354  2.40513  3.72494  3.29354  2.67741  2.69355  4.24690  2.90347  2.73739  3.18146  2.89801  2.37887  2.77519  2.98518  4.58477  3.61503
          0.00767  5.27000  5.99235  0.61958  0.77255  0.57330  0.82934
    286   3.21019  4.60662  4.33372  4.33652  3.73498  4.38910  4.72869  2.17354  2.65514  2.44928  2.32246  4.45700  4.74318  4.37123  4.28827  3.69621  3.44483  0.95381  5.30459  4.11970    369 v - - -
          2.68618  4.42225  2.77519  2.73123  3.46354  2.40513  3.72494  3.29354  2.67741  2.69355  4.24690  2.90347  2.73739  3.18146  2.89801  2.37887  2.77519  2.98518  4.58477  3.61503
          0.00767  5.27000  5.99235  0.61958  0.77255  0.57330  0.82934
    287   2.94906  4.44456  4.92686  4.31817  2.41523  4.21599  4.54517  2.18766  4.12351  2.05248  3.56187  4.34732  4.58018  3.03495  4.16484  2.82326  3.09139  1.23563  5.06689  3.61949    370 v - - -
          2.68618  4.42225  2.77519  2.73123  3.46354  2.40513  3.72494  3.29354  2.67741  2.69355  4.24690  2.90347  2.73739  3.18146  2.89801  2.37887  2.77519  2.98518  4.58477  3.61503
          0.49009  5.27000  0.96159  0.61958  0.77255  0.57330  0.82934
    288   3.38342  6.05399  0.92757  1.91182  5.34124  2.68463  4.18636  4.88658  3.19717  4.33798  5.16672  3.10446  4.27597  2.31100  3.81151  3.25161  3.66636  4.42380  6.47955  4.94212    371 d - - -
          2.68618  4.42225  2.77519  2.73123  3.46354  2.40513  3.72494  3.29354  2.67741  2.69355  4.24690  2.90347  2.73739  3.18146  2.89801  2.37887  2.77519  2.98518  4.58477  3.61503
          0.01240  4.79231  5.51466  0.61958  0.77255  1.39979  0.28322
    289   2.52164  4.84110  3.32043  2.75946  4.03931  3.19855  3.88863  2.89536  2.05275  3.08067  3.77937  3.25429  4.06118  2.67066  2.80437  2.88861  2.57691  1.95111  5.37343  4.07593    372 v - - -
          2.68618  4.42225  2.77519  2.73123  3.46354  2.40513  3.72494  3.29354  2.67741  2.69355  4.24690  2.90347  2.73739  3.18146  2.89801  2.37887  2.77519  2.98518  4.58477  3.61503
          0.01240  4.79231  5.51466  0.61958  0.77255  1.39979  0.28322
    290   2.24707  4.65250  3.58658  3.03539  3.87104  1.65202  4.04880  2.68156  2.36686  2.92091  3.80609  3.46472  4.15298  3.31857  3.36537  2.99329  3.07214  2.26645  5.28351  4.03089    373 g - - -
          2.68618  4.42225  2.77519  2.73123  3.46354  2.40513  3.72494  3.29354  2.67741  2.69355  4.24690  2.90347  2.73739  3.18146  2.89801  2.37887  2.77519  2.98518  4.58477  3.61503
          0.01240  4.79231  5.51466  0.61958  0.77255  1.39979  0.28322
    291   2.88939  4.31531  4.52494  3.93505  3.41397  4.03337  4.36216  1.57433  3.79059  2.01119  2.60717  4.08001  4.39574  3.98535  3.92026  2.00450  2.69910  2.29684  4.96578  3.78240    374 i - - -
          2.68618  4.42225  2.77519  2.73123  3.46354  2.40513  3.72494  3.29354  2.67741  2.69355  4.24690  2.90347  2.73739  3.18146  2.89801  2.37887  2.77519  2.98518  4.58477  3.61503
          0.01240  4.79231  5.51466  0.61958  0.77255  1.39979  0.28322
    292   2.94410  5.34446  2.97088  1.74226  4.68680  3.62290  3.90674  4.14683  2.68045  3.66907  4.45022  3.12390  4.07782  2.36467  3.15626  2.62782  1.46684  3.74647  5.83582  4.44506    375 t - - -
          2.68618  4.42225  2.77519  2.73123  3.46354  2.40513  3.72494  3.29354  2.67741  2.69355  4.24690  2.90347  2.73739  3.18146  2.89801  2.37887  2.77519  2.98518  4.58477  3.61503
          0.01240  4.79231  5.51466  0.61958  0.77255  1.39979  0.28322
    293   2.86984  5.36382  2.64016  2.00030  4.69381  2.67786  3.61960  4.17603  2.58870  3.66432  4.41580  1.73440  4.01142  2.92810  3.08943  2.28173  3.10642  3.14136  5.80574  4.39133    376 n - - -
          2.68618  4.42225  2.77519  2.73123  3.46354  2.40513  3.72494  3.29354  2.67741  2.69355  4.24690  2.90347  2.73739  3.18146  2.89801  2.37887  2.77519  2.98518  4.58477  3.61503
          0.01240  4.79231  5.51466  0.61958  0.77255  1.39979  0.28322
    294   2.31478  4.86977  3.29500  2.73686  4.07927  3.66265  3.07839  3.47646  2.71903  2.81809  3.16002  3.23639  4.05296  2.72963  3.16142  1.56554  2.68277  3.18662  5.40159  4.09695    377 s - - -
          2.68618  4.42225  2.77519  2.73123  3.46354  2.40513  3.72494  3.29354  2.67741  2.69355  4.24690  2.90347  2.73739  3.18146  2.89801  2.37887  2.77519  2.98518  4.58477  3.61503
          0.01240  4.79231  5.51466  0.61958  0.77255  1.12391  0.39305
    295   2.98396  5.35416  3.20977  2.70259  4.74057  3.71061  3.91485  4.18596  2.11963  3.68667  4.46583  3.22358  4.13069  1.26380  2.96875  2.14913  2.67643  3.78480  5.82415  4.47263    378 q - - -
          2.68618  4.42225  2.77519  2.73123  3.46354  2.40513  3.72494  3.29354  2.67741  2.69355  4.24690  2.90347  2.73739  3.18146  2.89801  2.37887  2.77519  2.98518  4.58477  3.61503
          0.01142  4.87418  5.59653  0.61958  0.77255  0.34142  1.24050
    296   2.12456  2.20965  4.77397  4.17200  3.28571  3.51646  4.04889  2.30943  4.00067  2.16351  3.33292  4.12263  3.18560  4.17056  4.08227  3.46558  1.96415  2.56238  5.04734  3.01245    379 t - - -
          2.68618  4.42225  2.77519  2.73123  3.46354  2.40513  3.72494  3.29354  2.67741  2.69355  4.24690  2.90347  2.73739  3.18146  2.89801  2.37887  2.77519  2.98518  4.58477  3.61503
          0.00809  5.21757  5.93992  0.61958  0.77255  0.60791  0.78633
    297   2.66973  4.46670  4.86511  4.26319  3.41620  4.22582  4.55518  2.26415  4.08613  1.83844  3.47783  4.33073  4.58900  3.77297  4.15617  2.04829  3.30118  1.29046  5.10085  3.92063    380 v - - -
          2.68618  4.42225  2.77519  2.73123  3.46354  2.40513  3.72494  3.29354  2.67741  2.69355  4.24690  2.90347  2.73739  3.18146  2.89801  2.37887  2.77519  2.98518  4.58477  3.61503
          0.00790  5.24064  5.96299  0.61958  0.77255  0.60269  0.79261
    298   3.07727  4.47844  4.85377  3.28981  3.58393  3.78218  4.56316  1.22556  4.08099  2.18085  3.01521  4.33128  4.59747  4.25035  4.15894  2.66760  3.31026  1.71755  5.11711  3.93549    381 i - - -
          2.68618  4.42225  2.77519  2.73123  3.46354  2.40513  3.72494  3.29354  2.67741  2.69355  4.24690  2.90347  2.73739  3.18146  2.89801  2.37887  2.77519  2.98518  4.58477  3.61503
          0.00781  5.25192  5.97427  0.61958  0.77255  0.63218  0.75808
    299   3.02817  5.34193  3.36587  2.82285  4.67219  3.81723  4.04766  4.11213  2.04174  3.55694  4.45069  2.70367  1.33423  3.17332  3.26404  2.37527  3.02420  2.96241  5.85958  4.49945    382 p - - -
          2.68618  4.42225  2.77519  2.73123  3.46354  2.40513  3.72494  3.29354  2.67741  2.69355  4.24690  2.90347  2.73739  3.18146  2.89801  2.37887  2.77519  2.98518  4.58477  3.61503
          0.29301  5.25192  1.39132  0.61958  0.77255  0.63218  0.75808
    300   2.75876  5.38495  1.89204  2.34544  4.72836  2.69910  3.83401  4.21405  2.12240  3.68940  4.42671  3.00093  4.03864  2.58217  2.81337  2.64901  2.25890  3.77483  5.81799  4.40649    383 d - - -
          2.68618  4.42225  2.77519  2.73123  3.46354  2.40513  3.72494  3.29354  2.67741  2.69355  4.24690  2.90347  2.73739  3.18146  2.89801  2.37887  2.77519  2.98518  4.58477  3.61503
          0.01038  4.96929  5.69163  0.61958  0.77255  0.27994  1.40989
    301   2.26141  4.20551  3.27509  2.66049  4.74590  2.67600  3.97179  3.79440  2.13109  3.25801  4.47974  2.82876  4.02274  2.85184  2.90730  1.53650  3.10012  3.80531  5.88213  4.49029    384 s - - -
          2.68618  4.42225  2.77519  2.73123  3.46354  2.40513  3.72494  3.29354  2.67741  2.69355  4.24690  2.90347  2.73739  3.18146  2.89801  2.37887  2.77519  2.98518  4.58477  3.61503
          0.00772  5.26335  5.98570  0.61958  0.77255  0.47977  0.96477
    302   2.82332  4.69325  3.11132  2.55935  4.85375  2.71795  2.95052  4.33867  2.10867  3.62392  4.55120  2.82400  4.17079  2.05886  2.42326  2.38609  2.60212  3.18880  5.94371  4.53367    385 q - - -
          2.68618  4.42225  2.77519  2.73123  3.46354  2.40513  3.72494  3.29354  2.67741  2.69355  4.24690  2.90347  2.73739  3.18146  2.89801  2.37887  2.77519  2.98518  4.58477  3.61503
          0.00757  5.28371  6.00606  0.61958  0.77255  0.52546  0.89474
    303   2.10397  5.48431  3.26547  2.62209  4.81703  3.23354  3.97127  4.16169  1.86605  3.78433  4.52855  3.25552  3.38155  2.72672  2.79326  1.87274  2.42604  3.26980  5.92469  4.52172    386 k - - -
          2.68618  4.42225  2.77519  2.73123  3.46354  2.40513  3.72494  3.29354  2.67741  2.69355  4.24690  2.90347  2.73739  3.18146  2.89801  2.37887  2.77519  2.98518  4.58477  3.61503
          0.00757  5.28371  6.00606  0.61958  0.77255  0.46172  0.99480
    304   2.36846  5.50736  2.84323  2.70651  4.84746  3.05477  3.97216  4.32983  1.77871  3.81058  4.54952  2.75479  2.29626  2.99767  2.71898  2.60935  2.77386  2.82492  5.94321  4.53538    387 k - - -
          2.68618  4.42225  2.77519  2.73123  3.46354  2.40513  3.72494  3.29354  2.67741  2.69355  4.24690  2.90347  2.73739  3.18146  2.89801  2.37887  2.77519  2.98518  4.58477  3.61503
          0.01565  5.29447  4.55573  0.61958  0.77255  0.48576  0.95510
    305   3.01509  3.31822  2.32891  1.99955  4.47305  3.84228  4.04577  3.06984  2.84251  3.49175  4.30097  2.81057  4.23277  3.19261  3.30839  2.34365  3.24649  3.56566  2.00997  3.39925    388 e - - -
          2.68618  4.42225  2.77519  2.73123  3.46354  2.40513  3.72494  3.29354  2.67741  2.69355  4.24690  2.90347  2.73739  3.18146  2.89801  2.37887  2.77519  2.98518  4.58477  3.61503
          0.00755  5.28636  6.00871  0.61958  0.77255  0.51585  0.90880
    306   3.01165  5.28803  2.89502  2.65460  3.79183  3.82698  4.02601  1.90132  1.60144  3.55629  4.35214  2.96577  4.21782  3.16029  3.01323  2.70248  2.61702  3.04005  5.77511  4.08979    389 k - - -
          2.68618  4.42225  2.77519  2.73123  3.46354  2.40513  3.72494  3.29354  2.67741  2.69355  4.24690  2.90347  2.73739  3.18146  2.89801  2.37887  2.77519  2.98518  4.58477  3.61503
          0.00755  5.28636  6.00871  0.61958  0.77255  0.51585  0.90880
    307   3.00486  4.73771  2.94839  1.96743  2.39263  3.78235  2.80348  4.30591  2.53207  3.79277  4.53499  3.00393  2.53612  2.53789  3.01476  2.37590  2.84939  3.87702  4.68332  4.52548    390 e - - -
          2.68618  4.42225  2.77519  2.73123  3.46354  2.40513  3.72494  3.29354  2.67741  2.69355  4.24690  2.90347  2.73739  3.18146  2.89801  2.37887  2.77519  2.98518  4.58477  3.61503
          0.00755  5.28636  6.00871  0.61958  0.77255  0.46740  0.98519
    308   2.36828  3.93198  2.35784  2.38293  4.84568  2.99060  3.97340  4.32756  2.28801  3.80935  4.54888  2.50800  4.17874  3.07173  3.20260  1.64400  2.97962  3.36974  5.94283  4.53538    391 s - - -
          2.68618  4.42225  2.77519  2.73123  3.46354  2.40513  3.72494  3.29354  2.67741  2.69355  4.24690  2.90347  2.73739  3.18146  2.89801  2.37887  2.77519  2.98518  4.58477  3.61503
          0.00748  5.29447  6.01681  0.61958  0.77255  0.48576  0.95510
    309   3.04269  4.73264  3.97173  3.40289  3.17476  3.40647  3.05921  1.60677  2.68168  2.63020  3.83743  3.79402  4.41367  3.26239  2.87920  2.37078  2.52623  2.54541  4.68318  4.08990    392 i - - -
          2.68618  4.42225  2.77519  2.73123  3.46354  2.40513  3.72494  3.29354  2.67741  2.69355  4.24690  2.90347  2.73739  3.18146  2.89801  2.37887  2.77519  2.98518  4.58477  3.61503
          0.00748  5.29447  6.01681  0.61958  0.77255  0.48576  0.95510
    310   3.05981  4.50608  4.64305  4.05028  2.25720  4.18100  4.49212  2.38908  3.91044  1.87083  2.10398  3.55006  2.44692  2.54241  4.05085  3.25516  2.97443  2.66475  5.12055  3.93356    393 l - - -
          2.68618  4.42225  2.77519  2.73123  3.46354  2.40513  3.72494  3.29354  2.67741  2.69355  4.24690  2.90347  2.73739  3.18146  2.89801  2.37887  2.77519  2.98518  4.58477  3.61503
          0.00748  5.29447  6.01681  0.61958  0.77255  0.48576  0.95510
    311   2.73760  4.67871  1.90498  2.70754  4.84316  3.50595  3.53490  4.32470  2.21573  3.80698  4.54672  2.76610  4.17816  3.07097  2.57906  1.95170  2.49210  3.00230  5.94085  4.53375    394 d - - -
          2.68618  4.42225  2.77519  2.73123  3.46354  2.40513  3.72494  3.29354  2.67741  2.69355  4.24690  2.90347  2.73739  3.18146  2.89801  2.37887  2.77519  2.98518  4.58477  3.61503
          0.01706  5.29447  4.43153  0.61958  0.77255  0.48576  0.95510
    312   3.04692  4.58964  4.29898  3.33699  2.90766  4.11142  2.92221  2.41489  2.56761  1.65564  2.47208  3.15004  4.48409  3.78265  3.66561  3.08678  2.95135  2.27798  5.19355  3.99077    395 l - - -
          2.68618  4.42225  2.77519  2.73123  3.46354  2.40513  3.72494  3.29354  2.67741  2.69355  4.24690  2.90347  2.73739  3.18146  2.89801  2.37887  2.77519  2.98518  4.58477  3.61503
          0.00756  5.28496  6.00731  0.61958  0.77255  0.52094  0.90130
    313   3.04960  5.21141  2.39670  2.89430  4.44104  3.86925  4.09261  3.85200  2.91058  1.12429  4.29051  3.10069  3.32746  3.01388  3.22180  2.54923  3.28327  3.32168  5.72493  4.39744    396 l - - -
          2.68618  4.42225  2.77519  2.73123  3.46354  2.40513  3.72494  3.29354  2.67741  2.69355  4.24690  2.90347  2.73739  3.18146  2.89801  2.37887  2.77519  2.98518  4.58477  3.61503
          0.00756  5.28496  6.00731  0.61958  0.77255  0.52094  0.90130
    314   3.00933  5.51658  3.09605  2.43464  4.33363  3.16818  3.33068  4.34548  2.00853  3.82098  4.55780  3.24928  4.17561  1.84915  2.96713  1.57137  3.24042  3.90679  5.94927  4.53960    397 s - - -
          2.68685  4.42054  2.77587  2.73187  3.46122  2.40512  3.72562  3.29415  2.67676  2.69227  4.24757  2.90225  2.73807  3.18213  2.89647  2.37951  2.77537  2.98581  4.58544  3.61570
          0.89012  1.38604  1.08078  1.54222  0.24068  0.52094  0.90130
    315   2.99191  5.09954  3.64601  3.18380  4.95205  1.99800  4.28208  4.39237  2.88428  3.93143  4.73480  3.57435  4.27204  3.43722  1.10933  1.87494  3.35153  3.90584  6.05991  4.79690    403 r - - -
          2.68618  4.42225  2.77519  2.73123  3.46354  2.40513  3.72494  3.29354  2.67741  2.69355  4.24690  2.90347  2.73739  3.18146  2.89801  2.37887  2.77519  2.98518  4.58477  3.61503
          0.01142  4.87418  5.59653  0.61958  0.77255  1.31819  0.31145
    316   3.19358  5.55948  3.50805  2.88448  4.98820  2.20563  3.68513  4.39460  1.71238  3.81865  4.61216  3.37037  4.26443  1.80383  1.70390  3.15767  3.38760  4.00220  5.87695  4.59958    404 r - - -
          2.68618  4.42225  2.77519  2.73123  3.46354  2.40513  3.72494  3.29354  2.67741  2.69355  4.24690  2.90347  2.73739  3.18146  2.89801  2.37887  2.77519  2.98518  4.58477  3.61503
          0.01142  4.87418  5.59653  0.61958  0.77255  0.31258  1.31513
    317   2.99830  5.43731  2.92856  2.71152  4.75789  1.84136  3.97177  4.22461  2.71925  2.78489  4.49074  2.27174  4.17193  3.07921  2.23740  1.98450  3.23083  3.81620  5.89041  4.31996    405 g - - -
          2.68618  4.42225  2.77519  2.73123  3.46354  2.40513  3.72494  3.29354  2.67741  2.69355  4.24690  2.90347  2.73739  3.18146  2.89801  2.37887  2.77519  2.98518  4.58477  3.61503
          0.00798  5.23112  5.95347  0.61958  0.77255  0.48235  0.96058
    318   3.08147  4.28338  4.89096  3.12439  3.56755  4.23815  4.56530  2.50863  4.10592  0.94469  3.35470  4.34767  4.60057  4.26613  4.16974  3.15913  3.31375  1.90236  5.10451  3.59028    406 l - - -
          2.68618  4.42225  2.77519  2.73123  3.46354  2.40513  3.72494  3.29354  2.67741  2.69355  4.24690  2.90347  2.73739  3.18146  2.89801  2.37887  2.77519  2.98518  4.58477  3.61503
          0.00766  5.27127  5.99361  0.61958  0.77255  0.56901  0.83491
    319   3.01040  4.13045  3.46083  2.46327  3.37415  3.85948  4.06839  3.75829  2.89018  2.11269  4.21215  3.41138  3.45220  2.60084  1.72096  2.19012  3.24171  3.45571  5.65238  3.60482    407 r - - -
          2.68618  4.42225  2.77519  2.73123  3.46354  2.40513  3.72494  3.29354  2.67741  2.69355  4.24690  2.90347  2.73739  3.18146  2.89801  2.37887  2.77519  2.98518  4.58477  3.61503
          0.00766  5.27127  5.99361  0.61958  0.77255  0.43702  1.03834
    320   2.47962  3.62022  3.45693  2.89786  4.39840  3.86570  4.07230  3.80702  2.16965  3.42554  4.24836  3.34843  1.82974  3.10270  2.14268  2.96398  2.71289  2.81144  3.88449  4.36240    408 p - - -
          2.68618  4.42225  2.77519  2.73123  3.46354  2.40513  3.72494  3.29354  2.67741  2.69355  4.24690  2.90347  2.73739  3.18146  2.89801  2.37887  2.77519  2.98518  4.58477  3.61503
          0.00748  5.29447  6.01681  0.61958  0.77255  0.48576  0.95510
    321   3.90654  5.12144  6.00706  5.51108  4.43370  5.45692  6.08294  1.02972  5.42376  1.72741  4.20596  5.62167  5.69391  5.62986  5.53612  4.86172  2.83103  1.18203  6.42535  5.23015    409 i - - -
          2.68618  4.42225  2.77519  2.73123  3.46354  2.40513  3.72494  3.29354  2.67741  2.69355  4.24690  2.90347  2.73739  3.18146  2.89801  2.37887  2.77519  2.98518  4.58477  3.61503
          0.00748  5.29447  6.01681  0.61958  0.77255  0.48576  0.95510
    322   3.03534  5.55032  2.20305  2.38061  4.89430  3.79278  3.99157  4.38173  2.51240  3.85512  4.59235  2.09403  2.04366  2.58951  3.17699  2.42389  2.50954  3.94058  5.98257  4.56857    410 p - - -
          2.68618  4.42225  2.77519  2.73123  3.46354  2.40513  3.72494  3.29354  2.67741  2.69355  4.24690  2.90347  2.73739  3.18146  2.89801  2.37887  2.77519  2.98518  4.58477  3.61503
          0.00748  5.29447  6.01681  0.61958  0.77255  0.48576  0.95510
    323   3.17531  5.65535  3.03497  0.97087  4.97908  3.85505  4.12133  3.34216  2.90952  3.83894  4.71906  2.31306  4.30012  3.23554  3.41392  2.14860  3.41629  4.03735  6.10652  4.69050    411 e - - -
          2.68618  4.42225  2.77519  2.73123  3.46354  2.40513  3.72494  3.29354  2.67741  2.69355  4.24690  2.90347  2.73739  3.18146  2.89801  2.37887  2.77519  2.98518  4.58477  3.61503
          0.00748  5.29447  6.01681  0.61958  0.77255  0.48576  0.95510
    324   1.67188  4.61227  4.25496  2.51667  3.72633  3.97547  4.38922  2.51925  3.37341  1.87311  2.32314  3.98200  4.47988  3.85484  3.85750  2.69843  3.03921  2.59653  5.21447  4.00864    412 a - - -
          2.68618  4.42225  2.77519  2.73123  3.46354  2.40513  3.72494  3.29354  2.67741  2.69355  4.24690  2.90347  2.73739  3.18146  2.89801  2.37887  2.77519  2.98518  4.58477  3.61503
          0.00748  5.29447  6.01681  0.61958  0.77255  0.48576  0.95510
    325   2.82506  5.56152  1.82453  1.33974  4.90484  3.62955  3.99996  3.95417  2.65380  3.86601  4.60407  2.59932  4.20148  2.71497  3.00675  2.71451  3.27824  3.95149  5.99368  4.57866    413 e - - -
          2.68618  4.42225  2.77519  2.73123  3.46354  2.40513  3.72494  3.29354  2.67741  2.69355  4.24690  2.90347  2.73739  3.18146  2.89801  2.37887  2.77519  2.98518  4.58477  3.61503
          0.00748  5.29447  6.01681  0.61958  0.77255  0.48576  0.95510
    326   3.18566  4.55854  5.09902  4.49024  2.24878  4.35824  4.67564  1.47332  3.00960  1.34428  3.58063  4.50209  4.70829  4.41591  4.30946  3.67057  3.41660  2.57209  5.15339  2.99430    414 l - - -
          2.68618  4.42225  2.77519  2.73123  3.46354  2.40513  3.72494  3.29354  2.67741  2.69355  4.24690  2.90347  2.73739  3.18146  2.89801  2.37887  2.77519  2.98518  4.58477  3.61503
          0.00748  5.29447  6.01681  0.61958  0.77255  0.48576  0.95510
    327   3.06512  4.47301  4.82975  4.22755  2.29145  1.80438  3.11757  1.93404  4.05399  2.35116  3.59058  3.14992  4.57667  4.22184  4.13187  3.51328  3.29725  2.08822  3.51115  3.90102    415 g - - -
          2.68618  4.42225  2.77519  2.73123  3.46354  2.40513  3.72494  3.29354  2.67741  2.69355  4.24690  2.90347  2.73739  3.18146  2.89801  2.37887  2.77519  2.98518  4.58477  3.61503
          0.00748  5.29447  6.01681  0.61958  0.77255  0.48576  0.95510
    328   2.08264  2.84894  3.54420  2.51598  4.25544  3.89791  4.11463  3.64823  2.62112  1.76031  4.14305  3.19722  4.28495  3.30834  2.95543  2.32409  2.70103  3.20282  5.59316  4.03260    416 l - - -
          2.68618  4.42225  2.77519  2.73123  3.46354  2.40513  3.72494  3.29354  2.67741  2.69355  4.24690  2.90347  2.73739  3.18146  2.89801  2.37887  2.77519  2.98518  4.58477  3.61503
          0.00748  5.29447  6.01681  0.61958  0.77255  0.48576  0.95510
    329   0.78638  4.98571  4.24952  3.78809  4.72261  2.14847  4.79803  3.04596  3.64672  3.80231  4.64971  4.04617  2.36731  4.07052  4.12669  2.94977  3.48770  3.72005  6.10306  4.87518    417 a - - -
          2.68618  4.42225  2.77519  2.73123  3.46354  2.40513  3.72494  3.29354  2.67741  2.69355  4.24690  2.90347  2.73739  3.18146  2.89801  2.37887  2.77519  2.98518  4.58477  3.61503
          0.00748  5.29447  6.01681  0.61958  0.77255  0.48576  0.95510
    330   2.66846  4.60640  4.89764  4.32373  3.77756  2.37544  4.72689  2.10753  4.17463  2.64243  3.77264  4.42139  4.70024  4.36442  4.28870  2.76183  3.42650  0.96734  5.32455  4.13888    418 v - - -
          2.68618  4.42225  2.77519  2.73123  3.46354  2.40513  3.72494  3.29354  2.67741  2.69355  4.24690  2.90347  2.73739  3.18146  2.89801  2.37887  2.77519  2.98518  4.58477  3.61503
          0.00748  5.29447  6.01681  0.61958  0.77255  0.48576  0.95510
    331   3.57861  4.90747  5.49889  4.90401  2.95219  4.81974  5.16134  1.12143  3.11688  1.12611  3.64957  4.96148  5.10842  4.81687  4.74293  4.14913  3.80726  2.48803  5.55481  4.42526    419 i - - -
          2.68618  4.42225  2.77519  2.73123  3.46354  2.40513  3.72494  3.29354  2.67741  2.69355  4.24690  2.90347  2.73739  3.18146  2.89801  2.37887  2.77519  2.98518  4.58477  3.61503
          0.36953  5.29447  1.19098  0.61958  0.77255  0.48576  0.95510
    332   2.89965  4.94350  3.33326  2.45147  1.78199  3.72893  4.00667  3.57576  2.87179  3.22346  4.06895  2.78781  4.15119  3.20303  3.31240  1.73984  2.55729  3.28468  5.50548  4.19863    420 s - - -
          2.68618  4.42225  2.77519  2.73123  3.46354  2.40513  3.72494  3.29354  2.67741  2.69355  4.24690  2.90347  2.73739  3.18146  2.89801  2.37887  2.77519  2.98518  4.58477  3.61503
          0.01073  4.93566  5.65801  0.61958  0.77255  1.24714  0.33873
    333   2.33004  4.62125  3.68972  3.12335  3.76509  3.82901  2.90976  3.09607  3.07957  2.76631  1.88231  3.54346  4.21030  3.38989  2.84007  2.32637  2.68598  2.38755  5.19937  3.95861    421 m - - -
          2.68618  4.42225  2.77519  2.73123  3.46354  2.40513  3.72494  3.29354  2.67741  2.69355  4.24690  2.90347  2.73739  3.18146  2.89801  2.37887  2.77519  2.98518  4.58477  3.61503
          0.01073  4.93566  5.65801  0.61958  0.77255  1.24714  0.33873
    334   2.86726  5.33362  2.58562  2.56691  4.66375  3.63647  3.83455  4.13760  2.05408  3.63419  4.38375  2.38289  4.03586  2.93828  3.06751  2.06990  1.78543  3.71745  5.19317  4.37937    422 t - - -
          2.68618  4.42225  2.77519  2.73123  3.46354  2.40513  3.72494  3.29354  2.67741  2.69355  4.24690  2.90347  2.73739  3.18146  2.89801  2.37887  2.77519  2.98518  4.58477  3.61503
          0.01073  4.93566  5.65801  0.61958  0.77255  1.24714  0.33873
    335   2.63100  5.14326  2.63318  2.66565  4.44459  3.66007  3.88965  3.79600  2.66952  3.45041  3.76881  3.19125  3.19100  2.97048  3.14324  1.99830  1.52592  3.51920  5.66117  4.30452    423 t - - -
          2.68618  4.42225  2.77519  2.73123  3.46354  2.40513  3.72494  3.29354  2.67741  2.69355  4.24690  2.90347  2.73739  3.18146  2.89801  2.37887  2.77519  2.98518  4.58477  3.61503
          0.01073  4.93566  5.65801  0.61958  0.77255  0.19808  1.71647
    336   2.90464  5.52698  3.28644  1.62248  4.86547  3.81527  4.00235  4.33998  2.35647  3.21679  4.57342  3.07407  4.21220  3.10415  2.78207  1.33991  3.28038  3.91495  5.96105  4.56331    424 s - - -
          2.68618  4.42225  2.77519  2.73123  3.46354  2.40513  3.72494  3.29354  2.67741  2.69355  4.24690  2.90347  2.73739  3.18146  2.89801  2.37887  2.77519  2.98518  4.58477  3.61503
          0.00748  5.29447  6.01681  0.61958  0.77255  0.48576  0.95510
    337   2.90981  5.32954  3.35078  2.50259  4.60204  1.79464  3.83864  3.29976  2.68369  3.00402  4.39015  2.22600  4.21353  3.14588  2.94775  2.04195  3.14328  3.60151  3.55276  4.44609    425 g - - -
          2.68618  4.42225  2.77519  2.73123  3.46354  2.40513  3.72494  3.29354  2.67741  2.69355  4.24690  2.90347  2.73739  3.18146  2.89801  2.37887  2.77519  2.98518  4.58477  3.61503
          0.01170  5.29447  5.01870  0.61958  0.77255  0.48576  0.95510
    338   3.02137  5.49655  3.28338  2.15714  4.83068  3.79787  2.69609  4.30545  2.27659  3.14330  4.54098  2.36726  4.19048  2.87973  2.66981  2.98983  2.98421  3.88155  5.93347  1.78514    426 y - - -
          2.68618  4.42225  2.77519  2.73123  3.46354  2.40513  3.72494  3.29354  2.67741  2.69355  4.24690  2.90347  2.73739  3.18146  2.89801  2.37887  2.77519  2.98518  4.58477  3.61503
          0.00752  5.29028  6.01263  0.61958  0.77255  0.50145  0.93053
    339   3.05933  1.83867  4.52823  3.93990  3.63767  4.16204  2.99952  2.59976  2.97145  1.44777  3.64906  3.00387  4.53146  4.03564  3.98737  3.44878  3.29134  2.35485  5.14603  3.95437    427 l - - -
          2.68618  4.42225  2.77519  2.73123  3.46354  2.40513  3.72494  3.29354  2.67741  2.69355  4.24690  2.90347  2.73739  3.18146  2.89801  2.37887  2.77519  2.98518  4.58477  3.61503
          0.00752  5.29028  6.01263  0.61958  0.77255  0.50145  0.93053
    340   2.95396  5.54683  1.44576  2.41904  4.89172  3.02673  3.98680  4.37948  2.16625  3.85195  4.58849  2.40765  3.39136  2.81100  2.84866  2.60601  3.26283  3.93756  5.97856  4.56452    428 d - - -
          2.68625  4.42280  2.77574  2.72990  3.46305  2.40568  3.72431  3.29409  2.67659  2.69410  4.24745  2.90349  2.73795  3.18201  2.89856  2.37814  2.77529  2.98444  4.58532  3.61558
          0.50471  2.15377  1.27200  2.02240  0.14195  0.50145  0.93053
    341   3.03204  5.48637  2.33280  2.63589  4.83724  3.69874  3.97988  4.31217  2.37175  3.81079  4.57971  3.18605  1.31082  3.09760  3.02074  2.18580  3.27779  3.89192  5.95930  4.55305    438 p - - -
          2.68618  4.42225  2.77519  2.73123  3.46354  2.40513  3.72494  3.29354  2.67741  2.69355  4.24690  2.90347  2.73739  3.18146  2.89801  2.37887  2.77519  2.98518  4.58477  3.61503
          0.01042  4.96480  5.68714  0.61958  0.77255  1.20995  0.35412
    342   2.86832  5.06486  3.08245  2.39943  2.47924  3.70030  3.42635  3.47507  2.70368  2.64166  4.13588  3.23211  4.08995  2.03599  2.29272  2.90367  3.09952  3.39621  5.56547  3.01350    439 q - - -
          2.68618  4.42225  2.77519  2.73123  3.46354  2.40513  3.72494  3.29354  2.67741  2.69355  4.24690  2.90347  2.73739  3.18146  2.89801  2.37887  2.77519  2.98518  4.58477  3.61503
          0.02949  4.96480  3.81309  0.61958  0.77255  1.20995  0.35412
    343   2.60396  5.34902  2.65559  2.23201  4.68737  2.21060  3.81813  3.23808  2.36499  3.42810  4.39149  2.44438  4.02363  2.71584  2.66419  2.73306  2.52687  3.73605  5.78569  4.37877    440 g - - -
          2.68618  4.42225  2.77519  2.73123  3.46354  2.40513  3.72494  3.29354  2.67741  2.69355  4.24690  2.90347  2.73739  3.18146  2.89801  2.37887  2.77519  2.98518  4.58477  3.61503
          0.01062  4.94593  5.66828  0.61958  0.77255  1.23432  0.34395
    344   2.44225  5.35364  1.88209  2.28681  4.69162  3.63291  2.94552  3.81844  2.55942  3.29276  4.39653  3.10297  4.02777  1.96477  2.65159  2.82521  3.09134  3.74055  5.78998  4.38352    441 d - - -
          2.68618  4.42225  2.77519  2.73123  3.46354  2.40513  3.72494  3.29354  2.67741  2.69355  4.24690  2.90347  2.73739  3.18146  2.89801  2.37887  2.77519  2.98518  4.58477  3.61503
          0.01062  4.94593  5.66828  0.61958  0.77255  1.23432  0.34395
    345   2.13083  5.18111  2.92533  2.64189  4.47320  3.66118  3.87218  3.91347  2.64331  3.47303  4.25746  2.56582  1.99208  2.99798  2.67525  2.61923  2.95696  2.49127  5.67366  4.30936    442 p - - -
          2.68618  4.42225  2.77519  2.73123  3.46354  2.40513  3.72494  3.29354  2.67741  2.69355  4.24690  2.90347  2.73739  3.18146  2.89801  2.37887  2.77519  2.98518  4.58477  3.61503
          0.01062  4.94593  5.66828  0.61958  0.77255  1.23432  0.34395
    346   2.53076  5.35411  3.10587  1.99499  4.69238  2.94403  3.82280  4.17321  2.00653  2.99949  4.39726  2.77441  4.02813  2.43330  3.05031  1.97147  3.09188  3.74124  5.79064  4.38416    443 s - - -
          2.68618  4.42225  2.77519  2.73123  3.46354  2.40513  3.72494  3.29354  2.67741  2.69355  4.24690  2.90347  2.73739  3.18146  2.89801  2.37887  2.77519  2.98518  4.58477  3.61503
          0.04967  4.94593  3.18590  0.61958  0.77255  1.23432  0.34395
    347   2.84810  5.35319  2.41819  2.28035  4.69545  3.61623  3.80772  4.17972  2.01116  3.65706  4.39530  2.91977  2.89904  2.90564  2.67176  2.39475  1.98706  3.74247  5.78709  4.37718    444 t - - -
          2.68544  4.42012  2.77583  2.73148  3.46470  2.40478  3.72610  3.29376  2.67757  2.69270  4.24805  2.90219  2.73658  3.18243  2.89916  2.37926  2.77448  2.98547  4.58593  3.61533
          0.89571  0.53087  5.62965  1.62551  0.21917  0.19080  1.75042
    348   2.78625  5.30524  3.37790  2.82426  4.59079  2.10666  4.04335  4.02453  2.82104  2.63947  4.38856  3.17330  2.74649  2.92753  3.13518  1.66261  2.33795  3.66896  5.80902  4.45340    451 s - - -
          2.68618  4.42225  2.77519  2.73123  3.46354  2.40513  3.72494  3.29354  2.67741  2.69355  4.24690  2.90347  2.73739  3.18146  2.89801  2.37887  2.77519  2.98518  4.58477  3.61503
          0.00748  5.29447  6.01681  0.61958  0.77255  0.48576  0.95510
    349   2.43891  5.24821  3.40202  2.84462  4.49601  3.55523  4.04595  3.72212  1.94979  2.19256  4.31772  2.74809  4.23390  3.18968  3.30421  1.62377  2.81313  3.58576  5.74598  3.78028    452 s - - -
          2.68618  4.42225  2.77519  2.73123  3.46354  2.40513  3.72494  3.29354  2.67741  2.69355  4.24690  2.90347  2.73739  3.18146  2.89801  2.37887  2.77519  2.98518  4.58477  3.61503
          0.00748  5.29447  6.01681  0.61958  0.77255  0.48576  0.95510
    350   2.88691  5.10733  3.50338  2.46781  4.31511  3.88283  4.09514  2.50685  2.01520  2.91229  3.57828  3.44736  4.27070  3.27427  3.02814  2.20130  1.82383  2.90624  5.63221  4.32367    453 t - - -
          2.68618  4.42225  2.77519  2.73123  3.46354  2.40513  3.72494  3.29354  2.67741  2.69355  4.24690  2.90347  2.73739  3.18146  2.89801  2.37887  2.77519  2.98518  4.58477  3.61503
          0.02112  5.29447  4.14276  0.61958  0.77255  0.48576  0.95510
    351   2.69825  4.51456  4.56083  3.97153  3.27505  4.16048  4.46665  2.19706  2.66152  1.74015  3.11808  3.24001  4.16438  4.05626  4.00892  3.03797  1.93648  2.12797  5.12729  3.93740    454 l - - -
          2.68618  4.42225  2.77519  2.73123  3.46354  2.40513  3.72494  3.29354  2.67741  2.69355  4.24690  2.90347  2.73739  3.18146  2.89801  2.37887  2.77519  2.98518  4.58477  3.61503
          0.00759  5.28093  6.00328  0.61958  0.77255  0.53539  0.88054
    352   2.65722  4.72979  3.95732  3.23859  3.86251  4.02631  4.28377  1.72633  2.62351  2.93911  3.19757  3.40526  4.40482  3.29543  3.59856  2.80597  1.86833  2.12525  5.31519  4.08581    455 i - - -
          2.68620  4.42227  2.77522  2.73126  3.46336  2.40515  3.72497  3.29356  2.67743  2.69357  4.24692  2.90349  2.73731  3.18149  2.89803  2.37875  2.77522  2.98521  4.58479  3.61506
          0.04717  3.53470  4.08015  0.65402  0.73387  0.45593  1.00473
    353   3.04065  4.68724  4.06376  3.49416  3.82014  4.04989  3.88217  2.92649  3.43279  2.24950  3.80172  3.85622  2.92272  3.71846  3.74854  1.61297  1.66982  2.41594  5.28699  4.06695    458 s - - -
          2.68618  4.42225  2.77519  2.73123  3.46354  2.40513  3.72494  3.29354  2.67741  2.69355  4.24690  2.90347  2.73739  3.18146  2.89801  2.37887  2.77519  2.98518  4.58477  3.61503
          0.00759  5.28012  6.00247  0.61958  0.77255  0.45428  1.00760
    354   2.75378  4.97021  4.52823  4.10467  4.80246  3.89048  5.01963  4.14222  4.05223  2.76085  4.75020  4.23554  0.72793  4.34078  4.34377  1.79498  3.54963  3.35870  6.21765  5.01574    459 p - - -
          2.68618  4.42225  2.77519  2.73123  3.46354  2.40513  3.72494  3.29354  2.67741  2.69355  4.24690  2.90347  2.73739  3.18146  2.89801  2.37887  2.77519  2.98518  4.58477  3.61503
          0.00748  5.29447  6.01681  0.61958  0.77255  0.48576  0.95510
    355   2.82191  3.13073  3.45892  2.90934  4.60785  1.98618  3.50234  4.03768  2.90511  3.62217  4.41961  3.41916  1.99923  2.79697  3.37096  1.82764  2.83461  3.67650  5.84339  4.49995    460 s - - -
          2.68569  4.42395  2.77489  2.73027  3.46413  2.40554  3.72492  3.28964  2.67742  2.69467  4.24369  2.90340  2.73859  3.18317  2.89918  2.37855  2.77345  2.98662  4.58647  3.61471
          0.32123  1.36686  3.92011  2.42104  0.09302  0.48576  0.95510
    356   2.87671  5.02682  3.55710  2.86604  3.67685  3.89706  4.11591  3.30176  2.31028  2.73874  4.11225  2.79418  1.91569  3.31741  3.21536  2.44408  3.24886  1.93452  5.56487  4.27260    477 p - - -
          2.68618  4.42225  2.77519  2.73123  3.46354  2.40513  3.72494  3.29354  2.67741  2.69355  4.24690  2.90347  2.73739  3.18146  2.89801  2.37887  2.77519  2.98518  4.58477  3.61503
          0.00762  5.27691  5.99926  0.61958  0.77255  0.47821  0.96730
    357   2.54011  4.71204  4.00324  2.80892  3.19405  3.84679  4.05523  2.40054  3.37949  1.98282  3.81781  3.81489  3.61482  2.85774  3.71077  2.09774  2.30817  2.35831  5.30040  4.07515    478 l - - -
          2.68618  4.42225  2.77519  2.73123  3.46354  2.40513  3.72494  3.29354  2.67741  2.69355  4.24690  2.90347  2.73739  3.18146  2.89801  2.37887  2.77519  2.98518  4.58477  3.61503
          0.00753  5.28907  6.01142  0.61958  0.77255  0.50593  0.92367
    358   3.06550  4.46559  4.87249  4.26823  3.25634  3.79770  4.54451  1.67878  4.08695  1.54910  3.58402  3.15263  3.01652  4.24790  4.15092  3.14173  3.29800  1.73238  5.08784  3.90783    479 l - - -
          2.68618  4.42225  2.77519  2.73123  3.46354  2.40513  3.72494  3.29354  2.67741  2.69355  4.24690  2.90347  2.73739  3.18146  2.89801  2.37887  2.77519  2.98518  4.58477  3.61503
          0.00753  5.28907  6.01142  0.61958  0.77255  0.50593  0.92367
    359   3.01200  4.27967  3.29612  2.40686  4.57054  3.79895  2.82254  4.20907  2.73613  3.50561  4.48586  3.28136  4.19164  2.27333  2.91601  1.24136  2.78401  3.80820  5.88882  4.50057    480 s - - -
          2.68618  4.42225  2.77519  2.73123  3.46354  2.40513  3.72494  3.29354  2.67741  2.69355  4.24690  2.90347  2.73739  3.18146  2.89801  2.37887  2.77519  2.98518  4.58477  3.61503
          0.00753  5.28907  6.01142  0.61958  0.77255  0.50593  0.92367
    360   3.07699  5.56420  2.94948  2.74177  4.91678  3.81165  4.04189  4.39961  2.79833  3.88492  4.63186  2.63655  2.67708  1.71245  3.29436  1.48742  2.69420  3.96515  6.02219  4.61113    481 s - - -
          2.68618  4.42225  2.77519  2.73123  3.46354  2.40513  3.72494  3.29354  2.67741  2.69355  4.24690  2.90347  2.73739  3.18146  2.89801  2.37887  2.77519  2.98518  4.58477  3.61503
          0.00753  5.28907  6.01142  0.61958  0.77255  0.50593  0.92367
    361   2.39935  5.42248  3.16922  2.75128  4.73156  2.26996  3.82287  3.52390  2.48582  3.71501  4.47953  3.29138  4.19927  2.72934  3.23866  1.28034  3.09015  3.79506  5.88499  4.50025    482 s - - -
          2.68618  4.42225  2.77519  2.73123  3.46354  2.40513  3.72494  3.29354  2.67741  2.69355  4.24690  2.90347  2.73739  3.18146  2.89801  2.37887  2.77519  2.98518  4.58477  3.61503
          0.00753  5.28907  6.01142  0.61958  0.77255  0.50593  0.92367
    362   3.05715  1.78771  4.69280  4.09730  3.42360  4.18590  3.78850  2.37133  3.94790  1.60783  3.26418  4.23321  4.55316  2.68839  3.20266  3.24866  2.65018  2.72657  4.62223  3.92212    483 l - - -
          2.68618  4.42225  2.77519  2.73123  3.46354  2.40513  3.72494  3.29354  2.67741  2.69355  4.24690  2.90347  2.73739  3.18146  2.89801  2.37887  2.77519  2.98518  4.58477  3.61503
          0.00753  5.28907  6.01142  0.61958  0.77255  0.50593  0.92367
    363   2.21730  5.49204  3.27500  2.46585  4.82687  3.79717  3.23588  4.30083  1.97248  3.79508  4.54339  3.27398  3.76206  3.09444  3.21553  1.30264  2.87649  3.87890  5.93830  4.53890    484 s - - -
          2.68618  4.42225  2.77519  2.73123  3.46354  2.40513  3.72494  3.29354  2.67741  2.69355  4.24690  2.90347  2.73739  3.18146  2.89801  2.37887  2.77519  2.98518  4.58477  3.61503
          0.00753  5.28907  6.01142  0.61958  0.77255  0.50593  0.92367
    364   2.88179  4.49692  4.69476  4.09988  3.23349  3.90540  4.50703  2.16788  2.94362  2.19937  3.61400  4.23771  3.47590  4.14376  4.07590  3.48728  1.58367  1.65055  5.11545  3.93005    485 t - - -
          2.68618  4.42225  2.77519  2.73123  3.46354  2.40513  3.72494  3.29354  2.67741  2.69355  4.24690  2.90347  2.73739  3.18146  2.89801  2.37887  2.77519  2.98518  4.58477  3.61503
          0.00753  5.28907  6.01142  0.61958  0.77255  0.47335  0.97527
    365   2.92859  5.74726  0.90075  2.79272  5.10010  3.87435  4.18722  4.59103  2.99811  4.07641  4.83917  2.49332  4.34764  2.78143  3.51431  2.53689  2.95324  3.91394  6.21859  4.78781    486 d - - -
          2.68618  4.42225  2.77519  2.73123  3.46354  2.40513  3.72494  3.29354  2.67741  2.69355  4.24690  2.90347  2.73739  3.18146  2.89801  2.37887  2.77519  2.98518  4.58477  3.61503
          0.00748  5.29447  6.01681  0.61958  0.77255  0.48576  0.95510
    366   3.26180  5.80518  2.52926  0.79861  5.13965  3.65294  4.17329  4.63620  2.52319  4.10392  4.86201  3.34199  4.34932  3.28630  2.90599  2.63211  3.50472  4.19274  6.23235  4.79661    487 e - - -
          2.68618  4.42225  2.77519  2.73123  3.46354  2.40513  3.72494  3.29354  2.67741  2.69355  4.24690  2.90347  2.73739  3.18146  2.89801  2.37887  2.77519  2.98518  4.58477  3.61503
          0.00748  5.29447  6.01681  0.61958  0.77255  0.48576  0.95510
    367   3.09756  5.59283  2.39918  2.75799  4.93971  3.83561  4.03535  4.41897  1.85344  3.89385  4.64097  2.34946  4.24386  3.13751  2.64759  3.05737  1.38689  3.98615  6.02031  4.61779    488 t - - -
          2.68618  4.42225  2.77519  2.73123  3.46354  2.40513  3.72494  3.29354  2.67741  2.69355  4.24690  2.90347  2.73739  3.18146  2.89801  2.37887  2.77519  2.98518  4.58477  3.61503
          0.00748  5.29447  6.01681  0.61958  0.77255  0.48576  0.95510
    368   3.10659  4.51185  4.85752  4.25865  3.61888  4.26133  4.58868  1.72683  3.06391  1.81135  3.43198  3.52069  4.62444  4.26491  4.17639  3.56479  2.25714  1.49362  5.15231  3.96986    489 v - - -
          2.68646  4.42253  2.77548  2.73102  3.46382  2.40541  3.72523  3.29382  2.67680  2.69335  4.24718  2.90375  2.73768  3.18096  2.89659  2.37915  2.77548  2.98482  4.58505  3.61531
          0.61830  2.15795  1.06253  1.41033  0.27980  0.48576  0.95510
    369   2.83717  4.74313  3.47535  2.62193  3.91273  2.78401  3.97485  3.24158  2.33112  2.57583  1.99776  3.37960  4.13156  3.21326  2.61193  2.97231  2.85007  2.81571  3.50454  4.02722    497 m - - -
          2.68618  4.42225  2.77519  2.73123  3.46354  2.40513  3.72494  3.29354  2.67741  2.69355  4.24690  2.90347  2.73739  3.18146  2.89801  2.37887  2.77519  2.98518  4.58477  3.61503
          0.01142  4.87418  5.59653  0.61958  0.77255  1.31819  0.31145
    370   3.20031  5.50048  3.56356  2.92694  4.90601  3.91316  3.94345  4.30041  1.62175  3.34873  4.56422  3.40277  1.60233  2.94217  1.78673  3.02614  3.39418  3.93246  5.83896  4.57556    498 p - - -
          2.68618  4.42225  2.77519  2.73123  3.46354  2.40513  3.72494  3.29354  2.67741  2.69355  4.24690  2.90347  2.73739  3.18146  2.89801  2.37887  2.77519  2.98518  4.58477  3.61503
          0.01142  4.87418  5.59653  0.61958  0.77255  1.31819  0.31145
    371   2.27025  5.30053  3.01092  2.01150  4.63132  3.28657  3.80093  4.10589  2.28681  3.60145  4.34904  2.98796  2.47664  2.90346  3.03450  1.99521  2.84958  3.39366  5.74631  4.34526    499 s - - -
          2.68618  4.42225  2.77519  2.73123  3.46354  2.40513  3.72494  3.29354  2.67741  2.69355  4.24690  2.90347  2.73739  3.18146  2.89801  2.37887  2.77519  2.98518  4.58477  3.61503
          0.01142  4.87418  5.59653  0.61958  0.77255  1.31819  0.31145
    372   1.80931  5.21413  3.13084  2.57443  4.51388  3.62204  3.81591  3.60144  2.23267  3.50094  4.27022  2.46479  3.18942  2.93056  2.49667  2.34816  2.87079  3.18458  5.67852  4.29932    500 a - - -
          2.68618  4.42225  2.77519  2.73123  3.46354  2.40513  3.72494  3.29354  2.67741  2.69355  4.24690  2.90347  2.73739  3.18146  2.89801  2.37887  2.77519  2.98518  4.58477  3.61503
          0.01142  4.87418  5.59653  0.61958  0.77255  1.31819  0.31145
    373   2.51092  4.85781  3.00076  2.83067  4.10130  2.37006  3.96096  3.49297  2.81981  2.88569  3.98937  3.31507  2.19652  3.15653  3.25671  2.73966  2.50056  2.17644  5.43919  4.14384    501 v - - -
          2.68618  4.42225  2.77519  2.73123  3.46354  2.40513  3.72494  3.29354  2.67741  2.69355  4.24690  2.90347  2.73739  3.18146  2.89801  2.37887  2.77519  2.98518  4.58477  3.61503
          0.01142  4.87418  5.59653  0.61958  0.77255  1.31819  0.31145
    374   2.83463  4.90370  2.92049  2.70032  4.10628  3.69606  2.85922  3.50505  2.75096  2.49221  3.98492  3.26512  4.08448  2.02552  3.19521  2.75843  3.06606  1.99506  5.42988  3.20346    502 v - - -
          2.68618  4.42225  2.77519  2.73123  3.46354  2.40513  3.72494  3.29354  2.67741  2.69355  4.24690  2.90347  2.73739  3.18146  2.89801  2.37887  2.77519  2.98518  4.58477  3.61503
          0.03418  4.87418  3.65112  0.61958  0.77255  1.31819  0.31145
    375   2.90113  5.40405  2.61891  2.53033  4.74030  3.61523  3.84677  4.22457  2.37397  3.70612  4.45547  1.56409  4.03956  2.06788  3.10214  2.50598  2.66219  3.79169  5.84148  4.42646    503 n - - -
          2.68618  4.42225  2.77519  2.73123  3.46354  2.40513  3.72494  3.29354  2.67741  2.69355  4.24690  2.90347  2.73739  3.18146  2.89801  2.37887  2.77519  2.98518  4.58477  3.61503
          0.01168  4.85168  5.57402  0.61958  0.77255  1.25586  0.33524
    376   2.74653  4.49033  3.85838  3.28878  3.62158  3.85272  4.12822  2.54188  3.22782  1.95217  3.20546  2.94813  4.23384  3.51450  3.54514  2.01480  1.88728  2.75138  5.08889  3.86838    504 t - - -
          2.68618  4.42225  2.77519  2.73123  3.46354  2.40513  3.72494  3.29354  2.67741  2.69355  4.24690  2.90347  2.73739  3.18146  2.89801  2.37887  2.77519  2.98518  4.58477  3.61503
          0.01142  4.87418  5.59653  0.61958  0.77255  1.31819  0.31145
    377   2.84169  5.28554  2.39315  2.64124  4.67981  2.73523  3.96181  4.13904  2.60880  3.67653  4.45649  3.17668  2.79368  3.08967  3.25560  2.92163  1.29008  3.73249  5.85628  4.46986    505 t - - -
          2.68618  4.42225  2.77519  2.73123  3.46354  2.40513  3.72494  3.29354  2.67741  2.69355  4.24690  2.90347  2.73739  3.18146  2.89801  2.37887  2.77519  2.98518  4.58477  3.61503
          0.01142  4.87418  5.59653  0.61958  0.77255  1.31819  0.31145
    378   2.14465  4.84436  3.39460  2.83825  4.07659  2.22276  3.95979  3.32108  2.82157  2.93323  3.81526  2.22299  4.10480  3.15924  3.25546  2.92627  2.03290  2.86785  5.42046  4.12802    506 t - - -
          2.68618  4.42225  2.77519  2.73123  3.46354  2.40513  3.72494  3.29354  2.67741  2.69355  4.24690  2.90347  2.73739  3.18146  2.89801  2.37887  2.77519  2.98518  4.58477  3.61503
          0.01142  4.87418  5.59653  0.61958  0.77255  1.31819  0.31145
    379   2.11269  3.48329  4.54542  3.95184  3.38148  3.99367  4.32147  2.70715  3.79325  1.81103  3.41197  3.88227  4.36680  3.97895  3.90221  3.29583  3.09975  2.21791  4.90790  1.62655    507 y - - -
          2.68618  4.42225  2.77519  2.73123  3.46354  2.40513  3.72494  3.29354  2.67741  2.69355  4.24690  2.90347  2.73739  3.18146  2.89801  2.37887  2.77519  2.98518  4.58477  3.61503
          0.01142  4.87418  5.59653  0.61958  0.77255  0.18317  1.78753
    380   3.38596  5.13936  6.03508  5.55040  4.49139  5.50130  6.17319  1.75106  5.47328  2.97805  2.34349  5.67014  5.73795  5.69666  5.60145  4.91593  4.18596  0.56338  6.51299  5.30813    508 V - - -
          2.68618  4.42225  2.77519  2.73123  3.46354  2.40513  3.72494  3.29354  2.67741  2.69355  4.24690  2.90347  2.73739  3.18146  2.89801  2.37887  2.77519  2.98518  4.58477  3.61503
          0.00748  5.29447  6.01681  0.61958  0.77255  0.48576  0.95510
    381   1.11484  4.80109  3.13892  3.30523  3.94976  4.00591  4.26336  2.67351  3.26707  3.01920  2.53097  3.09507  3.47880  3.57469  3.63494  3.24927  3.27801  2.67036  5.38523  4.14418    509 a - - -
          2.68618  4.42225  2.77519  2.73123  3.46354  2.40513  3.72494  3.29354  2.67741  2.69355  4.24690  2.90347  2.73739  3.18146  2.89801  2.37887  2.77519  2.98518  4.58477  3.61503
          0.00748  5.29447  6.01681  0.61958  0.77255  0.48576  0.95510
    382   3.09946  5.46470  1.06996  2.69055  4.75421  3.85146  4.07525  3.49066  2.84519  3.74465  4.52775  2.99333  4.26600  3.19886  2.35043  3.08658  3.33384  2.58818  5.93300  4.55585    510 d - - -
          2.68618  4.42225  2.77519  2.73123  3.46354  2.40513  3.72494  3.29354  2.67741  2.69355  4.24690  2.90347  2.73739  3.18146  2.89801  2.37887  2.77519  2.98518  4.58477  3.61503
          0.00748  5.29447  6.01681  0.61958  0.77255  0.48576  0.95510
    383   3.10004  5.28471  2.78107  3.06668  4.80332  3.08233  4.31018  4.23786  3.13411  3.03957  4.62765  3.55182  4.35967  3.46218  3.59808  1.12630  1.60496  3.83841  6.04615  4.70780    511 s - - -
          2.68618  4.42225  2.77519  2.73123  3.46354  2.40513  3.72494  3.29354  2.67741  2.69355  4.24690  2.90347  2.73739  3.18146  2.89801  2.37887  2.77519  2.98518  4.58477  3.61503
          0.00748  5.29447  6.01681  0.61958  0.77255  0.48576  0.95510
    384   3.06689  5.51390  1.69860  1.57016  3.51871  3.81754  4.03320  3.20824  2.79561  3.80617  4.56575  3.29467  4.22782  2.98116  3.28868  1.93131  3.30091  3.88811  5.96384  4.56462    512 e - - -
          2.68618  4.42225  2.77519  2.73123  3.46354  2.40513  3.72494  3.29354  2.67741  2.69355  4.24690  2.90347  2.73739  3.18146  2.89801  2.37887  2.77519  2.98518  4.58477  3.61503
          0.00748  5.29447  6.01681  0.61958  0.77255  0.48576  0.95510
    385   2.10644  4.94935  3.66839  2.73293  4.13110  3.93773  4.17880  3.12004  3.08490  2.88097  4.05123  3.57586  1.97080  3.41361  3.49966  1.68217  2.86753  2.59359  5.51349  4.24112    513 s - - -
          2.68618  4.42225  2.77519  2.73123  3.46354  2.40513  3.72494  3.29354  2.67741  2.69355  4.24690  2.90347  2.73739  3.18146  2.89801  2.37887  2.77519  2.98518  4.58477  3.61503
          0.00748  5.29447  6.01681  0.61958  0.77255  0.48576  0.95510
    386   3.09850  5.61052  3.12612  1.01200  4.94970  3.82249  4.04323  4.43596  2.42352  3.91194  4.65692  2.67071  4.24042  2.30472  3.28884  2.84100  3.33303  3.20663  6.04234  4.62686    514 e - - -
          2.68618  4.42225  2.77519  2.73123  3.46354  2.40513  3.72494  3.29354  2.67741  2.69355  4.24690  2.90347  2.73739  3.18146  2.89801  2.37887  2.77519  2.98518  4.58477  3.61503
          0.02112  5.29447  4.14276  0.61958  0.77255  0.48576  0.95510
    387   2.85671  5.40836  2.74103  2.15231  4.71132  3.79598  3.62636  3.42673  2.46395  2.67719  4.04121  3.28195  4.18835  1.82730  3.22624  2.66183  2.69512  2.40141  5.86710  4.48309    515 q - - -
          2.68618  4.42225  2.77519  2.73123  3.46354  2.40513  3.72494  3.29354  2.67741  2.69355  4.24690  2.90347  2.73739  3.18146  2.89801  2.37887  2.77519  2.98518  4.58477  3.61503
          0.00759  5.28093  6.00328  0.61958  0.77255  0.53539  0.88054
    388   1.71102  5.50720  2.61852  1.71260  4.84955  3.06683  3.96468  4.06957  2.43460  3.53643  4.54861  2.77996  4.17063  2.52670  3.19306  2.96619  3.12245  3.78687  5.94147  3.69409    516 a - - -
          2.68618  4.42225  2.77519  2.73123  3.46354  2.40513  3.72494  3.29354  2.67741  2.69355  4.24690  2.90347  2.73739  3.18146  2.89801  2.37887  2.77519  2.98518  4.58477  3.61503
          0.00759  5.28093  6.00328  0.61958  0.77255  0.45593  1.00473
    389   2.35022  5.46242  2.17627  2.38380  4.78309  3.17423  3.82389  4.25192  2.73295  3.38972  4.02403  3.27299  3.33375  3.09202  3.22150  2.70204  1.46629  3.84013  5.91120  4.51557    517 t - - -
          2.68618  4.42225  2.77519  2.73123  3.46354  2.40513  3.72494  3.29354  2.67741  2.69355  4.24690  2.90347  2.73739  3.18146  2.89801  2.37887  2.77519  2.98518  4.58477  3.61503
          0.00748  5.29447  6.01681  0.61958  0.77255  0.48576  0.95510
    390   2.17757  3.86587  2.77329  2.09410  4.60859  3.45972  4.01706  3.91582  2.78795  3.04183  3.76272  3.32317  3.97624  2.62586  3.26501  2.60673  1.83498  2.90402  5.81202  4.44842    518 t - - -
          2.68618  4.42225  2.77519  2.73123  3.46354  2.40513  3.72494  3.29354  2.67741  2.69355  4.24690  2.90347  2.73739  3.18146  2.89801  2.37887  2.77519  2.98518  4.58477  3.61503
          0.00748  5.29447  6.01681  0.61958  0.77255  0.48576  0.95510
    391   2.92983  2.85560  4.06741  3.49605  3.81069  4.06079  3.17480  2.60121  2.98346  2.89153  3.43461  3.20242  3.36777  3.71936  3.75036  2.44828  1.59209  2.60936  3.11796  4.05858    519 t - - -
          2.68618  4.42225  2.77519  2.73123  3.46354  2.40513  3.72494  3.29354  2.67741  2.69355  4.24690  2.90347  2.73739  3.18146  2.89801  2.37887  2.77519  2.98518  4.58477  3.61503
          0.00748  5.29447  6.01681  0.61958  0.77255  0.48576  0.95510
    392   2.91255  3.36022  2.73688  2.32774  3.22235  3.47911  4.08144  3.23969  2.92616  3.34675  2.80270  3.43913  4.25453  3.26730  2.73204  1.67820  2.61138  3.08874  5.57479  4.30785    520 s - - -
          2.68618  4.42225  2.77519  2.73123  3.46354  2.40513  3.72494  3.29354  2.67741  2.69355  4.24690  2.90347  2.73739  3.18146  2.89801  2.37887  2.77519  2.98518  4.58477  3.61503
          0.00748  5.29447  6.01681  0.61958  0.77255  0.48576  0.95510
    393   2.93986  5.20292  2.21781  2.80333  4.28182  3.85396  3.68701  3.36948  2.75202  2.64813  3.05579  3.28567  2.52714  2.71454  3.32600  1.94223  2.96585  2.94186  4.34446  4.14049    521 s - - -
          2.68618  4.42225  2.77519  2.73123  3.46354  2.40513  3.72494  3.29354  2.67741  2.69355  4.24690  2.90347  2.73739  3.18146  2.89801  2.37887  2.77519  2.98518  4.58477  3.61503
          0.00748  5.29447  6.01681  0.61958  0.77255  0.48576  0.95510
    394   2.79949  5.49308  2.70520  1.91515  4.41343  3.40118  2.80104  4.07925  2.55170  2.74097  3.83981  2.82422  3.03351  3.07492  2.74224  2.41681  2.84108  3.02594  5.93240  4.07787    522 e - - -
          2.68712  4.42319  2.77550  2.72884  3.46418  2.40553  3.72589  3.29390  2.67625  2.69425  4.24784  2.90413  2.73699  3.18143  2.89688  2.37846  2.77601  2.98505  4.58571  3.61597
          1.33868  0.98196  1.01270  1.48426  0.25705  0.48576  0.95510
    395   2.74310  5.14819  1.85688  2.60070  4.42465  3.63026  3.82615  2.17781  2.15439  3.42226  3.84313  3.13274  3.33725  2.95230  2.64949  2.83082  3.05925  3.49992  5.62415  4.26207    534 d - - -
          2.68618  4.42225  2.77519  2.73123  3.46354  2.40513  3.72494  3.29354  2.67741  2.69355  4.24690  2.90347  2.73739  3.18146  2.89801  2.37887  2.77519  2.98518  4.58477  3.61503
          0.01173  4.84693  5.56928  0.61958  0.77255  1.18494  0.36495
    396   2.76430  5.35038  3.08952  2.14592  4.69546  2.85431  3.80290  4.17778  1.70721  3.65335  4.39261  2.77289  3.34695  2.85029  2.21610  2.34544  3.07911  3.74137  5.78096  4.37498    535 k - - -
          2.68618  4.42225  2.77519  2.73123  3.46354  2.40513  3.72494  3.29354  2.67741  2.69355  4.24690  2.90347  2.73739  3.18146  2.89801  2.37887  2.77519  2.98518  4.58477  3.61503
          0.01123  4.89065  5.61300  0.61958  0.77255  1.30006  0.31816
    397   2.75311  4.61328  2.82281  3.08255  3.75809  3.80385  4.05021  2.36375  3.04411  2.49582  3.13706  2.68756  4.18471  3.35429  2.96832  2.83091  2.38469  1.93172  5.18896  3.94541    536 v - - -
          2.68618  4.42225  2.77519  2.73123  3.46354  2.40513  3.72494  3.29354  2.67741  2.69355  4.24690  2.90347  2.73739  3.18146  2.89801  2.37887  2.77519  2.98518  4.58477  3.61503
          0.01123  4.89065  5.61300  0.61958  0.77255  1.30006  0.31816
    398   2.83875  5.24617  2.29588  2.57035  3.45258  3.19725  3.82110  4.01087  2.08750  3.07454  4.30028  3.11104  2.88315  2.93290  3.06049  1.75903  3.07072  3.61639  5.70582  4.32036    537 s - - -
          2.68618  4.42225  2.77519  2.73123  3.46354  2.40513  3.72494  3.29354  2.67741  2.69355  4.24690  2.90347  2.73739  3.18146  2.89801  2.37887  2.77519  2.98518  4.58477  3.61503
          0.01123  4.89065  5.61300  0.61958  0.77255  1.30006  0.31816
    399   2.83929  4.61678  3.09642  2.17017  4.66741  3.17722  3.79961  4.14644  1.52068  3.62968  4.08426  2.93335  4.00756  2.63256  2.41675  2.55901  2.64607  3.71602  5.76369  4.36020    538 k - - -
          2.68618  4.42225  2.77519  2.73123  3.46354  2.40513  3.72494  3.29354  2.67741  2.69355  4.24690  2.90347  2.73739  3.18146  2.89801  2.37887  2.77519  2.98518  4.58477  3.61503
          0.01123  4.89065  5.61300  0.61958  0.77255  1.02505  0.44438
    400   2.74895  4.89105  2.86525  2.83952  4.08415  3.74628  3.96414  3.27009  2.58561  2.18676  2.34320  3.33217  3.40325  3.16191  2.54948  2.37650  2.62692  2.86608  5.42713  4.13229    539 l - - -
          2.68618  4.42225  2.77519  2.73123  3.46354  2.40513  3.72494  3.29354  2.67741  2.69355  4.24690  2.90347  2.73739  3.18146  2.89801  2.37887  2.77519  2.98518  4.58477  3.61503
          0.01042  4.96488  5.68722  0.61958  0.77255  1.20985  0.35417
    401   2.87127  5.30325  2.68618  1.50591  4.61632  3.65205  3.84627  2.96401  2.20262  2.54337  4.35294  3.13256  3.22224  2.85984  3.08236  2.73447  3.10277  3.67658  5.75505  4.36370    540 e - - -
          2.68618  4.42225  2.77519  2.73123  3.46354  2.40513  3.72494  3.29354  2.67741  2.69355  4.24690  2.90347  2.73739  3.18146  2.89801  2.37887  2.77519  2.98518  4.58477  3.61503
          0.01042  4.96488  5.68722  0.61958  0.77255  1.20985  0.35417
    402   2.86768  5.36294  3.12021  2.26152  4.70325  2.89569  3.82807  4.18421  2.16583  2.82728  4.40534  2.68434  3.20412  1.79727  2.67473  2.83253  2.78898  3.75113  5.79745  4.39174    541 q - - -
          2.68618  4.42225  2.77519  2.73123  3.46354  2.40513  3.72494  3.29354  2.67741  2.69355  4.24690  2.90347  2.73739  3.18146  2.89801  2.37887  2.77519  2.98518  4.58477  3.61503
          0.01042  4.96488  5.68722  0.61958  0.77255  1.20985  0.35417
    403   2.87531  5.26499  3.17579  2.61719  4.56670  3.66649  3.85393  4.01962  1.91308  2.49095  4.31834  2.67138  2.79722  2.89519  2.14050  2.36007  3.10548  3.14415  5.72250  4.12541    542 k - - -
          2.68618  4.42225  2.77519  2.73123  3.46354  2.40513  3.72494  3.29354  2.67741  2.69355  4.24690  2.90347  2.73739  3.18146  2.89801  2.37887  2.77519  2.98518  4.58477  3.61503
          0.01042  4.96488  5.68722  0.61958  0.77255  1.20985  0.35417
    404   2.86971  3.84906  3.17199  2.41445  2.57981  3.20045  2.90139  3.09742  2.82410  2.88625  3.97497  3.33237  4.13306  3.16220  2.60788  2.07828  2.77699  2.74127  5.42653  4.13178    543 s - - -
          2.68618  4.42225  2.77519  2.73123  3.46354  2.40513  3.72494  3.29354  2.67741  2.69355  4.24690  2.90347  2.73739  3.18146  2.89801  2.37887  2.77519  2.98518  4.58477  3.61503
          0.01042  4.96488  5.68722  0.61958  0.77255  1.20985  0.35417
    405   2.90718  5.25169  3.22920  2.50100  4.54760  3.54867  3.87710  2.49896  1.93752  3.52897  4.31045  3.19553  4.08897  2.99751  1.81909  2.28280  2.59555  3.61642  5.70996  4.35057    544 r - - -
          2.68618  4.42225  2.77519  2.73123  3.46354  2.40513  3.72494  3.29354  2.67741  2.69355  4.24690  2.90347  2.73739  3.18146  2.89801  2.37887  2.77519  2.98518  4.58477  3.61503
          0.01042  4.96488  5.68722  0.61958  0.77255  1.20985  0.35417
    406   2.86766  5.03391  2.59200  2.42723  4.26250  2.79304  3.68838  3.35320  2.72385  2.55357  1.91961  3.24647  3.39501  3.07138  3.18342  2.56086  2.86071  3.36034  5.54353  4.21628    545 m - - -
          2.68618  4.42225  2.77519  2.73123  3.46354  2.40513  3.72494  3.29354  2.67741  2.69355  4.24690  2.90347  2.73739  3.18146  2.89801  2.37887  2.77519  2.98518  4.58477  3.61503
          0.01042  4.96488  5.68722  0.61958  0.77255  1.13532  0.38760
    407   2.49011  5.27254  2.26179  2.51805  4.28988  3.17045  3.14112  4.03217  2.60741  2.44570  4.32465  3.14748  2.68190  2.96559  2.85808  2.38804  2.59986  3.64014  5.73156  3.86268    546 d - - -
          2.68618  4.42225  2.77519  2.73123  3.46354  2.40513  3.72494  3.29354  2.67741  2.69355  4.24690  2.90347  2.73739  3.18146  2.89801  2.37887  2.77519  2.98518  4.58477  3.61503
          0.01024  4.98221  5.70456  0.61958  0.77255  1.18650  0.36426
    408   2.88159  4.13053  3.56060  2.99847  2.76555  3.80119  4.04245  3.30013  2.96989  2.68590  3.85657  3.45595  3.23548  2.60452  3.28681  1.43999  2.51843  3.04976  5.32169  4.05785    547 s - - -
          2.68618  4.42225  2.77519  2.73123  3.46354  2.40513  3.72494  3.29354  2.67741  2.69355  4.24690  2.90347  2.73739  3.18146  2.89801  2.37887  2.77519  2.98518  4.58477  3.61503
          0.01024  4.98221  5.70456  0.61958  0.77255  1.11313  0.39829
    409   2.41434  5.26952  3.18298  2.53183  4.56812  3.67514  3.57703  4.02118  2.55326  3.01471  4.32313  3.16400  3.18586  1.70922  2.28809  2.86939  2.60701  2.99565  5.73032  4.35150    548 q - - -
          2.68618  4.42225  2.77519  2.73123  3.46354  2.40513  3.72494  3.29354  2.67741  2.69355  4.24690  2.90347  2.73739  3.18146  2.89801  2.37887  2.77519  2.98518  4.58477  3.61503
          0.01007  4.99898  5.72132  0.61958  0.77255  0.98306  0.46867
    410   2.52258  5.43099  2.31188  1.77601  4.77412  3.35248  3.87417  4.26108  2.58033  3.73552  4.47341  2.97014  3.23897  2.59366  2.96857  1.82171  3.15022  3.82083  5.86386  4.45011    549 e - - -
          2.68618  4.42225  2.77519  2.73123  3.46354  2.40513  3.72494  3.29354  2.67741  2.69355  4.24690  2.90347  2.73739  3.18146  2.89801  2.37887  2.77519  2.98518  4.58477  3.61503
          0.00965  5.04113  5.76348  0.61958  0.77255  1.03170  0.44068
    411   2.57852  5.16582  3.26994  2.71243  4.42164  3.72304  3.65873  2.63541  2.17914  2.82200  4.23137  2.36437  2.78715  3.06003  2.88655  2.70077  2.13535  3.42210  5.65599  4.30681    550 t - - -
          2.68618  4.42225  2.77519  2.73123  3.46354  2.40513  3.72494  3.29354  2.67741  2.69355  4.24690  2.90347  2.73739  3.18146  2.89801  2.37887  2.77519  2.98518  4.58477  3.61503
          0.00951  5.05569  5.77803  0.61958  0.77255  1.07579  0.41708
    412   2.68024  4.18132  3.52989  2.96984  3.94135  3.39123  4.05466  3.23093  2.56088  3.10499  3.96425  3.44160  1.81053  3.27943  3.36857  1.92421  2.61118  2.56126  5.42318  4.14575    551 p - - -
          2.68618  4.42225  2.77519  2.73123  3.46354  2.40513  3.72494  3.29354  2.67741  2.69355  4.24690  2.90347  2.73739  3.18146  2.89801  2.37887  2.77519  2.98518  4.58477  3.61503
          0.00951  5.05569  5.77803  0.61958  0.77255  1.07579  0.41708
    413   2.30015  3.55609  3.35429  2.50673  4.25542  3.48884  3.96423  2.83348  2.58679  2.92432  4.11298  2.65762  3.81411  2.69844  3.24017  2.87249  1.79256  3.06180  5.55304  4.23424    552 t - - -
          2.68618  4.42225  2.77519  2.73123  3.46354  2.40513  3.72494  3.29354  2.67741  2.69355  4.24690  2.90347  2.73739  3.18146  2.89801  2.37887  2.77519  2.98518  4.58477  3.61503
          0.00951  5.05569  5.77803  0.61958  0.77255  1.07579  0.41708
    414   2.20674  4.37447  4.85074  4.24713  3.48151  3.59820  4.49905  1.90440  3.69580  1.95200  2.69091  4.28813  4.52333  4.21445  4.10999  3.47187  3.22380  1.39513  5.02379  3.84431    553 v - - -
          2.68618  4.42225  2.77519  2.73123  3.46354  2.40513  3.72494  3.29354  2.67741  2.69355  4.24690  2.90347  2.73739  3.18146  2.89801  2.37887  2.77519  2.98518  4.58477  3.61503
          0.00951  5.05569  5.77803  0.61958  0.77255  1.07579  0.41708
    415   2.27497  5.39658  3.00665  2.09238  3.27882  3.67541  3.12557  4.21775  1.71799  3.69934  4.43880  2.92230  4.06887  2.77733  2.90311  2.62217  2.47756  3.78413  5.83266  4.42529    554 k - - -
          2.68618  4.42225  2.77519  2.73123  3.46354  2.40513  3.72494  3.29354  2.67741  2.69355  4.24690  2.90347  2.73739  3.18146  2.89801  2.37887  2.77519  2.98518  4.58477  3.61503
          0.00951  5.05569  5.77803  0.61958  0.77255  1.07579  0.41708
    416   2.90015  4.53545  2.91114  1.83991  4.29559  2.11377  3.86281  4.22251  1.88764  3.48659  4.44143  2.88847  3.76120  2.96072  2.49439  2.86456  3.00891  3.78765  5.83481  4.42686    555 e - - -
          2.68618  4.42225  2.77519  2.73123  3.46354  2.40513  3.72494  3.29354  2.67741  2.69355  4.24690  2.90347  2.73739  3.18146  2.89801  2.37887  2.77519  2.98518  4.58477  3.61503
          0.00951  5.05569  5.77803  0.61958  0.77255  0.99315  0.46268
    417   2.69667  5.29099  2.98074  2.36766  4.58608  3.70424  3.63176  2.87797  2.31523  3.42030  4.34517  2.87157  2.54757  3.01290  3.13816  2.09401  2.49865  2.62262  5.75482  4.37621    556 s - - -
          2.68618  4.42225  2.77519  2.73123  3.46354  2.40513  3.72494  3.29354  2.67741  2.69355  4.24690  2.90347  2.73739  3.18146  2.89801  2.37887  2.77519  2.98518  4.58477  3.61503
          0.00935  5.07331  5.79566  0.61958  0.77255  0.96979  0.47669
    418   2.91902  3.28737  3.28791  2.18850  4.42716  3.13219  3.14006  3.59438  2.46912  2.33397  4.23966  3.07397  2.22645  3.07798  3.19578  2.46883  2.83614  3.33353  5.66530  4.31753    557 e - - -
          2.68618  4.42225  2.77519  2.73123  3.46354  2.40513  3.72494  3.29354  2.67741  2.69355  4.24690  2.90347  2.73739  3.18146  2.89801  2.37887  2.77519  2.98518  4.58477  3.61503
          0.00920  5.08923  5.81158  0.61958  0.77255  1.01776  0.44848
    419   2.68235  4.47408  3.20381  2.51488  4.64425  3.70512  3.89621  3.78938  1.80922  3.62489  4.38591  3.03239  2.11585  2.95203  2.87528  1.96427  3.00062  3.32392  5.79021  4.40288    558 k - - -
          2.68618  4.42225  2.77519  2.73123  3.46354  2.40513  3.72494  3.29354  2.67741  2.69355  4.24690  2.90347  2.73739  3.18146  2.89801  2.37887  2.77519  2.98518  4.58477  3.61503
          0.00920  5.08923  5.81158  0.61958  0.77255  1.01776  0.44848
    420   2.57295  5.31560  3.05134  2.24889  4.16493  3.70762  3.89987  2.96571  2.65421  3.49835  4.36797  3.19430  3.76026  2.27354  2.64051  2.11825  2.02486  3.36466  5.77523  4.39215    559 t - - -
          2.68618  4.42225  2.77519  2.73123  3.46354  2.40513  3.72494  3.29354  2.67741  2.69355  4.24690  2.90347  2.73739  3.18146  2.89801  2.37887  2.77519  2.98518  4.58477  3.61503
          0.00920  5.08923  5.81158  0.61958  0.77255  0.97552  0.47320
    421   2.73983  5.37335  3.18946  2.48874  4.69604  2.68691  3.32837  3.90767  2.48171  3.66979  4.42190  2.01002  4.09677  2.99901  3.12748  1.69065  2.53377  3.52842  5.82174  4.42553    560 s - - -
          2.68618  4.42225  2.77519  2.73123  3.46354  2.40513  3.72494  3.29354  2.67741  2.69355  4.24690  2.90347  2.73739  3.18146  2.89801  2.37887  2.77519  2.98518  4.58477  3.61503
          0.00912  5.09781  5.82015  0.61958  0.77255  1.00205  0.45749
    422   2.74153  3.85721  2.80690  2.79681  3.75665  3.25697  4.02810  2.62767  2.89215  3.01885  4.02510  3.22386  3.85193  3.22941  3.00716  1.59154  3.16108  3.24447  5.47773  2.52956    561 s - - -
          2.68618  4.42225  2.77519  2.73123  3.46354  2.40513  3.72494  3.29354  2.67741  2.69355  4.24690  2.90347  2.73739  3.18146  2.89801  2.37887  2.77519  2.98518  4.58477  3.61503
          0.00912  5.09781  5.82015  0.61958  0.77255  0.90780  0.51653
    423   2.73658  5.38712  2.79607  2.58872  4.71161  3.70849  3.39395  3.78002  2.24243  2.92118  3.60639  2.03013  3.03903  3.00116  3.13013  2.03929  2.56843  3.76666  5.83232  4.43413    562 n - - -
          2.68618  4.42225  2.77519  2.73123  3.46354  2.40513  3.72494  3.29354  2.67741  2.69355  4.24690  2.90347  2.73739  3.18146  2.89801  2.37887  2.77519  2.98518  4.58477  3.61503
          0.00894  5.11717  5.83952  0.61958  0.77255  0.96509  0.47957
    424   2.44523  4.51045  2.71744  2.01581  4.72890  3.70744  3.44795  4.20356  2.63992  3.69863  4.44560  2.06238  4.10150  2.99980  3.13008  1.75888  3.16051  3.08782  5.84307  4.21935    563 s - - -
          2.68618  4.42225  2.77519  2.73123  3.46354  2.40513  3.72494  3.29354  2.67741  2.69355  4.24690  2.90347  2.73739  3.18146  2.89801  2.37887  2.77519  2.98518  4.58477  3.61503
          0.00894  5.11717  5.83952  0.61958  0.77255  0.76838  0.62318
    425   2.76848  5.42117  2.07652  2.59756  4.74686  3.42711  3.92565  3.66755  2.41141  3.57616  4.46831  1.44454  4.12768  3.02936  3.16160  2.53489  3.18874  3.22046  5.86623  4.46622    564 n - - -
          2.68618  4.42225  2.77519  2.73123  3.46354  2.40513  3.72494  3.29354  2.67741  2.69355  4.24690  2.90347  2.73739  3.18146  2.89801  2.37887  2.77519  2.98518  4.58477  3.61503
          0.00858  5.15849  5.88084  0.61958  0.77255  0.87864  0.53673
    426   1.96948  4.77314  2.88776  2.59512  4.64634  3.35278  3.93134  3.10542  2.41673  2.95437  4.13148  2.94229  3.55363  2.66616  3.17015  1.84302  2.78103  3.60905  5.80524  4.42251    565 s - - -
          2.68618  4.42225  2.77519  2.73123  3.46354  2.40513  3.72494  3.29354  2.67741  2.69355  4.24690  2.90347  2.73739  3.18146  2.89801  2.37887  2.77519  2.98518  4.58477  3.61503
          0.00858  5.15849  5.88084  0.61958  0.77255  0.79919  0.59728
    427   2.30943  4.66125  3.30336  2.03255  4.51738  2.96846  3.96618  3.61690  2.59493  3.20054  3.15516  2.63429  4.15928  2.94558  2.72479  2.51873  2.94075  2.27660  5.73460  4.37718    566 e - - -
          2.68618  4.42225  2.77519  2.73123  3.46354  2.40513  3.72494  3.29354  2.67741  2.69355  4.24690  2.90347  2.73739  3.18146  2.89801  2.37887  2.77519  2.98518  4.58477  3.61503
          0.00845  5.17377  5.89612  0.61958  0.77255  0.84369  0.56233
    428   2.72317  4.47517  2.98868  2.92208  4.19744  3.67398  3.81976  2.50548  2.90733  2.69936  4.08448  2.14128  4.22401  3.00382  2.96711  2.56619  2.24099  2.28961  5.53445  4.23631    567 n - - -
          2.68618  4.42225  2.77519  2.73123  3.46354  2.40513  3.72494  3.29354  2.67741  2.69355  4.24690  2.90347  2.73739  3.18146  2.89801  2.37887  2.77519  2.98518  4.58477  3.61503
          0.00845  5.17377  5.89612  0.61958  0.77255  0.84369  0.56233
    429   2.26793  4.83865  3.65102  2.99475  3.72789  3.89522  4.12887  2.70298  2.83821  2.82356  2.94838  2.55419  4.27865  2.98428  3.46381  1.85100  2.51109  2.90861  5.39961  3.12649    568 s - - -
          2.68643  4.42347  2.77526  2.73107  3.46476  2.40603  3.72434  3.29177  2.67627  2.69390  4.24645  2.90203  2.73793  3.18269  2.89838  2.37913  2.77404  2.98570  4.58599  3.61413
          1.57831  0.74036  1.14970  1.62543  0.21919  0.84369  0.56233
    430   2.80015  4.98703  3.20952  2.65123  3.61137  3.63447  3.83885  3.63607  2.18165  2.71671  3.17129  2.40273  3.65372  2.99199  2.77045  2.45367  2.05493  3.31686  5.49220  4.16051    579 t - - -
          2.68618  4.42225  2.77519  2.73123  3.46354  2.40513  3.72494  3.29354  2.67741  2.69355  4.24690  2.90347  2.73739  3.18146  2.89801  2.37887  2.77519  2.98518  4.58477  3.61503
          0.01234  4.79692  5.51927  0.61958  0.77255  1.31604  0.31224
    431   2.81137  4.86611  3.31310  2.10763  3.47577  3.67789  3.89200  3.46212  2.27997  1.95990  2.85787  3.25188  4.06526  2.69297  3.17711  2.70137  2.65330  3.17668  5.39569  4.09390    580 l - - -
          2.68618  4.42225  2.77519  2.73123  3.46354  2.40513  3.72494  3.29354  2.67741  2.69355  4.24690  2.90347  2.73739  3.18146  2.89801  2.37887  2.77519  2.98518  4.58477  3.61503
          0.01207  4.81880  5.54115  0.61958  0.77255  1.37482  0.29153
    432   2.35092  5.19612  2.83769  2.30046  4.49456  2.71593  3.79197  3.70030  2.54826  3.48143  3.67699  2.18374  3.99135  2.90598  2.81565  2.43940  2.80058  2.65165  5.65814  4.27735    581 n - - -
          2.68618  4.42225  2.77519  2.73123  3.46354  2.40513  3.72494  3.29354  2.67741  2.69355  4.24690  2.90347  2.73739  3.18146  2.89801  2.37887  2.77519  2.98518  4.58477  3.61503
          0.01207  4.81880  5.54115  0.61958  0.77255  1.37482  0.29153
    433   2.80623  3.55100  2.19656  2.37754  4.61832  2.92794  3.77266  4.09528  2.01013  3.58566  4.33010  3.05642  2.91589  2.87333  2.38702  2.58933  3.03741  3.66977  5.72614  3.58862    582 k - - -
          2.68618  4.42225  2.77519  2.73123  3.46354  2.40513  3.72494  3.29354  2.67741  2.69355  4.24690  2.90347  2.73739  3.18146  2.89801  2.37887  2.77519  2.98518  4.58477  3.61503
          0.01207  4.81880  5.54115  0.61958  0.77255  1.37482  0.29153
    434   2.26165  4.88551  2.80132  2.52543  3.35915  3.67008  3.88318  3.23122  2.39158  2.96449  2.42156  3.23693  4.05786  3.06435  2.70457  2.88068  2.35235  2.93803  5.41175  4.10472    583 a - - -
          2.68618  4.42225  2.77519  2.73123  3.46354  2.40513  3.72494  3.29354  2.67741  2.69355  4.24690  2.90347  2.73739  3.18146  2.89801  2.37887  2.77519  2.98518  4.58477  3.61503
          0.01207  4.81880  5.54115  0.61958  0.77255  1.37482  0.29153
    435   2.56681  5.23311  2.91542  2.28437  4.54506  3.59268  3.78344  3.17250  2.04410  2.73261  4.28271  2.71691  3.98536  2.89166  2.57787  2.38886  2.31536  3.60584  5.68606  4.29629    584 k - - -
          2.68618  4.42225  2.77519  2.73123  3.46354  2.40513  3.72494  3.29354  2.67741  2.69355  4.24690  2.90347  2.73739  3.18146  2.89801  2.37887  2.77519  2.98518  4.58477  3.61503
          0.01207  4.81880  5.54115  0.61958  0.77255  1.33459  0.30553
    436   2.61171  4.79122  3.38328  2.48112  3.97511  3.70398  3.92674  2.10947  2.80457  2.77632  3.87944  2.66368  4.09027  2.78700  3.23276  2.39123  2.29967  2.64078  5.33551  4.05030    585 i - - -
          2.68618  4.42225  2.77519  2.73123  3.46354  2.40513  3.72494  3.29354  2.67741  2.69355  4.24690  2.90347  2.73739  3.18146  2.89801  2.37887  2.77519  2.98518  4.58477  3.61503
          0.01194  4.82948  5.55183  0.61958  0.77255  1.20169  0.35765
    437   2.36618  5.31640  2.86061  2.12098  4.65232  3.60315  3.79225  4.13196  2.12990  3.40967  4.35971  2.56885  2.27858  2.82334  3.02237  2.57148  2.67351  3.34156  5.75463  4.34907    586 e - - -
          2.68618  4.42225  2.77519  2.73123  3.46354  2.40513  3.72494  3.29354  2.67741  2.69355  4.24690  2.90347  2.73739  3.18146  2.89801  2.37887  2.77519  2.98518  4.58477  3.61503
          0.03926  4.87418  3.47828  0.61958  0.77255  1.31819  0.31145
    438   2.82413  5.22149  2.94448  2.56103  4.52516  3.61250  3.80594  2.91094  2.40389  3.50900  4.27598  1.91103  4.00648  2.91903  2.39430  2.16476  2.45320  3.59017  5.68148  4.29990    587 n - - -
          2.68618  4.42225  2.77519  2.73123  3.46354  2.40513  3.72494  3.29354  2.67741  2.69355  4.24690  2.90347  2.73739  3.18146  2.89801  2.37887  2.77519  2.98518  4.58477  3.61503
          0.01174  4.84665  5.56900  0.61958  0.77255  1.24302  0.34040
    439   2.84086  3.77420  3.19231  2.46979  4.38633  3.65163  3.11927  3.81700  2.35032  3.39044  4.18579  2.91282  4.04230  2.82106  2.84983  2.36839  3.07120  3.46899  5.60387  1.71445    588 y - - -
          2.68618  4.42225  2.77519  2.73123  3.46354  2.40513  3.72494  3.29354  2.67741  2.69355  4.24690  2.90347  2.73739  3.18146  2.89801  2.37887  2.77519  2.98518  4.58477  3.61503
          0.01142  4.87418  5.59653  0.61958  0.77255  1.31819  0.31145
    440   2.85366  5.31555  3.10798  2.35380  4.64733  3.62552  3.80928  4.11748  1.84125  2.63874  4.36198  2.70286  3.33680  1.78570  3.00509  2.82362  2.80703  3.69950  5.75212  4.35874    589 q - - -
          2.68618  4.42225  2.77519  2.73123  3.46354  2.40513  3.72494  3.29354  2.67741  2.69355  4.24690  2.90347  2.73739  3.18146  2.89801  2.37887  2.77519  2.98518  4.58477  3.61503
          0.01142  4.87418  5.59653  0.61958  0.77255  1.31819  0.31145
    441   2.90211  4.39322  4.29378  3.71132  2.85326  3.99620  4.28964  2.23025  3.59761  1.26517  3.44830  2.68844  4.36021  2.83084  3.79867  3.27991  3.13358  2.48360  4.99170  3.79671    590 l - - -
          2.68618  4.42225  2.77519  2.73123  3.46354  2.40513  3.72494  3.29354  2.67741  2.69355  4.24690  2.90347  2.73739  3.18146  2.89801  2.37887  2.77519  2.98518  4.58477  3.61503
          0.01142  4.87418  5.59653  0.61958  0.77255  1.31819  0.31145
    442   2.86090  5.34215  3.06820  2.16233  4.68002  3.10896  3.81822  4.15730  2.38090  3.64453  4.39185  2.41169  4.02118  2.92084  2.65707  1.48975  2.86039  3.73044  5.78220  4.37910    591 s - - -
          2.68618  4.42225  2.77519  2.73123  3.46354  2.40513  3.72494  3.29354  2.67741  2.69355  4.24690  2.90347  2.73739  3.18146  2.89801  2.37887  2.77519  2.98518  4.58477  3.61503
          0.01142  4.87418  5.59653  0.61958  0.77255  1.31819  0.31145
    443   2.87249  5.30042  2.25822  2.56303  4.61224  3.62625  3.38364  4.07616  2.38313  3.59297  4.35695  2.81546  1.61374  2.95473  3.09164  2.84765  2.84481  3.03142  5.75656  4.36340    592 p - - -
          2.68618  4.42225  2.77519  2.73123  3.46354  2.40513  3.72494  3.29354  2.67741  2.69355  4.24690  2.90347  2.73739  3.18146  2.89801  2.37887  2.77519  2.98518  4.58477  3.61503
          0.01142  4.87418  5.59653  0.61958  0.77255  1.31819  0.31145
    444   2.67390  5.32745  2.29517  2.52828  4.66654  2.64310  3.79950  4.14754  2.54074  3.63179  4.37360  2.57370  3.50607  2.66860  2.80072  2.21406  2.09455  3.71572  5.76750  4.36023    593 t - - -
          2.68618  4.42225  2.77519  2.73123  3.46354  2.40513  3.72494  3.29354  2.67741  2.69355  4.24690  2.90347  2.73739  3.18146  2.89801  2.37887  2.77519  2.98518  4.58477  3.61503
          0.01142  4.87418  5.59653  0.61958  0.77255  1.31819  0.31145
    445   2.85444  5.28342  3.13111  2.41824  4.60385  2.77392  3.12224  4.06505  1.64586  2.23146  4.33282  2.88742  4.02579  2.88972  2.74604  2.57065  3.08354  3.66124  5.72627  4.34244    594 k - - -
          2.68618  4.42225  2.77519  2.73123  3.46354  2.40513  3.72494  3.29354  2.67741  2.69355  4.24690  2.90347  2.73739  3.18146  2.89801  2.37887  2.77519  2.98518  4.58477  3.61503
          0.01142  4.87418  5.59653  0.61958  0.77255  1.31819  0.31145
    446   2.32258  4.45063  2.91032  3.35549  2.29161  3.87155  3.21580  2.61963  3.28755  1.98356  3.55894  3.69823  4.24709  3.56286  3.58385  3.13241  2.10047  2.61215  5.04669  3.83213    595 l - - -
          2.68618  4.42225  2.77519  2.73123  3.46354  2.40513  3.72494  3.29354  2.67741  2.69355  4.24690  2.90347  2.73739  3.18146  2.89801  2.37887  2.77519  2.98518  4.58477  3.61503
          0.01142  4.87418  5.59653  0.61958  0.77255  1.31819  0.31145
    447   2.83661  5.33172  2.56089  2.16249  4.66967  3.60520  3.79800  4.15105  2.53732  3.22690  4.37510  3.07498  2.21890  2.16808  2.72561  2.19193  2.96586  3.71870  5.76823  4.36072    596 e - - -
          2.68618  4.42225  2.77519  2.73123  3.46354  2.40513  3.72494  3.29354  2.67741  2.69355  4.24690  2.90347  2.73739  3.18146  2.89801  2.37887  2.77519  2.98518  4.58477  3.61503
          0.01142  4.87418  5.59653  0.61958  0.77255  1.31819  0.31145
    448   2.77521  5.29560  2.53170  2.22097  4.62249  2.72174  2.70502  3.56657  2.54117  3.59322  4.34147  2.37099  4.00139  2.90070  3.03112  2.21306  2.84340  2.88542  5.73948  4.33935    597 s - - -
          2.68618  4.42225  2.77519  2.73123  3.46354  2.40513  3.72494  3.29354  2.67741  2.69355  4.24690  2.90347  2.73739  3.18146  2.89801  2.37887  2.77519  2.98518  4.58477  3.61503
          0.01142  4.87418  5.59653  0.61958  0.77255  1.31819  0.31145
    449   2.61101  4.49230  3.84818  2.69646  3.61958  3.85496  4.11948  2.01426  2.71442  2.49227  3.13843  3.64551  4.23159  3.50298  2.75155  3.10977  2.83176  1.76398  5.08522  3.86401    598 v - - -
          2.68618  4.42225  2.77519  2.73123  3.46354  2.40513  3.72494  3.29354  2.67741  2.69355  4.24690  2.90347  2.73739  3.18146  2.89801  2.37887  2.77519  2.98518  4.58477  3.61503
          0.01142  4.87418  5.59653  0.61958  0.77255  1.31819  0.31145
    450   2.69226  5.25903  3.10575  2.31038  4.57326  3.04115  3.80706  3.36044  2.22278  3.55186  4.31012  1.79697  3.51165  2.91517  3.04242  2.15414  3.06120  3.20299  5.71290  4.32232    599 n - - -
          2.68618  4.42225  2.77519  2.73123  3.46354  2.40513  3.72494  3.29354  2.67741  2.69355  4.24690  2.90347  2.73739  3.18146  2.89801  2.37887  2.77519  2.98518  4.58477  3.61503
          0.01142  4.87418  5.59653  0.61958  0.77255  1.31819  0.31145
    451   2.37129  5.33586  3.13313  2.57596  4.68263  2.78215  3.81592  4.15214  1.63380  3.63627  4.38670  3.11540  4.03309  2.01092  2.61491  2.49317  3.03965  3.72974  5.76790  4.37958    600 k - - -
          2.68618  4.42225  2.77519  2.73123  3.46354  2.40513  3.72494  3.29354  2.67741  2.69355  4.24690  2.90347  2.73739  3.18146  2.89801  2.37887  2.77519  2.98518  4.58477  3.61503
          0.01142  4.87418  5.59653  0.61958  0.77255  1.31819  0.31145
    452   2.49394  5.11150  3.18295  2.62627  4.37926  3.46409  3.84326  3.43431  2.22343  3.38587  4.17968  2.79485  2.86963  2.97600  3.02407  1.85332  2.43111  2.77135  5.60141  4.24672    601 s - - -
          2.68618  4.42225  2.77519  2.73123  3.46354  2.40513  3.72494  3.29354  2.67741  2.69355  4.24690  2.90347  2.73739  3.18146  2.89801  2.37887  2.77519  2.98518  4.58477  3.61503
          0.01142  4.87418  5.59653  0.61958  0.77255  1.31819  0.31145
    453   2.83502  5.19889  3.07278  2.58918  4.49029  3.21454  3.82236  2.98545  1.86502  2.63546  4.25500  2.87145  3.43377  2.94055  2.00172  2.51566  3.06561  3.56053  5.66409  4.29186    602 k - - -
          2.68618  4.42225  2.77519  2.73123  3.46354  2.40513  3.72494  3.29354  2.67741  2.69355  4.24690  2.90347  2.73739  3.18146  2.89801  2.37887  2.77519  2.98518  4.58477  3.61503
          0.01142  4.87418  5.59653  0.61958  0.77255  1.31819  0.31145
    454   2.78341  5.37130  1.98278  1.98569  4.71343  3.13270  3.81176  4.20066  1.97614  3.67531  4.41437  2.44498  4.01268  2.85064  3.05371  2.39011  3.09028  3.54770  5.80412  4.26033    603 k - - -
          2.68632  4.42196  2.77491  2.73115  3.46389  2.40536  3.72530  3.29274  2.67745  2.69342  4.24725  2.90344  2.73775  3.18174  2.89792  2.37841  2.77538  2.98511  4.58512  3.61538
          0.44176  1.10350  3.67339  1.05335  0.42889  1.31819  0.31145
    455   2.81893  5.31956  2.37502  2.21088  4.66047  3.21845  3.78105  4.14342  2.39169  3.62292  4.36144  2.85843  3.98695  2.54311  2.14587  2.46878  2.29285  3.70799  3.95909  4.34620    607 r - - -
          2.68618  4.42225  2.77519  2.73123  3.46354  2.40513  3.72494  3.29354  2.67741  2.69355  4.24690  2.90347  2.73739  3.18146  2.89801  2.37887  2.77519  2.98518  4.58477  3.61503
          0.01167  4.85226  5.57461  0.61958  0.77255  1.25738  0.33463
    456   2.00678  4.94314  3.28901  2.73017  3.58417  2.79063  3.54162  2.91755  2.71948  2.95042  4.02104  2.67451  2.69440  2.92175  2.98193  2.38167  3.06160  3.05113  5.46289  4.14779    608 a - - -
          2.68618  4.42225  2.77519  2.73123  3.46354  2.40513  3.72494  3.29354  2.67741  2.69355  4.24690  2.90347  2.73739  3.18146  2.89801  2.37887  2.77519  2.98518  4.58477  3.61503
          0.01142  4.87418  5.59653  0.61958  0.77255  1.31819  0.31145
    457   2.83598  5.20384  3.14194  2.58803  3.57805  2.77923  3.23994  3.94858  2.57845  3.48869  4.26292  3.12411  4.02345  2.09714  2.66305  1.64136  2.89806  3.56888  5.67101  4.29691    609 s - - -
          2.68618  4.42225  2.77519  2.73123  3.46354  2.40513  3.72494  3.29354  2.67741  2.69355  4.24690  2.90347  2.73739  3.18146  2.89801  2.37887  2.77519  2.98518  4.58477  3.61503
          0.05158  4.87418  3.15507  0.61958  0.77255  1.31819  0.31145
    458   2.83206  5.34246  2.52987  2.18181  4.68576  3.59089  3.45310  4.17151  1.88975  3.64632  4.38476  2.61852  3.99163  1.82395  3.01869  2.65883  3.06410  3.32223  5.77456  4.36273    610 q - - -
          2.68618  4.42225  2.77519  2.73123  3.46354  2.40513  3.72494  3.29354  2.67741  2.69355  4.24690  2.90347  2.73739  3.18146  2.89801  2.37887  2.77519  2.98518  4.58477  3.61503
          0.04149  4.83448  3.42079  0.61958  0.77255  1.35943  0.29680
    459   2.81351  4.91210  3.27782  2.72119  3.54513  3.66528  3.46633  3.52712  2.69865  2.23513  3.99235  3.22571  3.32972  1.68982  3.08560  2.22842  3.04491  3.23098  5.42845  4.11450    611 q - - -
          2.68618  4.42225  2.77519  2.73123  3.46354  2.40513  3.72494  3.29354  2.67741  2.69355  4.24690  2.90347  2.73739  3.18146  2.89801  2.37887  2.77519  2.98518  4.58477  3.61503
          0.02060  4.80523  4.40589  0.61958  0.77255  1.38777  0.28719
    460   2.81908  4.97920  3.24141  2.66506  4.21379  3.65266  3.85645  2.73460  2.64690  2.95593  4.05712  3.19619  2.39854  1.75043  2.90607  2.36355  3.05029  3.30943  5.48813  4.16558    612 q - - -
          2.68618  4.42225  2.77519  2.73123  3.46354  2.40513  3.72494  3.29354  2.67741  2.69355  4.24690  2.90347  2.73739  3.18146  2.89801  2.37887  2.77519  2.98518  4.58477  3.61503
          0.02612  4.79696  4.04409  0.61958  0.77255  1.28496  0.32388
    461   2.83978  5.34497  2.44327  2.21444  4.68322  3.58609  3.79515  4.16795  2.54450  3.64767  4.39012  2.60658  3.14238  1.83123  3.04088  2.07635  3.07332  3.31266  5.78073  4.36765    613 q - - -
          2.68618  4.42225  2.77519  2.73123  3.46354  2.40513  3.72494  3.29354  2.67741  2.69355  4.24690  2.90347  2.73739  3.18146  2.89801  2.37887  2.77519  2.98518  4.58477  3.61503
          0.09439  4.81453  2.50153  0.61958  0.77255  1.16866  0.37220
    462   2.80500  5.05604  3.17025  1.94884  4.30921  3.62273  3.82322  3.61658  2.60656  3.02822  4.12298  3.14096  4.01413  2.66371  2.98658  2.50767  1.78049  3.39674  5.54720  2.94546    614 t - - -
          2.68618  4.42225  2.77519  2.73123  3.46354  2.40513  3.72494  3.29354  2.67741  2.69355  4.24690  2.90347  2.73739  3.18146  2.89801  2.37887  2.77519  2.98518  4.58477  3.61503
          0.01233  4.79783  5.52018  0.61958  0.77255  1.23277  0.34458
    463   2.83453  5.23995  3.11463  2.56490  4.55025  3.61725  3.80858  4.00771  2.28134  3.52962  4.29511  1.75464  4.01220  2.40514  3.02261  2.06700  2.54489  3.61322  4.11195  4.31382    615 n - - -
          2.68618  4.42225  2.77519  2.73123  3.46354  2.40513  3.72494  3.29354  2.67741  2.69355  4.24690  2.90347  2.73739  3.18146  2.89801  2.37887  2.77519  2.98518  4.58477  3.61503
          0.01177  4.84371  5.56605  0.61958  0.77255  1.35014  0.30003
    464   2.85530  5.29971  3.12347  2.56676  4.63196  3.62801  3.80483  4.09615  2.24962  3.19978  4.34890  2.50360  4.02050  2.30439  2.60597  1.54042  2.92937  3.68459  5.73516  4.35064    616 s - - -
          2.68618  4.42225  2.77519  2.73123  3.46354  2.40513  3.72494  3.29354  2.67741  2.69355  4.24690  2.90347  2.73739  3.18146  2.89801  2.37887  2.77519  2.98518  4.58477  3.61503
          0.01177  4.84371  5.56605  0.61958  0.77255  1.23565  0.34340
    465   2.86628  4.71683  3.51272  1.93408  3.88152  3.77962  4.02889  1.58478  2.96413  2.93550  2.78995  2.83990  4.17216  3.29073  3.35907  2.76969  3.10026  2.97633  5.28856  4.02799    617 i - - -
          2.68618  4.42225  2.77519  2.73123  3.46354  2.40513  3.72494  3.29354  2.67741  2.69355  4.24690  2.90347  2.73739  3.18146  2.89801  2.37887  2.77519  2.98518  4.58477  3.61503
          0.01142  4.87418  5.59653  0.61958  0.77255  1.31819  0.31145
    466   2.84138  5.25867  2.69564  2.56873  4.57189  2.59110  3.81404  2.86036  1.70462  3.54882  4.31092  3.10864  4.01857  2.92380  2.41937  2.82160  2.34461  3.63247  5.71110  4.32645    618 k - - -
          2.68618  4.42225  2.77519  2.73123  3.46354  2.40513  3.72494  3.29354  2.67741  2.69355  4.24690  2.90347  2.73739  3.18146  2.89801  2.37887  2.77519  2.98518  4.58477  3.61503
          0.01142  4.87418  5.59653  0.61958  0.77255  1.31819  0.31145
    467   3.13316  5.60218  2.25540  2.61467  5.03487  3.65980  4.10136  4.53684  2.98080  4.02899  4.81325  1.27841  2.99468  3.23617  3.51691  1.71290  3.41465  4.08180  6.17733  4.73067    619 n - - -
          2.68618  4.42225  2.77519  2.73123  3.46354  2.40513  3.72494  3.29354  2.67741  2.69355  4.24690  2.90347  2.73739  3.18146  2.89801  2.37887  2.77519  2.98518  4.58477  3.61503
          0.01142  4.87418  5.59653  0.61958  0.77255  1.31819  0.31145
    468   3.13217  4.63448  4.38549  3.84292  2.74516  4.15508  4.17497  3.09552  3.73716  2.76108  2.58953  4.04149  4.52776  3.95233  3.94759  1.66944  3.36869  2.91223  4.67692  1.35949    620 y - - -
          2.68618  4.42225  2.77519  2.73123  3.46354  2.40513  3.72494  3.29354  2.67741  2.69355  4.24690  2.90347  2.73739  3.18146  2.89801  2.37887  2.77519  2.98518  4.58477  3.61503
          0.01142  4.87418  5.59653  0.61958  0.77255  1.31819  0.31145
    469   2.86881  4.46040  3.99072  3.41786  1.60202  3.90142  4.15664  2.93039  3.32954  2.46465  3.56895  3.74286  2.39035  3.60880  2.91096  3.16774  2.45313  2.72441  5.00542  3.13649    621 f - - -
          2.68618  4.42225  2.77519  2.73123  3.46354  2.40513  3.72494  3.29354  2.67741  2.69355  4.24690  2.90347  2.73739  3.18146  2.89801  2.37887  2.77519  2.98518  4.58477  3.61503
          0.01981  4.87418  4.42470  0.61958  0.77255  1.31819  0.31145
    470   2.91138  5.29953  3.19551  2.20429  4.62189  3.68083  3.84274  4.06810  2.39432  2.22219  4.35304  3.16584  4.07119  1.61683  2.44616  2.59963  3.13581  3.67944  5.73108  4.37089    622 q - - -
          2.68618  4.42225  2.77519  2.73123  3.46354  2.40513  3.72494  3.29354  2.67741  2.69355  4.24690  2.90347  2.73739  3.18146  2.89801  2.37887  2.77519  2.98518  4.58477  3.61503
          0.03341  4.86588  3.68265  0.61958  0.77255  1.21623  0.35147
    471   2.69290  4.68783  3.55172  2.99068  3.85530  3.76834  4.01649  3.10821  2.95486  2.32646  3.79186  3.43946  2.16048  2.10848  3.34882  2.58949  3.07634  2.15037  5.26222  4.00439    623 q - - -
          2.68586  4.42256  2.77392  2.73124  3.46385  2.40544  3.72526  3.29385  2.67755  2.69373  4.24721  2.90314  2.73771  3.18178  2.89811  2.37883  2.77493  2.98518  4.58508  3.61534
          0.58360  0.82462  5.59603  0.68674  0.69960  0.45169  1.01212
    472   2.47889  3.13954  3.14005  2.74986  4.49935  3.00730  3.07527  3.42519  2.54820  2.87965  4.30058  2.82553  4.15892  3.09963  2.12452  2.04430  3.05690  3.22575  5.72278  3.93806    626 s - - -
          2.68618  4.42225  2.77519  2.73123  3.46354  2.40513  3.72494  3.29354  2.67741  2.69355  4.24690  2.90347  2.73739  3.18146  2.89801  2.37887  2.77519  2.98518  4.58477  3.61503
          0.00850  5.16754  5.88989  0.61958  0.77255  0.85815  0.55155
    473   2.50332  5.33807  3.25259  2.60091  4.17931  3.74565  3.93853  3.53732  2.11582  3.28679  4.39176  2.57289  2.27293  2.96244  2.80754  2.52920  2.17718  3.14153  5.80074  4.42095    627 k - - -
          2.68618  4.42225  2.77519  2.73123  3.46354  2.40513  3.72494  3.29354  2.67741  2.69355  4.24690  2.90347  2.73739  3.18146  2.89801  2.37887  2.77519  2.98518  4.58477  3.61503
          0.00850  5.16754  5.88989  0.61958  0.77255  0.57704  0.82452
    474   2.63078  4.86807  3.13351  2.45668  4.81071  3.31445  2.56285  3.72661  1.70028  3.77439  4.07354  3.22156  3.86697  2.71774  2.39596  2.11938  3.20685  3.49273  5.90805  4.50086    628 k - - -
          2.68618  4.42225  2.77519  2.73123  3.46354  2.40513  3.72494  3.29354  2.67741  2.69355  4.24690  2.90347  2.73739  3.18146  2.89801  2.37887  2.77519  2.98518  4.58477  3.61503
          0.00802  5.22572  5.94806  0.61958  0.77255  0.71010  0.67647
    475   2.86026  5.46661  3.11116  2.44334  4.40344  3.34024  3.94050  4.28361  1.57126  3.76837  3.43073  3.12717  2.52076  2.67544  2.94393  2.18896  2.88636  3.44235  5.90426  4.22223    629 k - - -
          2.68618  4.42225  2.77519  2.73123  3.46354  2.40513  3.72494  3.29354  2.67741  2.69355  4.24690  2.90347  2.73739  3.18146  2.89801  2.37887  2.77519  2.98518  4.58477  3.61503
          0.00802  5.22572  5.94806  0.61958  0.77255  0.57690  0.82471
    476   2.59684  4.84438  3.73516  3.17096  3.99978  3.94912  4.18652  2.49530  2.98874  2.60300  3.72788  2.64135  3.89197  3.21391  1.83582  2.82176  3.24437  1.84467  5.41050  4.15505    630 r - - -
          2.68618  4.42225  2.77519  2.73123  3.46354  2.40513  3.72494  3.29354  2.67741  2.69355  4.24690  2.90347  2.73739  3.18146  2.89801  2.37887  2.77519  2.98518  4.58477  3.61503
          0.00782  5.25022  5.97257  0.61958  0.77255  0.59260  0.80495
    477   2.11604  5.49936  2.39327  1.68106  4.84326  3.59950  3.95260  4.32844  1.90620  3.43005  4.54038  2.91693  3.75666  3.04936  2.96899  2.82891  2.90219  3.35564  5.93272  4.52241    631 e - - -
          2.68618  4.42225  2.77519  2.73123  3.46354  2.40513  3.72494  3.29354  2.67741  2.69355  4.24690  2.90347  2.73739  3.18146  2.89801  2.37887  2.77519  2.98518  4.58477  3.61503
          0.00776  5.25799  5.98034  0.61958  0.77255  0.56677  0.83784
    478   2.44725  5.50081  2.90611  1.95682  4.84271  3.56557  3.96092  4.32535  2.05602  3.55162  4.54280  3.24299  4.16773  3.05874  1.48257  2.77354  3.14679  3.49845  5.93485  4.52731    632 r - - -
          2.68618  4.42225  2.77519  2.73123  3.46354  2.40513  3.72494  3.29354  2.67741  2.69355  4.24690  2.90347  2.73739  3.18146  2.89801  2.37887  2.77519  2.98518  4.58477  3.61503
          0.00770  5.26592  5.98827  0.61958  0.77255  0.58699  0.81192
    479   2.71004  4.09840  1.95679  2.78727  4.12299  3.91698  3.62958  3.17899  3.04087  1.84228  4.03901  3.41035  4.30196  3.37138  3.46031  2.29614  2.67451  2.77754  5.49910  3.27947    633 l - - -
          2.68618  4.42225  2.77519  2.73123  3.46354  2.40513  3.72494  3.29354  2.67741  2.69355  4.24690  2.90347  2.73739  3.18146  2.89801  2.37887  2.77519  2.98518  4.58477  3.61503
          0.00770  5.26592  5.98827  0.61958  0.77255  0.58699  0.81192
    480   2.82140  5.40547  2.86581  1.16039  3.86469  2.80596  3.98212  3.95149  2.67195  2.96954  4.45766  3.27466  4.18217  3.09379  3.22083  2.42670  3.12112  3.52684  5.86402  4.47925    634 e - - -
          2.68618  4.42225  2.77519  2.73123  3.46354  2.40513  3.72494  3.29354  2.67741  2.69355  4.24690  2.90347  2.73739  3.18146  2.89801  2.37887  2.77519  2.98518  4.58477  3.61503
          0.01603  5.26592  4.53442  0.61958  0.77255  0.58699  0.81192
    481   2.87358  4.84599  2.46153  1.77634  4.82193  3.58762  3.05500  3.16062  2.37851  3.08584  4.52668  2.86705  4.16058  2.68268  3.18421  2.55147  2.31652  3.68517  5.92117  3.91026    635 e - - -
          2.68618  4.42225  2.77519  2.73123  3.46354  2.40513  3.72494  3.29354  2.67741  2.69355  4.24690  2.90347  2.73739  3.18146  2.89801  2.37887  2.77519  2.98518  4.58477  3.61503
          0.00777  5.25766  5.98001  0.61958  0.77255  0.61397  0.77913
    482   2.56274  5.50939  2.39204  2.37538  4.85444  3.11174  3.69629  4.34094  1.85638  3.81466  4.55034  1.79645  4.16224  2.93023  3.18642  2.37538  3.04852  3.67092  5.94183  4.52998    636 n - - -
          2.68618  4.42225  2.77519  2.73123  3.46354  2.40513  3.72494  3.29354  2.67741  2.69355  4.24690  2.90347  2.73739  3.18146  2.89801  2.37887  2.77519  2.98518  4.58477  3.61503
          0.00777  5.25766  5.98001  0.61958  0.77255  0.61397  0.77913
    483   2.92381  5.49295  2.91432  1.75270  4.83445  3.49311  3.67550  4.31787  2.31165  2.41901  3.65184  3.10056  4.15930  2.04660  2.88614  2.30933  3.22203  3.68237  5.92774  4.51901    637 e - - -
          2.68618  4.42225  2.77519  2.73123  3.46354  2.40513  3.72494  3.29354  2.67741  2.69355  4.24690  2.90347  2.73739  3.18146  2.89801  2.37887  2.77519  2.98518  4.58477  3.61503
          0.00777  5.25766  5.98001  0.61958  0.77255  0.61397  0.77913
    484   2.88986  5.50342  2.75500  1.47413  4.84842  3.58567  3.95299  3.76225  1.97395  3.80863  4.54420  3.13567  3.04288  2.43987  3.08332  2.84500  2.50186  3.89404  5.93603  4.52494    638 e - - -
          2.68618  4.42225  2.77519  2.73123  3.46354  2.40513  3.72494  3.29354  2.67741  2.69355  4.24690  2.90347  2.73739  3.18146  2.89801  2.37887  2.77519  2.98518  4.58477  3.61503
          0.00777  5.25766  5.98001  0.61958  0.77255  0.61397  0.77913
    485   2.28330  3.96265  3.07314  2.39079  4.22829  3.88107  3.87198  3.00454  2.55995  2.91415  2.66894  3.46468  3.32048  3.29421  3.39382  2.20037  2.63794  2.33705  5.56884  4.27260    639 s - - -
          2.68618  4.42225  2.77519  2.73123  3.46354  2.40513  3.72494  3.29354  2.67741  2.69355  4.24690  2.90347  2.73739  3.18146  2.89801  2.37887  2.77519  2.98518  4.58477  3.61503
          0.00777  5.25766  5.98001  0.61958  0.77255  0.61397  0.77913
    486   2.62173  5.49183  3.09149  2.41816  4.19408  2.77198  3.95332  4.31611  2.36293  3.79542  4.53354  2.61538  3.63905  2.97345  2.29313  1.75763  2.57543  3.61607  5.92690  3.83813    640 s - - -
          2.68618  4.42225  2.77519  2.73123  3.46354  2.40513  3.72494  3.29354  2.67741  2.69355  4.24690  2.90347  2.73739  3.18146  2.89801  2.37887  2.77519  2.98518  4.58477  3.61503
          0.00777  5.25766  5.98001  0.61958  0.77255  0.61397  0.77913
    487   2.67188  4.58762  3.11774  2.44318  4.71516  3.78238  3.97386  4.17522  2.20831  2.84669  4.45886  3.13245  3.79406  3.08398  2.71559  1.64307  2.20005  3.29245  5.86411  3.82024    641 s - - -
          2.68618  4.42225  2.77519  2.73123  3.46354  2.40513  3.72494  3.29354  2.67741  2.69355  4.24690  2.90347  2.73739  3.18146  2.89801  2.37887  2.77519  2.98518  4.58477  3.61503
          0.00777  5.25766  5.98001  0.61958  0.77255  0.61397  0.77913
    488   2.71412  2.84082  3.06438  2.73161  4.18613  3.78516  3.80531  3.86702  2.26700  3.68225  4.44759  2.83319  1.92586  3.08961  2.83353  1.96955  2.88160  3.76282  5.85458  4.47108    642 p - - -
          2.68618  4.42225  2.77519  2.73123  3.46354  2.40513  3.72494  3.29354  2.67741  2.69355  4.24690  2.90347  2.73739  3.18146  2.89801  2.37887  2.77519  2.98518  4.58477  3.61503
          0.00777  5.25766  5.98001  0.61958  0.77255  0.61397  0.77913
    489   2.66643  5.47612  2.97687  2.55456  4.81055  3.61977  2.78439  3.96136  1.54791  3.11779  4.51959  3.24050  4.00327  2.83147  2.83911  2.44087  2.35562  3.26435  5.91522  4.10947    643 k - - -
          2.68618  4.42225  2.77519  2.73123  3.46354  2.40513  3.72494  3.29354  2.67741  2.69355  4.24690  2.90347  2.73739  3.18146  2.89801  2.37887  2.77519  2.98518  4.58477  3.61503
          0.00777  5.25766  5.98001  0.61958  0.77255  0.61397  0.77913
    490   2.19050  4.65650  3.39174  2.83481  4.46491  3.57135  3.44838  3.88483  2.76947  2.33603  4.29101  2.20253  4.21875  3.04805  3.29416  1.63012  2.64294  3.55577  5.72074  4.38163    644 s - - -
          2.68463  4.42243  2.77473  2.73141  3.46372  2.40531  3.72513  3.29372  2.67747  2.69373  4.24708  2.90354  2.73741  3.18164  2.89819  2.37905  2.77538  2.98536  4.58495  3.61521
          1.07122  1.05789  1.17046  0.06504  2.76517  0.61397  0.77913
    491   2.77165  4.44821  4.12155  3.53343  2.12978  3.95014  4.21791  2.00830  3.10480  2.60348  3.24401  3.82777  4.31969  3.67945  1.63458  3.22575  3.12658  2.68109  5.04348  3.83813    646 r - - -
          2.68618  4.42225  2.77519  2.73123  3.46354  2.40513  3.72494  3.29354  2.67741  2.69355  4.24690  2.90347  2.73739  3.18146  2.89801  2.37887  2.77519  2.98518  4.58477  3.61503
          0.01124  4.88993  5.61228  0.61958  0.77255  1.30087  0.31786
    492   2.93487  4.47480  4.88225  3.16388  3.65100  4.33732  4.70759  1.40324  4.15652  2.31100  3.10311  4.41869  4.68048  4.34842  4.26648  3.65456  3.05812  1.24234  5.26286  4.07382    647 v - - -
          2.68618  4.42225  2.77519  2.73123  3.46354  2.40513  3.72494  3.29354  2.67741  2.69355  4.24690  2.90347  2.73739  3.18146  2.89801  2.37887  2.77519  2.98518  4.58477  3.61503
          0.01124  4.88993  5.61228  0.61958  0.77255  1.30087  0.31786
    493   2.86612  5.35971  3.01610  0.88267  4.90621  3.65339  4.13747  4.36412  2.98015  3.90855  4.70101  3.26572  4.19929  3.27963  3.47056  2.37071  2.44000  3.92119  6.08294  4.69015    648 e - - -
          2.68618  4.42225  2.77519  2.73123  3.46354  2.40513  3.72494  3.29354  2.67741  2.69355  4.24690  2.90347  2.73739  3.18146  2.89801  2.37887  2.77519  2.98518  4.58477  3.61503
          0.01124  4.88993  5.61228  0.61958  0.77255  1.30087  0.31786
    494   1.54775  4.11911  3.59506  2.70696  3.81406  3.78437  4.03288  3.09286  2.82673  2.88015  2.21146  3.47070  3.56933  3.31413  3.38177  3.02076  2.42078  2.94145  5.23112  3.97974    649 a - - -
          2.68618  4.42225  2.77519  2.73123  3.46354  2.40513  3.72494  3.29354  2.67741  2.69355  4.24690  2.90347  2.73739  3.18146  2.89801  2.37887  2.77519  2.98518  4.58477  3.61503
          0.01124  4.88993  5.61228  0.61958  0.77255  1.30087  0.31786
    495   2.85724  4.46049  3.98240  3.41396  3.59711  3.49957  4.18822  1.51891  3.33739  2.49780  3.58479  3.74201  4.27236  3.18153  3.62415  1.79323  2.77235  2.52286  5.07789  3.86604    650 i - - -
          2.68618  4.42225  2.77519  2.73123  3.46354  2.40513  3.72494  3.29354  2.67741  2.69355  4.24690  2.90347  2.73739  3.18146  2.89801  2.37887  2.77519  2.98518  4.58477  3.61503
          0.01124  4.88993  5.61228  0.61958  0.77255  1.30087  0.31786
    496   2.01853  2.15299  3.52190  2.96530  3.96710  3.73486  4.02592  3.34473  2.93376  2.84061  3.88967  3.41884  4.14788  2.08546  3.34026  2.20566  2.94536  3.07967  5.35060  3.89921    651 a - - -
          2.68618  4.42225  2.77519  2.73123  3.46354  2.40513  3.72494  3.29354  2.67741  2.69355  4.24690  2.90347  2.73739  3.18146  2.89801  2.37887  2.77519  2.98518  4.58477  3.61503
          0.01124  4.88993  5.61228  0.61958  0.77255  1.30087  0.31786
    497   2.86756  5.31871  3.08584  1.65231  3.78685  3.62991  3.49025  4.10914  2.39622  3.61223  4.36832  3.10643  4.03198  2.56063  3.05546  1.60155  3.09944  3.69738  5.76249  4.36668    652 s - - -
          2.68618  4.42225  2.77519  2.73123  3.46354  2.40513  3.72494  3.29354  2.67741  2.69355  4.24690  2.90347  2.73739  3.18146  2.89801  2.37887  2.77519  2.98518  4.58477  3.61503
          0.01124  4.88993  5.61228  0.61958  0.77255  1.30087  0.31786
    498   2.85560  4.59310  3.73458  3.17694  3.75724  3.81485  4.10778  3.11013  3.11725  1.81871  3.71914  3.57684  3.55534  2.83146  3.46688  2.88553  1.46841  2.62710  5.19943  3.96522    653 t - - -
          2.68618  4.42225  2.77519  2.73123  3.46354  2.40513  3.72494  3.29354  2.67741  2.69355  4.24690  2.90347  2.73739  3.18146  2.89801  2.37887  2.77519  2.98518  4.58477  3.61503
          0.01124  4.88993  5.61228  0.61958  0.77255  1.30087  0.31786
    499   2.84754  3.97570  3.60519  3.04013  3.81787  3.45082  4.03716  3.02857  1.58226  1.85331  3.76336  3.47737  4.17489  3.31869  3.37633  2.68808  2.62914  2.77499  5.23463  3.98424    654 k - - -
          2.68618  4.42225  2.77519  2.73123  3.46354  2.40513  3.72494  3.29354  2.67741  2.69355  4.24690  2.90347  2.73739  3.18146  2.89801  2.37887  2.77519  2.98518  4.58477  3.61503
          0.01124  4.88993  5.61228  0.61958  0.77255  1.11742  0.39619
    500   2.72336  5.33518  3.11059  1.75824  4.02907  3.63053  3.81910  4.14593  2.48300  3.28563  4.37919  2.07443  4.02423  2.14111  2.82687  2.69251  2.67120  3.71956  5.77463  4.37137    655 e - - -
          2.68618  4.42225  2.77519  2.73123  3.46354  2.40513  3.72494  3.29354  2.67741  2.69355  4.24690  2.90347  2.73739  3.18146  2.89801  2.37887  2.77519  2.98518  4.58477  3.61503
          0.01071  4.93781  5.66016  0.61958  0.77255  1.24448  0.33981
    501   2.96496  5.42237  3.23999  2.22693  4.78582  3.72219  3.86233  4.24541  1.75947  3.26888  4.46727  3.19363  4.10772  1.78942  1.98700  2.79103  3.18578  3.82492  5.82222  3.99871    656 k - - -
          2.68618  4.42225  2.77519  2.73123  3.46354  2.40513  3.72494  3.29354  2.67741  2.69355  4.24690  2.90347  2.73739  3.18146  2.89801  2.37887  2.77519  2.98518  4.58477  3.61503
          0.01071  4.93781  5.66016  0.61958  0.77255  1.24448  0.33981
    502   2.88349  4.32734  2.74698  1.41233  4.66356  3.64279  3.50344  4.13503  2.60319  3.63775  4.39208  3.11919  4.04789  2.73783  3.09419  2.73195  1.88210  3.72045  5.78926  4.38929    657 e - - -
          2.68618  4.42225  2.77519  2.73123  3.46354  2.40513  3.72494  3.29354  2.67741  2.69355  4.24690  2.90347  2.73739  3.18146  2.89801  2.37887  2.77519  2.98518  4.58477  3.61503
          0.03881  4.93781  3.47697  0.61958  0.77255  1.24448  0.33981
    503   2.89727  4.75802  3.58012  3.02184  3.94142  3.80828  4.04737  3.06533  2.69312  2.98694  3.86729  3.47098  4.19951  1.76984  3.30314  2.91380  2.76745  1.50141  5.33367  4.07627    658 v - - -
          2.68618  4.42225  2.77519  2.73123  3.46354  2.40513  3.72494  3.29354  2.67741  2.69355  4.24690  2.90347  2.73739  3.18146  2.89801  2.37887  2.77519  2.98518  4.58477  3.61503
          0.01101  4.91001  5.63236  0.61958  0.77255  1.27793  0.32658
    504   2.75178  5.34025  3.13858  2.37436  3.85362  3.64826  3.82465  4.14670  1.66122  3.63520  4.38601  2.86751  2.07130  2.77425  2.36973  2.84584  3.10509  3.72723  5.77135  4.38115    659 k - - -
          2.68618  4.42225  2.77519  2.73123  3.46354  2.40513  3.72494  3.29354  2.67741  2.69355  4.24690  2.90347  2.73739  3.18146  2.89801  2.37887  2.77519  2.98518  4.58477  3.61503
          0.01101  4.91001  5.63236  0.61958  0.77255  1.16631  0.37326
    505   2.10330  5.21471  3.17120  2.61435  4.50518  3.44287  3.84864  3.71444  2.46568  3.49700  4.27323  2.90515  3.66407  2.96775  1.62707  2.45421  2.63251  3.52960  5.68445  3.88108    660 r - - -
          2.68618  4.42225  2.77519  2.73123  3.46354  2.40513  3.72494  3.29354  2.67741  2.69355  4.24690  2.90347  2.73739  3.18146  2.89801  2.37887  2.77519  2.98518  4.58477  3.61503
          0.01071  4.93781  5.66016  0.61958  0.77255  1.14044  0.38519
    506   2.84034  3.88702  4.48924  3.59995  2.24483  4.01054  4.32298  2.68035  3.57215  2.12162  3.44456  4.04554  3.34291  3.94898  3.54668  3.30431  1.73886  1.92374  4.94332  3.49833    661 t - - -
          2.68618  4.42225  2.77519  2.73123  3.46354  2.40513  3.72494  3.29354  2.67741  2.69355  4.24690  2.90347  2.73739  3.18146  2.89801  2.37887  2.77519  2.98518  4.58477  3.61503
          0.01044  4.96295  5.68530  0.61958  0.77255  1.21238  0.35309
    507   2.61268  5.32910  2.99512  2.36401  4.65602  3.64335  3.83252  3.29578  1.86418  3.22375  4.37482  3.11821  2.33284  2.15325  3.06216  2.44960  3.09477  3.71000  5.77257  4.37337    662 k - - -
          2.68618  4.42225  2.77519  2.73123  3.46354  2.40513  3.72494  3.29354  2.67741  2.69355  4.24690  2.90347  2.73739  3.18146  2.89801  2.37887  2.77519  2.98518  4.58477  3.61503
          0.01044  4.96295  5.68530  0.61958  0.77255  1.10513  0.40222
    508   2.76002  5.32646  2.79585  1.92648  4.64665  3.65722  3.85051  3.78149  2.44812  3.04122  4.37496  3.13523  3.40941  2.95607  3.08589  1.47608  2.88614  3.70385  5.77520  4.37951    663 s - - -
          2.68618  4.42225  2.77519  2.73123  3.46354  2.40513  3.72494  3.29354  2.67741  2.69355  4.24690  2.90347  2.73739  3.18146  2.89801  2.37887  2.77519  2.98518  4.58477  3.61503
          0.01018  4.98826  5.71061  0.61958  0.77255  1.13031  0.38999
    509   2.74851  4.51609  3.61779  3.07630  3.63817  2.40874  4.19409  2.61481  3.32581  2.08323  3.10592  3.74070  4.29871  3.60389  3.62810  2.81986  1.90893  2.14551  5.11161  3.89573    664 t - - -
          2.68618  4.42225  2.77519  2.73123  3.46354  2.40513  3.72494  3.29354  2.67741  2.69355  4.24690  2.90347  2.73739  3.18146  2.89801  2.37887  2.77519  2.98518  4.58477  3.61503
          0.01007  4.99902  5.72136  0.61958  0.77255  1.16293  0.37479
    510   2.55974  4.35455  4.47131  3.87910  3.45495  4.02300  4.33289  1.48713  3.74024  2.48311  3.25473  4.04430  3.96274  3.21873  3.35640  3.22748  2.88126  2.24187  2.23408  3.78121    665 i - - -
          2.68618  4.42225  2.77519  2.73123  3.46354  2.40513  3.72494  3.29354  2.67741  2.69355  4.24690  2.90347  2.73739  3.18146  2.89801  2.37887  2.77519  2.98518  4.58477  3.61503
          0.01007  4.99902  5.72136  0.61958  0.77255  1.09158  0.40900
    511   2.78793  4.82174  3.36286  2.80145  3.01284  3.47036  3.68002  2.66962  1.83316  2.82945  3.91268  3.42145  3.81561  2.86182  3.03936  3.02085  3.01276  2.00872  4.34705  4.09833    666 k - - -
          2.68618  4.42225  2.77519  2.73123  3.46354  2.40513  3.72494  3.29354  2.67741  2.69355  4.24690  2.90347  2.73739  3.18146  2.89801  2.37887  2.77519  2.98518  4.58477  3.61503
          0.00991  5.01504  5.73738  0.61958  0.77255  0.84763  0.55937
    512   2.91331  5.42213  2.83734  1.67842  4.76643  3.45097  3.87406  4.05004  2.19242  3.46428  4.46307  1.87582  4.08035  2.70738  2.78506  2.74843  2.88263  3.81237  5.85513  3.93207    667 e - - -
          2.68618  4.42225  2.77519  2.73123  3.46354  2.40513  3.72494  3.29354  2.67741  2.69355  4.24690  2.90347  2.73739  3.18146  2.89801  2.37887  2.77519  2.98518  4.58477  3.61503
          0.00923  5.08536  5.80771  0.61958  0.77255  0.98249  0.46901
    513   2.80482  5.00962  3.23117  2.77002  4.21717  3.78654  3.99864  3.34952  1.78520  2.10914  4.08968  3.35143  4.17436  2.92763  3.03799  2.37307  3.09363  2.14436  5.53447  3.79718    668 k - - -
          2.68618  4.42225  2.77519  2.73123  3.46354  2.40513  3.72494  3.29354  2.67741  2.69355  4.24690  2.90347  2.73739  3.18146  2.89801  2.37887  2.77519  2.98518  4.58477  3.61503
          0.00915  5.09397  5.81632  0.61958  0.77255  1.00913  0.45340
    514   2.93081  4.14348  2.03784  1.45594  4.77760  3.69576  3.61195  4.26210  2.17074  3.73993  4.47869  2.79739  4.09416  2.98860  3.12355  2.45954  3.16272  3.52039  5.87060  4.45990    669 e - - -
          2.68618  4.42225  2.77519  2.73123  3.46354  2.40513  3.72494  3.29354  2.67741  2.69355  4.24690  2.90347  2.73739  3.18146  2.89801  2.37887  2.77519  2.98518  4.58477  3.61503
          0.00915  5.09397  5.81632  0.61958  0.77255  1.00913  0.45340
    515   2.59023  5.41877  2.20044  2.12757  4.75997  3.69130  3.69161  4.24330  2.61586  3.72239  4.46052  3.16018  3.51633  1.67576  2.86168  2.49888  3.00838  3.33774  5.85372  3.78756    670 q - - -
          2.68618  4.42225  2.77519  2.73123  3.46354  2.40513  3.72494  3.29354  2.67741  2.69355  4.24690  2.90347  2.73739  3.18146  2.89801  2.37887  2.77519  2.98518  4.58477  3.61503
          0.00915  5.09397  5.81632  0.61958  0.77255  0.93460  0.49880
    516   2.92895  5.43797  2.22480  1.96591  4.78160  3.46747  2.36632  4.26712  2.35707  3.74260  4.47929  3.08492  3.94403  2.84538  3.08892  1.88860  3.03124  3.75800  5.87118  3.79568    671 s - - -
          2.68618  4.42225  2.77519  2.73123  3.46354  2.40513  3.72494  3.29354  2.67741  2.69355  4.24690  2.90347  2.73739  3.18146  2.89801  2.37887  2.77519  2.98518  4.58477  3.61503
          0.00901  5.10922  5.83157  0.61958  0.77255  0.87197  0.54150
    517   2.83120  5.38332  3.16934  1.59241  4.32230  3.71761  3.90754  4.17204  2.23882  2.01942  4.43070  2.67877  3.87048  2.72163  3.05796  2.73154  2.88666  3.54748  5.83115  4.43593    672 e - - -
          2.68618  4.42225  2.77519  2.73123  3.46354  2.40513  3.72494  3.29354  2.67741  2.69355  4.24690  2.90347  2.73739  3.18146  2.89801  2.37887  2.77519  2.98518  4.58477  3.61503
          0.00882  5.13140  5.85375  0.61958  0.77255  0.89040  0.52847
    518   2.70594  3.94861  4.21038  3.41978  2.96262  4.03195  3.83045  2.68329  3.48536  1.50126  3.48123  3.65157  4.40480  3.47551  3.30099  1.84134  2.89983  2.77527  5.11993  3.36044    673 l - - -
          2.68618  4.42225  2.77519  2.73123  3.46354  2.40513  3.72494  3.29354  2.67741  2.69355  4.24690  2.90347  2.73739  3.18146  2.89801  2.37887  2.77519  2.98518  4.58477  3.61503
          0.00874  5.14040  5.86274  0.61958  0.77255  0.91786  0.50978
    519   2.53792  5.44538  2.69202  2.28599  4.78922  3.71080  3.78176  4.27439  2.43713  3.75013  4.48644  3.05220  3.59109  2.04513  2.97845  1.91043  2.18384  3.66429  5.87875  4.46841    674 s - - -
          2.68618  4.42225  2.77519  2.73123  3.46354  2.40513  3.72494  3.29354  2.67741  2.69355  4.24690  2.90347  2.73739  3.18146  2.89801  2.37887  2.77519  2.98518  4.58477  3.61503
          0.00874  5.14040  5.86274  0.61958  0.77255  0.77564  0.61695
    520   2.61432  5.46257  3.09660  1.54404  4.80369  3.72818  3.27163  4.28749  2.39996  3.76622  4.50496  1.93328  4.12481  3.01841  3.15163  2.29411  2.82870  3.55607  5.89746  4.48775    675 e - - -
          2.68618  4.42225  2.77519  2.73123  3.46354  2.40513  3.72494  3.29354  2.67741  2.69355  4.24690  2.90347  2.73739  3.18146  2.89801  2.37887  2.77519  2.98518  4.58477  3.61503
          0.00849  5.16896  5.89131  0.61958  0.77255  0.63579  0.75399
    521   2.97257  5.45624  2.70213  1.37796  4.78993  3.30520  3.93842  3.22850  2.59024  3.75667  4.50008  3.22089  4.14305  2.77661  3.04497  2.05524  2.70098  3.29588  5.89577  4.49152    676 e - - -
          2.68618  4.42225  2.77519  2.73123  3.46354  2.40513  3.72494  3.29354  2.67741  2.69355  4.24690  2.90347  2.73739  3.18146  2.89801  2.37887  2.77519  2.98518  4.58477  3.61503
          0.00812  5.21311  5.93546  0.61958  0.77255  0.74486  0.64397
    522   1.87626  4.28612  3.45055  2.65446  4.09895  2.83333  4.04872  3.34940  2.78399  2.53172  4.15936  3.16036  2.43960  3.22381  2.86469  2.21203  3.14866  2.99681  5.60275  4.29079    677 a - - -
          2.68618  4.42225  2.77519  2.73123  3.46354  2.40513  3.72494  3.29354  2.67741  2.69355  4.24690  2.90347  2.73739  3.18146  2.89801  2.37887  2.77519  2.98518  4.58477  3.61503
          0.00812  5.21311  5.93546  0.61958  0.77255  0.74486  0.64397
    523   3.01329  4.48034  2.99948  3.82760  3.21443  4.12160  4.42699  1.78212  3.14806  1.75072  2.98573  3.86534  4.49061  4.01199  3.96659  2.62604  2.92407  1.94745  5.09291  3.90254    678 l - - -
          2.68618  4.42225  2.77519  2.73123  3.46354  2.40513  3.72494  3.29354  2.67741  2.69355  4.24690  2.90347  2.73739  3.18146  2.89801  2.37887  2.77519  2.98518  4.58477  3.61503
          0.00812  5.21311  5.93546  0.61958  0.77255  0.74486  0.64397
    524   2.97227  5.37076  2.32751  1.87291  4.06300  2.72857  3.71055  2.61015  2.65407  3.23765  3.44558  2.35869  4.15683  3.06959  3.19573  2.48301  3.20348  3.36341  5.83074  4.44801    679 e - - -
          2.68670  4.42409  2.77375  2.73053  3.46479  2.40923  3.72833  3.29602  2.67355  2.68848  4.24709  2.89844  2.73997  3.18378  2.90232  2.37638  2.77424  2.98529  4.58991  3.61911
          0.79318  0.80316  2.30574  3.06605  0.04773  0.41904  1.07201
    525   2.39049  4.52900  2.46156  2.19898  4.75126  3.69820  3.92627  3.27118  2.46504  3.72165  3.84653  3.21191  3.76103  2.66116  1.70402  2.92747  2.79611  3.33756  5.86747  4.46754    710 r - - -
          2.68618  4.42225  2.77519  2.73123  3.46354  2.40513  3.72494  3.29354  2.67741  2.69355  4.24690  2.90347  2.73739  3.18146  2.89801  2.37887  2.77519  2.98518  4.58477  3.61503
          0.00837  5.18355  5.90589  0.61958  0.77255  0.57623  0.82557
    526   2.59910  5.42755  2.83918  2.57986  2.74028  2.97053  3.95470  4.21501  2.10321  3.37082  4.47531  3.11599  2.90391  3.06006  3.18860  1.71485  2.72136  3.80433  5.87622  4.48139    711 s - - -
          2.68618  4.42225  2.77519  2.73123  3.46354  2.40513  3.72494  3.29354  2.67741  2.69355  4.24690  2.90347  2.73739  3.18146  2.89801  2.37887  2.77519  2.98518  4.58477  3.61503
          0.00796  5.23255  5.95489  0.61958  0.77255  0.62558  0.76562
    527   2.72566  5.50515  2.94103  2.03485  4.84993  3.76144  3.34111  4.33631  1.60370  3.81026  4.54632  2.57776  2.36480  3.04928  3.18251  2.42498  2.94887  3.89572  5.93764  4.52579    712 k - - -
          2.68618  4.42225  2.77519  2.73123  3.46354  2.40513  3.72494  3.29354  2.67741  2.69355  4.24690  2.90347  2.73739  3.18146  2.89801  2.37887  2.77519  2.98518  4.58477  3.61503
          0.00787  5.24409  5.96644  0.61958  0.77255  0.59258  0.80497
    528   2.79972  5.45988  2.32756  2.61329  3.63853  3.66027  3.95948  3.24805  1.67202  3.52935  4.50502  2.64671  4.16367  2.79470  2.55469  2.75351  2.80246  2.77347  5.90282  4.50232    713 k - - -
          2.68618  4.42225  2.77519  2.73123  3.46354  2.40513  3.72494  3.29354  2.67741  2.69355  4.24690  2.90347  2.73739  3.18146  2.89801  2.37887  2.77519  2.98518  4.58477  3.61503
          0.00778  5.25528  5.97762  0.61958  0.77255  0.52255  0.89896
    529   2.42836  5.46961  2.51992  2.70731  4.79832  3.35176  3.71670  3.47843  2.04649  3.41197  4.51460  3.25273  3.44024  2.98772  2.00381  2.31940  2.73250  2.95794  5.91221  4.20591    714 r - - -
          2.68618  4.42225  2.77519  2.73123  3.46354  2.40513  3.72494  3.29354  2.67741  2.69355  4.24690  2.90347  2.73739  3.18146  2.89801  2.37887  2.77519  2.98518  4.58477  3.61503
          0.00765  5.27272  5.99507  0.61958  0.77255  0.56404  0.84142
    530   2.19411  5.39069  3.14403  2.59811  4.68855  3.60468  3.32612  3.44694  1.87595  2.56661  4.06013  3.28354  4.18710  2.84629  2.47115  2.58686  2.66483  2.80273  5.85270  4.47219    715 k - - -
          2.68618  4.42225  2.77519  2.73123  3.46354  2.40513  3.72494  3.29354  2.67741  2.69355  4.24690  2.90347  2.73739  3.18146  2.89801  2.37887  2.77519  2.98518  4.58477  3.61503
          0.00765  5.27272  5.99507  0.61958  0.77255  0.56404  0.84142
    531   2.99917  4.49042  2.66558  1.44072  4.77473  2.68403  3.97165  3.88410  1.99867  3.14032  3.87090  3.16162  4.17494  2.95467  3.20461  2.87381  3.10763  2.98503  5.60663  4.50318    716 e - - -
          2.68618  4.42225  2.77519  2.73123  3.46354  2.40513  3.72494  3.29354  2.67741  2.69355  4.24690  2.90347  2.73739  3.18146  2.89801  2.37887  2.77519  2.98518  4.58477  3.61503
          0.00765  5.27272  5.99507  0.61958  0.77255  0.56404  0.84142
    532   2.58927  5.02007  3.35460  2.55749  3.85504  2.70123  3.77163  2.09560  2.51653  2.80006  2.97509  3.30157  3.69750  3.13494  3.21624  2.63788  2.92149  2.68975  5.33214  3.33294    717 i - - -
          2.68618  4.42225  2.77519  2.73123  3.46354  2.40513  3.72494  3.29354  2.67741  2.69355  4.24690  2.90347  2.73739  3.18146  2.89801  2.37887  2.77519  2.98518  4.58477  3.61503
          0.00765  5.27272  5.99507  0.61958  0.77255  0.56404  0.84142
    533   3.00028  5.50418  1.92824  1.86954  4.84614  3.33455  3.90856  4.33012  2.36558  3.28318  4.54575  1.98844  3.91148  3.05955  3.19113  2.64584  3.08541  3.19501  5.93863  3.78953    718 e - - -
          2.68618  4.42225  2.77519  2.73123  3.46354  2.40513  3.72494  3.29354  2.67741  2.69355  4.24690  2.90347  2.73739  3.18146  2.89801  2.37887  2.77519  2.98518  4.58477  3.61503
          0.01455  5.27272  4.67664  0.61958  0.77255  0.56404  0.84142
    534   2.77807  5.50938  1.84914  2.43816  4.85444  3.76976  3.34863  4.34056  2.09545  3.81459  4.55022  2.90487  3.83651  3.05476  2.68783  2.43420  1.95431  3.90005  5.94188  4.53063    719 d - - -
          2.68618  4.42225  2.77519  2.73123  3.46354  2.40513  3.72494  3.29354  2.67741  2.69355  4.24690  2.90347  2.73739  3.18146  2.89801  2.37887  2.77519  2.98518  4.58477  3.61503
          0.00770  5.26588  5.98822  0.61958  0.77255  0.54690  0.86451
    535   2.88400  3.68256  4.95356  4.34248  3.30925  4.21453  4.54485  2.07160  2.94319  1.62320  2.85747  4.35635  4.57881  4.28394  4.17117  2.86973  2.23943  2.02750  5.05730  2.99600    720 l - - -
          2.68618  4.42225  2.77519  2.73123  3.46354  2.40513  3.72494  3.29354  2.67741  2.69355  4.24690  2.90347  2.73739  3.18146  2.89801  2.37887  2.77519  2.98518  4.58477  3.61503
          0.00765  5.27272  5.99507  0.61958  0.77255  0.56404  0.84142
    536   2.01204  5.50175  2.96347  2.69382  4.84395  3.77292  3.96029  4.32780  2.20060  3.80579  4.54325  2.40507  3.20949  2.52917  2.26945  2.30983  2.83643  2.97369  5.93618  4.52708    721 a - - -
          2.68618  4.42225  2.77519  2.73123  3.46354  2.40513  3.72494  3.29354  2.67741  2.69355  4.24690  2.90347  2.73739  3.18146  2.89801  2.37887  2.77519  2.98518  4.58477  3.61503
          0.00765  5.27272  5.99507  0.61958  0.77255  0.56404  0.84142
    537   2.82030  5.30428  2.88248  2.35704  4.57201  3.56597  3.16961  2.02738  2.78744  2.82656  4.36620  2.69016  3.36879  3.14168  2.77256  2.50433  2.85097  2.72140  5.78626  3.79155    722 i - - -
          2.68618  4.42225  2.77519  2.73123  3.46354  2.40513  3.72494  3.29354  2.67741  2.69355  4.24690  2.90347  2.73739  3.18146  2.89801  2.37887  2.77519  2.98518  4.58477  3.61503
          0.00765  5.27272  5.99507  0.61958  0.77255  0.56404  0.84142
    538   2.99777  5.50420  2.09026  1.76294  4.27261  3.77216  3.95941  3.94583  1.96769  3.80872  4.24056  2.81326  3.95298  3.05632  2.63965  2.55101  2.67166  3.19683  5.93794  4.52806    723 e - - -
          2.68618  4.42225  2.77519  2.73123  3.46354  2.40513  3.72494  3.29354  2.67741  2.69355  4.24690  2.90347  2.73739  3.18146  2.89801  2.37887  2.77519  2.98518  4.58477  3.61503
          0.00765  5.27272  5.99507  0.61958  0.77255  0.56404  0.84142
    539   2.28397  5.48864  1.72885  2.35687  4.82491  3.54528  3.96396  4.05727  2.54671  3.41090  4.53172  3.08831  2.55524  3.06323  3.05481  2.77925  2.22862  3.64691  5.92668  4.52102    724 d - - -
          2.68618  4.42225  2.77519  2.73123  3.46354  2.40513  3.72494  3.29354  2.67741  2.69355  4.24690  2.90347  2.73739  3.18146  2.89801  2.37887  2.77519  2.98518  4.58477  3.61503
          0.00765  5.27272  5.99507  0.61958  0.77255  0.56404  0.84142
    540   2.70697  5.50508  2.71347  1.67552  3.55103  3.35851  3.16704  4.08664  2.10394  3.16257  4.54612  3.24006  3.93936  2.79323  2.10923  2.75170  3.22895  3.89497  5.93859  4.52851    725 e - - -
          2.68618  4.42225  2.77519  2.73123  3.46354  2.40513  3.72494  3.29354  2.67741  2.69355  4.24690  2.90347  2.73739  3.18146  2.89801  2.37887  2.77519  2.98518  4.58477  3.61503
          0.00765  5.27272  5.99507  0.61958  0.77255  0.56404  0.84142
    541   2.61550  4.41762  3.58706  3.03941  4.00876  2.52410  4.19852  2.48957  2.00691  2.61344  3.95076  3.63009  3.89091  3.47085  3.17664  3.19208  2.75400  1.76250  5.42028  4.16492    726 v - - -
          2.68618  4.42225  2.77519  2.73123  3.46354  2.40513  3.72494  3.29354  2.67741  2.69355  4.24690  2.90347  2.73739  3.18146  2.89801  2.37887  2.77519  2.98518  4.58477  3.61503
          0.00765  5.27272  5.99507  0.61958  0.77255  0.56404  0.84142
    542   2.79787  4.95724  3.36412  2.94995  4.13286  3.42888  4.14428  3.21321  2.81144  1.49920  4.04740  2.57294  3.91722  3.25939  3.33532  2.23694  3.08339  2.53437  3.77346  4.22948    727 l - - -
          2.68618  4.42225  2.77519  2.73123  3.46354  2.40513  3.72494  3.29354  2.67741  2.69355  4.24690  2.90347  2.73739  3.18146  2.89801  2.37887  2.77519  2.98518  4.58477  3.61503
          0.02831  5.27272  3.78185  0.61958  0.77255  0.56404  0.84142
    543   2.30262  5.48148  2.71054  1.45583  4.81904  3.47844  2.82030  3.72443  2.54144  3.53515  4.52415  2.88849  4.15842  3.05184  3.18237  2.45230  2.93878  3.17015  5.91869  4.51225    728 e - - -
          2.68618  4.42225  2.77519  2.73123  3.46354  2.40513  3.72494  3.29354  2.67741  2.69355  4.24690  2.90347  2.73739  3.18146  2.89801  2.37887  2.77519  2.98518  4.58477  3.61503
          0.03024  5.25222  3.70708  0.61958  0.77255  0.63123  0.75916
    544   2.76123  4.24137  2.71466  2.08950  4.82735  3.75172  3.25719  3.58379  2.42229  3.38701  4.52509  2.48618  3.17470  2.24565  3.16684  1.91137  3.08118  3.87370  5.91768  4.50775    729 s - - -
          2.68618  4.42225  2.77519  2.73123  3.46354  2.40513  3.72494  3.29354  2.67741  2.69355  4.24690  2.90347  2.73739  3.18146  2.89801  2.37887  2.77519  2.98518  4.58477  3.61503
          0.01979  5.22997  4.25169  0.61958  0.77255  0.69799  0.68833
    545   2.99532  4.82534  3.57191  2.97173  3.98031  2.74872  4.17065  2.44448  2.96329  1.82501  3.92241  3.45408  3.01336  3.44316  3.31631  2.17949  2.48577  2.53586  5.39195  4.13664    730 l - - -
          2.68640  4.42248  2.77517  2.73146  3.46376  2.40535  3.72517  3.29271  2.67754  2.69377  4.24712  2.90343  2.73712  3.18169  2.89823  2.37843  2.77542  2.98428  4.58499  3.61526
          0.33950  1.87866  2.00190  1.03165  0.44070  0.45391  1.00824
    546   2.96422  4.00290  2.30216  3.41389  1.76886  3.69474  4.24599  2.45512  3.19668  2.14554  3.71220  2.65920  4.35582  3.63751  3.66866  2.99101  3.07211  2.87108  5.19700  3.65336    734 f - - -
          2.68618  4.42225  2.77519  2.73123  3.46354  2.40513  3.72494  3.29354  2.67741  2.69355  4.24690  2.90347  2.73739  3.18146  2.89801  2.37887  2.77519  2.98518  4.58477  3.61503
          0.00875  5.13870  5.86105  0.61958  0.77255  0.83687  0.56751
    547   2.63601  4.15710  3.61382  2.82820  3.72636  2.55449  3.79564  2.66544  1.64456  2.79489  2.88922  3.51580  4.26094  2.86933  3.43570  3.10245  2.91022  2.92105  5.41033  3.42889    735 k - - -
          2.68618  4.42225  2.77519  2.73123  3.46354  2.40513  3.72494  3.29354  2.67741  2.69355  4.24690  2.90347  2.73739  3.18146  2.89801  2.37887  2.77519  2.98518  4.58477  3.61503
          0.05810  5.15532  2.98233  0.61958  0.77255  0.88568  0.53176
    548   2.71761  5.43017  2.04310  2.36659  4.77373  3.69601  3.67092  4.25870  2.38586  3.46264  4.47133  2.12841  4.08999  2.98086  2.51588  2.02202  2.87203  3.58460  5.86364  4.45347    736 s - - -
          2.68618  4.42225  2.77519  2.73123  3.46354  2.40513  3.72494  3.29354  2.67741  2.69355  4.24690  2.90347  2.73739  3.18146  2.89801  2.37887  2.77519  2.98518  4.58477  3.61503
          0.00904  5.10626  5.82861  0.61958  0.77255  0.91279  0.51317
    549   2.22224  5.31663  3.11458  2.43260  4.61339  3.72449  3.91741  3.71258  2.57163  3.60107  3.99709  3.21373  3.33620  2.32903  2.98874  2.51026  1.70277  3.07851  5.77937  4.01570    737 t - - -
          2.68618  4.42225  2.77519  2.73123  3.46354  2.40513  3.72494  3.29354  2.67741  2.69355  4.24690  2.90347  2.73739  3.18146  2.89801  2.37887  2.77519  2.98518  4.58477  3.61503
          0.00891  5.12109  5.84344  0.61958  0.77255  0.95735  0.48436
    550   2.62941  5.41904  2.51108  1.76964  4.75582  3.70492  3.58410  3.05204  1.73412  3.07068  4.46191  2.92161  4.09830  2.99202  3.00796  2.68198  3.03362  3.57431  5.85668  4.45081    738 k - - -
          2.68618  4.42225  2.77519  2.73123  3.46354  2.40513  3.72494  3.29354  2.67741  2.69355  4.24690  2.90347  2.73739  3.18146  2.89801  2.37887  2.77519  2.98518  4.58477  3.61503
          0.01536  5.12109  4.68082  0.61958  0.77255  0.79141  0.60368
    551   2.64860  5.23207  3.05580  2.46112  4.49544  3.75878  3.72281  3.78016  2.64045  2.58441  4.29526  3.11300  2.50425  2.96909  2.91020  2.51111  2.93650  3.21877  2.03552  4.36159    739 w - - -
          2.68618  4.42225  2.77519  2.73123  3.46354  2.40513  3.72494  3.29354  2.67741  2.69355  4.24690  2.90347  2.73739  3.18146  2.89801  2.37887  2.77519  2.98518  4.58477  3.61503
          0.00866  5.14921  5.87156  0.61958  0.77255  0.67089  0.71591
    552   2.50079  5.47004  2.73120  1.81797  4.81377  3.13026  2.65112  4.29883  2.51817  2.93623  4.51110  3.20412  2.59014  2.83860  2.71296  2.41714  3.19363  3.85997  5.90348  4.49327    740 e - - -
          2.68618  4.42225  2.77519  2.73123  3.46354  2.40513  3.72494  3.29354  2.67741  2.69355  4.24690  2.90347  2.73739  3.18146  2.89801  2.37887  2.77519  2.98518  4.58477  3.61503
          0.00826  5.19625  5.91860  0.61958  0.77255  0.58897  0.80945
    553   2.98643  5.27735  2.77313  2.12357  4.54208  2.26234  3.99692  3.25217  2.13075  1.93672  4.34016  3.30772  4.18977  3.00991  3.24828  2.81365  3.21770  3.28741  3.68526  4.40488    741 l - - -
          2.68618  4.42225  2.77519  2.73123  3.46354  2.40513  3.72494  3.29354  2.67741  2.69355  4.24690  2.90347  2.73739  3.18146  2.89801  2.37887  2.77519  2.98518  4.58477  3.61503
          0.00794  5.23517  5.95751  0.61958  0.77255  0.60398  0.79105
    554   2.91864  5.50480  2.45878  1.63356  4.85029  3.23636  3.71305  4.33668  2.39661  3.81006  4.54562  3.04244  4.15788  2.90604  1.70776  2.67427  3.10044  3.89572  5.93682  4.10603    742 e - - -
          2.68618  4.42225  2.77519  2.73123  3.46354  2.40513  3.72494  3.29354  2.67741  2.69355  4.24690  2.90347  2.73739  3.18146  2.89801  2.37887  2.77519  2.98518  4.58477  3.61503
          0.00783  5.24923  5.97158  0.61958  0.77255  0.50647  0.92287
    555   2.36902  5.40997  2.79105  2.67833  4.71495  2.99775  3.98293  2.50632  1.69613  3.09061  3.98423  2.98715  4.18358  3.09395  2.94277  2.34502  2.75672  3.56883  5.86743  4.48206    743 k - - -
          2.68618  4.42225  2.77519  2.73123  3.46354  2.40513  3.72494  3.29354  2.67741  2.69355  4.24690  2.90347  2.73739  3.18146  2.89801  2.37887  2.77519  2.98518  4.58477  3.61503
          0.00765  5.27334  5.99569  0.61958  0.77255  0.44093  1.03125
    556   2.87405  5.52855  2.34190  2.25059  4.87253  2.81606  2.89500  4.35848  2.55931  3.83332  4.56987  1.50744  4.18267  2.84098  3.06783  2.97981  3.24971  3.78364  5.96144  3.30770    744 n - - -
          2.68618  4.42225  2.77519  2.73123  3.46354  2.40513  3.72494  3.29354  2.67741  2.69355  4.24690  2.90347  2.73739  3.18146  2.89801  2.37887  2.77519  2.98518  4.58477  3.61503
          0.01795  5.29447  4.36043  0.61958  0.77255  0.48576  0.95510
    557   2.47829  4.49515  4.00576  3.74807  1.78340  3.80106  3.97189  2.46752  3.92052  2.48904  2.70665  4.21333  4.54553  3.52591  3.83014  3.11333  2.98827  1.59760  5.11014  3.92387    745 v - - -
          2.68618  4.42225  2.77519  2.73123  3.46354  2.40513  3.72494  3.29354  2.67741  2.69355  4.24690  2.90347  2.73739  3.18146  2.89801  2.37887  2.77519  2.98518  4.58477  3.61503
          0.00756  5.28408  6.00642  0.61958  0.77255  0.52414  0.89664
    558   2.74951  5.46170  3.27673  2.31460  4.78478  3.29965  3.97722  4.08455  1.36765  3.75737  3.66352  3.19610  4.18101  2.87798  2.78098  2.71550  2.36026  2.78031  5.90761  4.51084    746 k - - -
          2.68618  4.42225  2.77519  2.73123  3.46354  2.40513  3.72494  3.29354  2.67741  2.69355  4.24690  2.90347  2.73739  3.18146  2.89801  2.37887  2.77519  2.98518  4.58477  3.61503
          0.00756  5.28408  6.00642  0.61958  0.77255  0.52414  0.89664
    559   3.00450  5.46720  2.73651  2.60809  4.79263  2.71096  3.73349  3.29976  2.35384  3.76406  4.15932  3.16731  4.17886  2.73094  2.32638  2.37668  2.19030  2.30546  5.91180  4.51304    747 t - - -
          2.68618  4.42225  2.77519  2.73123  3.46354  2.40513  3.72494  3.29354  2.67741  2.69355  4.24690  2.90347  2.73739  3.18146  2.89801  2.37887  2.77519  2.98518  4.58477  3.61503
          0.01615  5.28408  4.51416  0.61958  0.77255  0.46249  0.99348
    560   2.93884  5.18463  3.43546  2.40016  1.66074  3.85376  3.40382  3.82583  2.86913  2.95842  3.81933  2.83348  3.49430  2.09649  3.32904  2.70436  3.15379  3.30608  5.69344  3.72149    748 f - - -
          2.68618  4.42225  2.77519  2.73123  3.46354  2.40513  3.72494  3.29354  2.67741  2.69355  4.24690  2.90347  2.73739  3.18146  2.89801  2.37887  2.77519  2.98518  4.58477  3.61503
          0.00755  5.28603  6.00838  0.61958  0.77255  0.46667  0.98641
    561   3.01137  5.41708  2.66324  2.74763  4.21163  2.74410  3.99424  3.18888  1.39226  3.51073  4.17379  3.28795  4.19473  3.10581  2.61998  2.48310  2.63038  3.20812  5.87533  4.49086    749 k - - -
          2.68618  4.42225  2.77519  2.73123  3.46354  2.40513  3.72494  3.29354  2.67741  2.69355  4.24690  2.90347  2.73739  3.18146  2.89801  2.37887  2.77519  2.98518  4.58477  3.61503
          0.00748  5.29447  6.01681  0.61958  0.77255  0.48576  0.95510
    562   3.00838  4.84043  2.46399  2.46522  4.03383  3.49689  3.97029  4.34034  1.57247  3.81762  4.55465  2.76328  4.17642  2.00225  2.87908  2.97175  2.60840  3.30492  5.94745  3.96996    750 k - - -
          2.68618  4.42225  2.77519  2.73123  3.46354  2.40513  3.72494  3.29354  2.67741  2.69355  4.24690  2.90347  2.73739  3.18146  2.89801  2.37887  2.77519  2.98518  4.58477  3.61503
          0.00748  5.29447  6.01681  0.61958  0.77255  0.48576  0.95510
    563   2.52602  5.51063  2.81625  1.76002  4.85213  3.35489  3.97096  3.80937  2.02695  3.81439  4.55224  2.59083  3.63338  3.06845  2.81608  2.54224  3.23962  2.41219  5.94546  4.00566    751 e - - -
          2.68618  4.42225  2.77519  2.73123  3.46354  2.40513  3.72494  3.29354  2.67741  2.69355  4.24690  2.90347  2.73739  3.18146  2.89801  2.37887  2.77519  2.98518  4.58477  3.61503
          0.00748  5.29447  6.01681  0.61958  0.77255  0.48576  0.95510
    564   2.87994  4.65077  3.27863  1.92145  4.79453  3.41509  3.53024  4.02178  2.63792  3.76648  4.51614  2.10864  3.96384  3.08403  2.56233  2.11535  2.95452  3.61943  2.49393  4.51703    752 e - - -
          2.68618  4.42225  2.77519  2.73123  3.46354  2.40513  3.72494  3.29354  2.67741  2.69355  4.24690  2.90347  2.73739  3.18146  2.89801  2.37887  2.77519  2.98518  4.58477  3.61503
          0.00748  5.29447  6.01681  0.61958  0.77255  0.48576  0.95510
    565   2.60323  4.50966  1.77313  2.63048  4.81504  2.85340  3.97796  4.03946  2.71882  3.78377  4.52946  2.78418  2.02512  2.81389  2.86440  2.79409  3.24112  3.05731  5.92649  4.52461    753 d - - -
          2.68618  4.42225  2.77519  2.73123  3.46354  2.40513  3.72494  3.29354  2.67741  2.69355  4.24690  2.90347  2.73739  3.18146  2.89801  2.37887  2.77519  2.98518  4.58477  3.61503
          0.00748  5.29447  6.01681  0.61958  0.77255  0.48576  0.95510
    566   2.87991  3.78803  2.70999  2.30267  4.57127  2.56029  4.02538  3.25647  2.08500  2.75773  3.76534  2.87573  4.21823  3.15674  3.27703  2.45723  3.12536  2.26476  5.79029  4.43367    754 k - - -
          2.68618  4.42225  2.77519  2.73123  3.46354  2.40513  3.72494  3.29354  2.67741  2.69355  4.24690  2.90347  2.73739  3.18146  2.89801  2.37887  2.77519  2.98518  4.58477  3.61503
          0.00748  5.29447  6.01681  0.61958  0.77255  0.48576  0.95510
    567   3.05914  4.51151  4.44028  4.02518  3.14299  4.17653  4.48593  2.34945  3.88995  2.48670  3.06380  1.78377  4.54477  4.09422  4.03904  2.36330  2.73464  1.98536  5.12547  2.50477    755 n - - -
          2.68618  4.42225  2.77519  2.73123  3.46354  2.40513  3.72494  3.29354  2.67741  2.69355  4.24690  2.90347  2.73739  3.18146  2.89801  2.37887  2.77519  2.98518  4.58477  3.61503
          0.00748  5.29447  6.01681  0.61958  0.77255  0.48576  0.95510
    568   3.03822  4.81072  3.13036  3.09954  3.95587  3.99682  4.24257  2.19042  2.04155  2.37985  2.60812  3.28452  4.37772  3.54490  3.60797  3.11463  2.13511  2.24198  5.38566  4.14153    756 k - - -
          2.68618  4.42225  2.77519  2.73123  3.46354  2.40513  3.72494  3.29354  2.67741  2.69355  4.24690  2.90347  2.73739  3.18146  2.89801  2.37887  2.77519  2.98518  4.58477  3.61503
          0.00748  5.29447  6.01681  0.61958  0.77255  0.48576  0.95510
    569   2.23974  5.05603  3.54790  2.98777  4.25127  3.72628  4.11624  2.70920  2.38776  3.11052  3.21725  3.48202  4.28634  2.97709  1.93669  2.56857  2.23611  2.66317  5.59037  4.29363    757 r - - -
          2.68618  4.42225  2.77519  2.73123  3.46354  2.40513  3.72494  3.29354  2.67741  2.69355  4.24690  2.90347  2.73739  3.18146  2.89801  2.37887  2.77519  2.98518  4.58477  3.61503
          0.00748  5.29447  6.01681  0.61958  0.77255  0.48576  0.95510
    570   2.82341  5.51224  3.29927  2.73894  4.85124  3.80986  3.30984  4.02001  1.38872  3.14784  4.55630  3.28195  3.36386  2.63345  1.93037  2.50578  3.13308  3.90002  5.94427  4.54807    758 k - - -
          2.68618  4.42225  2.77519  2.73123  3.46354  2.40513  3.72494  3.29354  2.67741  2.69355  4.24690  2.90347  2.73739  3.18146  2.89801  2.37887  2.77519  2.98518  4.58477  3.61503
          0.00748  5.29447  6.01681  0.61958  0.77255  0.48576  0.95510
    571   3.02034  5.49839  3.28203  2.58495  4.83325  3.52989  3.98173  4.30894  1.55730  3.79743  4.54261  2.95283  3.33251  3.08240  1.66292  2.80643  2.69100  3.48621  5.93558  3.31870    759 k - - -
          2.68618  4.42225  2.77519  2.73123  3.46354  2.40513  3.72494  3.29354  2.67741  2.69355  4.24690  2.90347  2.73739  3.18146  2.89801  2.37887  2.77519  2.98518  4.58477  3.61503
          0.00748  5.29447  6.01681  0.61958  0.77255  0.48576  0.95510
    572   3.01411  5.52571  1.93808  1.99821  4.87069  3.59862  3.97384  4.35696  2.49810  3.62010  4.56667  2.99869  2.41004  3.07051  2.38298  2.28249  2.69059  3.91635  5.95822  4.54668    760 d - - -
          2.68618  4.42225  2.77519  2.73123  3.46354  2.40513  3.72494  3.29354  2.67741  2.69355  4.24690  2.90347  2.73739  3.18146  2.89801  2.37887  2.77519  2.98518  4.58477  3.61503
          0.02112  5.29447  4.14276  0.61958  0.77255  0.48576  0.95510
    573   3.00619  4.00439  3.13612  1.92596  4.82137  2.87702  3.97094  2.94937  1.81427  3.62543  4.53133  3.00064  4.17686  3.01545  1.80545  2.97400  3.14203  3.87215  5.92631  4.52364    761 r - - -
          2.68618  4.42225  2.77519  2.73123  3.46354  2.40513  3.72494  3.29354  2.67741  2.69355  4.24690  2.90347  2.73739  3.18146  2.89801  2.37887  2.77519  2.98518  4.58477  3.61503
          0.00759  5.28093  6.00328  0.61958  0.77255  0.53539  0.88054
    574   2.69966  5.10625  3.19953  2.52841  4.19326  2.43127  4.08545  3.53407  2.78207  2.23724  2.70918  2.12430  4.26145  3.26279  3.36842  2.87796  2.78318  2.51897  5.63000  4.31988    762 n - - -
          2.68618  4.42225  2.77519  2.73123  3.46354  2.40513  3.72494  3.29354  2.67741  2.69355  4.24690  2.90347  2.73739  3.18146  2.89801  2.37887  2.77519  2.98518  4.58477  3.61503
          0.00759  5.28093  6.00328  0.61958  0.77255  0.53539  0.88054
    575   2.59024  5.47394  1.52318  2.20910  4.80116  3.61573  3.69768  4.01370  2.04583  2.67845  4.51948  3.10611  4.17881  3.07760  3.20742  2.90959  3.23743  2.95291  5.91733  4.51709    763 d - - -
          2.68618  4.42225  2.77519  2.73123  3.46354  2.40513  3.72494  3.29354  2.67741  2.69355  4.24690  2.90347  2.73739  3.18146  2.89801  2.37887  2.77519  2.98518  4.58477  3.61503
          0.03106  5.28093  3.66921  0.61958  0.77255  0.53539  0.88054
    576   2.55624  3.39031  2.81975  1.97507  4.76676  2.80193  3.96460  2.46670  2.63426  3.22942  4.49202  2.32436  3.64936  2.56150  3.19770  2.59129  3.22317  3.72246  5.89210  4.49572    764 e - - -
          2.68618  4.42225  2.77519  2.73123  3.46354  2.40513  3.72494  3.29354  2.67741  2.69355  4.24690  2.90347  2.73739  3.18146  2.89801  2.37887  2.77519  2.98518  4.58477  3.61503
          0.02937  5.25764  3.74062  0.61958  0.77255  0.53458  0.88168
    577   2.64455  5.49921  2.81155  1.62484  4.84428  3.76119  3.94883  4.33034  2.31406  3.80448  4.53993  2.37442  3.02182  3.04525  2.83100  2.16584  2.72233  3.88986  5.93184  3.88011    765 e - - -
          2.68618  4.42225  2.77519  2.73123  3.46354  2.40513  3.72494  3.29354  2.67741  2.69355  4.24690  2.90347  2.73739  3.18146  2.89801  2.37887  2.77519  2.98518  4.58477  3.61503
          0.26295  5.25035  1.48732  0.61958  0.77255  0.63709  0.75254
    578   2.88494  5.22829  2.59006  2.53681  4.51508  2.48237  3.88411  3.01199  2.65260  3.51140  4.29179  2.74623  4.07722  3.00658  3.13260  2.25575  1.76241  3.23492  5.70583  4.33586    766 t - - -
          2.68618  4.42225  2.77519  2.73123  3.46354  2.40513  3.72494  3.29354  2.67741  2.69355  4.24690  2.90347  2.73739  3.18146  2.89801  2.37887  2.77519  2.98518  4.58477  3.61503
          0.01009  4.99748  5.71983  0.61958  0.77255  1.16512  0.37380
    579   2.71709  5.43262  2.95832  1.97777  4.77447  3.66244  2.96832  4.26168  2.45893  3.73611  4.47620  1.77386  4.07064  2.06376  3.11234  2.50687  3.15152  3.82193  5.86482  4.44984    767 n - - -
          2.68618  4.42225  2.77519  2.73123  3.46354  2.40513  3.72494  3.29354  2.67741  2.69355  4.24690  2.90347  2.73739  3.18146  2.89801  2.37887  2.77519  2.98518  4.58477  3.61503
          0.01009  4.99748  5.71983  0.61958  0.77255  1.16512  0.37380
    580   2.81895  5.36399  2.10276  2.44485  4.69953  2.62369  3.84120  3.11889  2.34594  3.66523  4.40730  2.45587  4.04620  2.94075  2.77840  2.30926  2.48056  3.52894  5.80244  4.39719    768 d - - -
          2.68618  4.42225  2.77519  2.73123  3.46354  2.40513  3.72494  3.29354  2.67741  2.69355  4.24690  2.90347  2.73739  3.18146  2.89801  2.37887  2.77519  2.98518  4.58477  3.61503
          0.03814  4.99748  3.48443  0.61958  0.77255  1.16512  0.37380
    581   2.84750  4.93404  2.82432  2.81267  4.14313  3.73483  3.95596  2.80204  2.80012  3.18246  3.48768  3.20736  3.05507  3.14115  3.24417  1.72048  1.93888  2.98410  5.46913  4.16528    769 s - - -
          2.68618  4.42225  2.77519  2.73123  3.46354  2.40513  3.72494  3.29354  2.67741  2.69355  4.24690  2.90347  2.73739  3.18146  2.89801  2.37887  2.77519  2.98518  4.58477  3.61503
          0.04477  4.96971  3.30113  0.61958  0.77255  1.20344  0.35690
    582   2.85522  5.29614  2.13501  2.37426  2.38178  3.63685  3.82934  4.07923  2.00323  3.47991  4.34465  2.54468  3.65581  2.93599  3.00710  2.71653  3.08662  3.67139  5.74583  3.15077    770 k - - -
          2.68618  4.42225  2.77519  2.73123  3.46354  2.40513  3.72494  3.29354  2.67741  2.69355  4.24690  2.90347  2.73739  3.18146  2.89801  2.37887  2.77519  2.98518  4.58477  3.61503
          0.04734  4.93566  3.24282  0.61958  0.77255  1.24714  0.33873
    583   2.48824  5.23226  3.02410  2.15771  2.45278  3.62978  3.82319  3.98680  2.57915  3.16831  4.28535  2.45937  3.03061  2.43383  3.06305  2.29596  3.06924  3.59817  5.69325  4.09515    771 e - - -
          2.68640  4.42247  2.77532  2.73127  3.46302  2.40534  3.72516  3.29097  2.67721  2.69360  4.24711  2.90368  2.73745  3.18168  2.89822  2.37908  2.77541  2.98509  4.58499  3.61495
          0.90223  0.52642  5.62180  0.05552  2.91864  0.18891  1.75945
    584   2.77311  5.58088  1.90757  1.47138  4.92359  2.94462  4.01437  4.41208  2.66908  3.88511  4.62459  2.90475  4.21376  3.11410  2.16474  3.02002  2.86435  3.97072  6.01294  4.59631    773 e - - -
          2.68618  4.42225  2.77519  2.73123  3.46354  2.40513  3.72494  3.29354  2.67741  2.69355  4.24690  2.90347  2.73739  3.18146  2.89801  2.37887  2.77519  2.98518  4.58477  3.61503
          0.00748  5.29447  6.01681  0.61958  0.77255  0.48576  0.95510
    585   3.01050  3.85493  3.29186  1.80072  4.75488  3.73299  3.55674  3.38786  2.68011  3.73326  4.49085  2.06243  4.18978  3.02555  2.59254  1.99643  2.71905  3.32261  5.89391  3.79679    774 e - - -
          2.68618  4.42225  2.77519  2.73123  3.46354  2.40513  3.72494  3.29354  2.67741  2.69355  4.24690  2.90347  2.73739  3.18146  2.89801  2.37887  2.77519  2.98518  4.58477  3.61503
          0.00748  5.29447  6.01681  0.61958  0.77255  0.48576  0.95510
    586   1.74862  5.48187  3.27353  2.14727  4.81116  2.13987  3.97837  4.07307  2.38864  3.45629  4.52686  2.47798  4.18271  2.97171  3.05824  2.87018  2.61680  3.47779  5.92420  4.52313    775 a - - -
          2.68618  4.42225  2.77519  2.73123  3.46354  2.40513  3.72494  3.29354  2.67741  2.69355  4.24690  2.90347  2.73739  3.18146  2.89801  2.37887  2.77519  2.98518  4.58477  3.61503
          0.00748  5.29447  6.01681  0.61958  0.77255  0.48576  0.95510
    587   2.15243  5.14506  3.47388  2.91510  4.36271  3.87163  4.08101  2.70455  2.59367  3.39415  4.22226  1.70567  2.74773  3.24971  2.80550  2.83646  3.25351  2.75127  5.66281  3.14980    776 n - - -
          2.68618  4.42225  2.77519  2.73123  3.46354  2.40513  3.72494  3.29354  2.67741  2.69355  4.24690  2.90347  2.73739  3.18146  2.89801  2.37887  2.77519  2.98518  4.58477  3.61503
          0.00748  5.29447  6.01681  0.61958  0.77255  0.48576  0.95510
    588   2.74602  4.84882  3.78191  3.21742  2.45373  3.79520  3.68505  2.62208  3.14856  2.64678  3.94689  3.65862  2.40286  3.32873  2.20482  1.84820  3.26769  3.03793  5.41783  4.16595    777 s - - -
          2.68618  4.42225  2.77519  2.73123  3.46354  2.40513  3.72494  3.29354  2.67741  2.69355  4.24690  2.90347  2.73739  3.18146  2.89801  2.37887  2.77519  2.98518  4.58477  3.61503
          0.00748  5.29447  6.01681  0.61958  0.77255  0.48576  0.95510
    589   3.02502  5.42551  1.83618  1.59896  4.72602  3.80907  4.00716  3.80012  2.70058  2.21524  4.47865  3.04453  4.20548  3.12065  3.25032  2.98123  2.68938  3.79206  5.88520  3.30016    778 e - - -
          2.68992  4.42166  2.77904  2.72485  3.46846  2.40862  3.73026  3.28955  2.66771  2.69450  4.24934  2.90192  2.74016  3.18306  2.89877  2.37773  2.77473  2.98608  4.57833  3.61519
          1.63490  0.91494  0.90513  3.18560  0.04223  0.48576  0.95510
    590   2.61131  5.28955  2.38729  1.51893  4.61882  3.43417  3.77458  3.01113  2.25122  3.58805  4.33577  3.04639  3.97556  2.73221  3.01399  2.64305  2.86682  3.67190  5.73095  4.32649    822 e - - -
          2.68618  4.42225  2.77519  2.73123  3.46354  2.40513  3.72494  3.29354  2.67741  2.69355  4.24690  2.90347  2.73739  3.18146  2.89801  2.37887  2.77519  2.98518  4.58477  3.61503
          0.01255  4.78022  5.50256  0.61958  0.77255  1.41077  0.27966
    591   2.21054  4.64268  3.50401  2.18770  3.80213  3.72967  3.96795  2.40801  2.91232  2.21629  3.74017  2.81432  4.11338  3.23327  3.30905  2.59789  2.78936  2.48568  5.20949  3.95120    823 e - - -
          2.68618  4.42225  2.77519  2.73123  3.46354  2.40513  3.72494  3.29354  2.67741  2.69355  4.24690  2.90347  2.73739  3.18146  2.89801  2.37887  2.77519  2.98518  4.58477  3.61503
          0.01255  4.78022  5.50256  0.61958  0.77255  1.41077  0.27966
    592   2.79934  4.85151  3.30312  2.74404  3.93375  3.66536  3.88075  2.98647  2.39785  2.90685  2.93575  2.10173  4.05358  3.06871  3.16198  1.74441  3.03106  3.16032  5.38256  4.08118    824 s - - -
          2.68618  4.42225  2.77519  2.73123  3.46354  2.40513  3.72494  3.29354  2.67741  2.69355  4.24690  2.90347  2.73739  3.18146  2.89801  2.37887  2.77519  2.98518  4.58477  3.61503
          0.01555  4.78022  4.95618  0.61958  0.77255  1.41077  0.27966
    593   2.79504  4.00740  3.11640  1.85147  3.72423  3.59648  3.79268  3.27188  2.09664  3.40736  4.18982  1.88763  3.98901  2.91615  3.03424  2.70677  3.02636  3.48528  5.60423  4.23739    825 e - - -
          2.68618  4.42225  2.77519  2.73123  3.46354  2.40513  3.72494  3.29354  2.67741  2.69355  4.24690  2.90347  2.73739  3.18146  2.89801  2.37887  2.77519  2.98518  4.58477  3.61503
          0.01259  4.77725  5.49960  0.61958  0.77255  1.41342  0.27880
    594   2.60469  5.27864  2.06459  2.49758  4.61114  3.57149  3.19671  4.08794  2.31841  3.57810  4.32355  2.02472  3.96745  2.86437  2.49888  2.76662  2.86281  3.00158  5.71838  4.31545    826 n - - -
          2.68618  4.42225  2.77519  2.73123  3.46354  2.40513  3.72494  3.29354  2.67741  2.69355  4.24690  2.90347  2.73739  3.18146  2.89801  2.37887  2.77519  2.98518  4.58477  3.61503
          0.01259  4.77725  5.49960  0.61958  0.77255  1.41342  0.27880
    595   2.79403  4.28371  2.05619  2.73956  2.92078  3.48797  3.67400  3.29459  2.81267  2.72805  2.52572  2.89558  3.15988  3.14399  3.23400  2.91467  3.02558  2.60385  5.28558  4.00744    827 d - - -
          2.68618  4.42225  2.77519  2.73123  3.46354  2.40513  3.72494  3.29354  2.67741  2.69355  4.24690  2.90347  2.73739  3.18146  2.89801  2.37887  2.77519  2.98518  4.58477  3.61503
          0.01259  4.77725  5.49960  0.61958  0.77255  1.41342  0.27880
    596   2.79464  5.19843  2.18915  2.01851  3.03211  3.58272  3.77654  3.95854  2.12941  2.45542  4.25070  3.06848  3.97658  2.74170  2.93804  2.64236  3.02598  3.45255  5.65679  4.27268    828 e - - -
          2.68618  4.42225  2.77519  2.73123  3.46354  2.40513  3.72494  3.29354  2.67741  2.69355  4.24690  2.90347  2.73739  3.18146  2.89801  2.37887  2.77519  2.98518  4.58477  3.61503
          0.01259  4.77725  5.49960  0.61958  0.77255  1.41342  0.27880
    597   2.01850  4.38945  3.98066  3.42226  3.53032  3.13934  4.16108  2.88498  3.34468  1.38199  3.52938  3.72476  3.96146  3.61157  3.61395  2.77091  3.04638  2.67367  5.01480  2.79990    829 l - - -
          2.68618  4.42225  2.77519  2.73123  3.46354  2.40513  3.72494  3.29354  2.67741  2.69355  4.24690  2.90347  2.73739  3.18146  2.89801  2.37887  2.77519  2.98518  4.58477  3.61503
          0.01259  4.77725  5.49960  0.61958  0.77255  1.10414  0.40271
    598   2.65103  4.84857  3.39275  2.82854  4.04022  3.28203  3.72649  3.42836  2.69381  2.04774  2.86437  3.31544  4.10927  1.76372  2.60978  2.94247  3.07597  3.15418  4.87509  4.09521    830 q - - -
          2.68618  4.42225  2.77519  2.73123  3.46354  2.40513  3.72494  3.29354  2.67741  2.69355  4.24690  2.90347  2.73739  3.18146  2.89801  2.37887  2.77519  2.98518  4.58477  3.61503
          0.01145  4.87148  5.59382  0.61958  0.77255  1.31026  0.31437
    599   2.83007  5.31113  1.93375  2.35427  4.64419  2.77012  3.79535  3.40528  2.20875  3.61101  4.35537  3.01848  4.00017  2.89602  2.32722  2.79778  2.39290  3.49272  5.75078  4.34751    831 d - - -
          2.68618  4.42225  2.77519  2.73123  3.46354  2.40513  3.72494  3.29354  2.67741  2.69355  4.24690  2.90347  2.73739  3.18146  2.89801  2.37887  2.77519  2.98518  4.58477  3.61503
          0.01142  4.87418  5.59653  0.61958  0.77255  1.31819  0.31145
    600   2.94114  5.46603  1.66433  1.59263  4.80025  3.27450  3.70934  4.29139  2.16658  3.76646  4.51549  2.96258  4.06443  2.98462  3.15940  2.74978  3.17934  3.85201  5.89854  3.65072    832 e - - -
          2.68618  4.42225  2.77519  2.73123  3.46354  2.40513  3.72494  3.29354  2.67741  2.69355  4.24690  2.90347  2.73739  3.18146  2.89801  2.37887  2.77519  2.98518  4.58477  3.61503
          0.01142  4.87418  5.59653  0.61958  0.77255  1.31819  0.31145
    601   2.77631  4.88596  2.82451  2.78668  4.09769  2.46455  3.92885  3.49338  2.77966  3.13967  2.30360  3.28275  4.09273  3.11834  3.22172  1.88115  2.76358  3.20614  5.42892  2.92765    833 s - - -
          2.68618  4.42225  2.77519  2.73123  3.46354  2.40513  3.72494  3.29354  2.67741  2.69355  4.24690  2.90347  2.73739  3.18146  2.89801  2.37887  2.77519  2.98518  4.58477  3.61503
          0.01142  4.87418  5.59653  0.61958  0.77255  1.31819  0.31145
    602   3.15814  5.73548  1.78055  1.23760  5.05716  3.67250  4.03989  4.56647  2.01650  4.03076  4.80608  3.12611  4.18854  3.16516  3.43202  2.49161  3.41216  4.11804  6.16325  4.70004    834 e - - -
          2.68618  4.42225  2.77519  2.73123  3.46354  2.40513  3.72494  3.29354  2.67741  2.69355  4.24690  2.90347  2.73739  3.18146  2.89801  2.37887  2.77519  2.98518  4.58477  3.61503
          0.01142  4.87418  5.59653  0.61958  0.77255  1.31819  0.31145
    603   2.49820  5.20947  2.70130  2.57540  4.50510  3.62293  3.81682  3.89465  2.40285  3.49361  2.27530  2.30631  4.01565  2.93247  2.68037  2.07462  3.06005  3.31528  5.67380  4.29559    835 s - - -
          2.68618  4.42225  2.77519  2.73123  3.46354  2.40513  3.72494  3.29354  2.67741  2.69355  4.24690  2.90347  2.73739  3.18146  2.89801  2.37887  2.77519  2.98518  4.58477  3.61503
          0.01142  4.87418  5.59653  0.61958  0.77255  1.31819  0.31145
    604   2.98290  4.61339  3.97604  2.63439  2.73525  3.98197  4.21314  3.00076  3.24364  1.09485  3.60875  3.77070  4.35022  3.60099  2.60822  3.25485  3.21123  2.84149  5.14180  3.90417    836 l - - -
          2.68618  4.42225  2.77519  2.73123  3.46354  2.40513  3.72494  3.29354  2.67741  2.69355  4.24690  2.90347  2.73739  3.18146  2.89801  2.37887  2.77519  2.98518  4.58477  3.61503
          0.01142  4.87418  5.59653  0.61958  0.77255  1.31819  0.31145
    605   2.91904  5.27962  3.09821  2.22716  4.60739  2.36011  3.89946  4.05524  2.19696  3.59255  4.37463  3.16444  1.60077  3.02320  3.11714  2.90691  3.15996  3.09411  5.77068  4.39732    837 p - - -
          2.68618  4.42225  2.77519  2.73123  3.46354  2.40513  3.72494  3.29354  2.67741  2.69355  4.24690  2.90347  2.73739  3.18146  2.89801  2.37887  2.77519  2.98518  4.58477  3.61503
          0.01142  4.87418  5.59653  0.61958  0.77255  1.09003  0.40978
    606   2.38906  5.32385  3.13429  2.58030  4.66381  3.64170  3.83341  4.13516  2.22515  3.63050  4.38034  2.59638  3.19806  2.93666  2.06254  1.76824  2.85456  3.71489  5.77363  4.37881    838 s - - -
          2.68618  4.42225  2.77519  2.73123  3.46354  2.40513  3.72494  3.29354  2.67741  2.69355  4.24690  2.90347  2.73739  3.18146  2.89801  2.37887  2.77519  2.98518  4.58477  3.61503
          0.01073  4.93566  5.65801  0.61958  0.77255  1.24714  0.33873
    607   3.06272  5.53449  2.65021  2.68457  4.90472  3.75238  3.92904  4.36731  1.41521  3.82216  4.58706  1.72587  4.16804  3.03630  2.19109  3.01654  3.28674  3.94301  5.92454  4.55360    839 k - - -
          2.68618  4.42225  2.77519  2.73123  3.46354  2.40513  3.72494  3.29354  2.67741  2.69355  4.24690  2.90347  2.73739  3.18146  2.89801  2.37887  2.77519  2.98518  4.58477  3.61503
          0.01073  4.93566  5.65801  0.61958  0.77255  1.24714  0.33873
    608   2.88565  4.46929  4.03699  3.46245  3.59320  3.92696  4.21288  2.80688  2.60600  1.58385  3.58203  3.78391  4.30465  3.65146  3.65025  2.58207  2.03938  2.01370  5.07928  3.86997    840 l - - -
          2.68618  4.42225  2.77519  2.73123  3.46354  2.40513  3.72494  3.29354  2.67741  2.69355  4.24690  2.90347  2.73739  3.18146  2.89801  2.37887  2.77519  2.98518  4.58477  3.61503
          0.01073  4.93566  5.65801  0.61958  0.77255  1.24714  0.33873
    609   2.91423  4.34968  4.52264  3.93272  2.81243  2.70043  2.49496  2.26310  3.78504  1.33560  3.45617  4.06989  4.40167  3.97596  3.91210  3.33201  3.14604  2.59861  4.89533  3.15417    841 l - - -
          2.68618  4.42225  2.77519  2.73123  3.46354  2.40513  3.72494  3.29354  2.67741  2.69355  4.24690  2.90347  2.73739  3.18146  2.89801  2.37887  2.77519  2.98518  4.58477  3.61503
          0.01073  4.93566  5.65801  0.61958  0.77255  0.19808  1.71647
    610   3.13248  4.51170  5.02116  4.41544  3.60526  4.30680  4.64376  1.43544  4.22116  1.51338  2.41510  3.16564  4.66592  4.36855  4.26033  2.96832  3.36548  2.07595  5.15560  3.97892    842 i - - -
          2.68618  4.42225  2.77519  2.73123  3.46354  2.40513  3.72494  3.29354  2.67741  2.69355  4.24690  2.90347  2.73739  3.18146  2.89801  2.37887  2.77519  2.98518  4.58477  3.61503
          0.00748  5.29447  6.01681  0.61958  0.77255  0.48576  0.95510
    611   2.52901  4.51151  4.71429  4.12086  3.61741  4.20739  4.53024  1.51436  3.97338  2.45406  3.43144  4.25755  3.07050  4.16580  4.09811  2.70255  1.74114  2.16776  5.13865  3.95305    843 i - - -
          2.68618  4.42225  2.77519  2.73123  3.46354  2.40513  3.72494  3.29354  2.67741  2.69355  4.24690  2.90347  2.73739  3.18146  2.89801  2.37887  2.77519  2.98518  4.58477  3.61503
          0.00748  5.29447  6.01681  0.61958  0.77255  0.48576  0.95510
    612   3.26669  5.66217  2.54795  1.08499  3.76462  3.28434  4.19955  4.40423  3.04781  3.93542  4.73532  3.39397  4.37809  3.34834  3.55468  3.23271  3.51078  4.02441  6.02648  1.71967    844 e - - -
          2.68631  4.42238  2.77533  2.73087  3.46367  2.40526  3.72508  3.29367  2.67754  2.69368  4.24475  2.90255  2.73753  3.18160  2.89814  2.37900  2.77533  2.98532  4.58490  3.61467
          0.21608  1.65084  6.01681  0.32642  1.27835  0.48576  0.95510
    613   3.05760  4.66218  3.03110  3.58194  1.76707  4.08717  4.35950  2.38694  3.51505  2.86542  3.77302  3.91984  4.46453  3.78784  3.80788  1.72546  2.19522  2.92516  5.24622  3.19605    847 s - - -
          2.68618  4.42225  2.77519  2.73123  3.46354  2.40513  3.72494  3.29354  2.67741  2.69355  4.24690  2.90347  2.73739  3.18146  2.89801  2.37887  2.77519  2.98518  4.58477  3.61503
          0.00748  5.29447  6.01681  0.61958  0.77255  0.48576  0.95510
    614   3.01818  5.52815  2.75197  2.34697  4.87413  3.78850  3.97552  3.40281  2.27767  3.83281  4.56912  2.43749  4.18300  1.63654  1.98927  2.73459  3.24912  3.91940  5.95918  4.54939    848 q - - -
          2.68618  4.42225  2.77519  2.73123  3.46354  2.40513  3.72494  3.29354  2.67741  2.69355  4.24690  2.90347  2.73739  3.18146  2.89801  2.37887  2.77519  2.98518  4.58477  3.61503
          0.00748  5.29447  6.01681  0.61958  0.77255  0.48576  0.95510
    615   2.67951  5.32437  2.15840  2.79629  3.33112  3.82308  3.52186  3.05747  2.79358  3.59737  4.38546  2.58210  4.21441  3.14822  2.83504  1.48831  3.24575  3.30040  5.80427  4.00910    849 s - - -
          2.68618  4.42225  2.77519  2.73123  3.46354  2.40513  3.72494  3.29354  2.67741  2.69355  4.24690  2.90347  2.73739  3.18146  2.89801  2.37887  2.77519  2.98518  4.58477  3.61503
          0.00748  5.29447  6.01681  0.61958  0.77255  0.48576  0.95510
    616   2.76722  4.95857  2.86450  3.10414  4.13224  3.94449  4.17905  2.95837  3.08355  1.07354  4.05332  2.81859  4.33345  3.41463  2.85465  2.77142  3.27620  3.25295  5.51448  4.24216    850 l - - -
          2.68618  4.42225  2.77519  2.73123  3.46354  2.40513  3.72494  3.29354  2.67741  2.69355  4.24690  2.90347  2.73739  3.18146  2.89801  2.37887  2.77519  2.98518  4.58477  3.61503
          0.00748  5.29447  6.01681  0.61958  0.77255  0.48576  0.95510
    617   3.18096  4.96436  5.75586  5.22111  4.26186  5.12931  5.63872  1.10768  5.09042  2.41938  3.08245  5.28805  5.41838  5.28038  5.17059  4.49654  3.10734  1.01641  6.06567  4.86755    851 v - - -
          2.68618  4.42225  2.77519  2.73123  3.46354  2.40513  3.72494  3.29354  2.67741  2.69355  4.24690  2.90347  2.73739  3.18146  2.89801  2.37887  2.77519  2.98518  4.58477  3.61503
          0.00748  5.29447  6.01681  0.61958  0.77255  0.48576  0.95510
    618   2.98852  4.50121  5.03461  4.42843  2.78478  4.30192  4.64296  1.86089  4.23099  2.67112  2.99849  4.44545  3.22410  4.37650  4.26423  2.96749  3.35849  1.02973  5.15181  3.97340    852 v - - -
          2.68618  4.42225  2.77519  2.73123  3.46354  2.40513  3.72494  3.29354  2.67741  2.69355  4.24690  2.90347  2.73739  3.18146  2.89801  2.37887  2.77519  2.98518  4.58477  3.61503
          0.00748  5.29447  6.01681  0.61958  0.77255  0.48576  0.95510
    619   3.00924  4.42436  3.17308  2.54518  4.85728  3.67200  3.97069  3.87649  2.27590  3.81854  4.55558  2.70082  3.12148  2.15821  1.79418  2.00128  3.02126  3.90383  5.94810  4.53877    853 r - - -
          2.68618  4.42225  2.77519  2.73123  3.46354  2.40513  3.72494  3.29354  2.67741  2.69355  4.24690  2.90347  2.73739  3.18146  2.89801  2.37887  2.77519  2.98518  4.58477  3.61503
          0.00748  5.29447  6.01681  0.61958  0.77255  0.48576  0.95510
    620   3.01165  3.41723  1.89846  2.18398  4.86926  3.38569  3.23885  4.35560  2.34212  3.82903  4.56435  2.10812  4.17775  2.80397  2.22677  2.92632  3.17619  3.91462  5.95580  4.54448    854 d - - -
          2.68618  4.42225  2.77519  2.73123  3.46354  2.40513  3.72494  3.29354  2.67741  2.69355  4.24690  2.90347  2.73739  3.18146  2.89801  2.37887  2.77519  2.98518  4.58477  3.61503
          0.03554  5.29447  3.51003  0.61958  0.77255  0.48576  0.95510
    621   2.70752  4.78081  3.84610  3.27996  3.59221  3.37954  4.23662  2.73958  2.70568  2.47764  3.02518  3.70109  2.58472  3.54794  2.18320  2.06977  2.71396  2.82123  4.33708  3.94906    855 s - - -
          2.68618  4.42225  2.77519  2.73123  3.46354  2.40513  3.72494  3.29354  2.67741  2.69355  4.24690  2.90347  2.73739  3.18146  2.89801  2.37887  2.77519  2.98518  4.58477  3.61503
          0.00770  5.26662  5.98897  0.61958  0.77255  0.47692  0.96941
    622   2.80554  5.45201  3.28035  2.39672  3.58198  3.42269  3.80015  3.47075  2.55082  3.64900  4.49959  2.37552  3.38028  2.92904  2.48988  1.95288  2.13986  3.19754  5.90059  4.50590    856 s - - -
          2.68618  4.42225  2.77519  2.73123  3.46354  2.40513  3.72494  3.29354  2.67741  2.69355  4.24690  2.90347  2.73739  3.18146  2.89801  2.37887  2.77519  2.98518  4.58477  3.61503
          0.00755  5.28545  6.00780  0.61958  0.77255  0.46543  0.98850
    623   2.69064  4.81123  3.41441  2.85652  4.46507  3.05231  3.05810  2.87471  2.74644  2.81201  3.48558  2.89927  3.71809  2.55277  2.65552  1.96701  2.63005  3.25825  5.72660  3.33861    857 s - - -
          2.68618  4.42225  2.77519  2.73123  3.46354  2.40513  3.72494  3.29354  2.67741  2.69355  4.24690  2.90347  2.73739  3.18146  2.89801  2.37887  2.77519  2.98518  4.58477  3.61503
          0.00748  5.29447  6.01681  0.61958  0.77255  0.48576  0.95510
    624   2.17760  5.32884  3.35093  2.79393  3.88660  3.82210  4.01890  3.36231  2.68765  3.05422  4.38953  2.57076  2.68811  3.01607  2.07045  2.05023  2.59431  3.67980  5.80777  4.44566    858 s - - -
          2.68618  4.42225  2.77519  2.73123  3.46354  2.40513  3.72494  3.29354  2.67741  2.69355  4.24690  2.90347  2.73739  3.18146  2.89801  2.37887  2.77519  2.98518  4.58477  3.61503
          0.00748  5.29447  6.01681  0.61958  0.77255  0.48576  0.95510
    625   2.60195  4.31445  3.21711  2.77658  4.64350  3.81471  4.00973  3.82783  2.71952  2.77187  4.41793  1.61179  4.20645  2.42316  2.58771  2.29751  2.80985  3.10902  5.83206  4.46200    859 n - - -
          2.68618  4.42225  2.77519  2.73123  3.46354  2.40513  3.72494  3.29354  2.67741  2.69355  4.24690  2.90347  2.73739  3.18146  2.89801  2.37887  2.77519  2.98518  4.58477  3.61503
          0.00748  5.29447  6.01681  0.61958  0.77255  0.48576  0.95510
    626   2.69005  5.51374  2.68939  2.38421  4.85660  3.78287  3.64976  4.11801  2.53973  3.02692  4.14546  2.11412  2.64374  2.69547  3.10699  1.95305  2.62271  3.90319  5.94774  4.53812    860 s - - -
          2.68618  4.42225  2.77519  2.73123  3.46354  2.40513  3.72494  3.29354  2.67741  2.69355  4.24690  2.90347  2.73739  3.18146  2.89801  2.37887  2.77519  2.98518  4.58477  3.61503
          0.00748  5.29447  6.01681  0.61958  0.77255  0.48576  0.95510
    627   2.76885  4.25677  4.41720  3.83430  3.46312  3.56070  4.43557  2.35304  3.72993  2.17125  3.67480  3.70135  4.41400  3.96569  2.60953  1.86762  2.43340  1.81223  5.16933  3.97266    861 v - - -
          2.68618  4.42225  2.77519  2.73123  3.46354  2.40513  3.72494  3.29354  2.67741  2.69355  4.24690  2.90347  2.73739  3.18146  2.89801  2.37887  2.77519  2.98518  4.58477  3.61503
          0.00748  5.29447  6.01681  0.61958  0.77255  0.48576  0.95510
    628   2.81080  4.41629  2.77567  2.80453  2.72984  2.36316  3.18790  3.61963  2.80120  3.26041  4.37190  3.17958  3.87389  3.04134  2.70963  1.81621  2.51324  3.48936  5.79268  4.43530    862 s - - -
          2.68618  4.42225  2.77519  2.73123  3.46354  2.40513  3.72494  3.29354  2.67741  2.69355  4.24690  2.90347  2.73739  3.18146  2.89801  2.37887  2.77519  2.98518  4.58477  3.61503
          0.00748  5.29447  6.01681  0.61958  0.77255  0.48576  0.95510
    629   2.79567  4.49098  4.19914  4.11810  3.20136  3.77230  4.11245  2.22296  3.96589  2.32801  2.76737  4.24608  4.55897  4.15367  4.08234  1.82337  2.05278  1.85959  5.10725  3.92272    863 s - - -
          2.68618  4.42225  2.77519  2.73123  3.46354  2.40513  3.72494  3.29354  2.67741  2.69355  4.24690  2.90347  2.73739  3.18146  2.89801  2.37887  2.77519  2.98518  4.58477  3.61503
          0.00748  5.29447  6.01681  0.61958  0.77255  0.48576  0.95510
    630   2.61904  5.43583  3.15977  2.73886  4.74686  3.79856  3.98970  3.78321  2.39893  3.72656  3.09016  1.68918  4.19126  2.55755  3.22541  2.14242  2.23871  3.57211  5.88971  4.50047    864 n - - -
          2.68618  4.42225  2.77519  2.73123  3.46354  2.40513  3.72494  3.29354  2.67741  2.69355  4.24690  2.90347  2.73739  3.18146  2.89801  2.37887  2.77519  2.98518  4.58477  3.61503
          0.03094  5.29447  3.67126  0.61958  0.77255  0.48576  0.95510
    631   2.56096  5.50788  2.42864  1.98139  4.85307  3.07439  3.95769  4.33913  2.37091  3.57323  3.86408  2.43436  3.23453  2.62248  3.18519  2.30439  2.47389  3.66736  5.94049  4.52945    865 e - - -
          2.68618  4.42225  2.77519  2.73123  3.46354  2.40513  3.72494  3.29354  2.67741  2.69355  4.24690  2.90347  2.73739  3.18146  2.89801  2.37887  2.77519  2.98518  4.58477  3.61503
          0.00766  5.27119  5.99354  0.61958  0.77255  0.46475  0.98965
    632   2.95780  5.49041  1.72852  2.34938  4.82189  3.36373  3.97799  3.15589  2.57480  3.78991  4.53489  2.11948  4.18199  3.07907  3.21030  2.13088  3.11627  3.65566  5.93119  3.11846    866 d - - -
          2.68618  4.42225  2.77519  2.73123  3.46354  2.40513  3.72494  3.29354  2.67741  2.69355  4.24690  2.90347  2.73739  3.18146  2.89801  2.37887  2.77519  2.98518  4.58477  3.61503
          0.06237  5.28935  2.89278  0.61958  0.77255  0.50488  0.92527
    633   2.52062  5.42436  3.10742  2.34481  4.74076  2.37402  3.62897  3.52580  2.70675  3.71736  4.47282  2.23089  4.16126  2.85939  3.19452  2.40231  3.08835  3.79953  5.87455  2.02694    867 y - - -
          2.68618  4.42225  2.77519  2.73123  3.46354  2.40513  3.72494  3.29354  2.67741  2.69355  4.24690  2.90347  2.73739  3.18146  2.89801  2.37887  2.77519  2.98518  4.58477  3.61503
          0.00795  5.23493  5.95727  0.61958  0.77255  0.68363  0.70276
    634   2.87305  4.46180  3.44099  2.32394  4.37968  1.59808  4.05855  2.92076  2.87373  3.40784  4.23083  3.39382  4.23116  3.22150  2.85801  1.78307  3.23054  3.15978  5.66837  4.34652    868 g - - -
          2.68576  4.42231  2.77526  2.73130  3.46360  2.40519  3.72485  3.29360  2.67747  2.69361  4.24696  2.90353  2.73746  3.18153  2.89807  2.37893  2.77480  2.98525  4.58483  3.61509
          0.45466  2.04228  1.44561  0.15314  1.95202  0.37936  1.15296
    635   2.93808  5.45631  2.32436  2.17435  4.80003  2.40168  3.76304  4.28835  2.35838  3.70937  4.49925  2.21612  4.09059  1.88094  2.91249  2.89566  3.17124  3.84660  5.88737  4.47162    870 q - - -
          2.68618  4.42225  2.77519  2.73123  3.46354  2.40513  3.72494  3.29354  2.67741  2.69355  4.24690  2.90347  2.73739  3.18146  2.89801  2.37887  2.77519  2.98518  4.58477  3.61503
          0.00960  5.04659  5.76893  0.61958  0.77255  0.26488  1.45801
    636   2.90633  3.53108  2.90460  2.63874  3.39614  4.00275  4.25237  2.91681  3.08527  1.90467  3.88084  3.72249  4.38286  3.32431  3.01711  2.70684  2.66153  1.74109  5.35754  4.11853    871 v - - -
          2.68618  4.42225  2.77519  2.73123  3.46354  2.40513  3.72494  3.29354  2.67741  2.69355  4.24690  2.90347  2.73739  3.18146  2.89801  2.37887  2.77519  2.98518  4.58477  3.61503
          0.00757  5.28349  6.00584  0.61958  0.77255  0.52624  0.89360
    637   2.47235  5.39706  3.30580  2.37351  4.69532  2.71364  3.57701  2.79064  1.71932  3.24600  4.45035  2.88096  3.34855  2.90985  3.23219  2.99336  2.83947  2.54164  5.85882  4.47806    872 k - - -
          2.68618  4.42225  2.77519  2.73123  3.46354  2.40513  3.72494  3.29354  2.67741  2.69355  4.24690  2.90347  2.73739  3.18146  2.89801  2.37887  2.77519  2.98518  4.58477  3.61503
          0.00757  5.28349  6.00584  0.61958  0.77255  0.46126  0.99558
    638   3.35790  5.92690  2.48528  2.30885  5.25360  3.91281  2.95667  4.75901  2.64171  4.22190  4.98915  0.89863  4.40945  2.69581  3.60162  3.28274  3.60695  4.31087  6.35062  4.89758    873 n - - -
          2.68618  4.42225  2.77519  2.73123  3.46354  2.40513  3.72494  3.29354  2.67741  2.69355  4.24690  2.90347  2.73739  3.18146  2.89801  2.37887  2.77519  2.98518  4.58477  3.61503
          0.00748  5.29447  6.01681  0.61958  0.77255  0.48576  0.95510
    639   3.15445  5.42747  2.65429  2.05115  1.11084  3.89359  4.13764  4.11036  2.72853  3.68774  4.49909  3.40001  4.32181  2.92968  3.43749  3.15882  3.39104  3.76930  5.86600  3.31677    874 f - - -
          2.68618  4.42225  2.77519  2.73123  3.46354  2.40513  3.72494  3.29354  2.67741  2.69355  4.24690  2.90347  2.73739  3.18146  2.89801  2.37887  2.77519  2.98518  4.58477  3.61503
          0.00748  5.29447  6.01681  0.61958  0.77255  0.48576  0.95510
    640   3.22836  5.69700  2.67910  2.87381  5.06994  3.93795  4.10075  4.53108  0.87320  3.98611  4.74781  3.40661  4.34390  2.86300  2.71509  2.25229  3.45093  4.10646  6.08821  4.72014    875 k - - -
          2.68618  4.42225  2.77519  2.73123  3.46354  2.40513  3.72494  3.29354  2.67741  2.69355  4.24690  2.90347  2.73739  3.18146  2.89801  2.37887  2.77519  2.98518  4.58477  3.61503
          0.00748  5.29447  6.01681  0.61958  0.77255  0.48576  0.95510
    641   3.10100  3.47489  3.43270  2.86346  4.84868  2.94409  4.06525  4.29817  1.61287  3.80742  4.57667  3.38668  4.27618  3.17743  1.51245  2.16441  2.91852  3.89638  5.95561  4.59571    876 r - - -
          2.68587  4.42236  2.77531  2.73134  3.46365  2.40492  3.72506  3.29365  2.67752  2.69366  4.24701  2.90358  2.73751  3.18158  2.89812  2.37867  2.77531  2.98473  4.58488  3.61514
          0.06091  2.87081  6.01681  1.17769  0.36816  0.48576  0.95510
    642   5.51328  6.51205  6.22500  6.24775  0.10028  5.56439  5.25744  5.17834  6.20374  4.27662  5.73530  5.89568  6.07526  6.07755  6.01539  5.61944  5.84723  5.21889  5.35102  3.66092    881 F - - -
          2.68618  4.42225  2.77519  2.73123  3.46354  2.40513  3.72494  3.29354  2.67741  2.69355  4.24690  2.90347  2.73739  3.18146  2.89801  2.37887  2.77519  2.98518  4.58477  3.61503
          0.00748  5.29447  6.01681  0.61958  0.77255  0.48576  0.95510
    643   3.44042  5.80997  3.76420  3.13477  5.25072  3.02095  4.17534  4.65716  1.35405  4.07568  4.86753  3.61940  4.51159  2.74836  1.31102  2.16551  3.63515  4.26046  6.12931  4.85293    882 r - - -
          2.68618  4.42225  2.77519  2.73123  3.46354  2.40513  3.72494  3.29354  2.67741  2.69355  4.24690  2.90347  2.73739  3.18146  2.89801  2.37887  2.77519  2.98518  4.58477  3.61503
          0.00748  5.29447  6.01681  0.61958  0.77255  0.48576  0.95510
    644   4.30679  6.01566  4.84690  4.33192  1.47251  4.85001  4.73235  4.66166  0.56152  4.02953  5.17985  4.59944  5.28385  4.26591  3.63699  4.37735  4.53318  4.49956  5.51213  3.91475    883 K - - -
          2.68618  4.42225  2.77519  2.73123  3.46354  2.40513  3.72494  3.29354  2.67741  2.69355  4.24690  2.90347  2.73739  3.18146  2.89801  2.37887  2.77519  2.98518  4.58477  3.61503
          0.00748  5.29447  6.01681  0.61958  0.77255  0.48576  0.95510
    645   2.36233  5.15980  3.46647  2.90806  4.38624  2.98784  4.07940  3.42571  2.15379  3.41555  4.24043  3.41859  3.88486  3.24417  2.97922  1.95727  2.57818  1.81926  5.67917  4.35861    884 v - - -
          2.68618  4.42225  2.77519  2.73123  3.46354  2.40513  3.72494  3.29354  2.67741  2.69355  4.24690  2.90347  2.73739  3.18146  2.89801  2.37887  2.77519  2.98518  4.58477  3.61503
          0.00748  5.29447  6.01681  0.61958  0.77255  0.48576  0.95510
    646   2.21156  5.51439  3.05442  2.54657  4.85738  3.78309  3.78325  3.91158  2.56239  3.81876  4.55563  1.97506  3.80328  2.70766  2.27052  2.25655  2.21729  3.90392  5.94828  4.53863    885 n - - -
          2.68618  4.42225  2.77519  2.73123  3.46354  2.40513  3.72494  3.29354  2.67741  2.69355  4.24690  2.90347  2.73739  3.18146  2.89801  2.37887  2.77519  2.98518  4.58477  3.61503
          0.05036  5.29447  3.12148  0.61958  0.77255  0.48576  0.95510
    647   2.59738  3.46913  4.37108  3.78898  2.52293  4.11196  3.55591  2.39392  2.91099  2.74105  3.65698  4.04391  4.48327  3.92687  2.57708  3.05086  2.13542  2.46618  5.15097  2.14364    886 t - - -
          2.68620  4.42227  2.77522  2.73125  3.46356  2.40515  3.72496  3.29340  2.67743  2.69357  4.24692  2.90349  2.73742  3.18148  2.89803  2.37872  2.77522  2.98520  4.58479  3.61505
          0.04992  3.07591  5.97427  0.30569  1.33415  0.40402  1.10151
    648   3.01099  5.46960  2.96122  2.35912  4.79340  3.79234  3.67949  3.71023  2.72576  3.53263  3.86742  3.26844  1.64219  2.08331  3.21467  2.12273  2.93405  3.84878  5.91521  4.51744    888 p - - -
          2.68618  4.42225  2.77519  2.73123  3.46354  2.40513  3.72494  3.29354  2.67741  2.69355  4.24690  2.90347  2.73739  3.18146  2.89801  2.37887  2.77519  2.98518  4.58477  3.61503
          0.00748  5.29447  6.01681  0.61958  0.77255  0.48576  0.95510
    649   3.01587  4.38353  2.89685  2.77856  4.64681  1.68934  4.01248  3.47456  2.43227  3.64217  4.42146  3.31371  4.20871  2.74525  3.25659  1.65510  3.24741  3.72051  5.83524  3.20019    889 s - - -
          2.68618  4.42225  2.77519  2.73123  3.46354  2.40513  3.72494  3.29354  2.67741  2.69355  4.24690  2.90347  2.73739  3.18146  2.89801  2.37887  2.77519  2.98518  4.58477  3.61503
          0.00748  5.29447  6.01681  0.61958  0.77255  0.48576  0.95510
    650   1.59202  5.39021  3.35920  2.81483  4.75804  1.83608  4.05748  4.21355  2.50449  3.74694  4.51503  3.34399  3.82326  2.95115  3.22037  2.12927  2.56137  3.81246  5.92139  4.54531    890 a - - -
          2.68618  4.42225  2.77519  2.73123  3.46354  2.40513  3.72494  3.29354  2.67741  2.69355  4.24690  2.90347  2.73739  3.18146  2.89801  2.37887  2.77519  2.98518  4.58477  3.61503
          0.00748  5.29447  6.01681  0.61958  0.77255  0.48576  0.95510
    651   2.30415  5.27052  3.38756  2.66740  4.52557  1.95971  4.04193  3.01944  2.82907  3.53777  4.33942  1.68071  4.23066  2.88328  3.18505  3.04058  2.83966  2.93883  5.76514  4.41823    891 n - - -
          2.68618  4.42225  2.77519  2.73123  3.46354  2.40513  3.72494  3.29354  2.67741  2.69355  4.24690  2.90347  2.73739  3.18146  2.89801  2.37887  2.77519  2.98518  4.58477  3.61503
          0.00748  5.29447  6.01681  0.61958  0.77255  0.48576  0.95510
    652   2.71146  5.48773  3.29830  2.75010  4.83886  3.41305  4.00684  4.31146  1.92963  3.80651  4.55580  3.29151  2.23975  2.71427  3.15328  1.42010  2.99175  3.88795  5.94927  4.55352    892 s - - -
          2.68618  4.42225  2.77519  2.73123  3.46354  2.40513  3.72494  3.29354  2.67741  2.69355  4.24690  2.90347  2.73739  3.18146  2.89801  2.37887  2.77519  2.98518  4.58477  3.61503
          0.00748  5.29447  6.01681  0.61958  0.77255  0.48576  0.95510
    653   2.76371  4.53601  4.51790  3.02513  1.52734  4.15994  4.46392  2.62180  3.81332  1.52884  3.65104  3.52951  4.53018  4.03376  3.99426  2.95513  2.65563  2.78846  5.14781  3.95570    893 f - - -
          2.68618  4.42225  2.77519  2.73123  3.46354  2.40513  3.72494  3.29354  2.67741  2.69355  4.24690  2.90347  2.73739  3.18146  2.89801  2.37887  2.77519  2.98518  4.58477  3.61503
          0.00748  5.29447  6.01681  0.61958  0.77255  0.48576  0.95510
    654   2.82951  5.51014  3.06384  2.52723  4.85096  3.67554  3.97231  4.33384  2.45441  3.81353  4.55202  2.52678  1.92396  2.70659  2.25673  2.27537  3.11324  2.67723  5.94530  4.53703    894 p - - -
          2.68618  4.42225  2.77519  2.73123  3.46354  2.40513  3.72494  3.29354  2.67741  2.69355  4.24690  2.90347  2.73739  3.18146  2.89801  2.37887  2.77519  2.98518  4.58477  3.61503
          0.00748  5.29447  6.01681  0.61958  0.77255  0.48576  0.95510
    655   2.66457  5.46662  3.14971  2.72674  4.78875  3.79407  2.13543  3.48116  2.72797  3.76199  4.51356  1.68541  4.18746  2.36110  3.02659  2.23411  3.24365  3.84498  5.91304  3.69059    895 n - - -
          2.68618  4.42225  2.77519  2.73123  3.46354  2.40513  3.72494  3.29354  2.67741  2.69355  4.24690  2.90347  2.73739  3.18146  2.89801  2.37887  2.77519  2.98518  4.58477  3.61503
          0.00748  5.29447  6.01681  0.61958  0.77255  0.48576  0.95510
    656   3.10283  4.49999  4.91121  4.30728  2.54220  4.25814  4.58432  1.53514  3.41606  1.38721  3.59061  4.36794  2.69687  4.28385  4.18668  3.56392  2.72477  2.71585  5.12111  3.94362    896 l - - -
          2.68618  4.42225  2.77519  2.73123  3.46354  2.40513  3.72494  3.29354  2.67741  2.69355  4.24690  2.90347  2.73739  3.18146  2.89801  2.37887  2.77519  2.98518  4.58477  3.61503
          0.00748  5.29447  6.01681  0.61958  0.77255  0.48576  0.95510
    657   3.22411  5.04753  5.84104  5.29511  2.83707  5.19888  5.66675  0.88649  5.15638  1.70158  3.94790  5.36430  5.45522  5.28458  5.20390  4.56599  4.03125  1.60494  6.01494  4.86436    897 i - - -
          2.68618  4.42225  2.77519  2.73123  3.46354  2.40513  3.72494  3.29354  2.67741  2.69355  4.24690  2.90347  2.73739  3.18146  2.89801  2.37887  2.77519  2.98518  4.58477  3.61503
          0.00748  5.29447  6.01681  0.61958  0.77255  0.48576  0.95510
    658   3.04252  5.03585  3.62696  3.07801  2.85193  1.79634  4.18901  3.66431  2.29104  3.32378  4.17415  3.55327  1.76577  3.39652  3.48191  2.62807  3.29140  2.71621  5.62459  4.33721    898 p - - -
          2.68618  4.42225  2.77519  2.73123  3.46354  2.40513  3.72494  3.29354  2.67741  2.69355  4.24690  2.90347  2.73739  3.18146  2.89801  2.37887  2.77519  2.98518  4.58477  3.61503
          0.00748  5.29447  6.01681  0.61958  0.77255  0.48576  0.95510
    659   2.52480  4.55320  4.46939  3.88655  1.63422  1.79479  4.45618  2.54391  3.77567  2.44011  3.67156  2.83556  4.52269  4.00435  3.97387  3.08477  3.29273  2.57085  5.16703  3.97216    899 f - - -
          2.68618  4.42225  2.77519  2.73123  3.46354  2.40513  3.72494  3.29354  2.67741  2.69355  4.24690  2.90347  2.73739  3.18146  2.89801  2.37887  2.77519  2.98518  4.58477  3.61503
          0.00748  5.29447  6.01681  0.61958  0.77255  0.48576  0.95510
    660   2.33860  5.47637  2.59750  2.75799  4.83401  3.54315  4.02525  4.30574  2.17753  3.63746  4.56114  3.29909  4.21286  3.13161  3.26368  1.21444  2.53735  3.88395  5.95897  4.56236    900 s - - -
          2.68618  4.42225  2.77519  2.73123  3.46354  2.40513  3.72494  3.29354  2.67741  2.69355  4.24690  2.90347  2.73739  3.18146  2.89801  2.37887  2.77519  2.98518  4.58477  3.61503
          0.00748  5.29447  6.01681  0.61958  0.77255  0.48576  0.95510
    661   2.97840  5.48751  1.62184  2.07260  4.81375  3.79856  3.99015  3.45250  1.53845  3.16412  3.78955  3.27337  4.19410  3.09357  3.21837  2.99414  3.25477  3.86641  5.93078  4.53198    901 k - - -
          2.68618  4.42225  2.77519  2.73123  3.46354  2.40513  3.72494  3.29354  2.67741  2.69355  4.24690  2.90347  2.73739  3.18146  2.89801  2.37887  2.77519  2.98518  4.58477  3.61503
          0.00748  5.29447  6.01681  0.61958  0.77255  0.48576  0.95510
    662   3.75375  5.26442  1.75755  4.24344  2.06516  4.68407  2.59404  3.77680  4.17795  1.44981  4.38352  4.42898  5.03746  4.36394  4.41612  3.97360  3.98056  3.59511  4.74355  1.76247    902 l - - -
          2.68618  4.42225  2.77519  2.73123  3.46354  2.40513  3.72494  3.29354  2.67741  2.69355  4.24690  2.90347  2.73739  3.18146  2.89801  2.37887  2.77519  2.98518  4.58477  3.61503
          0.00748  5.29447  6.01681  0.61958  0.77255  0.48576  0.95510
    663   3.08770  5.05386  2.25962  3.07619  4.25191  3.94971  4.20580  1.57200  2.68433  3.29280  4.15772  3.56113  1.74891  3.42262  3.51829  3.09584  3.32537  2.85079  5.61948  4.33375    903 i - - -
          2.68618  4.42225  2.77519  2.73123  3.46354  2.40513  3.72494  3.29354  2.67741  2.69355  4.24690  2.90347  2.73739  3.18146  2.89801  2.37887  2.77519  2.98518  4.58477  3.61503
          0.00748  5.29447  6.01681  0.61958  0.77255  0.48576  0.95510
    664   1.68369  5.37279  2.23218  2.79887  4.66018  3.82823  4.04274  4.10295  2.51177  3.65927  4.44341  3.33333  3.62473  3.16832  3.29671  2.89792  2.68060  3.73517  5.85742  1.79707    904 a - - -
          2.68618  4.42225  2.77519  2.73123  3.46354  2.40513  3.72494  3.29354  2.67741  2.69355  4.24690  2.90347  2.73739  3.18146  2.89801  2.37887  2.77519  2.98518  4.58477  3.61503
          0.00748  5.29447  6.01681  0.61958  0.77255  0.48576  0.95510
    665   3.02814  5.54038  2.36055  2.10792  4.88515  3.79132  1.88599  4.37146  1.73917  3.45744  4.58195  2.92192  4.18975  2.76933  3.21365  2.98884  2.73197  3.93102  5.97202  4.56014    905 k - - -
          2.68618  4.42225  2.77519  2.73123  3.46354  2.40513  3.72494  3.29354  2.67741  2.69355  4.24690  2.90347  2.73739  3.18146  2.89801  2.37887  2.77519  2.98518  4.58477  3.61503
          0.00748  5.29447  6.01681  0.61958  0.77255  0.48576  0.95510
    666   3.18994  5.73104  1.76732  1.42214  5.06683  3.85128  2.12001  4.56319  2.90362  4.03217  4.78173  2.79534  4.29979  2.88393  3.18803  2.61468  3.43018  4.11814  6.16073  4.72764    906 e - - -
          2.68618  4.42225  2.77519  2.73123  3.46354  2.40513  3.72494  3.29354  2.67741  2.69355  4.24690  2.90347  2.73739  3.18146  2.89801  2.37887  2.77519  2.98518  4.58477  3.61503
          0.00748  5.29447  6.01681  0.61958  0.77255  0.48576  0.95510
    667   1.93113  5.37965  2.46354  2.76749  4.32006  3.81083  4.00574  4.11877  2.76703  3.66176  4.43615  2.39426  4.20330  3.12378  2.84646  1.81835  3.15802  3.04408  5.84771  2.67924    907 s - - -
          2.68630  4.42237  2.77453  2.73085  3.46292  2.40525  3.72506  3.29366  2.67753  2.69367  4.24590  2.90359  2.73751  3.18158  2.89813  2.37899  2.77531  2.98530  4.58489  3.61515
          0.92932  1.50525  0.95916  0.09359  2.41528  0.48576  0.95510
    668   2.81277  5.17078  1.84011  2.18668  4.45688  2.94908  3.80534  3.90375  2.57136  2.91900  4.22830  2.96334  4.00107  2.92564  3.05281  2.80638  2.47671  3.05616  5.64054  3.08059    909 d - - -
          2.68618  4.42225  2.77519  2.73123  3.46354  2.40513  3.72494  3.29354  2.67741  2.69355  4.24690  2.90347  2.73739  3.18146  2.89801  2.37887  2.77519  2.98518  4.58477  3.61503
          0.01212  4.81517  5.53752  0.61958  0.77255  0.39341  1.12318
    669   2.95497  3.23064  2.57278  2.66042  3.88875  3.15823  3.92214  4.24225  2.09689  3.73328  4.47782  2.70167  3.89915  2.65696  2.05716  2.47515  3.18613  3.81720  5.87430  2.64117    910 r - - -
          2.68618  4.42225  2.77519  2.73123  3.46354  2.40513  3.72494  3.29354  2.67741  2.69355  4.24690  2.90347  2.73739  3.18146  2.89801  2.37887  2.77519  2.98518  4.58477  3.61503
          0.00840  5.18004  5.90239  0.61958  0.77255  0.31887  1.29817
    670   2.61582  5.59049  1.82963  2.59248  4.93334  2.16996  4.02242  4.42124  1.57276  3.89421  4.63500  2.68197  4.22185  3.12283  2.91690  3.03036  3.26033  3.98059  6.02187  4.60593    911 k - - -
          2.68618  4.42225  2.77519  2.73123  3.46354  2.40513  3.72494  3.29354  2.67741  2.69355  4.24690  2.90347  2.73739  3.18146  2.89801  2.37887  2.77519  2.98518  4.58477  3.61503
          0.00748  5.29447  6.01681  0.61958  0.77255  0.48576  0.95510
    671   2.96451  5.01060  2.78118  2.72756  4.78818  3.63150  3.98520  3.13235  2.49410  3.76177  4.51352  1.30940  3.20493  3.08973  3.06563  2.18341  2.99066  3.84427  5.91336  4.51691    912 n - - -
          2.68618  4.42225  2.77519  2.73123  3.46354  2.40513  3.72494  3.29354  2.67741  2.69355  4.24690  2.90347  2.73739  3.18146  2.89801  2.37887  2.77519  2.98518  4.58477  3.61503
          0.04178  5.29447  3.32700  0.61958  0.77255  0.48576  0.95510
    672   2.23727  5.50225  2.22651  1.94228  4.84328  3.05482  3.96158  4.32687  2.70001  3.80602  4.54471  3.00816  4.16627  2.83689  3.19294  2.13415  2.03166  3.89087  5.23410  4.52815    913 e - - -
          2.68618  4.42225  2.77519  2.73123  3.46354  2.40513  3.72494  3.29354  2.67741  2.69355  4.24690  2.90347  2.73739  3.18146  2.89801  2.37887  2.77519  2.98518  4.58477  3.61503
          0.00774  5.26043  5.98278  0.61958  0.77255  0.41781  1.07437
    673   2.23316  6.29703  1.48403  0.95137  5.59530  3.99107  4.47349  5.13234  3.44106  4.58464  5.39319  2.93250  4.57919  3.09501  4.03587  3.52807  3.92005  4.67016  6.72182  5.20365    914 e - - -
          2.68618  4.42225  2.77519  2.73123  3.46354  2.40513  3.72494  3.29354  2.67741  2.69355  4.24690  2.90347  2.73739  3.18146  2.89801  2.37887  2.77519  2.98518  4.58477  3.61503
          0.00748  5.29447  6.01681  0.61958  0.77255  0.48576  0.95510
    674   3.04734  4.67128  4.10267  2.87244  3.79371  3.34103  3.18945  2.99026  2.74927  1.28849  2.97856  3.88305  4.44612  3.74499  3.76952  3.05880  3.02947  2.01553  5.26552  4.04879    915 l - - -
          2.68618  4.42225  2.77519  2.73123  3.46354  2.40513  3.72494  3.29354  2.67741  2.69355  4.24690  2.90347  2.73739  3.18146  2.89801  2.37887  2.77519  2.98518  4.58477  3.61503
          0.00748  5.29447  6.01681  0.61958  0.77255  0.48576  0.95510
    675   1.98752  3.96339  3.29838  1.51807  4.63056  3.81711  4.01419  4.07256  2.78172  3.25769  4.05518  2.37277  4.20938  3.13740  3.26022  2.38251  2.65719  3.31148  5.82533  4.45798    916 e - - -
          2.68618  4.42225  2.77519  2.73123  3.46354  2.40513  3.72494  3.29354  2.67741  2.69355  4.24690  2.90347  2.73739  3.18146  2.89801  2.37887  2.77519  2.98518  4.58477  3.61503
          0.00748  5.29447  6.01681  0.61958  0.77255  0.48576  0.95510
    676   3.01708  4.14008  2.06173  1.31073  4.81821  3.79246  3.79233  3.15331  2.72750  3.78780  4.53492  3.26611  3.33206  2.30185  3.21795  2.98636  3.24860  3.61444  5.93193  4.53022    917 e - - -
          2.68618  4.42225  2.77519  2.73123  3.46354  2.40513  3.72494  3.29354  2.67741  2.69355  4.24690  2.90347  2.73739  3.18146  2.89801  2.37887  2.77519  2.98518  4.58477  3.61503
          0.00748  5.29447  6.01681  0.61958  0.77255  0.48576  0.95510
    677   3.07465  4.46796  4.91537  4.30949  2.85879  4.22920  4.54509  2.67922  4.12004  2.05380  3.58531  4.34899  4.59368  4.27260  3.32145  2.12628  3.30673  2.18451  1.83477  2.33291    918 w - - -
          2.68618  4.42225  2.77519  2.73123  3.46354  2.40513  3.72494  3.29354  2.67741  2.69355  4.24690  2.90347  2.73739  3.18146  2.89801  2.37887  2.77519  2.98518  4.58477  3.61503
          0.00748  5.29447  6.01681  0.61958  0.77255  0.48576  0.95510
    678   3.11828  4.49805  5.01654  4.40906  3.58827  3.03226  4.62597  2.30750  4.21190  1.30564  2.66009  4.42996  3.38272  4.35613  4.24631  3.60053  3.19258  1.52064  5.13515  3.95914    919 l - - -
          2.68618  4.42225  2.77519  2.73123  3.46354  2.40513  3.72494  3.29354  2.67741  2.69355  4.24690  2.90347  2.73739  3.18146  2.89801  2.37887  2.77519  2.98518  4.58477  3.61503
          0.00748  5.29447  6.01681  0.61958  0.77255  0.48576  0.95510
    679   3.27279  5.68803  3.57810  2.97395  5.07968  4.01058  4.09988  4.51517  1.36661  3.96354  4.73624  2.59344  4.38686  2.43734  1.48791  3.23863  3.04593  3.06489  6.05127  4.72605    920 k - - -
          2.68618  4.42225  2.77519  2.73123  3.46354  2.40513  3.72494  3.29354  2.67741  2.69355  4.24690  2.90347  2.73739  3.18146  2.89801  2.37887  2.77519  2.98518  4.58477  3.61503
          0.00748  5.29447  6.01681  0.61958  0.77255  0.48576  0.95510
    680   2.93235  5.55178  2.50211  1.59979  4.89461  3.79540  2.66566  4.38117  2.68640  2.87216  4.59422  2.68881  4.19781  1.78763  3.17550  2.99934  3.27187  3.94145  5.98430  4.57105    921 e - - -
          2.68618  4.42225  2.77519  2.73123  3.46354  2.40513  3.72494  3.29354  2.67741  2.69355  4.24690  2.90347  2.73739  3.18146  2.89801  2.37887  2.77519  2.98518  4.58477  3.61503
          0.00748  5.29447  6.01681  0.61958  0.77255  0.48576  0.95510
    681   3.04078  5.53031  3.26690  1.04463  4.86948  3.03105  3.99625  4.34842  2.52790  3.83109  3.46483  2.69599  4.20293  3.09673  2.65241  2.66910  3.27194  3.91832  5.96473  4.56095    922 e - - -
          2.68618  4.42225  2.77519  2.73123  3.46354  2.40513  3.72494  3.29354  2.67741  2.69355  4.24690  2.90347  2.73739  3.18146  2.89801  2.37887  2.77519  2.98518  4.58477  3.61503
          0.03684  5.29447  3.46885  0.61958  0.77255  0.48576  0.95510
    682   3.01650  5.45893  3.29006  1.93055  4.78165  3.79659  3.98089  4.24716  1.58731  3.75159  2.06487  2.74943  4.18906  3.08669  2.88340  2.64065  3.24643  3.18914  5.90251  4.51284    923 k - - -
          2.68710  4.42336  2.77575  2.72897  3.46316  2.40589  3.72606  3.29385  2.67779  2.69385  4.24801  2.90126  2.73851  3.17885  2.89852  2.37985  2.77526  2.98265  4.58588  3.61614
          0.48666  0.96020  5.98768  1.65223  0.21273  0.42625  1.05829
    683   3.79861  6.05024  4.19921  2.60354  5.59134  4.41539  4.29981  4.91790  1.08969  4.26892  5.10654  3.88950  4.75558  1.44316  1.79235  3.75484  3.94643  4.55688  6.25210  5.08518    933 k - - -
          2.68611  4.42226  2.77520  2.73124  3.46355  2.40514  3.72495  3.29355  2.67742  2.69356  4.24656  2.90347  2.73740  3.18147  2.89802  2.37888  2.77520  2.98519  4.58478  3.61504
          0.01656  4.26935  6.01681  0.63794  0.75158  0.48576  0.95510
    684   3.03271  5.12838  3.50489  2.94371  4.34084  3.88729  1.93387  2.73443  2.91501  3.37392  3.40040  3.31260  4.27480  2.69430  1.63603  2.72887  2.98535  2.93290  5.64862  4.33911    936 r - - -
          2.68618  4.42225  2.77519  2.73123  3.46354  2.40513  3.72494  3.29354  2.67741  2.69355  4.24690  2.90347  2.73739  3.18146  2.89801  2.37887  2.77519  2.98518  4.58477  3.61503
          0.00748  5.29447  6.01681  0.61958  0.77255  0.48576  0.95510
    685   1.78996  5.50172  3.15486  2.18819  4.83550  3.30420  3.98256  4.31363  1.48639  3.80209  4.54607  2.58463  4.18681  3.08316  3.21312  2.98498  3.24948  3.50707  5.94109  3.22486    937 k - - -
          2.68618  4.42225  2.77519  2.73123  3.46354  2.40513  3.72494  3.29354  2.67741  2.69355  4.24690  2.90347  2.73739  3.18146  2.89801  2.37887  2.77519  2.98518  4.58477  3.61503
          0.00748  5.29447  6.01681  0.61958  0.77255  0.48576  0.95510
    686   3.12381  5.59033  3.39510  2.32148  4.95226  3.88327  3.77968  4.41580  1.68212  2.42049  4.63443  3.35386  4.26977  1.77867  2.10490  2.69126  3.34604  3.99176  5.99398  4.62101    938 k - - -
          2.68618  4.42225  2.77519  2.73123  3.46354  2.40513  3.72494  3.29354  2.67741  2.69355  4.24690  2.90347  2.73739  3.18146  2.89801  2.37887  2.77519  2.98518  4.58477  3.61503
          0.00748  5.29447  6.01681  0.61958  0.77255  0.48576  0.95510
    687   3.02749  5.33864  3.36303  1.53143  4.61263  2.97132  4.02647  3.03576  2.78895  3.61139  2.08674  3.33701  4.22406  2.77383  2.25066  3.03222  2.98409  3.69049  5.81527  4.45606    939 e - - -
          2.68618  4.42225  2.77519  2.73123  3.46354  2.40513  3.72494  3.29354  2.67741  2.69355  4.24690  2.90347  2.73739  3.18146  2.89801  2.37887  2.77519  2.98518  4.58477  3.61503
          0.00748  5.29447  6.01681  0.61958  0.77255  0.48576  0.95510
    688   3.17313  5.67123  2.42127  1.01064  4.99515  3.85170  4.11309  4.47776  2.89824  3.72966  4.72695  3.31913  2.33950  2.93110  3.40414  3.12635  3.41275  2.97896  6.11282  4.69269    940 e - - -
          2.68618  4.42225  2.77519  2.73123  3.46354  2.40513  3.72494  3.29354  2.67741  2.69355  4.24690  2.90347  2.73739  3.18146  2.89801  2.37887  2.77519  2.98518  4.58477  3.61503
          0.00748  5.29447  6.01681  0.61958  0.77255  0.48576  0.95510
    689   1.45216  5.44764  2.44855  2.83026  3.93620  2.91157  4.10814  4.30779  2.88264  3.83419  4.60049  2.69193  4.26278  3.22572  3.37032  1.60810  3.32971  3.89315  6.00272  4.61703    941 a - - -
          2.68621  4.42228  2.77522  2.73126  3.46357  2.40490  3.72497  3.29357  2.67743  2.69358  4.24692  2.90349  2.73742  3.18149  2.89794  2.37889  2.77522  2.98521  4.58480  3.61506
          0.05984  2.88876  6.01681  0.26668  1.45208  0.48576  0.95510
    690   2.38429  4.48177  4.94965  4.34335  3.57538  4.25549  4.58673  1.67780  4.15326  1.37312  2.68511  3.53707  3.12556  4.30529  4.20107  3.56328  3.32547  2.21954  5.11154  3.93357    943 l - - -
          2.68618  4.42225  2.77519  2.73123  3.46354  2.40513  3.72494  3.29354  2.67741  2.69355  4.24690  2.90347  2.73739  3.18146  2.89801  2.37887  2.77519  2.98518  4.58477  3.61503
          0.00748  5.29447  6.01681  0.61958  0.77255  0.48576  0.95510
    691   0.68823  4.98581  4.19480  3.73565  3.48232  3.88603  4.74962  4.05518  3.72757  3.73970  4.59369  4.01558  3.55535  3.71071  4.08323  1.81991  3.48090  3.67987  6.03799  4.79829    944 A - - -
          2.68618  4.42225  2.77519  2.73123  3.46354  2.40513  3.72494  3.29354  2.67741  2.69355  4.24690  2.90347  2.73739  3.18146  2.89801  2.37887  2.77519  2.98518  4.58477  3.61503
          0.00748  5.29447  6.01681  0.61958  0.77255  0.48576  0.95510
    692   2.61243  5.83774  1.41189  1.20059  5.16305  3.89894  4.23300  4.65534  3.06850  3.02948  4.91392  3.36455  4.38904  3.35511  3.59546  2.73562  3.56566  4.22259  6.28839  4.84690    945 e - - -
          2.68618  4.42225  2.77519  2.73123  3.46354  2.40513  3.72494  3.29354  2.67741  2.69355  4.24690  2.90347  2.73739  3.18146  2.89801  2.37887  2.77519  2.98518  4.58477  3.61503
          0.00748  5.29447  6.01681  0.61958  0.77255  0.48576  0.95510
    693   2.69610  6.57877  0.65063  1.77014  5.85339  4.04265  4.62454  5.41940  3.70234  4.85948  5.71509  3.48252  4.69177  2.76176  4.35726  3.70143  4.15220  4.94463  7.00245  5.42643    946 D - - -
          2.68618  4.42225  2.77519  2.73123  3.46354  2.40513  3.72494  3.29354  2.67741  2.69355  4.24690  2.90347  2.73739  3.18146  2.89801  2.37887  2.77519  2.98518  4.58477  3.61503
          0.00748  5.29447  6.01681  0.61958  0.77255  0.48576  0.95510
    694   2.95957  3.45995  4.66534  4.07214  3.60685  4.18483  4.50147  2.94616  3.14037  1.01597  3.01779  4.22195  3.62049  4.12583  4.06180  2.34541  3.29578  2.33375  5.12323  3.93705    947 l - - -
          2.68618  4.42225  2.77519  2.73123  3.46354  2.40513  3.72494  3.29354  2.67741  2.69355  4.24690  2.90347  2.73739  3.18146  2.89801  2.37887  2.77519  2.98518  4.58477  3.61503
          0.00748  5.29447  6.01681  0.61958  0.77255  0.48576  0.95510
    695   3.50376  5.27764  4.44887  4.23482  0.70010  4.23158  4.77623  4.31351  4.36652  3.90612  4.89820  2.89573  4.88928  4.56606  4.61836  1.53862  3.92305  3.98998  5.32892  3.70415    948 f - - -
          2.68618  4.42225  2.77519  2.73123  3.46354  2.40513  3.72494  3.29354  2.67741  2.69355  4.24690  2.90347  2.73739  3.18146  2.89801  2.37887  2.77519  2.98518  4.58477  3.61503
          0.00748  5.29447  6.01681  0.61958  0.77255  0.48576  0.95510
    696   3.18988  5.60540  3.48013  2.89887  4.96534  3.15446  3.48664  3.09975  1.95715  3.88606  4.65523  1.65099  4.32666  3.17627  1.51345  3.16104  3.40726  4.00715  6.00144  4.65424    949 r - - -
          2.68618  4.42225  2.77519  2.73123  3.46354  2.40513  3.72494  3.29354  2.67741  2.69355  4.24690  2.90347  2.73739  3.18146  2.89801  2.37887  2.77519  2.98518  4.58477  3.61503
          0.00748  5.29447  6.01681  0.61958  0.77255  0.48576  0.95510
    697   3.02066  5.48927  3.28352  2.72812  4.81990  3.30778  3.98472  4.29319  2.44703  3.78693  4.53482  2.07561  4.19147  2.58677  2.41683  2.21197  2.64736  3.87239  5.92954  1.97665    950 y - - -
          2.68618  4.42225  2.77519  2.73123  3.46354  2.40513  3.72494  3.29354  2.67741  2.69355  4.24690  2.90347  2.73739  3.18146  2.89801  2.37887  2.77519  2.98518  4.58477  3.61503
          0.00748  5.29447  6.01681  0.61958  0.77255  0.48576  0.95510
    698   2.97159  5.62764  2.50634  1.58802  4.96448  3.82341  4.05701  4.45307  2.82186  3.93015  4.67593  1.72111  4.24838  2.93871  3.32469  2.01637  3.34746  2.98175  6.06270  4.64223    951 e - - -
          2.68618  4.42225  2.77519  2.73123  3.46354  2.40513  3.72494  3.29354  2.67741  2.69355  4.24690  2.90347  2.73739  3.18146  2.89801  2.37887  2.77519  2.98518  4.58477  3.61503
          0.00748  5.29447  6.01681  0.61958  0.77255  0.48576  0.95510
    699   3.00467  5.58840  3.44421  2.86856  4.95293  3.71426  4.05686  4.40526  1.58588  3.66628  4.64354  3.39424  1.67174  3.04621  2.05236  2.35385  3.38003  3.99380  5.99764  4.63984    952 k - - -
          2.68581  4.42236  2.77530  2.73134  3.46273  2.40515  3.72505  3.29302  2.67751  2.69366  4.24700  2.90357  2.73750  3.18157  2.89782  2.37897  2.77530  2.98529  4.58488  3.61514
          0.64212  1.60977  1.29503  0.10238  2.32983  0.48576  0.95510
    700   2.27412  5.17090  3.21816  2.66169  4.07877  1.86626  3.18273  3.88061  2.57115  3.44895  4.23897  3.19142  4.07400  3.01211  2.52129  2.28700  2.48174  3.34411  5.65822  4.29990    954 g - - -
          2.68618  4.42225  2.77519  2.73123  3.46354  2.40513  3.72494  3.29354  2.67741  2.69355  4.24690  2.90347  2.73739  3.18146  2.89801  2.37887  2.77519  2.98518  4.58477  3.61503
          0.02281  4.97776  4.15665  0.61958  0.77255  1.11640  0.39669
    701   2.92897  5.26678  3.26398  2.69899  4.58631  3.02601  3.90147  4.02551  2.03007  3.56297  4.34458  3.22383  4.11131  3.02179  1.51910  2.40219  2.60120  2.77673  5.73850  4.38366    955 r - - -
          2.68618  4.42225  2.77519  2.73123  3.46354  2.40513  3.72494  3.29354  2.67741  2.69355  4.24690  2.90347  2.73739  3.18146  2.89801  2.37887  2.77519  2.98518  4.58477  3.61503
          0.01023  4.98309  5.70544  0.61958  0.77255  1.18529  0.36479
    702   3.20409  5.59386  3.50267  2.89298  5.01389  3.91453  3.97059  4.43200  1.46000  3.86086  4.64599  2.62848  4.28835  2.75963  1.46990  2.23173  3.40415  4.03121  5.92655  4.63114    956 k - - -
          2.68484  4.42325  2.77619  2.73179  3.46380  2.40540  3.72528  3.29454  2.67807  2.69389  4.24790  2.90313  2.73806  3.18246  2.89728  2.37633  2.77475  2.98554  4.58577  3.61603
          0.54665  0.87279  5.70544  1.73120  0.19489  1.18529  0.36479
    703   2.96309  5.40218  3.23772  2.18126  4.74834  3.72667  3.18573  4.20609  2.15969  3.69011  4.45012  3.20251  4.11507  2.98568  1.41588  2.32664  3.18663  3.06030  5.81801  4.44817    963 r - - -
          2.68618  4.42225  2.77519  2.73123  3.46354  2.40513  3.72494  3.29354  2.67741  2.69355  4.24690  2.90347  2.73739  3.18146  2.89801  2.37887  2.77519  2.98518  4.58477  3.61503
          0.01023  4.98309  5.70544  0.61958  0.77255  1.18529  0.36479
    704   2.03488  4.72954  4.27062  3.89752  4.58526  0.87753  4.81946  3.95309  3.88632  2.05303  4.54223  4.01277  4.35696  4.15603  4.16775  2.58307  3.32194  3.53876  5.99998  4.80285    964 g - - -
          2.68618  4.42225  2.77519  2.73123  3.46354  2.40513  3.72494  3.29354  2.67741  2.69355  4.24690  2.90347  2.73739  3.18146  2.89801  2.37887  2.77519  2.98518  4.58477  3.61503
          0.01023  4.98309  5.70544  0.61958  0.77255  1.18529  0.36479
    705   2.62916  3.66005  2.78932  2.94673  3.98251  2.75567  4.02075  3.36213  2.92415  2.87436  3.56088  3.41658  3.81806  3.25328  3.34055  1.95970  2.18975  2.19265  5.36252  4.08888    965 s - - -
          2.68580  4.42259  2.77455  2.73112  3.46324  2.40488  3.72528  3.29388  2.67741  2.69389  4.24724  2.90375  2.73738  3.18180  2.89829  2.37906  2.77501  2.98538  4.58511  3.61456
          0.58201  0.85473  4.14598  0.68719  0.69914  1.18529  0.36479
    706   1.48757  5.03294  2.62122  2.76634  3.46958  3.01493  3.95134  3.72650  2.76362  3.33886  4.15578  3.18267  4.10916  3.10920  3.22243  2.49058  2.22011  3.15603  5.59015  4.26330    968 a - - -
          2.68618  4.42225  2.77519  2.73123  3.46354  2.40513  3.72494  3.29354  2.67741  2.69355  4.24690  2.90347  2.73739  3.18146  2.89801  2.37887  2.77519  2.98518  4.58477  3.61503
          0.03948  4.97051  3.44919  0.61958  0.77255  1.20236  0.35737
    707   2.86989  4.51427  2.06613  2.58367  3.72779  1.72842  3.84666  4.08034  2.32808  3.59525  4.35476  2.68084  4.04426  2.89147  3.08875  2.53417  3.10301  3.67613  5.75664  4.36452    969 g - - -
          2.68636  4.42243  2.77470  2.73067  3.46372  2.40531  3.72512  3.29372  2.67759  2.69373  4.24708  2.90246  2.73748  3.18164  2.89819  2.37896  2.77519  2.98536  4.58495  3.61521
          0.64142  0.75505  5.66405  0.06581  2.75367  1.23963  0.34177
    708   3.01757  5.53568  1.92281  2.13937  4.86633  3.67031  3.95055  4.35679  2.74684  3.46040  4.59591  2.24354  4.12590  3.06301  3.25978  1.49207  3.05502  3.92168  5.97726  4.54792    971 s - - -
          2.68618  4.42225  2.77519  2.73123  3.46354  2.40513  3.72494  3.29354  2.67741  2.69355  4.24690  2.90347  2.73739  3.18146  2.89801  2.37887  2.77519  2.98518  4.58477  3.61503
          0.01067  4.94170  5.66405  0.61958  0.77255  1.07181  0.41914
    709   2.97087  4.56995  4.07882  3.48725  2.91676  3.99616  4.24158  2.02006  2.08458  1.70431  3.63434  3.81971  4.36359  3.64801  2.17723  3.26593  3.19873  2.80527  5.15202  3.94426    972 l - - -
          2.68618  4.42225  2.77519  2.73123  3.46354  2.40513  3.72494  3.29354  2.67741  2.69355  4.24690  2.90347  2.73739  3.18146  2.89801  2.37887  2.77519  2.98518  4.58477  3.61503
          0.01023  4.98309  5.70544  0.61958  0.77255  0.87136  0.54194
    710   2.81137  4.60130  3.26997  2.71127  1.92989  3.72715  2.93807  3.88398  2.29198  3.28531  4.25542  2.77209  4.11751  2.62146  2.09418  2.82276  3.14420  3.53709  5.67554  3.90303    973 f - - -
          2.68618  4.42225  2.77519  2.73123  3.46354  2.40513  3.72494  3.29354  2.67741  2.69355  4.24690  2.90347  2.73739  3.18146  2.89801  2.37887  2.77519  2.98518  4.58477  3.61503
          0.00946  5.06175  5.78410  0.61958  0.77255  0.26718  1.45045
    711   2.82531  5.51512  2.82477  2.42135  4.85684  2.05371  3.97216  4.34095  2.30144  3.81904  4.55707  1.79184  3.69634  3.06993  3.20281  2.49177  2.67869  3.90404  5.94971  3.34127    974 n - - -
          2.68618  4.42225  2.77519  2.73123  3.46354  2.40513  3.72494  3.29354  2.67741  2.69355  4.24690  2.90347  2.73739  3.18146  2.89801  2.37887  2.77519  2.98518  4.58477  3.61503
          0.00755  5.28545  6.00780  0.61958  0.77255  0.51916  0.90392
    712   3.01495  4.45675  4.99302  4.38202  1.61385  4.24307  4.57516  2.27056  4.17769  1.50983  3.56999  3.73931  4.60603  4.31818  3.89990  3.22537  3.30869  1.84158  5.08109  3.90341    975 l - - -
          2.68618  4.42225  2.77519  2.73123  3.46354  2.40513  3.72494  3.29354  2.67741  2.69355  4.24690  2.90347  2.73739  3.18146  2.89801  2.37887  2.77519  2.98518  4.58477  3.61503
          0.00755  5.28545  6.00780  0.61958  0.77255  0.51916  0.90392
    713   3.41155  5.38237  4.02421  3.36188  3.02159  4.21552  3.90915  3.98976  1.12186  1.72685  4.45674  3.78941  4.57355  3.44514  2.02206  3.49197  3.60873  3.72623  5.78198  4.52892    976 k - - -
          2.68618  4.42225  2.77519  2.73123  3.46354  2.40513  3.72494  3.29354  2.67741  2.69355  4.24690  2.90347  2.73739  3.18146  2.89801  2.37887  2.77519  2.98518  4.58477  3.61503
          0.00755  5.28545  6.00780  0.61958  0.77255  0.51916  0.90392
    714   2.62581  5.17423  3.45673  2.89832  3.39511  3.48637  3.72147  3.81896  2.88283  3.43566  3.92408  3.41004  4.25287  3.23433  1.45306  1.87694  2.32808  3.50661  5.69301  4.36937    977 r - - -
          2.68618  4.42225  2.77519  2.73123  3.46354  2.40513  3.72494  3.29354  2.67741  2.69355  4.24690  2.90347  2.73739  3.18146  2.89801  2.37887  2.77519  2.98518  4.58477  3.61503
          0.01353  5.28545  4.78297  0.61958  0.77255  0.51916  0.90392
    715   3.83324  6.01522  4.30487  3.54302  5.55320  4.15631  2.76824  4.86714  2.02143  4.23866  5.09016  3.93922  4.78527  3.43534  0.60740  3.28018  3.53910  4.52578  6.23226  5.08588    978 R - - -
          2.68618  4.42225  2.77519  2.73123  3.46354  2.40513  3.72494  3.29354  2.67741  2.69355  4.24690  2.90347  2.73739  3.18146  2.89801  2.37887  2.77519  2.98518  4.58477  3.61503
          0.04981  5.27953  3.13507  0.61958  0.77255  0.54038  0.87353
    716   3.01896  5.46372  3.43830  2.86593  3.44716  2.62812  4.04499  4.24131  1.86483  3.75792  4.53889  3.38541  4.27598  3.16182  1.23897  2.48317  3.33852  3.85891  5.91042  4.56503    979 r - - -
          2.68618  4.42225  2.77519  2.73123  3.46354  2.40513  3.72494  3.29354  2.67741  2.69355  4.24690  2.90347  2.73739  3.18146  2.89801  2.37887  2.77519  2.98518  4.58477  3.61503
          0.00534  5.23505        *  0.61958  0.77255  0.00000        *
//
