# Supplementary material for: Correction to: Identification of the meiotic toolkit in diatoms and exploration of meiosis-specific SPO11 and RAD51 homologs in the sexual species Pseudo-nitzschia multistriata and Seminavis robusta
Source: BMC Genomics. 2019 Jul 5;20:544. doi: 10.1186/s12864-019-5942-4 (PMC6610888; doi:10.1186/s12864-019-5942-4)
Supplement: Supplementary file 1 — HMM profiles used for Hmmsearch. (ZIP 1469 kb) [file 12864_2019_5942_MOESM1_ESM.zip › Additional file10/RAD51D_HMM]

HMMER3/f [3.1b2 | February 2015]
NAME  RAD51D_aln
LENG  312
ALPH  amino
RF    no
MM    no
CONS  yes
CS    no
MAP   yes
DATE  Fri Sep  4 09:37:14 2015
NSEQ  80
EFFN  1.186523
CKSUM 796432776
STATS LOCAL MSV      -11.4746  0.70099
STATS LOCAL VITERBI  -11.7075  0.70099
STATS LOCAL FORWARD   -5.8020  0.70099
HMM          A        C        D        E        F        G        H        I        K        L        M        N        P        Q        R        S        T        V        W        Y   
            m->m     m->i     m->d     i->m     i->i     d->m     d->d
  COMPO   2.50812  4.18861  3.03979  2.75844  3.50227  2.78875  3.74682  2.75861  2.75393  2.25443  3.52201  3.17693  3.60083  3.03460  3.01623  2.57470  2.78916  2.50549  4.87647  3.79766
          2.68618  4.42225  2.77519  2.73123  3.46354  2.40513  3.72494  3.29354  2.67741  2.69355  4.24690  2.90347  2.73739  3.18146  2.89801  2.37887  2.77519  2.98518  4.58477  3.61503
          0.05770  4.28667  3.16259  0.61958  0.77255  0.00000        *
      1   2.80689  4.52390  3.60394  3.11808  3.56202  3.68517  3.98268  2.93095  2.79613  2.48709  1.39586  3.48306  4.11627  2.92675  2.97782  2.97364  3.06175  2.77186  5.07343  3.82562      1 m - - -
          2.68618  4.42225  2.77519  2.73123  3.46354  2.40513  3.72494  3.29354  2.67741  2.69355  4.24690  2.90347  2.73739  3.18146  2.89801  2.37887  2.77519  2.98518  4.58477  3.61503
          0.02141  4.25038  4.97273  0.61958  0.77255  0.53383  0.88274
      2   1.83550  4.53185  3.24329  2.54133  3.69339  2.45827  3.82281  3.19384  2.72263  2.88405  3.74474  3.17423  3.67124  3.05047  3.13524  2.71696  2.86194  2.44389  5.20336  3.92936      2 a - - -
          2.68618  4.42225  2.77519  2.73123  3.46354  2.40513  3.72494  3.29354  2.67741  2.69355  4.24690  2.90347  2.73739  3.18146  2.89801  2.37887  2.77519  2.98518  4.58477  3.61503
          0.02141  4.25038  4.97273  0.61958  0.77255  0.53383  0.88274
      3   2.48231  4.29469  3.58663  3.02100  3.34575  3.45212  3.89596  2.76393  2.95955  2.33709  3.28284  3.39798  2.48857  3.25809  3.18475  2.80867  2.85505  1.94298  4.90424  3.67836      3 v - - -
          2.68618  4.42225  2.77519  2.73123  3.46354  2.40513  3.72494  3.29354  2.67741  2.69355  4.24690  2.90347  2.73739  3.18146  2.89801  2.37887  2.77519  2.98518  4.58477  3.61503
          0.02141  4.25038  4.97273  0.61958  0.77255  0.53383  0.88274
      4   3.03959  4.59104  4.26085  3.83915  3.38637  3.99840  4.56531  2.48924  3.62403  0.83099  3.27943  4.08274  4.20102  3.97118  3.81973  3.41056  3.01946  2.47874  5.24494  4.05797      4 l - - -
          2.68618  4.42225  2.77519  2.73123  3.46354  2.40513  3.72494  3.29354  2.67741  2.69355  4.24690  2.90347  2.73739  3.18146  2.89801  2.37887  2.77519  2.98518  4.58477  3.61503
          0.03127  4.25038  4.10269  0.61958  0.77255  0.53383  0.88274
      5   2.73180  5.14158  3.10806  2.42504  4.49946  3.54226  3.64280  3.91844  1.75499  3.27632  4.20150  2.89440  3.78195  2.71419  1.77148  2.61615  3.01584  3.54410  5.52829  4.21875      5 k - - -
          2.68618  4.42225  2.77519  2.73123  3.46354  2.40513  3.72494  3.29354  2.67741  2.69355  4.24690  2.90347  2.73739  3.18146  2.89801  2.37887  2.77519  2.98518  4.58477  3.61503
          0.02162  4.24073  4.96308  0.61958  0.77255  0.51371  0.91198
      6   2.32611  4.84361  2.90977  1.82813  4.08805  3.45612  3.67162  3.49383  2.47108  3.02462  3.73016  2.98784  3.85430  2.69371  2.93292  2.62899  2.87334  2.60206  5.35062  4.01410      6 e - - -
          2.68618  4.42225  2.77519  2.73123  3.46354  2.40513  3.72494  3.29354  2.67741  2.69355  4.24690  2.90347  2.73739  3.18146  2.89801  2.37887  2.77519  2.98518  4.58477  3.61503
          0.02129  4.25589  4.97824  0.61958  0.77255  0.52679  0.89281
      7   2.45814  4.44374  3.08930  2.42783  3.77217  2.22793  3.53578  3.35178  2.36474  2.88631  3.55217  3.03692  3.86764  2.86216  2.83315  2.59385  2.74685  3.05325  5.25493  3.94184      7 g - - -
          2.68618  4.42225  2.77519  2.73123  3.46354  2.40513  3.72494  3.29354  2.67741  2.69355  4.24690  2.90347  2.73739  3.18146  2.89801  2.37887  2.77519  2.98518  4.58477  3.61503
          0.07265  4.25589  2.88426  0.61958  0.77255  0.51094  0.91611
      8   2.59604  4.67493  3.02481  2.11950  3.87661  3.27691  3.69649  3.12955  2.50694  2.25760  3.15404  3.05405  3.79946  2.66399  2.97600  2.69764  2.85069  2.98464  5.20396  3.90224      8 e - - -
          2.68618  4.42225  2.77519  2.73123  3.46354  2.40513  3.72494  3.29354  2.67741  2.69355  4.24690  2.90347  2.73739  3.18146  2.89801  2.37887  2.77519  2.98518  4.58477  3.61503
          0.02223  4.21332  4.93567  0.61958  0.77255  0.57900  0.82203
      9   2.61558  2.29519  3.73816  3.16988  3.03576  3.37650  3.76783  2.68818  3.09018  2.41630  3.25231  3.04667  4.02495  3.36383  3.37189  2.88104  2.85092  2.47956  4.74937  2.61769      9 c - - -
          2.68618  4.42225  2.77519  2.73123  3.46354  2.40513  3.72494  3.29354  2.67741  2.69355  4.24690  2.90347  2.73739  3.18146  2.89801  2.37887  2.77519  2.98518  4.58477  3.61503
          0.02223  4.21332  4.93567  0.61958  0.77255  0.57900  0.82203
     10   2.23677  4.36627  3.37340  3.15381  4.45609  3.09882  4.30703  3.86527  3.25421  3.56092  4.40823  3.37449  1.10395  3.57013  3.57080  2.24101  2.88969  3.33547  5.79290  4.55432     10 p - - -
          2.68618  4.42225  2.77519  2.73123  3.46354  2.40513  3.72494  3.29354  2.67741  2.69355  4.24690  2.90347  2.73739  3.18146  2.89801  2.37887  2.77519  2.98518  4.58477  3.61503
          0.03159  4.21332  4.11643  0.61958  0.77255  0.55911  0.84797
     11   2.61223  4.27308  3.59875  2.99192  3.24825  2.15986  3.88896  2.31664  2.96608  2.31890  3.27767  3.40407  3.99728  3.26179  3.18334  2.79229  2.81821  2.42739  4.87358  3.64935     11 g - - -
          2.68618  4.42225  2.77519  2.73123  3.46354  2.40513  3.72494  3.29354  2.67741  2.69355  4.24690  2.90347  2.73739  3.18146  2.89801  2.37887  2.77519  2.98518  4.58477  3.61503
          0.02222  4.21383  4.93618  0.61958  0.77255  0.57840  0.82278
     12   2.96508  3.71641  4.65256  4.08974  3.34367  4.18323  4.58420  1.52294  3.94073  1.33199  3.23611  4.25432  4.51316  4.14244  4.07881  3.39729  3.21096  1.97308  5.11159  3.93791     12 l - - -
          2.68618  4.42225  2.77519  2.73123  3.46354  2.40513  3.72494  3.29354  2.67741  2.69355  4.24690  2.90347  2.73739  3.18146  2.89801  2.37887  2.77519  2.98518  4.58477  3.61503
          0.04927  4.21383  3.40251  0.61958  0.77255  0.45972  0.99821
     13   2.76656  5.14286  1.63368  2.34421  4.56621  2.92055  3.78006  4.03821  2.64952  3.57140  4.36661  2.60951  3.87849  2.92154  3.16675  2.54624  2.18760  3.61734  5.75027  4.33816     13 d - - -
          2.68618  4.42225  2.77519  2.73123  3.46354  2.40513  3.72494  3.29354  2.67741  2.69355  4.24690  2.90347  2.73739  3.18146  2.89801  2.37887  2.77519  2.98518  4.58477  3.61503
          0.02147  4.24750  4.96984  0.61958  0.77255  0.52658  0.89311
     14   2.46267  4.53720  2.94799  1.96926  4.25336  3.36302  3.56245  3.69536  2.37355  3.20367  3.95961  2.93221  3.71306  2.37232  2.86981  2.19916  2.82533  3.26738  5.44525  4.07857     14 e - - -
          2.68618  4.42225  2.77519  2.73123  3.46354  2.40513  3.72494  3.29354  2.67741  2.69355  4.24690  2.90347  2.73739  3.18146  2.89801  2.37887  2.77519  2.98518  4.58477  3.61503
          0.02136  4.25256  4.97491  0.61958  0.77255  0.53106  0.88669
     15   2.62313  4.18188  2.35565  2.03582  4.36517  3.30088  3.49347  3.66796  2.38127  3.34849  4.11351  2.28343  3.81722  2.73410  2.86872  2.56298  2.81511  3.36396  5.51717  4.12846     15 e - - -
          2.68618  4.42225  2.77519  2.73123  3.46354  2.40513  3.72494  3.29354  2.67741  2.69355  4.24690  2.90347  2.73739  3.18146  2.89801  2.37887  2.77519  2.98518  4.58477  3.61503
          0.02136  4.25256  4.97491  0.61958  0.77255  0.53106  0.88669
     16   2.59224  4.13153  3.99733  3.05046  2.20116  3.71787  4.01184  2.53165  3.30667  2.04970  2.48417  3.66037  4.08594  3.48882  3.51700  2.96452  2.75110  2.27379  4.73599  3.43891     16 l - - -
          2.68618  4.42225  2.77519  2.73123  3.46354  2.40513  3.72494  3.29354  2.67741  2.69355  4.24690  2.90347  2.73739  3.18146  2.89801  2.37887  2.77519  2.98518  4.58477  3.61503
          0.02136  4.25256  4.97491  0.61958  0.77255  0.53106  0.88669
     17   2.63062  4.39623  3.44043  2.87173  3.54074  3.58829  3.82986  2.51315  2.79955  2.21990  3.49319  3.29434  3.48842  2.59060  2.71496  2.80334  2.83614  2.21836  4.97207  3.73108     17 v - - -
          2.68618  4.42225  2.77519  2.73123  3.46354  2.40513  3.72494  3.29354  2.67741  2.69355  4.24690  2.90347  2.73739  3.18146  2.89801  2.37887  2.77519  2.98518  4.58477  3.61503
          0.03132  4.25256  4.09774  0.61958  0.77255  0.53106  0.88669
     18   2.51448  5.02717  2.57424  2.33870  4.34496  3.41287  3.43264  3.80882  2.28027  3.08121  4.08939  2.78989  3.80415  2.19233  2.60135  2.55310  2.69788  3.29708  5.47104  3.98211     18 q - - -
          2.68618  4.42225  2.77519  2.73123  3.46354  2.40513  3.72494  3.29354  2.67741  2.69355  4.24690  2.90347  2.73739  3.18146  2.89801  2.37887  2.77519  2.98518  4.58477  3.61503
          0.02158  4.24281  4.96516  0.61958  0.77255  0.45136  1.01270
     19   2.38014  4.23279  3.45956  3.17999  2.07880  3.56400  3.81075  2.70455  3.11548  1.92393  3.34981  3.50790  4.04452  3.38693  3.39940  2.77967  2.87252  2.49680  4.80689  3.56901     19 l - - -
          2.68618  4.42225  2.77519  2.73123  3.46354  2.40513  3.72494  3.29354  2.67741  2.69355  4.24690  2.90347  2.73739  3.18146  2.89801  2.37887  2.77519  2.98518  4.58477  3.61503
          0.02064  4.28667  5.00902  0.61958  0.77255  0.48576  0.95510
     20   2.61190  2.23911  4.05812  3.51119  3.38361  3.61662  4.14035  2.62898  3.37968  1.61295  3.37834  3.70575  3.17422  3.64094  3.59095  2.85234  2.90248  2.38664  4.91046  3.71043     20 l - - -
          2.68618  4.42225  2.77519  2.73123  3.46354  2.40513  3.72494  3.29354  2.67741  2.69355  4.24690  2.90347  2.73739  3.18146  2.89801  2.37887  2.77519  2.98518  4.58477  3.61503
          0.02064  4.28667  5.00902  0.61958  0.77255  0.48576  0.95510
     21   2.01525  4.71798  3.05780  2.49616  4.07038  3.47714  3.67301  3.57472  2.34450  3.10562  3.96985  3.01030  3.36874  2.63618  2.08675  2.63524  2.89671  3.24069  5.38381  4.05335     21 a - - -
          2.68618  4.42225  2.77519  2.73123  3.46354  2.40513  3.72494  3.29354  2.67741  2.69355  4.24690  2.90347  2.73739  3.18146  2.89801  2.37887  2.77519  2.98518  4.58477  3.61503
          0.02064  4.28667  5.00902  0.61958  0.77255  0.48576  0.95510
     22   2.33389  4.76277  3.06009  2.40089  4.12545  3.18730  3.74824  3.34930  2.56550  3.15287  3.96883  2.94484  3.48198  2.90903  3.01898  1.66217  2.77891  3.16254  5.39902  4.07466     22 s - - -
          2.68618  4.42225  2.77519  2.73123  3.46354  2.40513  3.72494  3.29354  2.67741  2.69355  4.24690  2.90347  2.73739  3.18146  2.89801  2.37887  2.77519  2.98518  4.58477  3.61503
          0.03985  4.28667  3.67637  0.61958  0.77255  0.48576  0.95510
     23   2.43437  5.00480  3.01534  2.37094  4.29972  3.48130  2.32654  3.72858  2.31173  3.27579  4.07058  2.98498  3.56832  2.72962  2.13151  2.67918  2.92786  3.27085  5.45895  4.11860     23 r - - -
          2.68618  4.42225  2.77519  2.73123  3.46354  2.40513  3.72494  3.29354  2.67741  2.69355  4.24690  2.90347  2.73739  3.18146  2.89801  2.37887  2.77519  2.98518  4.58477  3.61503
          0.02104  4.26786  4.99020  0.61958  0.77255  0.51119  0.91575
     24   2.54798  4.62793  2.54091  2.35152  4.24490  2.22507  3.64027  3.68467  2.36379  3.00552  4.02925  2.93976  3.56425  2.76635  2.65449  2.61978  2.87161  3.27619  5.44423  4.07964     24 g - - -
          2.68618  4.42225  2.77519  2.73123  3.46354  2.40513  3.72494  3.29354  2.67741  2.69355  4.24690  2.90347  2.73739  3.18146  2.89801  2.37887  2.77519  2.98518  4.58477  3.61503
          0.02104  4.26786  4.99020  0.61958  0.77255  0.51119  0.91575
     25   2.71088  4.31120  3.73797  2.91919  3.47171  3.72487  4.03961  1.39666  3.03447  2.43065  3.43635  3.56157  4.01573  3.43549  3.38293  2.85345  2.95331  2.29031  4.97610  3.75822     25 i - - -
          2.68618  4.42225  2.77519  2.73123  3.46354  2.40513  3.72494  3.29354  2.67741  2.69355  4.24690  2.90347  2.73739  3.18146  2.89801  2.37887  2.77519  2.98518  4.58477  3.61503
          0.02104  4.26786  4.99020  0.61958  0.77255  0.51119  0.91575
     26   2.63711  4.65586  3.16810  2.46775  2.80927  3.26121  3.72124  3.24078  2.06501  2.62402  3.74053  3.09585  3.89626  2.91873  2.63849  2.72791  2.79377  2.91894  5.18693  3.50928     26 k - - -
          2.68618  4.42225  2.77519  2.73123  3.46354  2.40513  3.72494  3.29354  2.67741  2.69355  4.24690  2.90347  2.73739  3.18146  2.89801  2.37887  2.77519  2.98518  4.58477  3.61503
          0.02104  4.26786  4.99020  0.61958  0.77255  0.47019  0.98053
     27   2.51991  4.55692  3.18157  2.72065  3.84533  3.23122  3.81502  3.22628  2.70178  2.89863  3.31903  3.17327  3.90661  3.03731  3.07553  2.25685  1.71300  2.93952  5.20895  3.85294     27 t - - -
          2.68618  4.42225  2.77519  2.73123  3.46354  2.40513  3.72494  3.29354  2.67741  2.69355  4.24690  2.90347  2.73739  3.18146  2.89801  2.37887  2.77519  2.98518  4.58477  3.61503
          0.02064  4.28667  5.00902  0.61958  0.77255  0.48576  0.95510
     28   2.99421  4.46030  4.24159  3.37230  3.65279  4.11186  4.57498  2.09614  3.63209  2.20725  3.55141  4.07000  4.51035  3.98724  3.87509  3.47418  3.26217  0.93728  5.37117  4.13648     28 v - - -
          2.68618  4.42225  2.77519  2.73123  3.46354  2.40513  3.72494  3.29354  2.67741  2.69355  4.24690  2.90347  2.73739  3.18146  2.89801  2.37887  2.77519  2.98518  4.58477  3.61503
          0.02064  4.28667  5.00902  0.61958  0.77255  0.48576  0.95510
     29   2.67537  4.88065  2.94497  1.51897  4.10730  3.48414  3.44483  3.48132  2.55209  3.07871  3.98218  3.03503  3.91938  2.91947  2.98655  2.76924  2.97161  2.39048  5.39795  4.06277     29 e - - -
          2.68618  4.42225  2.77519  2.73123  3.46354  2.40513  3.72494  3.29354  2.67741  2.69355  4.24690  2.90347  2.73739  3.18146  2.89801  2.37887  2.77519  2.98518  4.58477  3.61503
          0.02064  4.28667  5.00902  0.61958  0.77255  0.48576  0.95510
     30   3.11821  5.70359  0.92754  2.18953  5.00506  3.02845  3.93217  4.53971  2.97278  4.02704  4.88537  2.82581  3.99980  2.70940  3.58011  2.99464  3.41516  4.10113  6.18478  4.66199     30 d - - -
          2.68618  4.42225  2.77519  2.73123  3.46354  2.40513  3.72494  3.29354  2.67741  2.69355  4.24690  2.90347  2.73739  3.18146  2.89801  2.37887  2.77519  2.98518  4.58477  3.61503
          0.02064  4.28667  5.00902  0.61958  0.77255  0.48576  0.95510
     31   3.53586  4.82524  5.12714  4.60474  1.55633  4.72521  4.65912  2.37791  4.45244  0.98963  3.03651  4.72002  4.90028  4.46334  4.49725  4.08485  3.75232  2.60488  4.83337  3.43092     31 l - - -
          2.68618  4.42225  2.77519  2.73123  3.46354  2.40513  3.72494  3.29354  2.67741  2.69355  4.24690  2.90347  2.73739  3.18146  2.89801  2.37887  2.77519  2.98518  4.58477  3.61503
          0.02064  4.28667  5.00902  0.61958  0.77255  0.48576  0.95510
     32   2.75363  4.46929  4.70483  4.18368  3.51914  4.29996  4.81125  2.03987  4.05079  1.38672  3.36386  4.38390  4.65342  4.28939  4.22826  3.66087  3.34915  1.24992  5.37230  4.20090     32 v - - -
          2.68618  4.42225  2.77519  2.73123  3.46354  2.40513  3.72494  3.29354  2.67741  2.69355  4.24690  2.90347  2.73739  3.18146  2.89801  2.37887  2.77519  2.98518  4.58477  3.61503
          0.02064  4.28667  5.00902  0.61958  0.77255  0.48576  0.95510
     33   2.41874  4.12105  3.65466  3.08683  3.42017  3.57855  3.92708  2.37134  3.02216  2.12816  3.39747  3.44706  4.02110  3.12042  3.33816  2.01302  2.83858  2.36619  4.89054  3.67025     33 s - - -
          2.68618  4.42225  2.77519  2.73123  3.46354  2.40513  3.72494  3.29354  2.67741  2.69355  4.24690  2.90347  2.73739  3.18146  2.89801  2.37887  2.77519  2.98518  4.58477  3.61503
          0.02064  4.28667  5.00902  0.61958  0.77255  0.48576  0.95510
     34   2.11440  4.50183  3.08808  2.45131  3.99169  3.47892  2.39096  3.39816  2.51323  3.02271  3.85047  3.04060  3.45550  2.86728  2.91206  2.38169  2.87143  3.09259  4.91273  3.97056     34 a - - -
          2.68618  4.42225  2.77519  2.73123  3.46354  2.40513  3.72494  3.29354  2.67741  2.69355  4.24690  2.90347  2.73739  3.18146  2.89801  2.37887  2.77519  2.98518  4.58477  3.61503
          0.02064  4.28667  5.00902  0.61958  0.77255  0.48576  0.95510
     35   3.06506  5.66770  1.05400  2.18706  4.95111  3.37350  3.87682  4.47353  2.65181  3.94868  4.78156  2.52307  3.97694  2.68467  3.42761  2.94747  3.34312  4.03694  6.10053  4.59550     35 d - - -
          2.68618  4.42225  2.77519  2.73123  3.46354  2.40513  3.72494  3.29354  2.67741  2.69355  4.24690  2.90347  2.73739  3.18146  2.89801  2.37887  2.77519  2.98518  4.58477  3.61503
          0.02064  4.28667  5.00902  0.61958  0.77255  0.48576  0.95510
     36   2.47114  4.22376  3.94660  3.37089  3.32030  3.76025  4.06068  2.30870  3.06559  1.44963  3.20471  3.66028  3.82109  3.53045  3.50738  3.04008  2.83163  2.28220  4.85515  3.65753     36 l - - -
          2.68618  4.42225  2.77519  2.73123  3.46354  2.40513  3.72494  3.29354  2.67741  2.69355  4.24690  2.90347  2.73739  3.18146  2.89801  2.37887  2.77519  2.98518  4.58477  3.61503
          0.02064  4.28667  5.00902  0.61958  0.77255  0.48576  0.95510
     37   2.69101  5.08000  2.66208  1.71980  4.36733  3.43247  3.51107  3.82788  2.42260  3.36071  4.13881  2.91823  3.84931  2.66662  2.71172  2.58910  2.92501  3.44416  5.53487  2.72960     37 e - - -
          2.68618  4.42225  2.77519  2.73123  3.46354  2.40513  3.72494  3.29354  2.67741  2.69355  4.24690  2.90347  2.73739  3.18146  2.89801  2.37887  2.77519  2.98518  4.58477  3.61503
          0.02064  4.28667  5.00902  0.61958  0.77255  0.48576  0.95510
     38   2.37380  5.01799  2.64901  1.75091  4.30948  3.19703  3.63871  3.75825  2.40501  3.30136  3.59325  2.92554  3.83275  2.69988  2.83116  2.58914  2.88321  3.11526  5.48754  4.11102     38 e - - -
          2.68618  4.42225  2.77519  2.73123  3.46354  2.40513  3.72494  3.29354  2.67741  2.69355  4.24690  2.90347  2.73739  3.18146  2.89801  2.37887  2.77519  2.98518  4.58477  3.61503
          0.02064  4.28667  5.00902  0.61958  0.77255  0.48576  0.95510
     39   2.98764  4.43445  4.33589  3.41171  3.41582  4.12484  4.49074  2.22322  3.66252  1.26890  3.30554  4.08141  4.47215  3.94859  3.87300  3.45382  3.23297  1.53304  5.16586  3.98219     39 l - - -
          2.68618  4.42225  2.77519  2.73123  3.46354  2.40513  3.72494  3.29354  2.67741  2.69355  4.24690  2.90347  2.73739  3.18146  2.89801  2.37887  2.77519  2.98518  4.58477  3.61503
          0.02064  4.28667  5.00902  0.61958  0.77255  0.48576  0.95510
     40   1.57860  4.48798  3.33259  2.60961  3.49237  3.15283  3.84317  3.06886  2.77113  2.73149  3.66177  3.23234  3.93568  3.09654  3.16818  2.76521  2.66700  2.61332  5.13113  3.86975     40 a - - -
          2.68618  4.42225  2.77519  2.73123  3.46354  2.40513  3.72494  3.29354  2.67741  2.69355  4.24690  2.90347  2.73739  3.18146  2.89801  2.37887  2.77519  2.98518  4.58477  3.61503
          0.02064  4.28667  5.00902  0.61958  0.77255  0.48576  0.95510
     41   1.87879  4.85140  2.99479  2.53222  4.28226  3.08990  3.76135  3.71126  2.53846  3.29370  4.09904  3.03059  3.36161  1.87955  2.92369  2.62977  2.92544  3.33575  5.50703  4.17172     41 a - - -
          2.68618  4.42225  2.77519  2.73123  3.46354  2.40513  3.72494  3.29354  2.67741  2.69355  4.24690  2.90347  2.73739  3.18146  2.89801  2.37887  2.77519  2.98518  4.58477  3.61503
          0.02064  4.28667  5.00902  0.61958  0.77255  0.48576  0.95510
     42   2.62000  4.64102  3.21469  2.65284  2.69195  3.53328  3.74280  3.18603  1.87934  2.64913  3.73002  3.13309  3.92019  2.80001  2.94946  2.47065  2.85270  2.94633  5.17159  3.88576     42 k - - -
          2.68618  4.42225  2.77519  2.73123  3.46354  2.40513  3.72494  3.29354  2.67741  2.69355  4.24690  2.90347  2.73739  3.18146  2.89801  2.37887  2.77519  2.98518  4.58477  3.61503
          0.02064  4.28667  5.00902  0.61958  0.77255  0.48576  0.95510
     43   1.54277  1.70479  4.12681  3.66729  3.83276  3.28107  4.37562  3.02394  3.55636  2.89121  3.80431  3.69340  3.95456  3.80879  3.67557  2.62279  2.75847  2.43715  5.31231  4.13051     43 a - - -
          2.68618  4.42225  2.77519  2.73123  3.46354  2.40513  3.72494  3.29354  2.67741  2.69355  4.24690  2.90347  2.73739  3.18146  2.89801  2.37887  2.77519  2.98518  4.58477  3.61503
          0.04573  4.28667  3.47535  0.61958  0.77255  0.48576  0.95510
     44   2.71962  5.02983  2.99283  2.41983  4.37213  2.37328  3.66923  3.80361  2.15287  3.33830  4.13131  2.98993  3.88253  2.79564  2.10810  2.24253  2.88795  3.43173  5.50761  4.16798     44 r - - -
          2.68618  4.42225  2.77519  2.73123  3.46354  2.40513  3.72494  3.29354  2.67741  2.69355  4.24690  2.90347  2.73739  3.18146  2.89801  2.37887  2.77519  2.98518  4.58477  3.61503
          0.02116  4.26210  4.98444  0.61958  0.77255  0.51875  0.90452
     45   3.37153  4.68862  5.02949  4.49368  3.31271  4.65607  5.05822  2.07006  4.33909  0.88681  3.11133  4.72197  4.88130  4.48924  4.46509  4.02861  3.61295  1.66964  5.38540  4.28014     45 l - - -
          2.68618  4.42225  2.77519  2.73123  3.46354  2.40513  3.72494  3.29354  2.67741  2.69355  4.24690  2.90347  2.73739  3.18146  2.89801  2.37887  2.77519  2.98518  4.58477  3.61503
          0.02116  4.26210  4.98444  0.61958  0.77255  0.51875  0.90452
     46   2.71949  4.88467  3.13539  2.57575  4.17143  3.51227  3.69842  3.42248  1.78793  2.89837  3.99322  3.06931  3.91362  2.85034  2.67198  1.84842  2.95101  3.25042  5.38306  4.07742     46 k - - -
          2.68618  4.42225  2.77519  2.73123  3.46354  2.40513  3.72494  3.29354  2.67741  2.69355  4.24690  2.90347  2.73739  3.18146  2.89801  2.37887  2.77519  2.98518  4.58477  3.61503
          0.30504  4.26210  1.39104  0.61958  0.77255  0.51875  0.90452
     47   2.89744  4.68282  3.24786  2.91789  2.74824  3.62504  3.63305  3.29602  2.85581  2.86798  3.86353  2.80612  4.08224  3.10285  3.16320  3.00332  3.15553  3.06753  4.33686  1.44039     47 y - - -
          2.68618  4.42225  2.77519  2.73123  3.46354  2.40513  3.72494  3.29354  2.67741  2.69355  4.24690  2.90347  2.73739  3.18146  2.89801  2.37887  2.77519  2.98518  4.58477  3.61503
          0.02801  3.98506  4.70741  0.61958  0.77255  0.36764  1.17884
     48   2.90821  5.30641  2.89851  1.94245  4.68228  3.53024  3.69472  4.11460  1.51550  3.57191  4.37224  3.00323  3.96227  2.14377  2.60146  2.86164  3.12449  3.72169  5.66766  4.33999     48 k - - -
          2.68618  4.42225  2.77519  2.73123  3.46354  2.40513  3.72494  3.29354  2.67741  2.69355  4.24690  2.90347  2.73739  3.18146  2.89801  2.37887  2.77519  2.98518  4.58477  3.61503
          0.02116  4.26210  4.98444  0.61958  0.77255  0.51875  0.90452
     49   1.23800  4.28158  3.65622  3.38900  4.55830  1.55833  4.45454  3.98634  3.47700  3.66922  4.47535  3.48558  3.82609  3.73196  3.78062  2.17066  2.84215  3.37379  5.89296  4.69990     49 a - - -
          2.68618  4.42225  2.77519  2.73123  3.46354  2.40513  3.72494  3.29354  2.67741  2.69355  4.24690  2.90347  2.73739  3.18146  2.89801  2.37887  2.77519  2.98518  4.58477  3.61503
          0.02116  4.26210  4.98444  0.61958  0.77255  0.51875  0.90452
     50   3.44417  4.71451  5.20028  4.66167  3.31907  4.80421  5.19266  1.36749  4.51539  1.02016  3.09945  4.88198  4.97601  4.62149  4.61119  4.18456  3.67676  2.03321  5.43731  4.35497     50 l - - -
          2.68618  4.42225  2.77519  2.73123  3.46354  2.40513  3.72494  3.29354  2.67741  2.69355  4.24690  2.90347  2.73739  3.18146  2.89801  2.37887  2.77519  2.98518  4.58477  3.61503
          0.02116  4.26210  4.98444  0.61958  0.77255  0.51875  0.90452
     51   2.51422  4.43648  3.01510  2.73609  3.26033  3.56220  3.57238  2.89221  2.70413  2.56597  3.53470  3.23986  3.94477  3.08223  3.15268  2.73218  2.29436  2.08318  5.00551  3.65430     51 v - - -
          2.68618  4.42225  2.77519  2.73123  3.46354  2.40513  3.72494  3.29354  2.67741  2.69355  4.24690  2.90347  2.73739  3.18146  2.89801  2.37887  2.77519  2.98518  4.58477  3.61503
          0.02116  4.26210  4.98444  0.61958  0.77255  0.51875  0.90452
     52   1.86704  4.74157  3.07877  2.46786  3.99611  3.14789  3.71826  3.39122  2.53334  2.85708  3.85930  3.05151  3.87866  2.27991  2.97085  2.67001  2.88146  2.84213  5.29608  3.98508     52 a - - -
          2.68618  4.42225  2.77519  2.73123  3.46354  2.40513  3.72494  3.29354  2.67741  2.69355  4.24690  2.90347  2.73739  3.18146  2.89801  2.37887  2.77519  2.98518  4.58477  3.61503
          0.02116  4.26210  4.98444  0.61958  0.77255  0.51875  0.90452
     53   2.87688  4.28816  4.43374  3.30018  3.28502  4.05437  4.38317  1.86235  3.72917  1.51680  2.64781  4.05868  4.38155  3.93107  3.89142  3.35878  3.10933  1.79480  4.97542  3.81166     53 l - - -
          2.68618  4.42225  2.77519  2.73123  3.46354  2.40513  3.72494  3.29354  2.67741  2.69355  4.24690  2.90347  2.73739  3.18146  2.89801  2.37887  2.77519  2.98518  4.58477  3.61503
          0.02116  4.26210  4.98444  0.61958  0.77255  0.51875  0.90452
     54   2.76117  4.69785  3.36414  2.57540  3.89109  3.61568  3.76049  2.98241  2.37775  2.03573  3.77387  3.21959  3.99123  2.96691  1.85292  2.87133  2.97830  2.98635  5.20261  3.95211     54 r - - -
          2.68618  4.42225  2.77519  2.73123  3.46354  2.40513  3.72494  3.29354  2.67741  2.69355  4.24690  2.90347  2.73739  3.18146  2.89801  2.37887  2.77519  2.98518  4.58477  3.61503
          0.02116  4.26210  4.98444  0.61958  0.77255  0.51875  0.90452
     55   2.73068  4.82487  3.28841  2.74927  4.31142  3.47561  3.80091  3.71330  2.38537  3.17804  4.13676  3.18385  3.95293  2.96230  1.58071  1.85139  2.88795  3.35638  5.48313  4.21130     55 r - - -
          2.68618  4.42225  2.77519  2.73123  3.46354  2.40513  3.72494  3.29354  2.67741  2.69355  4.24690  2.90347  2.73739  3.18146  2.89801  2.37887  2.77519  2.98518  4.58477  3.61503
          0.02116  4.26210  4.98444  0.61958  0.77255  0.51875  0.90452
     56   2.73857  4.17079  4.29598  3.71183  3.10815  3.88590  3.53877  1.88060  3.57948  2.00943  3.10266  3.89625  4.23843  3.78897  3.73749  3.18377  2.90874  1.52937  4.82632  3.63613     56 v - - -
          2.68618  4.42225  2.77519  2.73123  3.46354  2.40513  3.72494  3.29354  2.67741  2.69355  4.24690  2.90347  2.73739  3.18146  2.89801  2.37887  2.77519  2.98518  4.58477  3.61503
          0.02116  4.26210  4.98444  0.61958  0.77255  0.51875  0.90452
     57   3.40638  4.67648  5.18981  4.64542  3.34614  4.77785  5.18126  1.46392  4.51690  1.02375  3.12106  4.85856  4.95753  4.61880  4.61478  4.15164  3.63919  1.87123  5.44577  4.36887     57 l - - -
          2.68618  4.42225  2.77519  2.73123  3.46354  2.40513  3.72494  3.29354  2.67741  2.69355  4.24690  2.90347  2.73739  3.18146  2.89801  2.37887  2.77519  2.98518  4.58477  3.61503
          0.02116  4.26210  4.98444  0.61958  0.77255  0.51875  0.90452
     58   2.71791  4.95924  2.24345  2.13920  4.20663  3.29978  3.71835  3.62531  2.55470  2.00429  4.04525  2.86032  3.88123  2.87342  3.03358  2.72912  2.73511  3.29396  5.46438  4.10931     58 l - - -
          2.68618  4.42225  2.77519  2.73123  3.46354  2.40513  3.72494  3.29354  2.67741  2.69355  4.24690  2.90347  2.73739  3.18146  2.89801  2.37887  2.77519  2.98518  4.58477  3.61503
          0.02116  4.26210  4.98444  0.61958  0.77255  0.51875  0.90452
     59   1.82031  4.74438  2.99922  2.45866  3.97089  3.27584  3.69400  3.37506  2.51900  2.86267  3.83236  2.94952  3.45061  2.86456  2.87851  2.55304  2.76887  2.93822  5.27265  3.77586     59 a - - -
          2.68618  4.42225  2.77519  2.73123  3.46354  2.40513  3.72494  3.29354  2.67741  2.69355  4.24690  2.90347  2.73739  3.18146  2.89801  2.37887  2.77519  2.98518  4.58477  3.61503
          0.02116  4.26210  4.98444  0.61958  0.77255  0.51875  0.90452
     60   2.70584  4.94803  3.03663  2.40403  4.22442  3.49059  3.66800  3.64041  2.31706  2.99962  3.81684  3.00862  3.88587  1.65839  2.72538  2.55357  2.83226  3.30299  5.41734  4.09016     60 q - - -
          2.68618  4.42225  2.77519  2.73123  3.46354  2.40513  3.72494  3.29354  2.67741  2.69355  4.24690  2.90347  2.73739  3.18146  2.89801  2.37887  2.77519  2.98518  4.58477  3.61503
          0.27565  4.26210  1.48354  0.61958  0.77255  0.51875  0.90452
     61   2.69489  4.36719  3.56073  2.87630  2.09752  3.64760  2.74710  2.86586  2.93856  2.29021  3.47110  3.30725  4.02245  3.24259  3.25821  2.91036  2.92494  2.65500  4.46884  2.84830     61 f - - -
          2.68618  4.42225  2.77519  2.73123  3.46354  2.40513  3.72494  3.29354  2.67741  2.69355  4.24690  2.90347  2.73739  3.18146  2.89801  2.37887  2.77519  2.98518  4.58477  3.61503
          0.02721  4.01365  4.73600  0.61958  0.77255  0.37759  1.15680
     62   2.53600  3.40073  3.30696  2.75046  3.72327  3.49897  2.69097  3.10046  2.71272  2.78290  3.64926  3.19768  3.91641  3.04605  2.99437  2.13475  2.40035  2.64881  5.11027  3.84543     62 s - - -
          2.68618  4.42225  2.77519  2.73123  3.46354  2.40513  3.72494  3.29354  2.67741  2.69355  4.24690  2.90347  2.73739  3.18146  2.89801  2.37887  2.77519  2.98518  4.58477  3.61503
          0.02116  4.26210  4.98444  0.61958  0.77255  0.51875  0.90452
     63   1.90965  4.78009  3.07089  2.51601  3.80507  3.38195  3.59640  3.42479  2.48528  3.04232  3.86647  3.02505  3.43008  2.42634  2.59140  2.68562  2.86909  2.89488  5.29962  3.97965     63 a - - -
          2.68618  4.42225  2.77519  2.73123  3.46354  2.40513  3.72494  3.29354  2.67741  2.69355  4.24690  2.90347  2.73739  3.18146  2.89801  2.37887  2.77519  2.98518  4.58477  3.61503
          0.02116  4.26210  4.98444  0.61958  0.77255  0.51875  0.90452
     64   2.94321  4.56307  3.87866  3.43447  1.60096  3.82818  3.91345  3.00567  3.37067  2.54859  3.64326  3.69662  1.80855  3.63556  3.63766  3.17358  3.21764  2.85168  4.46009  2.81835     64 f - - -
          2.68618  4.42225  2.77519  2.73123  3.46354  2.40513  3.72494  3.29354  2.67741  2.69355  4.24690  2.90347  2.73739  3.18146  2.89801  2.37887  2.77519  2.98518  4.58477  3.61503
          0.02116  4.26210  4.98444  0.61958  0.77255  0.46567  0.98809
     65   2.77485  4.35690  3.87821  3.32020  2.87620  3.78502  3.93743  2.76389  3.21929  2.14592  3.39678  3.62111  1.97975  3.49263  3.49008  3.06284  3.01131  2.54324  2.57740  3.22834     65 p - - -
          2.68618  4.42225  2.77519  2.73123  3.46354  2.40513  3.72494  3.29354  2.67741  2.69355  4.24690  2.90347  2.73739  3.18146  2.89801  2.37887  2.77519  2.98518  4.58477  3.61503
          0.02064  4.28667  5.00902  0.61958  0.77255  0.48576  0.95510
     66   2.64971  3.94365  4.17197  3.58405  2.95888  3.76727  4.07929  2.36141  3.45621  1.70004  2.99619  3.77131  3.55047  3.66687  3.61936  2.66067  2.88266  1.90614  4.73134  3.54320     66 l - - -
          2.68618  4.42225  2.77519  2.73123  3.46354  2.40513  3.72494  3.29354  2.67741  2.69355  4.24690  2.90347  2.73739  3.18146  2.89801  2.37887  2.77519  2.98518  4.58477  3.61503
          0.02064  4.28667  5.00902  0.61958  0.77255  0.48576  0.95510
     67   2.50206  5.02144  2.51426  2.44648  4.57504  3.33112  3.87931  4.04135  2.76922  3.60349  4.41284  1.41013  3.90654  3.03806  3.26634  2.13252  3.07215  3.60650  5.79135  4.40166     67 n - - -
          2.68618  4.42225  2.77519  2.73123  3.46354  2.40513  3.72494  3.29354  2.67741  2.69355  4.24690  2.90347  2.73739  3.18146  2.89801  2.37887  2.77519  2.98518  4.58477  3.61503
          0.02064  4.28667  5.00902  0.61958  0.77255  0.48576  0.95510
     68   2.33797  3.78017  3.91653  3.67025  4.58201  0.81850  4.61215  4.02393  3.66666  3.73883  4.55701  3.62281  3.85750  3.93630  3.89981  2.23365  2.86893  3.39265  5.93478  4.76236     68 g - - -
          2.68618  4.42225  2.77519  2.73123  3.46354  2.40513  3.72494  3.29354  2.67741  2.69355  4.24690  2.90347  2.73739  3.18146  2.89801  2.37887  2.77519  2.98518  4.58477  3.61503
          0.02064  4.28667  5.00902  0.61958  0.77255  0.48576  0.95510
     69   1.83845  4.29087  3.59193  3.24176  3.39838  3.72484  4.03852  2.58614  3.16719  1.97366  2.44118  3.57842  4.10898  3.44733  3.45940  3.00060  2.93350  2.30304  4.92945  3.72049     69 a - - -
          2.68618  4.42225  2.77519  2.73123  3.46354  2.40513  3.72494  3.29354  2.67741  2.69355  4.24690  2.90347  2.73739  3.18146  2.89801  2.37887  2.77519  2.98518  4.58477  3.61503
          0.02064  4.28667  5.00902  0.61958  0.77255  0.48576  0.95510
     70   2.94469  5.52442  1.44554  1.68718  4.82577  3.37889  3.80369  4.33690  2.65019  3.81151  4.60927  2.83126  3.28992  2.57902  3.26910  2.85081  3.20779  3.89751  5.95733  4.47921     70 d - - -
          2.68618  4.42225  2.77519  2.73123  3.46354  2.40513  3.72494  3.29354  2.67741  2.69355  4.24690  2.90347  2.73739  3.18146  2.89801  2.37887  2.77519  2.98518  4.58477  3.61503
          0.02064  4.28667  5.00902  0.61958  0.77255  0.48576  0.95510
     71   3.58700  4.92517  5.04062  4.55098  3.17844  4.73743  5.05884  2.36528  4.28114  0.59471  2.88728  4.80219  4.95039  4.47679  4.38739  4.16471  3.82941  2.53499  5.30837  4.16683     71 L - - -
          2.68618  4.42225  2.77519  2.73123  3.46354  2.40513  3.72494  3.29354  2.67741  2.69355  4.24690  2.90347  2.73739  3.18146  2.89801  2.37887  2.77519  2.98518  4.58477  3.61503
          0.02064  4.28667  5.00902  0.61958  0.77255  0.48576  0.95510
     72   3.05372  4.46479  4.50579  3.94620  2.94866  4.17015  4.25457  2.25382  3.79024  1.34489  3.09238  4.12057  4.47713  3.97318  3.93883  3.47922  3.28033  2.46908  4.68481  1.78917     72 l - - -
          2.68618  4.42225  2.77519  2.73123  3.46354  2.40513  3.72494  3.29354  2.67741  2.69355  4.24690  2.90347  2.73739  3.18146  2.89801  2.37887  2.77519  2.98518  4.58477  3.61503
          0.02064  4.28667  5.00902  0.61958  0.77255  0.48576  0.95510
     73   2.73505  5.26685  2.43294  1.24714  4.57273  3.25837  3.73722  4.03951  2.44613  3.55884  4.04791  2.88364  3.89665  2.86870  3.06380  2.76785  3.06616  3.63885  5.72712  4.31095     73 e - - -
          2.68618  4.42225  2.77519  2.73123  3.46354  2.40513  3.72494  3.29354  2.67741  2.69355  4.24690  2.90347  2.73739  3.18146  2.89801  2.37887  2.77519  2.98518  4.58477  3.61503
          0.02064  4.28667  5.00902  0.61958  0.77255  0.48576  0.95510
     74   2.97939  5.55473  1.52148  1.45314  4.86096  3.37115  3.83556  4.37301  2.78040  3.85554  4.66573  2.72383  3.94553  2.98164  3.35301  2.75925  2.85924  3.93454  6.00880  4.52043     74 e - - -
          2.68618  4.42225  2.77519  2.73123  3.46354  2.40513  3.72494  3.29354  2.67741  2.69355  4.24690  2.90347  2.73739  3.18146  2.89801  2.37887  2.77519  2.98518  4.58477  3.61503
          0.02064  4.28667  5.00902  0.61958  0.77255  0.48576  0.95510
     75   2.07951  4.32167  3.65319  3.09467  3.45820  3.64220  3.95173  2.75271  3.00074  1.62639  3.27267  3.45867  4.04071  3.01365  3.31330  2.83662  2.81250  2.51262  4.94258  3.72362     75 l - - -
          2.68618  4.42225  2.77519  2.73123  3.46354  2.40513  3.72494  3.29354  2.67741  2.69355  4.24690  2.90347  2.73739  3.18146  2.89801  2.37887  2.77519  2.98518  4.58477  3.61503
          0.03266  4.28667  3.99662  0.61958  0.77255  0.48576  0.95510
     76   2.73976  4.87643  3.18677  2.59888  4.12934  3.55032  3.57664  3.37008  1.83636  2.20954  3.95034  3.08955  3.92989  2.40401  2.56172  2.78223  2.81626  3.21891  5.34442  4.05315     76 k - - -
          2.68618  4.42225  2.77519  2.73123  3.46354  2.40513  3.72494  3.29354  2.67741  2.69355  4.24690  2.90347  2.73739  3.18146  2.89801  2.37887  2.77519  2.98518  4.58477  3.61503
          0.02089  4.27490  4.99725  0.61958  0.77255  0.47586  0.97114
     77   2.65202  4.69792  2.97830  2.29947  4.26131  3.45108  3.18699  3.69986  2.34769  3.16317  4.03904  2.95196  3.84254  2.55929  2.51269  2.18212  2.29952  3.33587  5.44850  4.08806     77 s - - -
          2.68618  4.42225  2.77519  2.73123  3.46354  2.40513  3.72494  3.29354  2.67741  2.69355  4.24690  2.90347  2.73739  3.18146  2.89801  2.37887  2.77519  2.98518  4.58477  3.61503
          0.02064  4.28667  5.00902  0.61958  0.77255  0.48576  0.95510
     78   2.68903  4.89998  2.94961  2.55633  4.41377  3.38408  3.81015  3.86356  2.55926  3.42769  4.23366  1.88911  3.89728  2.96024  2.64225  1.69136  2.93292  3.45843  5.60750  4.26816     78 s - - -
          2.68618  4.42225  2.77519  2.73123  3.46354  2.40513  3.72494  3.29354  2.67741  2.69355  4.24690  2.90347  2.73739  3.18146  2.89801  2.37887  2.77519  2.98518  4.58477  3.61503
          0.02064  4.28667  5.00902  0.61958  0.77255  0.48576  0.95510
     79   2.73485  4.79076  3.24348  2.67337  4.04024  3.55881  3.75279  3.35402  1.71749  2.77867  3.63913  3.14954  3.95686  2.92738  2.79886  2.80855  1.95835  3.07762  5.32170  4.03866     79 k - - -
          2.68618  4.42225  2.77519  2.73123  3.46354  2.40513  3.72494  3.29354  2.67741  2.69355  4.24690  2.90347  2.73739  3.18146  2.89801  2.37887  2.77519  2.98518  4.58477  3.61503
          0.02064  4.28667  5.00902  0.61958  0.77255  0.48576  0.95510
     80   1.86191  4.92455  2.98421  2.50049  4.20792  3.47162  2.34263  3.63667  2.45084  3.21960  4.03478  2.73841  3.89428  2.74805  2.74015  2.68089  2.94751  3.29909  5.43264  4.09890     80 a - - -
          2.68618  4.42225  2.77519  2.73123  3.46354  2.40513  3.72494  3.29354  2.67741  2.69355  4.24690  2.90347  2.73739  3.18146  2.89801  2.37887  2.77519  2.98518  4.58477  3.61503
          0.03444  4.28667  3.90673  0.61958  0.77255  0.48576  0.95510
     81   2.85051  4.30231  4.66890  4.10642  2.72173  4.19256  4.59499  1.33034  3.98031  2.21038  3.34606  4.26061  4.52433  4.18056  4.11911  3.52060  2.76035  1.56273  5.14446  3.95659     81 i - - -
          2.68618  4.42225  2.77519  2.73123  3.46354  2.40513  3.72494  3.29354  2.67741  2.69355  4.24690  2.90347  2.73739  3.18146  2.89801  2.37887  2.77519  2.98518  4.58477  3.61503
          0.02092  4.27315  4.99550  0.61958  0.77255  0.50415  0.92639
     82   3.55233  4.84476  5.17241  4.62027  2.86392  4.82474  5.05568  2.20455  4.48207  0.66994  2.96122  4.85999  4.96077  4.52193  4.56183  4.19081  3.77084  2.34828  5.24500  4.11326     82 L - - -
          2.68618  4.42225  2.77519  2.73123  3.46354  2.40513  3.72494  3.29354  2.67741  2.69355  4.24690  2.90347  2.73739  3.18146  2.89801  2.37887  2.77519  2.98518  4.58477  3.61503
          0.02092  4.27315  4.99550  0.61958  0.77255  0.47444  0.97349
     83   2.44580  4.46180  3.39141  3.03519  4.32907  3.20813  4.16329  3.75497  3.05654  3.19059  4.26325  3.33635  2.56380  3.39397  3.41697  1.08280  2.90714  3.29365  5.66060  4.39083     83 s - - -
          2.68618  4.42225  2.77519  2.73123  3.46354  2.40513  3.72494  3.29354  2.67741  2.69355  4.24690  2.90347  2.73739  3.18146  2.89801  2.37887  2.77519  2.98518  4.58477  3.61503
          0.02064  4.28667  5.00902  0.61958  0.77255  0.48576  0.95510
     84   2.49560  4.36304  3.69272  3.30798  4.08694  3.27603  4.27941  3.02852  3.22525  3.12422  4.05312  3.51517  3.94938  3.57975  3.51982  2.44993  1.01771  2.92940  5.52278  4.28399     84 t - - -
          2.68618  4.42225  2.77519  2.73123  3.46354  2.40513  3.72494  3.29354  2.67741  2.69355  4.24690  2.90347  2.73739  3.18146  2.89801  2.37887  2.77519  2.98518  4.58477  3.61503
          0.02064  4.28667  5.00902  0.61958  0.77255  0.48576  0.95510
     85   3.26358  4.97708  4.02001  3.98083  5.07617  0.30439  5.05463  4.79741  4.21705  4.39038  5.38372  4.18651  4.37892  4.50916  4.38801  3.45035  3.77612  4.24517  6.04112  5.19896     85 G - - -
          2.68618  4.42225  2.77519  2.73123  3.46354  2.40513  3.72494  3.29354  2.67741  2.69355  4.24690  2.90347  2.73739  3.18146  2.89801  2.37887  2.77519  2.98518  4.58477  3.61503
          0.02064  4.28667  5.00902  0.61958  0.77255  0.48576  0.95510
     86   2.62501  2.88674  3.15155  3.12711  2.97700  3.65184  3.92398  2.11793  3.06062  2.32498  3.34900  2.77952  4.02818  3.33800  3.36048  2.82030  2.85733  2.49625  4.83400  3.47316     86 i - - -
          2.68618  4.42225  2.77519  2.73123  3.46354  2.40513  3.72494  3.29354  2.67741  2.69355  4.24690  2.90347  2.73739  3.18146  2.89801  2.37887  2.77519  2.98518  4.58477  3.61503
          0.02064  4.28667  5.00902  0.61958  0.77255  0.48576  0.95510
     87   2.63367  5.19429  2.53439  1.91013  4.52024  2.57497  3.51799  4.00183  2.30549  3.49139  4.24551  2.75551  3.08294  2.59156  2.91980  2.54745  2.93786  3.57568  5.63429  4.21941     87 e - - -
          2.68618  4.42225  2.77519  2.73123  3.46354  2.40513  3.72494  3.29354  2.67741  2.69355  4.24690  2.90347  2.73739  3.18146  2.89801  2.37887  2.77519  2.98518  4.58477  3.61503
          0.02064  4.28667  5.00902  0.61958  0.77255  0.48576  0.95510
     88   2.46743  4.03506  3.39121  2.87639  4.29479  1.68851  4.08696  3.71483  2.96702  3.36200  4.18339  3.29482  3.86305  3.30091  3.22565  1.51149  2.87458  3.26406  5.60635  4.34529     88 s - - -
          2.68618  4.42225  2.77519  2.73123  3.46354  2.40513  3.72494  3.29354  2.67741  2.69355  4.24690  2.90347  2.73739  3.18146  2.89801  2.37887  2.77519  2.98518  4.58477  3.61503
          0.02064  4.28667  5.00902  0.61958  0.77255  0.48576  0.95510
     89   2.87058  4.40961  4.81399  4.25341  3.44897  4.36689  4.77101  1.57713  4.13057  1.38319  3.19374  4.42769  4.66075  4.31606  4.26736  3.70193  3.11590  1.59875  5.26757  4.11197     89 l - - -
          2.68618  4.42225  2.77519  2.73123  3.46354  2.40513  3.72494  3.29354  2.67741  2.69355  4.24690  2.90347  2.73739  3.18146  2.89801  2.37887  2.77519  2.98518  4.58477  3.61503
          0.02064  4.28667  5.00902  0.61958  0.77255  0.48576  0.95510
     90   3.23208  5.63793  0.67909  2.37383  4.98620  3.40180  4.10590  4.64131  3.24461  4.18235  5.11128  2.83798  4.08825  3.31630  3.86096  3.13022  3.57690  4.20030  6.20509  4.72240     90 D - - -
          2.68618  4.42225  2.77519  2.73123  3.46354  2.40513  3.72494  3.29354  2.67741  2.69355  4.24690  2.90347  2.73739  3.18146  2.89801  2.37887  2.77519  2.98518  4.58477  3.61503
          0.02064  4.28667  5.00902  0.61958  0.77255  0.48576  0.95510
     91   2.39044  4.88209  2.82178  2.45801  4.13702  3.45938  3.66082  3.55843  1.85572  2.85096  3.65563  2.98137  3.85114  2.80172  2.84004  2.37997  2.80255  3.04721  5.37723  4.03375     91 k - - -
          2.68618  4.42225  2.77519  2.73123  3.46354  2.40513  3.72494  3.29354  2.67741  2.69355  4.24690  2.90347  2.73739  3.18146  2.89801  2.37887  2.77519  2.98518  4.58477  3.61503
          0.02064  4.28667  5.00902  0.61958  0.77255  0.48576  0.95510
     92   3.51951  4.90055  4.90095  4.48147  3.22683  4.57571  5.01310  2.39908  4.23123  0.59612  3.10594  4.70690  4.88454  4.46239  4.34634  4.04737  3.79294  2.47324  5.31310  4.12440     92 L - - -
          2.68618  4.42225  2.77519  2.73123  3.46354  2.40513  3.72494  3.29354  2.67741  2.69355  4.24690  2.90347  2.73739  3.18146  2.89801  2.37887  2.77519  2.98518  4.58477  3.61503
          0.02064  4.28667  5.00902  0.61958  0.77255  0.48576  0.95510
     93   3.65756  5.00813  4.85531  4.51645  3.35117  4.50478  5.04598  2.59475  4.28238  0.49313  3.27826  4.75372  4.88104  4.54738  4.38249  4.15613  3.93929  2.73594  5.35908  4.17177     93 L - - -
          2.68618  4.42225  2.77519  2.73123  3.46354  2.40513  3.72494  3.29354  2.67741  2.69355  4.24690  2.90347  2.73739  3.18146  2.89801  2.37887  2.77519  2.98518  4.58477  3.61503
          0.02064  4.28667  5.00902  0.61958  0.77255  0.48576  0.95510
     94   2.68542  4.55221  1.95334  2.36360  4.41132  2.46867  3.53607  3.87277  2.35823  3.39387  4.16381  2.90830  3.84236  2.48644  2.78519  2.66106  2.92117  3.47588  5.56095  4.17042     94 d - - -
          2.68618  4.42225  2.77519  2.73123  3.46354  2.40513  3.72494  3.29354  2.67741  2.69355  4.24690  2.90347  2.73739  3.18146  2.89801  2.37887  2.77519  2.98518  4.58477  3.61503
          0.02064  4.28667  5.00902  0.61958  0.77255  0.48576  0.95510
     95   1.76971  4.52323  3.05604  2.87316  4.42390  1.63459  4.09184  3.85946  3.00236  3.48689  4.29463  3.12970  3.85613  3.29173  3.42032  2.03167  2.79761  3.36886  5.71445  4.43260     95 g - - -
          2.68618  4.42225  2.77519  2.73123  3.46354  2.40513  3.72494  3.29354  2.67741  2.69355  4.24690  2.90347  2.73739  3.18146  2.89801  2.37887  2.77519  2.98518  4.58477  3.61503
          0.02064  4.28667  5.00902  0.61958  0.77255  0.48576  0.95510
     96   3.26358  4.97708  4.02001  3.98083  5.07617  0.30439  5.05463  4.79741  4.21705  4.39038  5.38372  4.18651  4.37892  4.50916  4.38801  3.45035  3.77612  4.24517  6.04112  5.19896     96 G - - -
          2.68618  4.42225  2.77519  2.73123  3.46354  2.40513  3.72494  3.29354  2.67741  2.69355  4.24690  2.90347  2.73739  3.18146  2.89801  2.37887  2.77519  2.98518  4.58477  3.61503
          0.02064  4.28667  5.00902  0.61958  0.77255  0.48576  0.95510
     97   3.40036  4.72555  4.99936  4.43520  2.59842  4.61834  4.77780  2.30412  4.29878  0.75787  2.98465  4.63217  4.80819  4.36021  4.38383  3.95653  3.61660  2.38927  5.04553  3.62823     97 l - - -
          2.68618  4.42225  2.77519  2.73123  3.46354  2.40513  3.72494  3.29354  2.67741  2.69355  4.24690  2.90347  2.73739  3.18146  2.89801  2.37887  2.77519  2.98518  4.58477  3.61503
          0.02064  4.28667  5.00902  0.61958  0.77255  0.48576  0.95510
     98   2.74008  3.95310  3.44156  2.86262  3.54399  3.51420  3.60031  3.15394  2.61778  2.81551  3.70403  3.28730  4.01355  3.07793  1.93099  2.88500  2.96939  2.90697  4.96762  2.07385     98 r - - -
          2.68618  4.42225  2.77519  2.73123  3.46354  2.40513  3.72494  3.29354  2.67741  2.69355  4.24690  2.90347  2.73739  3.18146  2.89801  2.37887  2.77519  2.98518  4.58477  3.61503
          0.02064  4.28667  5.00902  0.61958  0.77255  0.48576  0.95510
     99   2.63832  4.91370  2.94913  1.93900  4.19716  3.45141  3.69936  3.60859  2.48287  3.20481  4.01625  2.98872  3.87321  2.55522  2.93760  2.65319  1.98116  2.93658  5.43444  4.09084     99 e - - -
          2.68618  4.42225  2.77519  2.73123  3.46354  2.40513  3.72494  3.29354  2.67741  2.69355  4.24690  2.90347  2.73739  3.18146  2.89801  2.37887  2.77519  2.98518  4.58477  3.61503
          0.02064  4.28667  5.00902  0.61958  0.77255  0.48576  0.95510
    100   3.26358  4.97708  4.02001  3.98083  5.07617  0.30439  5.05463  4.79741  4.21705  4.39038  5.38372  4.18651  4.37892  4.50916  4.38801  3.45035  3.77612  4.24517  6.04112  5.19896    100 G - - -
          2.68618  4.42225  2.77519  2.73123  3.46354  2.40513  3.72494  3.29354  2.67741  2.69355  4.24690  2.90347  2.73739  3.18146  2.89801  2.37887  2.77519  2.98518  4.58477  3.61503
          0.02064  4.28667  5.00902  0.61958  0.77255  0.48576  0.95510
    101   2.86581  5.32432  2.65750  1.57432  4.63353  3.44297  3.23909  4.11623  2.47655  3.60445  4.39750  2.80638  3.92345  1.83036  2.92256  2.80925  3.10601  3.71066  5.73569  4.33414    101 e - - -
          2.68618  4.42225  2.77519  2.73123  3.46354  2.40513  3.72494  3.29354  2.67741  2.69355  4.24690  2.90347  2.73739  3.18146  2.89801  2.37887  2.77519  2.98518  4.58477  3.61503
          0.02064  4.28667  5.00902  0.61958  0.77255  0.48576  0.95510
    102   3.31174  4.58522  5.13118  4.59542  3.49092  4.70550  5.16168  1.71465  4.47947  1.29365  3.27915  4.78945  4.93087  4.63571  4.60447  4.07661  3.55315  1.23270  5.51430  4.38850    102 v - - -
          2.68618  4.42225  2.77519  2.73123  3.46354  2.40513  3.72494  3.29354  2.67741  2.69355  4.24690  2.90347  2.73739  3.18146  2.89801  2.37887  2.77519  2.98518  4.58477  3.61503
          0.02064  4.28667  5.00902  0.61958  0.77255  0.48576  0.95510
    103   2.69946  4.53869  3.86794  3.66566  4.40697  3.35804  4.64196  3.58987  3.61751  3.43729  4.47565  3.78747  4.10135  3.99430  3.84093  2.90732  0.62528  3.23515  5.80345  4.62967    103 T - - -
          2.68618  4.42225  2.77519  2.73123  3.46354  2.40513  3.72494  3.29354  2.67741  2.69355  4.24690  2.90347  2.73739  3.18146  2.89801  2.37887  2.77519  2.98518  4.58477  3.61503
          0.02064  4.28667  5.00902  0.61958  0.77255  0.48576  0.95510
    104   3.38669  5.52042  2.75489  0.55340  4.93091  3.59912  4.25019  4.47457  3.19077  4.03189  5.01040  3.26175  4.23001  3.47140  3.62766  3.33836  3.70134  4.12301  6.02020  4.77262    104 E - - -
          2.68618  4.42225  2.77519  2.73123  3.46354  2.40513  3.72494  3.29354  2.67741  2.69355  4.24690  2.90347  2.73739  3.18146  2.89801  2.37887  2.77519  2.98518  4.58477  3.61503
          0.02064  4.28667  5.00902  0.61958  0.77255  0.48576  0.95510
    105   3.51166  4.77716  5.25456  4.70790  3.15845  4.85693  5.18202  1.50011  4.56893  0.88942  3.04094  4.92929  4.99905  4.62519  4.64184  4.23377  3.73587  2.21291  5.37736  4.29224    105 l - - -
          2.68618  4.42225  2.77519  2.73123  3.46354  2.40513  3.72494  3.29354  2.67741  2.69355  4.24690  2.90347  2.73739  3.18146  2.89801  2.37887  2.77519  2.98518  4.58477  3.61503
          0.02064  4.28667  5.00902  0.61958  0.77255  0.48576  0.95510
    106   2.37975  4.26395  4.01490  3.49202  3.59813  3.63657  4.25416  2.37584  3.40651  2.57386  3.54757  3.72420  4.13824  3.68182  3.66751  2.64831  2.46655  1.29546  5.13336  3.92672    106 v - - -
          2.68618  4.42225  2.77519  2.73123  3.46354  2.40513  3.72494  3.29354  2.67741  2.69355  4.24690  2.90347  2.73739  3.18146  2.89801  2.37887  2.77519  2.98518  4.58477  3.61503
          0.02064  4.28667  5.00902  0.61958  0.77255  0.48576  0.95510
    107   3.26358  4.97708  4.02001  3.98083  5.07617  0.30439  5.05463  4.79741  4.21705  4.39038  5.38372  4.18651  4.37892  4.50916  4.38801  3.45035  3.77612  4.24517  6.04112  5.19896    107 G - - -
          2.68618  4.42225  2.77519  2.73123  3.46354  2.40513  3.72494  3.29354  2.67741  2.69355  4.24690  2.90347  2.73739  3.18146  2.89801  2.37887  2.77519  2.98518  4.58477  3.61503
          0.02064  4.28667  5.00902  0.61958  0.77255  0.48576  0.95510
    108   2.62000  4.91193  2.87278  2.32312  4.30763  2.11556  3.76761  3.74092  2.58303  3.32307  4.13150  2.99532  2.22530  2.76425  3.04652  2.53190  2.95724  3.27850  5.54097  4.19083    108 g - - -
          2.68618  4.42225  2.77519  2.73123  3.46354  2.40513  3.72494  3.29354  2.67741  2.69355  4.24690  2.90347  2.73739  3.18146  2.89801  2.37887  2.77519  2.98518  4.58477  3.61503
          0.02064  4.28667  5.00902  0.61958  0.77255  0.48576  0.95510
    109   2.18012  4.39699  3.46625  3.15460  4.49712  3.13400  4.28861  3.92432  3.22558  3.58664  4.40245  3.38866  1.63734  3.52610  3.57642  1.41054  2.88586  3.37696  5.81145  4.57326    109 s - - -
          2.68618  4.42225  2.77519  2.73123  3.46354  2.40513  3.72494  3.29354  2.67741  2.69355  4.24690  2.90347  2.73739  3.18146  2.89801  2.37887  2.77519  2.98518  4.58477  3.61503
          0.02064  4.28667  5.00902  0.61958  0.77255  0.48576  0.95510
    110   2.42514  4.42062  3.38990  3.10053  4.54795  1.43754  4.27302  3.99710  3.20729  3.63539  4.43952  3.35751  3.51587  3.50165  3.46935  1.47198  2.79683  3.42685  5.84498  4.60193    110 g - - -
          2.68618  4.42225  2.77519  2.73123  3.46354  2.40513  3.72494  3.29354  2.67741  2.69355  4.24690  2.90347  2.73739  3.18146  2.89801  2.37887  2.77519  2.98518  4.58477  3.61503
          0.02064  4.28667  5.00902  0.61958  0.77255  0.48576  0.95510
    111   2.26621  3.88801  3.90046  3.53590  4.45378  3.08415  4.47738  3.80387  3.47889  3.54898  4.38121  3.56664  3.84947  3.77058  3.75427  0.85454  2.39992  3.26062  5.81740  4.63106    111 s - - -
          2.68618  4.42225  2.77519  2.73123  3.46354  2.40513  3.72494  3.29354  2.67741  2.69355  4.24690  2.90347  2.73739  3.18146  2.89801  2.37887  2.77519  2.98518  4.58477  3.61503
          0.02064  4.28667  5.00902  0.61958  0.77255  0.48576  0.95510
    112   3.26358  4.97708  4.02001  3.98083  5.07617  0.30439  5.05463  4.79741  4.21705  4.39038  5.38372  4.18651  4.37892  4.50916  4.38801  3.45035  3.77612  4.24517  6.04112  5.19896    112 G - - -
          2.68618  4.42225  2.77519  2.73123  3.46354  2.40513  3.72494  3.29354  2.67741  2.69355  4.24690  2.90347  2.73739  3.18146  2.89801  2.37887  2.77519  2.98518  4.58477  3.61503
          0.02064  4.28667  5.00902  0.61958  0.77255  0.48576  0.95510
    113   3.41286  5.34535  3.61361  3.18175  4.83012  3.83185  4.06892  4.29254  0.58320  3.77544  4.73344  3.57990  4.31830  3.25030  2.61002  3.43899  3.64392  3.98399  5.72595  4.61043    113 K - - -
          2.68618  4.42225  2.77519  2.73123  3.46354  2.40513  3.72494  3.29354  2.67741  2.69355  4.24690  2.90347  2.73739  3.18146  2.89801  2.37887  2.77519  2.98518  4.58477  3.61503
          0.02064  4.28667  5.00902  0.61958  0.77255  0.48576  0.95510
    114   2.42505  4.34029  3.67122  3.41291  4.40198  3.14573  4.43869  3.72124  3.40889  3.50123  4.37757  3.53375  3.89998  3.73805  3.68078  2.22408  0.88251  3.24020  5.78322  4.56426    114 t - - -
          2.68618  4.42225  2.77519  2.73123  3.46354  2.40513  3.72494  3.29354  2.67741  2.69355  4.24690  2.90347  2.73739  3.18146  2.89801  2.37887  2.77519  2.98518  4.58477  3.61503
          0.02064  4.28667  5.00902  0.61958  0.77255  0.48576  0.95510
    115   3.29748  5.24932  3.26220  3.04596  4.47285  3.69928  4.19972  4.19241  2.84181  3.64941  4.68688  3.50138  4.27202  0.64474  3.10812  3.33757  3.60422  3.90160  5.67639  4.41025    115 Q - - -
          2.68618  4.42225  2.77519  2.73123  3.46354  2.40513  3.72494  3.29354  2.67741  2.69355  4.24690  2.90347  2.73739  3.18146  2.89801  2.37887  2.77519  2.98518  4.58477  3.61503
          0.02064  4.28667  5.00902  0.61958  0.77255  0.48576  0.95510
    116   2.98270  4.42108  4.80454  4.24501  2.69914  4.36502  4.74151  1.96975  4.12367  1.91063  3.16789  4.41899  4.65755  4.30280  4.26002  3.69899  3.32301  1.05742  5.22295  4.03914    116 v - - -
          2.68618  4.42225  2.77519  2.73123  3.46354  2.40513  3.72494  3.29354  2.67741  2.69355  4.24690  2.90347  2.73739  3.18146  2.89801  2.37887  2.77519  2.98518  4.58477  3.61503
          0.02064  4.28667  5.00902  0.61958  0.77255  0.48576  0.95510
    117   3.15557  0.38476  4.73535  4.58313  4.50890  3.67250  5.14274  3.74725  4.42350  3.63103  4.77203  4.46626  4.40789  4.75241  4.46653  3.42519  3.65780  3.45696  5.80890  4.78752    117 C - - -
          2.68618  4.42225  2.77519  2.73123  3.46354  2.40513  3.72494  3.29354  2.67741  2.69355  4.24690  2.90347  2.73739  3.18146  2.89801  2.37887  2.77519  2.98518  4.58477  3.61503
          0.02064  4.28667  5.00902  0.61958  0.77255  0.48576  0.95510
    118   3.54688  4.83246  5.22400  4.65275  2.25203  4.80418  4.97491  2.38535  4.51329  0.76658  2.44788  4.85428  4.92759  4.49983  4.54994  4.15793  3.75457  2.60351  5.14173  4.00178    118 l - - -
          2.68618  4.42225  2.77519  2.73123  3.46354  2.40513  3.72494  3.29354  2.67741  2.69355  4.24690  2.90347  2.73739  3.18146  2.89801  2.37887  2.77519  2.98518  4.58477  3.61503
          0.02064  4.28667  5.00902  0.61958  0.77255  0.48576  0.95510
    119   2.63919  2.77203  3.17959  2.61766  3.84391  2.96033  3.56785  3.23315  2.49147  2.70577  3.52539  3.10604  3.90211  2.47590  2.79749  2.44241  2.87038  2.95696  5.18575  3.89544    119 s - - -
          2.68618  4.42225  2.77519  2.73123  3.46354  2.40513  3.72494  3.29354  2.67741  2.69355  4.24690  2.90347  2.73739  3.18146  2.89801  2.37887  2.77519  2.98518  4.58477  3.61503
          0.02064  4.28667  5.00902  0.61958  0.77255  0.48576  0.95510
    120   1.80506  4.27210  3.83932  3.31958  3.65237  3.49375  4.15356  2.74551  3.24863  2.67733  3.44593  3.57595  4.02830  3.53440  3.54170  2.45096  2.67651  1.59097  5.13960  3.92807    120 v - - -
          2.68618  4.42225  2.77519  2.73123  3.46354  2.40513  3.72494  3.29354  2.67741  2.69355  4.24690  2.90347  2.73739  3.18146  2.89801  2.37887  2.77519  2.98518  4.58477  3.61503
          0.02064  4.28667  5.00902  0.61958  0.77255  0.48576  0.95510
    121   0.76591  4.26830  3.81603  3.56670  4.50579  3.08009  4.54977  3.81025  3.58833  3.59800  4.44692  3.58350  3.86501  3.86310  3.84084  2.24530  2.69828  3.26801  5.88328  4.70339    121 a - - -
          2.68618  4.42225  2.77519  2.73123  3.46354  2.40513  3.72494  3.29354  2.67741  2.69355  4.24690  2.90347  2.73739  3.18146  2.89801  2.37887  2.77519  2.98518  4.58477  3.61503
          0.02064  4.28667  5.00902  0.61958  0.77255  0.48576  0.95510
    122   1.32487  4.28904  3.79349  3.36109  4.06981  3.23071  4.29626  3.27949  3.32232  3.12114  4.01039  3.52812  3.91072  3.61078  3.62776  1.83677  2.86405  2.12168  5.49662  4.28611    122 a - - -
          2.68618  4.42225  2.77519  2.73123  3.46354  2.40513  3.72494  3.29354  2.67741  2.69355  4.24690  2.90347  2.73739  3.18146  2.89801  2.37887  2.77519  2.98518  4.58477  3.61503
          0.02064  4.28667  5.00902  0.61958  0.77255  0.48576  0.95510
    123   2.70618  4.98568  2.84753  2.45237  4.35694  3.29558  2.58506  3.81625  2.53547  3.37648  4.17705  1.83119  3.88127  2.88837  2.99468  2.24165  2.77508  3.43444  5.56426  4.19800    123 n - - -
          2.68618  4.42225  2.77519  2.73123  3.46354  2.40513  3.72494  3.29354  2.67741  2.69355  4.24690  2.90347  2.73739  3.18146  2.89801  2.37887  2.77519  2.98518  4.58477  3.61503
          0.02064  4.28667  5.00902  0.61958  0.77255  0.48576  0.95510
    124   2.74298  4.39441  4.77494  4.22938  3.47324  4.37911  4.83217  1.65609  4.12603  2.24779  3.29363  4.42493  4.69241  4.35638  4.30382  3.71974  3.18960  1.00349  5.39877  4.20376    124 v - - -
          2.68618  4.42225  2.77519  2.73123  3.46354  2.40513  3.72494  3.29354  2.67741  2.69355  4.24690  2.90347  2.73739  3.18146  2.89801  2.37887  2.77519  2.98518  4.58477  3.61503
          0.02064  4.28667  5.00902  0.61958  0.77255  0.48576  0.95510
    125   0.86801  4.27044  3.83112  3.52599  4.42822  3.09606  4.49397  3.74664  3.52204  3.52166  4.37351  3.56883  3.86443  3.80080  3.79169  1.96164  2.86011  3.06470  5.81138  4.61819    125 a - - -
          2.68618  4.42225  2.77519  2.73123  3.46354  2.40513  3.72494  3.29354  2.67741  2.69355  4.24690  2.90347  2.73739  3.18146  2.89801  2.37887  2.77519  2.98518  4.58477  3.61503
          0.07005  4.28667  2.92059  0.61958  0.77255  0.48576  0.95510
    126   2.49633  4.19441  3.09075  2.30641  3.93266  3.37620  2.52456  3.18946  2.41934  2.96679  3.79974  3.03672  3.86500  2.86181  2.82687  2.64715  2.72088  2.96061  5.24193  3.20644    126 e - - -
          2.68618  4.42225  2.77519  2.73123  3.46354  2.40513  3.72494  3.29354  2.67741  2.69355  4.24690  2.90347  2.73739  3.18146  2.89801  2.37887  2.77519  2.98518  4.58477  3.61503
          0.02167  4.23829  4.96064  0.61958  0.77255  0.44817  1.01831
    127   2.51504  5.06603  2.93193  2.34965  4.37938  2.79529  3.62156  3.83802  2.04636  3.35531  3.94125  2.69209  3.82754  2.33180  2.65376  2.44428  2.81251  3.35756  5.51723  4.13439    127 k - - -
          2.68618  4.42225  2.77519  2.73123  3.46354  2.40513  3.72494  3.29354  2.67741  2.69355  4.24690  2.90347  2.73739  3.18146  2.89801  2.37887  2.77519  2.98518  4.58477  3.61503
          0.03168  4.28667  4.04934  0.61958  0.77255  0.48576  0.95510
    128   2.75586  4.44638  3.62143  3.06672  3.01862  3.71322  2.61037  2.93190  2.96553  1.64954  3.52812  3.43940  4.08664  2.90265  3.28886  2.97123  2.98506  2.72651  4.66321  2.80361    128 l - - -
          2.68618  4.42225  2.77519  2.73123  3.46354  2.40513  3.72494  3.29354  2.67741  2.69355  4.24690  2.90347  2.73739  3.18146  2.89801  2.37887  2.77519  2.98518  4.58477  3.61503
          0.02087  4.27586  4.99820  0.61958  0.77255  0.47665  0.96985
    129   2.60894  4.96166  2.85809  2.39120  4.23737  3.16641  3.60022  3.67499  2.02246  3.02884  3.07142  2.90539  3.83888  2.25058  2.87445  2.59710  2.78429  3.25593  5.43717  4.07599    129 k - - -
          2.68618  4.42225  2.77519  2.73123  3.46354  2.40513  3.72494  3.29354  2.67741  2.69355  4.24690  2.90347  2.73739  3.18146  2.89801  2.37887  2.77519  2.98518  4.58477  3.61503
          0.03396  4.28667  3.93021  0.61958  0.77255  0.48576  0.95510
    130   2.57684  4.15302  3.03507  2.50338  4.15401  2.36058  3.30550  3.57602  2.45907  3.16771  3.97881  3.01338  3.86722  1.95769  2.84113  2.63838  2.89598  3.23725  5.39391  4.06231    130 q - - -
          2.68618  4.42225  2.77519  2.73123  3.46354  2.40513  3.72494  3.29354  2.67741  2.69355  4.24690  2.90347  2.73739  3.18146  2.89801  2.37887  2.77519  2.98518  4.58477  3.61503
          0.02091  4.27362  4.99597  0.61958  0.77255  0.50352  0.92736
    131   2.64543  4.94455  2.96763  2.37682  4.25325  3.21642  3.66043  3.68960  2.42207  3.25201  4.04174  2.25680  3.84327  2.79015  2.44930  2.18423  2.61424  3.05679  5.45344  4.09651    131 s - - -
          2.68618  4.42225  2.77519  2.73123  3.46354  2.40513  3.72494  3.29354  2.67741  2.69355  4.24690  2.90347  2.73739  3.18146  2.89801  2.37887  2.77519  2.98518  4.58477  3.61503
          0.02091  4.27362  4.99597  0.61958  0.77255  0.47482  0.97285
    132   3.23916  4.54903  5.02058  4.55949  3.78261  4.58730  5.28291  1.67676  4.43857  2.28435  3.58837  4.74097  4.93436  4.72460  4.62952  4.00639  3.52228  0.75321  5.77720  4.54475    132 v - - -
          2.68618  4.42225  2.77519  2.73123  3.46354  2.40513  3.72494  3.29354  2.67741  2.69355  4.24690  2.90347  2.73739  3.18146  2.89801  2.37887  2.77519  2.98518  4.58477  3.61503
          0.02064  4.28667  5.00902  0.61958  0.77255  0.48576  0.95510
    133   3.24842  4.55257  5.08025  4.49869  2.73391  4.53281  4.86933  1.78215  4.35662  1.16390  2.60879  4.63932  4.75297  4.41636  4.40284  3.87350  3.47185  1.79402  5.18137  4.10229    133 l - - -
          2.68618  4.42225  2.77519  2.73123  3.46354  2.40513  3.72494  3.29354  2.67741  2.69355  4.24690  2.90347  2.73739  3.18146  2.89801  2.37887  2.77519  2.98518  4.58477  3.61503
          0.02064  4.28667  5.00902  0.61958  0.77255  0.48576  0.95510
    134   4.01520  5.18337  4.88938  4.64984  1.79746  4.65959  3.62108  3.68426  4.48051  2.95925  4.27055  4.30549  4.96849  4.39826  4.47289  4.05852  4.23874  3.62015  3.73870  0.63749    134 Y - - -
          2.68618  4.42225  2.77519  2.73123  3.46354  2.40513  3.72494  3.29354  2.67741  2.69355  4.24690  2.90347  2.73739  3.18146  2.89801  2.37887  2.77519  2.98518  4.58477  3.61503
          0.02064  4.28667  5.00902  0.61958  0.77255  0.48576  0.95510
    135   3.25960  4.54153  5.11644  4.55796  3.20313  4.61566  5.01698  1.40121  4.43632  1.42331  2.88856  4.71533  4.84134  4.54412  4.51916  3.96991  3.49241  1.53283  5.35588  4.24992    135 i - - -
          2.68618  4.42225  2.77519  2.73123  3.46354  2.40513  3.72494  3.29354  2.67741  2.69355  4.24690  2.90347  2.73739  3.18146  2.89801  2.37887  2.77519  2.98518  4.58477  3.61503
          0.02064  4.28667  5.00902  0.61958  0.77255  0.48576  0.95510
    136   3.49817  5.62728  0.46932  2.69618  5.07480  3.58289  4.37598  4.77118  3.54958  4.31024  5.31698  3.26657  4.26536  3.62896  4.10768  3.42651  3.85172  4.37158  6.15378  4.90423    136 D - - -
          2.68618  4.42225  2.77519  2.73123  3.46354  2.40513  3.72494  3.29354  2.67741  2.69355  4.24690  2.90347  2.73739  3.18146  2.89801  2.37887  2.77519  2.98518  4.58477  3.61503
          0.02064  4.28667  5.00902  0.61958  0.77255  0.48576  0.95510
    137   2.37111  4.08204  3.81570  3.43168  4.34635  3.12613  4.39305  3.69310  3.37472  3.43729  4.28335  3.53058  3.86468  3.68177  3.66660  1.67813  1.14400  3.20335  5.71897  4.51481    137 t - - -
          2.68618  4.42225  2.77519  2.73123  3.46354  2.40513  3.72494  3.29354  2.67741  2.69355  4.24690  2.90347  2.73739  3.18146  2.89801  2.37887  2.77519  2.98518  4.58477  3.61503
          0.02064  4.28667  5.00902  0.61958  0.77255  0.48576  0.95510
    138   2.56599  4.24646  3.12057  2.62393  4.23389  2.05873  3.81916  3.66004  2.54807  3.26360  4.06962  2.28284  3.85299  2.97952  3.07974  2.21352  2.50119  3.26945  5.49309  4.17384    138 g - - -
          2.68618  4.42225  2.77519  2.73123  3.46354  2.40513  3.72494  3.29354  2.67741  2.69355  4.24690  2.90347  2.73739  3.18146  2.89801  2.37887  2.77519  2.98518  4.58477  3.61503
          0.02064  4.28667  5.00902  0.61958  0.77255  0.48576  0.95510
    139   2.74758  4.84314  2.84442  2.72582  4.69286  1.39738  4.15764  4.24031  3.10152  3.83046  4.67083  1.51208  3.97150  3.36905  3.53079  2.81818  3.16370  3.72153  5.93107  4.60097    139 g - - -
          2.68618  4.42225  2.77519  2.73123  3.46354  2.40513  3.72494  3.29354  2.67741  2.69355  4.24690  2.90347  2.73739  3.18146  2.89801  2.37887  2.77519  2.98518  4.58477  3.61503
          0.02064  4.28667  5.00902  0.61958  0.77255  0.48576  0.95510
    140   2.41741  4.38282  3.48840  3.30337  4.67451  1.30254  4.47032  4.16617  3.48208  3.82275  4.63005  3.46798  3.87398  3.74054  3.79819  1.31586  2.92871  3.51661  5.98072  4.76622    140 g - - -
          2.68618  4.42225  2.77519  2.73123  3.46354  2.40513  3.72494  3.29354  2.67741  2.69355  4.24690  2.90347  2.73739  3.18146  2.89801  2.37887  2.77519  2.98518  4.58477  3.61503
          0.02064  4.28667  5.00902  0.61958  0.77255  0.48576  0.95510
    141   3.41887  4.72961  5.08072  4.51367  1.54238  4.64149  4.78131  2.39649  4.37106  1.10389  2.59135  4.67980  4.82197  4.39850  4.42501  3.98338  3.63315  2.48739  5.01340  3.78360    141 l - - -
          2.68618  4.42225  2.77519  2.73123  3.46354  2.40513  3.72494  3.29354  2.67741  2.69355  4.24690  2.90347  2.73739  3.18146  2.89801  2.37887  2.77519  2.98518  4.58477  3.61503
          0.02064  4.28667  5.00902  0.61958  0.77255  0.48576  0.95510
    142   2.27734  3.30541  3.77164  3.29201  4.06724  3.21233  4.23154  3.40836  3.23453  3.14416  3.86907  3.48033  3.88064  3.52951  3.55580  1.36720  1.82782  3.01854  5.46680  4.25453    142 s - - -
          2.68618  4.42225  2.77519  2.73123  3.46354  2.40513  3.72494  3.29354  2.67741  2.69355  4.24690  2.90347  2.73739  3.18146  2.89801  2.37887  2.77519  2.98518  4.58477  3.61503
          0.02064  4.28667  5.00902  0.61958  0.77255  0.48576  0.95510
    143   1.20310  4.34913  3.58143  3.21619  4.40662  3.05218  4.29073  3.81799  3.24795  3.49187  4.30980  3.42002  2.05931  3.54034  3.59237  2.21074  2.75635  3.29788  5.74033  4.51772    143 a - - -
          2.68618  4.42225  2.77519  2.73123  3.46354  2.40513  3.72494  3.29354  2.67741  2.69355  4.24690  2.90347  2.73739  3.18146  2.89801  2.37887  2.77519  2.98518  4.58477  3.61503
          0.02064  4.28667  5.00902  0.61958  0.77255  0.48576  0.95510
    144   2.51701  4.75676  2.96882  2.38688  4.30399  3.32818  3.63782  3.74718  2.29343  3.18028  4.06948  2.80461  3.84222  2.35556  2.47352  1.98856  2.88814  3.37343  5.47320  4.10852    144 s - - -
          2.68618  4.42225  2.77519  2.73123  3.46354  2.40513  3.72494  3.29354  2.67741  2.69355  4.24690  2.90347  2.73739  3.18146  2.89801  2.37887  2.77519  2.98518  4.58477  3.61503
          0.02064  4.28667  5.00902  0.61958  0.77255  0.48576  0.95510
    145   3.54186  5.31037  4.08073  3.52837  4.77508  3.92219  4.21763  4.36483  2.52662  3.80499  4.81093  3.84726  4.41982  3.43210  0.49664  3.61687  3.78912  4.07455  5.69780  4.63170    145 R - - -
          2.68618  4.42225  2.77519  2.73123  3.46354  2.40513  3.72494  3.29354  2.67741  2.69355  4.24690  2.90347  2.73739  3.18146  2.89801  2.37887  2.77519  2.98518  4.58477  3.61503
          0.02064  4.28667  5.00902  0.61958  0.77255  0.48576  0.95510
    146   3.43049  4.69662  5.22913  4.67300  3.32066  4.80098  5.17854  1.25219  4.54410  1.15145  2.83199  4.88210  4.96455  4.62037  4.62543  4.16880  3.65738  2.04306  5.42308  4.36548    146 l - - -
          2.68618  4.42225  2.77519  2.73123  3.46354  2.40513  3.72494  3.29354  2.67741  2.69355  4.24690  2.90347  2.73739  3.18146  2.89801  2.37887  2.77519  2.98518  4.58477  3.61503
          0.02064  4.28667  5.00902  0.61958  0.77255  0.48576  0.95510
    147   1.97477  4.45765  3.38529  2.74859  3.64245  3.56786  3.85201  2.97695  2.59579  1.83949  3.58641  3.28289  3.97615  3.13471  3.13985  2.66615  2.89612  2.69330  5.05799  3.81178    147 l - - -
          2.68618  4.42225  2.77519  2.73123  3.46354  2.40513  3.72494  3.29354  2.67741  2.69355  4.24690  2.90347  2.73739  3.18146  2.89801  2.37887  2.77519  2.98518  4.58477  3.61503
          0.02064  4.28667  5.00902  0.61958  0.77255  0.48576  0.95510
    148   2.65793  4.57743  2.87713  2.23896  4.33375  3.30011  3.10251  3.78446  2.37105  3.31742  4.09100  2.93225  3.83682  1.83360  2.64196  2.64567  2.88791  3.40196  5.49237  3.78193    148 q - - -
          2.68618  4.42225  2.77519  2.73123  3.46354  2.40513  3.72494  3.29354  2.67741  2.69355  4.24690  2.90347  2.73739  3.18146  2.89801  2.37887  2.77519  2.98518  4.58477  3.61503
          0.02064  4.28667  5.00902  0.61958  0.77255  0.48576  0.95510
    149   3.22895  4.56386  4.95405  4.36828  1.74297  4.43883  4.66467  2.20551  4.21856  1.23930  2.28932  4.50831  4.66835  4.27408  4.26981  3.76630  3.44658  2.50331  4.97867  3.64281    149 l - - -
          2.68618  4.42225  2.77519  2.73123  3.46354  2.40513  3.72494  3.29354  2.67741  2.69355  4.24690  2.90347  2.73739  3.18146  2.89801  2.37887  2.77519  2.98518  4.58477  3.61503
          0.02064  4.28667  5.00902  0.61958  0.77255  0.48576  0.95510
    150   2.69437  4.17450  4.11266  3.53349  3.24556  3.55597  3.51091  2.19616  3.40087  1.56872  3.24270  3.76131  4.16283  3.64410  3.59530  3.08746  2.92862  1.86497  4.79488  3.59439    150 l - - -
          2.68618  4.42225  2.77519  2.73123  3.46354  2.40513  3.72494  3.29354  2.67741  2.69355  4.24690  2.90347  2.73739  3.18146  2.89801  2.37887  2.77519  2.98518  4.58477  3.61503
          0.03873  4.28667  3.71960  0.61958  0.77255  0.48576  0.95510
    151   2.58821  3.83549  2.75128  2.37470  4.30780  2.95589  3.44435  3.75699  2.38805  3.29731  4.07257  2.72905  3.82776  1.97181  2.69637  2.59095  2.87629  3.37746  5.48056  4.10568    151 q - - -
          2.68618  4.42225  2.77519  2.73123  3.46354  2.40513  3.72494  3.29354  2.67741  2.69355  4.24690  2.90347  2.73739  3.18146  2.89801  2.37887  2.77519  2.98518  4.58477  3.61503
          0.03694  4.26895  3.80441  0.61958  0.77255  0.50975  0.91791
    152   2.16616  4.71518  2.96488  2.45679  4.09414  2.89778  3.55982  3.51447  2.40828  3.03326  3.91862  2.93188  3.66282  2.53455  2.77444  2.47522  2.56163  3.18485  4.64509  4.00777    152 a - - -
          2.68618  4.42225  2.77519  2.73123  3.46354  2.40513  3.72494  3.29354  2.67741  2.69355  4.24690  2.90347  2.73739  3.18146  2.89801  2.37887  2.77519  2.98518  4.58477  3.61503
          0.03118  4.25335  4.10566  0.61958  0.77255  0.45903  0.99938
    153   2.58862  4.63733  2.76268  2.24213  4.13942  3.35929  3.49477  3.32527  2.01758  3.30532  4.07510  2.91916  3.65665  2.73693  2.42929  2.35686  2.80868  3.38575  5.48344  4.10457    153 k - - -
          2.68618  4.42225  2.77519  2.73123  3.46354  2.40513  3.72494  3.29354  2.67741  2.69355  4.24690  2.90347  2.73739  3.18146  2.89801  2.37887  2.77519  2.98518  4.58477  3.61503
          0.02083  4.27736  4.99971  0.61958  0.77255  0.47789  0.96782
    154   2.58149  4.62546  3.18151  2.54169  3.68449  3.48235  3.76233  3.05245  2.62749  2.91419  3.76331  3.02126  3.54166  2.96605  3.05652  2.18497  1.87779  2.96837  5.21423  3.92441    154 t - - -
          2.68618  4.42225  2.77519  2.73123  3.46354  2.40513  3.72494  3.29354  2.67741  2.69355  4.24690  2.90347  2.73739  3.18146  2.89801  2.37887  2.77519  2.98518  4.58477  3.61503
          0.04112  4.28667  3.62910  0.61958  0.77255  0.48576  0.95510
    155   2.64264  4.56869  2.57827  2.35439  4.39213  3.02609  3.49235  3.85722  2.32720  3.37047  4.12930  2.72431  3.09397  2.34077  2.83781  2.17675  2.87538  3.45201  5.53047  4.13791    155 s - - -
          2.68618  4.42225  2.77519  2.73123  3.46354  2.40513  3.72494  3.29354  2.67741  2.69355  4.24690  2.90347  2.73739  3.18146  2.89801  2.37887  2.77519  2.98518  4.58477  3.61503
          0.02106  4.26661  4.98895  0.61958  0.77255  0.46920  0.98218
    156   2.53375  4.77466  2.15799  2.16957  4.44777  3.10278  3.62598  3.92063  2.20713  3.42134  4.17511  2.42742  3.82319  2.73259  2.87341  2.59200  2.77420  3.50429  5.57147  3.99246    156 d - - -
          2.68618  4.42225  2.77519  2.73123  3.46354  2.40513  3.72494  3.29354  2.67741  2.69355  4.24690  2.90347  2.73739  3.18146  2.89801  2.37887  2.77519  2.98518  4.58477  3.61503
          0.02064  4.28667  5.00902  0.61958  0.77255  0.48576  0.95510
    157   2.45675  4.91988  2.93227  1.94751  3.97525  3.44925  3.64829  3.61396  2.39865  3.09534  3.61588  2.78461  3.68290  2.59561  2.86038  2.64852  2.53191  2.92525  5.40542  4.05083    157 e - - -
          2.68618  4.42225  2.77519  2.73123  3.46354  2.40513  3.72494  3.29354  2.67741  2.69355  4.24690  2.90347  2.73739  3.18146  2.89801  2.37887  2.77519  2.98518  4.58477  3.61503
          0.03418  4.28667  3.91927  0.61958  0.77255  0.48576  0.95510
    158   2.50358  5.09371  2.76825  1.73520  4.40691  3.41931  3.52069  3.87190  2.33587  3.38465  4.14568  2.70479  3.82433  2.64923  2.73517  2.43861  2.84572  3.17419  5.54450  4.15119    158 e - - -
          2.68618  4.42225  2.77519  2.73123  3.46354  2.40513  3.72494  3.29354  2.67741  2.69355  4.24690  2.90347  2.73739  3.18146  2.89801  2.37887  2.77519  2.98518  4.58477  3.61503
          0.02092  4.27340  4.99575  0.61958  0.77255  0.50381  0.92691
    159   2.63190  4.77185  3.07073  1.85004  3.59635  3.19029  3.68360  3.24709  2.44903  2.73648  3.53604  2.96946  3.86533  2.68134  2.83166  2.68374  2.86307  2.91953  5.28553  3.96481    159 e - - -
          2.68618  4.42225  2.77519  2.73123  3.46354  2.40513  3.72494  3.29354  2.67741  2.69355  4.24690  2.90347  2.73739  3.18146  2.89801  2.37887  2.77519  2.98518  4.58477  3.61503
          0.02092  4.27340  4.99575  0.61958  0.77255  0.47464  0.97315
    160   2.64102  4.58460  3.23731  2.62821  3.45772  3.29969  3.75629  3.05571  2.63076  2.22669  3.67419  3.08108  3.92112  2.02989  2.90780  2.76019  2.87197  2.74591  5.12958  3.85174    160 q - - -
          2.68618  4.42225  2.77519  2.73123  3.46354  2.40513  3.72494  3.29354  2.67741  2.69355  4.24690  2.90347  2.73739  3.18146  2.89801  2.37887  2.77519  2.98518  4.58477  3.61503
          0.02064  4.28667  5.00902  0.61958  0.77255  0.48576  0.95510
    161   2.06186  4.85982  3.04311  2.33524  4.10618  3.47949  3.67819  3.51736  2.26638  3.11733  2.99442  3.01083  3.87251  2.25297  2.88730  2.69485  2.89244  3.12583  5.35687  4.02794    161 a - - -
          2.68618  4.42225  2.77519  2.73123  3.46354  2.40513  3.72494  3.29354  2.67741  2.69355  4.24690  2.90347  2.73739  3.18146  2.89801  2.37887  2.77519  2.98518  4.58477  3.61503
          0.02064  4.28667  5.00902  0.61958  0.77255  0.48576  0.95510
    162   2.59846  5.10528  2.92231  1.94407  4.42945  2.92284  3.49171  3.89122  2.02626  3.11795  4.15521  2.80169  3.83577  2.69429  2.49276  2.56949  2.90042  3.48545  5.54413  4.16039    162 e - - -
          2.68618  4.42225  2.77519  2.73123  3.46354  2.40513  3.72494  3.29354  2.67741  2.69355  4.24690  2.90347  2.73739  3.18146  2.89801  2.37887  2.77519  2.98518  4.58477  3.61503
          0.02064  4.28667  5.00902  0.61958  0.77255  0.48576  0.95510
    163   1.64238  4.32420  4.14726  3.62468  3.66212  3.78494  4.40455  2.13259  3.54153  2.52793  3.57320  3.86428  4.26738  3.82050  3.80629  3.13289  2.74673  1.48988  5.26468  4.05545    163 v - - -
          2.68618  4.42225  2.77519  2.73123  3.46354  2.40513  3.72494  3.29354  2.67741  2.69355  4.24690  2.90347  2.73739  3.18146  2.89801  2.37887  2.77519  2.98518  4.58477  3.61503
          0.02064  4.28667  5.00902  0.61958  0.77255  0.48576  0.95510
    164   3.56761  4.86357  5.18946  4.61954  3.14832  4.83649  5.10922  2.27840  4.44609  0.82745  1.78977  4.87720  4.95818  4.50231  4.52036  4.19938  3.78018  2.52381  5.30454  4.28088    164 l - - -
          2.68618  4.42225  2.77519  2.73123  3.46354  2.40513  3.72494  3.29354  2.67741  2.69355  4.24690  2.90347  2.73739  3.18146  2.89801  2.37887  2.77519  2.98518  4.58477  3.61503
          0.02064  4.28667  5.00902  0.61958  0.77255  0.48576  0.95510
    165   2.70396  5.15544  2.50738  2.35146  4.47914  3.42212  3.65264  3.94851  2.36239  3.45132  4.21494  2.70290  3.84644  1.97344  2.70874  2.09253  2.88832  3.53742  5.60277  4.20428    165 q - - -
          2.68618  4.42225  2.77519  2.73123  3.46354  2.40513  3.72494  3.29354  2.67741  2.69355  4.24690  2.90347  2.73739  3.18146  2.89801  2.37887  2.77519  2.98518  4.58477  3.61503
          0.02064  4.28667  5.00902  0.61958  0.77255  0.48576  0.95510
    166   2.77439  5.03198  3.10548  2.54740  4.35124  3.42751  3.67940  3.76621  2.23326  3.00121  4.11507  2.66546  3.92727  2.75295  1.63649  2.39864  2.99532  3.41749  5.47602  4.16533    166 r - - -
          2.68618  4.42225  2.77519  2.73123  3.46354  2.40513  3.72494  3.29354  2.67741  2.69355  4.24690  2.90347  2.73739  3.18146  2.89801  2.37887  2.77519  2.98518  4.58477  3.61503
          0.02064  4.28667  5.00902  0.61958  0.77255  0.48576  0.95510
    167   3.37204  4.70181  4.88924  4.53683  3.69140  4.48982  5.20830  0.67429  4.37490  2.21216  3.58250  4.72850  4.89928  4.69253  4.52757  4.04363  3.67083  1.94821  5.65413  4.41670    167 I - - -
          2.68618  4.42225  2.77519  2.73123  3.46354  2.40513  3.72494  3.29354  2.67741  2.69355  4.24690  2.90347  2.73739  3.18146  2.89801  2.37887  2.77519  2.98518  4.58477  3.61503
          0.02064  4.28667  5.00902  0.61958  0.77255  0.48576  0.95510
    168   2.64050  4.67456  3.15838  2.59734  3.87290  3.50974  3.24610  2.92580  2.49946  2.45839  3.75869  3.09062  3.89662  2.22881  2.93407  2.39218  2.69649  2.86319  5.20543  3.90968    168 q - - -
          2.68618  4.42225  2.77519  2.73123  3.46354  2.40513  3.72494  3.29354  2.67741  2.69355  4.24690  2.90347  2.73739  3.18146  2.89801  2.37887  2.77519  2.98518  4.58477  3.61503
          0.02064  4.28667  5.00902  0.61958  0.77255  0.48576  0.95510
    169   2.69398  1.99697  4.43993  3.92925  3.58601  3.72355  4.48741  2.25647  3.78743  2.50799  3.53409  3.99805  4.25297  4.02477  3.95014  2.95854  2.90596  1.33288  5.18534  3.99041    169 v - - -
          2.68618  4.42225  2.77519  2.73123  3.46354  2.40513  3.72494  3.29354  2.67741  2.69355  4.24690  2.90347  2.73739  3.18146  2.89801  2.37887  2.77519  2.98518  4.58477  3.61503
          0.02064  4.28667  5.00902  0.61958  0.77255  0.48576  0.95510
    170   2.54836  4.07204  3.63792  3.06740  2.78010  3.64030  2.54473  2.75656  2.86114  2.47974  3.38279  3.43285  4.01716  3.10051  3.31634  2.89625  2.86173  2.01004  4.84940  3.19739    170 v - - -
          2.68618  4.42225  2.77519  2.73123  3.46354  2.40513  3.72494  3.29354  2.67741  2.69355  4.24690  2.90347  2.73739  3.18146  2.89801  2.37887  2.77519  2.98518  4.58477  3.61503
          0.02064  4.28667  5.00902  0.61958  0.77255  0.48576  0.95510
    171   2.63061  4.93495  3.01590  2.46243  4.21585  3.46435  2.85292  3.64548  2.40189  3.21512  4.01321  2.98407  3.38236  2.79504  2.14903  2.17116  2.66232  3.29619  5.42154  3.89239    171 r - - -
          2.68618  4.42225  2.77519  2.73123  3.46354  2.40513  3.72494  3.29354  2.67741  2.69355  4.24690  2.90347  2.73739  3.18146  2.89801  2.37887  2.77519  2.98518  4.58477  3.61503
          0.02064  4.28667  5.00902  0.61958  0.77255  0.48576  0.95510
    172   2.04679  4.32520  4.23208  3.72341  3.63313  3.83635  4.45595  2.23369  3.61815  2.23303  3.55229  3.93816  4.31315  3.90115  3.85645  3.08243  3.09025  1.19977  5.25872  4.04752    172 v - - -
          2.68618  4.42225  2.77519  2.73123  3.46354  2.40513  3.72494  3.29354  2.67741  2.69355  4.24690  2.90347  2.73739  3.18146  2.89801  2.37887  2.77519  2.98518  4.58477  3.61503
          0.02064  4.28667  5.00902  0.61958  0.77255  0.48576  0.95510
    173   3.87296  5.08642  4.80445  4.50375  0.75582  4.58871  2.91232  3.66600  4.33782  3.00018  4.23082  4.22889  4.89119  4.29807  4.36427  3.94931  4.08684  3.55616  3.73149  1.71650    173 f - - -
          2.68618  4.42225  2.77519  2.73123  3.46354  2.40513  3.72494  3.29354  2.67741  2.69355  4.24690  2.90347  2.73739  3.18146  2.89801  2.37887  2.77519  2.98518  4.58477  3.61503
          0.02064  4.28667  5.00902  0.61958  0.77255  0.48576  0.95510
    174   3.23165  5.63817  0.67965  2.37317  4.98632  3.40147  4.10534  4.64129  3.24396  4.18218  5.11091  2.83664  4.08790  3.31565  3.86043  3.12970  3.57642  4.20017  6.20534  4.72223    174 D - - -
          2.68618  4.42225  2.77519  2.73123  3.46354  2.40513  3.72494  3.29354  2.67741  2.69355  4.24690  2.90347  2.73739  3.18146  2.89801  2.37887  2.77519  2.98518  4.58477  3.61503
          0.02064  4.28667  5.00902  0.61958  0.77255  0.48576  0.95510
    175   3.15313  4.52163  5.12144  4.61170  3.73130  4.70065  5.27423  1.00213  4.51196  2.22039  3.30821  4.79948  4.96770  4.74548  4.68034  4.08712  3.51182  1.29010  5.71487  4.52952    175 i - - -
          2.68618  4.42225  2.77519  2.73123  3.46354  2.40513  3.72494  3.29354  2.67741  2.69355  4.24690  2.90347  2.73739  3.18146  2.89801  2.37887  2.77519  2.98518  4.58477  3.61503
          0.02064  4.28667  5.00902  0.61958  0.77255  0.48576  0.95510
    176   3.01365  4.16198  4.44401  3.92225  1.28633  3.90120  3.87786  2.81031  3.77571  2.41196  2.99921  3.97370  4.40132  3.91560  3.89490  3.36319  3.24463  2.66435  4.21081  2.00565    176 f - - -
          2.68618  4.42225  2.77519  2.73123  3.46354  2.40513  3.72494  3.29354  2.67741  2.69355  4.24690  2.90347  2.73739  3.18146  2.89801  2.37887  2.77519  2.98518  4.58477  3.61503
          0.02064  4.28667  5.00902  0.61958  0.77255  0.48576  0.95510
    177   2.36025  5.01602  2.79657  2.36633  4.31028  3.43368  3.17602  3.75801  2.40923  3.30240  4.08115  2.93065  3.83758  2.22715  2.85868  2.26192  2.39586  3.38132  5.48956  4.11558    177 q - - -
          2.68618  4.42225  2.77519  2.73123  3.46354  2.40513  3.72494  3.29354  2.67741  2.69355  4.24690  2.90347  2.73739  3.18146  2.89801  2.37887  2.77519  2.98518  4.58477  3.61503
          0.02064  4.28667  5.00902  0.61958  0.77255  0.48576  0.95510
    178   2.75628  4.53055  4.53328  3.97711  3.26242  4.22358  4.58508  2.36291  3.81532  1.32839  1.57593  4.22532  4.53871  4.03754  3.99044  3.55233  3.27121  2.37308  5.13634  4.01500    178 l - - -
          2.68618  4.42225  2.77519  2.73123  3.46354  2.40513  3.72494  3.29354  2.67741  2.69355  4.24690  2.90347  2.73739  3.18146  2.89801  2.37887  2.77519  2.98518  4.58477  3.61503
          0.02064  4.28667  5.00902  0.61958  0.77255  0.48576  0.95510
    179   3.27980  4.63426  4.83105  4.27996  1.68095  4.43509  4.50199  2.37710  4.11804  1.07814  3.06484  4.42853  4.68300  4.22430  3.95969  3.76646  3.50196  2.55405  4.81027  3.45350    179 l - - -
          2.68618  4.42225  2.77519  2.73123  3.46354  2.40513  3.72494  3.29354  2.67741  2.69355  4.24690  2.90347  2.73739  3.18146  2.89801  2.37887  2.77519  2.98518  4.58477  3.61503
          0.02064  4.28667  5.00902  0.61958  0.77255  0.48576  0.95510
    180   2.67351  4.72809  1.57762  2.10074  4.55892  3.25099  3.69684  4.03778  2.30779  3.53890  4.31068  2.68929  3.86786  2.77845  3.01112  2.71627  3.00842  3.62186  5.69398  4.27404    180 d - - -
          2.68618  4.42225  2.77519  2.73123  3.46354  2.40513  3.72494  3.29354  2.67741  2.69355  4.24690  2.90347  2.73739  3.18146  2.89801  2.37887  2.77519  2.98518  4.58477  3.61503
          0.02064  4.28667  5.00902  0.61958  0.77255  0.48576  0.95510
    181   2.61665  3.02558  4.10501  3.39787  3.23305  3.75122  4.06299  2.39779  3.39806  2.23767  2.96731  3.73192  4.12115  3.56567  3.44614  3.03958  2.51651  1.61036  4.75106  3.55834    181 v - - -
          2.68618  4.42225  2.77519  2.73123  3.46354  2.40513  3.72494  3.29354  2.67741  2.69355  4.24690  2.90347  2.73739  3.18146  2.89801  2.37887  2.77519  2.98518  4.58477  3.61503
          0.02064  4.28667  5.00902  0.61958  0.77255  0.48576  0.95510
    182   3.53221  4.87703  5.04164  4.55030  3.20198  4.70898  5.07236  2.26564  4.31119  0.62773  3.03692  4.78832  4.93784  4.49078  4.42182  4.12056  3.78286  2.37039  5.33052  4.18755    182 L - - -
          2.68618  4.42225  2.77519  2.73123  3.46354  2.40513  3.72494  3.29354  2.67741  2.69355  4.24690  2.90347  2.73739  3.18146  2.89801  2.37887  2.77519  2.98518  4.58477  3.61503
          0.02064  4.28667  5.00902  0.61958  0.77255  0.48576  0.95510
    183   2.73328  5.06332  2.99472  2.33006  4.34464  3.49148  2.46184  3.80111  2.33119  3.33221  4.12442  2.98580  3.88840  1.88947  2.58772  2.68510  2.95718  3.43500  5.48874  3.59910    183 q - - -
          2.68618  4.42225  2.77519  2.73123  3.46354  2.40513  3.72494  3.29354  2.67741  2.69355  4.24690  2.90347  2.73739  3.18146  2.89801  2.37887  2.77519  2.98518  4.58477  3.61503
          0.02064  4.28667  5.00902  0.61958  0.77255  0.48576  0.95510
    184   2.65942  4.81471  2.48806  2.06965  4.46971  2.99076  3.61996  3.94697  2.36821  3.43845  4.18691  2.71063  3.81984  2.18192  2.68448  2.43094  2.85207  3.52268  5.58060  4.17533    184 e - - -
          2.68618  4.42225  2.77519  2.73123  3.46354  2.40513  3.72494  3.29354  2.67741  2.69355  4.24690  2.90347  2.73739  3.18146  2.89801  2.37887  2.77519  2.98518  4.58477  3.61503
          0.02064  4.28667  5.00902  0.61958  0.77255  0.48576  0.95510
    185   3.55272  4.85834  5.14767  4.60963  3.09210  4.81114  5.10233  2.21092  4.44549  0.65109  2.99597  4.85828  4.97164  4.53120  4.54234  4.19002  3.78144  2.28878  5.31339  4.19722    185 L - - -
          2.68618  4.42225  2.77519  2.73123  3.46354  2.40513  3.72494  3.29354  2.67741  2.69355  4.24690  2.90347  2.73739  3.18146  2.89801  2.37887  2.77519  2.98518  4.58477  3.61503
          0.02064  4.28667  5.00902  0.61958  0.77255  0.48576  0.95510
    186   2.65644  4.79763  2.84694  1.92020  4.38113  3.11982  3.62347  3.83861  2.27184  3.35615  3.91742  2.92065  3.83076  2.67241  2.08471  2.59295  2.88636  3.36405  5.51796  4.13678    186 e - - -
          2.68618  4.42225  2.77519  2.73123  3.46354  2.40513  3.72494  3.29354  2.67741  2.69355  4.24690  2.90347  2.73739  3.18146  2.89801  2.37887  2.77519  2.98518  4.58477  3.61503
          0.02064  4.28667  5.00902  0.61958  0.77255  0.48576  0.95510
    187   2.57272  3.88938  3.90541  3.32665  2.93132  2.59311  3.98687  2.31854  3.23379  2.05562  3.27104  3.60277  4.06634  3.48259  3.47289  2.41446  2.85656  2.26819  4.76675  3.45275    187 l - - -
          2.68618  4.42225  2.77519  2.73123  3.46354  2.40513  3.72494  3.29354  2.67741  2.69355  4.24690  2.90347  2.73739  3.18146  2.89801  2.37887  2.77519  2.98518  4.58477  3.61503
          0.02064  4.28667  5.00902  0.61958  0.77255  0.48576  0.95510
    188   2.42444  4.93168  2.79966  2.43422  4.23801  2.63535  3.67854  3.67378  2.42130  3.24538  4.03943  2.59712  3.84752  2.81339  2.94393  2.36934  2.20284  3.31300  5.45713  3.89028    188 t - - -
          2.68618  4.42225  2.77519  2.73123  3.46354  2.40513  3.72494  3.29354  2.67741  2.69355  4.24690  2.90347  2.73739  3.18146  2.89801  2.37887  2.77519  2.98518  4.58477  3.61503
          0.02064  4.28667  5.00902  0.61958  0.77255  0.48576  0.95510
    189   2.63011  4.23132  3.60952  3.07941  3.27167  2.94168  3.94256  2.65347  3.08826  1.71498  3.23527  3.49958  4.04010  3.36600  3.30889  2.86153  2.86354  2.06279  4.83493  3.62165    189 l - - -
          2.68618  4.42225  2.77519  2.73123  3.46354  2.40513  3.72494  3.29354  2.67741  2.69355  4.24690  2.90347  2.73739  3.18146  2.89801  2.37887  2.77519  2.98518  4.58477  3.61503
          0.02064  4.28667  5.00902  0.61958  0.77255  0.48576  0.95510
    190   2.25604  4.75197  3.12070  2.55814  3.97403  3.43574  3.70214  3.37343  2.26522  2.40138  3.83503  3.05972  3.65706  2.80743  2.37469  2.59186  2.81854  2.91413  5.27032  3.96313    190 a - - -
          2.68618  4.42225  2.77519  2.73123  3.46354  2.40513  3.72494  3.29354  2.67741  2.69355  4.24690  2.90347  2.73739  3.18146  2.89801  2.37887  2.77519  2.98518  4.58477  3.61503
          0.02064  4.28667  5.00902  0.61958  0.77255  0.48576  0.95510
    191   2.64277  4.47655  3.02210  2.40365  3.90249  3.16795  3.53924  3.53559  2.46012  3.02480  3.94049  2.99396  3.85766  2.07617  2.91881  2.00637  2.87673  3.20475  5.36524  4.02663    191 s - - -
          2.68618  4.42225  2.77519  2.73123  3.46354  2.40513  3.72494  3.29354  2.67741  2.69355  4.24690  2.90347  2.73739  3.18146  2.89801  2.37887  2.77519  2.98518  4.58477  3.61503
          0.02064  4.28667  5.00902  0.61958  0.77255  0.48576  0.95510
    192   2.74678  5.14988  2.70069  2.34806  4.47620  3.47014  3.65748  3.92567  2.14082  3.42938  3.97774  2.95064  3.88114  1.59632  2.65691  2.71929  2.97357  3.53310  5.57473  4.20943    192 q - - -
          2.68618  4.42225  2.77519  2.73123  3.46354  2.40513  3.72494  3.29354  2.67741  2.69355  4.24690  2.90347  2.73739  3.18146  2.89801  2.37887  2.77519  2.98518  4.58477  3.61503
          0.03078  4.28667  4.10057  0.61958  0.77255  0.48576  0.95510
    193   2.25548  4.35911  3.35863  2.88050  3.50168  3.41274  3.84972  2.65282  2.86764  2.53706  3.23903  3.21953  3.49997  3.04090  3.22717  2.83851  2.71285  1.91523  4.94257  3.70544    193 v - - -
          2.68618  4.42225  2.77519  2.73123  3.46354  2.40513  3.72494  3.29354  2.67741  2.69355  4.24690  2.90347  2.73739  3.18146  2.89801  2.37887  2.77519  2.98518  4.58477  3.61503
          0.03453  4.27673  3.90934  0.61958  0.77255  0.49933  0.93378
    194   2.60214  3.73138  3.06509  2.45959  4.01135  3.00668  3.68514  3.36470  2.49880  3.03908  3.86160  2.72803  3.85939  2.52519  2.89615  2.22282  2.47071  2.93402  5.29845  3.97598    194 s - - -
          2.68618  4.42225  2.77519  2.73123  3.46354  2.40513  3.72494  3.29354  2.67741  2.69355  4.24690  2.90347  2.73739  3.18146  2.89801  2.37887  2.77519  2.98518  4.58477  3.61503
          0.04409  4.26334  3.53834  0.61958  0.77255  0.51713  0.90690
    195   2.51882  4.49632  3.18516  2.62442  3.78941  2.83246  3.68275  3.07781  2.27836  2.83798  3.37948  2.96345  3.89227  2.93906  2.92599  2.59429  2.63873  2.35293  5.14609  3.86031    195 k - - -
          2.68622  4.42229  2.77523  2.73123  3.46357  2.40508  3.72498  3.29358  2.67733  2.69358  4.24693  2.90332  2.73743  3.18150  2.89804  2.37890  2.77523  2.98502  4.58481  3.61507
          0.13402  2.13339  4.96320  0.62688  0.76412  0.47776  0.96804
    196   2.68756  5.11103  2.53382  2.36235  4.45374  2.13147  3.71433  3.91424  2.48254  3.44894  4.23522  2.58191  3.86624  2.75674  2.94823  1.98673  2.98388  3.51801  5.62965  4.23549    198 s - - -
          2.68618  4.42225  2.77519  2.73123  3.46354  2.40513  3.72494  3.29354  2.67741  2.69355  4.24690  2.90347  2.73739  3.18146  2.89801  2.37887  2.77519  2.98518  4.58477  3.61503
          0.03084  4.27315  4.10843  0.61958  0.77255  0.50415  0.92639
    197   2.67203  5.17225  2.38742  2.07810  4.50176  2.34659  3.68576  3.97487  2.49095  3.43461  4.25968  2.68044  3.65757  2.80674  2.99714  2.10211  2.89656  3.56335  5.65037  4.23968    199 e - - -
          2.68618  4.42225  2.77519  2.73123  3.46354  2.40513  3.72494  3.29354  2.67741  2.69355  4.24690  2.90347  2.73739  3.18146  2.89801  2.37887  2.77519  2.98518  4.58477  3.61503
          0.04320  4.26344  3.56830  0.61958  0.77255  0.46671  0.98634
    198   2.60249  3.81060  3.03443  2.54913  3.93441  2.11460  3.50531  3.33552  2.53185  2.97090  3.80630  2.91553  3.87711  2.78501  2.77396  2.60378  2.86619  3.04096  5.24761  3.33353    200 g - - -
          2.68618  4.42225  2.77519  2.73123  3.46354  2.40513  3.72494  3.29354  2.67741  2.69355  4.24690  2.90347  2.73739  3.18146  2.89801  2.37887  2.77519  2.98518  4.58477  3.61503
          0.02108  4.26557  4.98792  0.61958  0.77255  0.46838  0.98354
    199   2.64203  5.06385  2.95367  2.28635  4.37619  3.44641  3.44115  3.82938  2.12281  3.34866  4.00644  2.93176  3.71458  2.50027  2.42291  2.30031  2.33635  3.43750  5.51087  4.13648    201 k - - -
          2.68618  4.42225  2.77519  2.73123  3.46354  2.40513  3.72494  3.29354  2.67741  2.69355  4.24690  2.90347  2.73739  3.18146  2.89801  2.37887  2.77519  2.98518  4.58477  3.61503
          0.02064  4.28667  5.00902  0.61958  0.77255  0.48576  0.95510
    200   3.22562  4.52891  4.99847  4.44018  3.39903  4.55504  4.95246  1.90612  4.31780  1.55421  2.42315  4.62464  4.79860  4.46154  4.43328  3.90243  3.46036  1.18556  5.34758  4.23011    202 v - - -
          2.68618  4.42225  2.77519  2.73123  3.46354  2.40513  3.72494  3.29354  2.67741  2.69355  4.24690  2.90347  2.73739  3.18146  2.89801  2.37887  2.77519  2.98518  4.58477  3.61503
          0.02064  4.28667  5.00902  0.61958  0.77255  0.48576  0.95510
    201   2.83632  4.21687  3.20568  2.59524  4.47735  3.17938  3.66820  3.88378  1.57825  3.38600  4.19110  3.08556  3.95986  2.54478  1.83860  2.82970  3.04442  3.52468  5.51463  4.22453    203 k - - -
          2.68618  4.42225  2.77519  2.73123  3.46354  2.40513  3.72494  3.29354  2.67741  2.69355  4.24690  2.90347  2.73739  3.18146  2.89801  2.37887  2.77519  2.98518  4.58477  3.61503
          0.02064  4.28667  5.00902  0.61958  0.77255  0.48576  0.95510
    202   2.23160  4.22784  4.18695  3.61425  3.23941  3.87088  4.21733  2.35025  3.50352  1.60195  3.12307  3.84822  4.24007  3.73890  3.70830  3.00653  2.99526  1.74177  4.91484  3.72370    204 l - - -
          2.68618  4.42225  2.77519  2.73123  3.46354  2.40513  3.72494  3.29354  2.67741  2.69355  4.24690  2.90347  2.73739  3.18146  2.89801  2.37887  2.77519  2.98518  4.58477  3.61503
          0.02064  4.28667  5.00902  0.61958  0.77255  0.48576  0.95510
    203   3.33000  4.62332  5.07784  4.53953  3.42005  4.67595  5.10588  1.92281  4.40834  1.11881  3.21448  4.74884  4.90404  4.56348  4.53612  4.04478  3.57109  1.33183  5.45674  4.33874    205 l - - -
          2.68618  4.42225  2.77519  2.73123  3.46354  2.40513  3.72494  3.29354  2.67741  2.69355  4.24690  2.90347  2.73739  3.18146  2.89801  2.37887  2.77519  2.98518  4.58477  3.61503
          0.02064  4.28667  5.00902  0.61958  0.77255  0.48576  0.95510
    204   3.29067  4.54054  5.18548  4.67210  3.70139  4.76419  5.31706  1.09109  4.57565  2.12082  3.23042  4.85966  5.00476  4.78971  4.73199  4.15150  3.54140  1.19362  5.71350  4.53894    206 i - - -
          2.68618  4.42225  2.77519  2.73123  3.46354  2.40513  3.72494  3.29354  2.67741  2.69355  4.24690  2.90347  2.73739  3.18146  2.89801  2.37887  2.77519  2.98518  4.58477  3.61503
          0.02064  4.28667  5.00902  0.61958  0.77255  0.48576  0.95510
    205   3.27294  4.54979  5.09489  4.60590  3.76028  4.69523  5.31251  1.60464  4.49387  2.18871  3.55177  4.80314  4.98522  4.75968  4.68036  4.09712  3.53879  0.79191  5.76901  4.55262    207 v - - -
          2.68618  4.42225  2.77519  2.73123  3.46354  2.40513  3.72494  3.29354  2.67741  2.69355  4.24690  2.90347  2.73739  3.18146  2.89801  2.37887  2.77519  2.98518  4.58477  3.61503
          0.02064  4.28667  5.00902  0.61958  0.77255  0.48576  0.95510
    206   3.49817  5.62728  0.46932  2.69618  5.07480  3.58289  4.37598  4.77118  3.54958  4.31024  5.31698  3.26657  4.26536  3.62896  4.10768  3.42651  3.85172  4.37158  6.15378  4.90423    208 D - - -
          2.68618  4.42225  2.77519  2.73123  3.46354  2.40513  3.72494  3.29354  2.67741  2.69355  4.24690  2.90347  2.73739  3.18146  2.89801  2.37887  2.77519  2.98518  4.58477  3.61503
          0.02064  4.28667  5.00902  0.61958  0.77255  0.48576  0.95510
    207   2.57487  4.49008  3.63176  3.48889  4.52817  3.21546  4.57466  4.11903  3.59291  3.81292  4.71538  3.62799  3.99237  3.91060  3.84965  0.60421  3.08961  3.55740  5.86904  4.62089    209 S - - -
          2.68618  4.42225  2.77519  2.73123  3.46354  2.40513  3.72494  3.29354  2.67741  2.69355  4.24690  2.90347  2.73739  3.18146  2.89801  2.37887  2.77519  2.98518  4.58477  3.61503
          0.02064  4.28667  5.00902  0.61958  0.77255  0.48576  0.95510
    208   3.30488  4.54869  5.21420  4.70770  3.71744  4.79208  5.36110  1.19995  4.61366  1.96549  3.49140  4.89380  5.02976  4.83038  4.77047  4.18571  3.55702  1.10428  5.74491  4.56438    210 v - - -
          2.68618  4.42225  2.77519  2.73123  3.46354  2.40513  3.72494  3.29354  2.67741  2.69355  4.24690  2.90347  2.73739  3.18146  2.89801  2.37887  2.77519  2.98518  4.58477  3.61503
          0.02064  4.28667  5.00902  0.61958  0.77255  0.48576  0.95510
    209   2.25438  4.32659  3.65597  3.33000  4.46894  3.11209  4.38129  3.83914  3.34683  3.55609  4.38481  3.47631  3.85695  3.64591  3.66068  1.06515  1.85996  3.30330  5.81164  4.60081    211 s - - -
          2.68618  4.42225  2.77519  2.73123  3.46354  2.40513  3.72494  3.29354  2.67741  2.69355  4.24690  2.90347  2.73739  3.18146  2.89801  2.37887  2.77519  2.98518  4.58477  3.61503
          0.02064  4.28667  5.00902  0.61958  0.77255  0.48576  0.95510
    210   1.25450  4.29683  3.73034  3.45206  4.53166  3.08174  4.48314  3.91960  3.49454  3.64276  4.47010  3.52989  3.85489  3.76930  3.78310  1.24066  2.86710  3.34270  5.88307  4.68422    212 s - - -
          2.68618  4.42225  2.77519  2.73123  3.46354  2.40513  3.72494  3.29354  2.67741  2.69355  4.24690  2.90347  2.73739  3.18146  2.89801  2.37887  2.77519  2.98518  4.58477  3.61503
          0.02064  4.28667  5.00902  0.61958  0.77255  0.48576  0.95510
    211   3.23094  4.54364  4.96081  4.42106  3.48346  4.55833  5.00687  1.89480  4.29310  1.28102  3.29142  4.62447  4.82471  4.48430  4.44095  3.91772  3.34163  1.23812  5.44229  4.30151    213 v - - -
          2.68618  4.42225  2.77519  2.73123  3.46354  2.40513  3.72494  3.29354  2.67741  2.69355  4.24690  2.90347  2.73739  3.18146  2.89801  2.37887  2.77519  2.98518  4.58477  3.61503
          0.02064  4.28667  5.00902  0.61958  0.77255  0.48576  0.95510
    212   3.31662  4.56515  5.21111  4.69368  3.62908  4.78039  5.30671  1.12419  4.59292  1.72272  3.40547  4.87947  5.00657  4.77896  4.73179  4.16709  3.56405  1.33867  5.66332  4.50919    214 i - - -
          2.68618  4.42225  2.77519  2.73123  3.46354  2.40513  3.72494  3.29354  2.67741  2.69355  4.24690  2.90347  2.73739  3.18146  2.89801  2.37887  2.77519  2.98518  4.58477  3.61503
          0.02064  4.28667  5.00902  0.61958  0.77255  0.48576  0.95510
    213   1.96845  4.32053  3.67842  3.30260  4.40317  3.12310  4.33722  3.77809  3.30429  3.48626  4.31204  3.46380  3.85168  3.59831  3.63109  1.36333  1.62114  3.26358  5.74901  4.53678    215 s - - -
          2.68618  4.42225  2.77519  2.73123  3.46354  2.40513  3.72494  3.29354  2.67741  2.69355  4.24690  2.90347  2.73739  3.18146  2.89801  2.37887  2.77519  2.98518  4.58477  3.61503
          0.02064  4.28667  5.00902  0.61958  0.77255  0.48576  0.95510
    214   2.54370  4.09397  3.37927  3.01634  4.13950  3.28044  3.80632  3.64303  2.95831  3.30423  4.15994  3.17104  1.14695  3.35037  3.29009  2.62267  2.94392  3.23711  5.49739  4.20073    216 p - - -
          2.68618  4.42225  2.77519  2.73123  3.46354  2.40513  3.72494  3.29354  2.67741  2.69355  4.24690  2.90347  2.73739  3.18146  2.89801  2.37887  2.77519  2.98518  4.58477  3.61503
          0.02064  4.28667  5.00902  0.61958  0.77255  0.48576  0.95510
    215   3.11814  4.44595  4.86530  4.30042  3.39233  4.40908  4.79641  1.40015  4.17397  1.42680  2.91805  4.47353  4.68524  4.33646  4.29593  3.74458  2.94049  1.78806  5.25286  4.11696    217 i - - -
          2.68618  4.42225  2.77519  2.73123  3.46354  2.40513  3.72494  3.29354  2.67741  2.69355  4.24690  2.90347  2.73739  3.18146  2.89801  2.37887  2.77519  2.98518  4.58477  3.61503
          0.02064  4.28667  5.00902  0.61958  0.77255  0.48576  0.95510
    216   3.04741  4.64095  3.97146  3.61873  3.37597  3.90630  4.35203  2.72349  3.40827  0.83038  3.51050  3.36887  4.38830  3.82156  3.62115  3.35080  3.34817  2.65854  5.08914  3.74631    218 l - - -
          2.68618  4.42225  2.77519  2.73123  3.46354  2.40513  3.72494  3.29354  2.67741  2.69355  4.24690  2.90347  2.73739  3.18146  2.89801  2.37887  2.77519  2.98518  4.58477  3.61503
          0.02064  4.28667  5.00902  0.61958  0.77255  0.48576  0.95510
    217   2.53190  4.49851  3.36282  3.12077  4.50638  0.95441  4.27332  3.92634  3.12647  3.59194  4.44092  3.39395  3.92304  3.51800  3.09914  2.68398  2.58667  3.42367  5.79984  4.56702    219 g - - -
          2.68618  4.42225  2.77519  2.73123  3.46354  2.40513  3.72494  3.29354  2.67741  2.69355  4.24690  2.90347  2.73739  3.18146  2.89801  2.37887  2.77519  2.98518  4.58477  3.61503
          0.02064  4.28667  5.00902  0.61958  0.77255  0.48576  0.95510
    218   2.65556  4.71750  3.03222  2.77994  4.48971  1.14426  4.03604  3.95025  2.82063  3.55174  4.38542  2.86771  3.93327  3.23364  2.76534  2.64110  3.04117  3.49551  5.73176  4.43629    220 g - - -
          2.68618  4.42225  2.77519  2.73123  3.46354  2.40513  3.72494  3.29354  2.67741  2.69355  4.24690  2.90347  2.73739  3.18146  2.89801  2.37887  2.77519  2.98518  4.58477  3.61503
          0.02064  4.28667  5.00902  0.61958  0.77255  0.48576  0.95510
    219   2.70176  5.07276  2.97904  2.43143  4.39023  3.46964  3.64167  3.83402  1.97428  3.07148  4.13264  2.69188  3.86429  2.19088  2.67693  2.13618  2.87441  3.45122  5.51454  4.15597    221 k - - -
          2.68618  4.42225  2.77519  2.73123  3.46354  2.40513  3.72494  3.29354  2.67741  2.69355  4.24690  2.90347  2.73739  3.18146  2.89801  2.37887  2.77519  2.98518  4.58477  3.61503
          0.02064  4.28667  5.00902  0.61958  0.77255  0.48576  0.95510
    220   2.70470  4.98147  2.92926  2.45232  4.23494  2.33341  3.22976  3.70126  2.44504  3.26707  4.07120  2.97836  3.87926  1.92503  2.88950  2.53250  2.94149  3.34985  5.45270  3.71013    222 q - - -
          2.68618  4.42225  2.77519  2.73123  3.46354  2.40513  3.72494  3.29354  2.67741  2.69355  4.24690  2.90347  2.73739  3.18146  2.89801  2.37887  2.77519  2.98518  4.58477  3.61503
          0.02064  4.28667  5.00902  0.61958  0.77255  0.48576  0.95510
    221   2.54860  4.98575  2.96687  2.41765  4.28451  3.44257  3.30281  3.72667  2.39330  3.18354  4.05810  2.57865  3.19921  2.76691  2.27851  2.19274  2.68121  3.35541  5.46602  4.10202    223 s - - -
          2.68618  4.42225  2.77519  2.73123  3.46354  2.40513  3.72494  3.29354  2.67741  2.69355  4.24690  2.90347  2.73739  3.18146  2.89801  2.37887  2.77519  2.98518  4.58477  3.61503
          0.02064  4.28667  5.00902  0.61958  0.77255  0.48576  0.95510
    222   2.75873  5.18187  2.83019  1.69988  4.50402  3.46030  3.26448  3.96508  2.36077  3.33353  4.23948  2.93677  3.88238  1.96781  2.66913  2.72500  2.98800  3.56613  5.60269  4.22643    224 e - - -
          2.68618  4.42225  2.77519  2.73123  3.46354  2.40513  3.72494  3.29354  2.67741  2.69355  4.24690  2.90347  2.73739  3.18146  2.89801  2.37887  2.77519  2.98518  4.58477  3.61503
          0.02064  4.28667  5.00902  0.61958  0.77255  0.48576  0.95510
    223   3.26358  4.97708  4.02001  3.98083  5.07617  0.30439  5.05463  4.79741  4.21705  4.39038  5.38372  4.18651  4.37892  4.50916  4.38801  3.45035  3.77612  4.24517  6.04112  5.19896    225 G - - -
          2.68618  4.42225  2.77519  2.73123  3.46354  2.40513  3.72494  3.29354  2.67741  2.69355  4.24690  2.90347  2.73739  3.18146  2.89801  2.37887  2.77519  2.98518  4.58477  3.61503
          0.02064  4.28667  5.00902  0.61958  0.77255  0.48576  0.95510
    224   2.67191  4.44004  3.47599  2.89972  3.52191  3.61978  2.80441  2.94357  2.76621  2.09047  2.71600  3.31756  3.99668  3.13872  2.39760  2.86563  2.90009  2.71844  4.95969  3.29558    226 l - - -
          2.68618  4.42225  2.77519  2.73123  3.46354  2.40513  3.72494  3.29354  2.67741  2.69355  4.24690  2.90347  2.73739  3.18146  2.89801  2.37887  2.77519  2.98518  4.58477  3.61503
          0.02064  4.28667  5.00902  0.61958  0.77255  0.48576  0.95510
    225   1.09173  4.28429  3.76786  3.43081  4.46165  3.09127  4.43523  3.83218  3.43853  3.55424  4.37904  3.51984  3.84849  3.71660  3.73722  1.61480  2.48707  3.28578  5.81542  4.62191    227 a - - -
          2.68618  4.42225  2.77519  2.73123  3.46354  2.40513  3.72494  3.29354  2.67741  2.69355  4.24690  2.90347  2.73739  3.18146  2.89801  2.37887  2.77519  2.98518  4.58477  3.61503
          0.02064  4.28667  5.00902  0.61958  0.77255  0.48576  0.95510
    226   3.24276  4.65820  4.68352  4.13608  3.25192  4.38730  4.74944  2.34504  3.94293  0.80859  2.71071  4.39533  4.67201  4.16668  4.10703  3.73367  2.99356  2.40690  5.23012  4.12789    228 l - - -
          2.68618  4.42225  2.77519  2.73123  3.46354  2.40513  3.72494  3.29354  2.67741  2.69355  4.24690  2.90347  2.73739  3.18146  2.89801  2.37887  2.77519  2.98518  4.58477  3.61503
          0.02064  4.28667  5.00902  0.61958  0.77255  0.48576  0.95510
    227   3.33249  4.78796  4.63625  4.17442  3.26963  4.34505  4.77029  2.45484  3.88642  1.69872  0.97705  4.41631  4.70678  4.21039  4.04723  3.77553  3.60949  2.53480  5.24774  4.03224    229 m - - -
          2.68618  4.42225  2.77519  2.73123  3.46354  2.40513  3.72494  3.29354  2.67741  2.69355  4.24690  2.90347  2.73739  3.18146  2.89801  2.37887  2.77519  2.98518  4.58477  3.61503
          0.02064  4.28667  5.00902  0.61958  0.77255  0.48576  0.95510
    228   2.63368  4.27294  4.50861  3.93569  3.37779  4.08393  4.45015  1.67900  3.81012  2.13412  2.04272  4.11664  4.42236  4.01793  3.96607  3.39720  2.78582  1.73436  5.04325  3.86446    230 i - - -
          2.68618  4.42225  2.77519  2.73123  3.46354  2.40513  3.72494  3.29354  2.67741  2.69355  4.24690  2.90347  2.73739  3.18146  2.89801  2.37887  2.77519  2.98518  4.58477  3.61503
          0.02064  4.28667  5.00902  0.61958  0.77255  0.48576  0.95510
    229   2.35785  4.83499  3.01848  2.51765  3.92732  3.42140  3.72938  3.61283  2.51859  3.20842  4.01823  2.92634  3.86595  1.91213  2.96773  2.01656  2.82316  3.26024  5.43488  4.09902    231 q - - -
          2.68618  4.42225  2.77519  2.73123  3.46354  2.40513  3.72494  3.29354  2.67741  2.69355  4.24690  2.90347  2.73739  3.18146  2.89801  2.37887  2.77519  2.98518  4.58477  3.61503
          0.02064  4.28667  5.00902  0.61958  0.77255  0.48576  0.95510
    230   2.08953  4.26170  4.19940  3.63921  3.43822  3.89095  4.29439  2.19872  3.53427  1.77764  3.38095  3.88148  4.28034  3.78758  3.75747  3.10134  2.92454  1.58872  5.03065  3.83243    232 v - - -
          2.68618  4.42225  2.77519  2.73123  3.46354  2.40513  3.72494  3.29354  2.67741  2.69355  4.24690  2.90347  2.73739  3.18146  2.89801  2.37887  2.77519  2.98518  4.58477  3.61503
          0.02064  4.28667  5.00902  0.61958  0.77255  0.48576  0.95510
    231   1.07613  4.32426  3.70593  3.49179  4.61238  1.49199  4.55311  4.00290  3.59797  3.72776  4.55829  3.56348  3.87992  3.85261  3.87439  2.58185  2.91121  3.40592  5.94602  4.77407    233 a - - -
          2.68618  4.42225  2.77519  2.73123  3.46354  2.40513  3.72494  3.29354  2.67741  2.69355  4.24690  2.90347  2.73739  3.18146  2.89801  2.37887  2.77519  2.98518  4.58477  3.61503
          0.02064  4.28667  5.00902  0.61958  0.77255  0.48576  0.95510
    232   2.57295  4.06889  3.52831  2.95998  2.73208  2.94625  3.86599  2.82619  2.90843  2.47859  3.23232  3.35822  3.98964  3.16622  2.49320  2.67562  2.76848  2.60348  4.91371  2.83639    234 l - - -
          2.68618  4.42225  2.77519  2.73123  3.46354  2.40513  3.72494  3.29354  2.67741  2.69355  4.24690  2.90347  2.73739  3.18146  2.89801  2.37887  2.77519  2.98518  4.58477  3.61503
          0.02064  4.28667  5.00902  0.61958  0.77255  0.48576  0.95510
    233   2.46025  4.43155  3.44488  2.16628  3.57157  3.61607  3.86259  2.65969  2.78320  1.92050  3.19601  3.31315  3.99568  3.15542  3.20791  2.85680  2.84755  2.55020  5.01915  3.77559    235 l - - -
          2.68618  4.42225  2.77519  2.73123  3.46354  2.40513  3.72494  3.29354  2.67741  2.69355  4.24690  2.90347  2.73739  3.18146  2.89801  2.37887  2.77519  2.98518  4.58477  3.61503
          0.02064  4.28667  5.00902  0.61958  0.77255  0.48576  0.95510
    234   3.58089  4.92580  5.01527  4.53811  3.18272  4.71239  5.04500  2.37396  4.26279  0.59198  2.92929  4.78514  4.94133  4.47132  4.37089  4.14877  3.82794  2.53932  5.30356  4.14760    236 L - - -
          2.68618  4.42225  2.77519  2.73123  3.46354  2.40513  3.72494  3.29354  2.67741  2.69355  4.24690  2.90347  2.73739  3.18146  2.89801  2.37887  2.77519  2.98518  4.58477  3.61503
          0.02064  4.28667  5.00902  0.61958  0.77255  0.48576  0.95510
    235   3.27978  5.36788  3.66978  3.00535  4.87008  3.84323  3.77478  4.21472  0.83898  3.62424  4.50880  3.38840  4.21826  2.91024  1.98240  3.26863  3.43858  3.89573  5.62643  4.48626    237 k - - -
          2.68618  4.42225  2.77519  2.73123  3.46354  2.40513  3.72494  3.29354  2.67741  2.69355  4.24690  2.90347  2.73739  3.18146  2.89801  2.37887  2.77519  2.98518  4.58477  3.61503
          0.02064  4.28667  5.00902  0.61958  0.77255  0.48576  0.95510
    236   2.67182  4.84044  3.08802  2.47900  4.08795  3.49466  3.68604  3.39444  1.83530  3.03370  3.58192  3.03549  3.88525  2.78803  2.85829  2.55589  2.09824  3.17568  5.34056  4.02252    238 k - - -
          2.68618  4.42225  2.77519  2.73123  3.46354  2.40513  3.72494  3.29354  2.67741  2.69355  4.24690  2.90347  2.73739  3.18146  2.89801  2.37887  2.77519  2.98518  4.58477  3.61503
          0.02064  4.28667  5.00902  0.61958  0.77255  0.48576  0.95510
    237   3.54736  4.81852  5.26977  4.69790  3.19243  4.87263  5.17902  1.89184  4.56002  0.76216  2.51981  4.93819  4.98527  4.57889  4.61800  4.23663  3.76094  2.33765  5.35249  4.34579    239 l - - -
          2.68618  4.42225  2.77519  2.73123  3.46354  2.40513  3.72494  3.29354  2.67741  2.69355  4.24690  2.90347  2.73739  3.18146  2.89801  2.37887  2.77519  2.98518  4.58477  3.61503
          0.02064  4.28667  5.00902  0.61958  0.77255  0.48576  0.95510
    238   0.71762  4.28374  3.86856  3.62910  4.41285  3.11987  4.57848  3.60180  3.61678  3.48029  4.39522  3.63101  3.90227  3.91119  3.85101  2.49238  2.90247  3.01835  5.84241  4.63652    240 a - - -
          2.68618  4.42225  2.77519  2.73123  3.46354  2.40513  3.72494  3.29354  2.67741  2.69355  4.24690  2.90347  2.73739  3.18146  2.89801  2.37887  2.77519  2.98518  4.58477  3.61503
          0.02064  4.28667  5.00902  0.61958  0.77255  0.48576  0.95510
    239   2.74439  5.03043  3.09897  2.51608  4.32509  3.52317  2.31085  3.57041  1.97597  3.29289  4.09296  3.02597  3.43268  2.78490  2.11158  2.74585  2.96266  3.40199  5.45858  3.74018    241 k - - -
          2.68618  4.42225  2.77519  2.73123  3.46354  2.40513  3.72494  3.29354  2.67741  2.69355  4.24690  2.90347  2.73739  3.18146  2.89801  2.37887  2.77519  2.98518  4.58477  3.61503
          0.02064  4.28667  5.00902  0.61958  0.77255  0.48576  0.95510
    240   2.89397  5.41520  1.56121  1.59123  4.71339  3.38832  3.78068  4.20265  2.66315  3.70301  4.50037  2.85009  3.91794  2.72676  3.20193  2.81867  3.15215  3.23492  5.86282  4.40931    242 d - - -
          2.68618  4.42225  2.77519  2.73123  3.46354  2.40513  3.72494  3.29354  2.67741  2.69355  4.24690  2.90347  2.73739  3.18146  2.89801  2.37887  2.77519  2.98518  4.58477  3.61503
          0.02064  4.28667  5.00902  0.61958  0.77255  0.48576  0.95510
    241   2.99127  4.51705  4.06207  3.53114  2.15721  3.96765  1.87060  2.95472  3.42510  1.81160  3.56835  3.75443  4.32101  3.65455  3.66590  3.25110  3.21904  2.73637  4.26870  2.50281    243 l - - -
          2.68618  4.42225  2.77519  2.73123  3.46354  2.40513  3.72494  3.29354  2.67741  2.69355  4.24690  2.90347  2.73739  3.18146  2.89801  2.37887  2.77519  2.98518  4.58477  3.61503
          0.02064  4.28667  5.00902  0.61958  0.77255  0.48576  0.95510
    242   2.64015  4.77471  2.84462  2.65178  4.62884  2.09998  4.04582  4.11551  2.95611  3.69781  4.50847  1.37845  3.90075  3.23020  3.40651  2.26397  3.03788  3.60305  5.87080  4.52453    244 n - - -
          2.68618  4.42225  2.77519  2.73123  3.46354  2.40513  3.72494  3.29354  2.67741  2.69355  4.24690  2.90347  2.73739  3.18146  2.89801  2.37887  2.77519  2.98518  4.58477  3.61503
          0.02064  4.28667  5.00902  0.61958  0.77255  0.48576  0.95510
    243   2.97624  3.50118  4.83131  4.25958  3.39812  4.25656  4.65064  1.50509  4.11346  1.82185  2.64378  4.36364  4.56826  4.27874  4.20216  3.58854  3.17115  1.50512  5.13110  3.96365    245 i - - -
          2.68618  4.42225  2.77519  2.73123  3.46354  2.40513  3.72494  3.29354  2.67741  2.69355  4.24690  2.90347  2.73739  3.18146  2.89801  2.37887  2.77519  2.98518  4.58477  3.61503
          0.02064  4.28667  5.00902  0.61958  0.77255  0.48576  0.95510
    244   0.80326  4.26736  3.85769  3.56396  4.40815  3.10348  4.51586  3.68387  3.55148  3.49336  4.36115  3.59021  3.87440  3.83309  3.80909  2.19224  2.86788  2.99355  5.80583  4.61283    246 a - - -
          2.68618  4.42225  2.77519  2.73123  3.46354  2.40513  3.72494  3.29354  2.67741  2.69355  4.24690  2.90347  2.73739  3.18146  2.89801  2.37887  2.77519  2.98518  4.58477  3.61503
          0.02064  4.28667  5.00902  0.61958  0.77255  0.48576  0.95510
    245   2.80474  4.47836  4.82098  4.34947  3.81064  4.36323  5.08721  1.75745  4.23849  2.38491  3.62378  4.52626  4.76989  4.52731  4.44513  3.76427  3.40220  0.80423  5.70116  4.48209    247 v - - -
          2.68618  4.42225  2.77519  2.73123  3.46354  2.40513  3.72494  3.29354  2.67741  2.69355  4.24690  2.90347  2.73739  3.18146  2.89801  2.37887  2.77519  2.98518  4.58477  3.61503
          0.02064  4.28667  5.00902  0.61958  0.77255  0.48576  0.95510
    246   3.37809  4.69421  5.04283  4.49560  3.30558  4.66313  5.04612  2.14631  4.34094  0.90101  2.96897  4.72313  4.87943  4.48052  4.46073  4.02795  3.61451  1.62687  5.37200  4.28141    248 l - - -
          2.68618  4.42225  2.77519  2.73123  3.46354  2.40513  3.72494  3.29354  2.67741  2.69355  4.24690  2.90347  2.73739  3.18146  2.89801  2.37887  2.77519  2.98518  4.58477  3.61503
          0.02064  4.28667  5.00902  0.61958  0.77255  0.48576  0.95510
    247   3.02085  4.43654  4.49384  3.98131  3.37203  4.18223  4.52942  2.07364  3.82763  2.26631  3.45457  4.19073  4.55036  4.10514  4.02348  3.52959  3.28078  0.93652  5.10276  3.18574    249 v - - -
          2.68618  4.42225  2.77519  2.73123  3.46354  2.40513  3.72494  3.29354  2.67741  2.69355  4.24690  2.90347  2.73739  3.18146  2.89801  2.37887  2.77519  2.98518  4.58477  3.61503
          0.02064  4.28667  5.00902  0.61958  0.77255  0.48576  0.95510
    248   2.60639  4.43253  3.82888  3.49336  4.04685  3.37668  4.42969  2.89498  3.36492  2.97022  4.04497  3.66612  4.06116  3.75385  3.62391  2.83194  0.89187  2.79259  5.58149  4.32500    250 t - - -
          2.68618  4.42225  2.77519  2.73123  3.46354  2.40513  3.72494  3.29354  2.67741  2.69355  4.24690  2.90347  2.73739  3.18146  2.89801  2.37887  2.77519  2.98518  4.58477  3.61503
          0.02064  4.28667  5.00902  0.61958  0.77255  0.48576  0.95510
    249   3.13698  5.11090  3.03677  2.97454  4.54815  3.52035  4.35030  4.37304  3.30361  3.97529  4.94382  0.59272  4.20067  3.64113  3.65794  3.19879  3.54273  3.95040  5.80415  4.48015    251 N - - -
          2.68618  4.42225  2.77519  2.73123  3.46354  2.40513  3.72494  3.29354  2.67741  2.69355  4.24690  2.90347  2.73739  3.18146  2.89801  2.37887  2.77519  2.98518  4.58477  3.61503
          0.02064  4.28667  5.00902  0.61958  0.77255  0.48576  0.95510
    250   3.02282  4.95654  3.24948  2.92560  3.31253  3.66995  1.11440  3.66642  2.72451  3.20230  4.18809  3.34221  4.16469  3.24501  3.01639  3.08780  3.09413  3.40427  4.83558  3.12496    252 h - - -
          2.68618  4.42225  2.77519  2.73123  3.46354  2.40513  3.72494  3.29354  2.67741  2.69355  4.24690  2.90347  2.73739  3.18146  2.89801  2.37887  2.77519  2.98518  4.58477  3.61503
          0.02064  4.28667  5.00902  0.61958  0.77255  0.48576  0.95510
    251   2.74930  4.25939  4.32225  3.74897  3.37017  3.98758  4.33411  1.97927  3.63728  2.15301  2.42484  3.97289  4.33744  3.86536  3.83021  3.28915  2.06751  1.70010  4.99596  3.80957    253 v - - -
          2.68618  4.42225  2.77519  2.73123  3.46354  2.40513  3.72494  3.29354  2.67741  2.69355  4.24690  2.90347  2.73739  3.18146  2.89801  2.37887  2.77519  2.98518  4.58477  3.61503
          0.02064  4.28667  5.00902  0.61958  0.77255  0.48576  0.95510
    252   2.84658  4.38163  4.29218  3.78997  3.70990  3.90651  4.56732  2.09281  3.68185  2.47647  3.59625  4.01424  4.38693  3.98010  3.93236  3.27296  1.78792  1.25767  5.38957  4.17571    254 v - - -
          2.68618  4.42225  2.77519  2.73123  3.46354  2.40513  3.72494  3.29354  2.67741  2.69355  4.24690  2.90347  2.73739  3.18146  2.89801  2.37887  2.77519  2.98518  4.58477  3.61503
          0.02064  4.28667  5.00902  0.61958  0.77255  0.48576  0.95510
    253   2.48375  4.33057  3.14240  2.58962  4.10848  2.36270  3.74293  3.51721  2.45090  3.12951  3.94934  3.07418  3.87454  2.90487  1.97640  2.51351  2.77457  3.06871  5.37371  4.06283    255 r - - -
          2.68618  4.42225  2.77519  2.73123  3.46354  2.40513  3.72494  3.29354  2.67741  2.69355  4.24690  2.90347  2.73739  3.18146  2.89801  2.37887  2.77519  2.98518  4.58477  3.61503
          0.04573  4.28667  3.47535  0.61958  0.77255  0.48576  0.95510
    254   2.23032  5.09451  1.74282  2.35047  4.59231  2.07807  3.83141  4.06147  2.72466  3.60613  4.40771  2.91892  3.89010  2.98112  3.24301  2.47639  3.06640  3.62908  5.79141  4.38478    256 d - - -
          2.68623  4.42230  2.77525  2.73129  3.46359  2.40494  3.72500  3.29359  2.67746  2.69360  4.24695  2.90352  2.73745  3.18152  2.89749  2.37892  2.77525  2.98524  4.58471  3.61508
          0.35439  1.23252  4.98444  0.17352  1.83698  0.46567  0.98809
    255   2.76594  4.49896  1.94216  1.80861  4.54732  2.28079  3.72453  4.02067  2.55085  3.53733  4.31742  2.88602  3.87488  2.85146  3.06260  2.66891  3.02016  3.60795  5.70336  4.28754    258 e - - -
          2.68618  4.42225  2.77519  2.73123  3.46354  2.40513  3.72494  3.29354  2.67741  2.69355  4.24690  2.90347  2.73739  3.18146  2.89801  2.37887  2.77519  2.98518  4.58477  3.61503
          0.02064  4.28667  5.00902  0.61958  0.77255  0.48576  0.95510
    256   2.59871  5.04007  2.73525  2.30236  4.34081  2.80700  3.63216  3.79536  2.33650  3.32755  3.61072  2.59050  3.82859  2.74766  2.71569  2.01093  2.84535  3.40767  5.50400  4.12229    259 s - - -
          2.68618  4.42225  2.77519  2.73123  3.46354  2.40513  3.72494  3.29354  2.67741  2.69355  4.24690  2.90347  2.73739  3.18146  2.89801  2.37887  2.77519  2.98518  4.58477  3.61503
          0.02064  4.28667  5.00902  0.61958  0.77255  0.48576  0.95510
    257   2.89848  4.77120  3.56531  3.43945  4.76682  0.54414  4.60153  4.36803  3.52968  3.98531  4.89660  3.71400  4.15660  3.91781  3.33210  3.05428  3.37604  3.84296  5.92419  4.82433    260 G - - -
          2.68618  4.42225  2.77519  2.73123  3.46354  2.40513  3.72494  3.29354  2.67741  2.69355  4.24690  2.90347  2.73739  3.18146  2.89801  2.37887  2.77519  2.98518  4.58477  3.61503
          0.02064  4.28667  5.00902  0.61958  0.77255  0.48576  0.95510
    258   2.51499  5.02172  2.95202  2.25232  4.31825  3.44013  3.54186  3.21531  2.11327  3.30352  4.07677  2.56441  3.83191  2.63680  2.42158  2.46163  2.79630  3.21412  5.48225  4.10898    261 k - - -
          2.68618  4.42225  2.77519  2.73123  3.46354  2.40513  3.72494  3.29354  2.67741  2.69355  4.24690  2.90347  2.73739  3.18146  2.89801  2.37887  2.77519  2.98518  4.58477  3.61503
          0.02064  4.28667  5.00902  0.61958  0.77255  0.48576  0.95510
    259   2.52925  4.25748  3.69814  3.13300  3.27573  3.62903  3.94957  2.71890  3.06670  1.84234  3.38801  3.47654  3.08043  3.34922  3.37167  2.51919  2.57773  2.17525  4.88490  3.66830    262 l - - -
          2.68618  4.42225  2.77519  2.73123  3.46354  2.40513  3.72494  3.29354  2.67741  2.69355  4.24690  2.90347  2.73739  3.18146  2.89801  2.37887  2.77519  2.98518  4.58477  3.61503
          0.02064  4.28667  5.00902  0.61958  0.77255  0.48576  0.95510
    260   3.20083  5.36851  3.44852  2.86597  4.83318  3.77967  3.74203  4.18980  0.92488  3.60290  4.46827  3.28738  4.16196  2.48981  2.18489  3.17631  3.36707  3.85819  5.62946  4.44978    263 k - - -
          2.68618  4.42225  2.77519  2.73123  3.46354  2.40513  3.72494  3.29354  2.67741  2.69355  4.24690  2.90347  2.73739  3.18146  2.89801  2.37887  2.77519  2.98518  4.58477  3.61503
          0.02064  4.28667  5.00902  0.61958  0.77255  0.48576  0.95510
    261   2.09518  4.39858  3.48353  3.28248  4.51434  3.14366  4.41454  3.88603  3.37401  3.61335  4.47972  3.46823  0.97592  3.69158  3.67079  2.53675  2.94691  3.36357  5.86522  4.63664    264 p - - -
          2.68618  4.42225  2.77519  2.73123  3.46354  2.40513  3.72494  3.29354  2.67741  2.69355  4.24690  2.90347  2.73739  3.18146  2.89801  2.37887  2.77519  2.98518  4.58477  3.61503
          0.02064  4.28667  5.00902  0.61958  0.77255  0.48576  0.95510
    262   0.82779  4.31955  3.73568  3.52238  4.59555  2.03333  4.56649  3.97416  3.61697  3.71046  4.54704  3.58004  3.88465  3.87354  3.88444  2.58703  2.91395  3.38870  5.93523  4.76721    265 a - - -
          2.68618  4.42225  2.77519  2.73123  3.46354  2.40513  3.72494  3.29354  2.67741  2.69355  4.24690  2.90347  2.73739  3.18146  2.89801  2.37887  2.77519  2.98518  4.58477  3.61503
          0.02064  4.28667  5.00902  0.61958  0.77255  0.48576  0.95510
    263   3.58468  4.92538  5.03119  4.54614  3.17999  4.72813  5.05358  2.36835  4.27400  0.59368  2.90365  4.79577  4.94705  4.47465  4.38099  4.15873  3.82882  2.53638  5.30654  4.15946    266 L - - -
          2.68618  4.42225  2.77519  2.73123  3.46354  2.40513  3.72494  3.29354  2.67741  2.69355  4.24690  2.90347  2.73739  3.18146  2.89801  2.37887  2.77519  2.98518  4.58477  3.61503
          0.02064  4.28667  5.00902  0.61958  0.77255  0.48576  0.95510
    264   3.26358  4.97708  4.02001  3.98083  5.07617  0.30439  5.05463  4.79741  4.21705  4.39038  5.38372  4.18651  4.37892  4.50916  4.38801  3.45035  3.77612  4.24517  6.04112  5.19896    267 G - - -
          2.68618  4.42225  2.77519  2.73123  3.46354  2.40513  3.72494  3.29354  2.67741  2.69355  4.24690  2.90347  2.73739  3.18146  2.89801  2.37887  2.77519  2.98518  4.58477  3.61503
          0.02064  4.28667  5.00902  0.61958  0.77255  0.48576  0.95510
    265   2.62566  5.01995  2.89008  1.89820  4.31447  3.44634  3.59896  3.38717  2.37321  3.24035  4.07655  2.93917  3.83944  2.40499  2.28064  2.64893  2.88728  3.07923  5.48015  4.11138    268 e - - -
          2.68618  4.42225  2.77519  2.73123  3.46354  2.40513  3.72494  3.29354  2.67741  2.69355  4.24690  2.90347  2.73739  3.18146  2.89801  2.37887  2.77519  2.98518  4.58477  3.61503
          0.02064  4.28667  5.00902  0.61958  0.77255  0.48576  0.95510
    266   2.56990  4.63650  3.22058  2.72355  4.06307  3.40352  3.84807  3.46656  2.65533  3.11065  3.95231  3.16583  3.90082  3.04276  2.77462  1.44815  2.37130  3.13168  5.37327  3.81629    269 s - - -
          2.68618  4.42225  2.77519  2.73123  3.46354  2.40513  3.72494  3.29354  2.67741  2.69355  4.24690  2.90347  2.73739  3.18146  2.89801  2.37887  2.77519  2.98518  4.58477  3.61503
          0.02064  4.28667  5.00902  0.61958  0.77255  0.48576  0.95510
    267   4.11480  5.32329  4.78017  4.60247  3.21706  4.24424  4.50815  4.18320  4.33234  3.49691  4.79294  4.67642  4.79920  4.69629  4.38010  4.31438  4.44066  4.08317  0.34810  3.20093    270 W - - -
          2.68618  4.42225  2.77519  2.73123  3.46354  2.40513  3.72494  3.29354  2.67741  2.69355  4.24690  2.90347  2.73739  3.18146  2.89801  2.37887  2.77519  2.98518  4.58477  3.61503
          0.02064  4.28667  5.00902  0.61958  0.77255  0.48576  0.95510
    268   2.71877  4.89729  3.09190  2.63367  4.42299  3.43246  3.80125  3.83341  1.61015  3.40241  4.21824  3.10423  3.92596  2.94925  2.81485  1.70897  2.72382  3.44402  5.57919  4.27405    271 k - - -
          2.68618  4.42225  2.77519  2.73123  3.46354  2.40513  3.72494  3.29354  2.67741  2.69355  4.24690  2.90347  2.73739  3.18146  2.89801  2.37887  2.77519  2.98518  4.58477  3.61503
          0.02064  4.28667  5.00902  0.61958  0.77255  0.48576  0.95510
    269   2.63094  4.10743  3.46548  2.91524  2.47305  3.56196  2.81286  2.97248  2.86725  2.67087  3.56228  3.32038  3.97763  3.18320  3.23120  1.89973  2.74845  2.73164  4.94872  3.64670    272 s - - -
          2.68618  4.42225  2.77519  2.73123  3.46354  2.40513  3.72494  3.29354  2.67741  2.69355  4.24690  2.90347  2.73739  3.18146  2.89801  2.37887  2.77519  2.98518  4.58477  3.61503
          0.02064  4.28667  5.00902  0.61958  0.77255  0.48576  0.95510
    270   3.16589  4.46799  4.97795  4.47373  3.78182  4.54402  5.14935  1.29585  4.37269  2.35384  3.58552  4.65423  4.86641  4.63236  4.55764  3.92628  2.97098  1.03118  5.68008  4.47179    273 v - - -
          2.68618  4.42225  2.77519  2.73123  3.46354  2.40513  3.72494  3.29354  2.67741  2.69355  4.24690  2.90347  2.73739  3.18146  2.89801  2.37887  2.77519  2.98518  4.58477  3.61503
          0.02064  4.28667  5.00902  0.61958  0.77255  0.48576  0.95510
    271   2.66707  4.67586  3.61814  3.49033  4.59150  3.38166  4.61484  4.04943  3.58326  3.72466  4.72277  3.71732  0.61673  3.94713  3.83617  2.97872  3.29386  3.60856  5.88000  4.72206    274 P - - -
          2.68618  4.42225  2.77519  2.73123  3.46354  2.40513  3.72494  3.29354  2.67741  2.69355  4.24690  2.90347  2.73739  3.18146  2.89801  2.37887  2.77519  2.98518  4.58477  3.61503
          0.02064  4.28667  5.00902  0.61958  0.77255  0.48576  0.95510
    272   2.78445  5.00827  3.07726  2.56978  4.30049  3.51975  1.97760  3.77174  2.34304  3.31965  4.13755  2.96437  3.94039  2.85832  2.20488  2.15541  3.01871  3.42289  5.46606  4.13870    275 h - - -
          2.68618  4.42225  2.77519  2.73123  3.46354  2.40513  3.72494  3.29354  2.67741  2.69355  4.24690  2.90347  2.73739  3.18146  2.89801  2.37887  2.77519  2.98518  4.58477  3.61503
          0.02064  4.28667  5.00902  0.61958  0.77255  0.48576  0.95510
    273   2.55072  4.35828  3.61668  3.09069  3.68647  3.49645  4.00946  2.91702  2.98156  2.72999  3.63757  3.42929  3.99208  3.33008  2.95289  2.68339  1.77160  1.81029  5.12869  3.90176    276 t - - -
          2.68618  4.42225  2.77519  2.73123  3.46354  2.40513  3.72494  3.29354  2.67741  2.69355  4.24690  2.90347  2.73739  3.18146  2.89801  2.37887  2.77519  2.98518  4.58477  3.61503
          0.02064  4.28667  5.00902  0.61958  0.77255  0.48576  0.95510
    274   3.54186  5.31037  4.08073  3.52837  4.77508  3.92219  4.21763  4.36483  2.52662  3.80499  4.81093  3.84726  4.41982  3.43210  0.49664  3.61687  3.78912  4.07455  5.69780  4.63170    277 R - - -
          2.68618  4.42225  2.77519  2.73123  3.46354  2.40513  3.72494  3.29354  2.67741  2.69355  4.24690  2.90347  2.73739  3.18146  2.89801  2.37887  2.77519  2.98518  4.58477  3.61503
          0.02064  4.28667  5.00902  0.61958  0.77255  0.48576  0.95510
    275   3.38289  4.65129  5.20186  4.65082  3.24639  4.75759  5.15091  1.44780  4.53436  1.08800  3.13703  4.84514  4.94219  4.62025  4.62096  4.12405  3.61367  1.79143  5.42255  4.33823    278 l - - -
          2.68618  4.42225  2.77519  2.73123  3.46354  2.40513  3.72494  3.29354  2.67741  2.69355  4.24690  2.90347  2.73739  3.18146  2.89801  2.37887  2.77519  2.98518  4.58477  3.61503
          0.02064  4.28667  5.00902  0.61958  0.77255  0.48576  0.95510
    276   2.72981  3.52406  4.35146  3.75924  2.99830  3.87021  4.18476  2.36127  3.61407  1.34296  2.65739  3.91116  4.22033  3.54619  3.74042  3.09298  2.96108  2.20444  4.76697  3.59481    279 l - - -
          2.68618  4.42225  2.77519  2.73123  3.46354  2.40513  3.72494  3.29354  2.67741  2.69355  4.24690  2.90347  2.73739  3.18146  2.89801  2.37887  2.77519  2.98518  4.58477  3.61503
          0.02064  4.28667  5.00902  0.61958  0.77255  0.48576  0.95510
    277   3.58251  4.88552  5.14176  4.63106  3.20296  4.81839  5.13938  2.08450  4.41732  0.64073  3.01691  4.88148  4.99152  4.55132  4.51300  4.22688  3.81603  2.40204  5.35195  4.24148    280 L - - -
          2.68618  4.42225  2.77519  2.73123  3.46354  2.40513  3.72494  3.29354  2.67741  2.69355  4.24690  2.90347  2.73739  3.18146  2.89801  2.37887  2.77519  2.98518  4.58477  3.61503
          0.02064  4.28667  5.00902  0.61958  0.77255  0.48576  0.95510
    278   2.75478  5.30500  2.03890  2.06654  4.61447  3.39756  3.55400  4.09945  2.55813  3.59777  4.37659  2.83682  3.88490  2.55275  3.07708  1.73227  3.05755  3.68097  5.75310  4.32151    281 s - - -
          2.68618  4.42225  2.77519  2.73123  3.46354  2.40513  3.72494  3.29354  2.67741  2.69355  4.24690  2.90347  2.73739  3.18146  2.89801  2.37887  2.77519  2.98518  4.58477  3.61503
          0.02064  4.28667  5.00902  0.61958  0.77255  0.48576  0.95510
    279   2.59378  4.16351  3.19196  2.62738  3.85253  3.35106  3.57980  3.07329  2.52444  2.86944  3.74372  3.11292  3.90610  2.89185  1.90126  2.66808  2.55720  2.75948  5.19077  3.90273    282 r - - -
          2.68618  4.42225  2.77520  2.73123  3.46354  2.40511  3.72495  3.29354  2.67741  2.69352  4.24690  2.90347  2.73740  3.18147  2.89801  2.37887  2.77520  2.98519  4.58477  3.61503
          0.38867  3.42281  1.23986  0.52399  0.89687  0.48576  0.95510
    280   2.56886  4.12898  3.76022  3.12320  3.07876  3.29635  3.92549  2.08371  3.10676  2.29367  3.23857  3.50169  4.00338  3.37647  3.37561  2.90198  2.61964  1.95755  4.76288  3.39221    284 v - - -
          2.68618  4.42225  2.77519  2.73123  3.46354  2.40513  3.72494  3.29354  2.67741  2.69355  4.24690  2.90347  2.73739  3.18146  2.89801  2.37887  2.77519  2.98518  4.58477  3.61503
          0.02889  3.95434  4.67669  0.61958  0.77255  0.62187  0.76990
    281   2.85146  5.39333  1.83748  1.49293  4.69058  3.29382  3.71694  4.18926  2.49495  3.68038  4.48503  2.72484  3.84456  2.79612  3.16829  2.66266  2.98666  3.76469  5.83710  4.37194    285 e - - -
          2.68618  4.42225  2.77519  2.73123  3.46354  2.40513  3.72494  3.29354  2.67741  2.69355  4.24690  2.90347  2.73739  3.18146  2.89801  2.37887  2.77519  2.98518  4.58477  3.61503
          0.02547  4.07892  4.80127  0.61958  0.77255  0.38181  1.14767
    282   2.62436  5.16158  2.21811  2.24789  4.48755  2.52251  3.13896  3.96519  2.29730  3.45794  4.21113  2.75308  3.82775  2.63213  2.72203  2.53185  2.87683  3.54267  5.60217  4.19396    286 d - - -
          2.68618  4.42225  2.77519  2.73123  3.46354  2.40513  3.72494  3.29354  2.67741  2.69355  4.24690  2.90347  2.73739  3.18146  2.89801  2.37887  2.77519  2.98518  4.58477  3.61503
          0.02087  4.27586  4.99820  0.61958  0.77255  0.50052  0.93196
    283   2.07797  4.10243  3.03837  2.45416  4.06937  3.09461  3.48026  3.48516  2.38309  3.08927  3.71888  2.95466  3.29621  2.77968  2.48815  2.62252  2.71430  3.16279  5.33387  4.00087    287 a - - -
          2.68618  4.42225  2.77519  2.73123  3.46354  2.40513  3.72494  3.29354  2.67741  2.69355  4.24690  2.90347  2.73739  3.18146  2.89801  2.37887  2.77519  2.98518  4.58477  3.61503
          0.02087  4.27586  4.99820  0.61958  0.77255  0.50052  0.93196
    284   2.54665  5.03109  2.79812  2.26965  4.34498  1.83611  3.71564  3.78579  2.45751  3.27175  4.14782  2.57798  3.74547  2.79480  2.95481  2.57597  2.97077  3.41881  5.54986  4.18147    288 g - - -
          2.68618  4.42225  2.77519  2.73123  3.46354  2.40513  3.72494  3.29354  2.67741  2.69355  4.24690  2.90347  2.73739  3.18146  2.89801  2.37887  2.77519  2.98518  4.58477  3.61503
          0.02087  4.27586  4.99820  0.61958  0.77255  0.50052  0.93196
    285   2.08232  4.56944  2.97524  2.50557  4.08740  3.08189  3.69524  3.42817  2.50060  3.06773  3.86593  2.55546  3.85239  2.79008  2.96049  2.14011  2.71327  3.11834  5.35509  4.02451    289 a - - -
          2.68618  4.42225  2.77519  2.73123  3.46354  2.40513  3.72494  3.29354  2.67741  2.69355  4.24690  2.90347  2.73739  3.18146  2.89801  2.37887  2.77519  2.98518  4.58477  3.61503
          0.16814  4.27586  1.95997  0.61958  0.77255  0.47665  0.96985
    286   2.37118  4.33163  3.03536  2.54795  3.86751  3.37119  3.68727  3.15302  2.53258  2.78192  3.74767  2.72925  3.64769  2.87447  2.85149  2.09011  2.75105  2.80952  5.19471  3.89326    290 s - - -
          2.68618  4.42225  2.77519  2.73123  3.46354  2.40513  3.72494  3.29354  2.67741  2.69355  4.24690  2.90347  2.73739  3.18146  2.89801  2.37887  2.77519  2.98518  4.58477  3.61503
          0.06052  4.14433  3.14951  0.61958  0.77255  0.65408  0.73380
    287   2.40306  3.03102  3.14652  2.65952  3.70346  2.56424  3.47684  3.08534  2.63516  2.76056  3.62337  3.12201  3.86901  2.92107  2.96778  2.45378  2.81665  2.81996  5.08141  3.62750    291 a - - -
          2.68622  4.42229  2.77523  2.73127  3.46358  2.40515  3.72498  3.29358  2.67741  2.69359  4.24693  2.90350  2.73734  3.18143  2.89789  2.37874  2.77519  2.98522  4.58481  3.61507
          0.33486  1.81483  2.10623  0.50717  0.92181  0.39917  1.11133
    288   2.61583  4.87877  2.85497  2.41682  3.97557  2.67116  3.65918  3.62929  2.36603  3.20656  4.00497  2.48544  3.81966  2.79825  2.89853  2.08189  2.59967  3.27075  5.42260  4.06916    294 s - - -
          2.68618  4.42225  2.77519  2.73123  3.46354  2.40513  3.72494  3.29354  2.67741  2.69355  4.24690  2.90347  2.73739  3.18146  2.89801  2.37887  2.77519  2.98518  4.58477  3.61503
          0.03671  4.17172  3.88167  0.61958  0.77255  0.62556  0.76564
    289   2.59956  4.44539  3.30555  2.73915  3.60441  3.52842  3.67589  2.78771  2.63322  2.27863  3.54133  3.18904  3.91065  2.61555  2.69079  2.59214  2.62214  2.49428  4.58608  3.74995    295 l - - -
          2.68618  4.42225  2.77519  2.73123  3.46354  2.40513  3.72494  3.29354  2.67741  2.69355  4.24690  2.90347  2.73739  3.18146  2.89801  2.37887  2.77519  2.98518  4.58477  3.61503
          0.02350  4.15851  4.88085  0.61958  0.77255  0.63952  0.74982
    290   2.67776  2.82299  3.42439  2.83766  3.69899  3.54999  3.70942  3.13073  2.52040  2.80107  3.68523  3.25101  3.95799  3.02752  1.73908  2.75959  2.91915  2.87605  5.06626  3.47717    296 r - - -
          2.68618  4.42225  2.77519  2.73123  3.46354  2.40513  3.72494  3.29354  2.67741  2.69355  4.24690  2.90347  2.73739  3.18146  2.89801  2.37887  2.77519  2.98518  4.58477  3.61503
          0.02350  4.15851  4.88085  0.61958  0.77255  0.40038  1.10886
    291   2.54315  4.69437  3.06396  2.56964  3.89746  3.19728  3.59808  3.29378  2.52715  2.87703  2.96950  2.75772  3.88501  2.81157  2.91761  2.41496  2.23634  2.93082  4.80063  3.91992    297 t - - -
          2.68618  4.42225  2.77519  2.73123  3.46354  2.40513  3.72494  3.29354  2.67741  2.69355  4.24690  2.90347  2.73739  3.18146  2.89801  2.37887  2.77519  2.98518  4.58477  3.61503
          0.02064  4.28667  5.00902  0.61958  0.77255  0.48576  0.95510
    292   1.64840  4.34474  4.33583  3.78165  3.51244  4.04669  4.46968  1.66653  3.68497  2.29112  3.08056  4.03491  4.41851  3.93904  3.91546  3.36385  3.14534  1.78317  5.18655  3.99198    298 a - - -
          2.68618  4.42225  2.77519  2.73123  3.46354  2.40513  3.72494  3.29354  2.67741  2.69355  4.24690  2.90347  2.73739  3.18146  2.89801  2.37887  2.77519  2.98518  4.58477  3.61503
          0.02064  4.28667  5.00902  0.61958  0.77255  0.48576  0.95510
    293   2.57366  2.87387  3.22007  2.47257  3.82908  3.49248  3.77652  3.21253  2.55179  2.87872  3.73368  3.14631  3.90875  2.99193  3.03281  2.00347  2.37352  2.93443  5.18663  3.84622    299 s - - -
          2.68618  4.42225  2.77519  2.73123  3.46354  2.40513  3.72494  3.29354  2.67741  2.69355  4.24690  2.90347  2.73739  3.18146  2.89801  2.37887  2.77519  2.98518  4.58477  3.61503
          0.02064  4.28667  5.00902  0.61958  0.77255  0.48576  0.95510
    294   3.36296  4.62681  5.20037  4.66023  3.43385  4.76184  5.19987  1.43313  4.54272  1.16511  3.21152  4.85386  4.96095  4.66314  4.64614  4.13559  3.59982  1.61273  5.49730  4.39967    300 l - - -
          2.68618  4.42225  2.77519  2.73123  3.46354  2.40513  3.72494  3.29354  2.67741  2.69355  4.24690  2.90347  2.73739  3.18146  2.89801  2.37887  2.77519  2.98518  4.58477  3.61503
          0.02064  4.28667  5.00902  0.61958  0.77255  0.48576  0.95510
    295   2.69778  4.31715  4.32531  3.75641  3.37679  4.02293  4.37832  1.83573  3.64205  1.52520  3.20664  3.99873  4.37152  3.87851  3.84660  3.32787  2.17902  2.07923  5.04764  3.86972    301 l - - -
          2.68618  4.42225  2.77519  2.73123  3.46354  2.40513  3.72494  3.29354  2.67741  2.69355  4.24690  2.90347  2.73739  3.18146  2.89801  2.37887  2.77519  2.98518  4.58477  3.61503
          0.02064  4.28667  5.00902  0.61958  0.77255  0.48576  0.95510
    296   3.00007  5.18024  3.35639  2.75056  4.48203  3.68947  3.70947  3.92961  1.08407  3.42130  4.26415  3.08285  4.06504  2.84965  2.24176  3.00008  3.19002  3.60185  5.49605  3.47402    302 k - - -
          2.68618  4.42225  2.77519  2.73123  3.46354  2.40513  3.72494  3.29354  2.67741  2.69355  4.24690  2.90347  2.73739  3.18146  2.89801  2.37887  2.77519  2.98518  4.58477  3.61503
          0.02064  4.28667  5.00902  0.61958  0.77255  0.48576  0.95510
    297   2.68226  4.83298  2.93999  2.58663  4.27040  2.97920  2.01555  3.77452  2.66303  3.36482  4.18818  2.96380  3.90654  3.02404  3.08850  1.68202  2.99094  3.38927  5.53947  4.18650    303 s - - -
          2.68618  4.42225  2.77519  2.73123  3.46354  2.40513  3.72494  3.29354  2.67741  2.69355  4.24690  2.90347  2.73739  3.18146  2.89801  2.37887  2.77519  2.98518  4.58477  3.61503
          0.02064  4.28667  5.00902  0.61958  0.77255  0.48576  0.95510
    298   2.43507  4.42202  3.44848  3.06920  4.38859  3.17383  4.18868  3.80311  3.09667  3.46297  4.28273  3.34740  1.73916  3.41387  3.46424  1.66166  2.09000  3.30880  5.70380  4.45529    304 s - - -
          2.68618  4.42225  2.77519  2.73123  3.46354  2.40513  3.72494  3.29354  2.67741  2.69355  4.24690  2.90347  2.73739  3.18146  2.89801  2.37887  2.77519  2.98518  4.58477  3.61503
          0.06048  4.28667  3.10242  0.61958  0.77255  0.48576  0.95510
    299   2.56427  4.36416  3.16913  2.60286  3.90984  3.50114  3.71529  3.30159  2.46864  2.81424  3.78889  3.09048  3.89424  2.90263  1.98036  2.16198  2.87839  2.93348  5.22453  3.61588    305 r - - -
          2.68618  4.42225  2.77519  2.73123  3.46354  2.40513  3.72494  3.29354  2.67741  2.69355  4.24690  2.90347  2.73739  3.18146  2.89801  2.37887  2.77519  2.98518  4.58477  3.61503
          0.02147  4.24766  4.97000  0.61958  0.77255  0.53728  0.87787
    300   2.85269  4.59743  3.63138  3.07249  3.47929  3.79317  4.00815  2.80451  2.88237  1.89911  2.16507  3.49370  4.15483  2.00117  3.20071  3.06256  3.08104  2.72785  5.09792  3.87237    306 l - - -
          2.68617  4.42227  2.77522  2.73125  3.46351  2.40510  3.72497  3.29356  2.67741  2.69350  4.24692  2.90349  2.73742  3.18148  2.89803  2.37889  2.77522  2.98512  4.58464  3.61495
          0.08877  2.94197  3.43634  0.79534  0.60044  0.45484  1.00662
    301   1.92992  4.62634  2.95325  2.67377  4.16508  2.96325  3.86086  3.57767  2.71493  3.13003  4.02843  3.12016  2.00843  3.04144  3.15336  2.42671  2.87240  3.07118  5.46066  4.15681    311 a - - -
          2.68618  4.42225  2.77519  2.73123  3.46354  2.40513  3.72494  3.29354  2.67741  2.69355  4.24690  2.90347  2.73739  3.18146  2.89801  2.37887  2.77519  2.98518  4.58477  3.61503
          0.02116  4.26210  4.98444  0.61958  0.77255  0.51875  0.90452
    302   2.34794  2.31246  3.87566  3.40291  3.94165  3.21953  4.26114  3.17613  3.32926  3.02239  3.89885  3.53820  3.88903  3.60915  3.61369  1.67818  1.79427  2.90355  5.37264  4.17349    312 s - - -
          2.68612  4.42227  2.77517  2.73123  3.46355  2.40512  3.72496  3.29356  2.67742  2.69354  4.24691  2.90348  2.73739  3.18148  2.89802  2.37885  2.77521  2.98520  4.58464  3.61505
          0.04439  3.30828  4.98444  0.84779  0.55925  0.46567  0.98809
    303   2.68690  4.80338  3.06019  2.51748  4.03770  1.83744  3.15815  3.44400  2.45447  2.88486  3.89815  2.98986  3.90252  2.82531  2.87701  2.71143  2.92099  2.93051  5.32022  4.00912    317 g - - -
          2.68618  4.42225  2.77519  2.73123  3.46354  2.40513  3.72494  3.29354  2.67741  2.69355  4.24690  2.90347  2.73739  3.18146  2.89801  2.37887  2.77519  2.98518  4.58477  3.61503
          0.02904  4.28667  4.20855  0.61958  0.77255  0.48576  0.95510
    304   2.59300  4.05230  3.51779  2.79402  2.70027  3.60655  3.86090  2.52190  2.61069  2.35670  3.28858  3.35029  3.98545  2.77377  2.89666  2.80792  2.80994  2.39156  4.91609  3.68385    318 l - - -
          2.68618  4.42225  2.77519  2.73123  3.46354  2.40513  3.72494  3.29354  2.67741  2.69355  4.24690  2.90347  2.73739  3.18146  2.89801  2.37887  2.77519  2.98518  4.58477  3.61503
          0.06406  4.27845  3.03269  0.61958  0.77255  0.49702  0.93737
    305   2.24572  4.96144  2.96932  2.37581  4.24458  3.43926  3.62835  3.68179  2.16531  3.23714  3.87716  2.88033  3.83090  2.30596  2.62349  2.51922  2.56844  3.18386  5.43268  4.07406    319 k - - -
          2.68618  4.42225  2.77519  2.73123  3.46354  2.40513  3.72494  3.29354  2.67741  2.69355  4.24690  2.90347  2.73739  3.18146  2.89801  2.37887  2.77519  2.98518  4.58477  3.61503
          0.04816  4.23611  3.42479  0.61958  0.77255  0.47982  0.96467
    306   2.22167  5.00718  2.83705  1.81376  4.29919  3.42233  3.65334  3.74256  2.38866  3.29475  4.08152  2.85883  3.83917  2.69443  2.86339  2.62138  2.43089  3.29287  5.48904  4.11803    320 e - - -
          2.68618  4.42225  2.77519  2.73123  3.46354  2.40513  3.72494  3.29354  2.67741  2.69355  4.24690  2.90347  2.73739  3.18146  2.89801  2.37887  2.77519  2.98518  4.58477  3.61503
          0.02152  4.24542  4.96777  0.61958  0.77255  0.52234  0.89926
    307   2.56365  4.85988  2.87315  2.21273  4.10764  3.45189  3.65281  3.42364  2.38986  3.08517  3.16911  2.97487  3.84225  2.75146  2.37562  2.44862  2.69753  2.85783  5.35552  4.01383    321 e - - -
          2.68618  4.42225  2.77519  2.73123  3.46354  2.40513  3.72494  3.29354  2.67741  2.69355  4.24690  2.90347  2.73739  3.18146  2.89801  2.37887  2.77519  2.98518  4.58477  3.61503
          0.02134  4.25370  4.97604  0.61958  0.77255  0.52961  0.88877
    308   2.52953  4.08858  4.08833  3.50076  2.03733  3.71953  4.02190  2.44675  3.29091  2.24575  3.09960  3.70435  4.08851  3.59637  3.32006  2.93950  2.71055  1.95244  4.34259  3.50418    322 v - - -
          2.68618  4.42225  2.77519  2.73123  3.46354  2.40513  3.72494  3.29354  2.67741  2.69355  4.24690  2.90347  2.73739  3.18146  2.89801  2.37887  2.77519  2.98518  4.58477  3.61503
          0.02134  4.25370  4.97604  0.61958  0.77255  0.51144  0.91537
    309   2.60302  4.94354  2.11318  2.41319  4.08132  3.43676  3.56656  3.65572  2.41229  3.22128  3.86172  2.89321  3.83244  2.76888  2.51763  2.56112  2.42997  3.04668  5.42726  4.06641    323 d - - -
          2.68618  4.42225  2.77519  2.73123  3.46354  2.40513  3.72494  3.29354  2.67741  2.69355  4.24690  2.90347  2.73739  3.18146  2.89801  2.37887  2.77519  2.98518  4.58477  3.61503
          0.02116  4.26210  4.98444  0.61958  0.77255  0.51875  0.90452
    310   3.10774  4.49018  5.00188  4.44395  3.30633  4.53049  4.93583  1.38672  4.32451  1.41434  3.00454  4.61223  4.77908  4.46446  4.43176  3.87823  3.38034  1.61419  5.33189  4.20863    324 i - - -
          2.68618  4.42225  2.77519  2.73123  3.46354  2.40513  3.72494  3.29354  2.67741  2.69355  4.24690  2.90347  2.73739  3.18146  2.89801  2.37887  2.77519  2.98518  4.58477  3.61503
          0.07720  4.26210  2.81004  0.61958  0.77255  0.51875  0.90452
    311   2.58157  4.28301  2.95015  2.47746  3.67477  2.56714  3.55658  3.32219  2.48226  2.95589  3.78881  3.02732  3.85549  2.57041  2.88908  2.57263  2.64056  2.76574  5.23210  3.45273    325 e - - -
          2.68618  4.42225  2.77519  2.73123  3.46354  2.40513  3.72494  3.29354  2.67741  2.69355  4.24690  2.90347  2.73739  3.18146  2.89801  2.37887  2.77519  2.98518  4.58477  3.61503
          0.02236  4.20726  4.92961  0.61958  0.77255  0.58604  0.81312
    312   2.57656  4.23483  3.08337  2.54342  3.68280  2.89793  3.53360  3.16479  2.51332  2.73145  3.68026  3.09587  3.88203  2.92709  2.72869  2.58731  2.33035  2.73718  3.97509  3.84855    326 t - - -
          2.68618  4.42225  2.77519  2.73123  3.46354  2.40513  3.72494  3.29354  2.67741  2.69355  4.24690  2.90347  2.73739  3.18146  2.89801  2.37887  2.77519  2.98518  4.58477  3.61503
          0.01511  4.20001        *  0.61958  0.77255  0.00000        *
//
