# Supplementary material for: Correction to: Identification of the meiotic toolkit in diatoms and exploration of meiosis-specific SPO11 and RAD51 homologs in the sexual species Pseudo-nitzschia multistriata and Seminavis robusta
Source: BMC Genomics. 2019 Jul 5;20:544. doi: 10.1186/s12864-019-5942-4 (PMC6610888; doi:10.1186/s12864-019-5942-4)
Supplement: Supplementary file 1 — HMM profiles used for Hmmsearch. (ZIP 1469 kb) [file 12864_2019_5942_MOESM1_ESM.zip › Additional file10/RED1_ASY3_HMM]

HMMER3/f [3.1b2 | February 2015]
NAME  Asy3_Plants_aln
LENG  791
ALPH  amino
RF    no
MM    no
CONS  yes
CS    no
MAP   yes
DATE  Fri Sep  4 10:55:44 2015
NSEQ  8
EFFN  0.519531
CKSUM 3479206313
STATS LOCAL MSV      -12.4272  0.69625
STATS LOCAL VITERBI  -13.4485  0.69625
STATS LOCAL FORWARD   -6.4259  0.69625
HMM          A        C        D        E        F        G        H        I        K        L        M        N        P        Q        R        S        T        V        W        Y   
            m->m     m->i     m->d     i->m     i->i     d->m     d->d
  COMPO   2.50561  4.37207  2.82799  2.55033  3.55039  2.81216  3.72402  3.03236  2.49007  2.64969  3.82257  3.00074  3.22401  3.06441  2.81771  2.43183  2.81604  2.79888  5.02465  3.87065
          2.68618  4.42225  2.77519  2.73123  3.46354  2.40513  3.72494  3.29354  2.67741  2.69355  4.24690  2.90347  2.73739  3.18146  2.89801  2.37887  2.77519  2.98518  4.58477  3.61503
          0.03096  3.88632  4.60867  0.61958  0.77255  0.00000        *
      1   2.97990  4.52644  4.06418  3.65856  3.21351  3.84437  4.39049  2.39048  3.42593  1.80599  1.35164  3.93438  4.30495  3.80683  3.62964  3.33051  3.28542  2.39823  5.05624  3.81930      1 m - - -
          2.68618  4.42225  2.77519  2.73123  3.46354  2.40513  3.72494  3.29354  2.67741  2.69355  4.24690  2.90347  2.73739  3.18146  2.89801  2.37887  2.77519  2.98518  4.58477  3.61503
          0.03096  3.88632  4.60867  0.61958  0.77255  0.48576  0.95510
      2   2.32156  4.24223  3.21818  3.03441  4.08997  2.97184  4.14397  3.61436  3.10911  3.33346  4.25827  3.25710  3.71175  3.45731  3.39485  1.07037  2.80269  3.14644  5.46131  4.17352      2 s - - -
          2.68618  4.42225  2.77519  2.73123  3.46354  2.40513  3.72494  3.29354  2.67741  2.69355  4.24690  2.90347  2.73739  3.18146  2.89801  2.37887  2.77519  2.98518  4.58477  3.61503
          0.03096  3.88632  4.60867  0.61958  0.77255  0.48576  0.95510
      3   2.89988  5.42505  1.43358  1.65683  4.71081  3.17678  3.72653  4.21543  2.74357  3.74033  4.60437  2.65035  3.79966  2.89796  3.32897  2.79034  3.19048  3.80430  5.89710  4.40887      3 d - - -
          2.68618  4.42225  2.77519  2.73123  3.46354  2.40513  3.72494  3.29354  2.67741  2.69355  4.24690  2.90347  2.73739  3.18146  2.89801  2.37887  2.77519  2.98518  4.58477  3.61503
          0.03096  3.88632  4.60867  0.61958  0.77255  0.48576  0.95510
      4   3.26682  4.75020  3.85854  3.59038  2.29335  3.84616  3.62459  3.27407  3.44749  2.72447  3.94762  3.74031  4.31961  3.75022  3.62843  3.40219  3.55352  3.14526  3.93769  0.94307      4 y - - -
          2.68618  4.42225  2.77519  2.73123  3.46354  2.40513  3.72494  3.29354  2.67741  2.69355  4.24690  2.90347  2.73739  3.18146  2.89801  2.37887  2.77519  2.98518  4.58477  3.61503
          0.03096  3.88632  4.60867  0.61958  0.77255  0.48576  0.95510
      5   3.02078  4.85928  3.51281  3.02076  4.21736  3.50635  3.83383  3.75989  2.24229  3.27328  4.27294  3.37953  4.00811  3.05332  0.95744  3.10418  3.28569  3.48319  5.29469  4.14154      5 r - - -
          2.68618  4.42225  2.77519  2.73123  3.46354  2.40513  3.72494  3.29354  2.67741  2.69355  4.24690  2.90347  2.73739  3.18146  2.89801  2.37887  2.77519  2.98518  4.58477  3.61503
          0.03096  3.88632  4.60867  0.61958  0.77255  0.48576  0.95510
      6   2.32156  4.24223  3.21818  3.03441  4.08997  2.97184  4.14397  3.61436  3.10911  3.33346  4.25827  3.25710  3.71175  3.45731  3.39485  1.07037  2.80269  3.14644  5.46131  4.17352      6 s - - -
          2.68618  4.42225  2.77519  2.73123  3.46354  2.40513  3.72494  3.29354  2.67741  2.69355  4.24690  2.90347  2.73739  3.18146  2.89801  2.37887  2.77519  2.98518  4.58477  3.61503
          0.03096  3.88632  4.60867  0.61958  0.77255  0.48576  0.95510
      7   3.33219  4.68534  4.32893  3.95777  1.14857  4.16085  3.53755  2.96610  3.82311  2.32451  3.60161  3.92089  4.49950  3.91694  3.94017  3.53124  3.56945  2.91690  3.73678  1.85236      7 f - - -
          2.68618  4.42225  2.77519  2.73123  3.46354  2.40513  3.72494  3.29354  2.67741  2.69355  4.24690  2.90347  2.73739  3.18146  2.89801  2.37887  2.77519  2.98518  4.58477  3.61503
          0.03096  3.88632  4.60867  0.61958  0.77255  0.48576  0.95510
      8   2.68180  4.45606  3.35843  3.25949  4.40192  0.70805  4.37909  4.00474  3.44267  3.65718  4.63290  3.52269  3.84765  3.76570  3.67736  2.85408  3.16411  3.53038  5.49358  4.50422      8 g - - -
          2.68618  4.42225  2.77519  2.73123  3.46354  2.40513  3.72494  3.29354  2.67741  2.69355  4.24690  2.90347  2.73739  3.18146  2.89801  2.37887  2.77519  2.98518  4.58477  3.61503
          0.03096  3.88632  4.60867  0.61958  0.77255  0.48576  0.95510
      9   2.32156  4.24223  3.21818  3.03441  4.08997  2.97184  4.14397  3.61436  3.10911  3.33346  4.25827  3.25710  3.71175  3.45731  3.39485  1.07037  2.80269  3.14644  5.46131  4.17352      9 s - - -
          2.68618  4.42225  2.77519  2.73123  3.46354  2.40513  3.72494  3.29354  2.67741  2.69355  4.24690  2.90347  2.73739  3.18146  2.89801  2.37887  2.77519  2.98518  4.58477  3.61503
          0.03096  3.88632  4.60867  0.61958  0.77255  0.48576  0.95510
     10   2.73463  4.73193  2.71550  2.60228  4.09759  3.19304  3.93173  3.81078  2.83648  3.45603  4.41107  1.13377  3.84550  3.20437  3.19173  2.80120  3.11686  3.43159  5.40190  4.04482     10 n - - -
          2.68618  4.42225  2.77519  2.73123  3.46354  2.40513  3.72494  3.29354  2.67741  2.69355  4.24690  2.90347  2.73739  3.18146  2.89801  2.37887  2.77519  2.98518  4.58477  3.61503
          0.03096  3.88632  4.60867  0.61958  0.77255  0.48576  0.95510
     11   3.40629  4.73034  4.36304  3.99861  1.51063  4.19843  3.44091  3.13793  3.86306  2.51262  3.75511  3.90549  4.52637  3.92307  3.96780  3.55639  3.63511  3.05402  3.62093  1.23175     11 y - - -
          2.68618  4.42225  2.77519  2.73123  3.46354  2.40513  3.72494  3.29354  2.67741  2.69355  4.24690  2.90347  2.73739  3.18146  2.89801  2.37887  2.77519  2.98518  4.58477  3.61503
          0.03096  3.88632  4.60867  0.61958  0.77255  0.48576  0.95510
     12   3.00959  4.82485  3.13882  2.90000  3.29410  3.45892  1.11362  3.71467  2.74266  3.20696  4.25086  3.30884  4.01213  3.26637  3.00762  3.08010  3.31336  3.44951  4.75900  3.24454     12 h - - -
          2.68618  4.42225  2.77519  2.73123  3.46354  2.40513  3.72494  3.29354  2.67741  2.69355  4.24690  2.90347  2.73739  3.18146  2.89801  2.37887  2.77519  2.98518  4.58477  3.61503
          0.03096  3.88632  4.60867  0.61958  0.77255  0.48576  0.95510
     13   2.62021  4.63078  2.85477  2.60778  4.07610  3.22569  3.83137  3.57499  2.61319  3.16460  4.09474  3.04832  1.62923  2.62525  2.95095  2.70565  2.96485  3.23464  5.37652  4.07543     13 p - - -
          2.68618  4.42225  2.77519  2.73123  3.46354  2.40513  3.72494  3.29354  2.67741  2.69355  4.24690  2.90347  2.73739  3.18146  2.89801  2.37887  2.77519  2.98518  4.58477  3.61503
          0.03096  3.88632  4.60867  0.61958  0.77255  0.48576  0.95510
     14   2.32156  4.24223  3.21818  3.03441  4.08997  2.97184  4.14397  3.61436  3.10911  3.33346  4.25827  3.25710  3.71175  3.45731  3.39485  1.07037  2.80269  3.14644  5.46131  4.17352     14 s - - -
          2.68618  4.42225  2.77519  2.73123  3.46354  2.40513  3.72494  3.29354  2.67741  2.69355  4.24690  2.90347  2.73739  3.18146  2.89801  2.37887  2.77519  2.98518  4.58477  3.61503
          0.03096  3.88632  4.60867  0.61958  0.77255  0.48576  0.95510
     15   2.32156  4.24223  3.21818  3.03441  4.08997  2.97184  4.14397  3.61436  3.10911  3.33346  4.25827  3.25710  3.71175  3.45731  3.39485  1.07037  2.80269  3.14644  5.46131  4.17352     15 s - - -
          2.68618  4.42225  2.77519  2.73123  3.46354  2.40513  3.72494  3.29354  2.67741  2.69355  4.24690  2.90347  2.73739  3.18146  2.89801  2.37887  2.77519  2.98518  4.58477  3.61503
          0.03096  3.88632  4.60867  0.61958  0.77255  0.48576  0.95510
     16   2.89140  4.87786  2.91172  2.66647  4.04831  3.37497  3.82497  3.68100  2.48625  3.18199  4.20927  3.12640  3.92850  1.20962  2.77024  2.93847  3.18826  3.40975  5.31777  4.01237     16 q - - -
          2.68618  4.42225  2.77519  2.73123  3.46354  2.40513  3.72494  3.29354  2.67741  2.69355  4.24690  2.90347  2.73739  3.18146  2.89801  2.37887  2.77519  2.98518  4.58477  3.61503
          0.03096  3.88632  4.60867  0.61958  0.77255  0.48576  0.95510
     17   2.27358  4.23694  3.13352  2.88783  4.17678  2.95994  4.04480  3.63458  2.97039  3.31263  4.17151  3.15812  2.98245  3.30312  3.30138  1.28779  2.73285  3.14357  5.51358  4.24853     17 s - - -
          2.68618  4.42225  2.77519  2.73123  3.46354  2.40513  3.72494  3.29354  2.67741  2.69355  4.24690  2.90347  2.73739  3.18146  2.89801  2.37887  2.77519  2.98518  4.58477  3.61503
          0.03096  3.88632  4.60867  0.61958  0.77255  0.48576  0.95510
     18   3.02078  4.85928  3.51281  3.02076  4.21736  3.50635  3.83383  3.75989  2.24229  3.27328  4.27294  3.37953  4.00811  3.05332  0.95744  3.10418  3.28569  3.48319  5.29469  4.14154     18 r - - -
          2.68618  4.42225  2.77519  2.73123  3.46354  2.40513  3.72494  3.29354  2.67741  2.69355  4.24690  2.90347  2.73739  3.18146  2.89801  2.37887  2.77519  2.98518  4.58477  3.61503
          0.03096  3.88632  4.60867  0.61958  0.77255  0.48576  0.95510
     19   2.98450  4.94918  3.16144  2.78010  4.33877  3.47265  3.76645  3.76887  1.01949  3.33084  4.29139  3.20402  3.97188  2.95703  2.43371  3.02549  3.23666  3.47582  5.38761  4.20230     19 k - - -
          2.68618  4.42225  2.77519  2.73123  3.46354  2.40513  3.72494  3.29354  2.67741  2.69355  4.24690  2.90347  2.73739  3.18146  2.89801  2.37887  2.77519  2.98518  4.58477  3.61503
          0.03096  3.88632  4.60867  0.61958  0.77255  0.48576  0.95510
     20   3.05299  4.44034  4.50731  3.97112  3.19864  4.25930  4.63630  1.42835  3.81162  1.66831  2.27166  4.24378  4.54515  4.05654  4.00419  3.60839  3.29775  1.93596  5.15545  4.00035     20 i - - -
          2.68618  4.42225  2.77519  2.73123  3.46354  2.40513  3.72494  3.29354  2.67741  2.69355  4.24690  2.90347  2.73739  3.18146  2.89801  2.37887  2.77519  2.98518  4.58477  3.61503
          0.03096  3.88632  4.60867  0.61958  0.77255  0.48576  0.95510
     21   2.32156  4.24223  3.21818  3.03441  4.08997  2.97184  4.14397  3.61436  3.10911  3.33346  4.25827  3.25710  3.71175  3.45731  3.39485  1.07037  2.80269  3.14644  5.46131  4.17352     21 s - - -
          2.68618  4.42225  2.77519  2.73123  3.46354  2.40513  3.72494  3.29354  2.67741  2.69355  4.24690  2.90347  2.73739  3.18146  2.89801  2.37887  2.77519  2.98518  4.58477  3.61503
          0.03096  3.88632  4.60867  0.61958  0.77255  0.48576  0.95510
     22   3.04185  4.45652  4.35564  3.97183  3.38335  4.08171  4.69727  1.06092  3.80025  1.96637  3.31637  4.21522  4.51144  4.14701  3.99522  3.57821  3.34070  1.84596  5.27716  4.01676     22 i - - -
          2.68618  4.42225  2.77519  2.73123  3.46354  2.40513  3.72494  3.29354  2.67741  2.69355  4.24690  2.90347  2.73739  3.18146  2.89801  2.37887  2.77519  2.98518  4.58477  3.61503
          0.03096  3.88632  4.60867  0.61958  0.77255  0.48576  0.95510
     23   2.68180  4.45606  3.35843  3.25949  4.40192  0.70805  4.37909  4.00474  3.44267  3.65718  4.63290  3.52269  3.84765  3.76570  3.67736  2.85408  3.16411  3.53038  5.49358  4.50422     23 g - - -
          2.68618  4.42225  2.77519  2.73123  3.46354  2.40513  3.72494  3.29354  2.67741  2.69355  4.24690  2.90347  2.73739  3.18146  2.89801  2.37887  2.77519  2.98518  4.58477  3.61503
          0.03096  3.88632  4.60867  0.61958  0.77255  0.48576  0.95510
     24   2.81895  4.35754  4.14461  3.80800  3.56002  3.73835  4.60726  2.04909  3.67600  2.24453  3.52289  3.99565  4.29797  4.03472  3.88719  3.24262  3.18008  1.00761  5.34685  4.07941     24 v - - -
          2.68618  4.42225  2.77519  2.73123  3.46354  2.40513  3.72494  3.29354  2.67741  2.69355  4.24690  2.90347  2.73739  3.18146  2.89801  2.37887  2.77519  2.98518  4.58477  3.61503
          0.03096  3.88632  4.60867  0.61958  0.77255  0.48576  0.95510
     25   2.97990  4.52644  4.06418  3.65856  3.21351  3.84437  4.39049  2.39048  3.42593  1.80599  1.35164  3.93438  4.30495  3.80683  3.62964  3.33051  3.28542  2.39823  5.05624  3.81930     25 m - - -
          2.68618  4.42225  2.77519  2.73123  3.46354  2.40513  3.72494  3.29354  2.67741  2.69355  4.24690  2.90347  2.73739  3.18146  2.89801  2.37887  2.77519  2.98518  4.58477  3.61503
          0.03096  3.88632  4.60867  0.61958  0.77255  0.48576  0.95510
     26   0.99398  4.19870  3.47643  3.26817  4.06595  3.02291  4.28861  3.19352  3.28478  3.07451  4.10467  3.41435  3.76342  3.62463  3.53446  2.54880  2.82710  2.84552  5.49172  4.29347     26 a - - -
          2.68618  4.42225  2.77519  2.73123  3.46354  2.40513  3.72494  3.29354  2.67741  2.69355  4.24690  2.90347  2.73739  3.18146  2.89801  2.37887  2.77519  2.98518  4.58477  3.61503
          0.03096  3.88632  4.60867  0.61958  0.77255  0.48576  0.95510
     27   3.00421  5.13505  0.89840  2.34310  4.51385  3.22092  3.94285  4.10511  3.02952  3.71090  4.68915  2.90023  3.87467  3.18190  3.54775  2.96489  3.34302  3.74277  5.67979  4.38425     27 d - - -
          2.68618  4.42225  2.77519  2.73123  3.46354  2.40513  3.72494  3.29354  2.67741  2.69355  4.24690  2.90347  2.73739  3.18146  2.89801  2.37887  2.77519  2.98518  4.58477  3.61503
          0.03096  3.88632  4.60867  0.61958  0.77255  0.48576  0.95510
     28   2.27415  4.23845  3.13186  2.88399  4.17662  2.96121  4.04164  3.63364  2.96634  3.31083  4.16888  3.15615  2.95106  3.29886  3.29864  1.29709  2.73243  3.14324  5.51272  4.24764     28 s - - -
          2.68618  4.42225  2.77519  2.73123  3.46354  2.40513  3.72494  3.29354  2.67741  2.69355  4.24690  2.90347  2.73739  3.18146  2.89801  2.37887  2.77519  2.98518  4.58477  3.61503
          0.03096  3.88632  4.60867  0.61958  0.77255  0.48576  0.95510
     29   2.89140  4.87786  2.91172  2.66647  4.04831  3.37497  3.82497  3.68100  2.48625  3.18199  4.20927  3.12640  3.92850  1.20962  2.77024  2.93847  3.18826  3.40975  5.31777  4.01237     29 q - - -
          2.68618  4.42225  2.77519  2.73123  3.46354  2.40513  3.72494  3.29354  2.67741  2.69355  4.24690  2.90347  2.73739  3.18146  2.89801  2.37887  2.77519  2.98518  4.58477  3.61503
          0.03096  3.88632  4.60867  0.61958  0.77255  0.48576  0.95510
     30   2.76939  4.52464  3.37802  3.21891  4.21323  3.21136  4.29537  3.76201  3.27736  3.38742  4.43774  3.52431  0.80228  3.66571  3.52148  2.93727  3.21200  3.40583  5.39616  4.33402     30 p - - -
          2.68618  4.42225  2.77519  2.73123  3.46354  2.40513  3.72494  3.29354  2.67741  2.69355  4.24690  2.90347  2.73739  3.18146  2.89801  2.37887  2.77519  2.98518  4.58477  3.61503
          0.03096  3.88632  4.60867  0.61958  0.77255  0.48576  0.95510
     31   2.94899  5.03314  3.25076  2.70696  4.43701  3.55022  3.60729  3.81851  1.23899  3.31088  4.19800  3.12560  3.96318  2.75730  2.01070  2.96073  3.14629  3.50729  5.38713  4.18875     31 k - - -
          2.68618  4.42225  2.77519  2.73123  3.46354  2.40513  3.72494  3.29354  2.67741  2.69355  4.24690  2.90347  2.73739  3.18146  2.89801  2.37887  2.77519  2.98518  4.58477  3.61503
          0.03096  3.88632  4.60867  0.61958  0.77255  0.48576  0.95510
     32   3.02078  4.85928  3.51281  3.02076  4.21736  3.50635  3.83383  3.75989  2.24229  3.27328  4.27294  3.37953  4.00811  3.05332  0.95744  3.10418  3.28569  3.48319  5.29469  4.14154     32 r - - -
          2.68618  4.42225  2.77519  2.73123  3.46354  2.40513  3.72494  3.29354  2.67741  2.69355  4.24690  2.90347  2.73739  3.18146  2.89801  2.37887  2.77519  2.98518  4.58477  3.61503
          0.03096  3.88632  4.60867  0.61958  0.77255  0.48576  0.95510
     33   2.75775  4.91891  2.58423  2.38796  3.90757  3.28318  3.09990  3.77851  2.52042  3.33329  4.21982  1.58412  3.84019  2.92733  2.90263  2.76355  3.05019  3.42605  5.25983  3.79378     33 n - - -
          2.68618  4.42225  2.77519  2.73123  3.46354  2.40513  3.72494  3.29354  2.67741  2.69355  4.24690  2.90347  2.73739  3.18146  2.89801  2.37887  2.77519  2.98518  4.58477  3.61503
          0.03096  3.88632  4.60867  0.61958  0.77255  0.48576  0.95510
     34   2.61192  4.43601  3.35041  2.96892  3.60846  3.36453  3.96917  2.93030  2.85864  2.08471  3.67869  3.32794  1.79986  3.27285  3.16530  2.79384  2.95150  2.73426  5.12517  3.82470     34 p - - -
          2.68618  4.42225  2.77519  2.73123  3.46354  2.40513  3.72494  3.29354  2.67741  2.69355  4.24690  2.90347  2.73739  3.18146  2.89801  2.37887  2.77519  2.98518  4.58477  3.61503
          0.18123  3.88632  1.92942  0.61958  0.77255  0.48576  0.95510
     35   2.28615  4.14531  3.31360  2.99780  3.80084  1.99389  4.02153  2.95400  2.98494  2.83740  3.81251  3.24097  3.70505  3.32978  3.28479  2.48542  2.71282  2.07002  5.25064  3.99567     35 g - - -
          2.68618  4.42225  2.77519  2.73123  3.46354  2.40513  3.72494  3.29354  2.67741  2.69355  4.24690  2.90347  2.73739  3.18146  2.89801  2.37887  2.77519  2.98518  4.58477  3.61503
          0.03589  3.74099  4.46333  0.61958  0.77255  0.60376  0.79131
     36   2.30086  4.22979  3.08826  2.82051  3.98582  2.99049  3.94908  3.28320  2.82972  3.02001  3.96542  3.12260  1.93067  3.21027  3.14541  2.46091  2.36031  2.91276  5.35832  4.10844     36 p - - -
          2.68618  4.42225  2.77519  2.73123  3.46354  2.40513  3.72494  3.29354  2.67741  2.69355  4.24690  2.90347  2.73739  3.18146  2.89801  2.37887  2.77519  2.98518  4.58477  3.61503
          0.03589  3.74099  4.46333  0.61958  0.77255  0.60376  0.79131
     37   2.85570  4.94810  1.12749  2.27187  4.30965  3.11754  3.82834  3.86958  2.88982  3.50429  4.48478  2.81917  3.76184  3.07135  3.38339  2.83704  3.19350  3.52481  5.50368  4.21124     37 d - - -
          2.68618  4.42225  2.77519  2.73123  3.46354  2.40513  3.72494  3.29354  2.67741  2.69355  4.24690  2.90347  2.73739  3.18146  2.89801  2.37887  2.77519  2.98518  4.58477  3.61503
          0.03589  3.74099  4.46333  0.61958  0.77255  0.60376  0.79131
     38   2.85782  4.80576  3.02477  2.67797  4.16179  3.35598  3.69937  3.58398  1.23565  3.18085  4.15462  3.10641  3.87001  2.90231  2.42616  2.91157  3.12382  3.30096  5.27505  4.07052     38 k - - -
          2.68618  4.42225  2.77519  2.73123  3.46354  2.40513  3.72494  3.29354  2.67741  2.69355  4.24690  2.90347  2.73739  3.18146  2.89801  2.37887  2.77519  2.98518  4.58477  3.61503
          0.03589  3.74099  4.46333  0.61958  0.77255  0.41847  1.07310
     39   2.16732  4.86303  1.67468  2.26309  4.41852  2.71876  3.75708  3.84774  2.70824  3.45729  4.29424  2.79066  3.75140  2.93302  3.22110  2.62931  2.95671  3.43058  5.66608  4.27390     39 d - - -
          2.68618  4.42225  2.77519  2.73123  3.46354  2.40513  3.72494  3.29354  2.67741  2.69355  4.24690  2.90347  2.73739  3.18146  2.89801  2.37887  2.77519  2.98518  4.58477  3.61503
          0.03096  3.88632  4.60867  0.61958  0.77255  0.48576  0.95510
     40   2.76495  5.03334  1.44052  2.22633  4.55549  2.14338  3.80688  4.06757  2.81872  3.63884  4.50178  2.77497  3.78652  2.99735  3.35599  2.73773  3.10230  3.63772  5.75662  4.36933     40 d - - -
          2.68618  4.42225  2.77519  2.73123  3.46354  2.40513  3.72494  3.29354  2.67741  2.69355  4.24690  2.90347  2.73739  3.18146  2.89801  2.37887  2.77519  2.98518  4.58477  3.61503
          0.03096  3.88632  4.60867  0.61958  0.77255  0.48576  0.95510
     41   2.31818  4.71135  2.10362  2.35029  4.36497  1.85722  3.80666  3.79403  2.76299  3.42001  4.26064  2.84782  3.73810  2.99622  3.24944  2.59315  2.91367  3.36404  5.63330  4.27221     41 g - - -
          2.68618  4.42225  2.77519  2.73123  3.46354  2.40513  3.72494  3.29354  2.67741  2.69355  4.24690  2.90347  2.73739  3.18146  2.89801  2.37887  2.77519  2.98518  4.58477  3.61503
          0.08814  3.88632  2.75127  0.61958  0.77255  0.48576  0.95510
     42   1.99264  4.79118  1.72536  2.29235  4.30867  3.13498  3.77040  3.65147  2.72811  3.35057  4.23126  2.81109  3.74897  2.96037  3.22250  2.63550  2.95131  3.28012  5.59776  4.21894     42 d - - -
          2.68618  4.42225  2.77519  2.73123  3.46354  2.40513  3.72494  3.29354  2.67741  2.69355  4.24690  2.90347  2.73739  3.18146  2.89801  2.37887  2.77519  2.98518  4.58477  3.61503
          0.03275  3.83094  4.55328  0.61958  0.77255  0.53445  0.88187
     43   2.03049  4.16337  3.54532  3.12016  3.68719  3.22582  4.06671  2.62887  3.06187  2.61887  3.61735  3.37232  3.19704  3.38786  3.36551  2.62060  2.76035  1.73947  5.19587  3.97031     43 v - - -
          2.68618  4.42225  2.77519  2.73123  3.46354  2.40513  3.72494  3.29354  2.67741  2.69355  4.24690  2.90347  2.73739  3.18146  2.89801  2.37887  2.77519  2.98518  4.58477  3.61503
          0.03275  3.83094  4.55328  0.61958  0.77255  0.53445  0.88187
     44   2.99884  4.43006  4.27524  3.89005  3.34697  4.02051  4.62637  1.13091  3.71732  1.94235  3.28965  4.14125  4.45635  4.07033  3.91869  3.51238  3.29903  1.84686  5.22869  3.96290     44 i - - -
          2.68618  4.42225  2.77519  2.73123  3.46354  2.40513  3.72494  3.29354  2.67741  2.69355  4.24690  2.90347  2.73739  3.18146  2.89801  2.37887  2.77519  2.98518  4.58477  3.61503
          0.03275  3.83094  4.55328  0.61958  0.77255  0.53445  0.88187
     45   1.45705  4.11502  3.23854  3.00943  4.18136  1.96720  4.12478  3.51296  3.11090  3.27155  4.13887  3.20193  3.62626  3.40712  3.41779  2.36274  2.66804  3.02385  5.52963  4.31932     45 a - - -
          2.68618  4.42225  2.77519  2.73123  3.46354  2.40513  3.72494  3.29354  2.67741  2.69355  4.24690  2.90347  2.73739  3.18146  2.89801  2.37887  2.77519  2.98518  4.58477  3.61503
          0.03275  3.83094  4.55328  0.61958  0.77255  0.53445  0.88187
     46   2.95988  4.80053  3.44642  2.96713  4.14461  3.45492  3.79635  3.68404  2.22380  3.20759  4.20953  3.32969  3.96014  3.01934  1.04383  3.04646  3.22907  3.40995  5.24491  4.08168     46 r - - -
          2.68618  4.42225  2.77519  2.73123  3.46354  2.40513  3.72494  3.29354  2.67741  2.69355  4.24690  2.90347  2.73739  3.18146  2.89801  2.37887  2.77519  2.98518  4.58477  3.61503
          0.03275  3.83094  4.55328  0.61958  0.77255  0.53445  0.88187
     47   1.90879  4.18024  3.79064  3.39743  3.67993  3.34831  4.29820  2.29305  3.31649  2.46888  3.58912  3.58805  3.96927  3.64487  3.58494  2.77151  2.86400  1.53634  5.31515  4.08580     47 v - - -
          2.68618  4.42225  2.77519  2.73123  3.46354  2.40513  3.72494  3.29354  2.67741  2.69355  4.24690  2.90347  2.73739  3.18146  2.89801  2.37887  2.77519  2.98518  4.58477  3.61503
          0.03275  3.83094  4.55328  0.61958  0.77255  0.45648  1.00378
     48   2.87296  5.31803  1.98259  1.28721  4.61417  3.19911  3.72519  4.09661  2.69620  3.64748  4.51366  2.69196  3.80535  2.89773  3.23972  2.78548  3.15961  3.70591  5.80466  4.35554     48 e - - -
          2.68618  4.42225  2.77519  2.73123  3.46354  2.40513  3.72494  3.29354  2.67741  2.69355  4.24690  2.90347  2.73739  3.18146  2.89801  2.37887  2.77519  2.98518  4.58477  3.61503
          0.03096  3.88632  4.60867  0.61958  0.77255  0.48576  0.95510
     49   2.88947  5.08203  2.82527  2.24388  4.45328  3.43415  3.63088  3.83070  1.35573  3.36142  4.23381  2.97095  3.90164  2.78318  2.40304  2.87393  3.11161  3.50234  5.47807  4.21520     49 k - - -
          2.68618  4.42225  2.77519  2.73123  3.46354  2.40513  3.72494  3.29354  2.67741  2.69355  4.24690  2.90347  2.73739  3.18146  2.89801  2.37887  2.77519  2.98518  4.58477  3.61503
          0.03096  3.88632  4.60867  0.61958  0.77255  0.48576  0.95510
     50   3.17063  4.62870  4.21178  3.85153  3.14071  3.99984  4.50291  2.34533  3.61915  0.85833  3.15903  4.12568  4.43271  3.98416  3.79302  3.57208  3.46419  2.38629  5.02520  3.75177     50 l - - -
          2.68618  4.42225  2.77519  2.73123  3.46354  2.40513  3.72494  3.29354  2.67741  2.69355  4.24690  2.90347  2.73739  3.18146  2.89801  2.37887  2.77519  2.98518  4.58477  3.61503
          0.03096  3.88632  4.60867  0.61958  0.77255  0.48576  0.95510
     51   2.98450  4.94918  3.16144  2.78010  4.33877  3.47265  3.76645  3.76887  1.01949  3.33084  4.29139  3.20402  3.97188  2.95703  2.43371  3.02549  3.23666  3.47582  5.38761  4.20230     51 k - - -
          2.68618  4.42225  2.77519  2.73123  3.46354  2.40513  3.72494  3.29354  2.67741  2.69355  4.24690  2.90347  2.73739  3.18146  2.89801  2.37887  2.77519  2.98518  4.58477  3.61503
          0.03096  3.88632  4.60867  0.61958  0.77255  0.48576  0.95510
     52   2.32156  4.24223  3.21818  3.03441  4.08997  2.97184  4.14397  3.61436  3.10911  3.33346  4.25827  3.25710  3.71175  3.45731  3.39485  1.07037  2.80269  3.14644  5.46131  4.17352     52 s - - -
          2.68618  4.42225  2.77519  2.73123  3.46354  2.40513  3.72494  3.29354  2.67741  2.69355  4.24690  2.90347  2.73739  3.18146  2.89801  2.37887  2.77519  2.98518  4.58477  3.61503
          0.03096  3.88632  4.60867  0.61958  0.77255  0.48576  0.95510
     53   0.99398  4.19870  3.47643  3.26817  4.06595  3.02291  4.28861  3.19352  3.28478  3.07451  4.10467  3.41435  3.76342  3.62463  3.53446  2.54880  2.82710  2.84552  5.49172  4.29347     53 a - - -
          2.68618  4.42225  2.77519  2.73123  3.46354  2.40513  3.72494  3.29354  2.67741  2.69355  4.24690  2.90347  2.73739  3.18146  2.89801  2.37887  2.77519  2.98518  4.58477  3.61503
          0.03096  3.88632  4.60867  0.61958  0.77255  0.48576  0.95510
     54   1.58916  4.12905  3.46054  3.13518  4.03952  2.99104  4.15246  3.13876  3.11217  3.03493  3.96709  3.30629  3.70603  3.44100  3.40622  2.43767  1.76362  2.76852  5.46362  4.24885     54 a - - -
          2.68618  4.42225  2.77519  2.73123  3.46354  2.40513  3.72494  3.29354  2.67741  2.69355  4.24690  2.90347  2.73739  3.18146  2.89801  2.37887  2.77519  2.98518  4.58477  3.61503
          0.03096  3.88632  4.60867  0.61958  0.77255  0.48576  0.95510
     55   1.62135  4.17899  3.75632  3.36258  3.74339  3.27916  4.27407  2.45071  3.28998  2.57450  3.66094  3.54262  3.92163  3.61228  3.56452  2.70323  2.83631  1.72864  5.33765  4.11151     55 a - - -
          2.68618  4.42225  2.77519  2.73123  3.46354  2.40513  3.72494  3.29354  2.67741  2.69355  4.24690  2.90347  2.73739  3.18146  2.89801  2.37887  2.77519  2.98518  4.58477  3.61503
          0.03096  3.88632  4.60867  0.61958  0.77255  0.48576  0.95510
     56   2.41988  4.26504  3.44008  3.19253  3.98081  3.10391  4.20883  3.10962  3.13578  2.97262  4.02212  3.39981  3.80869  3.52987  3.39391  2.62128  1.14865  2.80312  5.41739  4.19739     56 t - - -
          2.68618  4.42225  2.77519  2.73123  3.46354  2.40513  3.72494  3.29354  2.67741  2.69355  4.24690  2.90347  2.73739  3.18146  2.89801  2.37887  2.77519  2.98518  4.58477  3.61503
          0.03096  3.88632  4.60867  0.61958  0.77255  0.48576  0.95510
     57   2.91610  5.38711  1.23492  1.90575  4.68324  3.17454  3.75414  4.18338  2.78958  3.73456  4.61900  2.66778  3.80928  2.93557  3.37105  2.81339  3.21593  3.78440  5.88445  4.41134     57 d - - -
          2.68618  4.42225  2.77519  2.73123  3.46354  2.40513  3.72494  3.29354  2.67741  2.69355  4.24690  2.90347  2.73739  3.18146  2.89801  2.37887  2.77519  2.98518  4.58477  3.61503
          0.03096  3.88632  4.60867  0.61958  0.77255  0.48576  0.95510
     58   3.06110  4.51877  4.36601  3.88698  3.14614  4.13837  4.57243  2.10256  3.68586  1.07486  3.04007  4.15924  4.49458  3.98520  3.88656  3.53022  3.33538  1.92327  5.11344  3.89130     58 l - - -
          2.68618  4.42225  2.77519  2.73123  3.46354  2.40513  3.72494  3.29354  2.67741  2.69355  4.24690  2.90347  2.73739  3.18146  2.89801  2.37887  2.77519  2.98518  4.58477  3.61503
          0.03096  3.88632  4.60867  0.61958  0.77255  0.48576  0.95510
     59   2.78588  4.77836  3.07142  2.66951  3.74825  3.47297  3.72775  3.26023  2.38267  2.47103  3.83432  3.12234  3.93646  1.67810  2.67954  2.86025  3.04093  3.06124  5.15837  3.80196     59 q - - -
          2.68618  4.42225  2.77519  2.73123  3.46354  2.40513  3.72494  3.29354  2.67741  2.69355  4.24690  2.90347  2.73739  3.18146  2.89801  2.37887  2.77519  2.98518  4.58477  3.61503
          0.03096  3.88632  4.60867  0.61958  0.77255  0.48576  0.95510
     60   1.79508  4.23409  3.44221  3.00723  3.65637  3.25976  3.97272  2.81249  2.92985  2.09290  3.62785  3.30912  3.83740  3.28283  3.24441  2.39546  2.78219  2.55828  5.13509  3.88282     60 a - - -
          2.68618  4.42225  2.77519  2.73123  3.46354  2.40513  3.72494  3.29354  2.67741  2.69355  4.24690  2.90347  2.73739  3.18146  2.89801  2.37887  2.77519  2.98518  4.58477  3.61503
          0.03096  3.88632  4.60867  0.61958  0.77255  0.48576  0.95510
     61   2.73463  4.73193  2.71550  2.60228  4.09759  3.19304  3.93173  3.81078  2.83648  3.45603  4.41107  1.13377  3.84550  3.20437  3.19173  2.80120  3.11686  3.43159  5.40190  4.04482     61 n - - -
          2.68618  4.42225  2.77519  2.73123  3.46354  2.40513  3.72494  3.29354  2.67741  2.69355  4.24690  2.90347  2.73739  3.18146  2.89801  2.37887  2.77519  2.98518  4.58477  3.61503
          0.03096  3.88632  4.60867  0.61958  0.77255  0.48576  0.95510
     62   2.98450  4.94918  3.16144  2.78010  4.33877  3.47265  3.76645  3.76887  1.01949  3.33084  4.29139  3.20402  3.97188  2.95703  2.43371  3.02549  3.23666  3.47582  5.38761  4.20230     62 k - - -
          2.68618  4.42225  2.77519  2.73123  3.46354  2.40513  3.72494  3.29354  2.67741  2.69355  4.24690  2.90347  2.73739  3.18146  2.89801  2.37887  2.77519  2.98518  4.58477  3.61503
          0.03096  3.88632  4.60867  0.61958  0.77255  0.48576  0.95510
     63   2.98450  4.94918  3.16144  2.78010  4.33877  3.47265  3.76645  3.76887  1.01949  3.33084  4.29139  3.20402  3.97188  2.95703  2.43371  3.02549  3.23666  3.47582  5.38761  4.20230     63 k - - -
          2.68618  4.42225  2.77519  2.73123  3.46354  2.40513  3.72494  3.29354  2.67741  2.69355  4.24690  2.90347  2.73739  3.18146  2.89801  2.37887  2.77519  2.98518  4.58477  3.61503
          0.03096  3.88632  4.60867  0.61958  0.77255  0.48576  0.95510
     64   2.67141  4.87837  1.94471  2.15280  4.14746  3.29495  3.68167  3.43847  2.56627  3.15364  4.02166  2.83706  3.80059  2.85386  3.04984  2.68404  2.93477  2.43303  5.44399  4.07605     64 d - - -
          2.68618  4.42225  2.77519  2.73123  3.46354  2.40513  3.72494  3.29354  2.67741  2.69355  4.24690  2.90347  2.73739  3.18146  2.89801  2.37887  2.77519  2.98518  4.58477  3.61503
          0.03096  3.88632  4.60867  0.61958  0.77255  0.48576  0.95510
     65   2.64422  4.68709  3.03913  2.61431  4.13088  3.34459  3.70798  3.43106  1.75711  3.10086  3.98783  3.05456  3.84420  2.88744  2.61868  2.71978  2.07639  3.11722  5.34975  4.08344     65 k - - -
          2.68618  4.42225  2.77519  2.73123  3.46354  2.40513  3.72494  3.29354  2.67741  2.69355  4.24690  2.90347  2.73739  3.18146  2.89801  2.37887  2.77519  2.98518  4.58477  3.61503
          0.03096  3.88632  4.60867  0.61958  0.77255  0.48576  0.95510
     66   2.23552  4.19775  3.09997  2.92127  4.28850  1.47855  4.11909  3.76152  3.09702  3.43975  4.27957  3.16273  3.65051  3.38840  3.42299  1.90054  2.72105  3.20675  5.61084  4.36563     66 g - - -
          2.68618  4.42225  2.77519  2.73123  3.46354  2.40513  3.72494  3.29354  2.67741  2.69355  4.24690  2.90347  2.73739  3.18146  2.89801  2.37887  2.77519  2.98518  4.58477  3.61503
          0.03096  3.88632  4.60867  0.61958  0.77255  0.48576  0.95510
     67   3.00421  5.13505  0.89840  2.34310  4.51385  3.22092  3.94285  4.10511  3.02952  3.71090  4.68915  2.90023  3.87467  3.18190  3.54775  2.96489  3.34302  3.74277  5.67979  4.38425     67 d - - -
          2.68618  4.42225  2.77519  2.73123  3.46354  2.40513  3.72494  3.29354  2.67741  2.69355  4.24690  2.90347  2.73739  3.18146  2.89801  2.37887  2.77519  2.98518  4.58477  3.61503
          0.03096  3.88632  4.60867  0.61958  0.77255  0.48576  0.95510
     68   2.72560  4.65474  2.20962  2.60754  3.66805  3.43332  3.83006  2.95274  2.76858  1.76563  3.71241  3.09663  3.92490  3.08372  3.17863  2.83670  2.99702  2.76450  5.16881  3.81988     68 l - - -
          2.68618  4.42225  2.77519  2.73123  3.46354  2.40513  3.72494  3.29354  2.67741  2.69355  4.24690  2.90347  2.73739  3.18146  2.89801  2.37887  2.77519  2.98518  4.58477  3.61503
          0.03096  3.88632  4.60867  0.61958  0.77255  0.48576  0.95510
     69   1.66282  4.12823  3.57815  3.16876  3.80587  3.11922  4.11012  2.82954  3.11877  2.80125  3.74793  3.36569  3.77692  3.43121  3.41617  2.27978  2.72084  1.96114  5.27598  4.05365     69 a - - -
          2.68593  4.42227  2.77521  2.73125  3.46356  2.40514  3.72496  3.29356  2.67742  2.69357  4.24691  2.90348  2.73741  3.18148  2.89802  2.37888  2.77521  2.98520  4.58479  3.61505
          0.18123  1.85926  4.60867  0.33173  1.26472  0.48576  0.95510
     70   1.45532  4.24138  3.63357  3.23132  3.68787  3.31421  4.17599  2.26550  3.14537  2.53211  3.63214  3.47675  3.92645  3.49634  3.43655  2.72706  2.86030  2.32217  5.27381  4.02414     71 a - - -
          2.68618  4.42225  2.77519  2.73123  3.46354  2.40513  3.72494  3.29354  2.67741  2.69355  4.24690  2.90347  2.73739  3.18146  2.89801  2.37887  2.77519  2.98518  4.58477  3.61503
          0.03096  3.88632  4.60867  0.61958  0.77255  0.48576  0.95510
     71   2.95074  5.03723  3.26075  2.70839  4.44301  3.55470  3.60357  3.82209  1.24709  3.31187  4.19723  3.12631  3.96410  2.75244  1.98838  2.96158  3.14585  3.51054  5.38704  4.19026     72 k - - -
          2.68618  4.42225  2.77519  2.73123  3.46354  2.40513  3.72494  3.29354  2.67741  2.69355  4.24690  2.90347  2.73739  3.18146  2.89801  2.37887  2.77519  2.98518  4.58477  3.61503
          0.03096  3.88632  4.60867  0.61958  0.77255  0.48576  0.95510
     72   2.83448  4.94815  3.00475  2.58142  4.22626  3.45060  3.63766  3.71240  2.12985  3.22019  4.12000  3.04039  3.90485  1.62757  2.17898  2.85329  3.06634  3.40294  5.35207  4.07215     73 q - - -
          2.68618  4.42225  2.77519  2.73123  3.46354  2.40513  3.72494  3.29354  2.67741  2.69355  4.24690  2.90347  2.73739  3.18146  2.89801  2.37887  2.77519  2.98518  4.58477  3.61503
          0.03096  3.88632  4.60867  0.61958  0.77255  0.48576  0.95510
     73   3.02078  4.85928  3.51281  3.02076  4.21736  3.50635  3.83383  3.75989  2.24229  3.27328  4.27294  3.37953  4.00811  3.05332  0.95744  3.10418  3.28569  3.48319  5.29469  4.14154     74 r - - -
          2.68618  4.42225  2.77519  2.73123  3.46354  2.40513  3.72494  3.29354  2.67741  2.69355  4.24690  2.90347  2.73739  3.18146  2.89801  2.37887  2.77519  2.98518  4.58477  3.61503
          0.03096  3.88632  4.60867  0.61958  0.77255  0.48576  0.95510
     74   2.59222  4.74308  2.70748  2.41650  4.22104  3.23076  3.70578  3.66482  2.26411  3.25957  4.09563  2.40712  3.77613  2.88076  2.87120  1.84229  2.89877  3.28671  5.45350  4.12209     75 s - - -
          2.68618  4.42225  2.77519  2.73123  3.46354  2.40513  3.72494  3.29354  2.67741  2.69355  4.24690  2.90347  2.73739  3.18146  2.89801  2.37887  2.77519  2.98518  4.58477  3.61503
          0.03096  3.88632  4.60867  0.61958  0.77255  0.48576  0.95510
     75   2.27514  4.24087  3.12934  2.87815  4.17624  2.96325  4.03683  3.63214  2.96016  3.30806  4.16491  3.15318  2.90138  3.29240  3.29445  1.31211  2.73190  3.14274  5.51129  4.24610     76 s - - -
          2.68618  4.42225  2.77519  2.73123  3.46354  2.40513  3.72494  3.29354  2.67741  2.69355  4.24690  2.90347  2.73739  3.18146  2.89801  2.37887  2.77519  2.98518  4.58477  3.61503
          0.03096  3.88632  4.60867  0.61958  0.77255  0.48576  0.95510
     76   0.99398  4.19870  3.47643  3.26817  4.06595  3.02291  4.28861  3.19352  3.28478  3.07451  4.10467  3.41435  3.76342  3.62463  3.53446  2.54880  2.82710  2.84552  5.49172  4.29347     77 a - - -
          2.68618  4.42225  2.77519  2.73123  3.46354  2.40513  3.72494  3.29354  2.67741  2.69355  4.24690  2.90347  2.73739  3.18146  2.89801  2.37887  2.77519  2.98518  4.58477  3.61503
          0.03096  3.88632  4.60867  0.61958  0.77255  0.48576  0.95510
     77   2.75691  4.94285  2.89604  2.47392  4.28947  3.41270  3.61026  3.68172  1.92788  3.22962  4.08125  2.96085  3.85733  1.91275  2.47535  2.76622  2.72363  3.35209  5.40120  4.11562     78 q - - -
          2.68618  4.42225  2.77519  2.73123  3.46354  2.40513  3.72494  3.29354  2.67741  2.69355  4.24690  2.90347  2.73739  3.18146  2.89801  2.37887  2.77519  2.98518  4.58477  3.61503
          0.03096  3.88632  4.60867  0.61958  0.77255  0.48576  0.95510
     78   2.37039  4.19324  3.47543  3.13217  3.80857  1.97361  4.11572  2.86755  3.11091  2.81638  3.79779  3.36273  3.80654  3.44056  3.40536  2.58922  2.78559  1.74727  5.28200  4.04058     79 v - - -
          2.68618  4.42225  2.77519  2.73123  3.46354  2.40513  3.72494  3.29354  2.67741  2.69355  4.24690  2.90347  2.73739  3.18146  2.89801  2.37887  2.77519  2.98518  4.58477  3.61503
          0.03096  3.88632  4.60867  0.61958  0.77255  0.48576  0.95510
     79   2.41988  4.26504  3.44008  3.19253  3.98081  3.10391  4.20883  3.10962  3.13578  2.97262  4.02212  3.39981  3.80869  3.52987  3.39391  2.62128  1.14865  2.80312  5.41739  4.19739     80 t - - -
          2.68618  4.42225  2.77519  2.73123  3.46354  2.40513  3.72494  3.29354  2.67741  2.69355  4.24690  2.90347  2.73739  3.18146  2.89801  2.37887  2.77519  2.98518  4.58477  3.61503
          0.03096  3.88632  4.60867  0.61958  0.77255  0.48576  0.95510
     80   2.78701  5.21125  1.93546  1.83129  4.55177  2.10914  3.69767  4.03146  2.65546  3.57135  4.40728  2.69560  3.78120  2.86160  3.20388  2.72003  3.07302  3.62919  5.75353  4.30953     81 e - - -
          2.68618  4.42225  2.77519  2.73123  3.46354  2.40513  3.72494  3.29354  2.67741  2.69355  4.24690  2.90347  2.73739  3.18146  2.89801  2.37887  2.77519  2.98518  4.58477  3.61503
          0.03096  3.88632  4.60867  0.61958  0.77255  0.48576  0.95510
     81   2.94856  4.77164  3.28365  2.89543  2.63693  3.64697  1.70890  3.40024  2.71833  2.89575  3.92315  3.27293  4.07634  3.16191  3.01739  3.01325  3.19009  3.17790  4.22940  2.29684     82 h - - -
          2.68618  4.42225  2.77519  2.73123  3.46354  2.40513  3.72494  3.29354  2.67741  2.69355  4.24690  2.90347  2.73739  3.18146  2.89801  2.37887  2.77519  2.98518  4.58477  3.61503
          0.03096  3.88632  4.60867  0.61958  0.77255  0.48576  0.95510
     82   2.81895  4.35754  4.14461  3.80800  3.56002  3.73835  4.60726  2.04909  3.67600  2.24453  3.52289  3.99565  4.29797  4.03472  3.88719  3.24262  3.18008  1.00761  5.34685  4.07941     83 v - - -
          2.68618  4.42225  2.77519  2.73123  3.46354  2.40513  3.72494  3.29354  2.67741  2.69355  4.24690  2.90347  2.73739  3.18146  2.89801  2.37887  2.77519  2.98518  4.58477  3.61503
          0.03096  3.88632  4.60867  0.61958  0.77255  0.48576  0.95510
     83   2.41988  4.26504  3.44008  3.19253  3.98081  3.10391  4.20883  3.10962  3.13578  2.97262  4.02212  3.39981  3.80869  3.52987  3.39391  2.62128  1.14865  2.80312  5.41739  4.19739     84 t - - -
          2.68618  4.42225  2.77519  2.73123  3.46354  2.40513  3.72494  3.29354  2.67741  2.69355  4.24690  2.90347  2.73739  3.18146  2.89801  2.37887  2.77519  2.98518  4.58477  3.61503
          0.03096  3.88632  4.60867  0.61958  0.77255  0.48576  0.95510
     84   2.40228  4.30441  3.26934  2.93355  3.76626  3.13967  3.96642  3.18132  2.87296  2.57026  3.89893  3.23216  3.78345  3.26427  3.18502  1.43082  2.80703  2.86218  5.22102  3.87954     85 s - - -
          2.68618  4.42225  2.77519  2.73123  3.46354  2.40513  3.72494  3.29354  2.67741  2.69355  4.24690  2.90347  2.73739  3.18146  2.89801  2.37887  2.77519  2.98518  4.58477  3.61503
          0.03096  3.88632  4.60867  0.61958  0.77255  0.48576  0.95510
     85   2.34038  4.29540  3.07896  2.85914  4.13612  3.00475  4.02998  3.59640  2.93841  3.28327  4.17182  3.15732  1.52551  3.29511  3.26103  2.19876  2.78921  3.14341  5.47853  4.20273     86 p - - -
          2.68618  4.42225  2.77519  2.73123  3.46354  2.40513  3.72494  3.29354  2.67741  2.69355  4.24690  2.90347  2.73739  3.18146  2.89801  2.37887  2.77519  2.98518  4.58477  3.61503
          0.03096  3.88632  4.60867  0.61958  0.77255  0.48576  0.95510
     86   3.35823  4.72807  4.11210  3.82149  2.67995  3.74546  3.91646  3.38225  3.54333  2.77482  4.01543  3.96771  4.26431  3.93022  3.66930  3.56181  3.65929  3.27297  0.85782  2.68129     87 w - - -
          2.68618  4.42225  2.77519  2.73123  3.46354  2.40513  3.72494  3.29354  2.67741  2.69355  4.24690  2.90347  2.73739  3.18146  2.89801  2.37887  2.77519  2.98518  4.58477  3.61503
          0.13847  3.88632  2.21836  0.61958  0.77255  0.48576  0.95510
     87   2.90798  4.74842  3.38987  2.92347  4.08014  3.40991  3.76680  3.61774  2.21277  3.15036  4.15545  3.28885  3.91918  2.99387  1.12609  2.99800  3.18163  3.34623  5.20136  4.02964     88 r - - -
          2.68618  4.42225  2.77519  2.73123  3.46354  2.40513  3.72494  3.29354  2.67741  2.69355  4.24690  2.90347  2.73739  3.18146  2.89801  2.37887  2.77519  2.98518  4.58477  3.61503
          0.03441  3.78227  4.50462  0.61958  0.77255  0.57331  0.82932
     88   2.27516  4.19290  3.13223  2.94644  3.98747  2.92464  4.05752  3.49905  3.01393  3.22733  4.16296  3.18409  3.65655  3.37103  3.30097  1.23587  2.74900  3.05413  5.36786  4.07112     89 s - - -
          2.68618  4.42225  2.77519  2.73123  3.46354  2.40513  3.72494  3.29354  2.67741  2.69355  4.24690  2.90347  2.73739  3.18146  2.89801  2.37887  2.77519  2.98518  4.58477  3.61503
          0.03441  3.78227  4.50462  0.61958  0.77255  0.50257  0.92880
     89   2.33968  4.27020  3.14200  2.88039  4.05621  3.02540  4.01034  3.36455  2.89509  3.09590  4.03734  3.17486  1.65914  3.27256  3.20919  2.50018  2.39998  2.98249  5.42286  4.17663     90 p - - -
          2.68618  4.42225  2.77519  2.73123  3.46354  2.40513  3.72494  3.29354  2.67741  2.69355  4.24690  2.90347  2.73739  3.18146  2.89801  2.37887  2.77519  2.98518  4.58477  3.61503
          0.03262  3.83491  4.55726  0.61958  0.77255  0.45841  1.00046
     90   3.02078  4.85928  3.51281  3.02076  4.21736  3.50635  3.83383  3.75989  2.24229  3.27328  4.27294  3.37953  4.00811  3.05332  0.95744  3.10418  3.28569  3.48319  5.29469  4.14154     91 r - - -
          2.68618  4.42225  2.77519  2.73123  3.46354  2.40513  3.72494  3.29354  2.67741  2.69355  4.24690  2.90347  2.73739  3.18146  2.89801  2.37887  2.77519  2.98518  4.58477  3.61503
          0.03096  3.88632  4.60867  0.61958  0.77255  0.48576  0.95510
     91   2.40228  4.30441  3.26934  2.93355  3.76626  3.13967  3.96642  3.18132  2.87296  2.57026  3.89893  3.23216  3.78345  3.26427  3.18502  1.43082  2.80703  2.86218  5.22102  3.87954     92 s - - -
          2.68618  4.42225  2.77519  2.73123  3.46354  2.40513  3.72494  3.29354  2.67741  2.69355  4.24690  2.90347  2.73739  3.18146  2.89801  2.37887  2.77519  2.98518  4.58477  3.61503
          0.03096  3.88632  4.60867  0.61958  0.77255  0.48576  0.95510
     92   2.32156  4.24223  3.21818  3.03441  4.08997  2.97184  4.14397  3.61436  3.10911  3.33346  4.25827  3.25710  3.71175  3.45731  3.39485  1.07037  2.80269  3.14644  5.46131  4.17352     93 s - - -
          2.68618  4.42225  2.77519  2.73123  3.46354  2.40513  3.72494  3.29354  2.67741  2.69355  4.24690  2.90347  2.73739  3.18146  2.89801  2.37887  2.77519  2.98518  4.58477  3.61503
          0.03096  3.88632  4.60867  0.61958  0.77255  0.48576  0.95510
     93   2.82136  4.69848  3.18676  2.76488  2.78087  3.58398  2.49044  3.31556  2.67904  2.87375  3.83101  2.80780  3.99823  3.06828  3.02399  2.89617  3.05668  3.07055  4.35037  1.99534     94 y - - -
          2.68618  4.42225  2.77519  2.73123  3.46354  2.40513  3.72494  3.29354  2.67741  2.69355  4.24690  2.90347  2.73739  3.18146  2.89801  2.37887  2.77519  2.98518  4.58477  3.61503
          0.03096  3.88632  4.60867  0.61958  0.77255  0.48576  0.95510
     94   3.02078  4.85928  3.51281  3.02076  4.21736  3.50635  3.83383  3.75989  2.24229  3.27328  4.27294  3.37953  4.00811  3.05332  0.95744  3.10418  3.28569  3.48319  5.29469  4.14154     95 r - - -
          2.68618  4.42225  2.77519  2.73123  3.46354  2.40513  3.72494  3.29354  2.67741  2.69355  4.24690  2.90347  2.73739  3.18146  2.89801  2.37887  2.77519  2.98518  4.58477  3.61503
          0.03096  3.88632  4.60867  0.61958  0.77255  0.48576  0.95510
     95   2.98450  4.94918  3.16144  2.78010  4.33877  3.47265  3.76645  3.76887  1.01949  3.33084  4.29139  3.20402  3.97188  2.95703  2.43371  3.02549  3.23666  3.47582  5.38761  4.20230     96 k - - -
          2.68618  4.42225  2.77519  2.73123  3.46354  2.40513  3.72494  3.29354  2.67741  2.69355  4.24690  2.90347  2.73739  3.18146  2.89801  2.37887  2.77519  2.98518  4.58477  3.61503
          0.03096  3.88632  4.60867  0.61958  0.77255  0.48576  0.95510
     96   3.17063  4.62870  4.21178  3.85153  3.14071  3.99984  4.50291  2.34533  3.61915  0.85833  3.15903  4.12568  4.43271  3.98416  3.79302  3.57208  3.46419  2.38629  5.02520  3.75177     97 l - - -
          2.68618  4.42225  2.77519  2.73123  3.46354  2.40513  3.72494  3.29354  2.67741  2.69355  4.24690  2.90347  2.73739  3.18146  2.89801  2.37887  2.77519  2.98518  4.58477  3.61503
          0.03096  3.88632  4.60867  0.61958  0.77255  0.48576  0.95510
     97   2.68180  4.45606  3.35843  3.25949  4.40192  0.70805  4.37909  4.00474  3.44267  3.65718  4.63290  3.52269  3.84765  3.76570  3.67736  2.85408  3.16411  3.53038  5.49358  4.50422     98 g - - -
          2.68618  4.42225  2.77519  2.73123  3.46354  2.40513  3.72494  3.29354  2.67741  2.69355  4.24690  2.90347  2.73739  3.18146  2.89801  2.37887  2.77519  2.98518  4.58477  3.61503
          0.03096  3.88632  4.60867  0.61958  0.77255  0.48576  0.95510
     98   2.41988  4.26504  3.44008  3.19253  3.98081  3.10391  4.20883  3.10962  3.13578  2.97262  4.02212  3.39981  3.80869  3.52987  3.39391  2.62128  1.14865  2.80312  5.41739  4.19739     99 t - - -
          2.68618  4.42225  2.77519  2.73123  3.46354  2.40513  3.72494  3.29354  2.67741  2.69355  4.24690  2.90347  2.73739  3.18146  2.89801  2.37887  2.77519  2.98518  4.58477  3.61503
          0.03096  3.88632  4.60867  0.61958  0.77255  0.48576  0.95510
     99   3.17063  4.62870  4.21178  3.85153  3.14071  3.99984  4.50291  2.34533  3.61915  0.85833  3.15903  4.12568  4.43271  3.98416  3.79302  3.57208  3.46419  2.38629  5.02520  3.75177    100 l - - -
          2.68618  4.42225  2.77519  2.73123  3.46354  2.40513  3.72494  3.29354  2.67741  2.69355  4.24690  2.90347  2.73739  3.18146  2.89801  2.37887  2.77519  2.98518  4.58477  3.61503
          0.03096  3.88632  4.60867  0.61958  0.77255  0.48576  0.95510
    100   2.96388  5.07821  2.49296  1.00584  4.42611  3.28276  3.87053  3.88275  2.75278  3.49756  4.47079  2.94030  3.88794  3.08578  3.16319  2.94475  3.26816  3.56509  5.59506  4.31710    101 e - - -
          2.68618  4.42225  2.77519  2.73123  3.46354  2.40513  3.72494  3.29354  2.67741  2.69355  4.24690  2.90347  2.73739  3.18146  2.89801  2.37887  2.77519  2.98518  4.58477  3.61503
          0.03096  3.88632  4.60867  0.61958  0.77255  0.48576  0.95510
    101   2.50301  4.58982  2.66885  2.49149  4.22231  3.09502  3.83966  3.76327  2.72026  3.39215  4.24670  1.66220  3.74229  3.05308  3.12028  2.10924  2.88928  3.32203  5.52367  4.15789    102 n - - -
          2.68618  4.42225  2.77519  2.73123  3.46354  2.40513  3.72494  3.29354  2.67741  2.69355  4.24690  2.90347  2.73739  3.18146  2.89801  2.37887  2.77519  2.98518  4.58477  3.61503
          0.03096  3.88632  4.60867  0.61958  0.77255  0.48576  0.95510
    102   2.81895  4.35754  4.14461  3.80800  3.56002  3.73835  4.60726  2.04909  3.67600  2.24453  3.52289  3.99565  4.29797  4.03472  3.88719  3.24262  3.18008  1.00761  5.34685  4.07941    103 v - - -
          2.68618  4.42225  2.77519  2.73123  3.46354  2.40513  3.72494  3.29354  2.67741  2.69355  4.24690  2.90347  2.73739  3.18146  2.89801  2.37887  2.77519  2.98518  4.58477  3.61503
          0.03096  3.88632  4.60867  0.61958  0.77255  0.48576  0.95510
    103   3.17063  4.62870  4.21178  3.85153  3.14071  3.99984  4.50291  2.34533  3.61915  0.85833  3.15903  4.12568  4.43271  3.98416  3.79302  3.57208  3.46419  2.38629  5.02520  3.75177    104 l - - -
          2.68618  4.42225  2.77519  2.73123  3.46354  2.40513  3.72494  3.29354  2.67741  2.69355  4.24690  2.90347  2.73739  3.18146  2.89801  2.37887  2.77519  2.98518  4.58477  3.61503
          0.03096  3.88632  4.60867  0.61958  0.77255  0.48576  0.95510
    104   2.60160  0.91278  4.12406  3.86673  3.85471  3.22180  4.51075  3.00076  3.69369  2.91570  4.03737  3.85001  3.92986  4.03920  3.81567  2.87331  3.06951  2.74445  5.26810  4.14234    105 c - - -
          2.68618  4.42225  2.77519  2.73123  3.46354  2.40513  3.72494  3.29354  2.67741  2.69355  4.24690  2.90347  2.73739  3.18146  2.89801  2.37887  2.77519  2.98518  4.58477  3.61503
          0.03096  3.88632  4.60867  0.61958  0.77255  0.48576  0.95510
    105   2.98450  4.94918  3.16144  2.78010  4.33877  3.47265  3.76645  3.76887  1.01949  3.33084  4.29139  3.20402  3.97188  2.95703  2.43371  3.02549  3.23666  3.47582  5.38761  4.20230    107 k - - -
          2.68618  4.42225  2.77519  2.73123  3.46354  2.40513  3.72494  3.29354  2.67741  2.69355  4.24690  2.90347  2.73739  3.18146  2.89801  2.37887  2.77519  2.98518  4.58477  3.61503
          0.03096  3.88632  4.60867  0.61958  0.77255  0.48576  0.95510
    106   2.89140  4.87786  2.91172  2.66647  4.04831  3.37497  3.82497  3.68100  2.48625  3.18199  4.20927  3.12640  3.92850  1.20962  2.77024  2.93847  3.18826  3.40975  5.31777  4.01237    108 q - - -
          2.68618  4.42225  2.77519  2.73123  3.46354  2.40513  3.72494  3.29354  2.67741  2.69355  4.24690  2.90347  2.73739  3.18146  2.89801  2.37887  2.77519  2.98518  4.58477  3.61503
          0.03096  3.88632  4.60867  0.61958  0.77255  0.48576  0.95510
    107   2.41988  4.26504  3.44008  3.19253  3.98081  3.10391  4.20883  3.10962  3.13578  2.97262  4.02212  3.39981  3.80869  3.52987  3.39391  2.62128  1.14865  2.80312  5.41739  4.19739    109 t - - -
          2.68618  4.42225  2.77519  2.73123  3.46354  2.40513  3.72494  3.29354  2.67741  2.69355  4.24690  2.90347  2.73739  3.18146  2.89801  2.37887  2.77519  2.98518  4.58477  3.61503
          0.03096  3.88632  4.60867  0.61958  0.77255  0.48576  0.95510
    108   2.32156  4.24223  3.21818  3.03441  4.08997  2.97184  4.14397  3.61436  3.10911  3.33346  4.25827  3.25710  3.71175  3.45731  3.39485  1.07037  2.80269  3.14644  5.46131  4.17352    110 s - - -
          2.68618  4.42225  2.77519  2.73123  3.46354  2.40513  3.72494  3.29354  2.67741  2.69355  4.24690  2.90347  2.73739  3.18146  2.89801  2.37887  2.77519  2.98518  4.58477  3.61503
          0.03096  3.88632  4.60867  0.61958  0.77255  0.48576  0.95510
    109   2.22859  4.17110  3.25002  2.99854  4.15983  2.93363  4.10348  3.52041  3.03570  3.26840  4.14612  3.21018  3.66655  3.37566  3.34126  1.27802  2.38740  3.04656  5.52697  4.27275    111 s - - -
          2.68618  4.42225  2.77519  2.73123  3.46354  2.40513  3.72494  3.29354  2.67741  2.69355  4.24690  2.90347  2.73739  3.18146  2.89801  2.37887  2.77519  2.98518  4.58477  3.61503
          0.03096  3.88632  4.60867  0.61958  0.77255  0.48576  0.95510
    110   3.20034  4.60217  4.47461  3.98613  2.50366  4.28209  4.40624  2.23904  3.83626  0.98939  2.95164  4.23072  4.56061  4.02755  4.00688  3.65818  3.44223  2.32567  4.75948  3.37563    112 l - - -
          2.68618  4.42225  2.77519  2.73123  3.46354  2.40513  3.72494  3.29354  2.67741  2.69355  4.24690  2.90347  2.73739  3.18146  2.89801  2.37887  2.77519  2.98518  4.58477  3.61503
          0.03096  3.88632  4.60867  0.61958  0.77255  0.48576  0.95510
    111   2.32156  4.24223  3.21818  3.03441  4.08997  2.97184  4.14397  3.61436  3.10911  3.33346  4.25827  3.25710  3.71175  3.45731  3.39485  1.07037  2.80269  3.14644  5.46131  4.17352    113 s - - -
          2.68618  4.42225  2.77519  2.73123  3.46354  2.40513  3.72494  3.29354  2.67741  2.69355  4.24690  2.90347  2.73739  3.18146  2.89801  2.37887  2.77519  2.98518  4.58477  3.61503
          0.03096  3.88632  4.60867  0.61958  0.77255  0.48576  0.95510
    112   2.68180  4.45606  3.35843  3.25949  4.40192  0.70805  4.37909  4.00474  3.44267  3.65718  4.63290  3.52269  3.84765  3.76570  3.67736  2.85408  3.16411  3.53038  5.49358  4.50422    114 g - - -
          2.68618  4.42225  2.77519  2.73123  3.46354  2.40513  3.72494  3.29354  2.67741  2.69355  4.24690  2.90347  2.73739  3.18146  2.89801  2.37887  2.77519  2.98518  4.58477  3.61503
          0.03096  3.88632  4.60867  0.61958  0.77255  0.48576  0.95510
    113   2.32156  4.24223  3.21818  3.03441  4.08997  2.97184  4.14397  3.61436  3.10911  3.33346  4.25827  3.25710  3.71175  3.45731  3.39485  1.07037  2.80269  3.14644  5.46131  4.17352    115 s - - -
          2.68618  4.42225  2.77519  2.73123  3.46354  2.40513  3.72494  3.29354  2.67741  2.69355  4.24690  2.90347  2.73739  3.18146  2.89801  2.37887  2.77519  2.98518  4.58477  3.61503
          0.03096  3.88632  4.60867  0.61958  0.77255  0.48576  0.95510
    114   2.98450  4.94918  3.16144  2.78010  4.33877  3.47265  3.76645  3.76887  1.01949  3.33084  4.29139  3.20402  3.97188  2.95703  2.43371  3.02549  3.23666  3.47582  5.38761  4.20230    116 k - - -
          2.68618  4.42225  2.77519  2.73123  3.46354  2.40513  3.72494  3.29354  2.67741  2.69355  4.24690  2.90347  2.73739  3.18146  2.89801  2.37887  2.77519  2.98518  4.58477  3.61503
          0.03096  3.88632  4.60867  0.61958  0.77255  0.48576  0.95510
    115   2.68180  4.45606  3.35843  3.25949  4.40192  0.70805  4.37909  4.00474  3.44267  3.65718  4.63290  3.52269  3.84765  3.76570  3.67736  2.85408  3.16411  3.53038  5.49358  4.50422    117 g - - -
          2.68618  4.42225  2.77519  2.73123  3.46354  2.40513  3.72494  3.29354  2.67741  2.69355  4.24690  2.90347  2.73739  3.18146  2.89801  2.37887  2.77519  2.98518  4.58477  3.61503
          0.03096  3.88632  4.60867  0.61958  0.77255  0.48576  0.95510
    116   3.03490  4.47734  4.38821  3.89397  3.19441  4.14987  4.59085  2.03890  3.71475  1.18802  3.07145  4.16580  4.49851  4.00209  3.92132  3.52904  3.30480  1.71984  5.14792  3.93853    118 l - - -
          2.68618  4.42225  2.77519  2.73123  3.46354  2.40513  3.72494  3.29354  2.67741  2.69355  4.24690  2.90347  2.73739  3.18146  2.89801  2.37887  2.77519  2.98518  4.58477  3.61503
          0.03096  3.88632  4.60867  0.61958  0.77255  0.48576  0.95510
    117   2.73463  4.73193  2.71550  2.60228  4.09759  3.19304  3.93173  3.81078  2.83648  3.45603  4.41107  1.13377  3.84550  3.20437  3.19173  2.80120  3.11686  3.43159  5.40190  4.04482    119 n - - -
          2.68618  4.42225  2.77519  2.73123  3.46354  2.40513  3.72494  3.29354  2.67741  2.69355  4.24690  2.90347  2.73739  3.18146  2.89801  2.37887  2.77519  2.98518  4.58477  3.61503
          0.03096  3.88632  4.60867  0.61958  0.77255  0.48576  0.95510
    118   2.98450  4.94918  3.16144  2.78010  4.33877  3.47265  3.76645  3.76887  1.01949  3.33084  4.29139  3.20402  3.97188  2.95703  2.43371  3.02549  3.23666  3.47582  5.38761  4.20230    120 k - - -
          2.68618  4.42225  2.77519  2.73123  3.46354  2.40513  3.72494  3.29354  2.67741  2.69355  4.24690  2.90347  2.73739  3.18146  2.89801  2.37887  2.77519  2.98518  4.58477  3.61503
          0.03096  3.88632  4.60867  0.61958  0.77255  0.48576  0.95510
    119   2.65525  4.69822  2.63160  2.18166  4.33552  1.39328  3.89663  3.78033  2.79937  3.42231  4.31089  2.97654  3.79920  3.12030  3.19568  2.71887  3.02518  3.38319  5.56136  4.29166    121 g - - -
          2.68618  4.42225  2.77519  2.73123  3.46354  2.40513  3.72494  3.29354  2.67741  2.69355  4.24690  2.90347  2.73739  3.18146  2.89801  2.37887  2.77519  2.98518  4.58477  3.61503
          0.03096  3.88632  4.60867  0.61958  0.77255  0.48576  0.95510
    120   2.67796  4.40942  3.51901  3.09689  3.42945  3.50748  4.02099  2.69151  2.96424  1.53328  3.44531  3.44694  2.53049  3.35731  3.25435  2.90721  2.98628  2.56145  5.03628  3.76294    122 l - - -
          2.68618  4.42225  2.77519  2.73123  3.46354  2.40513  3.72494  3.29354  2.67741  2.69355  4.24690  2.90347  2.73739  3.18146  2.89801  2.37887  2.77519  2.98518  4.58477  3.61503
          0.03096  3.88632  4.60867  0.61958  0.77255  0.48576  0.95510
    121   2.79995  5.17481  1.87927  2.15127  4.50583  3.17772  3.73399  4.05429  2.71048  3.61126  4.46898  1.62230  3.79054  2.91388  3.24654  2.74108  3.10620  3.64696  5.73960  4.28441    123 n - - -
          2.68618  4.42225  2.77519  2.73123  3.46354  2.40513  3.72494  3.29354  2.67741  2.69355  4.24690  2.90347  2.73739  3.18146  2.89801  2.37887  2.77519  2.98518  4.58477  3.61503
          0.03096  3.88632  4.60867  0.61958  0.77255  0.48576  0.95510
    122   2.68180  4.45606  3.35843  3.25949  4.40192  0.70805  4.37909  4.00474  3.44267  3.65718  4.63290  3.52269  3.84765  3.76570  3.67736  2.85408  3.16411  3.53038  5.49358  4.50422    124 g - - -
          2.68618  4.42225  2.77519  2.73123  3.46354  2.40513  3.72494  3.29354  2.67741  2.69355  4.24690  2.90347  2.73739  3.18146  2.89801  2.37887  2.77519  2.98518  4.58477  3.61503
          0.03096  3.88632  4.60867  0.61958  0.77255  0.48576  0.95510
    123   1.80274  4.34058  3.30584  2.84879  3.75496  3.31895  3.87929  2.84837  2.48135  2.73289  3.67385  3.22181  3.84847  3.13788  3.07578  2.66980  2.80982  2.20882  5.17976  3.93021    125 a - - -
          2.68618  4.42225  2.77519  2.73123  3.46354  2.40513  3.72494  3.29354  2.67741  2.69355  4.24690  2.90347  2.73739  3.18146  2.89801  2.37887  2.77519  2.98518  4.58477  3.61503
          0.03096  3.88632  4.60867  0.61958  0.77255  0.48576  0.95510
    124   3.00959  4.82485  3.13882  2.90000  3.29410  3.45892  1.11362  3.71467  2.74266  3.20696  4.25086  3.30884  4.01213  3.26637  3.00762  3.08010  3.31336  3.44951  4.75900  3.24454    126 h - - -
          2.68618  4.42225  2.77519  2.73123  3.46354  2.40513  3.72494  3.29354  2.67741  2.69355  4.24690  2.90347  2.73739  3.18146  2.89801  2.37887  2.77519  2.98518  4.58477  3.61503
          0.03096  3.88632  4.60867  0.61958  0.77255  0.48576  0.95510
    125   2.70996  4.81930  2.79557  2.49961  4.17325  3.30642  3.72291  3.66709  2.40954  3.21868  4.12346  2.97924  3.14886  1.58133  2.74653  2.74740  3.00097  3.33366  5.40204  4.08703    127 q - - -
          2.68618  4.42225  2.77519  2.73123  3.46354  2.40513  3.72494  3.29354  2.67741  2.69355  4.24690  2.90347  2.73739  3.18146  2.89801  2.37887  2.77519  2.98518  4.58477  3.61503
          0.03096  3.88632  4.60867  0.61958  0.77255  0.48576  0.95510
    126   1.22052  4.11892  3.46613  3.18823  4.07763  2.96845  4.20951  3.14634  3.17805  3.06054  4.01650  3.32889  3.70436  3.50746  3.45473  2.43310  2.36877  2.77250  5.51535  4.30269    128 a - - -
          2.68618  4.42225  2.77519  2.73123  3.46354  2.40513  3.72494  3.29354  2.67741  2.69355  4.24690  2.90347  2.73739  3.18146  2.89801  2.37887  2.77519  2.98518  4.58477  3.61503
          0.03096  3.88632  4.60867  0.61958  0.77255  0.48576  0.95510
    127   2.76939  4.52464  3.37802  3.21891  4.21323  3.21136  4.29537  3.76201  3.27736  3.38742  4.43774  3.52431  0.80228  3.66571  3.52148  2.93727  3.21200  3.40583  5.39616  4.33402    129 p - - -
          2.68618  4.42225  2.77519  2.73123  3.46354  2.40513  3.72494  3.29354  2.67741  2.69355  4.24690  2.90347  2.73739  3.18146  2.89801  2.37887  2.77519  2.98518  4.58477  3.61503
          0.03096  3.88632  4.60867  0.61958  0.77255  0.48576  0.95510
    128   0.99398  4.19870  3.47643  3.26817  4.06595  3.02291  4.28861  3.19352  3.28478  3.07451  4.10467  3.41435  3.76342  3.62463  3.53446  2.54880  2.82710  2.84552  5.49172  4.29347    130 a - - -
          2.68618  4.42225  2.77519  2.73123  3.46354  2.40513  3.72494  3.29354  2.67741  2.69355  4.24690  2.90347  2.73739  3.18146  2.89801  2.37887  2.77519  2.98518  4.58477  3.61503
          0.03096  3.88632  4.60867  0.61958  0.77255  0.48576  0.95510
    129   3.02078  4.85928  3.51281  3.02076  4.21736  3.50635  3.83383  3.75989  2.24229  3.27328  4.27294  3.37953  4.00811  3.05332  0.95744  3.10418  3.28569  3.48319  5.29469  4.14154    131 r - - -
          2.68618  4.42225  2.77519  2.73123  3.46354  2.40513  3.72494  3.29354  2.67741  2.69355  4.24690  2.90347  2.73739  3.18146  2.89801  2.37887  2.77519  2.98518  4.58477  3.61503
          0.03096  3.88632  4.60867  0.61958  0.77255  0.48576  0.95510
    130   2.90675  5.42117  1.35052  1.74976  4.70830  3.17504  3.73411  4.21200  2.75854  3.74307  4.61296  2.65251  3.80231  2.90838  3.34473  2.79768  3.19997  3.80378  5.89910  4.41279    132 d - - -
          2.68618  4.42225  2.77519  2.73123  3.46354  2.40513  3.72494  3.29354  2.67741  2.69355  4.24690  2.90347  2.73739  3.18146  2.89801  2.37887  2.77519  2.98518  4.58477  3.61503
          0.03096  3.88632  4.60867  0.61958  0.77255  0.48576  0.95510
    131   2.22859  4.17110  3.25002  2.99854  4.15983  2.93363  4.10348  3.52041  3.03570  3.26840  4.14612  3.21018  3.66655  3.37566  3.34126  1.27802  2.38740  3.04656  5.52697  4.27275    133 s - - -
          2.68618  4.42225  2.77519  2.73123  3.46354  2.40513  3.72494  3.29354  2.67741  2.69355  4.24690  2.90347  2.73739  3.18146  2.89801  2.37887  2.77519  2.98518  4.58477  3.61503
          0.03096  3.88632  4.60867  0.61958  0.77255  0.48576  0.95510
    132   3.27575  4.67339  4.25773  3.97471  0.98933  3.96256  3.88302  2.79757  3.88136  2.16435  3.52558  4.03468  4.42072  4.04548  3.99767  3.54506  3.57683  2.78931  4.12772  2.49289    134 f - - -
          2.68618  4.42225  2.77519  2.73123  3.46354  2.40513  3.72494  3.29354  2.67741  2.69355  4.24690  2.90347  2.73739  3.18146  2.89801  2.37887  2.77519  2.98518  4.58477  3.61503
          0.03096  3.88632  4.60867  0.61958  0.77255  0.48576  0.95510
    133   2.89140  4.87786  2.91172  2.66647  4.04831  3.37497  3.82497  3.68100  2.48625  3.18199  4.20927  3.12640  3.92850  1.20962  2.77024  2.93847  3.18826  3.40975  5.31777  4.01237    135 q - - -
          2.68618  4.42225  2.77519  2.73123  3.46354  2.40513  3.72494  3.29354  2.67741  2.69355  4.24690  2.90347  2.73739  3.18146  2.89801  2.37887  2.77519  2.98518  4.58477  3.61503
          0.03096  3.88632  4.60867  0.61958  0.77255  0.48576  0.95510
    134   2.77824  5.20513  1.66961  2.12045  4.58917  2.76812  3.71196  4.09795  2.68711  3.62799  4.46324  2.02682  3.77500  2.87812  3.24463  2.71196  3.07862  3.67316  5.79299  4.33318    136 d - - -
          2.68618  4.42225  2.77519  2.73123  3.46354  2.40513  3.72494  3.29354  2.67741  2.69355  4.24690  2.90347  2.73739  3.18146  2.89801  2.37887  2.77519  2.98518  4.58477  3.61503
          0.03096  3.88632  4.60867  0.61958  0.77255  0.48576  0.95510
    135   2.78420  3.44974  4.32408  3.76913  2.13091  3.92159  4.21852  1.80253  3.64173  1.92384  3.11292  3.94730  4.27606  3.84007  3.80549  3.24515  3.03248  2.03688  4.74299  3.44090    137 i - - -
          2.68618  4.42225  2.77519  2.73123  3.46354  2.40513  3.72494  3.29354  2.67741  2.69355  4.24690  2.90347  2.73739  3.18146  2.89801  2.37887  2.77519  2.98518  4.58477  3.61503
          0.03096  3.88632  4.60867  0.61958  0.77255  0.48576  0.95510
    136   2.76939  4.52464  3.37802  3.21891  4.21323  3.21136  4.29537  3.76201  3.27736  3.38742  4.43774  3.52431  0.80228  3.66571  3.52148  2.93727  3.21200  3.40583  5.39616  4.33402    138 p - - -
          2.68618  4.42225  2.77519  2.73123  3.46354  2.40513  3.72494  3.29354  2.67741  2.69355  4.24690  2.90347  2.73739  3.18146  2.89801  2.37887  2.77519  2.98518  4.58477  3.61503
          0.03096  3.88632  4.60867  0.61958  0.77255  0.48576  0.95510
    137   3.01623  4.37705  4.59470  4.10153  3.45650  4.28282  4.83805  1.28718  3.97574  1.96798  3.28197  4.34297  4.62284  4.25584  4.18930  3.66663  3.28805  1.37906  5.40454  4.19537    144 i - - -
          2.68618  4.42225  2.77519  2.73123  3.46354  2.40513  3.72494  3.29354  2.67741  2.69355  4.24690  2.90347  2.73739  3.18146  2.89801  2.37887  2.77519  2.98518  4.58477  3.61503
          0.03096  3.88632  4.60867  0.61958  0.77255  0.48576  0.95510
    138   2.32156  4.24223  3.21818  3.03441  4.08997  2.97184  4.14397  3.61436  3.10911  3.33346  4.25827  3.25710  3.71175  3.45731  3.39485  1.07037  2.80269  3.14644  5.46131  4.17352    145 s - - -
          2.68618  4.42225  2.77519  2.73123  3.46354  2.40513  3.72494  3.29354  2.67741  2.69355  4.24690  2.90347  2.73739  3.18146  2.89801  2.37887  2.77519  2.98518  4.58477  3.61503
          0.03096  3.88632  4.60867  0.61958  0.77255  0.48576  0.95510
    139   2.32156  4.24223  3.21818  3.03441  4.08997  2.97184  4.14397  3.61436  3.10911  3.33346  4.25827  3.25710  3.71175  3.45731  3.39485  1.07037  2.80269  3.14644  5.46131  4.17352    146 s - - -
          2.68618  4.42225  2.77519  2.73123  3.46354  2.40513  3.72494  3.29354  2.67741  2.69355  4.24690  2.90347  2.73739  3.18146  2.89801  2.37887  2.77519  2.98518  4.58477  3.61503
          0.03096  3.88632  4.60867  0.61958  0.77255  0.48576  0.95510
    140   2.76939  4.52464  3.37802  3.21891  4.21323  3.21136  4.29537  3.76201  3.27736  3.38742  4.43774  3.52431  0.80228  3.66571  3.52148  2.93727  3.21200  3.40583  5.39616  4.33402    147 p - - -
          2.68618  4.42225  2.77519  2.73123  3.46354  2.40513  3.72494  3.29354  2.67741  2.69355  4.24690  2.90347  2.73739  3.18146  2.89801  2.37887  2.77519  2.98518  4.58477  3.61503
          0.03096  3.88632  4.60867  0.61958  0.77255  0.48576  0.95510
    141   2.85736  4.98557  3.11445  2.61094  4.30370  3.49674  3.60427  3.74897  2.03577  3.24438  4.12509  3.05977  3.91765  1.83168  1.87047  2.86969  3.06910  3.43464  5.35915  4.10599    148 q - - -
          2.68618  4.42225  2.77519  2.73123  3.46354  2.40513  3.72494  3.29354  2.67741  2.69355  4.24690  2.90347  2.73739  3.18146  2.89801  2.37887  2.77519  2.98518  4.58477  3.61503
          0.03096  3.88632  4.60867  0.61958  0.77255  0.48576  0.95510
    142   2.83944  4.89844  2.86081  2.55376  3.62848  3.42834  1.76102  3.63312  2.35359  3.15619  4.08529  3.02433  3.91600  2.58975  2.65594  2.86361  3.08941  3.34131  5.01668  3.54228    149 h - - -
          2.68618  4.42225  2.77519  2.73123  3.46354  2.40513  3.72494  3.29354  2.67741  2.69355  4.24690  2.90347  2.73739  3.18146  2.89801  2.37887  2.77519  2.98518  4.58477  3.61503
          0.03096  3.88632  4.60867  0.61958  0.77255  0.48576  0.95510
    143   2.32156  4.24223  3.21818  3.03441  4.08997  2.97184  4.14397  3.61436  3.10911  3.33346  4.25827  3.25710  3.71175  3.45731  3.39485  1.07037  2.80269  3.14644  5.46131  4.17352    150 s - - -
          2.68618  4.42225  2.77519  2.73123  3.46354  2.40513  3.72494  3.29354  2.67741  2.69355  4.24690  2.90347  2.73739  3.18146  2.89801  2.37887  2.77519  2.98518  4.58477  3.61503
          0.03096  3.88632  4.60867  0.61958  0.77255  0.48576  0.95510
    144   2.68058  4.93810  2.02047  2.30281  3.97397  3.32062  2.62371  3.62583  2.47409  2.88557  4.04682  2.83908  3.79877  2.80401  2.93673  2.67457  2.93032  3.29243  5.29390  3.85740    151 d - - -
          2.68618  4.42225  2.77519  2.73123  3.46354  2.40513  3.72494  3.29354  2.67741  2.69355  4.24690  2.90347  2.73739  3.18146  2.89801  2.37887  2.77519  2.98518  4.58477  3.61503
          0.03096  3.88632  4.60867  0.61958  0.77255  0.48576  0.95510
    145   2.63369  4.88569  1.92395  2.26418  4.42018  2.07392  3.74441  3.88925  2.68023  3.46302  4.29181  2.79450  3.06861  2.91683  3.18917  2.63559  2.95950  3.46641  5.64763  4.26354    152 d - - -
          2.68618  4.42225  2.77519  2.73123  3.46354  2.40513  3.72494  3.29354  2.67741  2.69355  4.24690  2.90347  2.73739  3.18146  2.89801  2.37887  2.77519  2.98518  4.58477  3.61503
          0.03096  3.88632  4.60867  0.61958  0.77255  0.48576  0.95510
    146   2.96388  5.07821  2.49296  1.00584  4.42611  3.28276  3.87053  3.88275  2.75278  3.49756  4.47079  2.94030  3.88794  3.08578  3.16319  2.94475  3.26816  3.56509  5.59506  4.31710    153 e - - -
          2.68618  4.42225  2.77519  2.73123  3.46354  2.40513  3.72494  3.29354  2.67741  2.69355  4.24690  2.90347  2.73739  3.18146  2.89801  2.37887  2.77519  2.98518  4.58477  3.61503
          0.03096  3.88632  4.60867  0.61958  0.77255  0.48576  0.95510
    147   2.67311  4.41030  3.50746  3.08570  3.43828  3.49974  4.01491  2.70275  2.95485  1.55999  3.45583  3.43743  2.47949  3.34860  3.24694  2.89920  2.98222  2.56906  5.03957  3.76484    154 l - - -
          2.68618  4.42225  2.77519  2.73123  3.46354  2.40513  3.72494  3.29354  2.67741  2.69355  4.24690  2.90347  2.73739  3.18146  2.89801  2.37887  2.77519  2.98518  4.58477  3.61503
          0.03096  3.88632  4.60867  0.61958  0.77255  0.48576  0.95510
    148   2.61864  4.48990  3.12837  2.75196  3.64080  3.40653  3.83939  2.22653  2.71801  2.71438  3.70929  2.01541  3.90810  3.11154  3.06983  2.77455  2.91312  2.62208  5.11313  3.76859    155 n - - -
          2.68618  4.42225  2.77519  2.73123  3.46354  2.40513  3.72494  3.29354  2.67741  2.69355  4.24690  2.90347  2.73739  3.18146  2.89801  2.37887  2.77519  2.98518  4.58477  3.61503
          0.03096  3.88632  4.60867  0.61958  0.77255  0.48576  0.95510
    149   2.23718  4.19874  3.09802  2.92208  4.28866  1.45874  4.12085  3.76253  3.09936  3.44168  4.28255  3.16351  3.65139  3.39110  3.42433  1.92607  2.72313  3.20798  5.61113  4.36581    156 g - - -
          2.68618  4.42225  2.77519  2.73123  3.46354  2.40513  3.72494  3.29354  2.67741  2.69355  4.24690  2.90347  2.73739  3.18146  2.89801  2.37887  2.77519  2.98518  4.58477  3.61503
          0.03096  3.88632  4.60867  0.61958  0.77255  0.48576  0.95510
    150   2.23233  2.90136  3.68992  3.37188  4.07824  1.24975  4.26924  3.42639  3.31264  3.20772  4.10215  3.42597  3.68895  3.62049  3.55383  2.44102  2.72076  2.97657  5.43169  4.27453    159 g - - -
          2.68618  4.42225  2.77519  2.73123  3.46354  2.40513  3.72494  3.29354  2.67741  2.69355  4.24690  2.90347  2.73739  3.18146  2.89801  2.37887  2.77519  2.98518  4.58477  3.61503
          0.03096  3.88632  4.60867  0.61958  0.77255  0.48576  0.95510
    151   2.97023  5.00435  3.37410  2.77978  4.40728  3.57842  3.61184  3.78711  1.78334  3.28275  4.17983  3.17430  3.98376  2.76647  1.31398  2.99530  3.16363  3.48666  5.35828  4.17665    160 r - - -
          2.68618  4.42225  2.77519  2.73123  3.46354  2.40513  3.72494  3.29354  2.67741  2.69355  4.24690  2.90347  2.73739  3.18146  2.89801  2.37887  2.77519  2.98518  4.58477  3.61503
          0.03096  3.88632  4.60867  0.61958  0.77255  0.48576  0.95510
    152   2.76731  4.97356  2.61639  2.37903  4.32852  3.30186  3.68138  3.80848  2.02403  3.37455  4.23615  1.72456  3.83641  2.85331  2.70961  2.76420  3.04193  3.44949  5.49776  4.15481    161 n - - -
          2.68618  4.42225  2.77519  2.73123  3.46354  2.40513  3.72494  3.29354  2.67741  2.69355  4.24690  2.90347  2.73739  3.18146  2.89801  2.37887  2.77519  2.98518  4.58477  3.61503
          0.03096  3.88632  4.60867  0.61958  0.77255  0.48576  0.95510
    153   2.74789  5.12708  1.65003  2.14544  4.55982  2.29238  3.72639  4.06176  2.70494  3.60402  4.44052  2.42509  3.77017  2.89642  3.25617  2.69744  3.05908  3.63442  5.77485  4.32829    162 d - - -
          2.68618  4.42225  2.77519  2.73123  3.46354  2.40513  3.72494  3.29354  2.67741  2.69355  4.24690  2.90347  2.73739  3.18146  2.89801  2.37887  2.77519  2.98518  4.58477  3.61503
          0.03096  3.88632  4.60867  0.61958  0.77255  0.48576  0.95510
    154   2.70379  4.98878  2.85364  2.25814  4.31589  3.39823  3.57191  3.73103  1.85153  3.25938  4.07211  2.51352  3.81754  2.70565  2.37653  2.69400  2.69834  3.37680  5.41701  4.10080    163 k - - -
          2.68618  4.42225  2.77519  2.73123  3.46354  2.40513  3.72494  3.29354  2.67741  2.69355  4.24690  2.90347  2.73739  3.18146  2.89801  2.37887  2.77519  2.98518  4.58477  3.61503
          0.03096  3.88632  4.60867  0.61958  0.77255  0.48576  0.95510
    155   2.57534  4.54116  2.92171  2.11045  3.85658  2.93269  3.75996  3.08015  2.63051  2.87268  3.77131  3.03363  3.83067  2.98139  3.02949  2.68746  2.85840  2.08943  5.22751  3.93696    164 v - - -
          2.68618  4.42225  2.77519  2.73123  3.46354  2.40513  3.72494  3.29354  2.67741  2.69355  4.24690  2.90347  2.73739  3.18146  2.89801  2.37887  2.77519  2.98518  4.58477  3.61503
          0.03096  3.88632  4.60867  0.61958  0.77255  0.48576  0.95510
    156   2.81301  4.37762  3.97000  3.43887  3.24413  3.83873  4.22492  2.28537  3.25652  1.74457  1.90526  3.75793  4.22451  3.59548  3.50998  3.16786  2.74662  2.22897  5.02006  3.82847    165 l - - -
          2.68618  4.42225  2.77519  2.73123  3.46354  2.40513  3.72494  3.29354  2.67741  2.69355  4.24690  2.90347  2.73739  3.18146  2.89801  2.37887  2.77519  2.98518  4.58477  3.61503
          0.03096  3.88632  4.60867  0.61958  0.77255  0.48576  0.95510
    157   2.78214  5.01047  1.48244  2.28573  3.87659  3.28585  3.69373  3.68529  2.67033  3.27672  4.18596  2.82982  3.83282  2.92402  3.16269  2.76321  3.05735  3.36791  5.27370  3.07984    166 d - - -
          2.68618  4.42225  2.77519  2.73123  3.46354  2.40513  3.72494  3.29354  2.67741  2.69355  4.24690  2.90347  2.73739  3.18146  2.89801  2.37887  2.77519  2.98518  4.58477  3.61503
          0.03096  3.88632  4.60867  0.61958  0.77255  0.48576  0.95510
    158   2.79801  4.87580  3.29039  2.65225  4.17593  3.54160  3.58498  3.53518  1.74002  3.08901  3.34368  3.09189  3.91321  2.73885  1.79597  2.83770  2.99556  3.24587  5.27767  4.04510    167 k - - -
          2.68618  4.42225  2.77519  2.73123  3.46354  2.40513  3.72494  3.29354  2.67741  2.69355  4.24690  2.90347  2.73739  3.18146  2.89801  2.37887  2.77519  2.98518  4.58477  3.61503
          0.03096  3.88632  4.60867  0.61958  0.77255  0.48576  0.95510
    159   2.32156  4.24223  3.21818  3.03441  4.08997  2.97184  4.14397  3.61436  3.10911  3.33346  4.25827  3.25710  3.71175  3.45731  3.39485  1.07037  2.80269  3.14644  5.46131  4.17352    168 s - - -
          2.68618  4.42225  2.77519  2.73123  3.46354  2.40513  3.72494  3.29354  2.67741  2.69355  4.24690  2.90347  2.73739  3.18146  2.89801  2.37887  2.77519  2.98518  4.58477  3.61503
          0.03096  3.88632  4.60867  0.61958  0.77255  0.48576  0.95510
    160   2.76939  4.52464  3.37802  3.21891  4.21323  3.21136  4.29537  3.76201  3.27736  3.38742  4.43774  3.52431  0.80228  3.66571  3.52148  2.93727  3.21200  3.40583  5.39616  4.33402    169 p - - -
          2.68618  4.42225  2.77519  2.73123  3.46354  2.40513  3.72494  3.29354  2.67741  2.69355  4.24690  2.90347  2.73739  3.18146  2.89801  2.37887  2.77519  2.98518  4.58477  3.61503
          0.03096  3.88632  4.60867  0.61958  0.77255  0.48576  0.95510
    161   2.96388  5.07821  2.49296  1.00584  4.42611  3.28276  3.87053  3.88275  2.75278  3.49756  4.47079  2.94030  3.88794  3.08578  3.16319  2.94475  3.26816  3.56509  5.59506  4.31710    171 e - - -
          2.68618  4.42225  2.77519  2.73123  3.46354  2.40513  3.72494  3.29354  2.67741  2.69355  4.24690  2.90347  2.73739  3.18146  2.89801  2.37887  2.77519  2.98518  4.58477  3.61503
          0.03096  3.88632  4.60867  0.61958  0.77255  0.48576  0.95510
    162   2.75769  4.74127  3.23251  2.77892  4.26205  2.77946  3.75332  3.71495  2.24763  3.27930  4.16780  3.17527  3.89066  2.94235  1.31812  2.83414  3.05020  3.36731  5.36018  4.15890    172 r - - -
          2.68618  4.42225  2.77519  2.73123  3.46354  2.40513  3.72494  3.29354  2.67741  2.69355  4.24690  2.90347  2.73739  3.18146  2.89801  2.37887  2.77519  2.98518  4.58477  3.61503
          0.03096  3.88632  4.60867  0.61958  0.77255  0.48576  0.95510
    163   2.97990  4.52644  4.06418  3.65856  3.21351  3.84437  4.39049  2.39048  3.42593  1.80599  1.35164  3.93438  4.30495  3.80683  3.62964  3.33051  3.28542  2.39823  5.05624  3.81930    173 m - - -
          2.68618  4.42225  2.77519  2.73123  3.46354  2.40513  3.72494  3.29354  2.67741  2.69355  4.24690  2.90347  2.73739  3.18146  2.89801  2.37887  2.77519  2.98518  4.58477  3.61503
          0.03096  3.88632  4.60867  0.61958  0.77255  0.48576  0.95510
    164   2.81817  5.16147  2.43520  1.58405  4.44565  3.29111  3.66040  3.90962  2.41650  3.43636  4.29669  2.79198  3.82478  2.17417  2.82614  2.76882  3.07379  3.55109  5.60173  4.22300    174 e - - -
          2.68618  4.42225  2.77519  2.73123  3.46354  2.40513  3.72494  3.29354  2.67741  2.69355  4.24690  2.90347  2.73739  3.18146  2.89801  2.37887  2.77519  2.98518  4.58477  3.61503
          0.03096  3.88632  4.60867  0.61958  0.77255  0.48576  0.95510
    165   2.87270  5.30628  2.01006  1.27527  4.60407  3.20128  3.72757  4.08402  2.69496  3.63908  4.50736  2.69772  3.80706  2.90112  3.23359  2.78775  3.15969  3.69614  5.79567  4.35142    175 e - - -
          2.68618  4.42225  2.77519  2.73123  3.46354  2.40513  3.72494  3.29354  2.67741  2.69355  4.24690  2.90347  2.73739  3.18146  2.89801  2.37887  2.77519  2.98518  4.58477  3.61503
          0.03096  3.88632  4.60867  0.61958  0.77255  0.48576  0.95510
    166   2.65379  4.64424  2.90963  2.62732  3.82914  3.27523  2.98586  3.55755  2.61323  3.14959  4.05925  3.06997  1.65000  3.04858  2.95448  2.73702  2.97760  3.22471  5.18403  3.80739    176 p - - -
          2.68618  4.42225  2.77519  2.73123  3.46354  2.40513  3.72494  3.29354  2.67741  2.69355  4.24690  2.90347  2.73739  3.18146  2.89801  2.37887  2.77519  2.98518  4.58477  3.61503
          0.03096  3.88632  4.60867  0.61958  0.77255  0.48576  0.95510
    167   2.76939  4.52464  3.37802  3.21891  4.21323  3.21136  4.29537  3.76201  3.27736  3.38742  4.43774  3.52431  0.80228  3.66571  3.52148  2.93727  3.21200  3.40583  5.39616  4.33402    177 p - - -
          2.68618  4.42225  2.77519  2.73123  3.46354  2.40513  3.72494  3.29354  2.67741  2.69355  4.24690  2.90347  2.73739  3.18146  2.89801  2.37887  2.77519  2.98518  4.58477  3.61503
          0.03096  3.88632  4.60867  0.61958  0.77255  0.48576  0.95510
    168   2.32156  4.24223  3.21818  3.03441  4.08997  2.97184  4.14397  3.61436  3.10911  3.33346  4.25827  3.25710  3.71175  3.45731  3.39485  1.07037  2.80269  3.14644  5.46131  4.17352    178 s - - -
          2.68618  4.42225  2.77519  2.73123  3.46354  2.40513  3.72494  3.29354  2.67741  2.69355  4.24690  2.90347  2.73739  3.18146  2.89801  2.37887  2.77519  2.98518  4.58477  3.61503
          0.03096  3.88632  4.60867  0.61958  0.77255  0.48576  0.95510
    169   0.99398  4.19870  3.47643  3.26817  4.06595  3.02291  4.28861  3.19352  3.28478  3.07451  4.10467  3.41435  3.76342  3.62463  3.53446  2.54880  2.82710  2.84552  5.49172  4.29347    179 a - - -
          2.68618  4.42225  2.77519  2.73123  3.46354  2.40513  3.72494  3.29354  2.67741  2.69355  4.24690  2.90347  2.73739  3.18146  2.89801  2.37887  2.77519  2.98518  4.58477  3.61503
          0.03096  3.88632  4.60867  0.61958  0.77255  0.48576  0.95510
    170   2.81895  4.35754  4.14461  3.80800  3.56002  3.73835  4.60726  2.04909  3.67600  2.24453  3.52289  3.99565  4.29797  4.03472  3.88719  3.24262  3.18008  1.00761  5.34685  4.07941    180 v - - -
          2.68618  4.42225  2.77519  2.73123  3.46354  2.40513  3.72494  3.29354  2.67741  2.69355  4.24690  2.90347  2.73739  3.18146  2.89801  2.37887  2.77519  2.98518  4.58477  3.61503
          0.03096  3.88632  4.60867  0.61958  0.77255  0.48576  0.95510
    171   3.17063  4.62870  4.21178  3.85153  3.14071  3.99984  4.50291  2.34533  3.61915  0.85833  3.15903  4.12568  4.43271  3.98416  3.79302  3.57208  3.46419  2.38629  5.02520  3.75177    181 l - - -
          2.68618  4.42225  2.77519  2.73123  3.46354  2.40513  3.72494  3.29354  2.67741  2.69355  4.24690  2.90347  2.73739  3.18146  2.89801  2.37887  2.77519  2.98518  4.58477  3.61503
          0.08814  3.88632  2.75127  0.61958  0.77255  0.48576  0.95510
    172   2.62353  4.68906  2.94600  2.51383  3.90918  3.36121  3.65464  3.33999  2.37178  2.67228  3.83940  2.99029  2.96967  2.10974  2.72746  2.68818  2.88181  3.05878  5.22115  3.90481    182 q - - -
          2.68618  4.42225  2.77519  2.73123  3.46354  2.40513  3.72494  3.29354  2.67741  2.69355  4.24690  2.90347  2.73739  3.18146  2.89801  2.37887  2.77519  2.98518  4.58477  3.61503
          0.03275  3.83094  4.55328  0.61958  0.77255  0.53445  0.88187
    173   2.84930  4.83237  2.87706  2.63197  3.99520  3.33942  3.78963  3.62032  2.45585  3.12673  4.15657  3.09103  3.89280  1.30982  2.74051  2.89918  3.14668  3.35283  5.27499  3.96623    183 q - - -
          2.68618  4.42225  2.77519  2.73123  3.46354  2.40513  3.72494  3.29354  2.67741  2.69355  4.24690  2.90347  2.73739  3.18146  2.89801  2.37887  2.77519  2.98518  4.58477  3.61503
          0.03275  3.83094  4.55328  0.61958  0.77255  0.53445  0.88187
    174   2.93520  4.89588  3.10834  2.73851  4.27280  3.42837  3.73805  3.69963  1.09663  3.27416  4.23852  3.16457  3.93221  2.93238  2.42635  2.98032  3.19192  3.41000  5.34508  4.15212    184 k - - -
          2.68618  4.42225  2.77519  2.73123  3.46354  2.40513  3.72494  3.29354  2.67741  2.69355  4.24690  2.90347  2.73739  3.18146  2.89801  2.37887  2.77519  2.98518  4.58477  3.61503
          0.03275  3.83094  4.55328  0.61958  0.77255  0.53445  0.88187
    175   2.77549  4.33035  4.06721  3.72977  3.52053  3.68016  4.53891  2.05488  3.59688  2.21530  3.49272  3.92605  4.24349  3.96001  3.81326  3.18165  3.13838  1.07904  5.29770  4.02641    185 v - - -
          2.68618  4.42225  2.77519  2.73123  3.46354  2.40513  3.72494  3.29354  2.67741  2.69355  4.24690  2.90347  2.73739  3.18146  2.89801  2.37887  2.77519  2.98518  4.58477  3.61503
          0.03275  3.83094  4.55328  0.61958  0.77255  0.45648  1.00378
    176   1.43743  4.41454  3.02865  2.74072  3.99194  3.15668  3.89904  3.32350  2.72923  3.02124  3.95665  3.11615  3.77920  2.68554  3.06112  2.59655  2.84058  2.98962  5.36138  4.08091    186 a - - -
          2.68618  4.42225  2.77519  2.73123  3.46354  2.40513  3.72494  3.29354  2.67741  2.69355  4.24690  2.90347  2.73739  3.18146  2.89801  2.37887  2.77519  2.98518  4.58477  3.61503
          0.03096  3.88632  4.60867  0.61958  0.77255  0.48576  0.95510
    177   2.32156  4.24223  3.21818  3.03441  4.08997  2.97184  4.14397  3.61436  3.10911  3.33346  4.25827  3.25710  3.71175  3.45731  3.39485  1.07037  2.80269  3.14644  5.46131  4.17352    187 s - - -
          2.68618  4.42225  2.77519  2.73123  3.46354  2.40513  3.72494  3.29354  2.67741  2.69355  4.24690  2.90347  2.73739  3.18146  2.89801  2.37887  2.77519  2.98518  4.58477  3.61503
          0.03096  3.88632  4.60867  0.61958  0.77255  0.48576  0.95510
    178   2.81875  4.96776  2.81546  2.48188  3.95809  3.41089  3.03657  3.71478  2.26193  3.22946  4.12373  2.97027  3.88551  1.65800  2.57291  2.82304  3.05824  3.40047  5.23015  3.82816    188 q - - -
          2.68618  4.42225  2.77519  2.73123  3.46354  2.40513  3.72494  3.29354  2.67741  2.69355  4.24690  2.90347  2.73739  3.18146  2.89801  2.37887  2.77519  2.98518  4.58477  3.61503
          0.03096  3.88632  4.60867  0.61958  0.77255  0.48576  0.95510
    179   3.02078  4.85928  3.51281  3.02076  4.21736  3.50635  3.83383  3.75989  2.24229  3.27328  4.27294  3.37953  4.00811  3.05332  0.95744  3.10418  3.28569  3.48319  5.29469  4.14154    189 r - - -
          2.68618  4.42225  2.77519  2.73123  3.46354  2.40513  3.72494  3.29354  2.67741  2.69355  4.24690  2.90347  2.73739  3.18146  2.89801  2.37887  2.77519  2.98518  4.58477  3.61503
          0.03096  3.88632  4.60867  0.61958  0.77255  0.48576  0.95510
    180   2.96388  5.07821  2.49296  1.00584  4.42611  3.28276  3.87053  3.88275  2.75278  3.49756  4.47079  2.94030  3.88794  3.08578  3.16319  2.94475  3.26816  3.56509  5.59506  4.31710    190 e - - -
          2.68618  4.42225  2.77519  2.73123  3.46354  2.40513  3.72494  3.29354  2.67741  2.69355  4.24690  2.90347  2.73739  3.18146  2.89801  2.37887  2.77519  2.98518  4.58477  3.61503
          0.08121  3.88632  2.85633  0.61958  0.77255  0.48576  0.95510
    181   2.82494  5.11725  2.42362  1.45556  4.43067  3.27435  3.66595  3.84775  2.19763  3.41671  4.29144  2.79492  3.82019  2.83300  2.80225  2.78308  3.08585  3.50203  5.58298  4.22607    191 e - - -
          2.68618  4.42225  2.77519  2.73123  3.46354  2.40513  3.72494  3.29354  2.67741  2.69355  4.24690  2.90347  2.73739  3.18146  2.89801  2.37887  2.77519  2.98518  4.58477  3.61503
          0.03253  3.83764  4.55999  0.61958  0.77255  0.45975  0.99815
    182   2.71380  4.53817  3.36302  2.83888  3.62957  3.55184  3.78234  2.89170  2.03809  2.51568  2.18263  3.25233  3.96470  3.02770  2.75326  2.87540  2.95410  2.71428  5.07529  3.82609    192 k - - -
          2.68618  4.42225  2.77519  2.73123  3.46354  2.40513  3.72494  3.29354  2.67741  2.69355  4.24690  2.90347  2.73739  3.18146  2.89801  2.37887  2.77519  2.98518  4.58477  3.61503
          0.03096  3.88632  4.60867  0.61958  0.77255  0.48576  0.95510
    183   2.72813  5.13155  1.88749  2.06874  4.43411  3.28031  3.62153  3.89581  2.41831  3.42291  4.23521  2.76582  3.78382  2.76348  2.28907  2.68062  2.97852  3.51118  5.58751  4.18973    193 d - - -
          2.68618  4.42225  2.77519  2.73123  3.46354  2.40513  3.72494  3.29354  2.67741  2.69355  4.24690  2.90347  2.73739  3.18146  2.89801  2.37887  2.77519  2.98518  4.58477  3.61503
          0.03096  3.88632  4.60867  0.61958  0.77255  0.48576  0.95510
    184   2.73083  4.93707  2.79526  2.42759  4.31786  2.49843  3.62664  3.73605  1.73297  3.28048  4.11868  2.92468  3.83476  2.52943  2.56623  2.73658  2.97776  3.38536  5.43935  4.13788    194 k - - -
          2.68618  4.42225  2.77519  2.73123  3.46354  2.40513  3.72494  3.29354  2.67741  2.69355  4.24690  2.90347  2.73739  3.18146  2.89801  2.37887  2.77519  2.98518  4.58477  3.61503
          0.03096  3.88632  4.60867  0.61958  0.77255  0.48576  0.95510
    185   2.76939  4.52464  3.37802  3.21891  4.21323  3.21136  4.29537  3.76201  3.27736  3.38742  4.43774  3.52431  0.80228  3.66571  3.52148  2.93727  3.21200  3.40583  5.39616  4.33402    195 p - - -
          2.68618  4.42225  2.77519  2.73123  3.46354  2.40513  3.72494  3.29354  2.67741  2.69355  4.24690  2.90347  2.73739  3.18146  2.89801  2.37887  2.77519  2.98518  4.58477  3.61503
          0.03096  3.88632  4.60867  0.61958  0.77255  0.48576  0.95510
    186   2.78243  5.19931  2.08287  1.63024  4.53834  2.29356  3.69382  4.01482  2.63852  3.55633  4.39129  2.70280  3.78204  2.85676  3.17793  2.71818  3.06619  3.61532  5.73742  4.29936    196 e - - -
          2.68618  4.42225  2.77519  2.73123  3.46354  2.40513  3.72494  3.29354  2.67741  2.69355  4.24690  2.90347  2.73739  3.18146  2.89801  2.37887  2.77519  2.98518  4.58477  3.61503
          0.03096  3.88632  4.60867  0.61958  0.77255  0.48576  0.95510
    187   2.67633  4.73662  3.04159  2.60933  4.18015  3.36382  3.69192  3.48299  1.61337  3.13612  4.02238  3.05185  3.85478  2.86431  2.55611  2.74130  2.26243  3.16718  5.36717  4.10402    197 k - - -
          2.68618  4.42225  2.77519  2.73123  3.46354  2.40513  3.72494  3.29354  2.67741  2.69355  4.24690  2.90347  2.73739  3.18146  2.89801  2.37887  2.77519  2.98518  4.58477  3.61503
          0.03096  3.88632  4.60867  0.61958  0.77255  0.48576  0.95510
    188   2.15908  5.06772  2.17659  1.69718  4.40076  3.22884  3.67564  3.82168  2.57953  3.41132  4.24567  2.74666  3.77862  2.83586  3.09260  2.68442  2.99636  3.44977  5.62424  4.21475    198 e - - -
          2.68618  4.42225  2.77519  2.73123  3.46354  2.40513  3.72494  3.29354  2.67741  2.69355  4.24690  2.90347  2.73739  3.18146  2.89801  2.37887  2.77519  2.98518  4.58477  3.61503
          0.03096  3.88632  4.60867  0.61958  0.77255  0.48576  0.95510
    189   2.79497  4.95283  2.99016  2.53503  4.32619  3.44642  3.60759  3.70118  1.49205  3.24127  4.10060  3.00356  3.88269  2.51553  2.37703  2.80795  2.71901  3.37612  5.39725  4.13677    199 k - - -
          2.68618  4.42225  2.77519  2.73123  3.46354  2.40513  3.72494  3.29354  2.67741  2.69355  4.24690  2.90347  2.73739  3.18146  2.89801  2.37887  2.77519  2.98518  4.58477  3.61503
          0.03096  3.88632  4.60867  0.61958  0.77255  0.48576  0.95510
    190   2.65512  4.92375  2.11096  2.27370  4.18629  3.27696  3.65088  3.14964  2.51429  3.24106  4.07886  2.09504  3.77989  2.81394  2.99885  2.65182  2.91954  3.27214  5.45216  4.06062    200 n - - -
          2.68618  4.42225  2.77519  2.73123  3.46354  2.40513  3.72494  3.29354  2.67741  2.69355  4.24690  2.90347  2.73739  3.18146  2.89801  2.37887  2.77519  2.98518  4.58477  3.61503
          0.03096  3.88632  4.60867  0.61958  0.77255  0.48576  0.95510
    191   2.68180  4.45606  3.35843  3.25949  4.40192  0.70805  4.37909  4.00474  3.44267  3.65718  4.63290  3.52269  3.84765  3.76570  3.67736  2.85408  3.16411  3.53038  5.49358  4.50422    201 g - - -
          2.68618  4.42225  2.77519  2.73123  3.46354  2.40513  3.72494  3.29354  2.67741  2.69355  4.24690  2.90347  2.73739  3.18146  2.89801  2.37887  2.77519  2.98518  4.58477  3.61503
          0.03096  3.88632  4.60867  0.61958  0.77255  0.48576  0.95510
    192   2.22516  4.16634  3.27886  2.99359  4.14149  2.94350  4.08463  3.48620  3.01524  3.23346  4.10240  3.20964  3.66586  3.35159  3.32836  1.40649  2.12943  3.02168  5.50474  4.26003    202 s - - -
          2.68618  4.42225  2.77519  2.73123  3.46354  2.40513  3.72494  3.29354  2.67741  2.69355  4.24690  2.90347  2.73739  3.18146  2.89801  2.37887  2.77519  2.98518  4.58477  3.61503
          0.03096  3.88632  4.60867  0.61958  0.77255  0.48576  0.95510
    193   2.41988  4.26504  3.44008  3.19253  3.98081  3.10391  4.20883  3.10962  3.13578  2.97262  4.02212  3.39981  3.80869  3.52987  3.39391  2.62128  1.14865  2.80312  5.41739  4.19739    203 t - - -
          2.68618  4.42225  2.77519  2.73123  3.46354  2.40513  3.72494  3.29354  2.67741  2.69355  4.24690  2.90347  2.73739  3.18146  2.89801  2.37887  2.77519  2.98518  4.58477  3.61503
          0.03096  3.88632  4.60867  0.61958  0.77255  0.48576  0.95510
    194   3.00421  5.13505  0.89840  2.34310  4.51385  3.22092  3.94285  4.10511  3.02952  3.71090  4.68915  2.90023  3.87467  3.18190  3.54775  2.96489  3.34302  3.74277  5.67979  4.38425    204 d - - -
          2.68618  4.42225  2.77519  2.73123  3.46354  2.40513  3.72494  3.29354  2.67741  2.69355  4.24690  2.90347  2.73739  3.18146  2.89801  2.37887  2.77519  2.98518  4.58477  3.61503
          0.03096  3.88632  4.60867  0.61958  0.77255  0.48576  0.95510
    195   2.09806  4.21607  3.92085  3.52845  3.67931  3.46772  4.40264  2.18530  3.44047  2.43160  3.57755  3.71000  4.07156  3.76648  3.69622  2.89285  2.93804  1.32555  5.35582  4.12753    205 v - - -
          2.68618  4.42225  2.77519  2.73123  3.46354  2.40513  3.72494  3.29354  2.67741  2.69355  4.24690  2.90347  2.73739  3.18146  2.89801  2.37887  2.77519  2.98518  4.58477  3.61503
          0.03096  3.88632  4.60867  0.61958  0.77255  0.48576  0.95510
    196   3.17063  4.62870  4.21178  3.85153  3.14071  3.99984  4.50291  2.34533  3.61915  0.85833  3.15903  4.12568  4.43271  3.98416  3.79302  3.57208  3.46419  2.38629  5.02520  3.75177    206 l - - -
          2.68618  4.42225  2.77519  2.73123  3.46354  2.40513  3.72494  3.29354  2.67741  2.69355  4.24690  2.90347  2.73739  3.18146  2.89801  2.37887  2.77519  2.98518  4.58477  3.61503
          0.03096  3.88632  4.60867  0.61958  0.77255  0.48576  0.95510
    197   3.02078  4.85928  3.51281  3.02076  4.21736  3.50635  3.83383  3.75989  2.24229  3.27328  4.27294  3.37953  4.00811  3.05332  0.95744  3.10418  3.28569  3.48319  5.29469  4.14154    207 r - - -
          2.68618  4.42225  2.77519  2.73123  3.46354  2.40513  3.72494  3.29354  2.67741  2.69355  4.24690  2.90347  2.73739  3.18146  2.89801  2.37887  2.77519  2.98518  4.58477  3.61503
          0.03096  3.88632  4.60867  0.61958  0.77255  0.48576  0.95510
    198   2.32156  4.24223  3.21818  3.03441  4.08997  2.97184  4.14397  3.61436  3.10911  3.33346  4.25827  3.25710  3.71175  3.45731  3.39485  1.07037  2.80269  3.14644  5.46131  4.17352    208 s - - -
          2.68618  4.42225  2.77519  2.73123  3.46354  2.40513  3.72494  3.29354  2.67741  2.69355  4.24690  2.90347  2.73739  3.18146  2.89801  2.37887  2.77519  2.98518  4.58477  3.61503
          0.03096  3.88632  4.60867  0.61958  0.77255  0.48576  0.95510
    199   2.98450  4.94918  3.16144  2.78010  4.33877  3.47265  3.76645  3.76887  1.01949  3.33084  4.29139  3.20402  3.97188  2.95703  2.43371  3.02549  3.23666  3.47582  5.38761  4.20230    209 k - - -
          2.68618  4.42225  2.77519  2.73123  3.46354  2.40513  3.72494  3.29354  2.67741  2.69355  4.24690  2.90347  2.73739  3.18146  2.89801  2.37887  2.77519  2.98518  4.58477  3.61503
          0.03096  3.88632  4.60867  0.61958  0.77255  0.48576  0.95510
    200   3.17063  4.62870  4.21178  3.85153  3.14071  3.99984  4.50291  2.34533  3.61915  0.85833  3.15903  4.12568  4.43271  3.98416  3.79302  3.57208  3.46419  2.38629  5.02520  3.75177    210 l - - -
          2.68618  4.42225  2.77519  2.73123  3.46354  2.40513  3.72494  3.29354  2.67741  2.69355  4.24690  2.90347  2.73739  3.18146  2.89801  2.37887  2.77519  2.98518  4.58477  3.61503
          0.03096  3.88632  4.60867  0.61958  0.77255  0.48576  0.95510
    201   3.35823  4.72807  4.11210  3.82149  2.67995  3.74546  3.91646  3.38225  3.54333  2.77482  4.01543  3.96771  4.26431  3.93022  3.66930  3.56181  3.65929  3.27297  0.85782  2.68129    211 w - - -
          2.68618  4.42225  2.77519  2.73123  3.46354  2.40513  3.72494  3.29354  2.67741  2.69355  4.24690  2.90347  2.73739  3.18146  2.89801  2.37887  2.77519  2.98518  4.58477  3.61503
          0.03096  3.88632  4.60867  0.61958  0.77255  0.48576  0.95510
    202   2.96388  5.07821  2.49296  1.00584  4.42611  3.28276  3.87053  3.88275  2.75278  3.49756  4.47079  2.94030  3.88794  3.08578  3.16319  2.94475  3.26816  3.56509  5.59506  4.31710    212 e - - -
          2.68618  4.42225  2.77519  2.73123  3.46354  2.40513  3.72494  3.29354  2.67741  2.69355  4.24690  2.90347  2.73739  3.18146  2.89801  2.37887  2.77519  2.98518  4.58477  3.61503
          0.03096  3.88632  4.60867  0.61958  0.77255  0.48576  0.95510
    203   3.04185  4.45652  4.35564  3.97183  3.38335  4.08171  4.69727  1.06092  3.80025  1.96637  3.31637  4.21522  4.51144  4.14701  3.99522  3.57821  3.34070  1.84596  5.27716  4.01676    213 i - - -
          2.68618  4.42225  2.77519  2.73123  3.46354  2.40513  3.72494  3.29354  2.67741  2.69355  4.24690  2.90347  2.73739  3.18146  2.89801  2.37887  2.77519  2.98518  4.58477  3.61503
          0.03096  3.88632  4.60867  0.61958  0.77255  0.48576  0.95510
    204   3.17063  4.62870  4.21178  3.85153  3.14071  3.99984  4.50291  2.34533  3.61915  0.85833  3.15903  4.12568  4.43271  3.98416  3.79302  3.57208  3.46419  2.38629  5.02520  3.75177    214 l - - -
          2.68618  4.42225  2.77519  2.73123  3.46354  2.40513  3.72494  3.29354  2.67741  2.69355  4.24690  2.90347  2.73739  3.18146  2.89801  2.37887  2.77519  2.98518  4.58477  3.61503
          0.03096  3.88632  4.60867  0.61958  0.77255  0.48576  0.95510
    205   2.68180  4.45606  3.35843  3.25949  4.40192  0.70805  4.37909  4.00474  3.44267  3.65718  4.63290  3.52269  3.84765  3.76570  3.67736  2.85408  3.16411  3.53038  5.49358  4.50422    215 g - - -
          2.68618  4.42225  2.77519  2.73123  3.46354  2.40513  3.72494  3.29354  2.67741  2.69355  4.24690  2.90347  2.73739  3.18146  2.89801  2.37887  2.77519  2.98518  4.58477  3.61503
          0.03096  3.88632  4.60867  0.61958  0.77255  0.48576  0.95510
    206   2.98450  4.94918  3.16144  2.78010  4.33877  3.47265  3.76645  3.76887  1.01949  3.33084  4.29139  3.20402  3.97188  2.95703  2.43371  3.02549  3.23666  3.47582  5.38761  4.20230    216 k - - -
          2.68618  4.42225  2.77519  2.73123  3.46354  2.40513  3.72494  3.29354  2.67741  2.69355  4.24690  2.90347  2.73739  3.18146  2.89801  2.37887  2.77519  2.98518  4.58477  3.61503
          0.03096  3.88632  4.60867  0.61958  0.77255  0.48576  0.95510
    207   1.32184  4.15424  3.63870  3.29054  3.85744  3.12075  4.23949  2.74174  3.22858  2.74589  3.80164  3.44320  3.81310  3.55968  3.50266  2.56482  2.77456  2.18975  5.39917  4.16698    217 a - - -
          2.68618  4.42225  2.77519  2.73123  3.46354  2.40513  3.72494  3.29354  2.67741  2.69355  4.24690  2.90347  2.73739  3.18146  2.89801  2.37887  2.77519  2.98518  4.58477  3.61503
          0.03096  3.88632  4.60867  0.61958  0.77255  0.48576  0.95510
    208   2.32156  4.24223  3.21818  3.03441  4.08997  2.97184  4.14397  3.61436  3.10911  3.33346  4.25827  3.25710  3.71175  3.45731  3.39485  1.07037  2.80269  3.14644  5.46131  4.17352    218 s - - -
          2.68618  4.42225  2.77519  2.73123  3.46354  2.40513  3.72494  3.29354  2.67741  2.69355  4.24690  2.90347  2.73739  3.18146  2.89801  2.37887  2.77519  2.98518  4.58477  3.61503
          0.03096  3.88632  4.60867  0.61958  0.77255  0.48576  0.95510
    209   2.76939  4.52464  3.37802  3.21891  4.21323  3.21136  4.29537  3.76201  3.27736  3.38742  4.43774  3.52431  0.80228  3.66571  3.52148  2.93727  3.21200  3.40583  5.39616  4.33402    219 p - - -
          2.68618  4.42225  2.77519  2.73123  3.46354  2.40513  3.72494  3.29354  2.67741  2.69355  4.24690  2.90347  2.73739  3.18146  2.89801  2.37887  2.77519  2.98518  4.58477  3.61503
          0.03096  3.88632  4.60867  0.61958  0.77255  0.48576  0.95510
    210   1.72751  4.67984  2.68042  1.94888  4.16088  3.21946  3.78625  3.44175  2.64124  3.16755  4.06091  2.93775  3.79532  2.98334  3.05373  2.66428  2.92445  3.11288  5.46509  4.14533    220 a - - -
          2.68618  4.42225  2.77519  2.73123  3.46354  2.40513  3.72494  3.29354  2.67741  2.69355  4.24690  2.90347  2.73739  3.18146  2.89801  2.37887  2.77519  2.98518  4.58477  3.61503
          0.03096  3.88632  4.60867  0.61958  0.77255  0.48576  0.95510
    211   2.74543  4.70137  2.95590  2.63338  3.13415  3.43542  3.63926  3.36228  2.66317  2.96086  3.90689  1.92890  3.92088  3.03780  3.03115  2.81525  3.01562  3.09372  4.66090  2.30737    221 n - - -
          2.68618  4.42225  2.77519  2.73123  3.46354  2.40513  3.72494  3.29354  2.67741  2.69355  4.24690  2.90347  2.73739  3.18146  2.89801  2.37887  2.77519  2.98518  4.58477  3.61503
          0.03096  3.88632  4.60867  0.61958  0.77255  0.48576  0.95510
    212   2.73463  4.73193  2.71550  2.60228  4.09759  3.19304  3.93173  3.81078  2.83648  3.45603  4.41107  1.13377  3.84550  3.20437  3.19173  2.80120  3.11686  3.43159  5.40190  4.04482    222 n - - -
          2.68618  4.42225  2.77519  2.73123  3.46354  2.40513  3.72494  3.29354  2.67741  2.69355  4.24690  2.90347  2.73739  3.18146  2.89801  2.37887  2.77519  2.98518  4.58477  3.61503
          0.03096  3.88632  4.60867  0.61958  0.77255  0.48576  0.95510
    213   2.84708  5.15718  2.43044  1.39020  4.47316  3.29098  3.68414  3.89641  2.21217  3.45737  4.32828  2.80669  3.83799  2.84916  2.83028  2.80045  3.10789  3.54503  5.61858  4.25652    223 e - - -
          2.68618  4.42225  2.77519  2.73123  3.46354  2.40513  3.72494  3.29354  2.67741  2.69355  4.24690  2.90347  2.73739  3.18146  2.89801  2.37887  2.77519  2.98518  4.58477  3.61503
          0.03096  3.88632  4.60867  0.61958  0.77255  0.48576  0.95510
    214   3.00421  5.13505  0.89840  2.34310  4.51385  3.22092  3.94285  4.10511  3.02952  3.71090  4.68915  2.90023  3.87467  3.18190  3.54775  2.96489  3.34302  3.74277  5.67979  4.38425    225 d - - -
          2.68618  4.42225  2.77519  2.73123  3.46354  2.40513  3.72494  3.29354  2.67741  2.69355  4.24690  2.90347  2.73739  3.18146  2.89801  2.37887  2.77519  2.98518  4.58477  3.61503
          0.03096  3.88632  4.60867  0.61958  0.77255  0.48576  0.95510
    215   2.92807  4.38462  4.32189  3.86120  3.40179  4.03714  4.61173  1.90744  3.69250  1.84504  3.30999  4.10785  4.45745  4.02841  3.91891  3.43791  3.22408  1.17106  5.27510  4.00996    226 v - - -
          2.68618  4.42225  2.77519  2.73123  3.46354  2.40513  3.72494  3.29354  2.67741  2.69355  4.24690  2.90347  2.73739  3.18146  2.89801  2.37887  2.77519  2.98518  4.58477  3.61503
          0.03096  3.88632  4.60867  0.61958  0.77255  0.48576  0.95510
    216   2.73463  4.73193  2.71550  2.60228  4.09759  3.19304  3.93173  3.81078  2.83648  3.45603  4.41107  1.13377  3.84550  3.20437  3.19173  2.80120  3.11686  3.43159  5.40190  4.04482    227 n - - -
          2.68618  4.42225  2.77519  2.73123  3.46354  2.40513  3.72494  3.29354  2.67741  2.69355  4.24690  2.90347  2.73739  3.18146  2.89801  2.37887  2.77519  2.98518  4.58477  3.61503
          0.03096  3.88632  4.60867  0.61958  0.77255  0.48576  0.95510
    217   2.32156  4.24223  3.21818  3.03441  4.08997  2.97184  4.14397  3.61436  3.10911  3.33346  4.25827  3.25710  3.71175  3.45731  3.39485  1.07037  2.80269  3.14644  5.46131  4.17352    228 s - - -
          2.68618  4.42225  2.77519  2.73123  3.46354  2.40513  3.72494  3.29354  2.67741  2.69355  4.24690  2.90347  2.73739  3.18146  2.89801  2.37887  2.77519  2.98518  4.58477  3.61503
          0.03096  3.88632  4.60867  0.61958  0.77255  0.48576  0.95510
    218   2.84546  5.15684  2.43643  1.40202  4.47336  3.29345  3.68093  3.89645  2.19227  3.45534  4.32447  2.80786  3.83788  2.84494  2.82001  2.79896  3.10496  3.54462  5.61575  4.25473    229 e - - -
          2.68618  4.42225  2.77519  2.73123  3.46354  2.40513  3.72494  3.29354  2.67741  2.69355  4.24690  2.90347  2.73739  3.18146  2.89801  2.37887  2.77519  2.98518  4.58477  3.61503
          0.03096  3.88632  4.60867  0.61958  0.77255  0.48576  0.95510
    219   2.41988  4.26504  3.44008  3.19253  3.98081  3.10391  4.20883  3.10962  3.13578  2.97262  4.02212  3.39981  3.80869  3.52987  3.39391  2.62128  1.14865  2.80312  5.41739  4.19739    230 t - - -
          2.68618  4.42225  2.77519  2.73123  3.46354  2.40513  3.72494  3.29354  2.67741  2.69355  4.24690  2.90347  2.73739  3.18146  2.89801  2.37887  2.77519  2.98518  4.58477  3.61503
          0.03096  3.88632  4.60867  0.61958  0.77255  0.48576  0.95510
    220   2.76939  4.52464  3.37802  3.21891  4.21323  3.21136  4.29537  3.76201  3.27736  3.38742  4.43774  3.52431  0.80228  3.66571  3.52148  2.93727  3.21200  3.40583  5.39616  4.33402    231 p - - -
          2.68618  4.42225  2.77519  2.73123  3.46354  2.40513  3.72494  3.29354  2.67741  2.69355  4.24690  2.90347  2.73739  3.18146  2.89801  2.37887  2.77519  2.98518  4.58477  3.61503
          0.03096  3.88632  4.60867  0.61958  0.77255  0.48576  0.95510
    221   2.96388  5.07821  2.49296  1.00584  4.42611  3.28276  3.87053  3.88275  2.75278  3.49756  4.47079  2.94030  3.88794  3.08578  3.16319  2.94475  3.26816  3.56509  5.59506  4.31710    232 e - - -
          2.68618  4.42225  2.77519  2.73123  3.46354  2.40513  3.72494  3.29354  2.67741  2.69355  4.24690  2.90347  2.73739  3.18146  2.89801  2.37887  2.77519  2.98518  4.58477  3.61503
          0.03096  3.88632  4.60867  0.61958  0.77255  0.48576  0.95510
    222   2.81895  4.35754  4.14461  3.80800  3.56002  3.73835  4.60726  2.04909  3.67600  2.24453  3.52289  3.99565  4.29797  4.03472  3.88719  3.24262  3.18008  1.00761  5.34685  4.07941    233 v - - -
          2.68618  4.42225  2.77519  2.73123  3.46354  2.40513  3.72494  3.29354  2.67741  2.69355  4.24690  2.90347  2.73739  3.18146  2.89801  2.37887  2.77519  2.98518  4.58477  3.61503
          0.03096  3.88632  4.60867  0.61958  0.77255  0.48576  0.95510
    223   2.68097  4.45628  3.20911  2.36975  3.69515  3.50741  3.96151  2.54213  2.84832  2.58108  3.62901  3.28690  3.99504  3.23362  3.18881  2.89211  2.96593  1.58498  5.21076  3.93827    234 v - - -
          2.68618  4.42225  2.77519  2.73123  3.46354  2.40513  3.72494  3.29354  2.67741  2.69355  4.24690  2.90347  2.73739  3.18146  2.89801  2.37887  2.77519  2.98518  4.58477  3.61503
          0.03096  3.88632  4.60867  0.61958  0.77255  0.48576  0.95510
    224   2.98450  4.94918  3.16144  2.78010  4.33877  3.47265  3.76645  3.76887  1.01949  3.33084  4.29139  3.20402  3.97188  2.95703  2.43371  3.02549  3.23666  3.47582  5.38761  4.20230    235 k - - -
          2.68618  4.42225  2.77519  2.73123  3.46354  2.40513  3.72494  3.29354  2.67741  2.69355  4.24690  2.90347  2.73739  3.18146  2.89801  2.37887  2.77519  2.98518  4.58477  3.61503
          0.03096  3.88632  4.60867  0.61958  0.77255  0.48576  0.95510
    225   2.04453  4.16243  3.42349  3.12866  4.02829  3.02004  4.15996  3.08963  3.09556  3.00000  3.96887  3.31504  3.73303  3.44967  3.38025  2.47808  1.41012  2.74346  5.46917  4.24576    236 t - - -
          2.68618  4.42225  2.77519  2.73123  3.46354  2.40513  3.72494  3.29354  2.67741  2.69355  4.24690  2.90347  2.73739  3.18146  2.89801  2.37887  2.77519  2.98518  4.58477  3.61503
          0.08814  3.88632  2.75127  0.61958  0.77255  0.48576  0.95510
    226   2.69018  4.68420  2.68753  2.56917  4.04132  3.15703  3.88948  3.74343  2.79008  3.39525  4.35129  1.23379  3.80719  3.16275  3.14282  2.75934  3.07104  3.36984  5.35211  3.99309    237 n - - -
          2.68618  4.42225  2.77519  2.73123  3.46354  2.40513  3.72494  3.29354  2.67741  2.69355  4.24690  2.90347  2.73739  3.18146  2.89801  2.37887  2.77519  2.98518  4.58477  3.61503
          0.03275  3.83094  4.55328  0.61958  0.77255  0.53445  0.88187
    227   2.61270  4.27800  3.60524  3.09808  2.52603  3.55398  3.84322  2.61838  3.01523  1.99941  3.34959  3.42330  3.98938  3.31949  3.31538  2.26996  2.88408  2.45198  4.64291  3.23364    238 l - - -
          2.68618  4.42225  2.77519  2.73123  3.46354  2.40513  3.72494  3.29354  2.67741  2.69355  4.24690  2.90347  2.73739  3.18146  2.89801  2.37887  2.77519  2.98518  4.58477  3.61503
          0.03275  3.83094  4.55328  0.61958  0.77255  0.45648  1.00378
    228   2.98450  4.94918  3.16144  2.78010  4.33877  3.47265  3.76645  3.76887  1.01949  3.33084  4.29139  3.20402  3.97188  2.95703  2.43371  3.02549  3.23666  3.47582  5.38761  4.20230    239 k - - -
          2.68618  4.42225  2.77519  2.73123  3.46354  2.40513  3.72494  3.29354  2.67741  2.69355  4.24690  2.90347  2.73739  3.18146  2.89801  2.37887  2.77519  2.98518  4.58477  3.61503
          0.03096  3.88632  4.60867  0.61958  0.77255  0.48576  0.95510
    229   3.17063  4.62870  4.21178  3.85153  3.14071  3.99984  4.50291  2.34533  3.61915  0.85833  3.15903  4.12568  4.43271  3.98416  3.79302  3.57208  3.46419  2.38629  5.02520  3.75177    240 l - - -
          2.68618  4.42225  2.77519  2.73123  3.46354  2.40513  3.72494  3.29354  2.67741  2.69355  4.24690  2.90347  2.73739  3.18146  2.89801  2.37887  2.77519  2.98518  4.58477  3.61503
          0.03096  3.88632  4.60867  0.61958  0.77255  0.48576  0.95510
    230   2.43225  4.48695  2.77973  2.56926  4.20054  3.06492  3.86966  3.71680  2.75494  3.35314  4.19904  2.16477  3.72099  3.08716  3.14604  1.62178  2.83311  3.26290  5.50774  4.16753    241 s - - -
          2.68618  4.42225  2.77519  2.73123  3.46354  2.40513  3.72494  3.29354  2.67741  2.69355  4.24690  2.90347  2.73739  3.18146  2.89801  2.37887  2.77519  2.98518  4.58477  3.61503
          0.03096  3.88632  4.60867  0.61958  0.77255  0.48576  0.95510
    231   2.89140  4.87786  2.91172  2.66647  4.04831  3.37497  3.82497  3.68100  2.48625  3.18199  4.20927  3.12640  3.92850  1.20962  2.77024  2.93847  3.18826  3.40975  5.31777  4.01237    242 q - - -
          2.68618  4.42225  2.77519  2.73123  3.46354  2.40513  3.72494  3.29354  2.67741  2.69355  4.24690  2.90347  2.73739  3.18146  2.89801  2.37887  2.77519  2.98518  4.58477  3.61503
          0.03096  3.88632  4.60867  0.61958  0.77255  0.48576  0.95510
    232   3.00421  5.13505  0.89840  2.34310  4.51385  3.22092  3.94285  4.10511  3.02952  3.71090  4.68915  2.90023  3.87467  3.18190  3.54775  2.96489  3.34302  3.74277  5.67979  4.38425    243 d - - -
          2.68618  4.42225  2.77519  2.73123  3.46354  2.40513  3.72494  3.29354  2.67741  2.69355  4.24690  2.90347  2.73739  3.18146  2.89801  2.37887  2.77519  2.98518  4.58477  3.61503
          0.03096  3.88632  4.60867  0.61958  0.77255  0.48576  0.95510
    233   2.89700  5.07453  2.85023  2.29231  4.44933  3.44142  3.63382  3.82343  1.32805  3.35651  4.23317  2.98491  3.90801  2.78735  2.38771  2.88472  3.11874  3.49823  5.47112  4.21482    244 k - - -
          2.68618  4.42225  2.77519  2.73123  3.46354  2.40513  3.72494  3.29354  2.67741  2.69355  4.24690  2.90347  2.73739  3.18146  2.89801  2.37887  2.77519  2.98518  4.58477  3.61503
          0.03096  3.88632  4.60867  0.61958  0.77255  0.48576  0.95510
    234   2.20016  4.16416  3.18241  2.93443  4.25284  1.66151  4.08781  3.66509  3.04624  3.35107  4.17993  3.16453  3.63754  3.34331  3.38044  1.94633  2.36809  3.13186  5.58261  4.34842    245 g - - -
          2.68618  4.42225  2.77519  2.73123  3.46354  2.40513  3.72494  3.29354  2.67741  2.69355  4.24690  2.90347  2.73739  3.18146  2.89801  2.37887  2.77519  2.98518  4.58477  3.61503
          0.03096  3.88632  4.60867  0.61958  0.77255  0.48576  0.95510
    235   2.32156  4.24223  3.21818  3.03441  4.08997  2.97184  4.14397  3.61436  3.10911  3.33346  4.25827  3.25710  3.71175  3.45731  3.39485  1.07037  2.80269  3.14644  5.46131  4.17352    246 s - - -
          2.68618  4.42225  2.77519  2.73123  3.46354  2.40513  3.72494  3.29354  2.67741  2.69355  4.24690  2.90347  2.73739  3.18146  2.89801  2.37887  2.77519  2.98518  4.58477  3.61503
          0.03096  3.88632  4.60867  0.61958  0.77255  0.48576  0.95510
    236   2.69660  4.99190  2.18367  2.24681  4.09961  3.27929  3.64000  3.71279  2.52853  3.28680  4.12440  1.95003  3.78870  2.81761  3.01851  2.67693  2.95646  3.36206  5.39906  3.33225    247 n - - -
          2.68618  4.42225  2.77519  2.73123  3.46354  2.40513  3.72494  3.29354  2.67741  2.69355  4.24690  2.90347  2.73739  3.18146  2.89801  2.37887  2.77519  2.98518  4.58477  3.61503
          0.03096  3.88632  4.60867  0.61958  0.77255  0.48576  0.95510
    237   2.84764  5.28166  1.36002  2.10528  4.59951  3.16314  3.74352  4.15775  2.76300  3.70126  4.56684  2.19319  3.79368  2.92465  3.33243  2.76596  3.15660  3.74002  5.82719  4.34500    248 d - - -
          2.68618  4.42225  2.77519  2.73123  3.46354  2.40513  3.72494  3.29354  2.67741  2.69355  4.24690  2.90347  2.73739  3.18146  2.89801  2.37887  2.77519  2.98518  4.58477  3.61503
          0.03096  3.88632  4.60867  0.61958  0.77255  0.48576  0.95510
    238   2.91504  5.39445  1.24951  1.88440  4.68859  3.17438  3.75057  4.18921  2.78457  3.73676  4.61873  2.66442  3.80807  2.93077  3.36724  2.81089  3.21371  3.78864  5.88821  4.41229    249 d - - -
          2.68618  4.42225  2.77519  2.73123  3.46354  2.40513  3.72494  3.29354  2.67741  2.69355  4.24690  2.90347  2.73739  3.18146  2.89801  2.37887  2.77519  2.98518  4.58477  3.61503
          0.03096  3.88632  4.60867  0.61958  0.77255  0.48576  0.95510
    239   2.76939  4.52464  3.37802  3.21891  4.21323  3.21136  4.29537  3.76201  3.27736  3.38742  4.43774  3.52431  0.80228  3.66571  3.52148  2.93727  3.21200  3.40583  5.39616  4.33402    250 p - - -
          2.68618  4.42225  2.77519  2.73123  3.46354  2.40513  3.72494  3.29354  2.67741  2.69355  4.24690  2.90347  2.73739  3.18146  2.89801  2.37887  2.77519  2.98518  4.58477  3.61503
          0.03096  3.88632  4.60867  0.61958  0.77255  0.48576  0.95510
    240   2.80931  4.53249  3.60865  3.06845  3.42537  3.65514  3.88665  2.76215  2.59352  1.51866  3.44375  3.43414  4.06627  3.18501  2.31143  3.01755  3.05523  2.65370  4.98639  3.70903    251 l - - -
          2.68618  4.42225  2.77519  2.73123  3.46354  2.40513  3.72494  3.29354  2.67741  2.69355  4.24690  2.90347  2.73739  3.18146  2.89801  2.37887  2.77519  2.98518  4.58477  3.61503
          0.03096  3.88632  4.60867  0.61958  0.77255  0.48576  0.95510
    241   2.72186  4.29189  3.96585  3.50170  3.50077  3.73233  4.34105  1.50165  3.36804  2.21145  3.39597  3.77554  4.20976  3.71389  3.62947  3.10908  2.28187  1.93346  5.21369  3.98690    252 i - - -
          2.68618  4.42225  2.77519  2.73123  3.46354  2.40513  3.72494  3.29354  2.67741  2.69355  4.24690  2.90347  2.73739  3.18146  2.89801  2.37887  2.77519  2.98518  4.58477  3.61503
          0.03096  3.88632  4.60867  0.61958  0.77255  0.48576  0.95510
    242   2.98450  4.94918  3.16144  2.78010  4.33877  3.47265  3.76645  3.76887  1.01949  3.33084  4.29139  3.20402  3.97188  2.95703  2.43371  3.02549  3.23666  3.47582  5.38761  4.20230    253 k - - -
          2.68618  4.42225  2.77519  2.73123  3.46354  2.40513  3.72494  3.29354  2.67741  2.69355  4.24690  2.90347  2.73739  3.18146  2.89801  2.37887  2.77519  2.98518  4.58477  3.61503
          0.03096  3.88632  4.60867  0.61958  0.77255  0.48576  0.95510
    243   2.76939  4.52464  3.37802  3.21891  4.21323  3.21136  4.29537  3.76201  3.27736  3.38742  4.43774  3.52431  0.80228  3.66571  3.52148  2.93727  3.21200  3.40583  5.39616  4.33402    254 p - - -
          2.68618  4.42225  2.77519  2.73123  3.46354  2.40513  3.72494  3.29354  2.67741  2.69355  4.24690  2.90347  2.73739  3.18146  2.89801  2.37887  2.77519  2.98518  4.58477  3.61503
          0.03096  3.88632  4.60867  0.61958  0.77255  0.48576  0.95510
    244   2.78808  4.69702  3.43120  2.84553  3.84442  3.54329  3.72020  2.77494  2.22763  2.79175  3.80989  3.23866  3.96833  2.92798  1.52638  2.90021  3.02895  2.94757  5.16907  3.89925    255 r - - -
          2.68618  4.42225  2.77519  2.73123  3.46354  2.40513  3.72494  3.29354  2.67741  2.69355  4.24690  2.90347  2.73739  3.18146  2.89801  2.37887  2.77519  2.98518  4.58477  3.61503
          0.03096  3.88632  4.60867  0.61958  0.77255  0.48576  0.95510
    245   3.00959  4.82485  3.13882  2.90000  3.29410  3.45892  1.11362  3.71467  2.74266  3.20696  4.25086  3.30884  4.01213  3.26637  3.00762  3.08010  3.31336  3.44951  4.75900  3.24454    256 h - - -
          2.68618  4.42225  2.77519  2.73123  3.46354  2.40513  3.72494  3.29354  2.67741  2.69355  4.24690  2.90347  2.73739  3.18146  2.89801  2.37887  2.77519  2.98518  4.58477  3.61503
          0.03096  3.88632  4.60867  0.61958  0.77255  0.48576  0.95510
    246   2.75775  4.91891  2.58423  2.38796  3.90757  3.28318  3.09990  3.77851  2.52042  3.33329  4.21982  1.58412  3.84019  2.92733  2.90263  2.76355  3.05019  3.42605  5.25983  3.79378    257 n - - -
          2.68618  4.42225  2.77519  2.73123  3.46354  2.40513  3.72494  3.29354  2.67741  2.69355  4.24690  2.90347  2.73739  3.18146  2.89801  2.37887  2.77519  2.98518  4.58477  3.61503
          0.03096  3.88632  4.60867  0.61958  0.77255  0.48576  0.95510
    247   2.32156  4.24223  3.21818  3.03441  4.08997  2.97184  4.14397  3.61436  3.10911  3.33346  4.25827  3.25710  3.71175  3.45731  3.39485  1.07037  2.80269  3.14644  5.46131  4.17352    258 s - - -
          2.68618  4.42225  2.77519  2.73123  3.46354  2.40513  3.72494  3.29354  2.67741  2.69355  4.24690  2.90347  2.73739  3.18146  2.89801  2.37887  2.77519  2.98518  4.58477  3.61503
          0.03096  3.88632  4.60867  0.61958  0.77255  0.48576  0.95510
    248   3.00421  5.13505  0.89840  2.34310  4.51385  3.22092  3.94285  4.10511  3.02952  3.71090  4.68915  2.90023  3.87467  3.18190  3.54775  2.96489  3.34302  3.74277  5.67979  4.38425    259 d - - -
          2.68618  4.42225  2.77519  2.73123  3.46354  2.40513  3.72494  3.29354  2.67741  2.69355  4.24690  2.90347  2.73739  3.18146  2.89801  2.37887  2.77519  2.98518  4.58477  3.61503
          0.03096  3.88632  4.60867  0.61958  0.77255  0.48576  0.95510
    249   2.22717  4.16648  3.28961  2.99065  4.12554  2.95108  4.07528  3.46482  3.00558  3.21268  4.08024  3.21007  3.66790  3.34130  3.32135  1.50786  1.97212  3.00763  5.48935  4.24686    260 s - - -
          2.68618  4.42225  2.77519  2.73123  3.46354  2.40513  3.72494  3.29354  2.67741  2.69355  4.24690  2.90347  2.73739  3.18146  2.89801  2.37887  2.77519  2.98518  4.58477  3.61503
          0.03096  3.88632  4.60867  0.61958  0.77255  0.48576  0.95510
    250   3.04185  4.45652  4.35564  3.97183  3.38335  4.08171  4.69727  1.06092  3.80025  1.96637  3.31637  4.21522  4.51144  4.14701  3.99522  3.57821  3.34070  1.84596  5.27716  4.01676    261 i - - -
          2.68618  4.42225  2.77519  2.73123  3.46354  2.40513  3.72494  3.29354  2.67741  2.69355  4.24690  2.90347  2.73739  3.18146  2.89801  2.37887  2.77519  2.98518  4.58477  3.61503
          0.03096  3.88632  4.60867  0.61958  0.77255  0.48576  0.95510
    251   2.96388  5.07821  2.49296  1.00584  4.42611  3.28276  3.87053  3.88275  2.75278  3.49756  4.47079  2.94030  3.88794  3.08578  3.16319  2.94475  3.26816  3.56509  5.59506  4.31710    262 e - - -
          2.68618  4.42225  2.77519  2.73123  3.46354  2.40513  3.72494  3.29354  2.67741  2.69355  4.24690  2.90347  2.73739  3.18146  2.89801  2.37887  2.77519  2.98518  4.58477  3.61503
          0.03096  3.88632  4.60867  0.61958  0.77255  0.48576  0.95510
    252   2.41988  4.26504  3.44008  3.19253  3.98081  3.10391  4.20883  3.10962  3.13578  2.97262  4.02212  3.39981  3.80869  3.52987  3.39391  2.62128  1.14865  2.80312  5.41739  4.19739    263 t - - -
          2.68618  4.42225  2.77519  2.73123  3.46354  2.40513  3.72494  3.29354  2.67741  2.69355  4.24690  2.90347  2.73739  3.18146  2.89801  2.37887  2.77519  2.98518  4.58477  3.61503
          0.03096  3.88632  4.60867  0.61958  0.77255  0.48576  0.95510
    253   3.00421  5.13505  0.89840  2.34310  4.51385  3.22092  3.94285  4.10511  3.02952  3.71090  4.68915  2.90023  3.87467  3.18190  3.54775  2.96489  3.34302  3.74277  5.67979  4.38425    264 d - - -
          2.68618  4.42225  2.77519  2.73123  3.46354  2.40513  3.72494  3.29354  2.67741  2.69355  4.24690  2.90347  2.73739  3.18146  2.89801  2.37887  2.77519  2.98518  4.58477  3.61503
          0.03096  3.88632  4.60867  0.61958  0.77255  0.48576  0.95510
    254   2.32156  4.24223  3.21818  3.03441  4.08997  2.97184  4.14397  3.61436  3.10911  3.33346  4.25827  3.25710  3.71175  3.45731  3.39485  1.07037  2.80269  3.14644  5.46131  4.17352    265 s - - -
          2.68618  4.42225  2.77519  2.73123  3.46354  2.40513  3.72494  3.29354  2.67741  2.69355  4.24690  2.90347  2.73739  3.18146  2.89801  2.37887  2.77519  2.98518  4.58477  3.61503
          0.03096  3.88632  4.60867  0.61958  0.77255  0.48576  0.95510
    255   2.96388  5.07821  2.49296  1.00584  4.42611  3.28276  3.87053  3.88275  2.75278  3.49756  4.47079  2.94030  3.88794  3.08578  3.16319  2.94475  3.26816  3.56509  5.59506  4.31710    266 e - - -
          2.68618  4.42225  2.77519  2.73123  3.46354  2.40513  3.72494  3.29354  2.67741  2.69355  4.24690  2.90347  2.73739  3.18146  2.89801  2.37887  2.77519  2.98518  4.58477  3.61503
          0.03096  3.88632  4.60867  0.61958  0.77255  0.48576  0.95510
    256   2.16812  3.04527  3.66468  3.29130  3.96863  2.92747  4.18513  3.30670  3.20335  3.09555  3.98291  3.35748  3.66327  3.51715  3.46600  1.28223  2.64658  2.87388  5.38523  4.15793    267 s - - -
          2.68618  4.42225  2.77519  2.73123  3.46354  2.40513  3.72494  3.29354  2.67741  2.69355  4.24690  2.90347  2.73739  3.18146  2.89801  2.37887  2.77519  2.98518  4.58477  3.61503
          0.03096  3.88632  4.60867  0.61958  0.77255  0.48576  0.95510
    257   2.76939  4.52464  3.37802  3.21891  4.21323  3.21136  4.29537  3.76201  3.27736  3.38742  4.43774  3.52431  0.80228  3.66571  3.52148  2.93727  3.21200  3.40583  5.39616  4.33402    268 p - - -
          2.68618  4.42225  2.77519  2.73123  3.46354  2.40513  3.72494  3.29354  2.67741  2.69355  4.24690  2.90347  2.73739  3.18146  2.89801  2.37887  2.77519  2.98518  4.58477  3.61503
          0.03096  3.88632  4.60867  0.61958  0.77255  0.48576  0.95510
    258   2.87296  5.31803  1.98259  1.28721  4.61417  3.19911  3.72519  4.09661  2.69620  3.64748  4.51366  2.69196  3.80535  2.89773  3.23972  2.78548  3.15961  3.70591  5.80466  4.35554    269 e - - -
          2.68618  4.42225  2.77519  2.73123  3.46354  2.40513  3.72494  3.29354  2.67741  2.69355  4.24690  2.90347  2.73739  3.18146  2.89801  2.37887  2.77519  2.98518  4.58477  3.61503
          0.03096  3.88632  4.60867  0.61958  0.77255  0.48576  0.95510
    259   2.54013  4.55019  2.67318  2.51868  3.86865  3.31687  3.72182  3.15545  2.60533  2.90394  3.77354  2.54974  3.80054  2.92980  3.03367  2.63828  2.58318  2.19706  5.22333  3.92111    270 v - - -
          2.68618  4.42225  2.77519  2.73123  3.46354  2.40513  3.72494  3.29354  2.67741  2.69355  4.24690  2.90347  2.73739  3.18146  2.89801  2.37887  2.77519  2.98518  4.58477  3.61503
          0.03096  3.88632  4.60867  0.61958  0.77255  0.48576  0.95510
    260   0.99398  4.19870  3.47643  3.26817  4.06595  3.02291  4.28861  3.19352  3.28478  3.07451  4.10467  3.41435  3.76342  3.62463  3.53446  2.54880  2.82710  2.84552  5.49172  4.29347    271 a - - -
          2.68618  4.42225  2.77519  2.73123  3.46354  2.40513  3.72494  3.29354  2.67741  2.69355  4.24690  2.90347  2.73739  3.18146  2.89801  2.37887  2.77519  2.98518  4.58477  3.61503
          0.03096  3.88632  4.60867  0.61958  0.77255  0.48576  0.95510
    261   2.04453  4.16243  3.42349  3.12866  4.02829  3.02004  4.15996  3.08963  3.09556  3.00000  3.96887  3.31504  3.73303  3.44967  3.38025  2.47808  1.41012  2.74346  5.46917  4.24576    272 t - - -
          2.68618  4.42225  2.77519  2.73123  3.46354  2.40513  3.72494  3.29354  2.67741  2.69355  4.24690  2.90347  2.73739  3.18146  2.89801  2.37887  2.77519  2.98518  4.58477  3.61503
          0.03096  3.88632  4.60867  0.61958  0.77255  0.48576  0.95510
    262   3.02078  4.85928  3.51281  3.02076  4.21736  3.50635  3.83383  3.75989  2.24229  3.27328  4.27294  3.37953  4.00811  3.05332  0.95744  3.10418  3.28569  3.48319  5.29469  4.14154    273 r - - -
          2.68618  4.42225  2.77519  2.73123  3.46354  2.40513  3.72494  3.29354  2.67741  2.69355  4.24690  2.90347  2.73739  3.18146  2.89801  2.37887  2.77519  2.98518  4.58477  3.61503
          0.03096  3.88632  4.60867  0.61958  0.77255  0.48576  0.95510
    263   3.02078  4.85928  3.51281  3.02076  4.21736  3.50635  3.83383  3.75989  2.24229  3.27328  4.27294  3.37953  4.00811  3.05332  0.95744  3.10418  3.28569  3.48319  5.29469  4.14154    274 r - - -
          2.68618  4.42225  2.77519  2.73123  3.46354  2.40513  3.72494  3.29354  2.67741  2.69355  4.24690  2.90347  2.73739  3.18146  2.89801  2.37887  2.77519  2.98518  4.58477  3.61503
          0.03096  3.88632  4.60867  0.61958  0.77255  0.48576  0.95510
    264   2.76939  4.52464  3.37802  3.21891  4.21323  3.21136  4.29537  3.76201  3.27736  3.38742  4.43774  3.52431  0.80228  3.66571  3.52148  2.93727  3.21200  3.40583  5.39616  4.33402    275 p - - -
          2.68618  4.42225  2.77519  2.73123  3.46354  2.40513  3.72494  3.29354  2.67741  2.69355  4.24690  2.90347  2.73739  3.18146  2.89801  2.37887  2.77519  2.98518  4.58477  3.61503
          0.03096  3.88632  4.60867  0.61958  0.77255  0.48576  0.95510
    265   2.81895  4.35754  4.14461  3.80800  3.56002  3.73835  4.60726  2.04909  3.67600  2.24453  3.52289  3.99565  4.29797  4.03472  3.88719  3.24262  3.18008  1.00761  5.34685  4.07941    276 v - - -
          2.68618  4.42225  2.77519  2.73123  3.46354  2.40513  3.72494  3.29354  2.67741  2.69355  4.24690  2.90347  2.73739  3.18146  2.89801  2.37887  2.77519  2.98518  4.58477  3.61503
          0.03096  3.88632  4.60867  0.61958  0.77255  0.48576  0.95510
    266   2.41988  4.26504  3.44008  3.19253  3.98081  3.10391  4.20883  3.10962  3.13578  2.97262  4.02212  3.39981  3.80869  3.52987  3.39391  2.62128  1.14865  2.80312  5.41739  4.19739    277 t - - -
          2.68618  4.42225  2.77519  2.73123  3.46354  2.40513  3.72494  3.29354  2.67741  2.69355  4.24690  2.90347  2.73739  3.18146  2.89801  2.37887  2.77519  2.98518  4.58477  3.61503
          0.03096  3.88632  4.60867  0.61958  0.77255  0.48576  0.95510
    267   3.02078  4.85928  3.51281  3.02076  4.21736  3.50635  3.83383  3.75989  2.24229  3.27328  4.27294  3.37953  4.00811  3.05332  0.95744  3.10418  3.28569  3.48319  5.29469  4.14154    278 r - - -
          2.68618  4.42225  2.77519  2.73123  3.46354  2.40513  3.72494  3.29354  2.67741  2.69355  4.24690  2.90347  2.73739  3.18146  2.89801  2.37887  2.77519  2.98518  4.58477  3.61503
          0.03096  3.88632  4.60867  0.61958  0.77255  0.48576  0.95510
    268   2.32156  4.24223  3.21818  3.03441  4.08997  2.97184  4.14397  3.61436  3.10911  3.33346  4.25827  3.25710  3.71175  3.45731  3.39485  1.07037  2.80269  3.14644  5.46131  4.17352    279 s - - -
          2.68618  4.42225  2.77519  2.73123  3.46354  2.40513  3.72494  3.29354  2.67741  2.69355  4.24690  2.90347  2.73739  3.18146  2.89801  2.37887  2.77519  2.98518  4.58477  3.61503
          0.03096  3.88632  4.60867  0.61958  0.77255  0.48576  0.95510
    269   3.17063  4.62870  4.21178  3.85153  3.14071  3.99984  4.50291  2.34533  3.61915  0.85833  3.15903  4.12568  4.43271  3.98416  3.79302  3.57208  3.46419  2.38629  5.02520  3.75177    280 l - - -
          2.68618  4.42225  2.77519  2.73123  3.46354  2.40513  3.72494  3.29354  2.67741  2.69355  4.24690  2.90347  2.73739  3.18146  2.89801  2.37887  2.77519  2.98518  4.58477  3.61503
          0.03096  3.88632  4.60867  0.61958  0.77255  0.48576  0.95510
    270   3.17063  4.62870  4.21178  3.85153  3.14071  3.99984  4.50291  2.34533  3.61915  0.85833  3.15903  4.12568  4.43271  3.98416  3.79302  3.57208  3.46419  2.38629  5.02520  3.75177    281 l - - -
          2.68618  4.42225  2.77519  2.73123  3.46354  2.40513  3.72494  3.29354  2.67741  2.69355  4.24690  2.90347  2.73739  3.18146  2.89801  2.37887  2.77519  2.98518  4.58477  3.61503
          0.08403  3.88632  2.81210  0.61958  0.77255  0.48576  0.95510
    271   2.81034  4.91549  2.98565  2.56429  4.18754  3.42919  3.61980  3.67245  2.11632  3.18511  4.08758  3.02231  3.88442  1.72041  2.16424  2.83230  3.04326  3.36624  5.32345  4.04290    282 q - - -
          2.68618  4.42225  2.77519  2.73123  3.46354  2.40513  3.72494  3.29354  2.67741  2.69355  4.24690  2.90347  2.73739  3.18146  2.89801  2.37887  2.77519  2.98518  4.58477  3.61503
          0.03262  3.83491  4.55726  0.61958  0.77255  0.45841  1.00046
    272   2.82651  4.95245  3.19476  2.62814  4.35535  3.50345  3.58739  3.73267  1.76488  3.24960  4.10135  3.06725  3.90945  2.73269  1.66826  2.55848  3.03584  3.40630  5.36661  4.13899    283 r - - -
          2.68618  4.42225  2.77519  2.73123  3.46354  2.40513  3.72494  3.29354  2.67741  2.69355  4.24690  2.90347  2.73739  3.18146  2.89801  2.37887  2.77519  2.98518  4.58477  3.61503
          0.03096  3.88632  4.60867  0.61958  0.77255  0.48576  0.95510
    273   2.75049  4.73713  3.22461  2.77272  4.26013  2.74784  3.75272  3.71198  2.25222  3.27735  4.16407  3.17039  3.88715  2.94141  1.33374  2.82698  3.04403  3.36304  5.36131  4.15803    284 r - - -
          2.68618  4.42225  2.77519  2.73123  3.46354  2.40513  3.72494  3.29354  2.67741  2.69355  4.24690  2.90347  2.73739  3.18146  2.89801  2.37887  2.77519  2.98518  4.58477  3.61503
          0.03096  3.88632  4.60867  0.61958  0.77255  0.48576  0.95510
    274   2.81895  4.35754  4.14461  3.80800  3.56002  3.73835  4.60726  2.04909  3.67600  2.24453  3.52289  3.99565  4.29797  4.03472  3.88719  3.24262  3.18008  1.00761  5.34685  4.07941    285 v - - -
          2.68618  4.42225  2.77519  2.73123  3.46354  2.40513  3.72494  3.29354  2.67741  2.69355  4.24690  2.90347  2.73739  3.18146  2.89801  2.37887  2.77519  2.98518  4.58477  3.61503
          0.03096  3.88632  4.60867  0.61958  0.77255  0.48576  0.95510
    275   2.68180  4.45606  3.35843  3.25949  4.40192  0.70805  4.37909  4.00474  3.44267  3.65718  4.63290  3.52269  3.84765  3.76570  3.67736  2.85408  3.16411  3.53038  5.49358  4.50422    286 g - - -
          2.68618  4.42225  2.77519  2.73123  3.46354  2.40513  3.72494  3.29354  2.67741  2.69355  4.24690  2.90347  2.73739  3.18146  2.89801  2.37887  2.77519  2.98518  4.58477  3.61503
          0.03096  3.88632  4.60867  0.61958  0.77255  0.48576  0.95510
    276   0.99398  4.19870  3.47643  3.26817  4.06595  3.02291  4.28861  3.19352  3.28478  3.07451  4.10467  3.41435  3.76342  3.62463  3.53446  2.54880  2.82710  2.84552  5.49172  4.29347    287 a - - -
          2.68618  4.42225  2.77519  2.73123  3.46354  2.40513  3.72494  3.29354  2.67741  2.69355  4.24690  2.90347  2.73739  3.18146  2.89801  2.37887  2.77519  2.98518  4.58477  3.61503
          0.03096  3.88632  4.60867  0.61958  0.77255  0.48576  0.95510
    277   2.97024  5.06918  3.34744  2.72792  4.49233  3.58993  3.57975  3.85349  1.36967  3.32318  4.19867  3.13797  3.97415  2.72110  1.72397  2.97489  3.14950  3.54013  5.38727  4.20458    288 k - - -
          2.68618  4.42225  2.77519  2.73123  3.46354  2.40513  3.72494  3.29354  2.67741  2.69355  4.24690  2.90347  2.73739  3.18146  2.89801  2.37887  2.77519  2.98518  4.58477  3.61503
          0.03096  3.88632  4.60867  0.61958  0.77255  0.48576  0.95510
    278   2.68180  4.45606  3.35843  3.25949  4.40192  0.70805  4.37909  4.00474  3.44267  3.65718  4.63290  3.52269  3.84765  3.76570  3.67736  2.85408  3.16411  3.53038  5.49358  4.50422    289 g - - -
          2.68618  4.42225  2.77519  2.73123  3.46354  2.40513  3.72494  3.29354  2.67741  2.69355  4.24690  2.90347  2.73739  3.18146  2.89801  2.37887  2.77519  2.98518  4.58477  3.61503
          0.03096  3.88632  4.60867  0.61958  0.77255  0.48576  0.95510
    279   2.99669  4.36581  4.56385  4.07034  3.47771  4.25443  4.81710  1.47269  3.94735  2.00654  3.30728  4.31327  4.60438  4.23370  4.16749  3.63658  3.27069  1.20500  5.40813  4.19200    290 v - - -
          2.68618  4.42225  2.77519  2.73123  3.46354  2.40513  3.72494  3.29354  2.67741  2.69355  4.24690  2.90347  2.73739  3.18146  2.89801  2.37887  2.77519  2.98518  4.58477  3.61503
          0.03096  3.88632  4.60867  0.61958  0.77255  0.48576  0.95510
    280   2.89140  4.87786  2.91172  2.66647  4.04831  3.37497  3.82497  3.68100  2.48625  3.18199  4.20927  3.12640  3.92850  1.20962  2.77024  2.93847  3.18826  3.40975  5.31777  4.01237    291 q - - -
          2.68618  4.42225  2.77519  2.73123  3.46354  2.40513  3.72494  3.29354  2.67741  2.69355  4.24690  2.90347  2.73739  3.18146  2.89801  2.37887  2.77519  2.98518  4.58477  3.61503
          0.03096  3.88632  4.60867  0.61958  0.77255  0.48576  0.95510
    281   2.98450  4.94918  3.16144  2.78010  4.33877  3.47265  3.76645  3.76887  1.01949  3.33084  4.29139  3.20402  3.97188  2.95703  2.43371  3.02549  3.23666  3.47582  5.38761  4.20230    292 k - - -
          2.68618  4.42225  2.77519  2.73123  3.46354  2.40513  3.72494  3.29354  2.67741  2.69355  4.24690  2.90347  2.73739  3.18146  2.89801  2.37887  2.77519  2.98518  4.58477  3.61503
          0.03096  3.88632  4.60867  0.61958  0.77255  0.48576  0.95510
    282   2.96997  5.00341  3.37396  2.78026  4.40602  3.57798  3.61240  3.78630  1.78581  3.28230  4.17969  3.17466  3.98374  2.76723  1.31248  2.99530  3.16368  3.48595  5.35797  4.17620    293 r - - -
          2.68618  4.42225  2.77519  2.73123  3.46354  2.40513  3.72494  3.29354  2.67741  2.69355  4.24690  2.90347  2.73739  3.18146  2.89801  2.37887  2.77519  2.98518  4.58477  3.61503
          0.03096  3.88632  4.60867  0.61958  0.77255  0.48576  0.95510
    283   1.88404  4.14609  3.43987  3.12805  4.03322  3.00686  4.15317  3.11087  3.10027  3.01639  3.96525  3.30887  3.71964  3.44151  3.39068  2.45798  1.50719  2.75336  5.46487  4.24607    294 t - - -
          2.68618  4.42225  2.77519  2.73123  3.46354  2.40513  3.72494  3.29354  2.67741  2.69355  4.24690  2.90347  2.73739  3.18146  2.89801  2.37887  2.77519  2.98518  4.58477  3.61503
          0.03096  3.88632  4.60867  0.61958  0.77255  0.48576  0.95510
    284   2.98450  4.94918  3.16144  2.78010  4.33877  3.47265  3.76645  3.76887  1.01949  3.33084  4.29139  3.20402  3.97188  2.95703  2.43371  3.02549  3.23666  3.47582  5.38761  4.20230    295 k - - -
          2.68618  4.42225  2.77519  2.73123  3.46354  2.40513  3.72494  3.29354  2.67741  2.69355  4.24690  2.90347  2.73739  3.18146  2.89801  2.37887  2.77519  2.98518  4.58477  3.61503
          0.03096  3.88632  4.60867  0.61958  0.77255  0.48576  0.95510
    285   1.42876  4.12179  3.46859  3.15017  4.05068  2.98141  4.16560  3.14747  3.12995  3.04613  3.97898  3.31119  3.70199  3.45623  3.42069  2.43108  1.96959  2.77287  5.47565  4.26282    296 a - - -
          2.68618  4.42225  2.77519  2.73123  3.46354  2.40513  3.72494  3.29354  2.67741  2.69355  4.24690  2.90347  2.73739  3.18146  2.89801  2.37887  2.77519  2.98518  4.58477  3.61503
          0.03096  3.88632  4.60867  0.61958  0.77255  0.48576  0.95510
    286   2.54496  4.49788  3.06505  2.78831  4.19647  1.37818  3.93117  3.68308  2.69538  3.30860  4.19317  3.16136  3.79262  3.16864  2.47509  2.66443  2.93351  3.27463  5.42207  4.20226    297 g - - -
          2.68618  4.42225  2.77519  2.73123  3.46354  2.40513  3.72494  3.29354  2.67741  2.69355  4.24690  2.90347  2.73739  3.18146  2.89801  2.37887  2.77519  2.98518  4.58477  3.61503
          0.03096  3.88632  4.60867  0.61958  0.77255  0.48576  0.95510
    287   0.99398  4.19870  3.47643  3.26817  4.06595  3.02291  4.28861  3.19352  3.28478  3.07451  4.10467  3.41435  3.76342  3.62463  3.53446  2.54880  2.82710  2.84552  5.49172  4.29347    298 a - - -
          2.68618  4.42225  2.77519  2.73123  3.46354  2.40513  3.72494  3.29354  2.67741  2.69355  4.24690  2.90347  2.73739  3.18146  2.89801  2.37887  2.77519  2.98518  4.58477  3.61503
          0.03096  3.88632  4.60867  0.61958  0.77255  0.48576  0.95510
    288   2.73463  4.73193  2.71550  2.60228  4.09759  3.19304  3.93173  3.81078  2.83648  3.45603  4.41107  1.13377  3.84550  3.20437  3.19173  2.80120  3.11686  3.43159  5.40190  4.04482    299 n - - -
          2.68618  4.42225  2.77519  2.73123  3.46354  2.40513  3.72494  3.29354  2.67741  2.69355  4.24690  2.90347  2.73739  3.18146  2.89801  2.37887  2.77519  2.98518  4.58477  3.61503
          0.03096  3.88632  4.60867  0.61958  0.77255  0.48576  0.95510
    289   2.90576  4.40236  4.15655  3.63220  3.25148  3.99519  4.39232  1.96597  3.46116  1.29562  3.11975  3.93767  4.35492  3.77703  3.70074  3.33472  2.78768  2.04922  5.09946  3.90877    300 l - - -
          2.68618  4.42225  2.77519  2.73123  3.46354  2.40513  3.72494  3.29354  2.67741  2.69355  4.24690  2.90347  2.73739  3.18146  2.89801  2.37887  2.77519  2.98518  4.58477  3.61503
          0.03096  3.88632  4.60867  0.61958  0.77255  0.48576  0.95510
    290   2.68180  4.45606  3.35843  3.25949  4.40192  0.70805  4.37909  4.00474  3.44267  3.65718  4.63290  3.52269  3.84765  3.76570  3.67736  2.85408  3.16411  3.53038  5.49358  4.50422    301 g - - -
          2.68618  4.42225  2.77519  2.73123  3.46354  2.40513  3.72494  3.29354  2.67741  2.69355  4.24690  2.90347  2.73739  3.18146  2.89801  2.37887  2.77519  2.98518  4.58477  3.61503
          0.03096  3.88632  4.60867  0.61958  0.77255  0.48576  0.95510
    291   2.63129  4.64281  3.10370  2.70130  4.21076  2.00401  3.77725  3.66126  2.39276  3.25095  4.11863  3.11227  3.82903  2.97067  1.78196  2.71666  2.95305  3.29008  5.37837  4.14525    302 r - - -
          2.68618  4.42225  2.77519  2.73123  3.46354  2.40513  3.72494  3.29354  2.67741  2.69355  4.24690  2.90347  2.73739  3.18146  2.89801  2.37887  2.77519  2.98518  4.58477  3.61503
          0.03096  3.88632  4.60867  0.61958  0.77255  0.48576  0.95510
    292   2.98450  4.94918  3.16144  2.78010  4.33877  3.47265  3.76645  3.76887  1.01949  3.33084  4.29139  3.20402  3.97188  2.95703  2.43371  3.02549  3.23666  3.47582  5.38761  4.20230    303 k - - -
          2.68618  4.42225  2.77519  2.73123  3.46354  2.40513  3.72494  3.29354  2.67741  2.69355  4.24690  2.90347  2.73739  3.18146  2.89801  2.37887  2.77519  2.98518  4.58477  3.61503
          0.03096  3.88632  4.60867  0.61958  0.77255  0.48576  0.95510
    293   2.17779  3.19078  3.62217  3.19353  3.94210  2.96075  4.11387  3.24623  3.11862  3.02132  3.88954  3.31772  3.66712  3.42341  3.41016  1.56044  2.11190  2.83387  5.34647  4.13955    304 s - - -
          2.68618  4.42225  2.77519  2.73123  3.46354  2.40513  3.72494  3.29354  2.67741  2.69355  4.24690  2.90347  2.73739  3.18146  2.89801  2.37887  2.77519  2.98518  4.58477  3.61503
          0.03096  3.88632  4.60867  0.61958  0.77255  0.48576  0.95510
    294   1.85147  4.14364  3.44269  3.12813  4.03365  3.00483  4.15212  3.11470  3.10107  3.01882  3.96470  3.30803  3.71759  3.44033  3.39235  2.45494  1.52990  2.75536  5.46392  4.24573    305 t - - -
          2.68618  4.42225  2.77519  2.73123  3.46354  2.40513  3.72494  3.29354  2.67741  2.69355  4.24690  2.90347  2.73739  3.18146  2.89801  2.37887  2.77519  2.98518  4.58477  3.61503
          0.03096  3.88632  4.60867  0.61958  0.77255  0.48576  0.95510
    295   2.96388  5.07821  2.49296  1.00584  4.42611  3.28276  3.87053  3.88275  2.75278  3.49756  4.47079  2.94030  3.88794  3.08578  3.16319  2.94475  3.26816  3.56509  5.59506  4.31710    306 e - - -
          2.68618  4.42225  2.77519  2.73123  3.46354  2.40513  3.72494  3.29354  2.67741  2.69355  4.24690  2.90347  2.73739  3.18146  2.89801  2.37887  2.77519  2.98518  4.58477  3.61503
          0.03096  3.88632  4.60867  0.61958  0.77255  0.48576  0.95510
    296   2.81209  5.14218  2.47385  1.73595  4.42919  3.30368  3.65357  3.88911  2.38673  3.41554  4.27421  2.80700  3.82757  1.97620  2.78447  2.76767  3.06417  3.53336  5.57910  4.20966    307 e - - -
          2.68618  4.42225  2.77519  2.73123  3.46354  2.40513  3.72494  3.29354  2.67741  2.69355  4.24690  2.90347  2.73739  3.18146  2.89801  2.37887  2.77519  2.98518  4.58477  3.61503
          0.03096  3.88632  4.60867  0.61958  0.77255  0.48576  0.95510
    297   2.81895  4.35754  4.14461  3.80800  3.56002  3.73835  4.60726  2.04909  3.67600  2.24453  3.52289  3.99565  4.29797  4.03472  3.88719  3.24262  3.18008  1.00761  5.34685  4.07941    308 v - - -
          2.68618  4.42225  2.77519  2.73123  3.46354  2.40513  3.72494  3.29354  2.67741  2.69355  4.24690  2.90347  2.73739  3.18146  2.89801  2.37887  2.77519  2.98518  4.58477  3.61503
          0.03096  3.88632  4.60867  0.61958  0.77255  0.48576  0.95510
    298   2.73463  4.73193  2.71550  2.60228  4.09759  3.19304  3.93173  3.81078  2.83648  3.45603  4.41107  1.13377  3.84550  3.20437  3.19173  2.80120  3.11686  3.43159  5.40190  4.04482    309 n - - -
          2.68618  4.42225  2.77519  2.73123  3.46354  2.40513  3.72494  3.29354  2.67741  2.69355  4.24690  2.90347  2.73739  3.18146  2.89801  2.37887  2.77519  2.98518  4.58477  3.61503
          0.03096  3.88632  4.60867  0.61958  0.77255  0.48576  0.95510
    299   2.53889  4.62637  2.63270  2.48024  4.20409  3.10514  3.84210  3.77754  2.72264  3.41320  4.28188  1.52182  3.75688  3.06311  3.11549  2.32962  2.92486  3.34434  5.51593  4.13302    310 n - - -
          2.68618  4.42225  2.77519  2.73123  3.46354  2.40513  3.72494  3.29354  2.67741  2.69355  4.24690  2.90347  2.73739  3.18146  2.89801  2.37887  2.77519  2.98518  4.58477  3.61503
          0.03096  3.88632  4.60867  0.61958  0.77255  0.48576  0.95510
    300   2.98302  4.36481  4.52893  4.03944  3.47997  4.22068  4.79322  1.55003  3.91295  2.01849  3.31651  4.28299  4.58350  4.20674  4.13672  3.60482  3.26098  1.16205  5.40154  4.17889    311 v - - -
          2.68618  4.42225  2.77519  2.73123  3.46354  2.40513  3.72494  3.29354  2.67741  2.69355  4.24690  2.90347  2.73739  3.18146  2.89801  2.37887  2.77519  2.98518  4.58477  3.61503
          0.03096  3.88632  4.60867  0.61958  0.77255  0.48576  0.95510
    301   3.27575  4.67339  4.25773  3.97471  0.98933  3.96256  3.88302  2.79757  3.88136  2.16435  3.52558  4.03468  4.42072  4.04548  3.99767  3.54506  3.57683  2.78931  4.12772  2.49289    312 f - - -
          2.68618  4.42225  2.77519  2.73123  3.46354  2.40513  3.72494  3.29354  2.67741  2.69355  4.24690  2.90347  2.73739  3.18146  2.89801  2.37887  2.77519  2.98518  4.58477  3.61503
          0.03096  3.88632  4.60867  0.61958  0.77255  0.48576  0.95510
    302   2.22717  4.16648  3.28961  2.99065  4.12554  2.95108  4.07528  3.46482  3.00558  3.21268  4.08024  3.21007  3.66790  3.34130  3.32135  1.50786  1.97212  3.00763  5.48935  4.24686    313 s - - -
          2.68618  4.42225  2.77519  2.73123  3.46354  2.40513  3.72494  3.29354  2.67741  2.69355  4.24690  2.90347  2.73739  3.18146  2.89801  2.37887  2.77519  2.98518  4.58477  3.61503
          0.03096  3.88632  4.60867  0.61958  0.77255  0.48576  0.95510
    303   3.27575  4.67339  4.25773  3.97471  0.98933  3.96256  3.88302  2.79757  3.88136  2.16435  3.52558  4.03468  4.42072  4.04548  3.99767  3.54506  3.57683  2.78931  4.12772  2.49289    314 f - - -
          2.68618  4.42225  2.77519  2.73123  3.46354  2.40513  3.72494  3.29354  2.67741  2.69355  4.24690  2.90347  2.73739  3.18146  2.89801  2.37887  2.77519  2.98518  4.58477  3.61503
          0.03096  3.88632  4.60867  0.61958  0.77255  0.48576  0.95510
    304   2.87728  5.37119  1.82171  1.36524  4.66125  3.18966  3.71760  4.15530  2.70472  3.68813  4.54689  2.66888  3.79919  2.88655  3.26885  2.77882  3.16323  3.75200  5.84601  4.37613    315 e - - -
          2.68618  4.42225  2.77519  2.73123  3.46354  2.40513  3.72494  3.29354  2.67741  2.69355  4.24690  2.90347  2.73739  3.18146  2.89801  2.37887  2.77519  2.98518  4.58477  3.61503
          0.03096  3.88632  4.60867  0.61958  0.77255  0.48576  0.95510
    305   2.96388  5.07821  2.49296  1.00584  4.42611  3.28276  3.87053  3.88275  2.75278  3.49756  4.47079  2.94030  3.88794  3.08578  3.16319  2.94475  3.26816  3.56509  5.59506  4.31710    316 e - - -
          2.68618  4.42225  2.77519  2.73123  3.46354  2.40513  3.72494  3.29354  2.67741  2.69355  4.24690  2.90347  2.73739  3.18146  2.89801  2.37887  2.77519  2.98518  4.58477  3.61503
          0.03096  3.88632  4.60867  0.61958  0.77255  0.48576  0.95510
    306   2.68180  4.45606  3.35843  3.25949  4.40192  0.70805  4.37909  4.00474  3.44267  3.65718  4.63290  3.52269  3.84765  3.76570  3.67736  2.85408  3.16411  3.53038  5.49358  4.50422    317 g - - -
          2.68618  4.42225  2.77519  2.73123  3.46354  2.40513  3.72494  3.29354  2.67741  2.69355  4.24690  2.90347  2.73739  3.18146  2.89801  2.37887  2.77519  2.98518  4.58477  3.61503
          0.03096  3.88632  4.60867  0.61958  0.77255  0.48576  0.95510
    307   3.19626  4.58126  4.50301  4.01051  2.03221  4.27656  4.27013  2.29386  3.86949  1.13679  2.97623  4.20727  4.54873  4.02415  4.02167  3.63839  3.43187  2.37692  4.57797  3.12023    318 l - - -
          2.68618  4.42225  2.77519  2.73123  3.46354  2.40513  3.72494  3.29354  2.67741  2.69355  4.24690  2.90347  2.73739  3.18146  2.89801  2.37887  2.77519  2.98518  4.58477  3.61503
          0.03096  3.88632  4.60867  0.61958  0.77255  0.48576  0.95510
    308   3.02078  4.85928  3.51281  3.02076  4.21736  3.50635  3.83383  3.75989  2.24229  3.27328  4.27294  3.37953  4.00811  3.05332  0.95744  3.10418  3.28569  3.48319  5.29469  4.14154    319 r - - -
          2.68618  4.42225  2.77519  2.73123  3.46354  2.40513  3.72494  3.29354  2.67741  2.69355  4.24690  2.90347  2.73739  3.18146  2.89801  2.37887  2.77519  2.98518  4.58477  3.61503
          0.03096  3.88632  4.60867  0.61958  0.77255  0.48576  0.95510
    309   2.68180  4.45606  3.35843  3.25949  4.40192  0.70805  4.37909  4.00474  3.44267  3.65718  4.63290  3.52269  3.84765  3.76570  3.67736  2.85408  3.16411  3.53038  5.49358  4.50422    320 g - - -
          2.68618  4.42225  2.77519  2.73123  3.46354  2.40513  3.72494  3.29354  2.67741  2.69355  4.24690  2.90347  2.73739  3.18146  2.89801  2.37887  2.77519  2.98518  4.58477  3.61503
          0.03096  3.88632  4.60867  0.61958  0.77255  0.48576  0.95510
    310   2.97024  5.06918  3.34744  2.72792  4.49233  3.58993  3.57975  3.85349  1.36967  3.32318  4.19867  3.13797  3.97415  2.72110  1.72397  2.97489  3.14950  3.54013  5.38727  4.20458    321 k - - -
          2.68618  4.42225  2.77519  2.73123  3.46354  2.40513  3.72494  3.29354  2.67741  2.69355  4.24690  2.90347  2.73739  3.18146  2.89801  2.37887  2.77519  2.98518  4.58477  3.61503
          0.03096  3.88632  4.60867  0.61958  0.77255  0.48576  0.95510
    311   2.17443  4.37687  3.19999  2.72760  3.73177  3.32977  3.80233  2.49055  2.69983  2.75302  3.65344  2.46637  3.82440  3.04893  3.07884  2.64616  2.54695  2.66350  5.13506  3.87018    322 a - - -
          2.68618  4.42225  2.77519  2.73123  3.46354  2.40513  3.72494  3.29354  2.67741  2.69355  4.24690  2.90347  2.73739  3.18146  2.89801  2.37887  2.77519  2.98518  4.58477  3.61503
          0.03096  3.88632  4.60867  0.61958  0.77255  0.48576  0.95510
    312   2.68180  4.45606  3.35843  3.25949  4.40192  0.70805  4.37909  4.00474  3.44267  3.65718  4.63290  3.52269  3.84765  3.76570  3.67736  2.85408  3.16411  3.53038  5.49358  4.50422    323 g - - -
          2.68618  4.42225  2.77519  2.73123  3.46354  2.40513  3.72494  3.29354  2.67741  2.69355  4.24690  2.90347  2.73739  3.18146  2.89801  2.37887  2.77519  2.98518  4.58477  3.61503
          0.03096  3.88632  4.60867  0.61958  0.77255  0.48576  0.95510
    313   2.32202  4.23635  3.27612  2.96436  4.03196  3.04520  4.04296  3.30249  2.94694  3.06634  3.98761  3.22926  2.94573  3.31169  3.25957  2.49578  1.43580  2.92543  5.41217  4.17803    324 t - - -
          2.68599  4.42226  2.77521  2.73124  3.46355  2.40514  3.72496  3.29355  2.67742  2.69356  4.24691  2.90348  2.73741  3.18148  2.89802  2.37888  2.77521  2.98520  4.58478  3.61504
          0.19225  2.12575  2.89043  0.37884  1.15409  0.48576  0.95510
    314   1.30970  4.10332  3.42794  3.14520  4.04103  2.95516  4.17116  3.10276  3.13308  3.01999  3.97809  3.29852  3.68536  3.46631  3.41341  2.41744  2.31698  2.73618  5.47979  4.26445    326 a - - -
          2.68618  4.42225  2.77519  2.73123  3.46354  2.40513  3.72494  3.29354  2.67741  2.69355  4.24690  2.90347  2.73739  3.18146  2.89801  2.37887  2.77519  2.98518  4.58477  3.61503
          0.03246  3.83966  4.56201  0.61958  0.77255  0.52711  0.89236
    315   2.89745  4.42514  4.14912  3.64982  3.18531  3.92773  4.39639  2.17745  3.46198  1.71675  1.76774  3.93411  4.32507  3.78050  3.68978  3.29653  3.17920  1.99237  5.07210  3.87320    327 l - - -
          2.68618  4.42225  2.77519  2.73123  3.46354  2.40513  3.72494  3.29354  2.67741  2.69355  4.24690  2.90347  2.73739  3.18146  2.89801  2.37887  2.77519  2.98518  4.58477  3.61503
          0.03246  3.83966  4.56201  0.61958  0.77255  0.52711  0.89236
    316   2.69705  4.69173  2.69165  2.57407  4.05018  3.16260  3.89589  3.75396  2.79710  3.40471  4.36053  1.21749  3.81308  3.16899  3.15030  2.76576  3.07808  3.37949  5.35994  4.00119    328 n - - -
          2.68618  4.42225  2.77519  2.73123  3.46354  2.40513  3.72494  3.29354  2.67741  2.69355  4.24690  2.90347  2.73739  3.18146  2.89801  2.37887  2.77519  2.98518  4.58477  3.61503
          0.03246  3.83966  4.56201  0.61958  0.77255  0.52711  0.89236
    317   2.21076  4.15145  3.22449  2.96471  4.11867  2.91926  4.06727  3.46708  2.99562  3.22005  4.09942  3.18338  3.64635  3.33817  3.30314  1.38058  2.31514  3.00467  5.48729  4.23384    329 s - - -
          2.68618  4.42225  2.77519  2.73123  3.46354  2.40513  3.72494  3.29354  2.67741  2.69355  4.24690  2.90347  2.73739  3.18146  2.89801  2.37887  2.77519  2.98518  4.58477  3.61503
          0.03246  3.83966  4.56201  0.61958  0.77255  0.46075  0.99644
    318   1.82865  4.12583  3.38720  3.03682  4.08468  2.95042  4.08082  3.38586  3.03871  3.15022  4.00684  3.23427  3.66055  3.35174  3.35869  1.96243  1.79792  2.94159  5.45443  4.23509    330 t - - -
          2.68618  4.42225  2.77519  2.73123  3.46354  2.40513  3.72494  3.29354  2.67741  2.69355  4.24690  2.90347  2.73739  3.18146  2.89801  2.37887  2.77519  2.98518  4.58477  3.61503
          0.03096  3.88632  4.60867  0.61958  0.77255  0.48576  0.95510
    319   2.43058  4.19268  3.59124  3.23982  3.72324  2.47955  4.17122  2.63649  3.19307  2.68833  3.70950  3.45756  3.87926  3.52549  3.46748  2.68219  2.83034  1.43584  5.24262  4.00374    331 v - - -
          2.68618  4.42225  2.77519  2.73123  3.46354  2.40513  3.72494  3.29354  2.67741  2.69355  4.24690  2.90347  2.73739  3.18146  2.89801  2.37887  2.77519  2.98518  4.58477  3.61503
          0.03096  3.88632  4.60867  0.61958  0.77255  0.48576  0.95510
    320   2.98203  4.40549  4.38622  3.83527  3.20388  4.15863  4.53295  1.89470  3.70385  1.69710  1.94232  4.12179  4.46177  3.94335  3.91777  3.48841  3.22685  1.75819  5.11582  3.96954    332 l - - -
          2.68618  4.42225  2.77519  2.73123  3.46354  2.40513  3.72494  3.29354  2.67741  2.69355  4.24690  2.90347  2.73739  3.18146  2.89801  2.37887  2.77519  2.98518  4.58477  3.61503
          0.03096  3.88632  4.60867  0.61958  0.77255  0.48576  0.95510
    321   2.76939  4.52464  3.37802  3.21891  4.21323  3.21136  4.29537  3.76201  3.27736  3.38742  4.43774  3.52431  0.80228  3.66571  3.52148  2.93727  3.21200  3.40583  5.39616  4.33402    333 p - - -
          2.68618  4.42225  2.77519  2.73123  3.46354  2.40513  3.72494  3.29354  2.67741  2.69355  4.24690  2.90347  2.73739  3.18146  2.89801  2.37887  2.77519  2.98518  4.58477  3.61503
          0.03096  3.88632  4.60867  0.61958  0.77255  0.48576  0.95510
    322   2.98450  4.94918  3.16144  2.78010  4.33877  3.47265  3.76645  3.76887  1.01949  3.33084  4.29139  3.20402  3.97188  2.95703  2.43371  3.02549  3.23666  3.47582  5.38761  4.20230    334 k - - -
          2.68618  4.42225  2.77519  2.73123  3.46354  2.40513  3.72494  3.29354  2.67741  2.69355  4.24690  2.90347  2.73739  3.18146  2.89801  2.37887  2.77519  2.98518  4.58477  3.61503
          0.03096  3.88632  4.60867  0.61958  0.77255  0.48576  0.95510
    323   2.98450  4.94918  3.16144  2.78010  4.33877  3.47265  3.76645  3.76887  1.01949  3.33084  4.29139  3.20402  3.97188  2.95703  2.43371  3.02549  3.23666  3.47582  5.38761  4.20230    335 k - - -
          2.68618  4.42225  2.77519  2.73123  3.46354  2.40513  3.72494  3.29354  2.67741  2.69355  4.24690  2.90347  2.73739  3.18146  2.89801  2.37887  2.77519  2.98518  4.58477  3.61503
          0.03096  3.88632  4.60867  0.61958  0.77255  0.48576  0.95510
    324   2.89140  4.87786  2.91172  2.66647  4.04831  3.37497  3.82497  3.68100  2.48625  3.18199  4.20927  3.12640  3.92850  1.20962  2.77024  2.93847  3.18826  3.40975  5.31777  4.01237    336 q - - -
          2.68618  4.42225  2.77519  2.73123  3.46354  2.40513  3.72494  3.29354  2.67741  2.69355  4.24690  2.90347  2.73739  3.18146  2.89801  2.37887  2.77519  2.98518  4.58477  3.61503
          0.03096  3.88632  4.60867  0.61958  0.77255  0.48576  0.95510
    325   3.02078  4.85928  3.51281  3.02076  4.21736  3.50635  3.83383  3.75989  2.24229  3.27328  4.27294  3.37953  4.00811  3.05332  0.95744  3.10418  3.28569  3.48319  5.29469  4.14154    337 r - - -
          2.68618  4.42225  2.77519  2.73123  3.46354  2.40513  3.72494  3.29354  2.67741  2.69355  4.24690  2.90347  2.73739  3.18146  2.89801  2.37887  2.77519  2.98518  4.58477  3.61503
          0.03096  3.88632  4.60867  0.61958  0.77255  0.48576  0.95510
    326   2.68180  4.45606  3.35843  3.25949  4.40192  0.70805  4.37909  4.00474  3.44267  3.65718  4.63290  3.52269  3.84765  3.76570  3.67736  2.85408  3.16411  3.53038  5.49358  4.50422    338 g - - -
          2.68618  4.42225  2.77519  2.73123  3.46354  2.40513  3.72494  3.29354  2.67741  2.69355  4.24690  2.90347  2.73739  3.18146  2.89801  2.37887  2.77519  2.98518  4.58477  3.61503
          0.03096  3.88632  4.60867  0.61958  0.77255  0.48576  0.95510
    327   3.02078  4.85928  3.51281  3.02076  4.21736  3.50635  3.83383  3.75989  2.24229  3.27328  4.27294  3.37953  4.00811  3.05332  0.95744  3.10418  3.28569  3.48319  5.29469  4.14154    339 r - - -
          2.68618  4.42225  2.77519  2.73123  3.46354  2.40513  3.72494  3.29354  2.67741  2.69355  4.24690  2.90347  2.73739  3.18146  2.89801  2.37887  2.77519  2.98518  4.58477  3.61503
          0.03096  3.88632  4.60867  0.61958  0.77255  0.48576  0.95510
    328   2.83115  4.95010  3.24008  2.64261  4.34585  3.52141  3.58313  3.70029  1.68618  3.22579  4.08165  3.07892  3.91531  2.72714  1.73763  2.85276  2.70102  3.38237  5.35650  4.13566    340 k - - -
          2.68618  4.42225  2.77519  2.73123  3.46354  2.40513  3.72494  3.29354  2.67741  2.69355  4.24690  2.90347  2.73739  3.18146  2.89801  2.37887  2.77519  2.98518  4.58477  3.61503
          0.03096  3.88632  4.60867  0.61958  0.77255  0.48576  0.95510
    329   2.78368  4.77323  3.22526  2.70864  3.98799  3.51212  3.69088  2.84455  1.45005  2.91724  3.89293  3.14351  3.93918  2.87477  2.48225  2.86360  3.01847  2.98497  5.25775  3.98521    341 k - - -
          2.68618  4.42225  2.77519  2.73123  3.46354  2.40513  3.72494  3.29354  2.67741  2.69355  4.24690  2.90347  2.73739  3.18146  2.89801  2.37887  2.77519  2.98518  4.58477  3.61503
          0.03096  3.88632  4.60867  0.61958  0.77255  0.48576  0.95510
    330   2.73463  4.73193  2.71550  2.60228  4.09759  3.19304  3.93173  3.81078  2.83648  3.45603  4.41107  1.13377  3.84550  3.20437  3.19173  2.80120  3.11686  3.43159  5.40190  4.04482    342 n - - -
          2.68618  4.42225  2.77519  2.73123  3.46354  2.40513  3.72494  3.29354  2.67741  2.69355  4.24690  2.90347  2.73739  3.18146  2.89801  2.37887  2.77519  2.98518  4.58477  3.61503
          0.03096  3.88632  4.60867  0.61958  0.77255  0.48576  0.95510
    331   2.41988  4.26504  3.44008  3.19253  3.98081  3.10391  4.20883  3.10962  3.13578  2.97262  4.02212  3.39981  3.80869  3.52987  3.39391  2.62128  1.14865  2.80312  5.41739  4.19739    343 t - - -
          2.68618  4.42225  2.77519  2.73123  3.46354  2.40513  3.72494  3.29354  2.67741  2.69355  4.24690  2.90347  2.73739  3.18146  2.89801  2.37887  2.77519  2.98518  4.58477  3.61503
          0.03096  3.88632  4.60867  0.61958  0.77255  0.48576  0.95510
    332   1.94986  4.20234  3.87235  3.47483  3.69190  3.41278  4.35763  2.25299  3.39243  2.47000  3.59512  3.65754  4.02585  3.71507  3.65466  2.83507  2.90489  1.42263  5.34128  4.11508    344 v - - -
          2.68618  4.42225  2.77519  2.73123  3.46354  2.40513  3.72494  3.29354  2.67741  2.69355  4.24690  2.90347  2.73739  3.18146  2.89801  2.37887  2.77519  2.98518  4.58477  3.61503
          0.03096  3.88632  4.60867  0.61958  0.77255  0.48576  0.95510
    333   2.81895  4.35754  4.14461  3.80800  3.56002  3.73835  4.60726  2.04909  3.67600  2.24453  3.52289  3.99565  4.29797  4.03472  3.88719  3.24262  3.18008  1.00761  5.34685  4.07941    345 v - - -
          2.68618  4.42225  2.77519  2.73123  3.46354  2.40513  3.72494  3.29354  2.67741  2.69355  4.24690  2.90347  2.73739  3.18146  2.89801  2.37887  2.77519  2.98518  4.58477  3.61503
          0.03096  3.88632  4.60867  0.61958  0.77255  0.48576  0.95510
    334   2.88489  5.06954  2.97874  2.54232  4.42403  3.48049  3.59802  3.83467  1.50144  3.32472  4.19280  3.01034  3.91267  2.11045  2.29602  2.87490  3.09272  3.50736  5.42857  4.17449    346 k - - -
          2.68618  4.42225  2.77519  2.73123  3.46354  2.40513  3.72494  3.29354  2.67741  2.69355  4.24690  2.90347  2.73739  3.18146  2.89801  2.37887  2.77519  2.98518  4.58477  3.61503
          0.03096  3.88632  4.60867  0.61958  0.77255  0.48576  0.95510
    335   2.60160  0.91278  4.12406  3.86673  3.85471  3.22180  4.51075  3.00076  3.69369  2.91570  4.03737  3.85001  3.92986  4.03920  3.81567  2.87331  3.06951  2.74445  5.26810  4.14234    347 c - - -
          2.68618  4.42225  2.77519  2.73123  3.46354  2.40513  3.72494  3.29354  2.67741  2.69355  4.24690  2.90347  2.73739  3.18146  2.89801  2.37887  2.77519  2.98518  4.58477  3.61503
          0.03096  3.88632  4.60867  0.61958  0.77255  0.48576  0.95510
    336   2.76503  4.64510  3.38404  2.84269  2.92151  3.53467  3.71482  3.15801  2.41795  2.71497  3.74359  3.24475  3.96411  3.00506  1.58925  2.88251  3.01332  2.95337  4.90806  3.50261    348 r - - -
          2.68618  4.42225  2.77519  2.73123  3.46354  2.40513  3.72494  3.29354  2.67741  2.69355  4.24690  2.90347  2.73739  3.18146  2.89801  2.37887  2.77519  2.98518  4.58477  3.61503
          0.03096  3.88632  4.60867  0.61958  0.77255  0.48576  0.95510
    337   2.98450  4.94918  3.16144  2.78010  4.33877  3.47265  3.76645  3.76887  1.01949  3.33084  4.29139  3.20402  3.97188  2.95703  2.43371  3.02549  3.23666  3.47582  5.38761  4.20230    349 k - - -
          2.68618  4.42225  2.77519  2.73123  3.46354  2.40513  3.72494  3.29354  2.67741  2.69355  4.24690  2.90347  2.73739  3.18146  2.89801  2.37887  2.77519  2.98518  4.58477  3.61503
          0.03096  3.88632  4.60867  0.61958  0.77255  0.48576  0.95510
    338   1.57833  4.17606  3.74032  3.34953  3.75458  3.25911  4.26577  2.48387  3.27808  2.59258  3.67454  3.52776  3.90703  3.60108  3.55368  2.68462  2.82741  1.78151  5.34176  4.11519    350 a - - -
          2.68618  4.42225  2.77519  2.73123  3.46354  2.40513  3.72494  3.29354  2.67741  2.69355  4.24690  2.90347  2.73739  3.18146  2.89801  2.37887  2.77519  2.98518  4.58477  3.61503
          0.03096  3.88632  4.60867  0.61958  0.77255  0.48576  0.95510
    339   2.80759  4.94017  2.84222  2.49286  3.84001  3.42208  2.09750  3.66872  2.27945  3.19350  4.08603  2.97907  3.88735  2.19854  2.59535  2.81748  3.04446  3.35994  5.15230  3.72479    351 h - - -
          2.68618  4.42225  2.77519  2.73123  3.46354  2.40513  3.72494  3.29354  2.67741  2.69355  4.24690  2.90347  2.73739  3.18146  2.89801  2.37887  2.77519  2.98518  4.58477  3.61503
          0.03096  3.88632  4.60867  0.61958  0.77255  0.48576  0.95510
    340   2.22494  4.23472  3.39580  2.95588  2.67606  3.24594  3.89783  2.94982  2.93637  2.68715  3.62671  3.26771  3.81463  3.24609  3.27130  1.82003  2.76445  2.67612  4.98134  3.64926    352 s - - -
          2.68618  4.42225  2.77519  2.73123  3.46354  2.40513  3.72494  3.29354  2.67741  2.69355  4.24690  2.90347  2.73739  3.18146  2.89801  2.37887  2.77519  2.98518  4.58477  3.61503
          0.03096  3.88632  4.60867  0.61958  0.77255  0.48576  0.95510
    341   3.02078  4.85928  3.51281  3.02076  4.21736  3.50635  3.83383  3.75989  2.24229  3.27328  4.27294  3.37953  4.00811  3.05332  0.95744  3.10418  3.28569  3.48319  5.29469  4.14154    353 r - - -
          2.68618  4.42225  2.77519  2.73123  3.46354  2.40513  3.72494  3.29354  2.67741  2.69355  4.24690  2.90347  2.73739  3.18146  2.89801  2.37887  2.77519  2.98518  4.58477  3.61503
          0.03096  3.88632  4.60867  0.61958  0.77255  0.48576  0.95510
    342   2.79594  5.07531  2.86385  1.89116  4.42894  3.43217  3.57601  3.83223  1.86911  3.33261  4.15980  2.92902  3.85760  2.71014  2.10533  2.77405  3.00823  3.48022  5.45598  4.16530    354 k - - -
          2.68618  4.42225  2.77519  2.73123  3.46354  2.40513  3.72494  3.29354  2.67741  2.69355  4.24690  2.90347  2.73739  3.18146  2.89801  2.37887  2.77519  2.98518  4.58477  3.61503
          0.03096  3.88632  4.60867  0.61958  0.77255  0.48576  0.95510
    343   2.98450  4.94918  3.16144  2.78010  4.33877  3.47265  3.76645  3.76887  1.01949  3.33084  4.29139  3.20402  3.97188  2.95703  2.43371  3.02549  3.23666  3.47582  5.38761  4.20230    355 k - - -
          2.68618  4.42225  2.77519  2.73123  3.46354  2.40513  3.72494  3.29354  2.67741  2.69355  4.24690  2.90347  2.73739  3.18146  2.89801  2.37887  2.77519  2.98518  4.58477  3.61503
          0.03096  3.88632  4.60867  0.61958  0.77255  0.48576  0.95510
    344   2.91654  5.38364  1.22871  1.91493  4.68073  3.17464  3.75580  4.18068  2.79185  3.73351  4.61907  2.66939  3.80983  2.93778  3.37274  2.81451  3.21691  3.78241  5.88261  4.41084    356 d - - -
          2.68618  4.42225  2.77519  2.73123  3.46354  2.40513  3.72494  3.29354  2.67741  2.69355  4.24690  2.90347  2.73739  3.18146  2.89801  2.37887  2.77519  2.98518  4.58477  3.61503
          0.03096  3.88632  4.60867  0.61958  0.77255  0.48576  0.95510
    345   2.87296  5.31803  1.98259  1.28721  4.61417  3.19911  3.72519  4.09661  2.69620  3.64748  4.51366  2.69196  3.80535  2.89773  3.23972  2.78548  3.15961  3.70591  5.80466  4.35554    357 e - - -
          2.68618  4.42225  2.77519  2.73123  3.46354  2.40513  3.72494  3.29354  2.67741  2.69355  4.24690  2.90347  2.73739  3.18146  2.89801  2.37887  2.77519  2.98518  4.58477  3.61503
          0.03096  3.88632  4.60867  0.61958  0.77255  0.48576  0.95510
    346   1.30865  4.15293  3.63262  3.28849  3.86475  3.11281  4.23949  2.75871  3.22748  2.75683  3.81112  3.43911  3.80804  3.55921  3.50094  2.55847  2.77205  2.21615  5.40382  4.17111    358 a - - -
          2.68618  4.42225  2.77519  2.73123  3.46354  2.40513  3.72494  3.29354  2.67741  2.69355  4.24690  2.90347  2.73739  3.18146  2.89801  2.37887  2.77519  2.98518  4.58477  3.61503
          0.03096  3.88632  4.60867  0.61958  0.77255  0.48576  0.95510
    347   2.69645  4.85671  1.48631  2.34504  4.16085  3.23848  3.78651  3.43830  2.73074  3.20535  4.15261  2.87147  3.81880  2.98337  3.21598  2.72170  3.00979  2.70282  5.51687  4.11834    359 d - - -
          2.68618  4.42225  2.77519  2.73123  3.46354  2.40513  3.72494  3.29354  2.67741  2.69355  4.24690  2.90347  2.73739  3.18146  2.89801  2.37887  2.77519  2.98518  4.58477  3.61503
          0.03096  3.88632  4.60867  0.61958  0.77255  0.48576  0.95510
    348   2.63831  4.42907  3.39854  3.01059  3.46017  1.36647  3.90686  3.29051  2.91726  2.92443  3.87402  3.34936  3.89067  3.30613  3.21566  2.80676  2.97800  3.00483  3.24887  3.51985    360 g - - -
          2.68618  4.42225  2.77519  2.73123  3.46354  2.40513  3.72494  3.29354  2.67741  2.69355  4.24690  2.90347  2.73739  3.18146  2.89801  2.37887  2.77519  2.98518  4.58477  3.61503
          0.03096  3.88632  4.60867  0.61958  0.77255  0.48576  0.95510
    349   2.59212  4.24969  3.71020  3.28612  3.47856  3.51056  4.14153  1.55917  3.17369  2.38849  3.47986  3.56057  4.03838  3.52717  3.44276  2.37133  2.92039  2.16672  5.08147  3.80840    361 i - - -
          2.68618  4.42225  2.77519  2.73123  3.46354  2.40513  3.72494  3.29354  2.67741  2.69355  4.24690  2.90347  2.73739  3.18146  2.89801  2.37887  2.77519  2.98518  4.58477  3.61503
          0.03096  3.88632  4.60867  0.61958  0.77255  0.48576  0.95510
    350   2.71697  4.73682  3.20821  2.62231  3.89893  3.50713  3.19182  3.35522  2.18342  2.38285  3.81873  3.07562  3.88694  2.56314  2.06237  2.78474  2.92705  3.08084  5.14627  3.86199    362 r - - -
          2.68618  4.42225  2.77519  2.73123  3.46354  2.40513  3.72494  3.29354  2.67741  2.69355  4.24690  2.90347  2.73739  3.18146  2.89801  2.37887  2.77519  2.98518  4.58477  3.61503
          0.03096  3.88632  4.60867  0.61958  0.77255  0.48576  0.95510
    351   2.77377  4.86177  2.93667  2.58444  4.35546  2.79362  3.70918  3.76982  1.32515  3.33683  4.20849  3.04008  3.87050  2.88072  2.53714  2.80947  3.05089  3.41630  5.44259  4.19937    363 k - - -
          2.68618  4.42225  2.77519  2.73123  3.46354  2.40513  3.72494  3.29354  2.67741  2.69355  4.24690  2.90347  2.73739  3.18146  2.89801  2.37887  2.77519  2.98518  4.58477  3.61503
          0.03096  3.88632  4.60867  0.61958  0.77255  0.48576  0.95510
    352   2.96388  5.07821  2.49296  1.00584  4.42611  3.28276  3.87053  3.88275  2.75278  3.49756  4.47079  2.94030  3.88794  3.08578  3.16319  2.94475  3.26816  3.56509  5.59506  4.31710    364 e - - -
          2.68618  4.42225  2.77519  2.73123  3.46354  2.40513  3.72494  3.29354  2.67741  2.69355  4.24690  2.90347  2.73739  3.18146  2.89801  2.37887  2.77519  2.98518  4.58477  3.61503
          0.03096  3.88632  4.60867  0.61958  0.77255  0.48576  0.95510
    353   1.82963  4.23587  3.48938  3.00377  3.67723  3.28495  3.97199  2.75049  2.92279  2.62004  3.05031  3.31606  3.84450  3.26479  3.25248  2.64194  2.18445  2.50459  5.15601  3.92549    365 a - - -
          2.68618  4.42225  2.77519  2.73123  3.46354  2.40513  3.72494  3.29354  2.67741  2.69355  4.24690  2.90347  2.73739  3.18146  2.89801  2.37887  2.77519  2.98518  4.58477  3.61503
          0.03096  3.88632  4.60867  0.61958  0.77255  0.48576  0.95510
    354   2.36752  4.37505  2.89863  2.69348  4.16292  3.01751  3.94208  3.68818  2.84364  3.34814  4.20124  2.59301  3.70505  3.18325  3.20372  1.37979  2.79791  3.21618  5.49483  4.16914    366 s - - -
          2.68618  4.42225  2.77519  2.73123  3.46354  2.40513  3.72494  3.29354  2.67741  2.69355  4.24690  2.90347  2.73739  3.18146  2.89801  2.37887  2.77519  2.98518  4.58477  3.61503
          0.03096  3.88632  4.60867  0.61958  0.77255  0.48576  0.95510
    355   2.98450  4.94918  3.16144  2.78010  4.33877  3.47265  3.76645  3.76887  1.01949  3.33084  4.29139  3.20402  3.97188  2.95703  2.43371  3.02549  3.23666  3.47582  5.38761  4.20230    367 k - - -
          2.68618  4.42225  2.77519  2.73123  3.46354  2.40513  3.72494  3.29354  2.67741  2.69355  4.24690  2.90347  2.73739  3.18146  2.89801  2.37887  2.77519  2.98518  4.58477  3.61503
          0.03096  3.88632  4.60867  0.61958  0.77255  0.48576  0.95510
    356   2.32156  4.24223  3.21818  3.03441  4.08997  2.97184  4.14397  3.61436  3.10911  3.33346  4.25827  3.25710  3.71175  3.45731  3.39485  1.07037  2.80269  3.14644  5.46131  4.17352    368 s - - -
          2.68618  4.42225  2.77519  2.73123  3.46354  2.40513  3.72494  3.29354  2.67741  2.69355  4.24690  2.90347  2.73739  3.18146  2.89801  2.37887  2.77519  2.98518  4.58477  3.61503
          0.03096  3.88632  4.60867  0.61958  0.77255  0.48576  0.95510
    357   2.78324  5.00313  2.71133  2.41067  4.36447  3.34853  3.64630  3.82082  1.71568  3.36383  4.21575  2.03189  3.84870  2.80523  2.57744  2.77588  3.03733  3.46435  5.48031  4.15999    369 k - - -
          2.68618  4.42225  2.77519  2.73123  3.46354  2.40513  3.72494  3.29354  2.67741  2.69355  4.24690  2.90347  2.73739  3.18146  2.89801  2.37887  2.77519  2.98518  4.58477  3.61503
          0.03096  3.88632  4.60867  0.61958  0.77255  0.48576  0.95510
    358   2.41988  4.26504  3.44008  3.19253  3.98081  3.10391  4.20883  3.10962  3.13578  2.97262  4.02212  3.39981  3.80869  3.52987  3.39391  2.62128  1.14865  2.80312  5.41739  4.19739    370 t - - -
          2.68618  4.42225  2.77519  2.73123  3.46354  2.40513  3.72494  3.29354  2.67741  2.69355  4.24690  2.90347  2.73739  3.18146  2.89801  2.37887  2.77519  2.98518  4.58477  3.61503
          0.03096  3.88632  4.60867  0.61958  0.77255  0.48576  0.95510
    359   2.76939  4.52464  3.37802  3.21891  4.21323  3.21136  4.29537  3.76201  3.27736  3.38742  4.43774  3.52431  0.80228  3.66571  3.52148  2.93727  3.21200  3.40583  5.39616  4.33402    371 p - - -
          2.68618  4.42225  2.77519  2.73123  3.46354  2.40513  3.72494  3.29354  2.67741  2.69355  4.24690  2.90347  2.73739  3.18146  2.89801  2.37887  2.77519  2.98518  4.58477  3.61503
          0.03096  3.88632  4.60867  0.61958  0.77255  0.48576  0.95510
    360   1.94263  4.31033  3.27202  2.85125  3.80863  3.20502  3.90925  3.04564  2.80450  2.50172  3.75122  3.19840  2.30420  3.16685  3.15184  2.58264  2.77527  2.75565  5.23370  3.97225    372 a - - -
          2.68618  4.42225  2.77519  2.73123  3.46354  2.40513  3.72494  3.29354  2.67741  2.69355  4.24690  2.90347  2.73739  3.18146  2.89801  2.37887  2.77519  2.98518  4.58477  3.61503
          0.03096  3.88632  4.60867  0.61958  0.77255  0.48576  0.95510
    361   2.91251  4.94768  3.28973  2.73440  4.07636  3.54927  3.02306  3.72055  2.01498  3.21996  4.11668  3.14665  3.96155  2.79418  1.38606  2.94313  3.11823  3.42168  5.21410  3.91640    373 r - - -
          2.68618  4.42225  2.77519  2.73123  3.46354  2.40513  3.72494  3.29354  2.67741  2.69355  4.24690  2.90347  2.73739  3.18146  2.89801  2.37887  2.77519  2.98518  4.58477  3.61503
          0.03096  3.88632  4.60867  0.61958  0.77255  0.48576  0.95510
    362   2.32156  4.24223  3.21818  3.03441  4.08997  2.97184  4.14397  3.61436  3.10911  3.33346  4.25827  3.25710  3.71175  3.45731  3.39485  1.07037  2.80269  3.14644  5.46131  4.17352    374 s - - -
          2.68618  4.42225  2.77519  2.73123  3.46354  2.40513  3.72494  3.29354  2.67741  2.69355  4.24690  2.90347  2.73739  3.18146  2.89801  2.37887  2.77519  2.98518  4.58477  3.61503
          0.03096  3.88632  4.60867  0.61958  0.77255  0.48576  0.95510
    363   2.84546  5.15684  2.43643  1.40202  4.47336  3.29345  3.68093  3.89645  2.19227  3.45534  4.32447  2.80786  3.83788  2.84494  2.82001  2.79896  3.10496  3.54462  5.61575  4.25473    375 e - - -
          2.68618  4.42225  2.77519  2.73123  3.46354  2.40513  3.72494  3.29354  2.67741  2.69355  4.24690  2.90347  2.73739  3.18146  2.89801  2.37887  2.77519  2.98518  4.58477  3.61503
          0.03096  3.88632  4.60867  0.61958  0.77255  0.48576  0.95510
    364   2.32156  4.24223  3.21818  3.03441  4.08997  2.97184  4.14397  3.61436  3.10911  3.33346  4.25827  3.25710  3.71175  3.45731  3.39485  1.07037  2.80269  3.14644  5.46131  4.17352    376 s - - -
          2.68618  4.42225  2.77519  2.73123  3.46354  2.40513  3.72494  3.29354  2.67741  2.69355  4.24690  2.90347  2.73739  3.18146  2.89801  2.37887  2.77519  2.98518  4.58477  3.61503
          0.03096  3.88632  4.60867  0.61958  0.77255  0.48576  0.95510
    365   2.41988  4.26504  3.44008  3.19253  3.98081  3.10391  4.20883  3.10962  3.13578  2.97262  4.02212  3.39981  3.80869  3.52987  3.39391  2.62128  1.14865  2.80312  5.41739  4.19739    377 t - - -
          2.68618  4.42225  2.77519  2.73123  3.46354  2.40513  3.72494  3.29354  2.67741  2.69355  4.24690  2.90347  2.73739  3.18146  2.89801  2.37887  2.77519  2.98518  4.58477  3.61503
          0.03096  3.88632  4.60867  0.61958  0.77255  0.48576  0.95510
    366   2.74120  4.94784  2.84815  2.11275  4.31248  2.99044  3.61488  3.72169  2.20232  3.26588  4.10254  2.93958  3.84207  2.76404  1.81793  2.74587  2.97747  3.37725  5.42043  4.12790    378 r - - -
          2.68618  4.42225  2.77519  2.73123  3.46354  2.40513  3.72494  3.29354  2.67741  2.69355  4.24690  2.90347  2.73739  3.18146  2.89801  2.37887  2.77519  2.98518  4.58477  3.61503
          0.03096  3.88632  4.60867  0.61958  0.77255  0.48576  0.95510
    367   2.41988  4.26504  3.44008  3.19253  3.98081  3.10391  4.20883  3.10962  3.13578  2.97262  4.02212  3.39981  3.80869  3.52987  3.39391  2.62128  1.14865  2.80312  5.41739  4.19739    379 t - - -
          2.68618  4.42225  2.77519  2.73123  3.46354  2.40513  3.72494  3.29354  2.67741  2.69355  4.24690  2.90347  2.73739  3.18146  2.89801  2.37887  2.77519  2.98518  4.58477  3.61503
          0.03096  3.88632  4.60867  0.61958  0.77255  0.48576  0.95510
    368   2.31003  4.20492  3.33345  3.06867  4.01126  1.40750  4.12948  3.28374  3.09541  3.09774  4.04439  3.28703  3.72910  3.43163  3.39181  2.49562  2.76767  2.44423  5.41980  4.16953    380 g - - -
          2.68618  4.42225  2.77519  2.73123  3.46354  2.40513  3.72494  3.29354  2.67741  2.69355  4.24690  2.90347  2.73739  3.18146  2.89801  2.37887  2.77519  2.98518  4.58477  3.61503
          0.03096  3.88632  4.60867  0.61958  0.77255  0.48576  0.95510
    369   2.98450  4.94918  3.16144  2.78010  4.33877  3.47265  3.76645  3.76887  1.01949  3.33084  4.29139  3.20402  3.97188  2.95703  2.43371  3.02549  3.23666  3.47582  5.38761  4.20230    381 k - - -
          2.68618  4.42225  2.77519  2.73123  3.46354  2.40513  3.72494  3.29354  2.67741  2.69355  4.24690  2.90347  2.73739  3.18146  2.89801  2.37887  2.77519  2.98518  4.58477  3.61503
          0.03096  3.88632  4.60867  0.61958  0.77255  0.48576  0.95510
    370   3.02078  4.85928  3.51281  3.02076  4.21736  3.50635  3.83383  3.75989  2.24229  3.27328  4.27294  3.37953  4.00811  3.05332  0.95744  3.10418  3.28569  3.48319  5.29469  4.14154    382 r - - -
          2.68618  4.42225  2.77519  2.73123  3.46354  2.40513  3.72494  3.29354  2.67741  2.69355  4.24690  2.90347  2.73739  3.18146  2.89801  2.37887  2.77519  2.98518  4.58477  3.61503
          0.03096  3.88632  4.60867  0.61958  0.77255  0.48576  0.95510
    371   2.32156  4.24223  3.21818  3.03441  4.08997  2.97184  4.14397  3.61436  3.10911  3.33346  4.25827  3.25710  3.71175  3.45731  3.39485  1.07037  2.80269  3.14644  5.46131  4.17352    383 s - - -
          2.68618  4.42225  2.77519  2.73123  3.46354  2.40513  3.72494  3.29354  2.67741  2.69355  4.24690  2.90347  2.73739  3.18146  2.89801  2.37887  2.77519  2.98518  4.58477  3.61503
          0.03096  3.88632  4.60867  0.61958  0.77255  0.48576  0.95510
    372   2.32156  4.24223  3.21818  3.03441  4.08997  2.97184  4.14397  3.61436  3.10911  3.33346  4.25827  3.25710  3.71175  3.45731  3.39485  1.07037  2.80269  3.14644  5.46131  4.17352    384 s - - -
          2.68618  4.42225  2.77519  2.73123  3.46354  2.40513  3.72494  3.29354  2.67741  2.69355  4.24690  2.90347  2.73739  3.18146  2.89801  2.37887  2.77519  2.98518  4.58477  3.61503
          0.03096  3.88632  4.60867  0.61958  0.77255  0.48576  0.95510
    373   2.76315  4.30315  3.93110  3.41755  2.20782  3.77034  3.94881  2.47125  3.30357  1.61977  3.21651  3.67519  4.15886  3.56479  3.54100  2.76358  3.01752  2.37034  4.53692  3.10032    385 l - - -
          2.68618  4.42225  2.77519  2.73123  3.46354  2.40513  3.72494  3.29354  2.67741  2.69355  4.24690  2.90347  2.73739  3.18146  2.89801  2.37887  2.77519  2.98518  4.58477  3.61503
          0.03096  3.88632  4.60867  0.61958  0.77255  0.48576  0.95510
    374   1.98470  4.15210  3.25405  3.02200  4.18531  2.91155  4.13370  3.54788  3.09094  3.30024  4.17503  3.21704  3.65633  3.41163  3.39491  1.26243  2.69386  3.05758  5.55446  4.30423    386 s - - -
          2.68618  4.42225  2.77519  2.73123  3.46354  2.40513  3.72494  3.29354  2.67741  2.69355  4.24690  2.90347  2.73739  3.18146  2.89801  2.37887  2.77519  2.98518  4.58477  3.61503
          0.03096  3.88632  4.60867  0.61958  0.77255  0.48576  0.95510
    375   2.91504  5.39445  1.24951  1.88440  4.68859  3.17438  3.75057  4.18921  2.78457  3.73676  4.61873  2.66442  3.80807  2.93077  3.36724  2.81089  3.21371  3.78864  5.88821  4.41229    387 d - - -
          2.68618  4.42225  2.77519  2.73123  3.46354  2.40513  3.72494  3.29354  2.67741  2.69355  4.24690  2.90347  2.73739  3.18146  2.89801  2.37887  2.77519  2.98518  4.58477  3.61503
          0.03096  3.88632  4.60867  0.61958  0.77255  0.48576  0.95510
    376   2.96158  5.05805  3.31371  2.71840  4.47449  3.57695  3.58713  3.84195  1.30388  3.31871  4.19678  3.13203  3.96963  2.73081  1.84943  2.96811  3.14631  3.52888  5.38729  4.19897    388 k - - -
          2.68618  4.42225  2.77519  2.73123  3.46354  2.40513  3.72494  3.29354  2.67741  2.69355  4.24690  2.90347  2.73739  3.18146  2.89801  2.37887  2.77519  2.98518  4.58477  3.61503
          0.03096  3.88632  4.60867  0.61958  0.77255  0.48576  0.95510
    377   2.98450  4.94918  3.16144  2.78010  4.33877  3.47265  3.76645  3.76887  1.01949  3.33084  4.29139  3.20402  3.97188  2.95703  2.43371  3.02549  3.23666  3.47582  5.38761  4.20230    389 k - - -
          2.68618  4.42225  2.77519  2.73123  3.46354  2.40513  3.72494  3.29354  2.67741  2.69355  4.24690  2.90347  2.73739  3.18146  2.89801  2.37887  2.77519  2.98518  4.58477  3.61503
          0.03096  3.88632  4.60867  0.61958  0.77255  0.48576  0.95510
    378   2.68180  4.45606  3.35843  3.25949  4.40192  0.70805  4.37909  4.00474  3.44267  3.65718  4.63290  3.52269  3.84765  3.76570  3.67736  2.85408  3.16411  3.53038  5.49358  4.50422    390 g - - -
          2.68618  4.42225  2.77519  2.73123  3.46354  2.40513  3.72494  3.29354  2.67741  2.69355  4.24690  2.90347  2.73739  3.18146  2.89801  2.37887  2.77519  2.98518  4.58477  3.61503
          0.03096  3.88632  4.60867  0.61958  0.77255  0.48576  0.95510
    379   2.32156  4.24223  3.21818  3.03441  4.08997  2.97184  4.14397  3.61436  3.10911  3.33346  4.25827  3.25710  3.71175  3.45731  3.39485  1.07037  2.80269  3.14644  5.46131  4.17352    391 s - - -
          2.68618  4.42225  2.77519  2.73123  3.46354  2.40513  3.72494  3.29354  2.67741  2.69355  4.24690  2.90347  2.73739  3.18146  2.89801  2.37887  2.77519  2.98518  4.58477  3.61503
          0.03096  3.88632  4.60867  0.61958  0.77255  0.48576  0.95510
    380   2.32156  4.24223  3.21818  3.03441  4.08997  2.97184  4.14397  3.61436  3.10911  3.33346  4.25827  3.25710  3.71175  3.45731  3.39485  1.07037  2.80269  3.14644  5.46131  4.17352    392 s - - -
          2.68618  4.42225  2.77519  2.73123  3.46354  2.40513  3.72494  3.29354  2.67741  2.69355  4.24690  2.90347  2.73739  3.18146  2.89801  2.37887  2.77519  2.98518  4.58477  3.61503
          0.03096  3.88632  4.60867  0.61958  0.77255  0.48576  0.95510
    381   2.71409  4.64718  3.14794  2.66602  3.46025  3.50442  2.40975  3.19910  2.41694  2.25237  3.72198  3.11394  3.91372  2.67588  2.73458  2.80981  2.94327  2.96311  4.89468  3.47986    393 l - - -
          2.68618  4.42225  2.77519  2.73123  3.46354  2.40513  3.72494  3.29354  2.67741  2.69355  4.24690  2.90347  2.73739  3.18146  2.89801  2.37887  2.77519  2.98518  4.58477  3.61503
          0.03096  3.88632  4.60867  0.61958  0.77255  0.48576  0.95510
    382   2.82566  5.34226  1.90976  1.52933  4.62161  3.20985  3.67113  4.11831  2.60045  3.62471  4.45463  2.67213  3.78598  2.51622  3.14304  2.73388  3.09576  3.70945  5.79015  4.32422    394 e - - -
          2.68618  4.42225  2.77519  2.73123  3.46354  2.40513  3.72494  3.29354  2.67741  2.69355  4.24690  2.90347  2.73739  3.18146  2.89801  2.37887  2.77519  2.98518  4.58477  3.61503
          0.08814  3.88632  2.75127  0.61958  0.77255  0.48576  0.95510
    383   3.14760  4.54955  4.41084  3.92306  2.01950  4.20893  4.19933  2.28490  3.78324  1.21724  2.98756  4.12718  4.49677  3.95699  3.94965  3.57006  3.38650  2.35136  4.52692  3.05170    395 l - - -
          2.68618  4.42225  2.77519  2.73123  3.46354  2.40513  3.72494  3.29354  2.67741  2.69355  4.24690  2.90347  2.73739  3.18146  2.89801  2.37887  2.77519  2.98518  4.58477  3.61503
          0.03275  3.83094  4.55328  0.61958  0.77255  0.53445  0.88187
    384   2.73217  4.87051  2.66669  2.40895  3.75248  3.31150  2.22831  3.66910  2.43655  3.22514  4.10955  2.19572  3.83137  2.87764  2.80321  2.74561  3.00487  3.33620  5.12395  3.65026    397 n - - -
          2.68618  4.42225  2.77519  2.73123  3.46354  2.40513  3.72494  3.29354  2.67741  2.69355  4.24690  2.90347  2.73739  3.18146  2.89801  2.37887  2.77519  2.98518  4.58477  3.61503
          0.03275  3.83094  4.55328  0.61958  0.77255  0.53445  0.88187
    385   2.63035  4.71531  2.78308  2.48484  4.09689  3.25535  3.71499  3.57241  2.45022  3.14884  4.04571  2.95862  2.21537  2.16383  2.80391  2.68418  2.93301  3.23709  5.35760  4.04393    398 q - - -
          2.68618  4.42225  2.77519  2.73123  3.46354  2.40513  3.72494  3.29354  2.67741  2.69355  4.24690  2.90347  2.73739  3.18146  2.89801  2.37887  2.77519  2.98518  4.58477  3.61503
          0.03275  3.83094  4.55328  0.61958  0.77255  0.45648  1.00378
    386   2.79965  4.96120  2.83346  2.47353  3.93088  3.41701  2.55257  3.69652  2.25614  3.21686  4.09894  2.96448  3.87798  1.87392  2.57575  2.80351  3.03410  3.37983  5.20870  3.79954    399 q - - -
          2.68618  4.42225  2.77519  2.73123  3.46354  2.40513  3.72494  3.29354  2.67741  2.69355  4.24690  2.90347  2.73739  3.18146  2.89801  2.37887  2.77519  2.98518  4.58477  3.61503
          0.03096  3.88632  4.60867  0.61958  0.77255  0.48576  0.95510
    387   2.22717  4.16648  3.28961  2.99065  4.12554  2.95108  4.07528  3.46482  3.00558  3.21268  4.08024  3.21007  3.66790  3.34130  3.32135  1.50786  1.97212  3.00763  5.48935  4.24686    400 s - - -
          2.68618  4.42225  2.77519  2.73123  3.46354  2.40513  3.72494  3.29354  2.67741  2.69355  4.24690  2.90347  2.73739  3.18146  2.89801  2.37887  2.77519  2.98518  4.58477  3.61503
          0.03096  3.88632  4.60867  0.61958  0.77255  0.48576  0.95510
    388   2.98450  4.94918  3.16144  2.78010  4.33877  3.47265  3.76645  3.76887  1.01949  3.33084  4.29139  3.20402  3.97188  2.95703  2.43371  3.02549  3.23666  3.47582  5.38761  4.20230    401 k - - -
          2.68618  4.42225  2.77519  2.73123  3.46354  2.40513  3.72494  3.29354  2.67741  2.69355  4.24690  2.90347  2.73739  3.18146  2.89801  2.37887  2.77519  2.98518  4.58477  3.61503
          0.03096  3.88632  4.60867  0.61958  0.77255  0.48576  0.95510
    389   0.99398  4.19870  3.47643  3.26817  4.06595  3.02291  4.28861  3.19352  3.28478  3.07451  4.10467  3.41435  3.76342  3.62463  3.53446  2.54880  2.82710  2.84552  5.49172  4.29347    402 a - - -
          2.68618  4.42225  2.77519  2.73123  3.46354  2.40513  3.72494  3.29354  2.67741  2.69355  4.24690  2.90347  2.73739  3.18146  2.89801  2.37887  2.77519  2.98518  4.58477  3.61503
          0.03096  3.88632  4.60867  0.61958  0.77255  0.48576  0.95510
    390   2.62297  4.70016  3.08816  2.52273  3.89734  3.43903  3.60329  3.33480  2.29434  2.94301  3.79062  3.00499  3.04443  2.34228  2.35872  2.68421  2.84732  3.04195  3.99854  3.86515    403 k - - -
          2.68618  4.42225  2.77519  2.73123  3.46354  2.40513  3.72494  3.29354  2.67741  2.69355  4.24690  2.90347  2.73739  3.18146  2.89801  2.37887  2.77519  2.98518  4.58477  3.61503
          0.03096  3.88632  4.60867  0.61958  0.77255  0.48576  0.95510
    391   2.81558  5.00315  2.81736  2.47650  4.37882  3.38868  3.63835  3.82235  1.45749  3.35709  4.21607  2.42927  3.87357  2.79585  2.46378  2.81373  3.06036  3.47362  5.45698  4.16368    404 k - - -
          2.68618  4.42225  2.77519  2.73123  3.46354  2.40513  3.72494  3.29354  2.67741  2.69355  4.24690  2.90347  2.73739  3.18146  2.89801  2.37887  2.77519  2.98518  4.58477  3.61503
          0.03096  3.88632  4.60867  0.61958  0.77255  0.48576  0.95510
    392   2.80457  4.96523  2.82796  2.47418  3.94519  3.41540  2.74042  3.70391  2.25509  3.22240  4.10666  2.96482  3.87945  1.78079  2.57249  2.80794  3.03993  3.38721  5.21850  3.81260    405 q - - -
          2.68618  4.42225  2.77519  2.73123  3.46354  2.40513  3.72494  3.29354  2.67741  2.69355  4.24690  2.90347  2.73739  3.18146  2.89801  2.37887  2.77519  2.98518  4.58477  3.61503
          0.03096  3.88632  4.60867  0.61958  0.77255  0.48576  0.95510
    393   2.98450  4.94918  3.16144  2.78010  4.33877  3.47265  3.76645  3.76887  1.01949  3.33084  4.29139  3.20402  3.97188  2.95703  2.43371  3.02549  3.23666  3.47582  5.38761  4.20230    406 k - - -
          2.68618  4.42225  2.77519  2.73123  3.46354  2.40513  3.72494  3.29354  2.67741  2.69355  4.24690  2.90347  2.73739  3.18146  2.89801  2.37887  2.77519  2.98518  4.58477  3.61503
          0.03096  3.88632  4.60867  0.61958  0.77255  0.48576  0.95510
    394   2.61768  4.62363  2.86012  2.61596  4.07340  3.22217  3.83832  3.57394  2.62350  3.16435  4.09698  3.05379  1.60999  2.64987  2.96005  2.70529  2.96525  3.23314  5.37622  4.07610    407 p - - -
          2.68618  4.42225  2.77519  2.73123  3.46354  2.40513  3.72494  3.29354  2.67741  2.69355  4.24690  2.90347  2.73739  3.18146  2.89801  2.37887  2.77519  2.98518  4.58477  3.61503
          0.03096  3.88632  4.60867  0.61958  0.77255  0.48576  0.95510
    395   3.00421  5.13505  0.89840  2.34310  4.51385  3.22092  3.94285  4.10511  3.02952  3.71090  4.68915  2.90023  3.87467  3.18190  3.54775  2.96489  3.34302  3.74277  5.67979  4.38425    408 d - - -
          2.68618  4.42225  2.77519  2.73123  3.46354  2.40513  3.72494  3.29354  2.67741  2.69355  4.24690  2.90347  2.73739  3.18146  2.89801  2.37887  2.77519  2.98518  4.58477  3.61503
          0.03096  3.88632  4.60867  0.61958  0.77255  0.48576  0.95510
    396   3.01623  4.37705  4.59470  4.10153  3.45650  4.28282  4.83805  1.28718  3.97574  1.96798  3.28197  4.34297  4.62284  4.25584  4.18930  3.66663  3.28805  1.37906  5.40454  4.19537    409 i - - -
          2.68618  4.42225  2.77519  2.73123  3.46354  2.40513  3.72494  3.29354  2.67741  2.69355  4.24690  2.90347  2.73739  3.18146  2.89801  2.37887  2.77519  2.98518  4.58477  3.61503
          0.03096  3.88632  4.60867  0.61958  0.77255  0.48576  0.95510
    397   2.53703  4.56176  3.10460  2.67903  4.10200  3.24374  3.75245  3.55121  2.39898  3.16388  4.02625  3.07962  3.79601  2.94708  2.08611  1.75504  2.86806  3.18124  5.34180  4.06095    410 s - - -
          2.68618  4.42225  2.77519  2.73123  3.46354  2.40513  3.72494  3.29354  2.67741  2.69355  4.24690  2.90347  2.73739  3.18146  2.89801  2.37887  2.77519  2.98518  4.58477  3.61503
          0.03096  3.88632  4.60867  0.61958  0.77255  0.48576  0.95510
    398   2.05102  4.16328  3.42275  3.12872  4.02790  3.02073  4.16027  3.08872  3.09532  2.99912  3.96903  3.31538  3.73371  3.45007  3.37972  2.47913  1.40663  2.74310  5.46925  4.24557    411 t - - -
          2.68618  4.42225  2.77519  2.73123  3.46354  2.40513  3.72494  3.29354  2.67741  2.69355  4.24690  2.90347  2.73739  3.18146  2.89801  2.37887  2.77519  2.98518  4.58477  3.61503
          0.03096  3.88632  4.60867  0.61958  0.77255  0.48576  0.95510
    399   2.80227  4.78509  3.37291  2.72626  3.93178  3.56573  3.60041  3.42632  1.94766  2.99844  3.88202  3.14534  3.93508  2.78962  1.63946  2.87082  3.00001  3.15543  3.80433  3.86436    412 r - - -
          2.68618  4.42225  2.77519  2.73123  3.46354  2.40513  3.72494  3.29354  2.67741  2.69355  4.24690  2.90347  2.73739  3.18146  2.89801  2.37887  2.77519  2.98518  4.58477  3.61503
          0.03096  3.88632  4.60867  0.61958  0.77255  0.48576  0.95510
    400   2.96388  5.07821  2.49296  1.00584  4.42611  3.28276  3.87053  3.88275  2.75278  3.49756  4.47079  2.94030  3.88794  3.08578  3.16319  2.94475  3.26816  3.56509  5.59506  4.31710    413 e - - -
          2.68618  4.42225  2.77519  2.73123  3.46354  2.40513  3.72494  3.29354  2.67741  2.69355  4.24690  2.90347  2.73739  3.18146  2.89801  2.37887  2.77519  2.98518  4.58477  3.61503
          0.03096  3.88632  4.60867  0.61958  0.77255  0.48576  0.95510
    401   2.74233  5.07140  2.50841  1.76330  4.40827  2.64311  3.63881  3.84552  2.06931  3.38820  4.21523  2.80228  3.80165  2.78933  2.81658  2.70995  2.99692  3.47528  5.56051  4.19406    414 e - - -
          2.68618  4.42225  2.77519  2.73123  3.46354  2.40513  3.72494  3.29354  2.67741  2.69355  4.24690  2.90347  2.73739  3.18146  2.89801  2.37887  2.77519  2.98518  4.58477  3.61503
          0.03096  3.88632  4.60867  0.61958  0.77255  0.48576  0.95510
    402   3.00421  5.13505  0.89840  2.34310  4.51385  3.22092  3.94285  4.10511  3.02952  3.71090  4.68915  2.90023  3.87467  3.18190  3.54775  2.96489  3.34302  3.74277  5.67979  4.38425    415 d - - -
          2.68618  4.42225  2.77519  2.73123  3.46354  2.40513  3.72494  3.29354  2.67741  2.69355  4.24690  2.90347  2.73739  3.18146  2.89801  2.37887  2.77519  2.98518  4.58477  3.61503
          0.03096  3.88632  4.60867  0.61958  0.77255  0.48576  0.95510
    403   3.02144  4.48383  4.29017  3.85126  1.47379  4.00037  4.05252  2.38579  3.73089  1.88452  3.21625  3.99140  4.39583  3.91969  3.90370  3.38397  3.30159  2.11734  4.39889  2.84577    416 f - - -
          2.68618  4.42225  2.77519  2.73123  3.46354  2.40513  3.72494  3.29354  2.67741  2.69355  4.24690  2.90347  2.73739  3.18146  2.89801  2.37887  2.77519  2.98518  4.58477  3.61503
          0.03096  3.88632  4.60867  0.61958  0.77255  0.48576  0.95510
    404   2.80759  4.94017  2.84222  2.49286  3.84001  3.42208  2.09750  3.66872  2.27945  3.19350  4.08603  2.97907  3.88735  2.19854  2.59535  2.81748  3.04446  3.35994  5.15230  3.72479    417 h - - -
          2.68618  4.42225  2.77519  2.73123  3.46354  2.40513  3.72494  3.29354  2.67741  2.69355  4.24690  2.90347  2.73739  3.18146  2.89801  2.37887  2.77519  2.98518  4.58477  3.61503
          0.03096  3.88632  4.60867  0.61958  0.77255  0.48576  0.95510
    405   2.76939  4.52464  3.37802  3.21891  4.21323  3.21136  4.29537  3.76201  3.27736  3.38742  4.43774  3.52431  0.80228  3.66571  3.52148  2.93727  3.21200  3.40583  5.39616  4.33402    418 p - - -
          2.68618  4.42225  2.77519  2.73123  3.46354  2.40513  3.72494  3.29354  2.67741  2.69355  4.24690  2.90347  2.73739  3.18146  2.89801  2.37887  2.77519  2.98518  4.58477  3.61503
          0.03096  3.88632  4.60867  0.61958  0.77255  0.48576  0.95510
    406   2.32156  4.24223  3.21818  3.03441  4.08997  2.97184  4.14397  3.61436  3.10911  3.33346  4.25827  3.25710  3.71175  3.45731  3.39485  1.07037  2.80269  3.14644  5.46131  4.17352    419 s - - -
          2.68618  4.42225  2.77519  2.73123  3.46354  2.40513  3.72494  3.29354  2.67741  2.69355  4.24690  2.90347  2.73739  3.18146  2.89801  2.37887  2.77519  2.98518  4.58477  3.61503
          0.03096  3.88632  4.60867  0.61958  0.77255  0.48576  0.95510
    407   2.76939  4.52464  3.37802  3.21891  4.21323  3.21136  4.29537  3.76201  3.27736  3.38742  4.43774  3.52431  0.80228  3.66571  3.52148  2.93727  3.21200  3.40583  5.39616  4.33402    420 p - - -
          2.68618  4.42225  2.77519  2.73123  3.46354  2.40513  3.72494  3.29354  2.67741  2.69355  4.24690  2.90347  2.73739  3.18146  2.89801  2.37887  2.77519  2.98518  4.58477  3.61503
          0.03096  3.88632  4.60867  0.61958  0.77255  0.48576  0.95510
    408   2.96388  5.07821  2.49296  1.00584  4.42611  3.28276  3.87053  3.88275  2.75278  3.49756  4.47079  2.94030  3.88794  3.08578  3.16319  2.94475  3.26816  3.56509  5.59506  4.31710    421 e - - -
          2.68618  4.42225  2.77519  2.73123  3.46354  2.40513  3.72494  3.29354  2.67741  2.69355  4.24690  2.90347  2.73739  3.18146  2.89801  2.37887  2.77519  2.98518  4.58477  3.61503
          0.03096  3.88632  4.60867  0.61958  0.77255  0.48576  0.95510
    409   0.99398  4.19870  3.47643  3.26817  4.06595  3.02291  4.28861  3.19352  3.28478  3.07451  4.10467  3.41435  3.76342  3.62463  3.53446  2.54880  2.82710  2.84552  5.49172  4.29347    422 a - - -
          2.68618  4.42225  2.77519  2.73123  3.46354  2.40513  3.72494  3.29354  2.67741  2.69355  4.24690  2.90347  2.73739  3.18146  2.89801  2.37887  2.77519  2.98518  4.58477  3.61503
          0.03096  3.88632  4.60867  0.61958  0.77255  0.48576  0.95510
    410   2.96388  5.07821  2.49296  1.00584  4.42611  3.28276  3.87053  3.88275  2.75278  3.49756  4.47079  2.94030  3.88794  3.08578  3.16319  2.94475  3.26816  3.56509  5.59506  4.31710    423 e - - -
          2.68618  4.42225  2.77519  2.73123  3.46354  2.40513  3.72494  3.29354  2.67741  2.69355  4.24690  2.90347  2.73739  3.18146  2.89801  2.37887  2.77519  2.98518  4.58477  3.61503
          0.03096  3.88632  4.60867  0.61958  0.77255  0.48576  0.95510
    411   2.05429  4.16372  3.42238  3.12875  4.02769  3.02108  4.16043  3.08825  3.09519  2.99868  3.96910  3.31556  3.73406  3.45027  3.37946  2.47966  1.40489  2.74292  5.46928  4.24546    424 t - - -
          2.68618  4.42225  2.77519  2.73123  3.46354  2.40513  3.72494  3.29354  2.67741  2.69355  4.24690  2.90347  2.73739  3.18146  2.89801  2.37887  2.77519  2.98518  4.58477  3.61503
          0.03096  3.88632  4.60867  0.61958  0.77255  0.48576  0.95510
    412   0.99398  4.19870  3.47643  3.26817  4.06595  3.02291  4.28861  3.19352  3.28478  3.07451  4.10467  3.41435  3.76342  3.62463  3.53446  2.54880  2.82710  2.84552  5.49172  4.29347    425 a - - -
          2.68618  4.42225  2.77519  2.73123  3.46354  2.40513  3.72494  3.29354  2.67741  2.69355  4.24690  2.90347  2.73739  3.18146  2.89801  2.37887  2.77519  2.98518  4.58477  3.61503
          0.03096  3.88632  4.60867  0.61958  0.77255  0.48576  0.95510
    413   0.99398  4.19870  3.47643  3.26817  4.06595  3.02291  4.28861  3.19352  3.28478  3.07451  4.10467  3.41435  3.76342  3.62463  3.53446  2.54880  2.82710  2.84552  5.49172  4.29347    426 a - - -
          2.68618  4.42225  2.77519  2.73123  3.46354  2.40513  3.72494  3.29354  2.67741  2.69355  4.24690  2.90347  2.73739  3.18146  2.89801  2.37887  2.77519  2.98518  4.58477  3.61503
          0.03096  3.88632  4.60867  0.61958  0.77255  0.48576  0.95510
    414   2.63477  4.34025  3.63115  3.10925  3.45708  3.57325  4.02146  2.46717  2.96338  2.10364  2.98715  3.46386  4.02728  3.33482  3.27246  2.89672  1.87654  2.31649  5.06516  3.82733    427 t - - -
          2.68618  4.42225  2.77519  2.73123  3.46354  2.40513  3.72494  3.29354  2.67741  2.69355  4.24690  2.90347  2.73739  3.18146  2.89801  2.37887  2.77519  2.98518  4.58477  3.61503
          0.03096  3.88632  4.60867  0.61958  0.77255  0.48576  0.95510
    415   2.06283  4.22554  3.21481  2.90734  4.10457  3.00629  4.02461  3.38059  2.93050  3.13460  4.02484  3.18052  1.78972  3.27506  3.26252  2.44627  2.41398  2.96917  5.46939  4.22880    428 p - - -
          2.68618  4.42225  2.77519  2.73123  3.46354  2.40513  3.72494  3.29354  2.67741  2.69355  4.24690  2.90347  2.73739  3.18146  2.89801  2.37887  2.77519  2.98518  4.58477  3.61503
          0.03096  3.88632  4.60867  0.61958  0.77255  0.48576  0.95510
    416   2.84708  5.15718  2.43044  1.39020  4.47316  3.29098  3.68414  3.89641  2.21217  3.45737  4.32828  2.80669  3.83799  2.84916  2.83028  2.80045  3.10789  3.54503  5.61858  4.25652    429 e - - -
          2.68618  4.42225  2.77519  2.73123  3.46354  2.40513  3.72494  3.29354  2.67741  2.69355  4.24690  2.90347  2.73739  3.18146  2.89801  2.37887  2.77519  2.98518  4.58477  3.61503
          0.03096  3.88632  4.60867  0.61958  0.77255  0.48576  0.95510
    417   3.02525  4.48991  4.31038  3.78729  3.13523  4.12097  4.48787  1.98747  3.59263  1.62286  1.66506  4.08291  4.44697  3.88441  3.80416  3.47522  3.27971  2.15905  5.07323  3.89218    430 l - - -
          2.68618  4.42225  2.77519  2.73123  3.46354  2.40513  3.72494  3.29354  2.67741  2.69355  4.24690  2.90347  2.73739  3.18146  2.89801  2.37887  2.77519  2.98518  4.58477  3.61503
          0.03096  3.88632  4.60867  0.61958  0.77255  0.48576  0.95510
    418   2.76736  4.38643  3.79506  3.43005  1.43674  3.60262  3.79492  2.81413  3.36369  2.41409  3.55592  3.60814  4.11648  3.61890  3.58959  2.61638  3.09220  2.65709  4.26653  2.66819    431 f - - -
          2.68618  4.42225  2.77519  2.73123  3.46354  2.40513  3.72494  3.29354  2.67741  2.69355  4.24690  2.90347  2.73739  3.18146  2.89801  2.37887  2.77519  2.98518  4.58477  3.61503
          0.03096  3.88632  4.60867  0.61958  0.77255  0.48576  0.95510
    419   2.81612  5.00023  3.08809  2.54887  4.27095  3.49834  3.07457  3.73965  2.03336  3.24461  4.08949  3.01617  3.89278  2.03115  1.93395  2.81805  3.01697  3.41306  5.33778  4.05731    432 r - - -
          2.68618  4.42225  2.77519  2.73123  3.46354  2.40513  3.72494  3.29354  2.67741  2.69355  4.24690  2.90347  2.73739  3.18146  2.89801  2.37887  2.77519  2.98518  4.58477  3.61503
          0.03096  3.88632  4.60867  0.61958  0.77255  0.48576  0.95510
    420   2.68180  4.45606  3.35843  3.25949  4.40192  0.70805  4.37909  4.00474  3.44267  3.65718  4.63290  3.52269  3.84765  3.76570  3.67736  2.85408  3.16411  3.53038  5.49358  4.50422    433 g - - -
          2.68618  4.42225  2.77519  2.73123  3.46354  2.40513  3.72494  3.29354  2.67741  2.69355  4.24690  2.90347  2.73739  3.18146  2.89801  2.37887  2.77519  2.98518  4.58477  3.61503
          0.03096  3.88632  4.60867  0.61958  0.77255  0.48576  0.95510
    421   3.17063  4.62870  4.21178  3.85153  3.14071  3.99984  4.50291  2.34533  3.61915  0.85833  3.15903  4.12568  4.43271  3.98416  3.79302  3.57208  3.46419  2.38629  5.02520  3.75177    436 l - - -
          2.68618  4.42225  2.77519  2.73123  3.46354  2.40513  3.72494  3.29354  2.67741  2.69355  4.24690  2.90347  2.73739  3.18146  2.89801  2.37887  2.77519  2.98518  4.58477  3.61503
          0.03096  3.88632  4.60867  0.61958  0.77255  0.48576  0.95510
    422   2.52066  4.29901  3.46604  3.05605  2.29589  3.34190  3.85436  2.94280  3.02959  2.61955  3.62827  3.34655  3.89820  3.33396  3.34096  1.76788  2.86564  2.70422  4.69919  3.22357    437 s - - -
          2.68618  4.42225  2.77519  2.73123  3.46354  2.40513  3.72494  3.29354  2.67741  2.69355  4.24690  2.90347  2.73739  3.18146  2.89801  2.37887  2.77519  2.98518  4.58477  3.61503
          0.03096  3.88632  4.60867  0.61958  0.77255  0.48576  0.95510
    423   2.84118  4.99124  2.88918  2.53198  4.37500  3.41055  3.64430  3.81495  1.34473  3.35251  4.22282  2.65994  3.89345  2.80519  2.40607  2.84695  3.08458  3.47366  5.43930  4.16294    438 k - - -
          2.68618  4.42225  2.77519  2.73123  3.46354  2.40513  3.72494  3.29354  2.67741  2.69355  4.24690  2.90347  2.73739  3.18146  2.89801  2.37887  2.77519  2.98518  4.58477  3.61503
          0.03096  3.88632  4.60867  0.61958  0.77255  0.48576  0.95510
    424   2.53816  4.62568  2.63324  2.48033  4.20470  3.10490  3.84203  3.77740  2.72258  3.41287  4.28122  1.52400  3.75656  3.06286  3.11561  2.32579  2.92414  3.34399  5.51627  4.13372    439 n - - -
          2.68618  4.42225  2.77519  2.73123  3.46354  2.40513  3.72494  3.29354  2.67741  2.69355  4.24690  2.90347  2.73739  3.18146  2.89801  2.37887  2.77519  2.98518  4.58477  3.61503
          0.03096  3.88632  4.60867  0.61958  0.77255  0.48576  0.95510
    425   2.68180  4.45606  3.35843  3.25949  4.40192  0.70805  4.37909  4.00474  3.44267  3.65718  4.63290  3.52269  3.84765  3.76570  3.67736  2.85408  3.16411  3.53038  5.49358  4.50422    440 g - - -
          2.68618  4.42225  2.77519  2.73123  3.46354  2.40513  3.72494  3.29354  2.67741  2.69355  4.24690  2.90347  2.73739  3.18146  2.89801  2.37887  2.77519  2.98518  4.58477  3.61503
          0.03096  3.88632  4.60867  0.61958  0.77255  0.48576  0.95510
    426   2.82445  5.34584  1.70138  1.70728  4.63257  3.21134  3.66879  4.12286  2.34039  3.62962  4.45668  2.67274  3.78549  2.82187  3.13238  2.73221  3.09362  3.71191  5.79331  4.32858    441 d - - -
          2.68618  4.42225  2.77519  2.73123  3.46354  2.40513  3.72494  3.29354  2.67741  2.69355  4.24690  2.90347  2.73739  3.18146  2.89801  2.37887  2.77519  2.98518  4.58477  3.61503
          0.03096  3.88632  4.60867  0.61958  0.77255  0.48576  0.95510
    427   2.69709  4.88628  2.88836  2.06213  4.16170  3.41213  3.60433  3.11217  1.80831  3.12365  3.97432  2.93964  3.83443  2.75589  2.60125  2.71481  2.92324  3.20252  5.34826  4.04024    442 k - - -
          2.68618  4.42225  2.77519  2.73123  3.46354  2.40513  3.72494  3.29354  2.67741  2.69355  4.24690  2.90347  2.73739  3.18146  2.89801  2.37887  2.77519  2.98518  4.58477  3.61503
          0.03096  3.88632  4.60867  0.61958  0.77255  0.48576  0.95510
    428   2.76332  5.03641  2.68702  2.19383  4.26328  3.37155  2.82874  3.76322  2.26046  3.29374  4.13103  2.87308  3.83368  1.94322  2.62228  2.74369  2.99363  3.41965  5.42301  4.07169    443 q - - -
          2.68618  4.42225  2.77519  2.73123  3.46354  2.40513  3.72494  3.29354  2.67741  2.69355  4.24690  2.90347  2.73739  3.18146  2.89801  2.37887  2.77519  2.98518  4.58477  3.61503
          0.03096  3.88632  4.60867  0.61958  0.77255  0.48576  0.95510
    429   2.82889  5.14081  2.54971  1.62113  4.47135  3.33525  3.64228  3.88849  1.87608  3.42309  4.27430  2.84022  3.84237  2.79412  2.66856  2.78785  3.07148  3.53357  5.56827  4.22937    444 e - - -
          2.68618  4.42225  2.77519  2.73123  3.46354  2.40513  3.72494  3.29354  2.67741  2.69355  4.24690  2.90347  2.73739  3.18146  2.89801  2.37887  2.77519  2.98518  4.58477  3.61503
          0.03096  3.88632  4.60867  0.61958  0.77255  0.48576  0.95510
    430   2.62278  4.63385  3.15686  2.64506  3.96499  2.51752  3.68125  3.36873  2.31616  2.67881  3.87219  3.08036  3.84387  2.87316  1.96904  2.71032  2.89012  3.06655  5.22545  3.95021    445 r - - -
          2.68618  4.42225  2.77519  2.73123  3.46354  2.40513  3.72494  3.29354  2.67741  2.69355  4.24690  2.90347  2.73739  3.18146  2.89801  2.37887  2.77519  2.98518  4.58477  3.61503
          0.03096  3.88632  4.60867  0.61958  0.77255  0.48576  0.95510
    431   2.36141  4.29197  3.17604  2.91846  4.09687  3.04527  4.04802  3.40972  2.93562  3.13933  4.07880  3.20699  1.53736  3.31143  3.24797  2.52273  2.41370  3.02091  5.46084  4.21726    446 p - - -
          2.68618  4.42225  2.77519  2.73123  3.46354  2.40513  3.72494  3.29354  2.67741  2.69355  4.24690  2.90347  2.73739  3.18146  2.89801  2.37887  2.77519  2.98518  4.58477  3.61503
          0.03096  3.88632  4.60867  0.61958  0.77255  0.48576  0.95510
    432   2.28031  2.60935  3.37537  2.94893  3.85722  3.06680  3.95743  3.24597  2.90879  2.96101  3.82254  2.47324  3.70890  3.23860  3.24236  1.91007  2.68586  2.86937  5.24693  4.00050    447 s - - -
          2.68618  4.42225  2.77519  2.73123  3.46354  2.40513  3.72494  3.29354  2.67741  2.69355  4.24690  2.90347  2.73739  3.18146  2.89801  2.37887  2.77519  2.98518  4.58477  3.61503
          0.03096  3.88632  4.60867  0.61958  0.77255  0.48576  0.95510
    433   2.68823  5.06217  2.27473  1.87519  4.35002  3.26553  3.62814  3.79737  2.48550  3.35831  4.17145  2.21233  3.77023  2.77510  2.98836  2.65276  2.94391  3.03676  5.55479  4.15088    448 e - - -
          2.68618  4.42225  2.77519  2.73123  3.46354  2.40513  3.72494  3.29354  2.67741  2.69355  4.24690  2.90347  2.73739  3.18146  2.89801  2.37887  2.77519  2.98518  4.58477  3.61503
          0.03096  3.88632  4.60867  0.61958  0.77255  0.48576  0.95510
    434   2.98141  4.36476  4.52485  4.03593  3.48010  4.21659  4.79044  1.55772  3.90895  2.01974  3.31752  4.27947  4.58100  4.20362  4.13308  3.60103  3.25989  1.15845  5.40070  4.17726    449 v - - -
          2.68618  4.42225  2.77519  2.73123  3.46354  2.40513  3.72494  3.29354  2.67741  2.69355  4.24690  2.90347  2.73739  3.18146  2.89801  2.37887  2.77519  2.98518  4.58477  3.61503
          0.03096  3.88632  4.60867  0.61958  0.77255  0.48576  0.95510
    435   2.75439  4.30221  3.90626  3.39836  2.03570  3.74812  3.90563  2.51332  3.28680  1.76383  3.25499  3.65015  4.14453  3.54824  3.52597  2.71270  3.01136  2.39931  4.48167  3.01723    450 l - - -
          2.68618  4.42225  2.77519  2.73123  3.46354  2.40513  3.72494  3.29354  2.67741  2.69355  4.24690  2.90347  2.73739  3.18146  2.89801  2.37887  2.77519  2.98518  4.58477  3.61503
          0.03096  3.88632  4.60867  0.61958  0.77255  0.48576  0.95510
    436   2.73644  4.59425  3.43753  2.84860  3.68227  3.55874  3.74421  3.01555  2.35229  2.57377  2.54938  3.25157  3.96294  2.97226  1.85568  2.87777  2.97175  2.83435  5.08960  3.83820    451 r - - -
          2.68618  4.42225  2.77519  2.73123  3.46354  2.40513  3.72494  3.29354  2.67741  2.69355  4.24690  2.90347  2.73739  3.18146  2.89801  2.37887  2.77519  2.98518  4.58477  3.61503
          0.03096  3.88632  4.60867  0.61958  0.77255  0.48576  0.95510
    437   2.96388  5.07821  2.49296  1.00584  4.42611  3.28276  3.87053  3.88275  2.75278  3.49756  4.47079  2.94030  3.88794  3.08578  3.16319  2.94475  3.26816  3.56509  5.59506  4.31710    452 e - - -
          2.68618  4.42225  2.77519  2.73123  3.46354  2.40513  3.72494  3.29354  2.67741  2.69355  4.24690  2.90347  2.73739  3.18146  2.89801  2.37887  2.77519  2.98518  4.58477  3.61503
          0.03096  3.88632  4.60867  0.61958  0.77255  0.48576  0.95510
    438   2.81140  5.00441  2.80567  2.46799  4.37849  3.38471  3.63803  3.82296  1.48016  3.35781  4.21530  2.38732  3.87038  2.79521  2.47481  2.80853  3.05672  3.47311  5.45976  4.16346    453 k - - -
          2.68618  4.42225  2.77519  2.73123  3.46354  2.40513  3.72494  3.29354  2.67741  2.69355  4.24690  2.90347  2.73739  3.18146  2.89801  2.37887  2.77519  2.98518  4.58477  3.61503
          0.03096  3.88632  4.60867  0.61958  0.77255  0.48576  0.95510
    439   2.27415  4.23845  3.13186  2.88399  4.17662  2.96121  4.04164  3.63364  2.96634  3.31083  4.16888  3.15615  2.95106  3.29886  3.29864  1.29709  2.73243  3.14324  5.51272  4.24764    454 s - - -
          2.68618  4.42225  2.77519  2.73123  3.46354  2.40513  3.72494  3.29354  2.67741  2.69355  4.24690  2.90347  2.73739  3.18146  2.89801  2.37887  2.77519  2.98518  4.58477  3.61503
          0.03096  3.88632  4.60867  0.61958  0.77255  0.48576  0.95510
    440   2.34818  4.24726  3.99814  3.61996  3.65714  3.56196  4.48279  2.09225  3.51940  2.36463  3.55169  3.80080  4.15131  3.85571  3.76373  2.99566  3.00088  1.19977  5.38444  4.14820    455 v - - -
          2.68618  4.42225  2.77519  2.73123  3.46354  2.40513  3.72494  3.29354  2.67741  2.69355  4.24690  2.90347  2.73739  3.18146  2.89801  2.37887  2.77519  2.98518  4.58477  3.61503
          0.03096  3.88632  4.60867  0.61958  0.77255  0.48576  0.95510
    441   2.96388  5.07821  2.49296  1.00584  4.42611  3.28276  3.87053  3.88275  2.75278  3.49756  4.47079  2.94030  3.88794  3.08578  3.16319  2.94475  3.26816  3.56509  5.59506  4.31710    456 e - - -
          2.68618  4.42225  2.77519  2.73123  3.46354  2.40513  3.72494  3.29354  2.67741  2.69355  4.24690  2.90347  2.73739  3.18146  2.89801  2.37887  2.77519  2.98518  4.58477  3.61503
          0.03096  3.88632  4.60867  0.61958  0.77255  0.48576  0.95510
    442   2.76939  4.52464  3.37802  3.21891  4.21323  3.21136  4.29537  3.76201  3.27736  3.38742  4.43774  3.52431  0.80228  3.66571  3.52148  2.93727  3.21200  3.40583  5.39616  4.33402    457 p - - -
          2.68618  4.42225  2.77519  2.73123  3.46354  2.40513  3.72494  3.29354  2.67741  2.69355  4.24690  2.90347  2.73739  3.18146  2.89801  2.37887  2.77519  2.98518  4.58477  3.61503
          0.03096  3.88632  4.60867  0.61958  0.77255  0.48576  0.95510
    443   2.96388  5.07821  2.49296  1.00584  4.42611  3.28276  3.87053  3.88275  2.75278  3.49756  4.47079  2.94030  3.88794  3.08578  3.16319  2.94475  3.26816  3.56509  5.59506  4.31710    458 e - - -
          2.68618  4.42225  2.77519  2.73123  3.46354  2.40513  3.72494  3.29354  2.67741  2.69355  4.24690  2.90347  2.73739  3.18146  2.89801  2.37887  2.77519  2.98518  4.58477  3.61503
          0.03096  3.88632  4.60867  0.61958  0.77255  0.48576  0.95510
    444   2.73463  4.73193  2.71550  2.60228  4.09759  3.19304  3.93173  3.81078  2.83648  3.45603  4.41107  1.13377  3.84550  3.20437  3.19173  2.80120  3.11686  3.43159  5.40190  4.04482    459 n - - -
          2.68618  4.42225  2.77519  2.73123  3.46354  2.40513  3.72494  3.29354  2.67741  2.69355  4.24690  2.90347  2.73739  3.18146  2.89801  2.37887  2.77519  2.98518  4.58477  3.61503
          0.03096  3.88632  4.60867  0.61958  0.77255  0.48576  0.95510
    445   2.88196  5.39504  1.71363  1.42878  4.68294  3.18524  3.71675  4.18214  2.71220  3.70813  4.56543  2.65991  3.79759  2.88497  3.28502  2.77872  3.16835  3.77371  5.86563  4.38707    460 e - - -
          2.68618  4.42225  2.77519  2.73123  3.46354  2.40513  3.72494  3.29354  2.67741  2.69355  4.24690  2.90347  2.73739  3.18146  2.89801  2.37887  2.77519  2.98518  4.58477  3.61503
          0.03096  3.88632  4.60867  0.61958  0.77255  0.48576  0.95510
    446   3.27575  4.67339  4.25773  3.97471  0.98933  3.96256  3.88302  2.79757  3.88136  2.16435  3.52558  4.03468  4.42072  4.04548  3.99767  3.54506  3.57683  2.78931  4.12772  2.49289    461 f - - -
          2.68618  4.42225  2.77519  2.73123  3.46354  2.40513  3.72494  3.29354  2.67741  2.69355  4.24690  2.90347  2.73739  3.18146  2.89801  2.37887  2.77519  2.98518  4.58477  3.61503
          0.03096  3.88632  4.60867  0.61958  0.77255  0.48576  0.95510
    447   2.89140  4.87786  2.91172  2.66647  4.04831  3.37497  3.82497  3.68100  2.48625  3.18199  4.20927  3.12640  3.92850  1.20962  2.77024  2.93847  3.18826  3.40975  5.31777  4.01237    462 q - - -
          2.68618  4.42225  2.77519  2.73123  3.46354  2.40513  3.72494  3.29354  2.67741  2.69355  4.24690  2.90347  2.73739  3.18146  2.89801  2.37887  2.77519  2.98518  4.58477  3.61503
          0.03096  3.88632  4.60867  0.61958  0.77255  0.48576  0.95510
    448   2.32156  4.24223  3.21818  3.03441  4.08997  2.97184  4.14397  3.61436  3.10911  3.33346  4.25827  3.25710  3.71175  3.45731  3.39485  1.07037  2.80269  3.14644  5.46131  4.17352    463 s - - -
          2.68618  4.42225  2.77519  2.73123  3.46354  2.40513  3.72494  3.29354  2.67741  2.69355  4.24690  2.90347  2.73739  3.18146  2.89801  2.37887  2.77519  2.98518  4.58477  3.61503
          0.03096  3.88632  4.60867  0.61958  0.77255  0.48576  0.95510
    449   2.76939  4.52464  3.37802  3.21891  4.21323  3.21136  4.29537  3.76201  3.27736  3.38742  4.43774  3.52431  0.80228  3.66571  3.52148  2.93727  3.21200  3.40583  5.39616  4.33402    464 p - - -
          2.68618  4.42225  2.77519  2.73123  3.46354  2.40513  3.72494  3.29354  2.67741  2.69355  4.24690  2.90347  2.73739  3.18146  2.89801  2.37887  2.77519  2.98518  4.58477  3.61503
          0.03096  3.88632  4.60867  0.61958  0.77255  0.48576  0.95510
    450   2.41988  4.26504  3.44008  3.19253  3.98081  3.10391  4.20883  3.10962  3.13578  2.97262  4.02212  3.39981  3.80869  3.52987  3.39391  2.62128  1.14865  2.80312  5.41739  4.19739    465 t - - -
          2.68618  4.42225  2.77519  2.73123  3.46354  2.40513  3.72494  3.29354  2.67741  2.69355  4.24690  2.90347  2.73739  3.18146  2.89801  2.37887  2.77519  2.98518  4.58477  3.61503
          0.03096  3.88632  4.60867  0.61958  0.77255  0.48576  0.95510
    451   3.21759  4.61270  4.39520  3.97170  1.35806  4.17248  3.94512  2.49267  3.82344  1.67469  3.20991  4.07251  4.50710  3.98099  3.96684  3.56261  3.47015  2.52393  4.20360  2.59792    466 f - - -
          2.68618  4.42225  2.77519  2.73123  3.46354  2.40513  3.72494  3.29354  2.67741  2.69355  4.24690  2.90347  2.73739  3.18146  2.89801  2.37887  2.77519  2.98518  4.58477  3.61503
          0.03096  3.88632  4.60867  0.61958  0.77255  0.48576  0.95510
    452   2.68180  4.45606  3.35843  3.25949  4.40192  0.70805  4.37909  4.00474  3.44267  3.65718  4.63290  3.52269  3.84765  3.76570  3.67736  2.85408  3.16411  3.53038  5.49358  4.50422    467 g - - -
          2.68618  4.42225  2.77519  2.73123  3.46354  2.40513  3.72494  3.29354  2.67741  2.69355  4.24690  2.90347  2.73739  3.18146  2.89801  2.37887  2.77519  2.98518  4.58477  3.61503
          0.03096  3.88632  4.60867  0.61958  0.77255  0.48576  0.95510
    453   3.26682  4.75020  3.85854  3.59038  2.29335  3.84616  3.62459  3.27407  3.44749  2.72447  3.94762  3.74031  4.31961  3.75022  3.62843  3.40219  3.55352  3.14526  3.93769  0.94307    468 y - - -
          2.68618  4.42225  2.77519  2.73123  3.46354  2.40513  3.72494  3.29354  2.67741  2.69355  4.24690  2.90347  2.73739  3.18146  2.89801  2.37887  2.77519  2.98518  4.58477  3.61503
          0.03096  3.88632  4.60867  0.61958  0.77255  0.48576  0.95510
    454   2.98450  4.94918  3.16144  2.78010  4.33877  3.47265  3.76645  3.76887  1.01949  3.33084  4.29139  3.20402  3.97188  2.95703  2.43371  3.02549  3.23666  3.47582  5.38761  4.20230    469 k - - -
          2.68618  4.42225  2.77519  2.73123  3.46354  2.40513  3.72494  3.29354  2.67741  2.69355  4.24690  2.90347  2.73739  3.18146  2.89801  2.37887  2.77519  2.98518  4.58477  3.61503
          0.03096  3.88632  4.60867  0.61958  0.77255  0.48576  0.95510
    455   0.99398  4.19870  3.47643  3.26817  4.06595  3.02291  4.28861  3.19352  3.28478  3.07451  4.10467  3.41435  3.76342  3.62463  3.53446  2.54880  2.82710  2.84552  5.49172  4.29347    470 a - - -
          2.68618  4.42225  2.77519  2.73123  3.46354  2.40513  3.72494  3.29354  2.67741  2.69355  4.24690  2.90347  2.73739  3.18146  2.89801  2.37887  2.77519  2.98518  4.58477  3.61503
          0.03096  3.88632  4.60867  0.61958  0.77255  0.48576  0.95510
    456   2.76939  4.52464  3.37802  3.21891  4.21323  3.21136  4.29537  3.76201  3.27736  3.38742  4.43774  3.52431  0.80228  3.66571  3.52148  2.93727  3.21200  3.40583  5.39616  4.33402    471 p - - -
          2.68618  4.42225  2.77519  2.73123  3.46354  2.40513  3.72494  3.29354  2.67741  2.69355  4.24690  2.90347  2.73739  3.18146  2.89801  2.37887  2.77519  2.98518  4.58477  3.61503
          0.03096  3.88632  4.60867  0.61958  0.77255  0.48576  0.95510
    457   3.04185  4.45652  4.35564  3.97183  3.38335  4.08171  4.69727  1.06092  3.80025  1.96637  3.31637  4.21522  4.51144  4.14701  3.99522  3.57821  3.34070  1.84596  5.27716  4.01676    472 i - - -
          2.68618  4.42225  2.77519  2.73123  3.46354  2.40513  3.72494  3.29354  2.67741  2.69355  4.24690  2.90347  2.73739  3.18146  2.89801  2.37887  2.77519  2.98518  4.58477  3.61503
          0.03096  3.88632  4.60867  0.61958  0.77255  0.48576  0.95510
    458   2.41107  4.30856  3.27601  2.93166  3.74725  3.15429  3.95957  3.15380  2.86631  2.51795  3.87587  3.23478  3.79052  3.25803  3.17935  1.45857  2.81019  2.84338  5.20611  3.86533    473 s - - -
          2.68618  4.42225  2.77519  2.73123  3.46354  2.40513  3.72494  3.29354  2.67741  2.69355  4.24690  2.90347  2.73739  3.18146  2.89801  2.37887  2.77519  2.98518  4.58477  3.61503
          0.03096  3.88632  4.60867  0.61958  0.77255  0.48576  0.95510
    459   2.32156  4.24223  3.21818  3.03441  4.08997  2.97184  4.14397  3.61436  3.10911  3.33346  4.25827  3.25710  3.71175  3.45731  3.39485  1.07037  2.80269  3.14644  5.46131  4.17352    474 s - - -
          2.68618  4.42225  2.77519  2.73123  3.46354  2.40513  3.72494  3.29354  2.67741  2.69355  4.24690  2.90347  2.73739  3.18146  2.89801  2.37887  2.77519  2.98518  4.58477  3.61503
          0.03096  3.88632  4.60867  0.61958  0.77255  0.48576  0.95510
    460   2.58721  4.44007  3.29437  2.96190  3.72094  3.28561  3.99217  3.09240  2.87068  2.39618  3.83211  3.30804  1.53905  3.29355  3.17185  2.75559  2.95596  2.85670  5.19175  3.88961    475 p - - -
          2.68618  4.42225  2.77519  2.73123  3.46354  2.40513  3.72494  3.29354  2.67741  2.69355  4.24690  2.90347  2.73739  3.18146  2.89801  2.37887  2.77519  2.98518  4.58477  3.61503
          0.03096  3.88632  4.60867  0.61958  0.77255  0.48576  0.95510
    461   2.32156  4.24223  3.21818  3.03441  4.08997  2.97184  4.14397  3.61436  3.10911  3.33346  4.25827  3.25710  3.71175  3.45731  3.39485  1.07037  2.80269  3.14644  5.46131  4.17352    476 s - - -
          2.68618  4.42225  2.77519  2.73123  3.46354  2.40513  3.72494  3.29354  2.67741  2.69355  4.24690  2.90347  2.73739  3.18146  2.89801  2.37887  2.77519  2.98518  4.58477  3.61503
          0.03096  3.88632  4.60867  0.61958  0.77255  0.48576  0.95510
    462   2.76939  4.52464  3.37802  3.21891  4.21323  3.21136  4.29537  3.76201  3.27736  3.38742  4.43774  3.52431  0.80228  3.66571  3.52148  2.93727  3.21200  3.40583  5.39616  4.33402    477 p - - -
          2.68618  4.42225  2.77519  2.73123  3.46354  2.40513  3.72494  3.29354  2.67741  2.69355  4.24690  2.90347  2.73739  3.18146  2.89801  2.37887  2.77519  2.98518  4.58477  3.61503
          0.03096  3.88632  4.60867  0.61958  0.77255  0.48576  0.95510
    463   2.60160  0.91278  4.12406  3.86673  3.85471  3.22180  4.51075  3.00076  3.69369  2.91570  4.03737  3.85001  3.92986  4.03920  3.81567  2.87331  3.06951  2.74445  5.26810  4.14234    478 c - - -
          2.68618  4.42225  2.77519  2.73123  3.46354  2.40513  3.72494  3.29354  2.67741  2.69355  4.24690  2.90347  2.73739  3.18146  2.89801  2.37887  2.77519  2.98518  4.58477  3.61503
          0.03096  3.88632  4.60867  0.61958  0.77255  0.48576  0.95510
    464   2.82368  3.43870  4.25811  3.71840  1.88733  3.90056  4.08592  2.30901  3.58522  1.69642  3.12140  3.89389  4.26419  3.78440  3.75879  3.22789  3.07561  2.23254  4.55730  3.14577    479 l - - -
          2.68618  4.42225  2.77519  2.73123  3.46354  2.40513  3.72494  3.29354  2.67741  2.69355  4.24690  2.90347  2.73739  3.18146  2.89801  2.37887  2.77519  2.98518  4.58477  3.61503
          0.03096  3.88632  4.60867  0.61958  0.77255  0.48576  0.95510
    465   2.32156  4.24223  3.21818  3.03441  4.08997  2.97184  4.14397  3.61436  3.10911  3.33346  4.25827  3.25710  3.71175  3.45731  3.39485  1.07037  2.80269  3.14644  5.46131  4.17352    480 s - - -
          2.68618  4.42225  2.77519  2.73123  3.46354  2.40513  3.72494  3.29354  2.67741  2.69355  4.24690  2.90347  2.73739  3.18146  2.89801  2.37887  2.77519  2.98518  4.58477  3.61503
          0.03096  3.88632  4.60867  0.61958  0.77255  0.48576  0.95510
    466   2.76939  4.52464  3.37802  3.21891  4.21323  3.21136  4.29537  3.76201  3.27736  3.38742  4.43774  3.52431  0.80228  3.66571  3.52148  2.93727  3.21200  3.40583  5.39616  4.33402    481 p - - -
          2.68618  4.42225  2.77519  2.73123  3.46354  2.40513  3.72494  3.29354  2.67741  2.69355  4.24690  2.90347  2.73739  3.18146  2.89801  2.37887  2.77519  2.98518  4.58477  3.61503
          0.03096  3.88632  4.60867  0.61958  0.77255  0.48576  0.95510
    467   2.80246  5.04121  2.39164  1.27684  4.47421  2.70980  3.77221  3.93097  2.66327  3.51967  4.39526  2.81845  3.81616  2.95797  3.11926  2.77864  3.10912  3.55175  5.65778  4.30611    482 e - - -
          2.68618  4.42225  2.77519  2.73123  3.46354  2.40513  3.72494  3.29354  2.67741  2.69355  4.24690  2.90347  2.73739  3.18146  2.89801  2.37887  2.77519  2.98518  4.58477  3.61503
          0.03096  3.88632  4.60867  0.61958  0.77255  0.48576  0.95510
    468   1.30865  4.15293  3.63262  3.28849  3.86475  3.11281  4.23949  2.75871  3.22748  2.75683  3.81112  3.43911  3.80804  3.55921  3.50094  2.55847  2.77205  2.21615  5.40382  4.17111    483 a - - -
          2.68618  4.42225  2.77519  2.73123  3.46354  2.40513  3.72494  3.29354  2.67741  2.69355  4.24690  2.90347  2.73739  3.18146  2.89801  2.37887  2.77519  2.98518  4.58477  3.61503
          0.03096  3.88632  4.60867  0.61958  0.77255  0.48576  0.95510
    469   2.32156  4.24223  3.21818  3.03441  4.08997  2.97184  4.14397  3.61436  3.10911  3.33346  4.25827  3.25710  3.71175  3.45731  3.39485  1.07037  2.80269  3.14644  5.46131  4.17352    484 s - - -
          2.68618  4.42225  2.77519  2.73123  3.46354  2.40513  3.72494  3.29354  2.67741  2.69355  4.24690  2.90347  2.73739  3.18146  2.89801  2.37887  2.77519  2.98518  4.58477  3.61503
          0.03096  3.88632  4.60867  0.61958  0.77255  0.48576  0.95510
    470   2.76939  4.52464  3.37802  3.21891  4.21323  3.21136  4.29537  3.76201  3.27736  3.38742  4.43774  3.52431  0.80228  3.66571  3.52148  2.93727  3.21200  3.40583  5.39616  4.33402    485 p - - -
          2.68618  4.42225  2.77519  2.73123  3.46354  2.40513  3.72494  3.29354  2.67741  2.69355  4.24690  2.90347  2.73739  3.18146  2.89801  2.37887  2.77519  2.98518  4.58477  3.61503
          0.03096  3.88632  4.60867  0.61958  0.77255  0.48576  0.95510
    471   3.17063  4.62870  4.21178  3.85153  3.14071  3.99984  4.50291  2.34533  3.61915  0.85833  3.15903  4.12568  4.43271  3.98416  3.79302  3.57208  3.46419  2.38629  5.02520  3.75177    486 l - - -
          2.68618  4.42225  2.77519  2.73123  3.46354  2.40513  3.72494  3.29354  2.67741  2.69355  4.24690  2.90347  2.73739  3.18146  2.89801  2.37887  2.77519  2.98518  4.58477  3.61503
          0.03096  3.88632  4.60867  0.61958  0.77255  0.48576  0.95510
    472   2.79959  4.95318  2.83834  2.47862  3.89879  3.41914  2.31993  3.68486  2.26316  3.20746  4.09152  2.96840  3.87992  2.01737  2.58273  2.80541  3.03428  3.37050  5.18854  3.77289    487 q - - -
          2.68618  4.42225  2.77519  2.73123  3.46354  2.40513  3.72494  3.29354  2.67741  2.69355  4.24690  2.90347  2.73739  3.18146  2.89801  2.37887  2.77519  2.98518  4.58477  3.61503
          0.03096  3.88632  4.60867  0.61958  0.77255  0.48576  0.95510
    473   2.76939  4.52464  3.37802  3.21891  4.21323  3.21136  4.29537  3.76201  3.27736  3.38742  4.43774  3.52431  0.80228  3.66571  3.52148  2.93727  3.21200  3.40583  5.39616  4.33402    488 p - - -
          2.68618  4.42225  2.77519  2.73123  3.46354  2.40513  3.72494  3.29354  2.67741  2.69355  4.24690  2.90347  2.73739  3.18146  2.89801  2.37887  2.77519  2.98518  4.58477  3.61503
          0.03096  3.88632  4.60867  0.61958  0.77255  0.48576  0.95510
    474   2.91324  4.99595  3.24389  2.69420  4.33254  3.54160  3.60377  3.76625  1.97095  3.25020  4.14335  3.11628  3.95205  2.29949  1.46089  2.93146  3.11469  3.46169  5.34823  4.12375    489 r - - -
          2.68618  4.42225  2.77519  2.73123  3.46354  2.40513  3.72494  3.29354  2.67741  2.69355  4.24690  2.90347  2.73739  3.18146  2.89801  2.37887  2.77519  2.98518  4.58477  3.61503
          0.03096  3.88632  4.60867  0.61958  0.77255  0.48576  0.95510
    475   2.73463  4.73193  2.71550  2.60228  4.09759  3.19304  3.93173  3.81078  2.83648  3.45603  4.41107  1.13377  3.84550  3.20437  3.19173  2.80120  3.11686  3.43159  5.40190  4.04482    490 n - - -
          2.68618  4.42225  2.77519  2.73123  3.46354  2.40513  3.72494  3.29354  2.67741  2.69355  4.24690  2.90347  2.73739  3.18146  2.89801  2.37887  2.77519  2.98518  4.58477  3.61503
          0.03096  3.88632  4.60867  0.61958  0.77255  0.48576  0.95510
    476   3.04185  4.45652  4.35564  3.97183  3.38335  4.08171  4.69727  1.06092  3.80025  1.96637  3.31637  4.21522  4.51144  4.14701  3.99522  3.57821  3.34070  1.84596  5.27716  4.01676    491 i - - -
          2.68618  4.42225  2.77519  2.73123  3.46354  2.40513  3.72494  3.29354  2.67741  2.69355  4.24690  2.90347  2.73739  3.18146  2.89801  2.37887  2.77519  2.98518  4.58477  3.61503
          0.03096  3.88632  4.60867  0.61958  0.77255  0.48576  0.95510
    477   2.36104  4.36413  2.91197  2.70782  4.15908  3.01245  3.95047  3.68592  2.85407  3.34870  4.20282  2.63104  3.70343  3.19451  3.21056  1.36206  2.79460  3.21188  5.49374  4.16907    492 s - - -
          2.68618  4.42225  2.77519  2.73123  3.46354  2.40513  3.72494  3.29354  2.67741  2.69355  4.24690  2.90347  2.73739  3.18146  2.89801  2.37887  2.77519  2.98518  4.58477  3.61503
          0.03096  3.88632  4.60867  0.61958  0.77255  0.48576  0.95510
    478   2.76939  4.52464  3.37802  3.21891  4.21323  3.21136  4.29537  3.76201  3.27736  3.38742  4.43774  3.52431  0.80228  3.66571  3.52148  2.93727  3.21200  3.40583  5.39616  4.33402    493 p - - -
          2.68618  4.42225  2.77519  2.73123  3.46354  2.40513  3.72494  3.29354  2.67741  2.69355  4.24690  2.90347  2.73739  3.18146  2.89801  2.37887  2.77519  2.98518  4.58477  3.61503
          0.03096  3.88632  4.60867  0.61958  0.77255  0.48576  0.95510
    479   1.57905  4.12858  3.46110  3.13581  4.03999  2.99050  4.15292  3.13945  3.11294  3.03556  3.96753  3.30643  3.70571  3.44153  3.40693  2.43718  1.77488  2.76889  5.46402  4.24936    494 a - - -
          2.68618  4.42225  2.77519  2.73123  3.46354  2.40513  3.72494  3.29354  2.67741  2.69355  4.24690  2.90347  2.73739  3.18146  2.89801  2.37887  2.77519  2.98518  4.58477  3.61503
          0.03096  3.88632  4.60867  0.61958  0.77255  0.48576  0.95510
    480   3.19382  4.57788  4.48994  4.00471  1.84049  4.25837  4.19804  2.32596  3.86285  1.23673  3.01036  4.18039  4.53835  4.01377  4.01143  3.62034  3.43024  2.39960  4.49374  2.99970    495 l - - -
          2.68618  4.42225  2.77519  2.73123  3.46354  2.40513  3.72494  3.29354  2.67741  2.69355  4.24690  2.90347  2.73739  3.18146  2.89801  2.37887  2.77519  2.98518  4.58477  3.61503
          0.03096  3.88632  4.60867  0.61958  0.77255  0.48576  0.95510
    481   2.91619  5.38642  1.23366  1.90760  4.68275  3.17456  3.75447  4.18285  2.79003  3.73435  4.61901  2.66809  3.80939  2.93601  3.37139  2.81361  3.21613  3.78401  5.88409  4.41124    496 d - - -
          2.68618  4.42225  2.77519  2.73123  3.46354  2.40513  3.72494  3.29354  2.67741  2.69355  4.24690  2.90347  2.73739  3.18146  2.89801  2.37887  2.77519  2.98518  4.58477  3.61503
          0.03096  3.88632  4.60867  0.61958  0.77255  0.48576  0.95510
    482   2.96388  5.07821  2.49296  1.00584  4.42611  3.28276  3.87053  3.88275  2.75278  3.49756  4.47079  2.94030  3.88794  3.08578  3.16319  2.94475  3.26816  3.56509  5.59506  4.31710    497 e - - -
          2.68618  4.42225  2.77519  2.73123  3.46354  2.40513  3.72494  3.29354  2.67741  2.69355  4.24690  2.90347  2.73739  3.18146  2.89801  2.37887  2.77519  2.98518  4.58477  3.61503
          0.03096  3.88632  4.60867  0.61958  0.77255  0.48576  0.95510
    483   2.10983  4.24591  3.48689  3.00674  3.68485  3.29077  3.97821  2.74114  2.91743  2.61550  3.10053  3.32014  3.85135  3.26812  3.24442  2.65073  1.86979  2.49897  5.16857  3.93667    502 t - - -
          2.68618  4.42225  2.77519  2.73123  3.46354  2.40513  3.72494  3.29354  2.67741  2.69355  4.24690  2.90347  2.73739  3.18146  2.89801  2.37887  2.77519  2.98518  4.58477  3.61503
          0.03096  3.88632  4.60867  0.61958  0.77255  0.48576  0.95510
    484   2.96388  5.07821  2.49296  1.00584  4.42611  3.28276  3.87053  3.88275  2.75278  3.49756  4.47079  2.94030  3.88794  3.08578  3.16319  2.94475  3.26816  3.56509  5.59506  4.31710    503 e - - -
          2.68618  4.42225  2.77519  2.73123  3.46354  2.40513  3.72494  3.29354  2.67741  2.69355  4.24690  2.90347  2.73739  3.18146  2.89801  2.37887  2.77519  2.98518  4.58477  3.61503
          0.03096  3.88632  4.60867  0.61958  0.77255  0.48576  0.95510
    485   2.41988  4.26504  3.44008  3.19253  3.98081  3.10391  4.20883  3.10962  3.13578  2.97262  4.02212  3.39981  3.80869  3.52987  3.39391  2.62128  1.14865  2.80312  5.41739  4.19739    504 t - - -
          2.68618  4.42225  2.77519  2.73123  3.46354  2.40513  3.72494  3.29354  2.67741  2.69355  4.24690  2.90347  2.73739  3.18146  2.89801  2.37887  2.77519  2.98518  4.58477  3.61503
          0.03096  3.88632  4.60867  0.61958  0.77255  0.48576  0.95510
    486   2.08679  4.22581  3.23265  2.89772  4.08016  3.01730  4.00437  3.36382  2.91046  3.11369  3.99499  3.17715  1.93704  3.25213  3.24927  2.44558  2.21236  2.95672  5.44267  4.20202    505 p - - -
          2.68618  4.42225  2.77519  2.73123  3.46354  2.40513  3.72494  3.29354  2.67741  2.69355  4.24690  2.90347  2.73739  3.18146  2.89801  2.37887  2.77519  2.98518  4.58477  3.61503
          0.03096  3.88632  4.60867  0.61958  0.77255  0.48576  0.95510
    487   3.04185  4.45652  4.35564  3.97183  3.38335  4.08171  4.69727  1.06092  3.80025  1.96637  3.31637  4.21522  4.51144  4.14701  3.99522  3.57821  3.34070  1.84596  5.27716  4.01676    506 i - - -
          2.68618  4.42225  2.77519  2.73123  3.46354  2.40513  3.72494  3.29354  2.67741  2.69355  4.24690  2.90347  2.73739  3.18146  2.89801  2.37887  2.77519  2.98518  4.58477  3.61503
          0.03096  3.88632  4.60867  0.61958  0.77255  0.48576  0.95510
    488   3.27575  4.67339  4.25773  3.97471  0.98933  3.96256  3.88302  2.79757  3.88136  2.16435  3.52558  4.03468  4.42072  4.04548  3.99767  3.54506  3.57683  2.78931  4.12772  2.49289    507 f - - -
          2.68618  4.42225  2.77519  2.73123  3.46354  2.40513  3.72494  3.29354  2.67741  2.69355  4.24690  2.90347  2.73739  3.18146  2.89801  2.37887  2.77519  2.98518  4.58477  3.61503
          0.03096  3.88632  4.60867  0.61958  0.77255  0.48576  0.95510
    489   2.32156  4.24223  3.21818  3.03441  4.08997  2.97184  4.14397  3.61436  3.10911  3.33346  4.25827  3.25710  3.71175  3.45731  3.39485  1.07037  2.80269  3.14644  5.46131  4.17352    508 s - - -
          2.68618  4.42225  2.77519  2.73123  3.46354  2.40513  3.72494  3.29354  2.67741  2.69355  4.24690  2.90347  2.73739  3.18146  2.89801  2.37887  2.77519  2.98518  4.58477  3.61503
          0.03096  3.88632  4.60867  0.61958  0.77255  0.48576  0.95510
    490   3.27575  4.67339  4.25773  3.97471  0.98933  3.96256  3.88302  2.79757  3.88136  2.16435  3.52558  4.03468  4.42072  4.04548  3.99767  3.54506  3.57683  2.78931  4.12772  2.49289    509 f - - -
          2.68618  4.42225  2.77519  2.73123  3.46354  2.40513  3.72494  3.29354  2.67741  2.69355  4.24690  2.90347  2.73739  3.18146  2.89801  2.37887  2.77519  2.98518  4.58477  3.61503
          0.03096  3.88632  4.60867  0.61958  0.77255  0.48576  0.95510
    491   2.68180  4.45606  3.35843  3.25949  4.40192  0.70805  4.37909  4.00474  3.44267  3.65718  4.63290  3.52269  3.84765  3.76570  3.67736  2.85408  3.16411  3.53038  5.49358  4.50422    510 g - - -
          2.68618  4.42225  2.77519  2.73123  3.46354  2.40513  3.72494  3.29354  2.67741  2.69355  4.24690  2.90347  2.73739  3.18146  2.89801  2.37887  2.77519  2.98518  4.58477  3.61503
          0.03096  3.88632  4.60867  0.61958  0.77255  0.48576  0.95510
    492   2.41988  4.26504  3.44008  3.19253  3.98081  3.10391  4.20883  3.10962  3.13578  2.97262  4.02212  3.39981  3.80869  3.52987  3.39391  2.62128  1.14865  2.80312  5.41739  4.19739    511 t - - -
          2.68618  4.42225  2.77519  2.73123  3.46354  2.40513  3.72494  3.29354  2.67741  2.69355  4.24690  2.90347  2.73739  3.18146  2.89801  2.37887  2.77519  2.98518  4.58477  3.61503
          0.03096  3.88632  4.60867  0.61958  0.77255  0.48576  0.95510
    493   2.98450  4.94918  3.16144  2.78010  4.33877  3.47265  3.76645  3.76887  1.01949  3.33084  4.29139  3.20402  3.97188  2.95703  2.43371  3.02549  3.23666  3.47582  5.38761  4.20230    512 k - - -
          2.68618  4.42225  2.77519  2.73123  3.46354  2.40513  3.72494  3.29354  2.67741  2.69355  4.24690  2.90347  2.73739  3.18146  2.89801  2.37887  2.77519  2.98518  4.58477  3.61503
          0.03096  3.88632  4.60867  0.61958  0.77255  0.48576  0.95510
    494   2.94923  5.03370  3.25211  2.70715  4.43782  3.55083  3.60677  3.81899  1.24006  3.31101  4.19788  3.12569  3.96330  2.75662  2.00771  2.96084  3.14622  3.50772  5.38711  4.18895    513 k - - -
          2.68618  4.42225  2.77519  2.73123  3.46354  2.40513  3.72494  3.29354  2.67741  2.69355  4.24690  2.90347  2.73739  3.18146  2.89801  2.37887  2.77519  2.98518  4.58477  3.61503
          0.03096  3.88632  4.60867  0.61958  0.77255  0.48576  0.95510
    495   2.38511  4.33125  3.07715  2.80789  4.03429  3.08254  3.95750  3.36028  2.82756  3.13089  4.02922  2.70854  3.74414  3.21186  3.15547  2.53493  1.48539  2.98321  5.39917  4.11514    514 t - - -
          2.68618  4.42225  2.77519  2.73123  3.46354  2.40513  3.72494  3.29354  2.67741  2.69355  4.24690  2.90347  2.73739  3.18146  2.89801  2.37887  2.77519  2.98518  4.58477  3.61503
          0.03096  3.88632  4.60867  0.61958  0.77255  0.48576  0.95510
    496   2.28887  4.26491  3.10651  2.83377  4.16824  2.98281  4.00053  3.61765  2.91272  3.28592  4.13719  3.13174  2.34065  3.24518  3.26037  1.52416  2.73344  3.13922  5.49667  4.22835    515 s - - -
          2.68618  4.42225  2.77519  2.73123  3.46354  2.40513  3.72494  3.29354  2.67741  2.69355  4.24690  2.90347  2.73739  3.18146  2.89801  2.37887  2.77519  2.98518  4.58477  3.61503
          0.03096  3.88632  4.60867  0.61958  0.77255  0.48576  0.95510
    497   2.89140  4.87786  2.91172  2.66647  4.04831  3.37497  3.82497  3.68100  2.48625  3.18199  4.20927  3.12640  3.92850  1.20962  2.77024  2.93847  3.18826  3.40975  5.31777  4.01237    516 q - - -
          2.68618  4.42225  2.77519  2.73123  3.46354  2.40513  3.72494  3.29354  2.67741  2.69355  4.24690  2.90347  2.73739  3.18146  2.89801  2.37887  2.77519  2.98518  4.58477  3.61503
          0.03096  3.88632  4.60867  0.61958  0.77255  0.48576  0.95510
    498   2.64914  4.68146  2.64987  2.21576  4.33230  1.36564  3.90864  3.77791  2.81293  3.42307  4.31360  2.98981  3.79896  3.13569  3.20449  2.71769  3.02369  3.37874  5.55821  4.29493    517 g - - -
          2.68618  4.42225  2.77519  2.73123  3.46354  2.40513  3.72494  3.29354  2.67741  2.69355  4.24690  2.90347  2.73739  3.18146  2.89801  2.37887  2.77519  2.98518  4.58477  3.61503
          0.03096  3.88632  4.60867  0.61958  0.77255  0.48576  0.95510
    499   2.32214  4.23397  3.28210  2.97403  4.03180  3.04417  4.05010  3.29722  2.95497  3.06511  3.98984  3.23496  3.00791  3.32093  3.26475  2.49724  1.41556  2.92141  5.41413  4.18098    518 t - - -
          2.68618  4.42225  2.77519  2.73123  3.46354  2.40513  3.72494  3.29354  2.67741  2.69355  4.24690  2.90347  2.73739  3.18146  2.89801  2.37887  2.77519  2.98518  4.58477  3.61503
          0.03096  3.88632  4.60867  0.61958  0.77255  0.48576  0.95510
    500   2.64133  4.68207  3.03917  2.61549  4.12623  3.34263  3.71001  3.42589  1.77161  3.09749  3.98479  3.05528  3.84337  2.89030  2.62485  2.71806  2.05973  3.11231  5.34818  4.08172    519 k - - -
          2.68618  4.42225  2.77519  2.73123  3.46354  2.40513  3.72494  3.29354  2.67741  2.69355  4.24690  2.90347  2.73739  3.18146  2.89801  2.37887  2.77519  2.98518  4.58477  3.61503
          0.03096  3.88632  4.60867  0.61958  0.77255  0.48576  0.95510
    501   2.25777  4.21249  3.08415  2.93028  4.28547  1.32359  4.13537  3.76844  3.11715  3.45689  4.30944  3.17318  3.66228  3.41443  3.43312  2.12122  2.74640  3.21946  5.60778  4.36156    520 g - - -
          2.68618  4.42225  2.77519  2.73123  3.46354  2.40513  3.72494  3.29354  2.67741  2.69355  4.24690  2.90347  2.73739  3.18146  2.89801  2.37887  2.77519  2.98518  4.58477  3.61503
          0.03096  3.88632  4.60867  0.61958  0.77255  0.48576  0.95510
    502   2.82062  5.09629  2.54352  2.00420  4.38105  3.32688  3.65813  3.83654  2.34911  3.36932  4.24153  2.84709  3.84371  1.72580  2.71637  2.78923  3.07079  3.49526  5.53352  4.18531    521 q - - -
          2.68618  4.42225  2.77519  2.73123  3.46354  2.40513  3.72494  3.29354  2.67741  2.69355  4.24690  2.90347  2.73739  3.18146  2.89801  2.37887  2.77519  2.98518  4.58477  3.61503
          0.03096  3.88632  4.60867  0.61958  0.77255  0.48576  0.95510
    503   1.29247  4.15133  3.62488  3.28607  3.87402  3.10302  4.23968  2.78016  3.22637  2.77080  3.82329  3.43411  3.80185  3.55890  3.49899  2.55074  2.76908  2.24941  5.40974  4.17635    522 a - - -
          2.68618  4.42225  2.77519  2.73123  3.46354  2.40513  3.72494  3.29354  2.67741  2.69355  4.24690  2.90347  2.73739  3.18146  2.89801  2.37887  2.77519  2.98518  4.58477  3.61503
          0.03096  3.88632  4.60867  0.61958  0.77255  0.48576  0.95510
    504   2.32156  4.24223  3.21818  3.03441  4.08997  2.97184  4.14397  3.61436  3.10911  3.33346  4.25827  3.25710  3.71175  3.45731  3.39485  1.07037  2.80269  3.14644  5.46131  4.17352    523 s - - -
          2.68618  4.42225  2.77519  2.73123  3.46354  2.40513  3.72494  3.29354  2.67741  2.69355  4.24690  2.90347  2.73739  3.18146  2.89801  2.37887  2.77519  2.98518  4.58477  3.61503
          0.03096  3.88632  4.60867  0.61958  0.77255  0.48576  0.95510
    505   2.85617  5.26506  1.25780  2.11525  4.58454  3.15846  3.76091  4.15328  2.79531  3.70982  4.58694  2.38777  3.79842  2.94895  3.36441  2.77791  3.17259  3.73835  5.82345  4.34332    524 d - - -
          2.68618  4.42225  2.77519  2.73123  3.46354  2.40513  3.72494  3.29354  2.67741  2.69355  4.24690  2.90347  2.73739  3.18146  2.89801  2.37887  2.77519  2.98518  4.58477  3.61503
          0.18123  3.88632  1.92942  0.61958  0.77255  0.48576  0.95510
    506   2.57622  4.25462  3.67342  3.22583  3.50289  3.49463  4.13823  1.90932  3.09253  2.27060  3.42546  3.52461  4.01733  3.46693  3.37910  2.87679  2.12827  2.08098  5.15210  3.90468    525 i - - -
          2.68618  4.42225  2.77519  2.73123  3.46354  2.40513  3.72494  3.29354  2.67741  2.69355  4.24690  2.90347  2.73739  3.18146  2.89801  2.37887  2.77519  2.98518  4.58477  3.61503
          0.03589  3.74099  4.46333  0.61958  0.77255  0.60376  0.79131
    507   2.84778  4.91697  2.44905  1.22978  4.24826  3.19514  3.77780  3.67596  2.64218  3.31713  4.30270  2.87410  3.79517  3.00002  3.03280  2.84750  3.15300  3.37565  5.44547  4.17374    526 e - - -
          2.68618  4.42225  2.77519  2.73123  3.46354  2.40513  3.72494  3.29354  2.67741  2.69355  4.24690  2.90347  2.73739  3.18146  2.89801  2.37887  2.77519  2.98518  4.58477  3.61503
          0.03589  3.74099  4.46333  0.61958  0.77255  0.41847  1.07310
    508   2.97265  5.07099  3.35572  2.73106  4.49550  3.59290  3.57857  3.85534  1.39431  3.32376  4.19907  3.13999  3.97550  2.71959  1.68425  2.97714  3.15080  3.54217  5.38693  4.20568    527 k - - -
          2.68618  4.42225  2.77519  2.73123  3.46354  2.40513  3.72494  3.29354  2.67741  2.69355  4.24690  2.90347  2.73739  3.18146  2.89801  2.37887  2.77519  2.98518  4.58477  3.61503
          0.03096  3.88632  4.60867  0.61958  0.77255  0.48576  0.95510
    509   3.02078  4.85928  3.51281  3.02076  4.21736  3.50635  3.83383  3.75989  2.24229  3.27328  4.27294  3.37953  4.00811  3.05332  0.95744  3.10418  3.28569  3.48319  5.29469  4.14154    528 r - - -
          2.68618  4.42225  2.77519  2.73123  3.46354  2.40513  3.72494  3.29354  2.67741  2.69355  4.24690  2.90347  2.73739  3.18146  2.89801  2.37887  2.77519  2.98518  4.58477  3.61503
          0.03096  3.88632  4.60867  0.61958  0.77255  0.48576  0.95510
    510   3.17063  4.62870  4.21178  3.85153  3.14071  3.99984  4.50291  2.34533  3.61915  0.85833  3.15903  4.12568  4.43271  3.98416  3.79302  3.57208  3.46419  2.38629  5.02520  3.75177    529 l - - -
          2.68618  4.42225  2.77519  2.73123  3.46354  2.40513  3.72494  3.29354  2.67741  2.69355  4.24690  2.90347  2.73739  3.18146  2.89801  2.37887  2.77519  2.98518  4.58477  3.61503
          0.03096  3.88632  4.60867  0.61958  0.77255  0.48576  0.95510
    511   2.65918  4.67262  2.89916  2.59229  3.81437  3.29661  2.71338  3.54465  2.56557  3.13455  4.03380  3.04653  1.82054  3.00244  2.91506  2.73290  2.96704  3.21662  5.16830  3.78199    530 p - - -
          2.68618  4.42225  2.77519  2.73123  3.46354  2.40513  3.72494  3.29354  2.67741  2.69355  4.24690  2.90347  2.73739  3.18146  2.89801  2.37887  2.77519  2.98518  4.58477  3.61503
          0.03096  3.88632  4.60867  0.61958  0.77255  0.48576  0.95510
    512   2.91619  5.38642  1.23366  1.90760  4.68275  3.17456  3.75447  4.18285  2.79003  3.73435  4.61901  2.66809  3.80939  2.93601  3.37139  2.81361  3.21613  3.78401  5.88409  4.41124    531 d - - -
          2.68618  4.42225  2.77519  2.73123  3.46354  2.40513  3.72494  3.29354  2.67741  2.69355  4.24690  2.90347  2.73739  3.18146  2.89801  2.37887  2.77519  2.98518  4.58477  3.61503
          0.03096  3.88632  4.60867  0.61958  0.77255  0.48576  0.95510
    513   3.27575  4.67339  4.25773  3.97471  0.98933  3.96256  3.88302  2.79757  3.88136  2.16435  3.52558  4.03468  4.42072  4.04548  3.99767  3.54506  3.57683  2.78931  4.12772  2.49289    532 f - - -
          2.68618  4.42225  2.77519  2.73123  3.46354  2.40513  3.72494  3.29354  2.67741  2.69355  4.24690  2.90347  2.73739  3.18146  2.89801  2.37887  2.77519  2.98518  4.58477  3.61503
          0.03096  3.88632  4.60867  0.61958  0.77255  0.48576  0.95510
    514   3.17063  4.62870  4.21178  3.85153  3.14071  3.99984  4.50291  2.34533  3.61915  0.85833  3.15903  4.12568  4.43271  3.98416  3.79302  3.57208  3.46419  2.38629  5.02520  3.75177    533 l - - -
          2.68618  4.42225  2.77519  2.73123  3.46354  2.40513  3.72494  3.29354  2.67741  2.69355  4.24690  2.90347  2.73739  3.18146  2.89801  2.37887  2.77519  2.98518  4.58477  3.61503
          0.03096  3.88632  4.60867  0.61958  0.77255  0.48576  0.95510
    515   2.84529  5.17693  2.37266  1.37447  4.45061  3.26930  3.69121  3.92273  2.49019  3.46049  4.34256  2.78037  3.83017  2.54632  2.91193  2.79241  3.11292  3.57001  5.63346  4.24412    534 e - - -
          2.68618  4.42225  2.77519  2.73123  3.46354  2.40513  3.72494  3.29354  2.67741  2.69355  4.24690  2.90347  2.73739  3.18146  2.89801  2.37887  2.77519  2.98518  4.58477  3.61503
          0.03096  3.88632  4.60867  0.61958  0.77255  0.48576  0.95510
    516   2.98450  4.94918  3.16144  2.78010  4.33877  3.47265  3.76645  3.76887  1.01949  3.33084  4.29139  3.20402  3.97188  2.95703  2.43371  3.02549  3.23666  3.47582  5.38761  4.20230    535 k - - -
          2.68618  4.42225  2.77519  2.73123  3.46354  2.40513  3.72494  3.29354  2.67741  2.69355  4.24690  2.90347  2.73739  3.18146  2.89801  2.37887  2.77519  2.98518  4.58477  3.61503
          0.03096  3.88632  4.60867  0.61958  0.77255  0.48576  0.95510
    517   2.98450  4.94918  3.16144  2.78010  4.33877  3.47265  3.76645  3.76887  1.01949  3.33084  4.29139  3.20402  3.97188  2.95703  2.43371  3.02549  3.23666  3.47582  5.38761  4.20230    536 k - - -
          2.68618  4.42225  2.77519  2.73123  3.46354  2.40513  3.72494  3.29354  2.67741  2.69355  4.24690  2.90347  2.73739  3.18146  2.89801  2.37887  2.77519  2.98518  4.58477  3.61503
          0.03096  3.88632  4.60867  0.61958  0.77255  0.48576  0.95510
    518   2.70553  4.91904  2.81140  2.12675  4.28219  2.68792  3.61976  3.69713  2.25289  3.25064  4.08219  2.91995  3.82371  2.77006  1.97094  2.71313  2.94941  3.34862  5.41938  4.11346    537 r - - -
          2.68618  4.42225  2.77519  2.73123  3.46354  2.40513  3.72494  3.29354  2.67741  2.69355  4.24690  2.90347  2.73739  3.18146  2.89801  2.37887  2.77519  2.98518  4.58477  3.61503
          0.03096  3.88632  4.60867  0.61958  0.77255  0.48576  0.95510
    519   3.00421  5.13505  0.89840  2.34310  4.51385  3.22092  3.94285  4.10511  3.02952  3.71090  4.68915  2.90023  3.87467  3.18190  3.54775  2.96489  3.34302  3.74277  5.67979  4.38425    538 d - - -
          2.68618  4.42225  2.77519  2.73123  3.46354  2.40513  3.72494  3.29354  2.67741  2.69355  4.24690  2.90347  2.73739  3.18146  2.89801  2.37887  2.77519  2.98518  4.58477  3.61503
          0.03096  3.88632  4.60867  0.61958  0.77255  0.48576  0.95510
    520   2.81065  4.52220  3.45481  3.11381  2.60155  3.56794  3.64208  3.14277  3.02927  2.74318  3.78365  3.39994  4.06601  3.37710  3.30204  2.58244  3.11172  2.92407  4.21328  1.44539    539 y - - -
          2.68618  4.42225  2.77519  2.73123  3.46354  2.40513  3.72494  3.29354  2.67741  2.69355  4.24690  2.90347  2.73739  3.18146  2.89801  2.37887  2.77519  2.98518  4.58477  3.61503
          0.03096  3.88632  4.60867  0.61958  0.77255  0.48576  0.95510
    521   2.32156  4.24223  3.21818  3.03441  4.08997  2.97184  4.14397  3.61436  3.10911  3.33346  4.25827  3.25710  3.71175  3.45731  3.39485  1.07037  2.80269  3.14644  5.46131  4.17352    540 s - - -
          2.68618  4.42225  2.77519  2.73123  3.46354  2.40513  3.72494  3.29354  2.67741  2.69355  4.24690  2.90347  2.73739  3.18146  2.89801  2.37887  2.77519  2.98518  4.58477  3.61503
          0.03096  3.88632  4.60867  0.61958  0.77255  0.48576  0.95510
    522   3.27575  4.67339  4.25773  3.97471  0.98933  3.96256  3.88302  2.79757  3.88136  2.16435  3.52558  4.03468  4.42072  4.04548  3.99767  3.54506  3.57683  2.78931  4.12772  2.49289    541 f - - -
          2.68618  4.42225  2.77519  2.73123  3.46354  2.40513  3.72494  3.29354  2.67741  2.69355  4.24690  2.90347  2.73739  3.18146  2.89801  2.37887  2.77519  2.98518  4.58477  3.61503
          0.03096  3.88632  4.60867  0.61958  0.77255  0.48576  0.95510
    523   2.66350  4.67701  3.13259  2.70905  4.22712  2.24761  3.75936  3.67430  2.33691  3.25507  4.12478  3.12005  3.84420  2.94805  1.60916  2.74356  2.97368  3.30975  5.37337  4.14606    542 r - - -
          2.68618  4.42225  2.77519  2.73123  3.46354  2.40513  3.72494  3.29354  2.67741  2.69355  4.24690  2.90347  2.73739  3.18146  2.89801  2.37887  2.77519  2.98518  4.58477  3.61503
          0.03096  3.88632  4.60867  0.61958  0.77255  0.48576  0.95510
    524   2.97200  5.01088  3.37522  2.77655  4.41597  3.58142  3.60805  3.79279  1.76577  3.28593  4.18093  3.17190  3.98388  2.76132  1.32479  2.99521  3.16327  3.49162  5.36050  4.17977    543 r - - -
          2.68618  4.42225  2.77519  2.73123  3.46354  2.40513  3.72494  3.29354  2.67741  2.69355  4.24690  2.90347  2.73739  3.18146  2.89801  2.37887  2.77519  2.98518  4.58477  3.61503
          0.03096  3.88632  4.60867  0.61958  0.77255  0.48576  0.95510
    525   2.96388  5.07821  2.49296  1.00584  4.42611  3.28276  3.87053  3.88275  2.75278  3.49756  4.47079  2.94030  3.88794  3.08578  3.16319  2.94475  3.26816  3.56509  5.59506  4.31710    544 e - - -
          2.68618  4.42225  2.77519  2.73123  3.46354  2.40513  3.72494  3.29354  2.67741  2.69355  4.24690  2.90347  2.73739  3.18146  2.89801  2.37887  2.77519  2.98518  4.58477  3.61503
          0.03096  3.88632  4.60867  0.61958  0.77255  0.48576  0.95510
    526   2.32156  4.24223  3.21818  3.03441  4.08997  2.97184  4.14397  3.61436  3.10911  3.33346  4.25827  3.25710  3.71175  3.45731  3.39485  1.07037  2.80269  3.14644  5.46131  4.17352    545 s - - -
          2.68618  4.42225  2.77519  2.73123  3.46354  2.40513  3.72494  3.29354  2.67741  2.69355  4.24690  2.90347  2.73739  3.18146  2.89801  2.37887  2.77519  2.98518  4.58477  3.61503
          0.03096  3.88632  4.60867  0.61958  0.77255  0.48576  0.95510
    527   2.32156  4.24223  3.21818  3.03441  4.08997  2.97184  4.14397  3.61436  3.10911  3.33346  4.25827  3.25710  3.71175  3.45731  3.39485  1.07037  2.80269  3.14644  5.46131  4.17352    546 s - - -
          2.68618  4.42225  2.77519  2.73123  3.46354  2.40513  3.72494  3.29354  2.67741  2.69355  4.24690  2.90347  2.73739  3.18146  2.89801  2.37887  2.77519  2.98518  4.58477  3.61503
          0.03096  3.88632  4.60867  0.61958  0.77255  0.48576  0.95510
    528   1.46123  4.20437  3.26425  2.96885  4.10261  2.99112  4.07012  3.40315  3.00726  3.15226  4.04913  3.21629  2.26451  3.33593  3.33130  2.44572  2.72470  2.98307  5.46956  4.23953    547 a - - -
          2.68618  4.42225  2.77519  2.73123  3.46354  2.40513  3.72494  3.29354  2.67741  2.69355  4.24690  2.90347  2.73739  3.18146  2.89801  2.37887  2.77519  2.98518  4.58477  3.61503
          0.03096  3.88632  4.60867  0.61958  0.77255  0.48576  0.95510
    529   2.96388  5.07821  2.49296  1.00584  4.42611  3.28276  3.87053  3.88275  2.75278  3.49756  4.47079  2.94030  3.88794  3.08578  3.16319  2.94475  3.26816  3.56509  5.59506  4.31710    548 e - - -
          2.68618  4.42225  2.77519  2.73123  3.46354  2.40513  3.72494  3.29354  2.67741  2.69355  4.24690  2.90347  2.73739  3.18146  2.89801  2.37887  2.77519  2.98518  4.58477  3.61503
          0.03096  3.88632  4.60867  0.61958  0.77255  0.48576  0.95510
    530   2.64392  4.70671  2.81411  2.53353  4.11135  3.26117  3.76516  3.59444  2.51431  3.17449  4.07947  2.99866  1.87762  2.33371  2.86421  2.70674  2.95943  3.25625  5.38283  4.07296    549 p - - -
          2.68618  4.42225  2.77519  2.73123  3.46354  2.40513  3.72494  3.29354  2.67741  2.69355  4.24690  2.90347  2.73739  3.18146  2.89801  2.37887  2.77519  2.98518  4.58477  3.61503
          0.03096  3.88632  4.60867  0.61958  0.77255  0.48576  0.95510
    531   2.78692  5.24066  1.85892  2.13130  4.54398  3.21768  3.66883  4.03703  2.35648  3.56101  4.38807  1.93014  3.78343  2.82454  3.09394  2.71518  3.05947  3.63463  5.72480  4.27944    550 d - - -
          2.68618  4.42225  2.77519  2.73123  3.46354  2.40513  3.72494  3.29354  2.67741  2.69355  4.24690  2.90347  2.73739  3.18146  2.89801  2.37887  2.77519  2.98518  4.58477  3.61503
          0.03096  3.88632  4.60867  0.61958  0.77255  0.48576  0.95510
    532   2.96388  5.07821  2.49296  1.00584  4.42611  3.28276  3.87053  3.88275  2.75278  3.49756  4.47079  2.94030  3.88794  3.08578  3.16319  2.94475  3.26816  3.56509  5.59506  4.31710    551 e - - -
          2.68618  4.42225  2.77519  2.73123  3.46354  2.40513  3.72494  3.29354  2.67741  2.69355  4.24690  2.90347  2.73739  3.18146  2.89801  2.37887  2.77519  2.98518  4.58477  3.61503
          0.03096  3.88632  4.60867  0.61958  0.77255  0.48576  0.95510
    533   2.91504  5.39445  1.24951  1.88440  4.68859  3.17438  3.75057  4.18921  2.78457  3.73676  4.61873  2.66442  3.80807  2.93077  3.36724  2.81089  3.21371  3.78864  5.88821  4.41229    552 d - - -
          2.68618  4.42225  2.77519  2.73123  3.46354  2.40513  3.72494  3.29354  2.67741  2.69355  4.24690  2.90347  2.73739  3.18146  2.89801  2.37887  2.77519  2.98518  4.58477  3.61503
          0.03096  3.88632  4.60867  0.61958  0.77255  0.48576  0.95510
    534   3.17063  4.62870  4.21178  3.85153  3.14071  3.99984  4.50291  2.34533  3.61915  0.85833  3.15903  4.12568  4.43271  3.98416  3.79302  3.57208  3.46419  2.38629  5.02520  3.75177    553 l - - -
          2.68618  4.42225  2.77519  2.73123  3.46354  2.40513  3.72494  3.29354  2.67741  2.69355  4.24690  2.90347  2.73739  3.18146  2.89801  2.37887  2.77519  2.98518  4.58477  3.61503
          0.03096  3.88632  4.60867  0.61958  0.77255  0.48576  0.95510
    535   2.81895  4.35754  4.14461  3.80800  3.56002  3.73835  4.60726  2.04909  3.67600  2.24453  3.52289  3.99565  4.29797  4.03472  3.88719  3.24262  3.18008  1.00761  5.34685  4.07941    554 v - - -
          2.68618  4.42225  2.77519  2.73123  3.46354  2.40513  3.72494  3.29354  2.67741  2.69355  4.24690  2.90347  2.73739  3.18146  2.89801  2.37887  2.77519  2.98518  4.58477  3.61503
          0.03096  3.88632  4.60867  0.61958  0.77255  0.48576  0.95510
    536   3.17063  4.62870  4.21178  3.85153  3.14071  3.99984  4.50291  2.34533  3.61915  0.85833  3.15903  4.12568  4.43271  3.98416  3.79302  3.57208  3.46419  2.38629  5.02520  3.75177    557 l - - -
          2.68618  4.42225  2.77519  2.73123  3.46354  2.40513  3.72494  3.29354  2.67741  2.69355  4.24690  2.90347  2.73739  3.18146  2.89801  2.37887  2.77519  2.98518  4.58477  3.61503
          0.03096  3.88632  4.60867  0.61958  0.77255  0.48576  0.95510
    537   2.32156  4.24223  3.21818  3.03441  4.08997  2.97184  4.14397  3.61436  3.10911  3.33346  4.25827  3.25710  3.71175  3.45731  3.39485  1.07037  2.80269  3.14644  5.46131  4.17352    558 s - - -
          2.68618  4.42225  2.77519  2.73123  3.46354  2.40513  3.72494  3.29354  2.67741  2.69355  4.24690  2.90347  2.73739  3.18146  2.89801  2.37887  2.77519  2.98518  4.58477  3.61503
          0.03096  3.88632  4.60867  0.61958  0.77255  0.48576  0.95510
    538   3.00421  5.13505  0.89840  2.34310  4.51385  3.22092  3.94285  4.10511  3.02952  3.71090  4.68915  2.90023  3.87467  3.18190  3.54775  2.96489  3.34302  3.74277  5.67979  4.38425    559 d - - -
          2.68618  4.42225  2.77519  2.73123  3.46354  2.40513  3.72494  3.29354  2.67741  2.69355  4.24690  2.90347  2.73739  3.18146  2.89801  2.37887  2.77519  2.98518  4.58477  3.61503
          0.03096  3.88632  4.60867  0.61958  0.77255  0.48576  0.95510
    539   2.47928  4.49911  3.01938  2.64586  4.07996  3.18915  3.78590  3.51087  2.53067  3.14064  3.99645  3.05262  1.97045  2.98936  2.56196  2.35592  2.82684  3.13348  5.35789  4.07448    560 p - - -
          2.68618  4.42225  2.77519  2.73123  3.46354  2.40513  3.72494  3.29354  2.67741  2.69355  4.24690  2.90347  2.73739  3.18146  2.89801  2.37887  2.77519  2.98518  4.58477  3.61503
          0.03096  3.88632  4.60867  0.61958  0.77255  0.48576  0.95510
    540   2.32156  4.24223  3.21818  3.03441  4.08997  2.97184  4.14397  3.61436  3.10911  3.33346  4.25827  3.25710  3.71175  3.45731  3.39485  1.07037  2.80269  3.14644  5.46131  4.17352    561 s - - -
          2.68618  4.42225  2.77519  2.73123  3.46354  2.40513  3.72494  3.29354  2.67741  2.69355  4.24690  2.90347  2.73739  3.18146  2.89801  2.37887  2.77519  2.98518  4.58477  3.61503
          0.03096  3.88632  4.60867  0.61958  0.77255  0.48576  0.95510
    541   2.32156  4.24223  3.21818  3.03441  4.08997  2.97184  4.14397  3.61436  3.10911  3.33346  4.25827  3.25710  3.71175  3.45731  3.39485  1.07037  2.80269  3.14644  5.46131  4.17352    562 s - - -
          2.68618  4.42225  2.77519  2.73123  3.46354  2.40513  3.72494  3.29354  2.67741  2.69355  4.24690  2.90347  2.73739  3.18146  2.89801  2.37887  2.77519  2.98518  4.58477  3.61503
          0.03096  3.88632  4.60867  0.61958  0.77255  0.48576  0.95510
    542   3.00421  5.13505  0.89840  2.34310  4.51385  3.22092  3.94285  4.10511  3.02952  3.71090  4.68915  2.90023  3.87467  3.18190  3.54775  2.96489  3.34302  3.74277  5.67979  4.38425    563 d - - -
          2.68618  4.42225  2.77519  2.73123  3.46354  2.40513  3.72494  3.29354  2.67741  2.69355  4.24690  2.90347  2.73739  3.18146  2.89801  2.37887  2.77519  2.98518  4.58477  3.61503
          0.03096  3.88632  4.60867  0.61958  0.77255  0.48576  0.95510
    543   2.96388  5.07821  2.49296  1.00584  4.42611  3.28276  3.87053  3.88275  2.75278  3.49756  4.47079  2.94030  3.88794  3.08578  3.16319  2.94475  3.26816  3.56509  5.59506  4.31710    564 e - - -
          2.68618  4.42225  2.77519  2.73123  3.46354  2.40513  3.72494  3.29354  2.67741  2.69355  4.24690  2.90347  2.73739  3.18146  2.89801  2.37887  2.77519  2.98518  4.58477  3.61503
          0.03096  3.88632  4.60867  0.61958  0.77255  0.48576  0.95510
    544   2.82358  4.97130  3.15511  2.60257  4.37958  3.02749  3.58636  3.75858  1.69850  3.26892  4.11548  3.05078  3.90209  2.72884  1.74191  2.83650  3.03304  3.42634  5.38226  4.15122    565 k - - -
          2.68618  4.42225  2.77519  2.73123  3.46354  2.40513  3.72494  3.29354  2.67741  2.69355  4.24690  2.90347  2.73739  3.18146  2.89801  2.37887  2.77519  2.98518  4.58477  3.61503
          0.03096  3.88632  4.60867  0.61958  0.77255  0.48576  0.95510
    545   2.85592  5.26603  1.26091  2.11465  4.58544  3.15858  3.76019  4.15377  2.79409  3.70970  4.58635  2.38140  3.79821  2.94795  3.36330  2.77745  3.17205  3.73869  5.82392  4.34358    566 d - - -
          2.68618  4.42225  2.77519  2.73123  3.46354  2.40513  3.72494  3.29354  2.67741  2.69355  4.24690  2.90347  2.73739  3.18146  2.89801  2.37887  2.77519  2.98518  4.58477  3.61503
          0.03096  3.88632  4.60867  0.61958  0.77255  0.48576  0.95510
    546   2.32156  4.24223  3.21818  3.03441  4.08997  2.97184  4.14397  3.61436  3.10911  3.33346  4.25827  3.25710  3.71175  3.45731  3.39485  1.07037  2.80269  3.14644  5.46131  4.17352    567 s - - -
          2.68618  4.42225  2.77519  2.73123  3.46354  2.40513  3.72494  3.29354  2.67741  2.69355  4.24690  2.90347  2.73739  3.18146  2.89801  2.37887  2.77519  2.98518  4.58477  3.61503
          0.03096  3.88632  4.60867  0.61958  0.77255  0.48576  0.95510
    547   3.00421  5.13505  0.89840  2.34310  4.51385  3.22092  3.94285  4.10511  3.02952  3.71090  4.68915  2.90023  3.87467  3.18190  3.54775  2.96489  3.34302  3.74277  5.67979  4.38425    568 d - - -
          2.68618  4.42225  2.77519  2.73123  3.46354  2.40513  3.72494  3.29354  2.67741  2.69355  4.24690  2.90347  2.73739  3.18146  2.89801  2.37887  2.77519  2.98518  4.58477  3.61503
          0.03096  3.88632  4.60867  0.61958  0.77255  0.48576  0.95510
    548   2.68180  4.45606  3.35843  3.25949  4.40192  0.70805  4.37909  4.00474  3.44267  3.65718  4.63290  3.52269  3.84765  3.76570  3.67736  2.85408  3.16411  3.53038  5.49358  4.50422    569 g - - -
          2.68618  4.42225  2.77519  2.73123  3.46354  2.40513  3.72494  3.29354  2.67741  2.69355  4.24690  2.90347  2.73739  3.18146  2.89801  2.37887  2.77519  2.98518  4.58477  3.61503
          0.03096  3.88632  4.60867  0.61958  0.77255  0.48576  0.95510
    549   2.32156  4.24223  3.21818  3.03441  4.08997  2.97184  4.14397  3.61436  3.10911  3.33346  4.25827  3.25710  3.71175  3.45731  3.39485  1.07037  2.80269  3.14644  5.46131  4.17352    570 s - - -
          2.68618  4.42225  2.77519  2.73123  3.46354  2.40513  3.72494  3.29354  2.67741  2.69355  4.24690  2.90347  2.73739  3.18146  2.89801  2.37887  2.77519  2.98518  4.58477  3.61503
          0.03096  3.88632  4.60867  0.61958  0.77255  0.48576  0.95510
    550   2.55506  4.43182  3.25184  2.73686  3.69141  2.55241  3.74788  2.39853  2.54957  2.72470  3.63081  3.15453  3.85482  2.99425  2.44125  2.70668  2.82465  2.74709  5.07315  3.81256    571 i - - -
          2.68618  4.42225  2.77519  2.73123  3.46354  2.40513  3.72494  3.29354  2.67741  2.69355  4.24690  2.90347  2.73739  3.18146  2.89801  2.37887  2.77519  2.98518  4.58477  3.61503
          0.03096  3.88632  4.60867  0.61958  0.77255  0.48576  0.95510
    551   2.96388  5.07821  2.49296  1.00584  4.42611  3.28276  3.87053  3.88275  2.75278  3.49756  4.47079  2.94030  3.88794  3.08578  3.16319  2.94475  3.26816  3.56509  5.59506  4.31710    572 e - - -
          2.68618  4.42225  2.77519  2.73123  3.46354  2.40513  3.72494  3.29354  2.67741  2.69355  4.24690  2.90347  2.73739  3.18146  2.89801  2.37887  2.77519  2.98518  4.58477  3.61503
          0.03096  3.88632  4.60867  0.61958  0.77255  0.48576  0.95510
    552   2.85487  5.26977  1.27410  2.11239  4.58889  3.15911  3.75729  4.15554  2.78910  3.70907  4.58381  2.35457  3.79740  2.94390  3.35869  2.77560  3.16979  3.73986  5.82559  4.34453    573 d - - -
          2.68618  4.42225  2.77519  2.73123  3.46354  2.40513  3.72494  3.29354  2.67741  2.69355  4.24690  2.90347  2.73739  3.18146  2.89801  2.37887  2.77519  2.98518  4.58477  3.61503
          0.03096  3.88632  4.60867  0.61958  0.77255  0.48576  0.95510
    553   2.32156  4.24223  3.21818  3.03441  4.08997  2.97184  4.14397  3.61436  3.10911  3.33346  4.25827  3.25710  3.71175  3.45731  3.39485  1.07037  2.80269  3.14644  5.46131  4.17352    574 s - - -
          2.68618  4.42225  2.77519  2.73123  3.46354  2.40513  3.72494  3.29354  2.67741  2.69355  4.24690  2.90347  2.73739  3.18146  2.89801  2.37887  2.77519  2.98518  4.58477  3.61503
          0.07912  3.88632  2.89043  0.61958  0.77255  0.48576  0.95510
    554   2.70950  4.47177  3.31323  3.14792  4.14505  3.16116  4.22770  3.68247  3.20249  3.31270  4.36149  3.45768  0.89094  3.59229  3.45134  2.87608  3.14860  3.33153  5.34016  4.26542    575 p - - -
          2.68618  4.42225  2.77519  2.73123  3.46354  2.40513  3.72494  3.29354  2.67741  2.69355  4.24690  2.90347  2.73739  3.18146  2.89801  2.37887  2.77519  2.98518  4.58477  3.61503
          0.03246  3.83966  4.56201  0.61958  0.77255  0.52711  0.89236
    555   2.06911  4.24188  3.82831  3.31550  3.47421  3.60256  4.17865  2.21009  3.21445  2.23903  2.94817  3.61152  4.07997  3.53251  3.50636  2.94695  2.91929  1.69772  5.12027  3.90547    576 v - - -
          2.68618  4.42225  2.77519  2.73123  3.46354  2.40513  3.72494  3.29354  2.67741  2.69355  4.24690  2.90347  2.73739  3.18146  2.89801  2.37887  2.77519  2.98518  4.58477  3.61503
          0.03246  3.83966  4.56201  0.61958  0.77255  0.52711  0.89236
    556   3.11894  4.59122  4.13660  3.77680  3.12406  3.94006  4.44285  2.32692  3.54485  0.91669  3.15818  4.05540  4.38140  3.92105  3.72609  3.50782  3.41488  2.35564  4.99094  3.70651    577 l - - -
          2.68618  4.42225  2.77519  2.73123  3.46354  2.40513  3.72494  3.29354  2.67741  2.69355  4.24690  2.90347  2.73739  3.18146  2.89801  2.37887  2.77519  2.98518  4.58477  3.61503
          0.03246  3.83966  4.56201  0.61958  0.77255  0.52711  0.89236
    557   2.62543  4.40355  3.29243  3.18796  4.32981  0.78158  4.30978  3.92187  3.36472  3.58003  4.55589  3.45686  3.79363  3.69155  3.60391  2.79649  3.10414  3.45657  5.43315  4.43077    578 g - - -
          2.68618  4.42225  2.77519  2.73123  3.46354  2.40513  3.72494  3.29354  2.67741  2.69355  4.24690  2.90347  2.73739  3.18146  2.89801  2.37887  2.77519  2.98518  4.58477  3.61503
          0.03246  3.83966  4.56201  0.61958  0.77255  0.46075  0.99644
    558   2.79106  4.97080  2.27369  2.35089  3.86975  3.30467  1.74276  3.74509  2.58681  3.30542  4.19497  2.87812  3.84493  2.92700  3.01376  2.78342  3.06528  3.41233  5.23489  3.76446    579 h - - -
          2.68618  4.42225  2.77519  2.73123  3.46354  2.40513  3.72494  3.29354  2.67741  2.69355  4.24690  2.90347  2.73739  3.18146  2.89801  2.37887  2.77519  2.98518  4.58477  3.61503
          0.03096  3.88632  4.60867  0.61958  0.77255  0.48576  0.95510
    559   2.68663  4.76185  2.48682  2.42670  3.52709  3.36649  3.64064  3.40254  2.60462  3.01745  3.90116  2.46884  3.84440  2.91392  3.04529  2.72812  2.94103  3.11178  4.97381  2.22730    580 y - - -
          2.68618  4.42225  2.77519  2.73123  3.46354  2.40513  3.72494  3.29354  2.67741  2.69355  4.24690  2.90347  2.73739  3.18146  2.89801  2.37887  2.77519  2.98518  4.58477  3.61503
          0.03096  3.88632  4.60867  0.61958  0.77255  0.48576  0.95510
    560   2.61077  4.58985  2.94766  2.63324  3.77259  3.30958  3.79735  2.78639  2.63919  2.94408  3.90863  1.69598  3.85438  3.04553  3.00068  2.71603  2.92785  2.89926  5.19703  3.81000    582 n - - -
          2.68618  4.42225  2.77519  2.73123  3.46354  2.40513  3.72494  3.29354  2.67741  2.69355  4.24690  2.90347  2.73739  3.18146  2.89801  2.37887  2.77519  2.98518  4.58477  3.61503
          0.03096  3.88632  4.60867  0.61958  0.77255  0.48576  0.95510
    561   2.35690  4.35719  2.92069  2.71720  4.15660  3.00920  3.95595  3.68448  2.86089  3.34913  4.20394  2.65512  3.70240  3.20186  3.21504  1.35106  2.79249  3.20913  5.49303  4.16898    583 s - - -
          2.68618  4.42225  2.77519  2.73123  3.46354  2.40513  3.72494  3.29354  2.67741  2.69355  4.24690  2.90347  2.73739  3.18146  2.89801  2.37887  2.77519  2.98518  4.58477  3.61503
          0.03096  3.88632  4.60867  0.61958  0.77255  0.48576  0.95510
    562   2.76939  4.52464  3.37802  3.21891  4.21323  3.21136  4.29537  3.76201  3.27736  3.38742  4.43774  3.52431  0.80228  3.66571  3.52148  2.93727  3.21200  3.40583  5.39616  4.33402    584 p - - -
          2.68618  4.42225  2.77519  2.73123  3.46354  2.40513  3.72494  3.29354  2.67741  2.69355  4.24690  2.90347  2.73739  3.18146  2.89801  2.37887  2.77519  2.98518  4.58477  3.61503
          0.03096  3.88632  4.60867  0.61958  0.77255  0.48576  0.95510
    563   2.79276  5.14884  2.55178  1.76027  4.46440  3.33446  3.61383  3.90164  2.12826  3.41269  4.24196  2.81808  3.82396  2.19739  2.66938  2.74741  3.02872  3.53481  5.56056  4.20694    585 e - - -
          2.68618  4.42225  2.77519  2.73123  3.46354  2.40513  3.72494  3.29354  2.67741  2.69355  4.24690  2.90347  2.73739  3.18146  2.89801  2.37887  2.77519  2.98518  4.58477  3.61503
          0.03096  3.88632  4.60867  0.61958  0.77255  0.48576  0.95510
    564   2.25954  4.68950  2.78298  1.77774  4.05731  3.29870  3.72899  3.26523  2.55605  3.03177  3.92919  2.95032  3.80924  2.91163  2.97857  2.66387  2.88630  2.71097  5.37954  4.05578    586 e - - -
          2.68618  4.42225  2.77519  2.73123  3.46354  2.40513  3.72494  3.29354  2.67741  2.69355  4.24690  2.90347  2.73739  3.18146  2.89801  2.37887  2.77519  2.98518  4.58477  3.61503
          0.03096  3.88632  4.60867  0.61958  0.77255  0.48576  0.95510
    565   2.97899  5.04182  3.38124  2.76183  4.45769  3.59393  3.59156  3.82241  1.66458  3.30280  4.18844  3.16110  3.98367  2.73861  1.39345  2.99339  3.16123  3.51708  5.37148  4.19422    589 r - - -
          2.68618  4.42225  2.77519  2.73123  3.46354  2.40513  3.72494  3.29354  2.67741  2.69355  4.24690  2.90347  2.73739  3.18146  2.89801  2.37887  2.77519  2.98518  4.58477  3.61503
          0.03096  3.88632  4.60867  0.61958  0.77255  0.48576  0.95510
    566   2.84827  5.15734  2.42630  1.38185  4.47297  3.28924  3.68650  3.89631  2.22638  3.45880  4.33104  2.80595  3.83810  2.85225  2.83768  2.80157  3.11003  3.54528  5.62056  4.25779    590 e - - -
          2.68618  4.42225  2.77519  2.73123  3.46354  2.40513  3.72494  3.29354  2.67741  2.69355  4.24690  2.90347  2.73739  3.18146  2.89801  2.37887  2.77519  2.98518  4.58477  3.61503
          0.03096  3.88632  4.60867  0.61958  0.77255  0.48576  0.95510
    567   2.41988  4.26504  3.44008  3.19253  3.98081  3.10391  4.20883  3.10962  3.13578  2.97262  4.02212  3.39981  3.80869  3.52987  3.39391  2.62128  1.14865  2.80312  5.41739  4.19739    591 t - - -
          2.68618  4.42225  2.77519  2.73123  3.46354  2.40513  3.72494  3.29354  2.67741  2.69355  4.24690  2.90347  2.73739  3.18146  2.89801  2.37887  2.77519  2.98518  4.58477  3.61503
          0.03096  3.88632  4.60867  0.61958  0.77255  0.48576  0.95510
    568   0.99398  4.19870  3.47643  3.26817  4.06595  3.02291  4.28861  3.19352  3.28478  3.07451  4.10467  3.41435  3.76342  3.62463  3.53446  2.54880  2.82710  2.84552  5.49172  4.29347    592 a - - -
          2.68618  4.42225  2.77519  2.73123  3.46354  2.40513  3.72494  3.29354  2.67741  2.69355  4.24690  2.90347  2.73739  3.18146  2.89801  2.37887  2.77519  2.98518  4.58477  3.61503
          0.03096  3.88632  4.60867  0.61958  0.77255  0.48576  0.95510
    569   2.73463  4.73193  2.71550  2.60228  4.09759  3.19304  3.93173  3.81078  2.83648  3.45603  4.41107  1.13377  3.84550  3.20437  3.19173  2.80120  3.11686  3.43159  5.40190  4.04482    593 n - - -
          2.68618  4.42225  2.77519  2.73123  3.46354  2.40513  3.72494  3.29354  2.67741  2.69355  4.24690  2.90347  2.73739  3.18146  2.89801  2.37887  2.77519  2.98518  4.58477  3.61503
          0.03096  3.88632  4.60867  0.61958  0.77255  0.48576  0.95510
    570   2.71195  4.41640  3.53674  3.13739  3.16981  2.11306  3.87208  3.17630  3.00273  2.80720  3.78275  3.44264  3.95774  3.38757  3.26937  2.90535  3.03056  2.92699  1.76399  3.22017    594 w - - -
          2.68618  4.42225  2.77519  2.73123  3.46354  2.40513  3.72494  3.29354  2.67741  2.69355  4.24690  2.90347  2.73739  3.18146  2.89801  2.37887  2.77519  2.98518  4.58477  3.61503
          0.03096  3.88632  4.60867  0.61958  0.77255  0.48576  0.95510
    571   2.22784  4.17031  3.25285  2.99839  4.15922  2.93410  4.10210  3.51783  3.03411  3.26585  4.14255  3.21015  3.66624  3.37369  3.34033  1.28639  2.36797  3.04449  5.52578  4.27274    595 s - - -
          2.68618  4.42225  2.77519  2.73123  3.46354  2.40513  3.72494  3.29354  2.67741  2.69355  4.24690  2.90347  2.73739  3.18146  2.89801  2.37887  2.77519  2.98518  4.58477  3.61503
          0.03096  3.88632  4.60867  0.61958  0.77255  0.48576  0.95510
    572   2.73463  4.73193  2.71550  2.60228  4.09759  3.19304  3.93173  3.81078  2.83648  3.45603  4.41107  1.13377  3.84550  3.20437  3.19173  2.80120  3.11686  3.43159  5.40190  4.04482    596 n - - -
          2.68618  4.42225  2.77519  2.73123  3.46354  2.40513  3.72494  3.29354  2.67741  2.69355  4.24690  2.90347  2.73739  3.18146  2.89801  2.37887  2.77519  2.98518  4.58477  3.61503
          0.03096  3.88632  4.60867  0.61958  0.77255  0.48576  0.95510
    573   2.82889  5.14081  2.54971  1.62113  4.47135  3.33525  3.64228  3.88849  1.87608  3.42309  4.27430  2.84022  3.84237  2.79412  2.66856  2.78785  3.07148  3.53357  5.56827  4.22937    597 e - - -
          2.68618  4.42225  2.77519  2.73123  3.46354  2.40513  3.72494  3.29354  2.67741  2.69355  4.24690  2.90347  2.73739  3.18146  2.89801  2.37887  2.77519  2.98518  4.58477  3.61503
          0.03096  3.88632  4.60867  0.61958  0.77255  0.48576  0.95510
    574   2.95005  5.03563  3.25682  2.70781  4.44065  3.55295  3.60501  3.82068  1.24385  3.31147  4.19750  3.12602  3.96373  2.75432  1.99724  2.96123  3.14601  3.50925  5.38707  4.18966    598 k - - -
          2.68618  4.42225  2.77519  2.73123  3.46354  2.40513  3.72494  3.29354  2.67741  2.69355  4.24690  2.90347  2.73739  3.18146  2.89801  2.37887  2.77519  2.98518  4.58477  3.61503
          0.03096  3.88632  4.60867  0.61958  0.77255  0.48576  0.95510
    575   2.32156  4.24223  3.21818  3.03441  4.08997  2.97184  4.14397  3.61436  3.10911  3.33346  4.25827  3.25710  3.71175  3.45731  3.39485  1.07037  2.80269  3.14644  5.46131  4.17352    599 s - - -
          2.68618  4.42225  2.77519  2.73123  3.46354  2.40513  3.72494  3.29354  2.67741  2.69355  4.24690  2.90347  2.73739  3.18146  2.89801  2.37887  2.77519  2.98518  4.58477  3.61503
          0.03096  3.88632  4.60867  0.61958  0.77255  0.48576  0.95510
    576   2.68046  4.82267  2.99722  2.49611  4.09956  3.42166  3.60615  3.49455  1.73203  3.09146  3.39386  2.51360  3.83933  2.76505  2.55839  2.71472  2.91039  3.18338  5.29569  3.99690    600 k - - -
          2.68618  4.42225  2.77519  2.73123  3.46354  2.40513  3.72494  3.29354  2.67741  2.69355  4.24690  2.90347  2.73739  3.18146  2.89801  2.37887  2.77519  2.98518  4.58477  3.61503
          0.03096  3.88632  4.60867  0.61958  0.77255  0.48576  0.95510
    577   2.63493  4.46028  3.25356  2.79484  3.53385  3.47740  3.79992  2.90029  2.64514  1.80351  3.51245  3.21558  3.01560  2.79618  2.96828  2.80266  2.89554  2.71567  5.01823  3.74312    601 l - - -
          2.68618  4.42225  2.77519  2.73123  3.46354  2.40513  3.72494  3.29354  2.67741  2.69355  4.24690  2.90347  2.73739  3.18146  2.89801  2.37887  2.77519  2.98518  4.58477  3.61503
          0.03096  3.88632  4.60867  0.61958  0.77255  0.48576  0.95510
    578   2.23233  2.90136  3.68992  3.37188  4.07824  1.24975  4.26924  3.42639  3.31264  3.20772  4.10215  3.42597  3.68895  3.62049  3.55383  2.44102  2.72076  2.97657  5.43169  4.27453    602 g - - -
          2.68618  4.42225  2.77519  2.73123  3.46354  2.40513  3.72494  3.29354  2.67741  2.69355  4.24690  2.90347  2.73739  3.18146  2.89801  2.37887  2.77519  2.98518  4.58477  3.61503
          0.03096  3.88632  4.60867  0.61958  0.77255  0.48576  0.95510
    579   2.47354  4.25935  3.38718  2.93565  2.27838  3.32975  3.83361  2.92562  2.91230  2.61809  3.55459  3.27031  3.26582  3.22021  3.24446  2.11644  2.79220  2.67140  4.83227  3.46363    603 s - - -
          2.68618  4.42225  2.77519  2.73123  3.46354  2.40513  3.72494  3.29354  2.67741  2.69355  4.24690  2.90347  2.73739  3.18146  2.89801  2.37887  2.77519  2.98518  4.58477  3.61503
          0.03096  3.88632  4.60867  0.61958  0.77255  0.48576  0.95510
    580   2.39618  4.40943  3.03767  2.68818  4.13284  2.73915  3.84515  3.56984  2.64104  3.20433  4.04374  3.06464  3.72466  3.05458  2.63911  1.57769  2.77949  3.14727  5.41646  4.14025    604 s - - -
          2.68618  4.42225  2.77519  2.73123  3.46354  2.40513  3.72494  3.29354  2.67741  2.69355  4.24690  2.90347  2.73739  3.18146  2.89801  2.37887  2.77519  2.98518  4.58477  3.61503
          0.03096  3.88632  4.60867  0.61958  0.77255  0.48576  0.95510
    581   2.32156  4.24223  3.21818  3.03441  4.08997  2.97184  4.14397  3.61436  3.10911  3.33346  4.25827  3.25710  3.71175  3.45731  3.39485  1.07037  2.80269  3.14644  5.46131  4.17352    605 s - - -
          2.68618  4.42225  2.77519  2.73123  3.46354  2.40513  3.72494  3.29354  2.67741  2.69355  4.24690  2.90347  2.73739  3.18146  2.89801  2.37887  2.77519  2.98518  4.58477  3.61503
          0.03096  3.88632  4.60867  0.61958  0.77255  0.48576  0.95510
    582   1.30117  4.15219  3.62909  3.28736  3.86899  3.10829  4.23955  2.76854  3.22693  2.76321  3.81667  3.43679  3.80517  3.55903  3.50002  2.55489  2.77066  2.23141  5.40653  4.17351    606 a - - -
          2.68618  4.42225  2.77519  2.73123  3.46354  2.40513  3.72494  3.29354  2.67741  2.69355  4.24690  2.90347  2.73739  3.18146  2.89801  2.37887  2.77519  2.98518  4.58477  3.61503
          0.03096  3.88632  4.60867  0.61958  0.77255  0.48576  0.95510
    583   2.98450  4.94918  3.16144  2.78010  4.33877  3.47265  3.76645  3.76887  1.01949  3.33084  4.29139  3.20402  3.97188  2.95703  2.43371  3.02549  3.23666  3.47582  5.38761  4.20230    607 k - - -
          2.68618  4.42225  2.77519  2.73123  3.46354  2.40513  3.72494  3.29354  2.67741  2.69355  4.24690  2.90347  2.73739  3.18146  2.89801  2.37887  2.77519  2.98518  4.58477  3.61503
          0.03096  3.88632  4.60867  0.61958  0.77255  0.48576  0.95510
    584   3.02078  4.85928  3.51281  3.02076  4.21736  3.50635  3.83383  3.75989  2.24229  3.27328  4.27294  3.37953  4.00811  3.05332  0.95744  3.10418  3.28569  3.48319  5.29469  4.14154    608 r - - -
          2.68618  4.42225  2.77519  2.73123  3.46354  2.40513  3.72494  3.29354  2.67741  2.69355  4.24690  2.90347  2.73739  3.18146  2.89801  2.37887  2.77519  2.98518  4.58477  3.61503
          0.03096  3.88632  4.60867  0.61958  0.77255  0.48576  0.95510
    585   2.73463  4.73193  2.71550  2.60228  4.09759  3.19304  3.93173  3.81078  2.83648  3.45603  4.41107  1.13377  3.84550  3.20437  3.19173  2.80120  3.11686  3.43159  5.40190  4.04482    609 n - - -
          2.68618  4.42225  2.77519  2.73123  3.46354  2.40513  3.72494  3.29354  2.67741  2.69355  4.24690  2.90347  2.73739  3.18146  2.89801  2.37887  2.77519  2.98518  4.58477  3.61503
          0.03096  3.88632  4.60867  0.61958  0.77255  0.48576  0.95510
    586   2.32156  4.24223  3.21818  3.03441  4.08997  2.97184  4.14397  3.61436  3.10911  3.33346  4.25827  3.25710  3.71175  3.45731  3.39485  1.07037  2.80269  3.14644  5.46131  4.17352    610 s - - -
          2.68618  4.42225  2.77519  2.73123  3.46354  2.40513  3.72494  3.29354  2.67741  2.69355  4.24690  2.90347  2.73739  3.18146  2.89801  2.37887  2.77519  2.98518  4.58477  3.61503
          0.03096  3.88632  4.60867  0.61958  0.77255  0.48576  0.95510
    587   2.73463  4.73193  2.71550  2.60228  4.09759  3.19304  3.93173  3.81078  2.83648  3.45603  4.41107  1.13377  3.84550  3.20437  3.19173  2.80120  3.11686  3.43159  5.40190  4.04482    611 n - - -
          2.68618  4.42225  2.77519  2.73123  3.46354  2.40513  3.72494  3.29354  2.67741  2.69355  4.24690  2.90347  2.73739  3.18146  2.89801  2.37887  2.77519  2.98518  4.58477  3.61503
          0.03096  3.88632  4.60867  0.61958  0.77255  0.48576  0.95510
    588   3.19977  4.58860  4.50287  4.00811  2.21907  4.28719  4.33002  2.26912  3.86619  1.06421  2.95689  4.22444  4.55678  4.02972  4.02420  3.65176  3.43626  2.35726  4.65182  3.22552    612 l - - -
          2.68618  4.42225  2.77519  2.73123  3.46354  2.40513  3.72494  3.29354  2.67741  2.69355  4.24690  2.90347  2.73739  3.18146  2.89801  2.37887  2.77519  2.98518  4.58477  3.61503
          0.03096  3.88632  4.60867  0.61958  0.77255  0.48576  0.95510
    589   2.98450  4.94918  3.16144  2.78010  4.33877  3.47265  3.76645  3.76887  1.01949  3.33084  4.29139  3.20402  3.97188  2.95703  2.43371  3.02549  3.23666  3.47582  5.38761  4.20230    613 k - - -
          2.68618  4.42225  2.77519  2.73123  3.46354  2.40513  3.72494  3.29354  2.67741  2.69355  4.24690  2.90347  2.73739  3.18146  2.89801  2.37887  2.77519  2.98518  4.58477  3.61503
          0.03096  3.88632  4.60867  0.61958  0.77255  0.48576  0.95510
    590   2.68180  4.45606  3.35843  3.25949  4.40192  0.70805  4.37909  4.00474  3.44267  3.65718  4.63290  3.52269  3.84765  3.76570  3.67736  2.85408  3.16411  3.53038  5.49358  4.50422    614 g - - -
          2.68618  4.42225  2.77519  2.73123  3.46354  2.40513  3.72494  3.29354  2.67741  2.69355  4.24690  2.90347  2.73739  3.18146  2.89801  2.37887  2.77519  2.98518  4.58477  3.61503
          0.03096  3.88632  4.60867  0.61958  0.77255  0.48576  0.95510
    591   2.52902  4.43744  3.14316  2.69685  3.74900  3.35119  3.79199  2.48993  2.65899  2.77105  3.68957  2.26476  3.84150  3.03126  3.03333  2.67596  2.39854  2.68570  5.15490  3.86979    615 n - - -
          2.68618  4.42225  2.77519  2.73123  3.46354  2.40513  3.72494  3.29354  2.67741  2.69355  4.24690  2.90347  2.73739  3.18146  2.89801  2.37887  2.77519  2.98518  4.58477  3.61503
          0.03096  3.88632  4.60867  0.61958  0.77255  0.48576  0.95510
    592   2.68180  4.45606  3.35843  3.25949  4.40192  0.70805  4.37909  4.00474  3.44267  3.65718  4.63290  3.52269  3.84765  3.76570  3.67736  2.85408  3.16411  3.53038  5.49358  4.50422    616 g - - -
          2.68618  4.42225  2.77519  2.73123  3.46354  2.40513  3.72494  3.29354  2.67741  2.69355  4.24690  2.90347  2.73739  3.18146  2.89801  2.37887  2.77519  2.98518  4.58477  3.61503
          0.03096  3.88632  4.60867  0.61958  0.77255  0.48576  0.95510
    593   2.62391  3.36820  3.48299  2.91341  3.89966  3.37547  3.79716  3.25216  2.39337  2.93023  3.86435  3.26209  3.88274  3.02659  1.48273  2.76611  2.92841  2.96998  5.19075  3.95777    617 r - - -
          2.68618  4.42225  2.77519  2.73123  3.46354  2.40513  3.72494  3.29354  2.67741  2.69355  4.24690  2.90347  2.73739  3.18146  2.89801  2.37887  2.77519  2.98518  4.58477  3.61503
          0.03096  3.88632  4.60867  0.61958  0.77255  0.48576  0.95510
    594   2.81895  4.35754  4.14461  3.80800  3.56002  3.73835  4.60726  2.04909  3.67600  2.24453  3.52289  3.99565  4.29797  4.03472  3.88719  3.24262  3.18008  1.00761  5.34685  4.07941    618 v - - -
          2.68618  4.42225  2.77519  2.73123  3.46354  2.40513  3.72494  3.29354  2.67741  2.69355  4.24690  2.90347  2.73739  3.18146  2.89801  2.37887  2.77519  2.98518  4.58477  3.61503
          0.18123  3.88632  1.92942  0.61958  0.77255  0.48576  0.95510
    595   2.70483  4.28926  3.93775  3.60225  3.45920  3.58118  4.42822  2.07649  3.46762  2.17365  3.45041  3.81148  4.15285  3.83941  3.69164  3.08074  3.07210  1.21072  5.21931  3.94015    619 v - - -
          2.68618  4.42225  2.77519  2.73123  3.46354  2.40513  3.72494  3.29354  2.67741  2.69355  4.24690  2.90347  2.73739  3.18146  2.89801  2.37887  2.77519  2.98518  4.58477  3.61503
          0.03589  3.74099  4.46333  0.61958  0.77255  0.60376  0.79131
    596   3.02882  4.50453  4.21681  3.69702  3.03399  4.10186  4.40468  2.13092  3.47109  1.18480  2.55053  4.01661  4.41228  3.79345  3.69006  3.45905  3.27711  2.17321  4.98888  3.77091    620 l - - -
          2.68618  4.42225  2.77519  2.73123  3.46354  2.40513  3.72494  3.29354  2.67741  2.69355  4.24690  2.90347  2.73739  3.18146  2.89801  2.37887  2.77519  2.98518  4.58477  3.61503
          0.03589  3.74099  4.46333  0.61958  0.77255  0.60376  0.79131
    597   2.25926  4.17497  3.10004  2.91483  3.94657  2.90763  4.02583  3.45363  2.97918  3.18625  4.12753  3.15777  3.63663  3.34039  3.26582  1.30891  2.73043  3.01826  5.33103  4.03051    621 s - - -
          2.68618  4.42225  2.77519  2.73123  3.46354  2.40513  3.72494  3.29354  2.67741  2.69355  4.24690  2.90347  2.73739  3.18146  2.89801  2.37887  2.77519  2.98518  4.58477  3.61503
          0.03589  3.74099  4.46333  0.61958  0.77255  0.60376  0.79131
    598   2.59359  4.36699  3.18752  3.01192  4.00863  3.06219  4.09633  3.52451  3.05864  3.16419  4.21229  3.32929  1.11344  3.45183  3.31490  2.75823  3.02611  3.18465  5.22711  4.12933    622 p - - -
          2.68618  4.42225  2.77519  2.73123  3.46354  2.40513  3.72494  3.29354  2.67741  2.69355  4.24690  2.90347  2.73739  3.18146  2.89801  2.37887  2.77519  2.98518  4.58477  3.61503
          0.03589  3.74099  4.46333  0.61958  0.77255  0.41847  1.07310
    599   2.33028  4.26630  3.21949  2.89454  4.05163  3.05298  3.99965  3.35368  2.89170  3.09029  3.99506  3.18907  2.09748  3.25252  3.22267  2.49238  1.83506  2.96735  5.41514  4.17173    623 t - - -
          2.68618  4.42225  2.77519  2.73123  3.46354  2.40513  3.72494  3.29354  2.67741  2.69355  4.24690  2.90347  2.73739  3.18146  2.89801  2.37887  2.77519  2.98518  4.58477  3.61503
          0.03096  3.88632  4.60867  0.61958  0.77255  0.48576  0.95510
    600   2.22526  4.16631  3.27999  2.99325  4.14011  2.94418  4.08367  3.48430  3.01423  3.23154  4.10025  3.20963  3.66599  3.35048  3.32766  1.41481  2.11524  3.02041  5.50333  4.25889    624 s - - -
          2.68618  4.42225  2.77519  2.73123  3.46354  2.40513  3.72494  3.29354  2.67741  2.69355  4.24690  2.90347  2.73739  3.18146  2.89801  2.37887  2.77519  2.98518  4.58477  3.61503
          0.03096  3.88632  4.60867  0.61958  0.77255  0.48576  0.95510
    601   2.27402  4.23812  3.13223  2.88483  4.17666  2.96093  4.04233  3.63385  2.96723  3.31122  4.16945  3.15658  2.95801  3.29979  3.29924  1.29501  2.73252  3.14331  5.51291  4.24784    625 s - - -
          2.68618  4.42225  2.77519  2.73123  3.46354  2.40513  3.72494  3.29354  2.67741  2.69355  4.24690  2.90347  2.73739  3.18146  2.89801  2.37887  2.77519  2.98518  4.58477  3.61503
          0.03096  3.88632  4.60867  0.61958  0.77255  0.48576  0.95510
    602   3.17063  4.62870  4.21178  3.85153  3.14071  3.99984  4.50291  2.34533  3.61915  0.85833  3.15903  4.12568  4.43271  3.98416  3.79302  3.57208  3.46419  2.38629  5.02520  3.75177    626 l - - -
          2.68618  4.42225  2.77519  2.73123  3.46354  2.40513  3.72494  3.29354  2.67741  2.69355  4.24690  2.90347  2.73739  3.18146  2.89801  2.37887  2.77519  2.98518  4.58477  3.61503
          0.03096  3.88632  4.60867  0.61958  0.77255  0.48576  0.95510
    603   2.32156  4.24223  3.21818  3.03441  4.08997  2.97184  4.14397  3.61436  3.10911  3.33346  4.25827  3.25710  3.71175  3.45731  3.39485  1.07037  2.80269  3.14644  5.46131  4.17352    627 s - - -
          2.68618  4.42225  2.77519  2.73123  3.46354  2.40513  3.72494  3.29354  2.67741  2.69355  4.24690  2.90347  2.73739  3.18146  2.89801  2.37887  2.77519  2.98518  4.58477  3.61503
          0.03096  3.88632  4.60867  0.61958  0.77255  0.48576  0.95510
    604   2.80395  5.14319  2.62593  1.81261  4.47438  3.36289  3.60278  3.90100  1.82940  3.40358  4.23286  2.84784  3.83654  2.50780  2.57794  2.76227  3.03227  3.53696  5.53912  4.20548    628 e - - -
          2.68618  4.42225  2.77519  2.73123  3.46354  2.40513  3.72494  3.29354  2.67741  2.69355  4.24690  2.90347  2.73739  3.18146  2.89801  2.37887  2.77519  2.98518  4.58477  3.61503
          0.03096  3.88632  4.60867  0.61958  0.77255  0.48576  0.95510
    605   2.68180  4.45606  3.35843  3.25949  4.40192  0.70805  4.37909  4.00474  3.44267  3.65718  4.63290  3.52269  3.84765  3.76570  3.67736  2.85408  3.16411  3.53038  5.49358  4.50422    631 g - - -
          2.68618  4.42225  2.77519  2.73123  3.46354  2.40513  3.72494  3.29354  2.67741  2.69355  4.24690  2.90347  2.73739  3.18146  2.89801  2.37887  2.77519  2.98518  4.58477  3.61503
          0.03096  3.88632  4.60867  0.61958  0.77255  0.48576  0.95510
    606   3.05299  4.44034  4.50731  3.97112  3.19864  4.25930  4.63630  1.42835  3.81162  1.66831  2.27166  4.24378  4.54515  4.05654  4.00419  3.60839  3.29775  1.93596  5.15545  4.00035    632 i - - -
          2.68618  4.42225  2.77519  2.73123  3.46354  2.40513  3.72494  3.29354  2.67741  2.69355  4.24690  2.90347  2.73739  3.18146  2.89801  2.37887  2.77519  2.98518  4.58477  3.61503
          0.03096  3.88632  4.60867  0.61958  0.77255  0.48576  0.95510
    607   2.73538  5.07722  2.14208  2.23168  4.22404  3.28709  2.22182  3.81448  2.46518  3.35570  4.18818  2.78198  3.79604  2.55487  2.92883  2.69877  2.98814  3.45257  5.46983  4.04338    633 d - - -
          2.68618  4.42225  2.77519  2.73123  3.46354  2.40513  3.72494  3.29354  2.67741  2.69355  4.24690  2.90347  2.73739  3.18146  2.89801  2.37887  2.77519  2.98518  4.58477  3.61503
          0.03096  3.88632  4.60867  0.61958  0.77255  0.48576  0.95510
    608   2.98450  4.94918  3.16144  2.78010  4.33877  3.47265  3.76645  3.76887  1.01949  3.33084  4.29139  3.20402  3.97188  2.95703  2.43371  3.02549  3.23666  3.47582  5.38761  4.20230    634 k - - -
          2.68618  4.42225  2.77519  2.73123  3.46354  2.40513  3.72494  3.29354  2.67741  2.69355  4.24690  2.90347  2.73739  3.18146  2.89801  2.37887  2.77519  2.98518  4.58477  3.61503
          0.03096  3.88632  4.60867  0.61958  0.77255  0.48576  0.95510
    609   2.41988  4.26504  3.44008  3.19253  3.98081  3.10391  4.20883  3.10962  3.13578  2.97262  4.02212  3.39981  3.80869  3.52987  3.39391  2.62128  1.14865  2.80312  5.41739  4.19739    635 t - - -
          2.68618  4.42225  2.77519  2.73123  3.46354  2.40513  3.72494  3.29354  2.67741  2.69355  4.24690  2.90347  2.73739  3.18146  2.89801  2.37887  2.77519  2.98518  4.58477  3.61503
          0.03096  3.88632  4.60867  0.61958  0.77255  0.48576  0.95510
    610   3.00421  5.13505  0.89840  2.34310  4.51385  3.22092  3.94285  4.10511  3.02952  3.71090  4.68915  2.90023  3.87467  3.18190  3.54775  2.96489  3.34302  3.74277  5.67979  4.38425    636 d - - -
          2.68618  4.42225  2.77519  2.73123  3.46354  2.40513  3.72494  3.29354  2.67741  2.69355  4.24690  2.90347  2.73739  3.18146  2.89801  2.37887  2.77519  2.98518  4.58477  3.61503
          0.03096  3.88632  4.60867  0.61958  0.77255  0.48576  0.95510
    611   2.32156  4.24223  3.21818  3.03441  4.08997  2.97184  4.14397  3.61436  3.10911  3.33346  4.25827  3.25710  3.71175  3.45731  3.39485  1.07037  2.80269  3.14644  5.46131  4.17352    637 s - - -
          2.68618  4.42225  2.77519  2.73123  3.46354  2.40513  3.72494  3.29354  2.67741  2.69355  4.24690  2.90347  2.73739  3.18146  2.89801  2.37887  2.77519  2.98518  4.58477  3.61503
          0.03096  3.88632  4.60867  0.61958  0.77255  0.48576  0.95510
    612   3.27575  4.67339  4.25773  3.97471  0.98933  3.96256  3.88302  2.79757  3.88136  2.16435  3.52558  4.03468  4.42072  4.04548  3.99767  3.54506  3.57683  2.78931  4.12772  2.49289    638 f - - -
          2.68618  4.42225  2.77519  2.73123  3.46354  2.40513  3.72494  3.29354  2.67741  2.69355  4.24690  2.90347  2.73739  3.18146  2.89801  2.37887  2.77519  2.98518  4.58477  3.61503
          0.03096  3.88632  4.60867  0.61958  0.77255  0.48576  0.95510
    613   2.89140  4.87786  2.91172  2.66647  4.04831  3.37497  3.82497  3.68100  2.48625  3.18199  4.20927  3.12640  3.92850  1.20962  2.77024  2.93847  3.18826  3.40975  5.31777  4.01237    639 q - - -
          2.68618  4.42225  2.77519  2.73123  3.46354  2.40513  3.72494  3.29354  2.67741  2.69355  4.24690  2.90347  2.73739  3.18146  2.89801  2.37887  2.77519  2.98518  4.58477  3.61503
          0.03096  3.88632  4.60867  0.61958  0.77255  0.48576  0.95510
    614   2.67394  4.97624  2.60444  2.35422  4.24618  3.37694  2.68747  3.70827  2.23882  3.24302  4.05193  2.87609  3.79961  2.50785  2.21410  2.66301  2.90052  3.35207  5.39602  4.04910    640 r - - -
          2.68618  4.42225  2.77519  2.73123  3.46354  2.40513  3.72494  3.29354  2.67741  2.69355  4.24690  2.90347  2.73739  3.18146  2.89801  2.37887  2.77519  2.98518  4.58477  3.61503
          0.03096  3.88632  4.60867  0.61958  0.77255  0.48576  0.95510
    615   2.68507  2.28733  4.16870  3.67871  1.97277  3.64883  4.05023  2.44166  3.54345  2.15850  3.30133  3.79359  4.13025  3.76384  3.71512  3.03640  2.99261  2.30315  4.56025  3.12267    641 f - - -
          2.68618  4.42225  2.77519  2.73123  3.46354  2.40513  3.72494  3.29354  2.67741  2.69355  4.24690  2.90347  2.73739  3.18146  2.89801  2.37887  2.77519  2.98518  4.58477  3.61503
          0.03096  3.88632  4.60867  0.61958  0.77255  0.48576  0.95510
    616   2.27442  4.23912  3.13115  2.88234  4.17653  2.96178  4.04029  3.63322  2.96460  3.31005  4.16775  3.15531  2.93729  3.29703  3.29747  1.30121  2.73227  3.14310  5.51233  4.24722    642 s - - -
          2.68618  4.42225  2.77519  2.73123  3.46354  2.40513  3.72494  3.29354  2.67741  2.69355  4.24690  2.90347  2.73739  3.18146  2.89801  2.37887  2.77519  2.98518  4.58477  3.61503
          0.03096  3.88632  4.60867  0.61958  0.77255  0.48576  0.95510
    617   2.96388  5.07821  2.49296  1.00584  4.42611  3.28276  3.87053  3.88275  2.75278  3.49756  4.47079  2.94030  3.88794  3.08578  3.16319  2.94475  3.26816  3.56509  5.59506  4.31710    643 e - - -
          2.68618  4.42225  2.77519  2.73123  3.46354  2.40513  3.72494  3.29354  2.67741  2.69355  4.24690  2.90347  2.73739  3.18146  2.89801  2.37887  2.77519  2.98518  4.58477  3.61503
          0.03096  3.88632  4.60867  0.61958  0.77255  0.48576  0.95510
    618   2.91521  4.39680  4.25703  3.73767  3.23480  4.00909  4.46309  2.09196  3.57914  1.76973  1.93216  4.01344  4.38011  3.86487  3.80228  3.36328  3.18501  1.69061  5.11188  3.93211    644 v - - -
          2.68620  4.42227  2.77501  2.73106  3.46356  2.40515  3.72497  3.29356  2.67743  2.69357  4.24692  2.90349  2.73742  3.18149  2.89803  2.37889  2.77522  2.98521  4.58479  3.61505
          0.13468  2.15380  4.60867  0.65372  0.73420  0.48576  0.95510
    619   3.00421  5.13505  0.89840  2.34310  4.51385  3.22092  3.94285  4.10511  3.02952  3.71090  4.68915  2.90023  3.87467  3.18190  3.54775  2.96489  3.34302  3.74277  5.67979  4.38425    647 d - - -
          2.68618  4.42225  2.77519  2.73123  3.46354  2.40513  3.72494  3.29354  2.67741  2.69355  4.24690  2.90347  2.73739  3.18146  2.89801  2.37887  2.77519  2.98518  4.58477  3.61503
          0.03096  3.88632  4.60867  0.61958  0.77255  0.48576  0.95510
    620   2.96388  5.07821  2.49296  1.00584  4.42611  3.28276  3.87053  3.88275  2.75278  3.49756  4.47079  2.94030  3.88794  3.08578  3.16319  2.94475  3.26816  3.56509  5.59506  4.31710    648 e - - -
          2.68618  4.42225  2.77519  2.73123  3.46354  2.40513  3.72494  3.29354  2.67741  2.69355  4.24690  2.90347  2.73739  3.18146  2.89801  2.37887  2.77519  2.98518  4.58477  3.61503
          0.03096  3.88632  4.60867  0.61958  0.77255  0.48576  0.95510
    621   3.00421  5.13505  0.89840  2.34310  4.51385  3.22092  3.94285  4.10511  3.02952  3.71090  4.68915  2.90023  3.87467  3.18190  3.54775  2.96489  3.34302  3.74277  5.67979  4.38425    649 d - - -
          2.68618  4.42225  2.77519  2.73123  3.46354  2.40513  3.72494  3.29354  2.67741  2.69355  4.24690  2.90347  2.73739  3.18146  2.89801  2.37887  2.77519  2.98518  4.58477  3.61503
          0.03096  3.88632  4.60867  0.61958  0.77255  0.48576  0.95510
    622   2.87728  5.37119  1.82171  1.36524  4.66125  3.18966  3.71760  4.15530  2.70472  3.68813  4.54689  2.66888  3.79919  2.88655  3.26885  2.77882  3.16323  3.75200  5.84601  4.37613    650 e - - -
          2.68618  4.42225  2.77519  2.73123  3.46354  2.40513  3.72494  3.29354  2.67741  2.69355  4.24690  2.90347  2.73739  3.18146  2.89801  2.37887  2.77519  2.98518  4.58477  3.61503
          0.03096  3.88632  4.60867  0.61958  0.77255  0.48576  0.95510
    623   2.68180  4.45606  3.35843  3.25949  4.40192  0.70805  4.37909  4.00474  3.44267  3.65718  4.63290  3.52269  3.84765  3.76570  3.67736  2.85408  3.16411  3.53038  5.49358  4.50422    651 g - - -
          2.68618  4.42225  2.77519  2.73123  3.46354  2.40513  3.72494  3.29354  2.67741  2.69355  4.24690  2.90347  2.73739  3.18146  2.89801  2.37887  2.77519  2.98518  4.58477  3.61503
          0.03096  3.88632  4.60867  0.61958  0.77255  0.48576  0.95510
    624   3.17063  4.62870  4.21178  3.85153  3.14071  3.99984  4.50291  2.34533  3.61915  0.85833  3.15903  4.12568  4.43271  3.98416  3.79302  3.57208  3.46419  2.38629  5.02520  3.75177    652 l - - -
          2.68618  4.42225  2.77519  2.73123  3.46354  2.40513  3.72494  3.29354  2.67741  2.69355  4.24690  2.90347  2.73739  3.18146  2.89801  2.37887  2.77519  2.98518  4.58477  3.61503
          0.03096  3.88632  4.60867  0.61958  0.77255  0.48576  0.95510
    625   2.68180  4.45606  3.35843  3.25949  4.40192  0.70805  4.37909  4.00474  3.44267  3.65718  4.63290  3.52269  3.84765  3.76570  3.67736  2.85408  3.16411  3.53038  5.49358  4.50422    653 g - - -
          2.68618  4.42225  2.77519  2.73123  3.46354  2.40513  3.72494  3.29354  2.67741  2.69355  4.24690  2.90347  2.73739  3.18146  2.89801  2.37887  2.77519  2.98518  4.58477  3.61503
          0.03096  3.88632  4.60867  0.61958  0.77255  0.48576  0.95510
    626   3.02078  4.85928  3.51281  3.02076  4.21736  3.50635  3.83383  3.75989  2.24229  3.27328  4.27294  3.37953  4.00811  3.05332  0.95744  3.10418  3.28569  3.48319  5.29469  4.14154    654 r - - -
          2.68618  4.42225  2.77519  2.73123  3.46354  2.40513  3.72494  3.29354  2.67741  2.69355  4.24690  2.90347  2.73739  3.18146  2.89801  2.37887  2.77519  2.98518  4.58477  3.61503
          0.03096  3.88632  4.60867  0.61958  0.77255  0.48576  0.95510
    627   0.99398  4.19870  3.47643  3.26817  4.06595  3.02291  4.28861  3.19352  3.28478  3.07451  4.10467  3.41435  3.76342  3.62463  3.53446  2.54880  2.82710  2.84552  5.49172  4.29347    655 a - - -
          2.68618  4.42225  2.77519  2.73123  3.46354  2.40513  3.72494  3.29354  2.67741  2.69355  4.24690  2.90347  2.73739  3.18146  2.89801  2.37887  2.77519  2.98518  4.58477  3.61503
          0.03096  3.88632  4.60867  0.61958  0.77255  0.48576  0.95510
    628   2.81895  4.35754  4.14461  3.80800  3.56002  3.73835  4.60726  2.04909  3.67600  2.24453  3.52289  3.99565  4.29797  4.03472  3.88719  3.24262  3.18008  1.00761  5.34685  4.07941    656 v - - -
          2.68618  4.42225  2.77519  2.73123  3.46354  2.40513  3.72494  3.29354  2.67741  2.69355  4.24690  2.90347  2.73739  3.18146  2.89801  2.37887  2.77519  2.98518  4.58477  3.61503
          0.03096  3.88632  4.60867  0.61958  0.77255  0.48576  0.95510
    629   0.99398  4.19870  3.47643  3.26817  4.06595  3.02291  4.28861  3.19352  3.28478  3.07451  4.10467  3.41435  3.76342  3.62463  3.53446  2.54880  2.82710  2.84552  5.49172  4.29347    657 a - - -
          2.68618  4.42225  2.77519  2.73123  3.46354  2.40513  3.72494  3.29354  2.67741  2.69355  4.24690  2.90347  2.73739  3.18146  2.89801  2.37887  2.77519  2.98518  4.58477  3.61503
          0.03096  3.88632  4.60867  0.61958  0.77255  0.48576  0.95510
    630   3.17063  4.62870  4.21178  3.85153  3.14071  3.99984  4.50291  2.34533  3.61915  0.85833  3.15903  4.12568  4.43271  3.98416  3.79302  3.57208  3.46419  2.38629  5.02520  3.75177    658 l - - -
          2.68618  4.42225  2.77519  2.73123  3.46354  2.40513  3.72494  3.29354  2.67741  2.69355  4.24690  2.90347  2.73739  3.18146  2.89801  2.37887  2.77519  2.98518  4.58477  3.61503
          0.03096  3.88632  4.60867  0.61958  0.77255  0.48576  0.95510
    631   3.27575  4.67339  4.25773  3.97471  0.98933  3.96256  3.88302  2.79757  3.88136  2.16435  3.52558  4.03468  4.42072  4.04548  3.99767  3.54506  3.57683  2.78931  4.12772  2.49289    659 f - - -
          2.68618  4.42225  2.77519  2.73123  3.46354  2.40513  3.72494  3.29354  2.67741  2.69355  4.24690  2.90347  2.73739  3.18146  2.89801  2.37887  2.77519  2.98518  4.58477  3.61503
          0.03096  3.88632  4.60867  0.61958  0.77255  0.48576  0.95510
    632   0.99398  4.19870  3.47643  3.26817  4.06595  3.02291  4.28861  3.19352  3.28478  3.07451  4.10467  3.41435  3.76342  3.62463  3.53446  2.54880  2.82710  2.84552  5.49172  4.29347    660 a - - -
          2.68618  4.42225  2.77519  2.73123  3.46354  2.40513  3.72494  3.29354  2.67741  2.69355  4.24690  2.90347  2.73739  3.18146  2.89801  2.37887  2.77519  2.98518  4.58477  3.61503
          0.03096  3.88632  4.60867  0.61958  0.77255  0.48576  0.95510
    633   2.97101  4.39594  4.36746  3.81795  3.21977  4.14734  4.51772  2.01264  3.67959  1.63076  2.27974  4.10494  4.45507  3.93208  3.89698  3.47714  3.21634  1.54211  5.11552  3.95410    661 v - - -
          2.68618  4.42225  2.77519  2.73123  3.46354  2.40513  3.72494  3.29354  2.67741  2.69355  4.24690  2.90347  2.73739  3.18146  2.89801  2.37887  2.77519  2.98518  4.58477  3.61503
          0.03096  3.88632  4.60867  0.61958  0.77255  0.48576  0.95510
    634   0.99398  4.19870  3.47643  3.26817  4.06595  3.02291  4.28861  3.19352  3.28478  3.07451  4.10467  3.41435  3.76342  3.62463  3.53446  2.54880  2.82710  2.84552  5.49172  4.29347    662 a - - -
          2.68618  4.42225  2.77519  2.73123  3.46354  2.40513  3.72494  3.29354  2.67741  2.69355  4.24690  2.90347  2.73739  3.18146  2.89801  2.37887  2.77519  2.98518  4.58477  3.61503
          0.03096  3.88632  4.60867  0.61958  0.77255  0.48576  0.95510
    635   3.17063  4.62870  4.21178  3.85153  3.14071  3.99984  4.50291  2.34533  3.61915  0.85833  3.15903  4.12568  4.43271  3.98416  3.79302  3.57208  3.46419  2.38629  5.02520  3.75177    663 l - - -
          2.68618  4.42225  2.77519  2.73123  3.46354  2.40513  3.72494  3.29354  2.67741  2.69355  4.24690  2.90347  2.73739  3.18146  2.89801  2.37887  2.77519  2.98518  4.58477  3.61503
          0.03096  3.88632  4.60867  0.61958  0.77255  0.48576  0.95510
    636   2.89140  4.87786  2.91172  2.66647  4.04831  3.37497  3.82497  3.68100  2.48625  3.18199  4.20927  3.12640  3.92850  1.20962  2.77024  2.93847  3.18826  3.40975  5.31777  4.01237    664 q - - -
          2.68618  4.42225  2.77519  2.73123  3.46354  2.40513  3.72494  3.29354  2.67741  2.69355  4.24690  2.90347  2.73739  3.18146  2.89801  2.37887  2.77519  2.98518  4.58477  3.61503
          0.03096  3.88632  4.60867  0.61958  0.77255  0.48576  0.95510
    637   2.73463  4.73193  2.71550  2.60228  4.09759  3.19304  3.93173  3.81078  2.83648  3.45603  4.41107  1.13377  3.84550  3.20437  3.19173  2.80120  3.11686  3.43159  5.40190  4.04482    665 n - - -
          2.68618  4.42225  2.77519  2.73123  3.46354  2.40513  3.72494  3.29354  2.67741  2.69355  4.24690  2.90347  2.73739  3.18146  2.89801  2.37887  2.77519  2.98518  4.58477  3.61503
          0.03096  3.88632  4.60867  0.61958  0.77255  0.48576  0.95510
    638   3.07347  4.47481  4.27444  3.79543  1.54649  4.04930  3.66982  2.41740  3.66568  2.16252  3.37292  3.86426  4.37396  3.80154  3.81686  3.36770  3.30163  2.62475  3.94680  1.93101    666 f - - -
          2.68618  4.42225  2.77519  2.73123  3.46354  2.40513  3.72494  3.29354  2.67741  2.69355  4.24690  2.90347  2.73739  3.18146  2.89801  2.37887  2.77519  2.98518  4.58477  3.61503
          0.03096  3.88632  4.60867  0.61958  0.77255  0.48576  0.95510
    639   2.96388  5.07821  2.49296  1.00584  4.42611  3.28276  3.87053  3.88275  2.75278  3.49756  4.47079  2.94030  3.88794  3.08578  3.16319  2.94475  3.26816  3.56509  5.59506  4.31710    667 e - - -
          2.68618  4.42225  2.77519  2.73123  3.46354  2.40513  3.72494  3.29354  2.67741  2.69355  4.24690  2.90347  2.73739  3.18146  2.89801  2.37887  2.77519  2.98518  4.58477  3.61503
          0.03096  3.88632  4.60867  0.61958  0.77255  0.48576  0.95510
    640   2.96422  5.06205  3.32470  2.72110  4.48076  3.58129  3.58439  3.84605  1.32114  3.32031  4.19731  3.13368  3.97097  2.72719  1.81331  2.97000  3.14705  3.53277  5.38739  4.20087    668 k - - -
          2.68618  4.42225  2.77519  2.73123  3.46354  2.40513  3.72494  3.29354  2.67741  2.69355  4.24690  2.90347  2.73739  3.18146  2.89801  2.37887  2.77519  2.98518  4.58477  3.61503
          0.03096  3.88632  4.60867  0.61958  0.77255  0.48576  0.95510
    641   2.98450  4.94918  3.16144  2.78010  4.33877  3.47265  3.76645  3.76887  1.01949  3.33084  4.29139  3.20402  3.97188  2.95703  2.43371  3.02549  3.23666  3.47582  5.38761  4.20230    669 k - - -
          2.68618  4.42225  2.77519  2.73123  3.46354  2.40513  3.72494  3.29354  2.67741  2.69355  4.24690  2.90347  2.73739  3.18146  2.89801  2.37887  2.77519  2.98518  4.58477  3.61503
          0.03096  3.88632  4.60867  0.61958  0.77255  0.48576  0.95510
    642   3.06406  4.52400  4.36129  3.88528  3.14052  4.13535  4.56890  2.11114  3.68069  1.06328  3.03810  4.15727  4.49345  3.98270  3.88056  3.52958  3.33920  1.94876  5.10841  3.88311    670 l - - -
          2.68618  4.42225  2.77519  2.73123  3.46354  2.40513  3.72494  3.29354  2.67741  2.69355  4.24690  2.90347  2.73739  3.18146  2.89801  2.37887  2.77519  2.98518  4.58477  3.61503
          0.03096  3.88632  4.60867  0.61958  0.77255  0.48576  0.95510
    643   2.98450  4.94918  3.16144  2.78010  4.33877  3.47265  3.76645  3.76887  1.01949  3.33084  4.29139  3.20402  3.97188  2.95703  2.43371  3.02549  3.23666  3.47582  5.38761  4.20230    671 k - - -
          2.68618  4.42225  2.77519  2.73123  3.46354  2.40513  3.72494  3.29354  2.67741  2.69355  4.24690  2.90347  2.73739  3.18146  2.89801  2.37887  2.77519  2.98518  4.58477  3.61503
          0.03096  3.88632  4.60867  0.61958  0.77255  0.48576  0.95510
    644   2.32156  4.24223  3.21818  3.03441  4.08997  2.97184  4.14397  3.61436  3.10911  3.33346  4.25827  3.25710  3.71175  3.45731  3.39485  1.07037  2.80269  3.14644  5.46131  4.17352    672 s - - -
          2.68618  4.42225  2.77519  2.73123  3.46354  2.40513  3.72494  3.29354  2.67741  2.69355  4.24690  2.90347  2.73739  3.18146  2.89801  2.37887  2.77519  2.98518  4.58477  3.61503
          0.03096  3.88632  4.60867  0.61958  0.77255  0.48576  0.95510
    645   0.99398  4.19870  3.47643  3.26817  4.06595  3.02291  4.28861  3.19352  3.28478  3.07451  4.10467  3.41435  3.76342  3.62463  3.53446  2.54880  2.82710  2.84552  5.49172  4.29347    673 a - - -
          2.68618  4.42225  2.77519  2.73123  3.46354  2.40513  3.72494  3.29354  2.67741  2.69355  4.24690  2.90347  2.73739  3.18146  2.89801  2.37887  2.77519  2.98518  4.58477  3.61503
          0.03096  3.88632  4.60867  0.61958  0.77255  0.48576  0.95510
    646   0.99398  4.19870  3.47643  3.26817  4.06595  3.02291  4.28861  3.19352  3.28478  3.07451  4.10467  3.41435  3.76342  3.62463  3.53446  2.54880  2.82710  2.84552  5.49172  4.29347    674 a - - -
          2.68618  4.42225  2.77519  2.73123  3.46354  2.40513  3.72494  3.29354  2.67741  2.69355  4.24690  2.90347  2.73739  3.18146  2.89801  2.37887  2.77519  2.98518  4.58477  3.61503
          0.03096  3.88632  4.60867  0.61958  0.77255  0.48576  0.95510
    647   2.83151  5.12994  2.61215  1.75978  4.46953  3.35784  3.63111  3.88027  1.72237  3.40815  4.25753  2.86383  3.85035  2.77989  2.59823  2.79463  3.06753  3.52760  5.54557  4.22149    675 k - - -
          2.68618  4.42225  2.77519  2.73123  3.46354  2.40513  3.72494  3.29354  2.67741  2.69355  4.24690  2.90347  2.73739  3.18146  2.89801  2.37887  2.77519  2.98518  4.58477  3.61503
          0.03096  3.88632  4.60867  0.61958  0.77255  0.48576  0.95510
    648   2.98450  4.94918  3.16144  2.78010  4.33877  3.47265  3.76645  3.76887  1.01949  3.33084  4.29139  3.20402  3.97188  2.95703  2.43371  3.02549  3.23666  3.47582  5.38761  4.20230    676 k - - -
          2.68618  4.42225  2.77519  2.73123  3.46354  2.40513  3.72494  3.29354  2.67741  2.69355  4.24690  2.90347  2.73739  3.18146  2.89801  2.37887  2.77519  2.98518  4.58477  3.61503
          0.03096  3.88632  4.60867  0.61958  0.77255  0.48576  0.95510
    649   2.98450  4.94918  3.16144  2.78010  4.33877  3.47265  3.76645  3.76887  1.01949  3.33084  4.29139  3.20402  3.97188  2.95703  2.43371  3.02549  3.23666  3.47582  5.38761  4.20230    677 k - - -
          2.68618  4.42225  2.77519  2.73123  3.46354  2.40513  3.72494  3.29354  2.67741  2.69355  4.24690  2.90347  2.73739  3.18146  2.89801  2.37887  2.77519  2.98518  4.58477  3.61503
          0.03096  3.88632  4.60867  0.61958  0.77255  0.48576  0.95510
    650   2.32156  4.24223  3.21818  3.03441  4.08997  2.97184  4.14397  3.61436  3.10911  3.33346  4.25827  3.25710  3.71175  3.45731  3.39485  1.07037  2.80269  3.14644  5.46131  4.17352    678 s - - -
          2.68618  4.42225  2.77519  2.73123  3.46354  2.40513  3.72494  3.29354  2.67741  2.69355  4.24690  2.90347  2.73739  3.18146  2.89801  2.37887  2.77519  2.98518  4.58477  3.61503
          0.03096  3.88632  4.60867  0.61958  0.77255  0.48576  0.95510
    651   2.32156  4.24223  3.21818  3.03441  4.08997  2.97184  4.14397  3.61436  3.10911  3.33346  4.25827  3.25710  3.71175  3.45731  3.39485  1.07037  2.80269  3.14644  5.46131  4.17352    679 s - - -
          2.68618  4.42225  2.77519  2.73123  3.46354  2.40513  3.72494  3.29354  2.67741  2.69355  4.24690  2.90347  2.73739  3.18146  2.89801  2.37887  2.77519  2.98518  4.58477  3.61503
          0.03096  3.88632  4.60867  0.61958  0.77255  0.48576  0.95510
    652   2.96388  5.07821  2.49296  1.00584  4.42611  3.28276  3.87053  3.88275  2.75278  3.49756  4.47079  2.94030  3.88794  3.08578  3.16319  2.94475  3.26816  3.56509  5.59506  4.31710    680 e - - -
          2.68618  4.42225  2.77519  2.73123  3.46354  2.40513  3.72494  3.29354  2.67741  2.69355  4.24690  2.90347  2.73739  3.18146  2.89801  2.37887  2.77519  2.98518  4.58477  3.61503
          0.03096  3.88632  4.60867  0.61958  0.77255  0.48576  0.95510
    653   3.04185  4.45652  4.35564  3.97183  3.38335  4.08171  4.69727  1.06092  3.80025  1.96637  3.31637  4.21522  4.51144  4.14701  3.99522  3.57821  3.34070  1.84596  5.27716  4.01676    681 i - - -
          2.68618  4.42225  2.77519  2.73123  3.46354  2.40513  3.72494  3.29354  2.67741  2.69355  4.24690  2.90347  2.73739  3.18146  2.89801  2.37887  2.77519  2.98518  4.58477  3.61503
          0.03096  3.88632  4.60867  0.61958  0.77255  0.48576  0.95510
    654   3.04185  4.45652  4.35564  3.97183  3.38335  4.08171  4.69727  1.06092  3.80025  1.96637  3.31637  4.21522  4.51144  4.14701  3.99522  3.57821  3.34070  1.84596  5.27716  4.01676    682 i - - -
          2.68618  4.42225  2.77519  2.73123  3.46354  2.40513  3.72494  3.29354  2.67741  2.69355  4.24690  2.90347  2.73739  3.18146  2.89801  2.37887  2.77519  2.98518  4.58477  3.61503
          0.03096  3.88632  4.60867  0.61958  0.77255  0.48576  0.95510
    655   0.99398  4.19870  3.47643  3.26817  4.06595  3.02291  4.28861  3.19352  3.28478  3.07451  4.10467  3.41435  3.76342  3.62463  3.53446  2.54880  2.82710  2.84552  5.49172  4.29347    683 a - - -
          2.68618  4.42225  2.77519  2.73123  3.46354  2.40513  3.72494  3.29354  2.67741  2.69355  4.24690  2.90347  2.73739  3.18146  2.89801  2.37887  2.77519  2.98518  4.58477  3.61503
          0.03096  3.88632  4.60867  0.61958  0.77255  0.48576  0.95510
    656   2.32156  4.24223  3.21818  3.03441  4.08997  2.97184  4.14397  3.61436  3.10911  3.33346  4.25827  3.25710  3.71175  3.45731  3.39485  1.07037  2.80269  3.14644  5.46131  4.17352    684 s - - -
          2.68618  4.42225  2.77519  2.73123  3.46354  2.40513  3.72494  3.29354  2.67741  2.69355  4.24690  2.90347  2.73739  3.18146  2.89801  2.37887  2.77519  2.98518  4.58477  3.61503
          0.03096  3.88632  4.60867  0.61958  0.77255  0.48576  0.95510
    657   2.81895  4.35754  4.14461  3.80800  3.56002  3.73835  4.60726  2.04909  3.67600  2.24453  3.52289  3.99565  4.29797  4.03472  3.88719  3.24262  3.18008  1.00761  5.34685  4.07941    685 v - - -
          2.68618  4.42225  2.77519  2.73123  3.46354  2.40513  3.72494  3.29354  2.67741  2.69355  4.24690  2.90347  2.73739  3.18146  2.89801  2.37887  2.77519  2.98518  4.58477  3.61503
          0.03096  3.88632  4.60867  0.61958  0.77255  0.48576  0.95510
    658   2.22679  4.16916  3.25751  2.99799  4.15771  2.93508  4.09963  3.51334  3.03134  3.26134  4.13641  3.21008  3.66581  3.37029  3.33867  1.30144  2.33405  3.04097  5.52341  4.27217    686 s - - -
          2.68618  4.42225  2.77519  2.73123  3.46354  2.40513  3.72494  3.29354  2.67741  2.69355  4.24690  2.90347  2.73739  3.18146  2.89801  2.37887  2.77519  2.98518  4.58477  3.61503
          0.03096  3.88632  4.60867  0.61958  0.77255  0.48576  0.95510
    659   2.84715  5.17650  2.36980  1.36381  4.44955  3.26799  3.69396  3.92220  2.49584  3.46121  4.34543  2.78055  3.83080  2.56848  2.91810  2.79440  3.11583  3.57022  5.63474  4.24502    687 e - - -
          2.68618  4.42225  2.77519  2.73123  3.46354  2.40513  3.72494  3.29354  2.67741  2.69355  4.24690  2.90347  2.73739  3.18146  2.89801  2.37887  2.77519  2.98518  4.58477  3.61503
          0.03096  3.88632  4.60867  0.61958  0.77255  0.48576  0.95510
    660   2.96388  5.07821  2.49296  1.00584  4.42611  3.28276  3.87053  3.88275  2.75278  3.49756  4.47079  2.94030  3.88794  3.08578  3.16319  2.94475  3.26816  3.56509  5.59506  4.31710    688 e - - -
          2.68618  4.42225  2.77519  2.73123  3.46354  2.40513  3.72494  3.29354  2.67741  2.69355  4.24690  2.90347  2.73739  3.18146  2.89801  2.37887  2.77519  2.98518  4.58477  3.61503
          0.03096  3.88632  4.60867  0.61958  0.77255  0.48576  0.95510
    661   3.04185  4.45652  4.35564  3.97183  3.38335  4.08171  4.69727  1.06092  3.80025  1.96637  3.31637  4.21522  4.51144  4.14701  3.99522  3.57821  3.34070  1.84596  5.27716  4.01676    689 i - - -
          2.68618  4.42225  2.77519  2.73123  3.46354  2.40513  3.72494  3.29354  2.67741  2.69355  4.24690  2.90347  2.73739  3.18146  2.89801  2.37887  2.77519  2.98518  4.58477  3.61503
          0.03096  3.88632  4.60867  0.61958  0.77255  0.48576  0.95510
    662   3.00959  4.82485  3.13882  2.90000  3.29410  3.45892  1.11362  3.71467  2.74266  3.20696  4.25086  3.30884  4.01213  3.26637  3.00762  3.08010  3.31336  3.44951  4.75900  3.24454    690 h - - -
          2.68618  4.42225  2.77519  2.73123  3.46354  2.40513  3.72494  3.29354  2.67741  2.69355  4.24690  2.90347  2.73739  3.18146  2.89801  2.37887  2.77519  2.98518  4.58477  3.61503
          0.03096  3.88632  4.60867  0.61958  0.77255  0.48576  0.95510
    663   3.17063  4.62870  4.21178  3.85153  3.14071  3.99984  4.50291  2.34533  3.61915  0.85833  3.15903  4.12568  4.43271  3.98416  3.79302  3.57208  3.46419  2.38629  5.02520  3.75177    691 l - - -
          2.68618  4.42225  2.77519  2.73123  3.46354  2.40513  3.72494  3.29354  2.67741  2.69355  4.24690  2.90347  2.73739  3.18146  2.89801  2.37887  2.77519  2.98518  4.58477  3.61503
          0.03096  3.88632  4.60867  0.61958  0.77255  0.48576  0.95510
    664   2.96388  5.07821  2.49296  1.00584  4.42611  3.28276  3.87053  3.88275  2.75278  3.49756  4.47079  2.94030  3.88794  3.08578  3.16319  2.94475  3.26816  3.56509  5.59506  4.31710    692 e - - -
          2.68618  4.42225  2.77519  2.73123  3.46354  2.40513  3.72494  3.29354  2.67741  2.69355  4.24690  2.90347  2.73739  3.18146  2.89801  2.37887  2.77519  2.98518  4.58477  3.61503
          0.03096  3.88632  4.60867  0.61958  0.77255  0.48576  0.95510
    665   3.17063  4.62870  4.21178  3.85153  3.14071  3.99984  4.50291  2.34533  3.61915  0.85833  3.15903  4.12568  4.43271  3.98416  3.79302  3.57208  3.46419  2.38629  5.02520  3.75177    693 l - - -
          2.68618  4.42225  2.77519  2.73123  3.46354  2.40513  3.72494  3.29354  2.67741  2.69355  4.24690  2.90347  2.73739  3.18146  2.89801  2.37887  2.77519  2.98518  4.58477  3.61503
          0.03096  3.88632  4.60867  0.61958  0.77255  0.48576  0.95510
    666   2.96388  5.07821  2.49296  1.00584  4.42611  3.28276  3.87053  3.88275  2.75278  3.49756  4.47079  2.94030  3.88794  3.08578  3.16319  2.94475  3.26816  3.56509  5.59506  4.31710    694 e - - -
          2.68618  4.42225  2.77519  2.73123  3.46354  2.40513  3.72494  3.29354  2.67741  2.69355  4.24690  2.90347  2.73739  3.18146  2.89801  2.37887  2.77519  2.98518  4.58477  3.61503
          0.03096  3.88632  4.60867  0.61958  0.77255  0.48576  0.95510
    667   2.73463  4.73193  2.71550  2.60228  4.09759  3.19304  3.93173  3.81078  2.83648  3.45603  4.41107  1.13377  3.84550  3.20437  3.19173  2.80120  3.11686  3.43159  5.40190  4.04482    695 n - - -
          2.68618  4.42225  2.77519  2.73123  3.46354  2.40513  3.72494  3.29354  2.67741  2.69355  4.24690  2.90347  2.73739  3.18146  2.89801  2.37887  2.77519  2.98518  4.58477  3.61503
          0.03096  3.88632  4.60867  0.61958  0.77255  0.48576  0.95510
    668   2.94407  4.36324  4.43880  3.96608  3.48176  4.12156  4.73285  1.69046  3.82693  2.04719  3.34117  4.20487  4.52402  4.14100  4.05584  3.51572  3.23592  1.11228  5.38160  4.14005    696 v - - -
          2.68618  4.42225  2.77519  2.73123  3.46354  2.40513  3.72494  3.29354  2.67741  2.69355  4.24690  2.90347  2.73739  3.18146  2.89801  2.37887  2.77519  2.98518  4.58477  3.61503
          0.03096  3.88632  4.60867  0.61958  0.77255  0.48576  0.95510
    669   2.98450  4.94918  3.16144  2.78010  4.33877  3.47265  3.76645  3.76887  1.01949  3.33084  4.29139  3.20402  3.97188  2.95703  2.43371  3.02549  3.23666  3.47582  5.38761  4.20230    697 k - - -
          2.68618  4.42225  2.77519  2.73123  3.46354  2.40513  3.72494  3.29354  2.67741  2.69355  4.24690  2.90347  2.73739  3.18146  2.89801  2.37887  2.77519  2.98518  4.58477  3.61503
          0.03096  3.88632  4.60867  0.61958  0.77255  0.48576  0.95510
    670   2.32156  4.24223  3.21818  3.03441  4.08997  2.97184  4.14397  3.61436  3.10911  3.33346  4.25827  3.25710  3.71175  3.45731  3.39485  1.07037  2.80269  3.14644  5.46131  4.17352    698 s - - -
          2.68618  4.42225  2.77519  2.73123  3.46354  2.40513  3.72494  3.29354  2.67741  2.69355  4.24690  2.90347  2.73739  3.18146  2.89801  2.37887  2.77519  2.98518  4.58477  3.61503
          0.03096  3.88632  4.60867  0.61958  0.77255  0.48576  0.95510
    671   2.83578  4.90361  2.85706  2.54518  3.65551  3.42775  1.78978  3.63622  2.34286  3.16017  4.08439  3.01796  3.91245  2.55104  2.64671  2.85815  3.08373  3.34259  5.03462  3.56640    699 h - - -
          2.68618  4.42225  2.77519  2.73123  3.46354  2.40513  3.72494  3.29354  2.67741  2.69355  4.24690  2.90347  2.73739  3.18146  2.89801  2.37887  2.77519  2.98518  4.58477  3.61503
          0.03096  3.88632  4.60867  0.61958  0.77255  0.48576  0.95510
    672   3.04185  4.45652  4.35564  3.97183  3.38335  4.08171  4.69727  1.06092  3.80025  1.96637  3.31637  4.21522  4.51144  4.14701  3.99522  3.57821  3.34070  1.84596  5.27716  4.01676    700 i - - -
          2.68618  4.42225  2.77519  2.73123  3.46354  2.40513  3.72494  3.29354  2.67741  2.69355  4.24690  2.90347  2.73739  3.18146  2.89801  2.37887  2.77519  2.98518  4.58477  3.61503
          0.03096  3.88632  4.60867  0.61958  0.77255  0.48576  0.95510
    673   3.04185  4.45652  4.35564  3.97183  3.38335  4.08171  4.69727  1.06092  3.80025  1.96637  3.31637  4.21522  4.51144  4.14701  3.99522  3.57821  3.34070  1.84596  5.27716  4.01676    701 i - - -
          2.68618  4.42225  2.77519  2.73123  3.46354  2.40513  3.72494  3.29354  2.67741  2.69355  4.24690  2.90347  2.73739  3.18146  2.89801  2.37887  2.77519  2.98518  4.58477  3.61503
          0.03096  3.88632  4.60867  0.61958  0.77255  0.48576  0.95510
    674   2.41988  4.26504  3.44008  3.19253  3.98081  3.10391  4.20883  3.10962  3.13578  2.97262  4.02212  3.39981  3.80869  3.52987  3.39391  2.62128  1.14865  2.80312  5.41739  4.19739    702 t - - -
          2.68618  4.42225  2.77519  2.73123  3.46354  2.40513  3.72494  3.29354  2.67741  2.69355  4.24690  2.90347  2.73739  3.18146  2.89801  2.37887  2.77519  2.98518  4.58477  3.61503
          0.03096  3.88632  4.60867  0.61958  0.77255  0.48576  0.95510
    675   2.96388  5.07821  2.49296  1.00584  4.42611  3.28276  3.87053  3.88275  2.75278  3.49756  4.47079  2.94030  3.88794  3.08578  3.16319  2.94475  3.26816  3.56509  5.59506  4.31710    703 e - - -
          2.68618  4.42225  2.77519  2.73123  3.46354  2.40513  3.72494  3.29354  2.67741  2.69355  4.24690  2.90347  2.73739  3.18146  2.89801  2.37887  2.77519  2.98518  4.58477  3.61503
          0.03096  3.88632  4.60867  0.61958  0.77255  0.48576  0.95510
    676   0.99398  4.19870  3.47643  3.26817  4.06595  3.02291  4.28861  3.19352  3.28478  3.07451  4.10467  3.41435  3.76342  3.62463  3.53446  2.54880  2.82710  2.84552  5.49172  4.29347    704 a - - -
          2.68618  4.42225  2.77519  2.73123  3.46354  2.40513  3.72494  3.29354  2.67741  2.69355  4.24690  2.90347  2.73739  3.18146  2.89801  2.37887  2.77519  2.98518  4.58477  3.61503
          0.03096  3.88632  4.60867  0.61958  0.77255  0.48576  0.95510
    677   2.73111  4.93331  2.44413  1.64977  4.41625  1.95824  3.77459  3.86702  2.66794  3.46216  4.32598  2.83658  3.79866  2.96154  3.12195  2.73046  3.04888  3.48028  5.62239  4.27800    705 e - - -
          2.68618  4.42225  2.77519  2.73123  3.46354  2.40513  3.72494  3.29354  2.67741  2.69355  4.24690  2.90347  2.73739  3.18146  2.89801  2.37887  2.77519  2.98518  4.58477  3.61503
          0.03096  3.88632  4.60867  0.61958  0.77255  0.48576  0.95510
    678   2.98450  4.94918  3.16144  2.78010  4.33877  3.47265  3.76645  3.76887  1.01949  3.33084  4.29139  3.20402  3.97188  2.95703  2.43371  3.02549  3.23666  3.47582  5.38761  4.20230    706 k - - -
          2.68618  4.42225  2.77519  2.73123  3.46354  2.40513  3.72494  3.29354  2.67741  2.69355  4.24690  2.90347  2.73739  3.18146  2.89801  2.37887  2.77519  2.98518  4.58477  3.61503
          0.03096  3.88632  4.60867  0.61958  0.77255  0.48576  0.95510
    679   2.02747  4.16026  3.42540  3.12852  4.02922  3.01829  4.15915  3.09203  3.09617  3.00220  3.96847  3.31419  3.73129  3.44864  3.38158  2.47543  1.41944  2.74443  5.46890  4.24616    707 t - - -
          2.68618  4.42225  2.77519  2.73123  3.46354  2.40513  3.72494  3.29354  2.67741  2.69355  4.24690  2.90347  2.73739  3.18146  2.89801  2.37887  2.77519  2.98518  4.58477  3.61503
          0.03096  3.88632  4.60867  0.61958  0.77255  0.48576  0.95510
    680   2.32156  4.24223  3.21818  3.03441  4.08997  2.97184  4.14397  3.61436  3.10911  3.33346  4.25827  3.25710  3.71175  3.45731  3.39485  1.07037  2.80269  3.14644  5.46131  4.17352    708 s - - -
          2.68618  4.42225  2.77519  2.73123  3.46354  2.40513  3.72494  3.29354  2.67741  2.69355  4.24690  2.90347  2.73739  3.18146  2.89801  2.37887  2.77519  2.98518  4.58477  3.61503
          0.03096  3.88632  4.60867  0.61958  0.77255  0.48576  0.95510
    681   2.73463  4.73193  2.71550  2.60228  4.09759  3.19304  3.93173  3.81078  2.83648  3.45603  4.41107  1.13377  3.84550  3.20437  3.19173  2.80120  3.11686  3.43159  5.40190  4.04482    709 n - - -
          2.68618  4.42225  2.77519  2.73123  3.46354  2.40513  3.72494  3.29354  2.67741  2.69355  4.24690  2.90347  2.73739  3.18146  2.89801  2.37887  2.77519  2.98518  4.58477  3.61503
          0.03096  3.88632  4.60867  0.61958  0.77255  0.48576  0.95510
    682   3.02054  4.45748  4.39202  3.89464  3.22163  4.14898  4.59651  2.00893  3.72266  1.26084  3.09613  4.16487  4.49832  4.00947  3.93211  3.52512  3.28994  1.61840  5.16428  3.95451    710 l - - -
          2.68618  4.42225  2.77519  2.73123  3.46354  2.40513  3.72494  3.29354  2.67741  2.69355  4.24690  2.90347  2.73739  3.18146  2.89801  2.37887  2.77519  2.98518  4.58477  3.61503
          0.03096  3.88632  4.60867  0.61958  0.77255  0.48576  0.95510
    683   0.99398  4.19870  3.47643  3.26817  4.06595  3.02291  4.28861  3.19352  3.28478  3.07451  4.10467  3.41435  3.76342  3.62463  3.53446  2.54880  2.82710  2.84552  5.49172  4.29347    711 a - - -
          2.68618  4.42225  2.77519  2.73123  3.46354  2.40513  3.72494  3.29354  2.67741  2.69355  4.24690  2.90347  2.73739  3.18146  2.89801  2.37887  2.77519  2.98518  4.58477  3.61503
          0.03096  3.88632  4.60867  0.61958  0.77255  0.48576  0.95510
    684   2.98450  4.94918  3.16144  2.78010  4.33877  3.47265  3.76645  3.76887  1.01949  3.33084  4.29139  3.20402  3.97188  2.95703  2.43371  3.02549  3.23666  3.47582  5.38761  4.20230    712 k - - -
          2.68618  4.42225  2.77519  2.73123  3.46354  2.40513  3.72494  3.29354  2.67741  2.69355  4.24690  2.90347  2.73739  3.18146  2.89801  2.37887  2.77519  2.98518  4.58477  3.61503
          0.03096  3.88632  4.60867  0.61958  0.77255  0.48576  0.95510
    685   2.41988  4.26504  3.44008  3.19253  3.98081  3.10391  4.20883  3.10962  3.13578  2.97262  4.02212  3.39981  3.80869  3.52987  3.39391  2.62128  1.14865  2.80312  5.41739  4.19739    713 t - - -
          2.68618  4.42225  2.77519  2.73123  3.46354  2.40513  3.72494  3.29354  2.67741  2.69355  4.24690  2.90347  2.73739  3.18146  2.89801  2.37887  2.77519  2.98518  4.58477  3.61503
          0.03096  3.88632  4.60867  0.61958  0.77255  0.48576  0.95510
    686   2.98450  4.94918  3.16144  2.78010  4.33877  3.47265  3.76645  3.76887  1.01949  3.33084  4.29139  3.20402  3.97188  2.95703  2.43371  3.02549  3.23666  3.47582  5.38761  4.20230    714 k - - -
          2.68618  4.42225  2.77519  2.73123  3.46354  2.40513  3.72494  3.29354  2.67741  2.69355  4.24690  2.90347  2.73739  3.18146  2.89801  2.37887  2.77519  2.98518  4.58477  3.61503
          0.03096  3.88632  4.60867  0.61958  0.77255  0.48576  0.95510
    687   3.02078  4.85928  3.51281  3.02076  4.21736  3.50635  3.83383  3.75989  2.24229  3.27328  4.27294  3.37953  4.00811  3.05332  0.95744  3.10418  3.28569  3.48319  5.29469  4.14154    715 r - - -
          2.68618  4.42225  2.77519  2.73123  3.46354  2.40513  3.72494  3.29354  2.67741  2.69355  4.24690  2.90347  2.73739  3.18146  2.89801  2.37887  2.77519  2.98518  4.58477  3.61503
          0.03096  3.88632  4.60867  0.61958  0.77255  0.48576  0.95510
    688   2.98450  4.94918  3.16144  2.78010  4.33877  3.47265  3.76645  3.76887  1.01949  3.33084  4.29139  3.20402  3.97188  2.95703  2.43371  3.02549  3.23666  3.47582  5.38761  4.20230    716 k - - -
          2.68618  4.42225  2.77519  2.73123  3.46354  2.40513  3.72494  3.29354  2.67741  2.69355  4.24690  2.90347  2.73739  3.18146  2.89801  2.37887  2.77519  2.98518  4.58477  3.61503
          0.03096  3.88632  4.60867  0.61958  0.77255  0.48576  0.95510
    689   3.00959  4.82485  3.13882  2.90000  3.29410  3.45892  1.11362  3.71467  2.74266  3.20696  4.25086  3.30884  4.01213  3.26637  3.00762  3.08010  3.31336  3.44951  4.75900  3.24454    717 h - - -
          2.68618  4.42225  2.77519  2.73123  3.46354  2.40513  3.72494  3.29354  2.67741  2.69355  4.24690  2.90347  2.73739  3.18146  2.89801  2.37887  2.77519  2.98518  4.58477  3.61503
          0.03096  3.88632  4.60867  0.61958  0.77255  0.48576  0.95510
    690   0.99398  4.19870  3.47643  3.26817  4.06595  3.02291  4.28861  3.19352  3.28478  3.07451  4.10467  3.41435  3.76342  3.62463  3.53446  2.54880  2.82710  2.84552  5.49172  4.29347    718 a - - -
          2.68618  4.42225  2.77519  2.73123  3.46354  2.40513  3.72494  3.29354  2.67741  2.69355  4.24690  2.90347  2.73739  3.18146  2.89801  2.37887  2.77519  2.98518  4.58477  3.61503
          0.03096  3.88632  4.60867  0.61958  0.77255  0.48576  0.95510
    691   2.96388  5.07821  2.49296  1.00584  4.42611  3.28276  3.87053  3.88275  2.75278  3.49756  4.47079  2.94030  3.88794  3.08578  3.16319  2.94475  3.26816  3.56509  5.59506  4.31710    719 e - - -
          2.68618  4.42225  2.77519  2.73123  3.46354  2.40513  3.72494  3.29354  2.67741  2.69355  4.24690  2.90347  2.73739  3.18146  2.89801  2.37887  2.77519  2.98518  4.58477  3.61503
          0.03096  3.88632  4.60867  0.61958  0.77255  0.48576  0.95510
    692   2.41988  4.26504  3.44008  3.19253  3.98081  3.10391  4.20883  3.10962  3.13578  2.97262  4.02212  3.39981  3.80869  3.52987  3.39391  2.62128  1.14865  2.80312  5.41739  4.19739    720 t - - -
          2.68618  4.42225  2.77519  2.73123  3.46354  2.40513  3.72494  3.29354  2.67741  2.69355  4.24690  2.90347  2.73739  3.18146  2.89801  2.37887  2.77519  2.98518  4.58477  3.61503
          0.03096  3.88632  4.60867  0.61958  0.77255  0.48576  0.95510
    693   2.97074  5.00620  3.37440  2.77886  4.40973  3.57928  3.61076  3.78870  1.77846  3.28364  4.18013  3.17361  3.98379  2.76500  1.31696  2.99528  3.16353  3.48805  5.35891  4.17753    721 r - - -
          2.68618  4.42225  2.77519  2.73123  3.46354  2.40513  3.72494  3.29354  2.67741  2.69355  4.24690  2.90347  2.73739  3.18146  2.89801  2.37887  2.77519  2.98518  4.58477  3.61503
          0.03096  3.88632  4.60867  0.61958  0.77255  0.48576  0.95510
    694   3.17063  4.62870  4.21178  3.85153  3.14071  3.99984  4.50291  2.34533  3.61915  0.85833  3.15903  4.12568  4.43271  3.98416  3.79302  3.57208  3.46419  2.38629  5.02520  3.75177    722 l - - -
          2.68618  4.42225  2.77519  2.73123  3.46354  2.40513  3.72494  3.29354  2.67741  2.69355  4.24690  2.90347  2.73739  3.18146  2.89801  2.37887  2.77519  2.98518  4.58477  3.61503
          0.03096  3.88632  4.60867  0.61958  0.77255  0.48576  0.95510
    695   2.89140  4.87786  2.91172  2.66647  4.04831  3.37497  3.82497  3.68100  2.48625  3.18199  4.20927  3.12640  3.92850  1.20962  2.77024  2.93847  3.18826  3.40975  5.31777  4.01237    723 q - - -
          2.68618  4.42225  2.77519  2.73123  3.46354  2.40513  3.72494  3.29354  2.67741  2.69355  4.24690  2.90347  2.73739  3.18146  2.89801  2.37887  2.77519  2.98518  4.58477  3.61503
          0.03096  3.88632  4.60867  0.61958  0.77255  0.48576  0.95510
    696   2.96388  5.07821  2.49296  1.00584  4.42611  3.28276  3.87053  3.88275  2.75278  3.49756  4.47079  2.94030  3.88794  3.08578  3.16319  2.94475  3.26816  3.56509  5.59506  4.31710    724 e - - -
          2.68618  4.42225  2.77519  2.73123  3.46354  2.40513  3.72494  3.29354  2.67741  2.69355  4.24690  2.90347  2.73739  3.18146  2.89801  2.37887  2.77519  2.98518  4.58477  3.61503
          0.03096  3.88632  4.60867  0.61958  0.77255  0.48576  0.95510
    697   2.89140  4.87786  2.91172  2.66647  4.04831  3.37497  3.82497  3.68100  2.48625  3.18199  4.20927  3.12640  3.92850  1.20962  2.77024  2.93847  3.18826  3.40975  5.31777  4.01237    725 q - - -
          2.68618  4.42225  2.77519  2.73123  3.46354  2.40513  3.72494  3.29354  2.67741  2.69355  4.24690  2.90347  2.73739  3.18146  2.89801  2.37887  2.77519  2.98518  4.58477  3.61503
          0.03096  3.88632  4.60867  0.61958  0.77255  0.48576  0.95510
    698   2.83170  5.05342  2.60286  2.17194  4.33142  3.34305  3.67108  3.79126  2.33263  3.32995  4.22090  2.88656  3.85988  1.60842  2.67565  2.81344  3.08411  3.46368  5.49522  4.16212    726 q - - -
          2.68618  4.42225  2.77519  2.73123  3.46354  2.40513  3.72494  3.29354  2.67741  2.69355  4.24690  2.90347  2.73739  3.18146  2.89801  2.37887  2.77519  2.98518  4.58477  3.61503
          0.03096  3.88632  4.60867  0.61958  0.77255  0.48576  0.95510
    699   2.96388  5.07821  2.49296  1.00584  4.42611  3.28276  3.87053  3.88275  2.75278  3.49756  4.47079  2.94030  3.88794  3.08578  3.16319  2.94475  3.26816  3.56509  5.59506  4.31710    727 e - - -
          2.68618  4.42225  2.77519  2.73123  3.46354  2.40513  3.72494  3.29354  2.67741  2.69355  4.24690  2.90347  2.73739  3.18146  2.89801  2.37887  2.77519  2.98518  4.58477  3.61503
          0.03096  3.88632  4.60867  0.61958  0.77255  0.48576  0.95510
    700   2.98450  4.94918  3.16144  2.78010  4.33877  3.47265  3.76645  3.76887  1.01949  3.33084  4.29139  3.20402  3.97188  2.95703  2.43371  3.02549  3.23666  3.47582  5.38761  4.20230    728 k - - -
          2.68618  4.42225  2.77519  2.73123  3.46354  2.40513  3.72494  3.29354  2.67741  2.69355  4.24690  2.90347  2.73739  3.18146  2.89801  2.37887  2.77519  2.98518  4.58477  3.61503
          0.03096  3.88632  4.60867  0.61958  0.77255  0.48576  0.95510
    701   2.97990  4.52644  4.06418  3.65856  3.21351  3.84437  4.39049  2.39048  3.42593  1.80599  1.35164  3.93438  4.30495  3.80683  3.62964  3.33051  3.28542  2.39823  5.05624  3.81930    729 m - - -
          2.68618  4.42225  2.77519  2.73123  3.46354  2.40513  3.72494  3.29354  2.67741  2.69355  4.24690  2.90347  2.73739  3.18146  2.89801  2.37887  2.77519  2.98518  4.58477  3.61503
          0.03096  3.88632  4.60867  0.61958  0.77255  0.48576  0.95510
    702   3.02078  4.85928  3.51281  3.02076  4.21736  3.50635  3.83383  3.75989  2.24229  3.27328  4.27294  3.37953  4.00811  3.05332  0.95744  3.10418  3.28569  3.48319  5.29469  4.14154    730 r - - -
          2.68618  4.42225  2.77519  2.73123  3.46354  2.40513  3.72494  3.29354  2.67741  2.69355  4.24690  2.90347  2.73739  3.18146  2.89801  2.37887  2.77519  2.98518  4.58477  3.61503
          0.03096  3.88632  4.60867  0.61958  0.77255  0.48576  0.95510
    703   2.97990  4.52644  4.06418  3.65856  3.21351  3.84437  4.39049  2.39048  3.42593  1.80599  1.35164  3.93438  4.30495  3.80683  3.62964  3.33051  3.28542  2.39823  5.05624  3.81930    731 m - - -
          2.68618  4.42225  2.77519  2.73123  3.46354  2.40513  3.72494  3.29354  2.67741  2.69355  4.24690  2.90347  2.73739  3.18146  2.89801  2.37887  2.77519  2.98518  4.58477  3.61503
          0.03096  3.88632  4.60867  0.61958  0.77255  0.48576  0.95510
    704   3.04185  4.45652  4.35564  3.97183  3.38335  4.08171  4.69727  1.06092  3.80025  1.96637  3.31637  4.21522  4.51144  4.14701  3.99522  3.57821  3.34070  1.84596  5.27716  4.01676    732 i - - -
          2.68618  4.42225  2.77519  2.73123  3.46354  2.40513  3.72494  3.29354  2.67741  2.69355  4.24690  2.90347  2.73739  3.18146  2.89801  2.37887  2.77519  2.98518  4.58477  3.61503
          0.03096  3.88632  4.60867  0.61958  0.77255  0.48576  0.95510
    705   3.00959  4.82485  3.13882  2.90000  3.29410  3.45892  1.11362  3.71467  2.74266  3.20696  4.25086  3.30884  4.01213  3.26637  3.00762  3.08010  3.31336  3.44951  4.75900  3.24454    733 h - - -
          2.68618  4.42225  2.77519  2.73123  3.46354  2.40513  3.72494  3.29354  2.67741  2.69355  4.24690  2.90347  2.73739  3.18146  2.89801  2.37887  2.77519  2.98518  4.58477  3.61503
          0.03096  3.88632  4.60867  0.61958  0.77255  0.48576  0.95510
    706   2.96388  5.07821  2.49296  1.00584  4.42611  3.28276  3.87053  3.88275  2.75278  3.49756  4.47079  2.94030  3.88794  3.08578  3.16319  2.94475  3.26816  3.56509  5.59506  4.31710    734 e - - -
          2.68618  4.42225  2.77519  2.73123  3.46354  2.40513  3.72494  3.29354  2.67741  2.69355  4.24690  2.90347  2.73739  3.18146  2.89801  2.37887  2.77519  2.98518  4.58477  3.61503
          0.03096  3.88632  4.60867  0.61958  0.77255  0.48576  0.95510
    707   2.98450  4.94918  3.16144  2.78010  4.33877  3.47265  3.76645  3.76887  1.01949  3.33084  4.29139  3.20402  3.97188  2.95703  2.43371  3.02549  3.23666  3.47582  5.38761  4.20230    735 k - - -
          2.68618  4.42225  2.77519  2.73123  3.46354  2.40513  3.72494  3.29354  2.67741  2.69355  4.24690  2.90347  2.73739  3.18146  2.89801  2.37887  2.77519  2.98518  4.58477  3.61503
          0.03096  3.88632  4.60867  0.61958  0.77255  0.48576  0.95510
    708   3.27575  4.67339  4.25773  3.97471  0.98933  3.96256  3.88302  2.79757  3.88136  2.16435  3.52558  4.03468  4.42072  4.04548  3.99767  3.54506  3.57683  2.78931  4.12772  2.49289    736 f - - -
          2.68618  4.42225  2.77519  2.73123  3.46354  2.40513  3.72494  3.29354  2.67741  2.69355  4.24690  2.90347  2.73739  3.18146  2.89801  2.37887  2.77519  2.98518  4.58477  3.61503
          0.03096  3.88632  4.60867  0.61958  0.77255  0.48576  0.95510
    709   2.98450  4.94918  3.16144  2.78010  4.33877  3.47265  3.76645  3.76887  1.01949  3.33084  4.29139  3.20402  3.97188  2.95703  2.43371  3.02549  3.23666  3.47582  5.38761  4.20230    737 k - - -
          2.68618  4.42225  2.77519  2.73123  3.46354  2.40513  3.72494  3.29354  2.67741  2.69355  4.24690  2.90347  2.73739  3.18146  2.89801  2.37887  2.77519  2.98518  4.58477  3.61503
          0.03096  3.88632  4.60867  0.61958  0.77255  0.48576  0.95510
    710   3.00421  5.13505  0.89840  2.34310  4.51385  3.22092  3.94285  4.10511  3.02952  3.71090  4.68915  2.90023  3.87467  3.18190  3.54775  2.96489  3.34302  3.74277  5.67979  4.38425    738 d - - -
          2.68618  4.42225  2.77519  2.73123  3.46354  2.40513  3.72494  3.29354  2.67741  2.69355  4.24690  2.90347  2.73739  3.18146  2.89801  2.37887  2.77519  2.98518  4.58477  3.61503
          0.03096  3.88632  4.60867  0.61958  0.77255  0.48576  0.95510
    711   3.00421  5.13505  0.89840  2.34310  4.51385  3.22092  3.94285  4.10511  3.02952  3.71090  4.68915  2.90023  3.87467  3.18190  3.54775  2.96489  3.34302  3.74277  5.67979  4.38425    739 d - - -
          2.68618  4.42225  2.77519  2.73123  3.46354  2.40513  3.72494  3.29354  2.67741  2.69355  4.24690  2.90347  2.73739  3.18146  2.89801  2.37887  2.77519  2.98518  4.58477  3.61503
          0.03096  3.88632  4.60867  0.61958  0.77255  0.48576  0.95510
    712   2.81895  4.35754  4.14461  3.80800  3.56002  3.73835  4.60726  2.04909  3.67600  2.24453  3.52289  3.99565  4.29797  4.03472  3.88719  3.24262  3.18008  1.00761  5.34685  4.07941    740 v - - -
          2.68618  4.42225  2.77519  2.73123  3.46354  2.40513  3.72494  3.29354  2.67741  2.69355  4.24690  2.90347  2.73739  3.18146  2.89801  2.37887  2.77519  2.98518  4.58477  3.61503
          0.03096  3.88632  4.60867  0.61958  0.77255  0.48576  0.95510
    713   2.22553  4.19300  3.12098  2.91445  4.28100  1.80138  4.10101  3.74776  3.07083  3.41914  4.25169  3.15774  3.64539  3.36226  3.40501  1.58290  2.70623  3.19475  5.60182  4.35657    741 s - - -
          2.68618  4.42225  2.77519  2.73123  3.46354  2.40513  3.72494  3.29354  2.67741  2.69355  4.24690  2.90347  2.73739  3.18146  2.89801  2.37887  2.77519  2.98518  4.58477  3.61503
          0.03096  3.88632  4.60867  0.61958  0.77255  0.48576  0.95510
    714   2.74162  4.98148  2.66524  2.35363  4.08646  3.35087  2.37551  3.72107  2.33738  3.26596  4.11090  2.27789  3.82906  2.53162  2.71659  2.73199  2.98472  3.38006  5.33540  3.93545    742 n - - -
          2.68618  4.42225  2.77519  2.73123  3.46354  2.40513  3.72494  3.29354  2.67741  2.69355  4.24690  2.90347  2.73739  3.18146  2.89801  2.37887  2.77519  2.98518  4.58477  3.61503
          0.03096  3.88632  4.60867  0.61958  0.77255  0.48576  0.95510
    715   3.00959  4.82485  3.13882  2.90000  3.29410  3.45892  1.11362  3.71467  2.74266  3.20696  4.25086  3.30884  4.01213  3.26637  3.00762  3.08010  3.31336  3.44951  4.75900  3.24454    743 h - - -
          2.68618  4.42225  2.77519  2.73123  3.46354  2.40513  3.72494  3.29354  2.67741  2.69355  4.24690  2.90347  2.73739  3.18146  2.89801  2.37887  2.77519  2.98518  4.58477  3.61503
          0.03096  3.88632  4.60867  0.61958  0.77255  0.48576  0.95510
    716   3.17063  4.62870  4.21178  3.85153  3.14071  3.99984  4.50291  2.34533  3.61915  0.85833  3.15903  4.12568  4.43271  3.98416  3.79302  3.57208  3.46419  2.38629  5.02520  3.75177    744 l - - -
          2.68618  4.42225  2.77519  2.73123  3.46354  2.40513  3.72494  3.29354  2.67741  2.69355  4.24690  2.90347  2.73739  3.18146  2.89801  2.37887  2.77519  2.98518  4.58477  3.61503
          0.03096  3.88632  4.60867  0.61958  0.77255  0.48576  0.95510
    717   2.96388  5.07821  2.49296  1.00584  4.42611  3.28276  3.87053  3.88275  2.75278  3.49756  4.47079  2.94030  3.88794  3.08578  3.16319  2.94475  3.26816  3.56509  5.59506  4.31710    745 e - - -
          2.68618  4.42225  2.77519  2.73123  3.46354  2.40513  3.72494  3.29354  2.67741  2.69355  4.24690  2.90347  2.73739  3.18146  2.89801  2.37887  2.77519  2.98518  4.58477  3.61503
          0.03096  3.88632  4.60867  0.61958  0.77255  0.48576  0.95510
    718   2.91597  5.38806  1.23669  1.90314  4.68394  3.17451  3.75369  4.18413  2.78895  3.73485  4.61897  2.66734  3.80913  2.93495  3.37058  2.81307  3.21566  3.78495  5.88494  4.41147    746 d - - -
          2.68618  4.42225  2.77519  2.73123  3.46354  2.40513  3.72494  3.29354  2.67741  2.69355  4.24690  2.90347  2.73739  3.18146  2.89801  2.37887  2.77519  2.98518  4.58477  3.61503
          0.03096  3.88632  4.60867  0.61958  0.77255  0.48576  0.95510
    719   3.27575  4.67339  4.25773  3.97471  0.98933  3.96256  3.88302  2.79757  3.88136  2.16435  3.52558  4.03468  4.42072  4.04548  3.99767  3.54506  3.57683  2.78931  4.12772  2.49289    747 f - - -
          2.68618  4.42225  2.77519  2.73123  3.46354  2.40513  3.72494  3.29354  2.67741  2.69355  4.24690  2.90347  2.73739  3.18146  2.89801  2.37887  2.77519  2.98518  4.58477  3.61503
          0.03096  3.88632  4.60867  0.61958  0.77255  0.48576  0.95510
    720   2.98450  4.94918  3.16144  2.78010  4.33877  3.47265  3.76645  3.76887  1.01949  3.33084  4.29139  3.20402  3.97188  2.95703  2.43371  3.02549  3.23666  3.47582  5.38761  4.20230    748 k - - -
          2.68618  4.42225  2.77519  2.73123  3.46354  2.40513  3.72494  3.29354  2.67741  2.69355  4.24690  2.90347  2.73739  3.18146  2.89801  2.37887  2.77519  2.98518  4.58477  3.61503
          0.03096  3.88632  4.60867  0.61958  0.77255  0.48576  0.95510
    721   2.22742  4.16986  3.25459  2.99826  4.15873  2.93443  4.10121  3.51619  3.03310  3.26422  4.14030  3.21012  3.66606  3.37244  3.33973  1.29180  2.35562  3.04319  5.52496  4.27260    749 s - - -
          2.68618  4.42225  2.77519  2.73123  3.46354  2.40513  3.72494  3.29354  2.67741  2.69355  4.24690  2.90347  2.73739  3.18146  2.89801  2.37887  2.77519  2.98518  4.58477  3.61503
          0.03096  3.88632  4.60867  0.61958  0.77255  0.48576  0.95510
    722   2.25816  4.17063  3.32226  3.03972  4.05677  2.98351  4.09742  3.32049  3.02292  3.13098  4.03653  3.24867  3.69831  3.38146  3.31660  2.17977  1.40654  2.91308  5.45118  4.20565    750 t - - -
          2.68618  4.42225  2.77519  2.73123  3.46354  2.40513  3.72494  3.29354  2.67741  2.69355  4.24690  2.90347  2.73739  3.18146  2.89801  2.37887  2.77519  2.98518  4.58477  3.61503
          0.03096  3.88632  4.60867  0.61958  0.77255  0.48576  0.95510
    723   3.04185  4.45652  4.35564  3.97183  3.38335  4.08171  4.69727  1.06092  3.80025  1.96637  3.31637  4.21522  4.51144  4.14701  3.99522  3.57821  3.34070  1.84596  5.27716  4.01676    751 i - - -
          2.68618  4.42225  2.77519  2.73123  3.46354  2.40513  3.72494  3.29354  2.67741  2.69355  4.24690  2.90347  2.73739  3.18146  2.89801  2.37887  2.77519  2.98518  4.58477  3.61503
          0.03096  3.88632  4.60867  0.61958  0.77255  0.48576  0.95510
    724   2.96388  5.07821  2.49296  1.00584  4.42611  3.28276  3.87053  3.88275  2.75278  3.49756  4.47079  2.94030  3.88794  3.08578  3.16319  2.94475  3.26816  3.56509  5.59506  4.31710    752 e - - -
          2.68618  4.42225  2.77519  2.73123  3.46354  2.40513  3.72494  3.29354  2.67741  2.69355  4.24690  2.90347  2.73739  3.18146  2.89801  2.37887  2.77519  2.98518  4.58477  3.61503
          0.03096  3.88632  4.60867  0.61958  0.77255  0.48576  0.95510
    725   2.69532  4.81672  2.52341  1.93754  4.36831  1.61247  3.82538  3.81288  2.72164  3.43156  4.30692  2.89634  3.79947  3.02839  3.14934  2.72533  3.03605  3.42470  5.58832  4.27781    753 g - - -
          2.68618  4.42225  2.77519  2.73123  3.46354  2.40513  3.72494  3.29354  2.67741  2.69355  4.24690  2.90347  2.73739  3.18146  2.89801  2.37887  2.77519  2.98518  4.58477  3.61503
          0.03096  3.88632  4.60867  0.61958  0.77255  0.48576  0.95510
    726   3.17063  4.62870  4.21178  3.85153  3.14071  3.99984  4.50291  2.34533  3.61915  0.85833  3.15903  4.12568  4.43271  3.98416  3.79302  3.57208  3.46419  2.38629  5.02520  3.75177    754 l - - -
          2.68618  4.42225  2.77519  2.73123  3.46354  2.40513  3.72494  3.29354  2.67741  2.69355  4.24690  2.90347  2.73739  3.18146  2.89801  2.37887  2.77519  2.98518  4.58477  3.61503
          0.03096  3.88632  4.60867  0.61958  0.77255  0.48576  0.95510
    727   2.96388  5.07821  2.49296  1.00584  4.42611  3.28276  3.87053  3.88275  2.75278  3.49756  4.47079  2.94030  3.88794  3.08578  3.16319  2.94475  3.26816  3.56509  5.59506  4.31710    755 e - - -
          2.68618  4.42225  2.77519  2.73123  3.46354  2.40513  3.72494  3.29354  2.67741  2.69355  4.24690  2.90347  2.73739  3.18146  2.89801  2.37887  2.77519  2.98518  4.58477  3.61503
          0.03096  3.88632  4.60867  0.61958  0.77255  0.48576  0.95510
    728   1.14793  4.12947  3.34309  3.11592  4.19050  2.48165  4.19505  3.48482  3.18973  3.27781  4.16130  3.27610  3.66612  3.49258  3.47688  2.40270  2.70439  3.01291  5.55083  4.35033    756 a - - -
          2.68618  4.42225  2.77519  2.73123  3.46354  2.40513  3.72494  3.29354  2.67741  2.69355  4.24690  2.90347  2.73739  3.18146  2.89801  2.37887  2.77519  2.98518  4.58477  3.61503
          0.03096  3.88632  4.60867  0.61958  0.77255  0.48576  0.95510
    729   2.73463  4.73193  2.71550  2.60228  4.09759  3.19304  3.93173  3.81078  2.83648  3.45603  4.41107  1.13377  3.84550  3.20437  3.19173  2.80120  3.11686  3.43159  5.40190  4.04482    757 n - - -
          2.68618  4.42225  2.77519  2.73123  3.46354  2.40513  3.72494  3.29354  2.67741  2.69355  4.24690  2.90347  2.73739  3.18146  2.89801  2.37887  2.77519  2.98518  4.58477  3.61503
          0.03096  3.88632  4.60867  0.61958  0.77255  0.48576  0.95510
    730   2.83914  4.89886  2.86049  2.55304  3.63070  3.42830  1.76331  3.63336  2.35269  3.15651  4.08521  3.02380  3.91571  2.58664  2.65517  2.86316  3.08895  3.34140  5.01817  3.54427    758 h - - -
          2.68618  4.42225  2.77519  2.73123  3.46354  2.40513  3.72494  3.29354  2.67741  2.69355  4.24690  2.90347  2.73739  3.18146  2.89801  2.37887  2.77519  2.98518  4.58477  3.61503
          0.03096  3.88632  4.60867  0.61958  0.77255  0.48576  0.95510
    731   2.32156  4.24223  3.21818  3.03441  4.08997  2.97184  4.14397  3.61436  3.10911  3.33346  4.25827  3.25710  3.71175  3.45731  3.39485  1.07037  2.80269  3.14644  5.46131  4.17352    759 s - - -
          2.68618  4.42225  2.77519  2.73123  3.46354  2.40513  3.72494  3.29354  2.67741  2.69355  4.24690  2.90347  2.73739  3.18146  2.89801  2.37887  2.77519  2.98518  4.58477  3.61503
          0.03096  3.88632  4.60867  0.61958  0.77255  0.48576  0.95510
    732   2.96388  5.07821  2.49296  1.00584  4.42611  3.28276  3.87053  3.88275  2.75278  3.49756  4.47079  2.94030  3.88794  3.08578  3.16319  2.94475  3.26816  3.56509  5.59506  4.31710    760 e - - -
          2.68618  4.42225  2.77519  2.73123  3.46354  2.40513  3.72494  3.29354  2.67741  2.69355  4.24690  2.90347  2.73739  3.18146  2.89801  2.37887  2.77519  2.98518  4.58477  3.61503
          0.03096  3.88632  4.60867  0.61958  0.77255  0.48576  0.95510
    733   3.17063  4.62870  4.21178  3.85153  3.14071  3.99984  4.50291  2.34533  3.61915  0.85833  3.15903  4.12568  4.43271  3.98416  3.79302  3.57208  3.46419  2.38629  5.02520  3.75177    761 l - - -
          2.68618  4.42225  2.77519  2.73123  3.46354  2.40513  3.72494  3.29354  2.67741  2.69355  4.24690  2.90347  2.73739  3.18146  2.89801  2.37887  2.77519  2.98518  4.58477  3.61503
          0.03096  3.88632  4.60867  0.61958  0.77255  0.48576  0.95510
    734   2.98450  4.94918  3.16144  2.78010  4.33877  3.47265  3.76645  3.76887  1.01949  3.33084  4.29139  3.20402  3.97188  2.95703  2.43371  3.02549  3.23666  3.47582  5.38761  4.20230    762 k - - -
          2.68618  4.42225  2.77519  2.73123  3.46354  2.40513  3.72494  3.29354  2.67741  2.69355  4.24690  2.90347  2.73739  3.18146  2.89801  2.37887  2.77519  2.98518  4.58477  3.61503
          0.03096  3.88632  4.60867  0.61958  0.77255  0.48576  0.95510
    735   2.68180  4.45606  3.35843  3.25949  4.40192  0.70805  4.37909  4.00474  3.44267  3.65718  4.63290  3.52269  3.84765  3.76570  3.67736  2.85408  3.16411  3.53038  5.49358  4.50422    763 g - - -
          2.68618  4.42225  2.77519  2.73123  3.46354  2.40513  3.72494  3.29354  2.67741  2.69355  4.24690  2.90347  2.73739  3.18146  2.89801  2.37887  2.77519  2.98518  4.58477  3.61503
          0.03096  3.88632  4.60867  0.61958  0.77255  0.48576  0.95510
    736   1.96188  4.14914  3.25975  3.02441  4.18643  2.91039  4.13405  3.54610  3.09227  3.29875  4.17177  3.21784  3.65498  3.41150  3.39678  1.27392  2.69098  3.05522  5.55486  4.30680    764 s - - -
          2.68618  4.42225  2.77519  2.73123  3.46354  2.40513  3.72494  3.29354  2.67741  2.69355  4.24690  2.90347  2.73739  3.18146  2.89801  2.37887  2.77519  2.98518  4.58477  3.61503
          0.03096  3.88632  4.60867  0.61958  0.77255  0.48576  0.95510
    737   3.04185  4.45652  4.35564  3.97183  3.38335  4.08171  4.69727  1.06092  3.80025  1.96637  3.31637  4.21522  4.51144  4.14701  3.99522  3.57821  3.34070  1.84596  5.27716  4.01676    765 i - - -
          2.68618  4.42225  2.77519  2.73123  3.46354  2.40513  3.72494  3.29354  2.67741  2.69355  4.24690  2.90347  2.73739  3.18146  2.89801  2.37887  2.77519  2.98518  4.58477  3.61503
          0.03096  3.88632  4.60867  0.61958  0.77255  0.48576  0.95510
    738   2.98450  4.94918  3.16144  2.78010  4.33877  3.47265  3.76645  3.76887  1.01949  3.33084  4.29139  3.20402  3.97188  2.95703  2.43371  3.02549  3.23666  3.47582  5.38761  4.20230    766 k - - -
          2.68618  4.42225  2.77519  2.73123  3.46354  2.40513  3.72494  3.29354  2.67741  2.69355  4.24690  2.90347  2.73739  3.18146  2.89801  2.37887  2.77519  2.98518  4.58477  3.61503
          0.03096  3.88632  4.60867  0.61958  0.77255  0.48576  0.95510
    739   2.98450  4.94918  3.16144  2.78010  4.33877  3.47265  3.76645  3.76887  1.01949  3.33084  4.29139  3.20402  3.97188  2.95703  2.43371  3.02549  3.23666  3.47582  5.38761  4.20230    767 k - - -
          2.68618  4.42225  2.77519  2.73123  3.46354  2.40513  3.72494  3.29354  2.67741  2.69355  4.24690  2.90347  2.73739  3.18146  2.89801  2.37887  2.77519  2.98518  4.58477  3.61503
          0.03096  3.88632  4.60867  0.61958  0.77255  0.48576  0.95510
    740   2.89140  4.87786  2.91172  2.66647  4.04831  3.37497  3.82497  3.68100  2.48625  3.18199  4.20927  3.12640  3.92850  1.20962  2.77024  2.93847  3.18826  3.40975  5.31777  4.01237    768 q - - -
          2.68618  4.42225  2.77519  2.73123  3.46354  2.40513  3.72494  3.29354  2.67741  2.69355  4.24690  2.90347  2.73739  3.18146  2.89801  2.37887  2.77519  2.98518  4.58477  3.61503
          0.03096  3.88632  4.60867  0.61958  0.77255  0.48576  0.95510
    741   3.02078  4.85928  3.51281  3.02076  4.21736  3.50635  3.83383  3.75989  2.24229  3.27328  4.27294  3.37953  4.00811  3.05332  0.95744  3.10418  3.28569  3.48319  5.29469  4.14154    769 r - - -
          2.68618  4.42225  2.77519  2.73123  3.46354  2.40513  3.72494  3.29354  2.67741  2.69355  4.24690  2.90347  2.73739  3.18146  2.89801  2.37887  2.77519  2.98518  4.58477  3.61503
          0.03096  3.88632  4.60867  0.61958  0.77255  0.48576  0.95510
    742   2.41988  4.26504  3.44008  3.19253  3.98081  3.10391  4.20883  3.10962  3.13578  2.97262  4.02212  3.39981  3.80869  3.52987  3.39391  2.62128  1.14865  2.80312  5.41739  4.19739    770 t - - -
          2.68618  4.42225  2.77519  2.73123  3.46354  2.40513  3.72494  3.29354  2.67741  2.69355  4.24690  2.90347  2.73739  3.18146  2.89801  2.37887  2.77519  2.98518  4.58477  3.61503
          0.03096  3.88632  4.60867  0.61958  0.77255  0.48576  0.95510
    743   2.32156  4.24223  3.21818  3.03441  4.08997  2.97184  4.14397  3.61436  3.10911  3.33346  4.25827  3.25710  3.71175  3.45731  3.39485  1.07037  2.80269  3.14644  5.46131  4.17352    771 s - - -
          2.68618  4.42225  2.77519  2.73123  3.46354  2.40513  3.72494  3.29354  2.67741  2.69355  4.24690  2.90347  2.73739  3.18146  2.89801  2.37887  2.77519  2.98518  4.58477  3.61503
          0.03096  3.88632  4.60867  0.61958  0.77255  0.48576  0.95510
    744   3.00959  4.82485  3.13882  2.90000  3.29410  3.45892  1.11362  3.71467  2.74266  3.20696  4.25086  3.30884  4.01213  3.26637  3.00762  3.08010  3.31336  3.44951  4.75900  3.24454    772 h - - -
          2.68618  4.42225  2.77519  2.73123  3.46354  2.40513  3.72494  3.29354  2.67741  2.69355  4.24690  2.90347  2.73739  3.18146  2.89801  2.37887  2.77519  2.98518  4.58477  3.61503
          0.03096  3.88632  4.60867  0.61958  0.77255  0.48576  0.95510
    745   2.89140  4.87786  2.91172  2.66647  4.04831  3.37497  3.82497  3.68100  2.48625  3.18199  4.20927  3.12640  3.92850  1.20962  2.77024  2.93847  3.18826  3.40975  5.31777  4.01237    773 q - - -
          2.68618  4.42225  2.77519  2.73123  3.46354  2.40513  3.72494  3.29354  2.67741  2.69355  4.24690  2.90347  2.73739  3.18146  2.89801  2.37887  2.77519  2.98518  4.58477  3.61503
          0.03096  3.88632  4.60867  0.61958  0.77255  0.48576  0.95510
    746   2.98450  4.94918  3.16144  2.78010  4.33877  3.47265  3.76645  3.76887  1.01949  3.33084  4.29139  3.20402  3.97188  2.95703  2.43371  3.02549  3.23666  3.47582  5.38761  4.20230    774 k - - -
          2.68618  4.42225  2.77519  2.73123  3.46354  2.40513  3.72494  3.29354  2.67741  2.69355  4.24690  2.90347  2.73739  3.18146  2.89801  2.37887  2.77519  2.98518  4.58477  3.61503
          0.03096  3.88632  4.60867  0.61958  0.77255  0.48576  0.95510
    747   3.17063  4.62870  4.21178  3.85153  3.14071  3.99984  4.50291  2.34533  3.61915  0.85833  3.15903  4.12568  4.43271  3.98416  3.79302  3.57208  3.46419  2.38629  5.02520  3.75177    775 l - - -
          2.68618  4.42225  2.77519  2.73123  3.46354  2.40513  3.72494  3.29354  2.67741  2.69355  4.24690  2.90347  2.73739  3.18146  2.89801  2.37887  2.77519  2.98518  4.58477  3.61503
          0.03096  3.88632  4.60867  0.61958  0.77255  0.48576  0.95510
    748   3.04185  4.45652  4.35564  3.97183  3.38335  4.08171  4.69727  1.06092  3.80025  1.96637  3.31637  4.21522  4.51144  4.14701  3.99522  3.57821  3.34070  1.84596  5.27716  4.01676    776 i - - -
          2.68618  4.42225  2.77519  2.73123  3.46354  2.40513  3.72494  3.29354  2.67741  2.69355  4.24690  2.90347  2.73739  3.18146  2.89801  2.37887  2.77519  2.98518  4.58477  3.61503
          0.03096  3.88632  4.60867  0.61958  0.77255  0.48576  0.95510
    749   0.99398  4.19870  3.47643  3.26817  4.06595  3.02291  4.28861  3.19352  3.28478  3.07451  4.10467  3.41435  3.76342  3.62463  3.53446  2.54880  2.82710  2.84552  5.49172  4.29347    777 a - - -
          2.68618  4.42225  2.77519  2.73123  3.46354  2.40513  3.72494  3.29354  2.67741  2.69355  4.24690  2.90347  2.73739  3.18146  2.89801  2.37887  2.77519  2.98518  4.58477  3.61503
          0.03096  3.88632  4.60867  0.61958  0.77255  0.48576  0.95510
    750   2.76885  4.94334  2.72199  2.41310  3.95098  3.37478  2.04457  3.67847  2.32745  3.22802  4.09289  2.63600  3.85540  2.55855  2.67556  2.77213  3.01279  3.35328  5.24154  3.82663    778 h - - -
          2.68618  4.42225  2.77519  2.73123  3.46354  2.40513  3.72494  3.29354  2.67741  2.69355  4.24690  2.90347  2.73739  3.18146  2.89801  2.37887  2.77519  2.98518  4.58477  3.61503
          0.03096  3.88632  4.60867  0.61958  0.77255  0.48576  0.95510
    751   3.27575  4.67339  4.25773  3.97471  0.98933  3.96256  3.88302  2.79757  3.88136  2.16435  3.52558  4.03468  4.42072  4.04548  3.99767  3.54506  3.57683  2.78931  4.12772  2.49289    779 f - - -
          2.68618  4.42225  2.77519  2.73123  3.46354  2.40513  3.72494  3.29354  2.67741  2.69355  4.24690  2.90347  2.73739  3.18146  2.89801  2.37887  2.77519  2.98518  4.58477  3.61503
          0.03096  3.88632  4.60867  0.61958  0.77255  0.48576  0.95510
    752   2.96388  5.07821  2.49296  1.00584  4.42611  3.28276  3.87053  3.88275  2.75278  3.49756  4.47079  2.94030  3.88794  3.08578  3.16319  2.94475  3.26816  3.56509  5.59506  4.31710    780 e - - -
          2.68618  4.42225  2.77519  2.73123  3.46354  2.40513  3.72494  3.29354  2.67741  2.69355  4.24690  2.90347  2.73739  3.18146  2.89801  2.37887  2.77519  2.98518  4.58477  3.61503
          0.03096  3.88632  4.60867  0.61958  0.77255  0.48576  0.95510
    753   2.68180  4.45606  3.35843  3.25949  4.40192  0.70805  4.37909  4.00474  3.44267  3.65718  4.63290  3.52269  3.84765  3.76570  3.67736  2.85408  3.16411  3.53038  5.49358  4.50422    781 g - - -
          2.68618  4.42225  2.77519  2.73123  3.46354  2.40513  3.72494  3.29354  2.67741  2.69355  4.24690  2.90347  2.73739  3.18146  2.89801  2.37887  2.77519  2.98518  4.58477  3.61503
          0.03096  3.88632  4.60867  0.61958  0.77255  0.48576  0.95510
    754   2.68180  4.45606  3.35843  3.25949  4.40192  0.70805  4.37909  4.00474  3.44267  3.65718  4.63290  3.52269  3.84765  3.76570  3.67736  2.85408  3.16411  3.53038  5.49358  4.50422    782 g - - -
          2.68618  4.42225  2.77519  2.73123  3.46354  2.40513  3.72494  3.29354  2.67741  2.69355  4.24690  2.90347  2.73739  3.18146  2.89801  2.37887  2.77519  2.98518  4.58477  3.61503
          0.03096  3.88632  4.60867  0.61958  0.77255  0.48576  0.95510
    755   3.04185  4.45652  4.35564  3.97183  3.38335  4.08171  4.69727  1.06092  3.80025  1.96637  3.31637  4.21522  4.51144  4.14701  3.99522  3.57821  3.34070  1.84596  5.27716  4.01676    783 i - - -
          2.68618  4.42225  2.77519  2.73123  3.46354  2.40513  3.72494  3.29354  2.67741  2.69355  4.24690  2.90347  2.73739  3.18146  2.89801  2.37887  2.77519  2.98518  4.58477  3.61503
          0.03096  3.88632  4.60867  0.61958  0.77255  0.48576  0.95510
    756   2.96388  5.07821  2.49296  1.00584  4.42611  3.28276  3.87053  3.88275  2.75278  3.49756  4.47079  2.94030  3.88794  3.08578  3.16319  2.94475  3.26816  3.56509  5.59506  4.31710    784 e - - -
          2.68618  4.42225  2.77519  2.73123  3.46354  2.40513  3.72494  3.29354  2.67741  2.69355  4.24690  2.90347  2.73739  3.18146  2.89801  2.37887  2.77519  2.98518  4.58477  3.61503
          0.03096  3.88632  4.60867  0.61958  0.77255  0.48576  0.95510
    757   2.41988  4.26504  3.44008  3.19253  3.98081  3.10391  4.20883  3.10962  3.13578  2.97262  4.02212  3.39981  3.80869  3.52987  3.39391  2.62128  1.14865  2.80312  5.41739  4.19739    785 t - - -
          2.68618  4.42225  2.77519  2.73123  3.46354  2.40513  3.72494  3.29354  2.67741  2.69355  4.24690  2.90347  2.73739  3.18146  2.89801  2.37887  2.77519  2.98518  4.58477  3.61503
          0.03096  3.88632  4.60867  0.61958  0.77255  0.48576  0.95510
    758   2.98450  4.94918  3.16144  2.78010  4.33877  3.47265  3.76645  3.76887  1.01949  3.33084  4.29139  3.20402  3.97188  2.95703  2.43371  3.02549  3.23666  3.47582  5.38761  4.20230    786 k - - -
          2.68618  4.42225  2.77519  2.73123  3.46354  2.40513  3.72494  3.29354  2.67741  2.69355  4.24690  2.90347  2.73739  3.18146  2.89801  2.37887  2.77519  2.98518  4.58477  3.61503
          0.03096  3.88632  4.60867  0.61958  0.77255  0.48576  0.95510
    759   3.17063  4.62870  4.21178  3.85153  3.14071  3.99984  4.50291  2.34533  3.61915  0.85833  3.15903  4.12568  4.43271  3.98416  3.79302  3.57208  3.46419  2.38629  5.02520  3.75177    787 l - - -
          2.68618  4.42225  2.77519  2.73123  3.46354  2.40513  3.72494  3.29354  2.67741  2.69355  4.24690  2.90347  2.73739  3.18146  2.89801  2.37887  2.77519  2.98518  4.58477  3.61503
          0.03096  3.88632  4.60867  0.61958  0.77255  0.48576  0.95510
    760   2.91572  5.38991  1.24021  1.89796  4.68528  3.17447  3.75280  4.18558  2.78771  3.73540  4.61892  2.66649  3.80883  2.93376  3.36964  2.81246  3.21512  3.78601  5.88590  4.41172    788 d - - -
          2.68618  4.42225  2.77519  2.73123  3.46354  2.40513  3.72494  3.29354  2.67741  2.69355  4.24690  2.90347  2.73739  3.18146  2.89801  2.37887  2.77519  2.98518  4.58477  3.61503
          0.03096  3.88632  4.60867  0.61958  0.77255  0.48576  0.95510
    761   2.77192  5.06410  2.09370  2.21077  4.41245  3.17906  3.75557  3.97275  2.71567  3.55537  4.42354  1.49408  3.79522  2.94665  3.21919  2.73831  3.08952  3.57453  5.66787  4.23441    789 n - - -
          2.68618  4.42225  2.77519  2.73123  3.46354  2.40513  3.72494  3.29354  2.67741  2.69355  4.24690  2.90347  2.73739  3.18146  2.89801  2.37887  2.77519  2.98518  4.58477  3.61503
          0.03096  3.88632  4.60867  0.61958  0.77255  0.48576  0.95510
    762   0.99398  4.19870  3.47643  3.26817  4.06595  3.02291  4.28861  3.19352  3.28478  3.07451  4.10467  3.41435  3.76342  3.62463  3.53446  2.54880  2.82710  2.84552  5.49172  4.29347    790 a - - -
          2.68618  4.42225  2.77519  2.73123  3.46354  2.40513  3.72494  3.29354  2.67741  2.69355  4.24690  2.90347  2.73739  3.18146  2.89801  2.37887  2.77519  2.98518  4.58477  3.61503
          0.03096  3.88632  4.60867  0.61958  0.77255  0.48576  0.95510
    763   2.41988  4.26504  3.44008  3.19253  3.98081  3.10391  4.20883  3.10962  3.13578  2.97262  4.02212  3.39981  3.80869  3.52987  3.39391  2.62128  1.14865  2.80312  5.41739  4.19739    791 t - - -
          2.68618  4.42225  2.77519  2.73123  3.46354  2.40513  3.72494  3.29354  2.67741  2.69355  4.24690  2.90347  2.73739  3.18146  2.89801  2.37887  2.77519  2.98518  4.58477  3.61503
          0.03096  3.88632  4.60867  0.61958  0.77255  0.48576  0.95510
    764   2.98450  4.94918  3.16144  2.78010  4.33877  3.47265  3.76645  3.76887  1.01949  3.33084  4.29139  3.20402  3.97188  2.95703  2.43371  3.02549  3.23666  3.47582  5.38761  4.20230    792 k - - -
          2.68618  4.42225  2.77519  2.73123  3.46354  2.40513  3.72494  3.29354  2.67741  2.69355  4.24690  2.90347  2.73739  3.18146  2.89801  2.37887  2.77519  2.98518  4.58477  3.61503
          0.03096  3.88632  4.60867  0.61958  0.77255  0.48576  0.95510
    765   3.02078  4.85928  3.51281  3.02076  4.21736  3.50635  3.83383  3.75989  2.24229  3.27328  4.27294  3.37953  4.00811  3.05332  0.95744  3.10418  3.28569  3.48319  5.29469  4.14154    793 r - - -
          2.68618  4.42225  2.77519  2.73123  3.46354  2.40513  3.72494  3.29354  2.67741  2.69355  4.24690  2.90347  2.73739  3.18146  2.89801  2.37887  2.77519  2.98518  4.58477  3.61503
          0.03096  3.88632  4.60867  0.61958  0.77255  0.48576  0.95510
    766   3.04185  4.45652  4.35564  3.97183  3.38335  4.08171  4.69727  1.06092  3.80025  1.96637  3.31637  4.21522  4.51144  4.14701  3.99522  3.57821  3.34070  1.84596  5.27716  4.01676    794 i - - -
          2.68618  4.42225  2.77519  2.73123  3.46354  2.40513  3.72494  3.29354  2.67741  2.69355  4.24690  2.90347  2.73739  3.18146  2.89801  2.37887  2.77519  2.98518  4.58477  3.61503
          0.03096  3.88632  4.60867  0.61958  0.77255  0.48576  0.95510
    767   2.78607  5.27908  1.97702  1.97867  4.56972  3.22709  3.65094  4.05555  2.33193  3.56479  4.38163  1.98045  3.77977  2.79925  3.07053  2.70700  3.04924  3.64956  5.73124  4.28321    795 d - - -
          2.68618  4.42225  2.77519  2.73123  3.46354  2.40513  3.72494  3.29354  2.67741  2.69355  4.24690  2.90347  2.73739  3.18146  2.89801  2.37887  2.77519  2.98518  4.58477  3.61503
          0.03096  3.88632  4.60867  0.61958  0.77255  0.48576  0.95510
    768   2.32156  4.24223  3.21818  3.03441  4.08997  2.97184  4.14397  3.61436  3.10911  3.33346  4.25827  3.25710  3.71175  3.45731  3.39485  1.07037  2.80269  3.14644  5.46131  4.17352    796 s - - -
          2.68618  4.42225  2.77519  2.73123  3.46354  2.40513  3.72494  3.29354  2.67741  2.69355  4.24690  2.90347  2.73739  3.18146  2.89801  2.37887  2.77519  2.98518  4.58477  3.61503
          0.13468  3.88632  2.24917  0.61958  0.77255  0.48576  0.95510
    769   2.74022  4.30935  4.00317  3.66610  3.48945  3.63150  4.48356  2.06360  3.53241  2.19347  3.47041  3.86906  4.19860  3.89959  3.75275  3.13155  3.10503  1.14219  5.25835  3.98342    797 v - - -
          2.68618  4.42225  2.77519  2.73123  3.46354  2.40513  3.72494  3.29354  2.67741  2.69355  4.24690  2.90347  2.73739  3.18146  2.89801  2.37887  2.77519  2.98518  4.58477  3.61503
          0.03429  3.78593  4.50827  0.61958  0.77255  0.57051  0.83295
    770   2.65547  4.64510  2.66802  2.54600  3.99536  3.12878  3.85789  3.68938  2.75562  3.34696  4.30462  1.32131  3.77756  3.13255  3.10554  2.72730  3.03573  3.32040  5.31167  3.95150    798 n - - -
          2.68618  4.42225  2.77519  2.73123  3.46354  2.40513  3.72494  3.29354  2.67741  2.69355  4.24690  2.90347  2.73739  3.18146  2.89801  2.37887  2.77519  2.98518  4.58477  3.61503
          0.03429  3.78593  4.50827  0.61958  0.77255  0.57051  0.83295
    771   2.80077  5.05353  2.59063  1.86930  4.38512  3.32489  3.60548  3.78328  1.76055  3.33245  4.19505  2.84433  3.82168  2.76155  2.55783  2.77394  3.03897  3.44516  5.48243  4.16891    799 k - - -
          2.68618  4.42225  2.77519  2.73123  3.46354  2.40513  3.72494  3.29354  2.67741  2.69355  4.24690  2.90347  2.73739  3.18146  2.89801  2.37887  2.77519  2.98518  4.58477  3.61503
          0.03429  3.78593  4.50827  0.61958  0.77255  0.43620  1.03985
    772   2.22679  4.16916  3.25751  2.99799  4.15771  2.93508  4.09963  3.51334  3.03134  3.26134  4.13641  3.21008  3.66581  3.37029  3.33867  1.30144  2.33405  3.04097  5.52341  4.27217    800 s - - -
          2.68618  4.42225  2.77519  2.73123  3.46354  2.40513  3.72494  3.29354  2.67741  2.69355  4.24690  2.90347  2.73739  3.18146  2.89801  2.37887  2.77519  2.98518  4.58477  3.61503
          0.03096  3.88632  4.60867  0.61958  0.77255  0.48576  0.95510
    773   0.99398  4.19870  3.47643  3.26817  4.06595  3.02291  4.28861  3.19352  3.28478  3.07451  4.10467  3.41435  3.76342  3.62463  3.53446  2.54880  2.82710  2.84552  5.49172  4.29347    801 a - - -
          2.68618  4.42225  2.77519  2.73123  3.46354  2.40513  3.72494  3.29354  2.67741  2.69355  4.24690  2.90347  2.73739  3.18146  2.89801  2.37887  2.77519  2.98518  4.58477  3.61503
          0.03096  3.88632  4.60867  0.61958  0.77255  0.48576  0.95510
    774   3.02078  4.85928  3.51281  3.02076  4.21736  3.50635  3.83383  3.75989  2.24229  3.27328  4.27294  3.37953  4.00811  3.05332  0.95744  3.10418  3.28569  3.48319  5.29469  4.14154    802 r - - -
          2.68618  4.42225  2.77519  2.73123  3.46354  2.40513  3.72494  3.29354  2.67741  2.69355  4.24690  2.90347  2.73739  3.18146  2.89801  2.37887  2.77519  2.98518  4.58477  3.61503
          0.03096  3.88632  4.60867  0.61958  0.77255  0.48576  0.95510
    775   2.32290  4.20003  3.37808  3.07764  3.94087  1.55865  4.11346  3.14090  3.08394  2.99554  3.95146  3.30262  3.74863  3.41803  3.38399  2.51672  2.76549  2.19973  5.37112  4.12296    803 g - - -
          2.68618  4.42225  2.77519  2.73123  3.46354  2.40513  3.72494  3.29354  2.67741  2.69355  4.24690  2.90347  2.73739  3.18146  2.89801  2.37887  2.77519  2.98518  4.58477  3.61503
          0.03096  3.88632  4.60867  0.61958  0.77255  0.48576  0.95510
    776   2.98450  4.94918  3.16144  2.78010  4.33877  3.47265  3.76645  3.76887  1.01949  3.33084  4.29139  3.20402  3.97188  2.95703  2.43371  3.02549  3.23666  3.47582  5.38761  4.20230    804 k - - -
          2.68618  4.42225  2.77519  2.73123  3.46354  2.40513  3.72494  3.29354  2.67741  2.69355  4.24690  2.90347  2.73739  3.18146  2.89801  2.37887  2.77519  2.98518  4.58477  3.61503
          0.03096  3.88632  4.60867  0.61958  0.77255  0.48576  0.95510
    777   2.97990  4.52644  4.06418  3.65856  3.21351  3.84437  4.39049  2.39048  3.42593  1.80599  1.35164  3.93438  4.30495  3.80683  3.62964  3.33051  3.28542  2.39823  5.05624  3.81930    805 m - - -
          2.68618  4.42225  2.77519  2.73123  3.46354  2.40513  3.72494  3.29354  2.67741  2.69355  4.24690  2.90347  2.73739  3.18146  2.89801  2.37887  2.77519  2.98518  4.58477  3.61503
          0.03096  3.88632  4.60867  0.61958  0.77255  0.48576  0.95510
    778   3.10863  4.52049  4.47850  3.92837  3.10606  4.27999  4.60855  2.08801  3.76583  1.09500  2.61006  4.22983  4.54329  3.99721  3.96453  3.61813  3.34656  1.96382  5.10903  3.97643    806 l - - -
          2.68618  4.42225  2.77519  2.73123  3.46354  2.40513  3.72494  3.29354  2.67741  2.69355  4.24690  2.90347  2.73739  3.18146  2.89801  2.37887  2.77519  2.98518  4.58477  3.61503
          0.03096  3.88632  4.60867  0.61958  0.77255  0.48576  0.95510
    779   2.89140  4.87786  2.91172  2.66647  4.04831  3.37497  3.82497  3.68100  2.48625  3.18199  4.20927  3.12640  3.92850  1.20962  2.77024  2.93847  3.18826  3.40975  5.31777  4.01237    807 q - - -
          2.68618  4.42225  2.77519  2.73123  3.46354  2.40513  3.72494  3.29354  2.67741  2.69355  4.24690  2.90347  2.73739  3.18146  2.89801  2.37887  2.77519  2.98518  4.58477  3.61503
          0.03096  3.88632  4.60867  0.61958  0.77255  0.48576  0.95510
    780   3.17063  4.62870  4.21178  3.85153  3.14071  3.99984  4.50291  2.34533  3.61915  0.85833  3.15903  4.12568  4.43271  3.98416  3.79302  3.57208  3.46419  2.38629  5.02520  3.75177    808 l - - -
          2.68618  4.42225  2.77519  2.73123  3.46354  2.40513  3.72494  3.29354  2.67741  2.69355  4.24690  2.90347  2.73739  3.18146  2.89801  2.37887  2.77519  2.98518  4.58477  3.61503
          0.03096  3.88632  4.60867  0.61958  0.77255  0.48576  0.95510
    781   2.98450  4.94918  3.16144  2.78010  4.33877  3.47265  3.76645  3.76887  1.01949  3.33084  4.29139  3.20402  3.97188  2.95703  2.43371  3.02549  3.23666  3.47582  5.38761  4.20230    809 k - - -
          2.68618  4.42225  2.77519  2.73123  3.46354  2.40513  3.72494  3.29354  2.67741  2.69355  4.24690  2.90347  2.73739  3.18146  2.89801  2.37887  2.77519  2.98518  4.58477  3.61503
          0.03096  3.88632  4.60867  0.61958  0.77255  0.48576  0.95510
    782   2.97990  4.52644  4.06418  3.65856  3.21351  3.84437  4.39049  2.39048  3.42593  1.80599  1.35164  3.93438  4.30495  3.80683  3.62964  3.33051  3.28542  2.39823  5.05624  3.81930    810 m - - -
          2.68618  4.42225  2.77519  2.73123  3.46354  2.40513  3.72494  3.29354  2.67741  2.69355  4.24690  2.90347  2.73739  3.18146  2.89801  2.37887  2.77519  2.98518  4.58477  3.61503
          0.03096  3.88632  4.60867  0.61958  0.77255  0.48576  0.95510
    783   3.04185  4.45652  4.35564  3.97183  3.38335  4.08171  4.69727  1.06092  3.80025  1.96637  3.31637  4.21522  4.51144  4.14701  3.99522  3.57821  3.34070  1.84596  5.27716  4.01676    811 i - - -
          2.68618  4.42225  2.77519  2.73123  3.46354  2.40513  3.72494  3.29354  2.67741  2.69355  4.24690  2.90347  2.73739  3.18146  2.89801  2.37887  2.77519  2.98518  4.58477  3.61503
          0.03096  3.88632  4.60867  0.61958  0.77255  0.48576  0.95510
    784   2.81895  4.35754  4.14461  3.80800  3.56002  3.73835  4.60726  2.04909  3.67600  2.24453  3.52289  3.99565  4.29797  4.03472  3.88719  3.24262  3.18008  1.00761  5.34685  4.07941    812 v - - -
          2.68618  4.42225  2.77519  2.73123  3.46354  2.40513  3.72494  3.29354  2.67741  2.69355  4.24690  2.90347  2.73739  3.18146  2.89801  2.37887  2.77519  2.98518  4.58477  3.61503
          0.03096  3.88632  4.60867  0.61958  0.77255  0.48576  0.95510
    785   0.99398  4.19870  3.47643  3.26817  4.06595  3.02291  4.28861  3.19352  3.28478  3.07451  4.10467  3.41435  3.76342  3.62463  3.53446  2.54880  2.82710  2.84552  5.49172  4.29347    813 a - - -
          2.68618  4.42225  2.77519  2.73123  3.46354  2.40513  3.72494  3.29354  2.67741  2.69355  4.24690  2.90347  2.73739  3.18146  2.89801  2.37887  2.77519  2.98518  4.58477  3.61503
          0.03096  3.88632  4.60867  0.61958  0.77255  0.48576  0.95510
    786   2.96388  5.07821  2.49296  1.00584  4.42611  3.28276  3.87053  3.88275  2.75278  3.49756  4.47079  2.94030  3.88794  3.08578  3.16319  2.94475  3.26816  3.56509  5.59506  4.31710    814 e - - -
          2.68618  4.42225  2.77519  2.73123  3.46354  2.40513  3.72494  3.29354  2.67741  2.69355  4.24690  2.90347  2.73739  3.18146  2.89801  2.37887  2.77519  2.98518  4.58477  3.61503
          0.03096  3.88632  4.60867  0.61958  0.77255  0.48576  0.95510
    787   2.60160  0.91278  4.12406  3.86673  3.85471  3.22180  4.51075  3.00076  3.69369  2.91570  4.03737  3.85001  3.92986  4.03920  3.81567  2.87331  3.06951  2.74445  5.26810  4.14234    815 c - - -
          2.68618  4.42225  2.77519  2.73123  3.46354  2.40513  3.72494  3.29354  2.67741  2.69355  4.24690  2.90347  2.73739  3.18146  2.89801  2.37887  2.77519  2.98518  4.58477  3.61503
          0.03096  3.88632  4.60867  0.61958  0.77255  0.48576  0.95510
    788   3.17063  4.62870  4.21178  3.85153  3.14071  3.99984  4.50291  2.34533  3.61915  0.85833  3.15903  4.12568  4.43271  3.98416  3.79302  3.57208  3.46419  2.38629  5.02520  3.75177    816 l - - -
          2.68618  4.42225  2.77519  2.73123  3.46354  2.40513  3.72494  3.29354  2.67741  2.69355  4.24690  2.90347  2.73739  3.18146  2.89801  2.37887  2.77519  2.98518  4.58477  3.61503
          0.03096  3.88632  4.60867  0.61958  0.77255  0.48576  0.95510
    789   2.96288  5.06007  3.31919  2.71971  4.47765  3.57913  3.58573  3.84401  1.31212  3.31952  4.19703  3.13283  3.97028  2.72896  1.83187  2.96902  3.14665  3.53083  5.38734  4.19991    817 k - - -
          2.68618  4.42225  2.77519  2.73123  3.46354  2.40513  3.72494  3.29354  2.67741  2.69355  4.24690  2.90347  2.73739  3.18146  2.89801  2.37887  2.77519  2.98518  4.58477  3.61503
          0.03096  3.88632  4.60867  0.61958  0.77255  0.48576  0.95510
    790   3.00421  5.13505  0.89840  2.34310  4.51385  3.22092  3.94285  4.10511  3.02952  3.71090  4.68915  2.90023  3.87467  3.18190  3.54775  2.96489  3.34302  3.74277  5.67979  4.38425    818 d - - -
          2.68618  4.42225  2.77519  2.73123  3.46354  2.40513  3.72494  3.29354  2.67741  2.69355  4.24690  2.90347  2.73739  3.18146  2.89801  2.37887  2.77519  2.98518  4.58477  3.61503
          0.03096  3.88632  4.60867  0.61958  0.77255  0.48576  0.95510
    791   3.00421  5.13505  0.89840  2.34310  4.51385  3.22092  3.94285  4.10511  3.02952  3.71090  4.68915  2.90023  3.87467  3.18190  3.54775  2.96489  3.34302  3.74277  5.67979  4.38425    819 d - - -
          2.68618  4.42225  2.77519  2.73123  3.46354  2.40513  3.72494  3.29354  2.67741  2.69355  4.24690  2.90347  2.73739  3.18146  2.89801  2.37887  2.77519  2.98518  4.58477  3.61503
          0.02095  3.87631        *  0.61958  0.77255  0.00000        *
//
