# Supplementary material for: Correction to: Identification of the meiotic toolkit in diatoms and exploration of meiosis-specific SPO11 and RAD51 homologs in the sexual species Pseudo-nitzschia multistriata and Seminavis robusta
Source: BMC Genomics. 2019 Jul 5;20:544. doi: 10.1186/s12864-019-5942-4 (PMC6610888; doi:10.1186/s12864-019-5942-4)
Supplement: Supplementary file 1 — HMM profiles used for Hmmsearch. (ZIP 1469 kb) [file 12864_2019_5942_MOESM1_ESM.zip › Additional file10/SPO11-1_HMM]

HMMER3/f [3.1b2 | February 2015]
NAME  SPO11-1_aln
LENG  357
ALPH  amino
RF    no
MM    no
CONS  yes
CS    no
MAP   yes
DATE  Fri Sep  4 09:37:40 2015
NSEQ  110
EFFN  2.151794
CKSUM 36049035
STATS LOCAL MSV      -11.1914  0.69999
STATS LOCAL VITERBI  -11.9804  0.69999
STATS LOCAL FORWARD   -5.6644  0.69999
HMM          A        C        D        E        F        G        H        I        K        L        M        N        P        Q        R        S        T        V        W        Y   
            m->m     m->i     m->d     i->m     i->i     d->m     d->d
  COMPO   2.65983  4.22659  2.94945  2.66611  3.33952  3.15992  3.73203  2.65816  2.61811  2.31416  3.56429  3.08658  3.52480  3.00784  2.90168  2.65194  2.84015  2.60571  4.80138  3.47082
          2.68618  4.42225  2.77519  2.73123  3.46354  2.40513  3.72494  3.29354  2.67741  2.69355  4.24690  2.90347  2.73739  3.18146  2.89801  2.37887  2.77519  2.98518  4.58477  3.61503
          0.07177  4.67699  2.81422  0.61958  0.77255  0.00000        *
      1   2.65892  4.64986  2.98407  2.28073  4.49507  3.26991  3.48957  3.96196  2.22966  3.47092  3.42856  2.77568  3.79409  2.53563  2.40021  2.18389  2.62327  3.22325  5.62697  4.23344      1 s - - -
          2.68618  4.42225  2.77519  2.73123  3.46354  2.40513  3.72494  3.29354  2.67741  2.69355  4.24690  2.90347  2.73739  3.18146  2.89801  2.37887  2.77519  2.98518  4.58477  3.61503
          0.01475  4.61996  5.34231  0.61958  0.77255  0.55656  0.85139
      2   2.49854  4.97059  3.06693  2.34087  4.21732  3.49105  3.76599  2.74840  2.40563  2.62101  3.99712  2.64317  3.25930  2.71682  3.02566  2.25385  2.90430  2.99517  5.46712  4.12485      2 s - - -
          2.68618  4.42225  2.77519  2.73123  3.46354  2.40513  3.72494  3.29354  2.67741  2.69355  4.24690  2.90347  2.73739  3.18146  2.89801  2.37887  2.77519  2.98518  4.58477  3.61503
          0.01457  4.63172  5.35407  0.61958  0.77255  0.57226  0.83068
      3   2.28448  4.12663  3.08334  2.52478  3.92057  3.30005  3.25605  3.17547  2.36226  3.18381  3.99884  3.00447  2.84170  2.93121  2.80587  2.42030  2.75279  3.12497  5.43233  3.15772      3 a - - -
          2.68618  4.42225  2.77519  2.73123  3.46354  2.40513  3.72494  3.29354  2.67741  2.69355  4.24690  2.90347  2.73739  3.18146  2.89801  2.37887  2.77519  2.98518  4.58477  3.61503
          0.01457  4.63172  5.35407  0.61958  0.77255  0.57226  0.83068
      4   2.69823  5.18704  2.83611  2.29579  3.99806  2.99757  3.71375  3.97444  2.42936  3.31989  4.23480  2.75057  3.62221  2.61797  2.69386  1.71820  2.89904  3.38230  5.63557  4.24071      4 s - - -
          2.68618  4.42225  2.77519  2.73123  3.46354  2.40513  3.72494  3.29354  2.67741  2.69355  4.24690  2.90347  2.73739  3.18146  2.89801  2.37887  2.77519  2.98518  4.58477  3.61503
          0.01457  4.63172  5.35407  0.61958  0.77255  0.51856  0.90480
      5   2.63562  5.25329  2.71610  2.25757  4.59519  3.45380  3.40888  4.07904  2.07353  3.55700  4.29513  2.59456  3.15353  2.74684  2.63012  1.97117  2.87514  3.64229  5.68746  4.27812      5 s - - -
          2.68618  4.42225  2.77519  2.73123  3.46354  2.40513  3.72494  3.29354  2.67741  2.69355  4.24690  2.90347  2.73739  3.18146  2.89801  2.37887  2.77519  2.98518  4.58477  3.61503
          0.01432  4.64897  5.37131  0.61958  0.77255  0.54064  0.87318
      6   2.33184  4.88171  2.52755  2.13015  3.99267  3.53022  3.72064  3.63422  2.27886  3.19066  4.23013  3.01012  3.78213  2.62537  2.77240  2.13365  2.76965  3.45087  5.63241  4.08718      6 e - - -
          2.68618  4.42225  2.77519  2.73123  3.46354  2.40513  3.72494  3.29354  2.67741  2.69355  4.24690  2.90347  2.73739  3.18146  2.89801  2.37887  2.77519  2.98518  4.58477  3.61503
          0.01432  4.64897  5.37131  0.61958  0.77255  0.52210  0.89961
      7   2.68046  5.25304  2.22522  1.71954  4.59216  3.48018  3.50131  3.71675  2.24787  3.31894  4.29571  2.70600  3.92020  2.50703  2.94684  2.71824  2.88802  3.64057  5.68870  4.11987      7 e - - -
          2.68618  4.42225  2.77519  2.73123  3.46354  2.40513  3.72494  3.29354  2.67741  2.69355  4.24690  2.90347  2.73739  3.18146  2.89801  2.37887  2.77519  2.98518  4.58477  3.61503
          0.01424  4.65475  5.37709  0.61958  0.77255  0.52968  0.88866
      8   2.23074  3.36614  4.40313  3.46831  3.32572  3.90973  4.23697  2.44197  3.66732  1.65814  3.33542  3.95585  4.27923  3.86413  3.79833  2.88673  3.01307  1.65629  4.85154  3.66509      8 v - - -
          2.68618  4.42225  2.77519  2.73123  3.46354  2.40513  3.72494  3.29354  2.67741  2.69355  4.24690  2.90347  2.73739  3.18146  2.89801  2.37887  2.77519  2.98518  4.58477  3.61503
          0.01424  4.65475  5.37709  0.61958  0.77255  0.52968  0.88866
      9   3.47201  4.83019  5.06107  4.47341  3.34586  4.67432  4.95261  2.11672  4.29661  0.69706  2.77532  4.69564  4.89291  3.22892  4.40097  4.00008  3.68840  2.71155  5.32816  4.26484      9 l - - -
          2.68618  4.42225  2.77519  2.73123  3.46354  2.40513  3.72494  3.29354  2.67741  2.69355  4.24690  2.90347  2.73739  3.18146  2.89801  2.37887  2.77519  2.98518  4.58477  3.61503
          0.01424  4.65475  5.37709  0.61958  0.77255  0.52968  0.88866
     10   2.27529  5.17491  2.98878  2.39645  4.48699  3.23612  3.17553  3.86120  2.40677  3.40996  4.22449  2.94437  3.92704  2.59988  2.18046  2.34159  2.48151  3.40963  5.62772  3.77356     10 r - - -
          2.68618  4.42225  2.77519  2.73123  3.46354  2.40513  3.72494  3.29354  2.67741  2.69355  4.24690  2.90347  2.73739  3.18146  2.89801  2.37887  2.77519  2.98518  4.58477  3.61503
          0.03644  4.65475  3.63927  0.61958  0.77255  0.45925  0.99902
     11   2.68122  5.26908  3.08161  2.51572  4.61752  3.57747  2.96322  4.08135  1.64590  3.56109  4.31543  3.05109  3.26625  2.52718  2.29538  2.28092  3.03735  3.66301  5.68677  4.30870     11 k - - -
          2.68618  4.42225  2.77519  2.73123  3.46354  2.40513  3.72494  3.29354  2.67741  2.69355  4.24690  2.90347  2.73739  3.18146  2.89801  2.37887  2.77519  2.98518  4.58477  3.61503
          0.01423  4.65559  5.37793  0.61958  0.77255  0.52808  0.89095
     12   3.64492  4.87736  5.56305  5.10468  3.86423  5.12282  5.74836  0.57441  4.95577  2.12710  3.65022  5.28080  5.35398  5.18274  5.09023  4.56605  3.90907  1.90847  6.00700  4.80789     12 I - - -
          2.68618  4.42225  2.77519  2.73123  3.46354  2.40513  3.72494  3.29354  2.67741  2.69355  4.24690  2.90347  2.73739  3.18146  2.89801  2.37887  2.77519  2.98518  4.58477  3.61503
          0.02125  4.65559  4.46369  0.61958  0.77255  0.46018  0.99742
     13   2.78242  5.24137  2.88120  1.56532  4.57188  3.55071  3.73705  3.32625  1.89088  3.53588  4.28865  3.02563  3.94687  2.84135  2.58191  2.75248  2.72259  3.62441  5.67851  4.28571     13 e - - -
          2.68618  4.42225  2.77519  2.73123  3.46354  2.40513  3.72494  3.29354  2.67741  2.69355  4.24690  2.90347  2.73739  3.18146  2.89801  2.37887  2.77519  2.98518  4.58477  3.61503
          0.01402  4.67021  5.39255  0.61958  0.77255  0.49946  0.93358
     14   2.63786  5.22015  2.78731  2.17430  3.44738  2.85060  3.39687  3.70076  2.30599  3.51782  4.26558  2.18145  3.92580  2.57424  2.95381  2.61017  2.58649  3.52975  5.66359  4.26349     14 e - - -
          2.68618  4.42225  2.77519  2.73123  3.46354  2.40513  3.72494  3.29354  2.67741  2.69355  4.24690  2.90347  2.73739  3.18146  2.89801  2.37887  2.77519  2.98518  4.58477  3.61503
          0.01402  4.67021  5.39255  0.61958  0.77255  0.49946  0.93358
     15   2.41878  4.19347  4.39327  3.46826  2.17571  3.88828  4.20298  2.02873  3.64938  2.04114  2.85234  3.25437  4.25528  3.51773  3.77272  3.18387  2.94297  2.08823  4.81018  3.62504     15 i - - -
          2.68618  4.42225  2.77519  2.73123  3.46354  2.40513  3.72494  3.29354  2.67741  2.69355  4.24690  2.90347  2.73739  3.18146  2.89801  2.37887  2.77519  2.98518  4.58477  3.61503
          0.01402  4.67021  5.39255  0.61958  0.77255  0.49946  0.93358
     16   2.77069  4.19834  4.42949  3.49039  2.89362  3.18151  4.22294  1.88050  3.68115  1.75178  2.88497  3.96103  4.27111  3.86834  3.79677  3.20291  2.19522  2.31669  4.81921  3.63541     16 l - - -
          2.68618  4.42225  2.77519  2.73123  3.46354  2.40513  3.72494  3.29354  2.67741  2.69355  4.24690  2.90347  2.73739  3.18146  2.89801  2.37887  2.77519  2.98518  4.58477  3.61503
          0.01402  4.67021  5.39255  0.61958  0.77255  0.49946  0.93358
     17   2.36809  4.78178  3.05874  2.18934  4.46514  3.48393  3.74045  3.91987  2.45679  2.94985  4.21346  3.03942  3.94438  2.28645  1.94757  2.40790  2.99341  3.48302  5.61666  4.23721     17 r - - -
          2.68618  4.42225  2.77519  2.73123  3.46354  2.40513  3.72494  3.29354  2.67741  2.69355  4.24690  2.90347  2.73739  3.18146  2.89801  2.37887  2.77519  2.98518  4.58477  3.61503
          0.01402  4.67021  5.39255  0.61958  0.77255  0.49946  0.93358
     18   2.57034  4.87056  2.17836  2.56291  3.07671  3.32999  3.81387  3.49054  2.48220  2.41861  3.94802  3.15795  3.99241  2.98402  3.03900  2.33930  2.64412  3.10265  4.57466  4.07319     18 d - - -
          2.68618  4.42225  2.77519  2.73123  3.46354  2.40513  3.72494  3.29354  2.67741  2.69355  4.24690  2.90347  2.73739  3.18146  2.89801  2.37887  2.77519  2.98518  4.58477  3.61503
          0.03444  4.67021  3.70964  0.61958  0.77255  0.49946  0.93358
     19   2.39607  4.24067  4.74691  4.14160  2.91483  4.04397  4.37631  1.34343  3.95102  1.97185  2.78373  4.17714  4.39222  4.08859  3.98925  3.35590  3.09722  2.12590  4.04998  3.70277     19 i - - -
          2.68618  4.42225  2.77519  2.73123  3.46354  2.40513  3.72494  3.29354  2.67741  2.69355  4.24690  2.90347  2.73739  3.18146  2.89801  2.37887  2.77519  2.98518  4.58477  3.61503
          0.01431  4.65007  5.37242  0.61958  0.77255  0.47493  0.97268
     20   2.37311  4.30980  3.98005  3.40202  3.37152  3.81539  4.09933  2.10191  3.14596  1.99303  3.29465  3.30351  3.74414  3.37282  2.90844  3.08590  2.98854  1.87969  4.91281  3.70832     20 v - - -
          2.68618  4.42225  2.77519  2.73123  3.46354  2.40513  3.72494  3.29354  2.67741  2.69355  4.24690  2.90347  2.73739  3.18146  2.89801  2.37887  2.77519  2.98518  4.58477  3.61503
          0.01402  4.67021  5.39255  0.61958  0.77255  0.49946  0.93358
     21   2.70314  5.21583  2.62580  2.00679  4.54152  3.53336  3.62129  3.27241  2.25364  3.04417  4.26169  2.56728  3.92657  2.61760  2.81698  2.72415  2.26738  3.39604  5.66017  4.26133     21 e - - -
          2.68618  4.42225  2.77519  2.73123  3.46354  2.40513  3.72494  3.29354  2.67741  2.69355  4.24690  2.90347  2.73739  3.18146  2.89801  2.37887  2.77519  2.98518  4.58477  3.61503
          0.01402  4.67021  5.39255  0.61958  0.77255  0.49946  0.93358
     22   2.36064  5.29296  1.95716  2.36876  4.62194  3.53922  3.76441  4.10079  2.49710  3.59260  4.34475  2.96610  3.95762  2.52264  2.87782  1.81208  2.95393  3.67632  5.73617  4.32659     22 s - - -
          2.68618  4.42225  2.77519  2.73123  3.46354  2.40513  3.72494  3.29354  2.67741  2.69355  4.24690  2.90347  2.73739  3.18146  2.89801  2.37887  2.77519  2.98518  4.58477  3.61503
          0.01402  4.67021  5.39255  0.61958  0.77255  0.49946  0.93358
     23   3.29013  4.63180  5.05027  4.46580  3.43460  4.53050  4.86892  1.92300  3.67315  0.84913  3.06175  4.61111  4.80188  4.43605  4.38630  3.85825  3.51810  2.08214  5.28963  4.17674     23 l - - -
          2.68618  4.42225  2.77519  2.73123  3.46354  2.40513  3.72494  3.29354  2.67741  2.69355  4.24690  2.90347  2.73739  3.18146  2.89801  2.37887  2.77519  2.98518  4.58477  3.61503
          0.01402  4.67021  5.39255  0.61958  0.77255  0.49946  0.93358
     24   2.06335  4.10174  2.91664  2.12248  4.50816  3.53762  3.73021  3.97390  2.09522  3.48516  4.24131  3.01835  3.44376  2.71972  2.96474  2.11349  2.71110  3.56699  5.64316  4.25074     24 a - - -
          2.68618  4.42225  2.77519  2.73123  3.46354  2.40513  3.72494  3.29354  2.67741  2.69355  4.24690  2.90347  2.73739  3.18146  2.89801  2.37887  2.77519  2.98518  4.58477  3.61503
          0.01402  4.67021  5.39255  0.61958  0.77255  0.49946  0.93358
     25   2.67338  5.22852  3.02017  2.17694  4.55932  3.31227  3.72191  3.93965  2.22605  3.17722  4.27339  2.50640  3.28983  2.35234  2.17887  2.72618  2.98739  3.01935  5.66884  4.26911     25 e - - -
          2.68618  4.42225  2.77519  2.73123  3.46354  2.40513  3.72494  3.29354  2.67741  2.69355  4.24690  2.90347  2.73739  3.18146  2.89801  2.37887  2.77519  2.98518  4.58477  3.61503
          0.01402  4.67021  5.39255  0.61958  0.77255  0.49946  0.93358
     26   2.70168  5.22744  2.61245  2.39815  3.56959  2.30634  2.83289  4.02946  2.35558  3.52524  4.27308  2.33826  3.92839  2.69305  2.90300  2.59375  2.76953  3.60876  5.67039  4.26927     26 g - - -
          2.68618  4.42225  2.77519  2.73123  3.46354  2.40513  3.72494  3.29354  2.67741  2.69355  4.24690  2.90347  2.73739  3.18146  2.89801  2.37887  2.77519  2.98518  4.58477  3.61503
          0.01402  4.67021  5.39255  0.61958  0.77255  0.49946  0.93358
     27   2.76254  5.25977  2.89907  1.81586  4.60029  2.63401  3.72132  4.08185  2.25581  3.32625  4.30248  3.00145  3.28551  2.46172  2.34689  2.58512  2.99363  3.64815  5.69385  4.28722     27 e - - -
          2.68618  4.42225  2.77519  2.73123  3.46354  2.40513  3.72494  3.29354  2.67741  2.69355  4.24690  2.90347  2.73739  3.18146  2.89801  2.37887  2.77519  2.98518  4.58477  3.61503
          0.01402  4.67021  5.39255  0.61958  0.77255  0.49946  0.93358
     28   2.06546  5.11251  3.06660  2.42945  4.40119  3.06994  3.74675  3.28854  2.15960  3.32501  4.16999  3.04684  3.20672  2.49327  2.98826  2.15986  2.91522  3.29679  5.58214  4.20924     28 a - - -
          2.68618  4.42225  2.77519  2.73123  3.46354  2.40513  3.72494  3.29354  2.67741  2.69355  4.24690  2.90347  2.73739  3.18146  2.89801  2.37887  2.77519  2.98518  4.58477  3.61503
          0.05965  4.67021  3.02554  0.61958  0.77255  0.49946  0.93358
     29   2.92454  5.06117  2.99964  2.57297  4.59570  3.54481  4.09014  4.01900  2.91594  3.62037  4.45917  3.24399  1.01825  3.04412  3.33035  2.69663  2.87557  3.63387  5.84436  4.51850     29 p - - -
          2.68618  4.42225  2.77519  2.73123  3.46354  2.40513  3.72494  3.29354  2.67741  2.69355  4.24690  2.90347  2.73739  3.18146  2.89801  2.37887  2.77519  2.98518  4.58477  3.61503
          0.01467  4.62523  5.34758  0.61958  0.77255  0.58377  0.81597
     30   2.13186  4.21494  4.21695  3.32692  3.06843  3.84731  4.15187  1.97420  3.33661  1.92568  3.33022  3.83300  4.21656  3.64748  3.68477  2.84179  2.75508  2.02022  4.82934  3.63785     30 l - - -
          2.68625  4.42232  2.77527  2.73110  3.46361  2.40520  3.72502  3.29350  2.67726  2.69362  4.24697  2.90354  2.73747  3.18154  2.89808  2.37867  2.77507  2.98516  4.58484  3.61510
          0.39281  1.28399  3.03839  0.13612  2.06150  0.44841  1.01789
     31   2.96387  4.34821  3.36366  4.10372  2.45469  4.15538  4.49195  1.46629  3.95580  1.73920  3.34964  4.22671  4.49378  4.12820  4.06057  3.46628  3.19744  1.88475  5.03033  3.85154     32 i - - -
          2.68618  4.42225  2.77519  2.73123  3.46354  2.40513  3.72494  3.29354  2.67741  2.69355  4.24690  2.90347  2.73739  3.18146  2.89801  2.37887  2.77519  2.98518  4.58477  3.61503
          0.01463  4.62808  5.35042  0.61958  0.77255  0.57874  0.82235
     32   2.55379  4.17883  3.86462  3.25191  3.38151  3.77749  4.05350  2.21154  3.14949  2.28687  3.39346  3.62031  4.15227  3.39262  2.65529  2.51060  2.23823  2.22104  4.92957  3.34073     33 i - - -
          2.68618  4.42225  2.77519  2.73123  3.46354  2.40513  3.72494  3.29354  2.67741  2.69355  4.24690  2.90347  2.73739  3.18146  2.89801  2.37887  2.77519  2.98518  4.58477  3.61503
          0.03128  4.62808  3.86212  0.61958  0.77255  0.57874  0.82235
     33   3.17030  4.50261  5.05350  4.46341  2.25860  4.41357  4.75909  1.21925  4.29570  1.68703  2.83651  4.54133  4.70276  4.39966  4.33613  3.74186  2.97311  2.22845  5.16545  4.03391     34 i - - -
          2.68618  4.42225  2.77519  2.73123  3.46354  2.40513  3.72494  3.29354  2.67741  2.69355  4.24690  2.90347  2.73739  3.18146  2.89801  2.37887  2.77519  2.98518  4.58477  3.61503
          0.01487  4.61167  5.33401  0.61958  0.77255  0.60717  0.78722
     34   2.69665  5.23634  2.07609  2.37596  4.57509  3.15805  2.92334  3.92599  2.43969  3.47025  4.27912  2.74269  3.00710  2.49749  2.64096  2.43515  2.97053  3.62367  5.67239  4.26432     35 d - - -
          2.68618  4.42225  2.77519  2.73123  3.46354  2.40513  3.72494  3.29354  2.67741  2.69355  4.24690  2.90347  2.73739  3.18146  2.89801  2.37887  2.77519  2.98518  4.58477  3.61503
          0.01487  4.61167  5.33401  0.61958  0.77255  0.60717  0.78722
     35   2.56647  5.19757  2.95603  2.26340  4.51942  3.52413  3.71518  3.98683  2.36041  3.49083  4.24588  1.82474  3.92025  2.71715  2.32927  2.63909  2.86938  3.57599  5.64208  3.35352     36 n - - -
          2.68618  4.42225  2.77519  2.73123  3.46354  2.40513  3.72494  3.29354  2.67741  2.69355  4.24690  2.90347  2.73739  3.18146  2.89801  2.37887  2.77519  2.98518  4.58477  3.61503
          0.01487  4.61167  5.33401  0.61958  0.77255  0.55702  0.85077
     36   2.74674  4.87873  3.19214  2.56410  2.70533  3.59187  3.79609  3.50591  2.29146  2.77172  3.95500  3.01218  3.44794  2.96202  1.97897  2.47947  2.97729  3.20141  5.39122  3.52072     37 r - - -
          2.68618  4.42225  2.77519  2.73123  3.46354  2.40513  3.72494  3.29354  2.67741  2.69355  4.24690  2.90347  2.73739  3.18146  2.89801  2.37887  2.77519  2.98518  4.58477  3.61503
          0.01463  4.62808  5.35042  0.61958  0.77255  0.57874  0.82235
     37   2.74526  5.07588  3.13946  2.57347  4.25114  3.58415  3.76347  3.79208  2.15899  2.90891  4.14563  3.04597  3.97457  2.89276  1.87064  2.01606  2.57128  3.43780  5.54743  4.20366     38 r - - -
          2.68618  4.42225  2.77519  2.73123  3.46354  2.40513  3.72494  3.29354  2.67741  2.69355  4.24690  2.90347  2.73739  3.18146  2.89801  2.37887  2.77519  2.98518  4.58477  3.61503
          0.01463  4.62808  5.35042  0.61958  0.77255  0.51084  0.91626
     38   2.74880  4.56558  2.82640  2.49596  4.43419  3.54011  3.73873  3.88695  2.30363  3.42183  4.19188  2.19400  3.93554  2.85407  2.78992  1.74630  2.81201  3.03246  5.60009  4.22141     39 s - - -
          2.68618  4.42225  2.77519  2.73123  3.46354  2.40513  3.72494  3.29354  2.67741  2.69355  4.24690  2.90347  2.73739  3.18146  2.89801  2.37887  2.77519  2.98518  4.58477  3.61503
          0.06408  4.65007  2.94680  0.61958  0.77255  0.53856  0.87608
     39   2.74076  4.74822  3.27976  2.71888  3.92107  3.08814  3.32079  3.32961  2.20054  2.83618  3.83402  2.84765  4.00371  3.03355  3.11022  2.83549  2.69072  3.05443  2.56629  2.58470     40 k - - -
          2.68618  4.42225  2.77519  2.73123  3.46354  2.40513  3.72494  3.29354  2.67741  2.69355  4.24690  2.90347  2.73739  3.18146  2.89801  2.37887  2.77519  2.98518  4.58477  3.61503
          0.06682  4.60102  2.90787  0.61958  0.77255  0.62494  0.76634
     40   2.50998  2.66716  2.71102  2.05584  4.29746  3.02355  3.72304  3.15415  2.49835  3.30011  4.08897  2.57637  3.91513  2.85173  2.86158  2.62353  2.94872  3.37657  5.50756  4.14645     41 e - - -
          2.68618  4.42225  2.77519  2.73123  3.46354  2.40513  3.72494  3.29354  2.67741  2.69355  4.24690  2.90347  2.73739  3.18146  2.89801  2.37887  2.77519  2.98518  4.58477  3.61503
          0.01582  4.55003  5.27237  0.61958  0.77255  0.69637  0.68994
     41   2.49472  5.17793  2.81851  2.34400  4.50308  3.49546  3.07721  3.89341  2.32865  3.47454  3.92023  2.09695  3.88936  2.60033  2.87689  2.34822  2.47756  3.55787  5.62253  4.22394     42 n - - -
          2.68618  4.42225  2.77519  2.73123  3.46354  2.40513  3.72494  3.29354  2.67741  2.69355  4.24690  2.90347  2.73739  3.18146  2.89801  2.37887  2.77519  2.98518  4.58477  3.61503
          0.01578  4.55251  5.27486  0.61958  0.77255  0.70001  0.68633
     42   2.66970  4.89900  2.77376  2.43800  4.13295  3.20865  3.75265  2.53435  2.53055  2.72144  3.73167  2.69434  3.93724  2.64782  3.01932  2.28937  2.76917  2.94410  5.40466  4.07290     43 s - - -
          2.68618  4.42225  2.77519  2.73123  3.46354  2.40513  3.72494  3.29354  2.67741  2.69355  4.24690  2.90347  2.73739  3.18146  2.89801  2.37887  2.77519  2.98518  4.58477  3.61503
          0.01578  4.55251  5.27486  0.61958  0.77255  0.70001  0.68633
     43   2.27331  5.15416  2.89712  2.36929  4.47109  3.24416  3.68874  3.76246  2.06367  3.32819  4.12792  2.78841  3.04170  2.67862  2.75418  2.30721  2.69020  3.28647  5.60412  4.21100     44 k - - -
          2.68618  4.42225  2.77519  2.73123  3.46354  2.40513  3.72494  3.29354  2.67741  2.69355  4.24690  2.90347  2.73739  3.18146  2.89801  2.37887  2.77519  2.98518  4.58477  3.61503
          0.05782  4.55251  3.08705  0.61958  0.77255  0.70001  0.68633
     44   2.65913  4.70493  2.91669  2.52064  2.14202  3.44382  3.70268  3.08492  2.67020  2.62187  3.79130  2.78705  3.96822  2.96185  3.10402  2.34247  2.89722  3.00889  5.24403  3.95263     45 f - - -
          2.68618  4.42225  2.77519  2.73123  3.46354  2.40513  3.72494  3.29354  2.67741  2.69355  4.24690  2.90347  2.73739  3.18146  2.89801  2.37887  2.77519  2.98518  4.58477  3.61503
          0.01646  4.51115  5.23350  0.61958  0.77255  0.75728  0.63288
     45   2.44794  5.20183  2.40033  2.02323  4.53508  3.02437  3.67756  4.01434  2.26380  3.50234  4.24709  2.64173  3.38918  2.73868  2.91588  2.37403  2.94730  3.06480  5.64148  4.23489     46 e - - -
          2.68618  4.42225  2.77519  2.73123  3.46354  2.40513  3.72494  3.29354  2.67741  2.69355  4.24690  2.90347  2.73739  3.18146  2.89801  2.37887  2.77519  2.98518  4.58477  3.61503
          0.01646  4.51115  5.23350  0.61958  0.77255  0.75728  0.63288
     46   2.51704  5.03765  2.16535  2.43936  4.31699  3.38354  3.70069  3.54188  2.38711  3.16916  4.09662  2.48943  3.55325  2.82411  2.94748  2.46988  2.93308  2.82200  5.51207  3.36341     47 d - - -
          2.68624  4.41872  2.77521  2.73130  3.46360  2.40519  3.72501  3.29340  2.67747  2.69361  4.24696  2.90353  2.73746  3.18153  2.89807  2.37888  2.77526  2.98512  4.58483  3.61509
          0.34384  1.31927  3.74520  0.15323  1.95146  0.35722  1.20269
     47   2.46187  4.31399  2.61730  2.31159  3.58607  3.46026  3.10080  3.90234  2.32935  3.29070  4.19797  3.02661  3.57009  2.84471  2.75456  2.03934  2.61331  3.51212  5.60548  3.91438     49 s - - -
          2.68618  4.42225  2.77519  2.73123  3.46354  2.40513  3.72494  3.29354  2.67741  2.69355  4.24690  2.90347  2.73739  3.18146  2.89801  2.37887  2.77519  2.98518  4.58477  3.61503
          0.01421  4.65672  5.37906  0.61958  0.77255  0.52591  0.89408
     48   2.51056  2.35930  4.47032  3.87537  2.79128  3.91078  4.24461  2.44294  3.71735  2.38233  3.31718  3.98601  4.28128  3.90072  3.49530  3.21309  2.27293  1.62796  4.83044  3.64658     50 v - - -
          2.68618  4.42225  2.77519  2.73123  3.46354  2.40513  3.72494  3.29354  2.67741  2.69355  4.24690  2.90347  2.73739  3.18146  2.89801  2.37887  2.77519  2.98518  4.58477  3.61503
          0.01421  4.65672  5.37906  0.61958  0.77255  0.52591  0.89408
     49   2.72189  4.20394  3.31133  2.75082  3.39386  2.26335  3.85799  3.11358  2.69721  2.96896  3.82198  3.07983  4.02158  2.81806  2.88137  1.99463  2.67395  2.70479  5.27702  3.99012     51 s - - -
          2.68618  4.42225  2.77519  2.73123  3.46354  2.40513  3.72494  3.29354  2.67741  2.69355  4.24690  2.90347  2.73739  3.18146  2.89801  2.37887  2.77519  2.98518  4.58477  3.61503
          0.01421  4.65672  5.37906  0.61958  0.77255  0.52591  0.89408
     50   2.61533  4.24616  3.96523  3.29645  3.29631  3.84161  4.13948  2.57626  3.45285  1.53074  3.36014  3.79622  4.05258  3.68346  3.65482  2.40788  2.82596  2.27401  3.18896  3.24101     52 l - - -
          2.68618  4.42225  2.77519  2.73123  3.46354  2.40513  3.72494  3.29354  2.67741  2.69355  4.24690  2.90347  2.73739  3.18146  2.89801  2.37887  2.77519  2.98518  4.58477  3.61503
          0.01421  4.65672  5.37906  0.61958  0.77255  0.52591  0.89408
     51   2.75046  5.24473  2.05007  2.31468  4.58321  3.42310  3.17978  3.35908  2.21648  3.46068  4.28736  2.90762  3.91885  2.25542  2.65920  2.47951  2.98160  3.54611  5.68094  4.27441     53 d - - -
          2.68618  4.42225  2.77519  2.73123  3.46354  2.40513  3.72494  3.29354  2.67741  2.69355  4.24690  2.90347  2.73739  3.18146  2.89801  2.37887  2.77519  2.98518  4.58477  3.61503
          0.01421  4.65672  5.37906  0.61958  0.77255  0.52591  0.89408
     52   2.66534  4.19634  4.33840  3.47770  2.37191  3.76379  4.18396  2.34388  3.40564  2.00396  2.11414  3.26280  4.24068  3.80411  3.74351  3.11903  2.94717  2.44739  4.81056  2.73266     54 l - - -
          2.68618  4.42225  2.77519  2.73123  3.46354  2.40513  3.72494  3.29354  2.67741  2.69355  4.24690  2.90347  2.73739  3.18146  2.89801  2.37887  2.77519  2.98518  4.58477  3.61503
          0.01421  4.65672  5.37906  0.61958  0.77255  0.52591  0.89408
     53   2.67267  4.30620  3.55889  3.00079  3.75155  3.58436  3.98778  2.90907  2.90722  2.81953  3.69971  3.34533  1.69428  3.27668  3.25211  2.42555  2.75568  2.27213  5.17123  3.92494     55 p - - -
          2.68618  4.42225  2.77519  2.73123  3.46354  2.40513  3.72494  3.29354  2.67741  2.69355  4.24690  2.90347  2.73739  3.18146  2.89801  2.37887  2.77519  2.98518  4.58477  3.61503
          0.01421  4.65672  5.37906  0.61958  0.77255  0.52591  0.89408
     54   2.66131  4.62438  2.94437  2.30740  4.38238  3.54870  3.74352  3.74024  2.02651  2.63455  4.15542  2.99032  3.45811  2.86425  2.84156  1.96049  2.78556  3.17393  5.56901  4.19832     56 s - - -
          2.68618  4.42225  2.77519  2.73123  3.46354  2.40513  3.72494  3.29354  2.67741  2.69355  4.24690  2.90347  2.73739  3.18146  2.89801  2.37887  2.77519  2.98518  4.58477  3.61503
          0.01421  4.65672  5.37906  0.61958  0.77255  0.52591  0.89408
     55   2.74748  3.59766  2.64383  2.45686  3.58860  2.42738  2.75761  3.90458  2.28900  3.37411  4.19930  2.67011  3.93184  2.77196  2.67818  2.62584  2.82406  3.51385  5.22856  4.22367     57 k - - -
          2.68618  4.42225  2.77519  2.73123  3.46354  2.40513  3.72494  3.29354  2.67741  2.69355  4.24690  2.90347  2.73739  3.18146  2.89801  2.37887  2.77519  2.98518  4.58477  3.61503
          0.01421  4.65672  5.37906  0.61958  0.77255  0.52591  0.89408
     56   2.74951  2.86911  3.20038  2.64121  3.45913  2.44929  3.56948  3.49705  2.16196  3.12310  3.68586  3.15048  3.85044  2.75482  2.46238  2.72866  2.82607  3.08748  5.39099  3.95677     58 k - - -
          2.68618  4.42225  2.77519  2.73123  3.46354  2.40513  3.72494  3.29354  2.67741  2.69355  4.24690  2.90347  2.73739  3.18146  2.89801  2.37887  2.77519  2.98518  4.58477  3.61503
          0.01421  4.65672  5.37906  0.61958  0.77255  0.52591  0.89408
     57   2.63446  5.23508  2.64985  2.01113  4.56949  3.52568  3.71523  4.00568  2.25808  3.31242  4.27891  2.99730  3.06136  2.78491  2.69359  2.12312  2.39419  3.62005  5.67414  4.26966     59 e - - -
          2.68634  4.42241  2.77536  2.73136  3.46370  2.40529  3.72510  3.29370  2.67743  2.69371  4.24694  2.90363  2.73752  3.18162  2.89760  2.37892  2.77432  2.98455  4.58493  3.61519
          0.58421  1.24982  1.85856  0.67834  0.70818  0.52591  0.89408
     58   2.52803  4.72574  3.21917  2.65812  3.92147  3.56920  2.96726  2.58636  2.11640  2.81991  3.72288  3.15172  3.95580  2.85952  2.74052  2.71709  2.64635  2.90310  5.25910  3.18206     62 k - - -
          2.68618  4.42225  2.77519  2.73123  3.46354  2.40513  3.72494  3.29354  2.67741  2.69355  4.24690  2.90347  2.73739  3.18146  2.89801  2.37887  2.77519  2.98518  4.58477  3.61503
          0.01676  4.49269  5.21503  0.61958  0.77255  0.78112  0.61230
     59   2.86133  4.26565  4.54785  3.95543  2.75321  4.01881  4.33340  1.70050  3.79794  1.37341  3.20921  4.08247  4.36025  3.51349  3.90145  3.11802  3.09227  2.26414  4.87423  3.70041     63 l - - -
          2.68618  4.42225  2.77519  2.73123  3.46354  2.40513  3.72494  3.29354  2.67741  2.69355  4.24690  2.90347  2.73739  3.18146  2.89801  2.37887  2.77519  2.98518  4.58477  3.61503
          0.01676  4.49269  5.21503  0.61958  0.77255  0.78112  0.61230
     60   2.69327  3.97677  3.23892  2.67825  3.22703  3.57459  3.68150  3.07784  2.24028  2.82163  3.67101  3.16726  3.32418  2.99731  2.52075  2.36355  2.31890  3.00022  5.23522  3.94449     64 k - - -
          2.68618  4.42225  2.77519  2.73123  3.46354  2.40513  3.72494  3.29354  2.67741  2.69355  4.24690  2.90347  2.73739  3.18146  2.89801  2.37887  2.77519  2.98518  4.58477  3.61503
          0.01676  4.49269  5.21503  0.61958  0.77255  0.73096  0.65671
     61   2.65390  4.16335  3.66276  2.91655  3.23625  3.15022  3.96032  2.77335  3.03815  2.07247  2.87296  3.47308  4.07580  3.32934  3.19767  2.07551  2.47551  2.59073  4.95485  3.72999     65 l - - -
          2.68618  4.42225  2.77519  2.73123  3.46354  2.40513  3.72494  3.29354  2.67741  2.69355  4.24690  2.90347  2.73739  3.18146  2.89801  2.37887  2.77519  2.98518  4.58477  3.61503
          0.01646  4.51115  5.23350  0.61958  0.77255  0.75728  0.63288
     62   2.59708  4.85109  2.13473  2.32575  4.49976  3.40554  2.53845  3.97266  2.29844  3.38484  4.21777  2.95854  3.87782  2.66281  2.41089  2.67663  2.86432  3.55344  5.61437  3.89252     66 d - - -
          2.68618  4.42225  2.77519  2.73123  3.46354  2.40513  3.72494  3.29354  2.67741  2.69355  4.24690  2.90347  2.73739  3.18146  2.89801  2.37887  2.77519  2.98518  4.58477  3.61503
          0.01646  4.51115  5.23350  0.61958  0.77255  0.61501  0.77792
     63   2.75834  3.14077  3.06227  2.50148  4.44709  3.54141  3.71887  3.89437  2.15434  3.41984  4.19358  2.28216  3.93310  2.55549  2.24250  2.19625  2.98667  3.50968  5.58622  4.22039     67 k - - -
          2.68618  4.42225  2.77519  2.73123  3.46354  2.40513  3.72494  3.29354  2.67741  2.69355  4.24690  2.90347  2.73739  3.18146  2.89801  2.37887  2.77519  2.98518  4.58477  3.61503
          0.07551  4.56411  2.77568  0.61958  0.77255  0.61925  0.77295
     64   2.62329  4.89865  2.98389  2.11055  3.13369  3.29862  3.74322  3.55002  2.50352  3.04125  3.97012  3.07131  2.35411  2.81188  2.92268  2.63298  2.78906  3.22919  3.83323  4.06956     68 e - - -
          2.68618  4.42225  2.77519  2.73123  3.46354  2.40513  3.72494  3.29354  2.67741  2.69355  4.24690  2.90347  2.73739  3.18146  2.89801  2.37887  2.77519  2.98518  4.58477  3.61503
          0.01617  4.52840  5.25075  0.61958  0.77255  0.62190  0.76986
     65   2.59396  3.90007  3.03208  2.47451  4.40162  3.30255  3.71054  3.85225  1.76962  3.38797  4.15971  3.01111  3.59039  2.58978  2.59933  2.13674  2.79949  3.46915  5.56665  4.01429     69 k - - -
          2.68618  4.42225  2.77519  2.73123  3.46354  2.40513  3.72494  3.29354  2.67741  2.69355  4.24690  2.90347  2.73739  3.18146  2.89801  2.37887  2.77519  2.98518  4.58477  3.61503
          0.10304  4.56907  2.43561  0.61958  0.77255  0.51868  0.90462
     66   2.67695  5.13801  2.99574  2.27600  4.44871  3.43499  2.64894  3.90972  2.26403  3.42768  3.87337  2.75625  3.89584  2.59250  2.92151  1.86293  2.86830  3.28151  5.59115  4.20399     70 s - - -
          2.68618  4.42225  2.77519  2.73123  3.46354  2.40513  3.72494  3.29354  2.67741  2.69355  4.24690  2.90347  2.73739  3.18146  2.89801  2.37887  2.77519  2.98518  4.58477  3.61503
          0.01593  4.54320  5.26554  0.61958  0.77255  0.49365  0.94261
     67   2.25842  3.34881  4.44745  3.85017  3.27346  3.89158  4.21377  2.38708  3.45576  1.91588  2.94612  3.96130  4.25785  3.87322  3.79514  2.94616  2.64975  1.62855  4.79759  3.61400     71 v - - -
          2.68618  4.42225  2.77519  2.73123  3.46354  2.40513  3.72494  3.29354  2.67741  2.69355  4.24690  2.90347  2.73739  3.18146  2.89801  2.37887  2.77519  2.98518  4.58477  3.61503
          0.01468  4.62447  5.34682  0.61958  0.77255  0.44134  1.03051
     68   2.76248  5.21020  3.03702  2.47914  4.53339  3.36190  3.23197  4.00073  1.80858  3.28545  4.25754  2.86854  3.80144  2.64063  2.34778  2.42579  2.45293  3.58923  5.65412  3.52816     72 k - - -
          2.68618  4.42225  2.77519  2.73123  3.46354  2.40513  3.72494  3.29354  2.67741  2.69355  4.24690  2.90347  2.73739  3.18146  2.89801  2.37887  2.77519  2.98518  4.58477  3.61503
          0.01399  4.67241  5.39476  0.61958  0.77255  0.49504  0.94045
     69   2.97470  5.39456  2.99916  2.64894  4.78287  3.69093  3.79963  4.22072  1.59047  3.67002  4.44531  2.79019  4.07929  2.65130  1.49952  2.78374  3.18622  3.81309  5.75959  4.42954     73 r - - -
          2.68618  4.42225  2.77519  2.73123  3.46354  2.40513  3.72494  3.29354  2.67741  2.69355  4.24690  2.90347  2.73739  3.18146  2.89801  2.37887  2.77519  2.98518  4.58477  3.61503
          0.01399  4.67241  5.39476  0.61958  0.77255  0.48001  0.96438
     70   2.76814  3.06139  3.99788  4.05035  1.82001  3.93056  4.25953  2.20398  3.76478  1.86096  3.06738  4.06909  4.29384  3.99493  3.88439  3.23901  3.00024  2.20107  3.63509  3.59420     74 f - - -
          2.68618  4.42225  2.77519  2.73123  3.46354  2.40513  3.72494  3.29354  2.67741  2.69355  4.24690  2.90347  2.73739  3.18146  2.89801  2.37887  2.77519  2.98518  4.58477  3.61503
          0.01392  4.67699  5.39933  0.61958  0.77255  0.48576  0.95510
     71   1.75756  5.29620  2.02659  2.28349  4.62339  3.47544  3.77173  4.10179  2.53762  3.49394  4.34962  2.89613  3.30702  2.58080  3.03606  2.50510  3.05184  3.67884  5.74187  4.33185     75 a - - -
          2.68618  4.42225  2.77519  2.73123  3.46354  2.40513  3.72494  3.29354  2.67741  2.69355  4.24690  2.90347  2.73739  3.18146  2.89801  2.37887  2.77519  2.98518  4.58477  3.61503
          0.01392  4.67699  5.39933  0.61958  0.77255  0.48576  0.95510
     72   2.49279  4.38846  3.84291  3.26928  3.50629  3.80010  4.07025  2.39367  3.19404  1.99859  3.20258  3.61808  4.17452  2.16845  2.89744  3.06037  2.95846  2.06223  4.98673  3.77226     76 l - - -
          2.68618  4.42225  2.77519  2.73123  3.46354  2.40513  3.72494  3.29354  2.67741  2.69355  4.24690  2.90347  2.73739  3.18146  2.89801  2.37887  2.77519  2.98518  4.58477  3.61503
          0.01392  4.67699  5.39933  0.61958  0.77255  0.48576  0.95510
     73   2.95049  4.37474  3.21919  3.95007  2.89423  4.09684  4.40963  1.87549  3.81677  1.19479  2.98186  4.12254  4.43748  4.00010  3.95488  3.39622  3.00417  2.45614  4.99094  3.82430     77 l - - -
          2.68618  4.42225  2.77519  2.73123  3.46354  2.40513  3.72494  3.29354  2.67741  2.69355  4.24690  2.90347  2.73739  3.18146  2.89801  2.37887  2.77519  2.98518  4.58477  3.61503
          0.01392  4.67699  5.39933  0.61958  0.77255  0.48576  0.95510
     74   3.24175  4.65015  4.81322  4.28400  2.15108  4.33942  4.52496  2.73380  4.12784  0.82962  3.36215  4.39346  4.68120  4.27149  4.22889  2.90197  3.48681  2.72482  4.91823  3.55107     78 l - - -
          2.68618  4.42225  2.77519  2.73123  3.46354  2.40513  3.72494  3.29354  2.67741  2.69355  4.24690  2.90347  2.73739  3.18146  2.89801  2.37887  2.77519  2.98518  4.58477  3.61503
          0.01392  4.67699  5.39933  0.61958  0.77255  0.48576  0.95510
     75   2.98475  5.39433  3.27761  2.67849  4.79131  3.71269  2.99580  4.22295  1.55824  3.66657  4.44289  2.60127  4.08972  2.58507  1.71147  2.68485  3.19169  3.81755  5.74888  4.43063     79 k - - -
          2.68618  4.42225  2.77519  2.73123  3.46354  2.40513  3.72494  3.29354  2.67741  2.69355  4.24690  2.90347  2.73739  3.18146  2.89801  2.37887  2.77519  2.98518  4.58477  3.61503
          0.01392  4.67699  5.39933  0.61958  0.77255  0.48576  0.95510
     76   3.30754  3.09330  5.31303  4.76742  3.77256  4.69737  5.17217  1.43494  4.63137  1.67099  3.53396  4.84592  4.98321  4.80057  4.70716  4.05725  3.55198  1.17789  5.59083  4.41314     80 v - - -
          2.68618  4.42225  2.77519  2.73123  3.46354  2.40513  3.72494  3.29354  2.67741  2.69355  4.24690  2.90347  2.73739  3.18146  2.89801  2.37887  2.77519  2.98518  4.58477  3.61503
          0.01392  4.67699  5.39933  0.61958  0.77255  0.48576  0.95510
     77   4.05006  5.24702  5.91691  5.33191  3.17001  5.44344  5.68692  2.24618  5.20456  0.49700  2.44276  5.57757  5.40728  5.02574  5.14172  4.84136  4.24269  2.85092  5.62284  4.69379     81 L - - -
          2.68618  4.42225  2.77519  2.73123  3.46354  2.40513  3.72494  3.29354  2.67741  2.69355  4.24690  2.90347  2.73739  3.18146  2.89801  2.37887  2.77519  2.98518  4.58477  3.61503
          0.01392  4.67699  5.39933  0.61958  0.77255  0.48576  0.95510
     78   2.57858  5.13561  2.79361  2.16616  4.21893  3.55062  3.09871  3.88127  2.23102  2.50491  4.19028  3.04124  3.94347  2.86088  2.98550  1.92358  2.98781  3.23689  5.59996  4.22202     82 s - - -
          2.68618  4.42225  2.77519  2.73123  3.46354  2.40513  3.72494  3.29354  2.67741  2.69355  4.24690  2.90347  2.73739  3.18146  2.89801  2.37887  2.77519  2.98518  4.58477  3.61503
          0.01392  4.67699  5.39933  0.61958  0.77255  0.48576  0.95510
     79   2.82611  4.30591  4.41638  3.83030  3.40082  4.00468  4.32439  1.38246  3.69349  2.28717  2.45467  4.01445  4.36294  2.75308  3.85255  3.23993  2.98537  2.03974  4.96250  3.77731     83 i - - -
          2.68618  4.42225  2.77519  2.73123  3.46354  2.40513  3.72494  3.29354  2.67741  2.69355  4.24690  2.90347  2.73739  3.18146  2.89801  2.37887  2.77519  2.98518  4.58477  3.61503
          0.01392  4.67699  5.39933  0.61958  0.77255  0.48576  0.95510
     80   2.95222  4.31569  4.80567  4.21691  2.87676  4.16642  4.52892  1.61158  4.04749  2.39410  2.94880  4.28371  4.51365  4.21343  4.11768  2.96479  3.07410  1.24763  5.04796  3.86596     84 v - - -
          2.68618  4.42225  2.77519  2.73123  3.46354  2.40513  3.72494  3.29354  2.67741  2.69355  4.24690  2.90347  2.73739  3.18146  2.89801  2.37887  2.77519  2.98518  4.58477  3.61503
          0.01392  4.67699  5.39933  0.61958  0.77255  0.48576  0.95510
     81   2.80654  4.90040  3.26107  2.70626  3.99332  3.64861  2.68912  3.51878  2.64565  3.14051  3.05487  2.81516  4.03671  2.17144  3.02497  2.86747  3.03560  3.22404  5.32967  2.01016     85 y - - -
          2.68618  4.42225  2.77519  2.73123  3.46354  2.40513  3.72494  3.29354  2.67741  2.69355  4.24690  2.90347  2.73739  3.18146  2.89801  2.37887  2.77519  2.98518  4.58477  3.61503
          0.01392  4.67699  5.39933  0.61958  0.77255  0.48576  0.95510
     82   2.60329  5.30425  2.60960  1.72172  4.64909  3.54439  3.62506  4.13248  1.84861  3.60575  4.34793  3.01112  3.94923  2.27833  2.72049  2.75687  3.02925  3.69538  5.73198  4.32379     86 e - - -
          2.68618  4.42225  2.77519  2.73123  3.46354  2.40513  3.72494  3.29354  2.67741  2.69355  4.24690  2.90347  2.73739  3.18146  2.89801  2.37887  2.77519  2.98518  4.58477  3.61503
          0.01392  4.67699  5.39933  0.61958  0.77255  0.48576  0.95510
     83   2.36579  4.47234  3.68085  3.10946  3.60903  3.23063  4.00640  2.96261  2.55745  1.47780  3.30232  3.50396  4.13275  3.34865  2.94325  3.00358  3.00165  2.47019  5.05702  3.82788     87 l - - -
          2.68618  4.42225  2.77519  2.73123  3.46354  2.40513  3.72494  3.29354  2.67741  2.69355  4.24690  2.90347  2.73739  3.18146  2.89801  2.37887  2.77519  2.98518  4.58477  3.61503
          0.01392  4.67699  5.39933  0.61958  0.77255  0.48576  0.95510
     84   3.74142  4.99076  5.61006  5.07703  3.54915  5.12409  5.55353  2.26851  4.93028  0.70611  3.31530  5.26485  5.27757  4.97798  4.98087  4.52312  3.97675  1.54175  5.71104  4.65836     88 l - - -
          2.68618  4.42225  2.77519  2.73123  3.46354  2.40513  3.72494  3.29354  2.67741  2.69355  4.24690  2.90347  2.73739  3.18146  2.89801  2.37887  2.77519  2.98518  4.58477  3.61503
          0.01392  4.67699  5.39933  0.61958  0.77255  0.48576  0.95510
     85   2.76947  5.12633  3.07313  2.28036  4.41649  3.56247  3.75555  3.86187  2.32524  2.95028  4.18410  3.05728  3.09350  1.70168  2.97930  2.51087  3.00022  2.85188  5.59258  4.22246     89 q - - -
          2.68618  4.42225  2.77519  2.73123  3.46354  2.40513  3.72494  3.29354  2.67741  2.69355  4.24690  2.90347  2.73739  3.18146  2.89801  2.37887  2.77519  2.98518  4.58477  3.61503
          0.01392  4.67699  5.39933  0.61958  0.77255  0.48576  0.95510
     86   2.78849  5.09246  3.05834  1.98189  4.36837  3.57068  3.78979  3.80406  2.56846  2.32139  4.16417  2.67210  3.97715  2.81646  3.04142  1.83836  2.70730  3.44751  5.57933  4.21835     90 s - - -
          2.68619  4.42226  2.77521  2.73124  3.46355  2.40514  3.72496  3.29355  2.67722  2.69356  4.24691  2.90348  2.73741  3.18148  2.89802  2.37888  2.77521  2.98520  4.58478  3.61504
          0.06177  2.89343  5.39933  0.37478  1.16296  0.48576  0.95510
     87   3.11603  5.66852  1.99625  2.46212  5.00261  1.89674  3.99905  4.51160  2.51836  3.98957  4.78392  1.46079  4.12173  3.13646  3.44899  2.96719  3.38315  4.06831  6.13512  4.66483     92 n - - -
          2.68618  4.42225  2.77519  2.73123  3.46354  2.40513  3.72494  3.29354  2.67741  2.69355  4.24690  2.90347  2.73739  3.18146  2.89801  2.37887  2.77519  2.98518  4.58477  3.61503
          0.01392  4.67699  5.39933  0.61958  0.77255  0.48576  0.95510
     88   2.77889  5.10229  3.16200  2.59457  4.38863  3.60781  3.78111  3.18832  1.82201  3.37359  4.16824  3.11580  3.99648  2.75323  2.48428  2.51350  1.83776  3.46250  5.56773  4.22545     93 k - - -
          2.68618  4.42225  2.77519  2.73123  3.46354  2.40513  3.72494  3.29354  2.67741  2.69355  4.24690  2.90347  2.73739  3.18146  2.89801  2.37887  2.77519  2.98518  4.58477  3.61503
          0.01392  4.67699  5.39933  0.61958  0.77255  0.48576  0.95510
     89   2.75712  4.91747  3.18298  2.62462  3.95604  3.59725  2.45782  3.55520  2.41354  2.85564  3.99155  2.66371  2.96919  2.96257  2.95001  2.56355  2.98834  2.96104  5.42639  2.52036     94 k - - -
          2.68618  4.42225  2.77519  2.73123  3.46354  2.40513  3.72494  3.29354  2.67741  2.69355  4.24690  2.90347  2.73739  3.18146  2.89801  2.37887  2.77519  2.98518  4.58477  3.61503
          0.01392  4.67699  5.39933  0.61958  0.77255  0.48576  0.95510
     90   1.83502  3.97883  3.78066  3.21704  3.60125  2.74509  4.07310  2.79485  3.15996  2.25425  3.57818  3.57193  4.14108  3.44725  3.48259  2.46918  2.14312  2.55762  5.06205  3.84051     95 a - - -
          2.68618  4.42225  2.77519  2.73123  3.46354  2.40513  3.72494  3.29354  2.67741  2.69355  4.24690  2.90347  2.73739  3.18146  2.89801  2.37887  2.77519  2.98518  4.58477  3.61503
          0.01392  4.67699  5.39933  0.61958  0.77255  0.48576  0.95510
     91   2.63750  4.56781  4.10067  3.84668  4.86131  3.35697  4.84037  4.26475  3.86208  3.98560  4.81136  3.86431  4.14633  4.14287  4.12035  1.49447  0.82025  3.65984  6.21363  5.02950     96 t - - -
          2.68618  4.42225  2.77519  2.73123  3.46354  2.40513  3.72494  3.29354  2.67741  2.69355  4.24690  2.90347  2.73739  3.18146  2.89801  2.37887  2.77519  2.98518  4.58477  3.61503
          0.01392  4.67699  5.39933  0.61958  0.77255  0.48576  0.95510
     92   2.89840  4.82590  3.50887  2.92823  3.94480  3.77112  3.94146  3.02750  1.18533  2.99108  3.90235  3.38485  4.15179  3.16399  3.03697  3.01812  3.12361  2.41455  5.31785  3.21694     97 k - - -
          2.68618  4.42225  2.77519  2.73123  3.46354  2.40513  3.72494  3.29354  2.67741  2.69355  4.24690  2.90347  2.73739  3.18146  2.89801  2.37887  2.77519  2.98518  4.58477  3.61503
          0.01392  4.67699  5.39933  0.61958  0.77255  0.48576  0.95510
     93   4.18270  5.82152  4.76889  4.18882  5.40412  4.41662  4.75724  5.07597  3.01401  4.44060  5.47046  4.46104  4.92802  3.98605  0.24546  4.26476  4.42460  4.77371  6.18389  5.22681     98 R - - -
          2.68618  4.42225  2.77519  2.73123  3.46354  2.40513  3.72494  3.29354  2.67741  2.69355  4.24690  2.90347  2.73739  3.18146  2.89801  2.37887  2.77519  2.98518  4.58477  3.61503
          0.01392  4.67699  5.39933  0.61958  0.77255  0.48576  0.95510
     94   2.69120  6.04931  0.78404  2.05806  5.33951  3.59169  4.16907  4.88912  3.23700  4.34962  5.20315  2.56890  4.23556  3.33562  3.88021  3.23650  3.67504  4.42741  6.50202  4.94484     99 d - - -
          2.68618  4.42225  2.77519  2.73123  3.46354  2.40513  3.72494  3.29354  2.67741  2.69355  4.24690  2.90347  2.73739  3.18146  2.89801  2.37887  2.77519  2.98518  4.58477  3.61503
          0.01392  4.67699  5.39933  0.61958  0.77255  0.48576  0.95510
     95   3.71654  4.93173  5.65501  5.15074  3.74247  5.21812  5.72577  0.63135  5.00986  1.80168  3.35897  5.34425  5.37388  5.14731  5.10599  4.63808  3.96021  2.06026  5.91090  4.79017    100 I - - -
          2.68618  4.42225  2.77519  2.73123  3.46354  2.40513  3.72494  3.29354  2.67741  2.69355  4.24690  2.90347  2.73739  3.18146  2.89801  2.37887  2.77519  2.98518  4.58477  3.61503
          0.01392  4.67699  5.39933  0.61958  0.77255  0.48576  0.95510
     96   4.72403  5.66782  5.53270  5.46163  1.42882  5.20222  3.87052  4.28354  5.24672  3.43206  4.81177  4.75107  5.46393  4.92025  5.06226  4.62005  4.92261  4.24749  3.94647  0.55036    101 Y - - -
          2.68618  4.42225  2.77519  2.73123  3.46354  2.40513  3.72494  3.29354  2.67741  2.69355  4.24690  2.90347  2.73739  3.18146  2.89801  2.37887  2.77519  2.98518  4.58477  3.61503
          0.01392  4.67699  5.39933  0.61958  0.77255  0.48576  0.95510
     97   4.57396  5.73253  5.10971  5.03294  2.76512  4.83266  4.28092  4.51363  4.88677  3.74834  5.10251  4.83268  5.30937  4.97342  4.87923  4.60507  4.87500  4.42462  4.41916  0.25892    102 Y - - -
          2.68618  4.42225  2.77519  2.73123  3.46354  2.40513  3.72494  3.29354  2.67741  2.69355  4.24690  2.90347  2.73739  3.18146  2.89801  2.37887  2.77519  2.98518  4.58477  3.61503
          0.01392  4.67699  5.39933  0.61958  0.77255  0.48576  0.95510
     98   2.75885  5.18874  3.03818  2.25480  4.50275  3.10589  3.73362  3.96616  2.32273  3.47995  2.66983  2.63699  3.93678  2.61188  2.50495  2.34313  2.37430  3.56269  5.63986  4.25028    103 e - - -
          2.68618  4.42225  2.77519  2.73123  3.46354  2.40513  3.72494  3.29354  2.67741  2.69355  4.24690  2.90347  2.73739  3.18146  2.89801  2.37887  2.77519  2.98518  4.58477  3.61503
          0.01392  4.67699  5.39933  0.61958  0.77255  0.48576  0.95510
     99   2.97711  5.47399  1.63028  2.44830  4.71896  3.56919  2.13681  4.26699  2.72112  3.76131  4.54157  1.94624  4.05335  3.01642  3.23870  2.91854  3.22425  3.84903  5.88204  3.59618    104 d - - -
          2.68618  4.42225  2.77519  2.73123  3.46354  2.40513  3.72494  3.29354  2.67741  2.69355  4.24690  2.90347  2.73739  3.18146  2.89801  2.37887  2.77519  2.98518  4.58477  3.61503
          0.01392  4.67699  5.39933  0.61958  0.77255  0.48576  0.95510
    100   2.75787  4.77192  3.29439  2.73427  3.96576  3.63507  3.85452  3.22262  2.41918  3.01058  3.29549  3.20229  2.29805  2.72062  3.14686  2.35227  2.63847  2.25480  5.31041  4.01756    105 v - - -
          2.68618  4.42225  2.77519  2.73123  3.46354  2.40513  3.72494  3.29354  2.67741  2.69355  4.24690  2.90347  2.73739  3.18146  2.89801  2.37887  2.77519  2.98518  4.58477  3.61503
          0.01392  4.67699  5.39933  0.61958  0.77255  0.48576  0.95510
    101   2.36185  5.13985  3.05708  1.97496  4.43604  3.55296  3.74830  3.41106  2.46030  3.15220  4.19614  3.04426  3.94710  2.00268  2.98406  2.14019  2.89399  3.50400  5.60464  4.22741    106 e - - -
          2.68618  4.42225  2.77519  2.73123  3.46354  2.40513  3.72494  3.29354  2.67741  2.69355  4.24690  2.90347  2.73739  3.18146  2.89801  2.37887  2.77519  2.98518  4.58477  3.61503
          0.01392  4.67699  5.39933  0.61958  0.77255  0.48576  0.95510
    102   3.08900  4.76994  5.38925  4.83875  3.61921  4.85886  5.29485  1.84296  4.70853  0.85288  3.41394  4.98368  5.08742  4.81626  4.78295  4.22398  3.73132  1.68873  5.61417  4.51403    107 l - - -
          2.68618  4.42225  2.77519  2.73123  3.46354  2.40513  3.72494  3.29354  2.67741  2.69355  4.24690  2.90347  2.73739  3.18146  2.89801  2.37887  2.77519  2.98518  4.58477  3.61503
          0.01392  4.67699  5.39933  0.61958  0.77255  0.48576  0.95510
    103   4.59780  5.60587  5.47839  5.36753  0.43995  5.14359  3.90522  4.12537  5.16103  3.29565  4.66965  4.74203  5.41813  4.89037  5.01003  4.56593  4.80722  4.10589  3.98729  1.84446    108 F - - -
          2.68618  4.42225  2.77519  2.73123  3.46354  2.40513  3.72494  3.29354  2.67741  2.69355  4.24690  2.90347  2.73739  3.18146  2.89801  2.37887  2.77519  2.98518  4.58477  3.61503
          0.01392  4.67699  5.39933  0.61958  0.77255  0.48576  0.95510
    104   2.76886  5.18810  3.05259  2.31943  4.50178  1.98268  3.73895  3.78542  2.27152  3.19469  4.23882  3.03565  3.94538  2.28496  2.57107  2.48783  2.96009  3.38155  5.63783  4.25365    109 g - - -
          2.68618  4.42225  2.77519  2.73123  3.46354  2.40513  3.72494  3.29354  2.67741  2.69355  4.24690  2.90347  2.73739  3.18146  2.89801  2.37887  2.77519  2.98518  4.58477  3.61503
          0.01392  4.67699  5.39933  0.61958  0.77255  0.48576  0.95510
    105   2.54306  5.24453  2.57414  2.21691  4.57832  3.53344  3.72652  4.05639  2.45564  3.54539  4.28975  2.23294  3.92996  2.82742  2.39028  2.09989  2.70487  3.28377  5.68493  4.28042    110 s - - -
          2.68618  4.42225  2.77519  2.73123  3.46354  2.40513  3.72494  3.29354  2.67741  2.69355  4.24690  2.90347  2.73739  3.18146  2.89801  2.37887  2.77519  2.98518  4.58477  3.61503
          0.01392  4.67699  5.39933  0.61958  0.77255  0.48576  0.95510
    106   2.92591  5.05926  3.24553  2.88666  4.62440  3.59631  4.09451  4.08029  2.79335  3.65572  4.49650  3.34184  3.95615  0.88757  3.15077  2.52368  3.24967  3.36695  5.83299  4.51356    111 q - - -
          2.68618  4.42225  2.77519  2.73123  3.46354  2.40513  3.72494  3.29354  2.67741  2.69355  4.24690  2.90347  2.73739  3.18146  2.89801  2.37887  2.77519  2.98518  4.58477  3.61503
          0.01392  4.67699  5.39933  0.61958  0.77255  0.48576  0.95510
    107   2.12230  4.79327  2.73501  2.50838  4.45603  3.54635  3.75173  3.91040  2.38051  3.44276  4.21114  3.01152  3.94504  2.86635  2.48648  1.81990  2.47653  3.51979  5.61839  4.23897    112 s - - -
          2.68618  4.42225  2.77519  2.73123  3.46354  2.40513  3.72494  3.29354  2.67741  2.69355  4.24690  2.90347  2.73739  3.18146  2.89801  2.37887  2.77519  2.98518  4.58477  3.61503
          0.01392  4.67699  5.39933  0.61958  0.77255  0.48576  0.95510
    108   2.61047  4.52366  3.57325  3.00741  3.66907  3.72239  3.96974  2.75412  2.46687  2.73775  3.28812  2.46525  4.10328  3.27646  3.33382  2.94064  2.50343  1.73746  5.10183  3.59560    113 v - - -
          2.68618  4.42225  2.77519  2.73123  3.46354  2.40513  3.72494  3.29354  2.67741  2.69355  4.24690  2.90347  2.73739  3.18146  2.89801  2.37887  2.77519  2.98518  4.58477  3.61503
          0.01392  4.67699  5.39933  0.61958  0.77255  0.48576  0.95510
    109   2.41283  4.63067  5.05120  4.55481  3.91242  4.51424  5.17238  2.11880  4.43324  2.06421  3.75469  4.69113  4.91061  4.68166  4.59953  3.90027  3.54946  0.76354  5.73769  4.53737    114 v - - -
          2.68618  4.42225  2.77519  2.73123  3.46354  2.40513  3.72494  3.29354  2.67741  2.69355  4.24690  2.90347  2.73739  3.18146  2.89801  2.37887  2.77519  2.98518  4.58477  3.61503
          0.01392  4.67699  5.39933  0.61958  0.77255  0.48576  0.95510
    110   2.97826  5.36044  1.10934  2.25966  4.68106  3.56770  3.92390  4.14006  2.78564  3.69054  4.48526  3.06124  4.06405  3.06664  3.30037  2.55073  3.23384  2.81642  5.84189  4.46108    115 d - - -
          2.68618  4.42225  2.77519  2.73123  3.46354  2.40513  3.72494  3.29354  2.67741  2.69355  4.24690  2.90347  2.73739  3.18146  2.89801  2.37887  2.77519  2.98518  4.58477  3.61503
          0.01392  4.67699  5.39933  0.61958  0.77255  0.48576  0.95510
    111   2.72733  5.22828  2.86396  2.37851  4.57071  3.53227  3.58115  4.05177  2.45910  3.39374  4.28195  2.44064  3.92523  2.24523  2.26222  2.00162  2.72193  3.62614  5.65784  4.27285    116 s - - -
          2.68618  4.42225  2.77519  2.73123  3.46354  2.40513  3.72494  3.29354  2.67741  2.69355  4.24690  2.90347  2.73739  3.18146  2.89801  2.37887  2.77519  2.98518  4.58477  3.61503
          0.01392  4.67699  5.39933  0.61958  0.77255  0.48576  0.95510
    112   1.98468  4.18987  4.49159  3.89232  3.27945  3.91515  4.23592  1.88166  3.72752  1.87920  2.65470  3.99298  4.28024  3.90425  3.82227  2.71607  3.00606  2.42341  3.23944  3.62651    117 l - - -
          2.68618  4.42225  2.77519  2.73123  3.46354  2.40513  3.72494  3.29354  2.67741  2.69355  4.24690  2.90347  2.73739  3.18146  2.89801  2.37887  2.77519  2.98518  4.58477  3.61503
          0.01392  4.67699  5.39933  0.61958  0.77255  0.48576  0.95510
    113   3.60389  4.81037  5.65302  5.15543  3.91240  5.16387  5.76597  1.02245  5.07348  1.62947  3.66091  5.31183  5.35301  5.23303  5.18329  4.57742  3.85242  1.28509  6.01998  4.87660    118 i - - -
          2.68618  4.42225  2.77519  2.73123  3.46354  2.40513  3.72494  3.29354  2.67741  2.69355  4.24690  2.90347  2.73739  3.18146  2.89801  2.37887  2.77519  2.98518  4.58477  3.61503
          0.01392  4.67699  5.39933  0.61958  0.77255  0.48576  0.95510
    114   2.54736  5.30700  1.91744  2.45473  4.64240  3.37875  3.75867  4.12609  2.37337  3.60893  4.35546  2.00355  3.95402  2.59836  2.91283  2.42587  2.89619  3.69350  5.74507  4.33147    119 d - - -
          2.68618  4.42225  2.77519  2.73123  3.46354  2.40513  3.72494  3.29354  2.67741  2.69355  4.24690  2.90347  2.73739  3.18146  2.89801  2.37887  2.77519  2.98518  4.58477  3.61503
          0.01392  4.67699  5.39933  0.61958  0.77255  0.48576  0.95510
    115   2.77525  5.19595  1.67361  2.44590  4.50702  3.54661  3.75083  3.58494  2.50593  3.48795  4.25096  2.69462  3.94829  2.86210  2.53258  2.26186  3.00819  3.08282  5.65306  4.26346    120 d - - -
          2.68618  4.42225  2.77519  2.73123  3.46354  2.40513  3.72494  3.29354  2.67741  2.69355  4.24690  2.90347  2.73739  3.18146  2.89801  2.37887  2.77519  2.98518  4.58477  3.61503
          0.01392  4.67699  5.39933  0.61958  0.77255  0.48576  0.95510
    116   3.62796  4.87025  5.54533  5.03017  3.71990  5.06867  5.57387  0.80598  4.89189  1.44764  3.48837  5.20269  5.26559  5.02800  4.98319  4.46908  3.59951  2.06819  5.82502  4.71911    121 i - - -
          2.68618  4.42225  2.77519  2.73123  3.46354  2.40513  3.72494  3.29354  2.67741  2.69355  4.24690  2.90347  2.73739  3.18146  2.89801  2.37887  2.77519  2.98518  4.58477  3.61503
          0.01392  4.67699  5.39933  0.61958  0.77255  0.48576  0.95510
    117   1.99294  2.21962  3.35127  2.52891  4.09379  3.59140  3.93016  3.48786  2.77142  3.13650  3.97778  3.27471  4.03547  3.12511  2.62757  1.97732  3.01716  3.18111  5.42161  4.13129    122 s - - -
          2.68618  4.42225  2.77519  2.73123  3.46354  2.40513  3.72494  3.29354  2.67741  2.69355  4.24690  2.90347  2.73739  3.18146  2.89801  2.37887  2.77519  2.98518  4.58477  3.61503
          0.01392  4.67699  5.39933  0.61958  0.77255  0.48576  0.95510
    118   2.52858  2.37545  4.26598  2.63340  2.47719  3.87521  4.18333  1.98507  3.55266  2.27001  3.34792  3.87141  4.24461  3.76732  3.72171  2.79348  2.99851  2.41051  4.84925  3.65858    123 i - - -
          2.68618  4.42225  2.77519  2.73123  3.46354  2.40513  3.72494  3.29354  2.67741  2.69355  4.24690  2.90347  2.73739  3.18146  2.89801  2.37887  2.77519  2.98518  4.58477  3.61503
          0.01392  4.67699  5.39933  0.61958  0.77255  0.48576  0.95510
    119   2.81431  4.39496  3.96381  3.39440  3.48518  3.85465  4.14623  2.73300  3.30159  1.71122  2.02686  2.55916  4.23137  3.58092  3.57539  3.12796  2.31895  2.60155  5.00229  3.79666    124 l - - -
          2.68618  4.42225  2.77519  2.73123  3.46354  2.40513  3.72494  3.29354  2.67741  2.69355  4.24690  2.90347  2.73739  3.18146  2.89801  2.37887  2.77519  2.98518  4.58477  3.61503
          0.01392  4.67699  5.39933  0.61958  0.77255  0.48576  0.95510
    120   3.54715  4.84571  5.32990  4.77223  1.70341  4.72889  4.71027  2.73640  4.59363  0.85650  2.88531  4.79001  4.94944  4.58193  4.58032  4.06746  3.76165  2.87022  3.42077  3.53723    125 l - - -
          2.68618  4.42225  2.77519  2.73123  3.46354  2.40513  3.72494  3.29354  2.67741  2.69355  4.24690  2.90347  2.73739  3.18146  2.89801  2.37887  2.77519  2.98518  4.58477  3.61503
          0.01392  4.67699  5.39933  0.61958  0.77255  0.48576  0.95510
    121   2.80234  5.30909  2.57287  2.42904  4.65208  2.77329  3.52105  4.13582  1.76190  3.61034  4.35350  2.58608  3.95179  1.98551  2.87435  2.76102  3.03463  3.69927  5.73805  4.32843    126 k - - -
          2.68618  4.42225  2.77519  2.73123  3.46354  2.40513  3.72494  3.29354  2.67741  2.69355  4.24690  2.90347  2.73739  3.18146  2.89801  2.37887  2.77519  2.98518  4.58477  3.61503
          0.01392  4.67699  5.39933  0.61958  0.77255  0.48576  0.95510
    122   2.78932  2.27204  4.28930  3.11841  3.36443  3.90381  4.21615  2.52618  3.57460  2.11030  3.33984  3.89891  4.27219  3.54039  3.74613  3.19413  2.71992  1.52694  4.88446  3.69346    127 v - - -
          2.68620  4.42227  2.77522  2.73125  3.46356  2.40515  3.72497  3.29356  2.67743  2.69357  4.24692  2.90349  2.73742  3.18148  2.89803  2.37865  2.77522  2.98520  4.58479  3.61505
          0.09200  2.48439  5.39933  0.30282  1.34222  0.48576  0.95510
    123   2.80971  5.26472  2.97433  2.29310  4.59184  3.09670  3.76700  4.06217  2.30086  3.56306  4.32107  2.90940  2.21111  2.63314  2.96392  1.78871  3.04399  3.64799  5.71258  4.31448    129 s - - -
          2.68618  4.42225  2.77519  2.73123  3.46354  2.40513  3.72494  3.29354  2.67741  2.69355  4.24690  2.90347  2.73739  3.18146  2.89801  2.37887  2.77519  2.98518  4.58477  3.61503
          0.01392  4.67699  5.39933  0.61958  0.77255  0.48576  0.95510
    124   3.56385  5.69395  3.88157  2.62425  5.24619  4.10172  3.96647  4.53987  1.94083  3.90272  4.77815  3.59496  4.45588  3.09275  0.71980  3.52784  3.69555  4.21639  5.88303  4.76290    130 r - - -
          2.68618  4.42225  2.77519  2.73123  3.46354  2.40513  3.72494  3.29354  2.67741  2.69355  4.24690  2.90347  2.73739  3.18146  2.89801  2.37887  2.77519  2.98518  4.58477  3.61503
          0.01392  4.67699  5.39933  0.61958  0.77255  0.48576  0.95510
    125   2.53404  3.91601  3.05443  2.49756  4.45050  3.32408  2.61786  3.86465  2.22405  3.43581  4.07293  2.88590  3.94099  2.57483  2.17257  2.49698  2.68755  3.51664  5.61044  3.76025    131 r - - -
          2.68618  4.42225  2.77519  2.73123  3.46354  2.40513  3.72494  3.29354  2.67741  2.69355  4.24690  2.90347  2.73739  3.18146  2.89801  2.37887  2.77519  2.98518  4.58477  3.61503
          0.01392  4.67699  5.39933  0.61958  0.77255  0.48576  0.95510
    126   2.75815  4.68044  2.56522  2.30058  3.59039  3.54743  3.63580  3.91058  2.49905  3.44083  3.89988  2.07787  3.94160  2.85615  2.94842  1.82983  2.98974  3.52110  5.61533  4.23273    132 s - - -
          2.68618  4.42225  2.77519  2.73123  3.46354  2.40513  3.72494  3.29354  2.67741  2.69355  4.24690  2.90347  2.73739  3.18146  2.89801  2.37887  2.77519  2.98518  4.58477  3.61503
          0.01392  4.67699  5.39933  0.61958  0.77255  0.48576  0.95510
    127   4.11113  5.31890  5.78596  5.29338  2.63773  5.36066  5.36571  2.67763  5.13725  0.41879  3.18059  5.45272  5.40623  5.01007  5.09478  4.80469  4.31828  2.97053  5.36278  4.09426    133 L - - -
          2.68618  4.42225  2.77519  2.73123  3.46354  2.40513  3.72494  3.29354  2.67741  2.69355  4.24690  2.90347  2.73739  3.18146  2.89801  2.37887  2.77519  2.98518  4.58477  3.61503
          0.01392  4.67699  5.39933  0.61958  0.77255  0.48576  0.95510
    128   3.29840  5.53954  2.94269  2.79447  4.36219  3.73580  1.93235  4.48795  2.99325  3.97320  4.86556  0.93022  4.31268  3.39039  3.38401  3.26521  3.59294  4.10033  5.72564  4.20295    134 n - - -
          2.68618  4.42225  2.77519  2.73123  3.46354  2.40513  3.72494  3.29354  2.67741  2.69355  4.24690  2.90347  2.73739  3.18146  2.89801  2.37887  2.77519  2.98518  4.58477  3.61503
          0.01392  4.67699  5.39933  0.61958  0.77255  0.48576  0.95510
    129   3.59878  4.79685  5.67502  5.22888  4.17391  5.21657  6.02209  0.91744  5.17443  2.57917  3.89925  5.39187  5.44599  5.44220  5.35102  4.66748  3.86526  0.98118  6.32620  5.09816    135 i - - -
          2.68618  4.42225  2.77519  2.73123  3.46354  2.40513  3.72494  3.29354  2.67741  2.69355  4.24690  2.90347  2.73739  3.18146  2.89801  2.37887  2.77519  2.98518  4.58477  3.61503
          0.03563  4.67699  3.66151  0.61958  0.77255  0.48576  0.95510
    130   2.78382  3.47632  4.65462  4.04767  3.07342  3.94955  4.27995  2.17532  3.85482  1.62824  3.27249  4.07989  4.31059  4.00350  3.54581  3.23439  3.01621  1.56525  4.79753  3.01791    136 v - - -
          2.68618  4.42225  2.77519  2.73123  3.46354  2.40513  3.72494  3.29354  2.67741  2.69355  4.24690  2.90347  2.73739  3.18146  2.89801  2.37887  2.77519  2.98518  4.58477  3.61503
          0.01423  4.65559  5.37793  0.61958  0.77255  0.52808  0.89095
    131   1.79046  4.86511  3.30224  2.83089  4.49984  3.48426  4.03298  3.93215  2.46285  3.52662  4.32624  3.28007  2.67767  3.19153  3.27058  1.40536  3.06092  3.50855  5.73997  4.42275    137 s - - -
          2.68618  4.42225  2.77519  2.73123  3.46354  2.40513  3.72494  3.29354  2.67741  2.69355  4.24690  2.90347  2.73739  3.18146  2.89801  2.37887  2.77519  2.98518  4.58477  3.61503
          0.01423  4.65559  5.37793  0.61958  0.77255  0.52808  0.89095
    132   1.95568  3.02337  4.23417  3.72132  3.79432  3.58276  4.41071  3.06972  3.62964  2.87269  3.78005  3.84439  4.17259  3.87042  3.85761  2.54624  1.45437  1.93900  5.27801  4.08779    138 t - - -
          2.68618  4.42225  2.77519  2.73123  3.46354  2.40513  3.72494  3.29354  2.67741  2.69355  4.24690  2.90347  2.73739  3.18146  2.89801  2.37887  2.77519  2.98518  4.58477  3.61503
          0.01423  4.65559  5.37793  0.61958  0.77255  0.52808  0.89095
    133   2.43487  4.96925  3.17810  2.65625  4.45030  2.09437  3.87976  3.89309  2.66533  3.46048  4.24517  3.15370  3.37245  2.28998  3.13051  1.76286  2.91021  3.28357  5.65985  4.31079    139 s - - -
          2.68618  4.42225  2.77519  2.73123  3.46354  2.40513  3.72494  3.29354  2.67741  2.69355  4.24690  2.90347  2.73739  3.18146  2.89801  2.37887  2.77519  2.98518  4.58477  3.61503
          0.01423  4.65559  5.37793  0.61958  0.77255  0.52808  0.89095
    134   3.09237  5.43402  3.37146  2.78267  4.86298  3.78109  3.83815  4.26844  1.12525  3.70556  4.50583  2.44240  4.16336  2.95151  2.05195  2.62470  3.29180  3.88191  5.77326  4.49712    140 k - - -
          2.68618  4.42225  2.77519  2.73123  3.46354  2.40513  3.72494  3.29354  2.67741  2.69355  4.24690  2.90347  2.73739  3.18146  2.89801  2.37887  2.77519  2.98518  4.58477  3.61503
          0.01423  4.65559  5.37793  0.61958  0.77255  0.52808  0.89095
    135   2.61508  4.55698  4.01274  3.88250  5.07220  0.60581  4.95425  4.53406  4.04643  4.21922  5.00959  3.86467  4.13093  4.26699  4.28570  2.40664  2.46739  3.79787  6.39915  5.24508    141 G - - -
          2.68618  4.42225  2.77519  2.73123  3.46354  2.40513  3.72494  3.29354  2.67741  2.69355  4.24690  2.90347  2.73739  3.18146  2.89801  2.37887  2.77519  2.98518  4.58477  3.61503
          0.01423  4.65559  5.37793  0.61958  0.77255  0.52808  0.89095
    136   3.93818  5.15123  5.82123  5.24201  2.64129  5.30938  5.54252  1.93151  5.10857  0.57794  3.01983  5.44204  5.32879  4.96698  5.05690  4.69679  4.13808  2.75984  5.54350  4.53746    142 L - - -
          2.68618  4.42225  2.77519  2.73123  3.46354  2.40513  3.72494  3.29354  2.67741  2.69355  4.24690  2.90347  2.73739  3.18146  2.89801  2.37887  2.77519  2.98518  4.58477  3.61503
          0.01423  4.65559  5.37793  0.61958  0.77255  0.52808  0.89095
    137   2.92713  4.67973  5.44575  4.93833  3.97588  4.93940  5.52795  1.08624  4.84567  2.03731  3.76215  5.07469  5.19598  5.06268  4.97945  4.33013  3.69425  1.13216  5.92857  4.73224    143 i - - -
          2.68618  4.42225  2.77519  2.73123  3.46354  2.40513  3.72494  3.29354  2.67741  2.69355  4.24690  2.90347  2.73739  3.18146  2.89801  2.37887  2.77519  2.98518  4.58477  3.61503
          0.01423  4.65559  5.37793  0.61958  0.77255  0.52808  0.89095
    138   2.00573  3.81010  4.09197  3.50985  2.93490  3.83118  4.12527  2.71712  3.40807  2.30238  2.24690  3.76407  4.20267  3.64719  2.95931  2.66777  2.63806  2.51853  4.86989  2.89019    144 a - - -
          2.68618  4.42225  2.77519  2.73123  3.46354  2.40513  3.72494  3.29354  2.67741  2.69355  4.24690  2.90347  2.73739  3.18146  2.89801  2.37887  2.77519  2.98518  4.58477  3.61503
          0.01423  4.65559  5.37793  0.61958  0.77255  0.52808  0.89095
    139   2.18038  4.54072  4.06710  3.93702  5.10964  0.65036  4.99283  4.58306  4.11576  4.26156  5.04034  3.88307  4.12356  4.30954  4.34945  2.09313  3.15176  3.81352  6.43515  5.29255    145 G - - -
          2.68613  4.42229  2.77524  2.73127  3.46358  2.40501  3.72499  3.29358  2.67745  2.69359  4.24694  2.90351  2.73709  3.18150  2.89805  2.37891  2.77524  2.98522  4.58481  3.61507
          0.23490  1.88069  2.86715  0.20883  1.66884  0.52808  0.89095
    140   2.43157  4.47996  2.63021  2.59656  3.13955  3.34096  3.77716  3.53007  2.58915  3.14561  3.96614  2.46695  3.01678  2.67364  3.04804  2.77538  2.96145  3.21771  2.73555  4.07575    147 a - - -
          2.68618  4.42225  2.77519  2.73123  3.46354  2.40513  3.72494  3.29354  2.67741  2.69355  4.24690  2.90347  2.73739  3.18146  2.89801  2.37887  2.77519  2.98518  4.58477  3.61503
          0.01502  4.60193  5.32427  0.61958  0.77255  0.46672  0.98632
    141   2.76855  4.42108  3.12460  3.18920  3.54692  3.77704  4.04396  2.22454  2.77635  1.53815  3.52084  3.56255  3.09111  3.42098  3.45120  3.03349  3.00090  2.39739  5.01889  3.79701    148 l - - -
          2.68618  4.42225  2.77519  2.73123  3.46354  2.40513  3.72494  3.29354  2.67741  2.69355  4.24690  2.90347  2.73739  3.18146  2.89801  2.37887  2.77519  2.98518  4.58477  3.61503
          0.01423  4.65559  5.37793  0.61958  0.77255  0.52808  0.89095
    142   2.74816  3.59037  2.92189  2.52838  4.09776  3.50084  3.80455  2.86975  2.45455  2.80745  3.95487  3.14628  3.98460  2.80143  2.04974  2.63775  2.52256  2.82752  5.39463  4.07577    149 r - - -
          2.68618  4.42225  2.77519  2.73123  3.46354  2.40513  3.72494  3.29354  2.67741  2.69355  4.24690  2.90347  2.73739  3.18146  2.89801  2.37887  2.77519  2.98518  4.58477  3.61503
          0.01423  4.65559  5.37793  0.61958  0.77255  0.52808  0.89095
    143   2.95309  4.42878  3.64650  3.73885  1.58445  4.00956  4.06959  2.72059  3.62922  2.33134  3.54221  3.92275  4.37331  3.83259  3.81836  2.81291  3.18414  2.69577  4.58157  1.75987    150 f - - -
          2.68618  4.42225  2.77519  2.73123  3.46354  2.40513  3.72494  3.29354  2.67741  2.69355  4.24690  2.90347  2.73739  3.18146  2.89801  2.37887  2.77519  2.98518  4.58477  3.61503
          0.02140  4.65559  4.45121  0.61958  0.77255  0.52808  0.89095
    144   2.67655  4.19397  4.34056  3.74748  3.23403  3.87257  4.18450  1.90777  3.38523  1.89511  2.71554  3.56058  4.24026  3.80528  3.37593  2.85354  2.73915  1.90414  4.81008  3.62329    151 l - - -
          2.68618  4.42225  2.77519  2.73123  3.46354  2.40513  3.72494  3.29354  2.67741  2.69355  4.24690  2.90347  2.73739  3.18146  2.89801  2.37887  2.77519  2.98518  4.58477  3.61503
          0.05238  4.64851  3.18305  0.61958  0.77255  0.51886  0.90436
    145   2.74022  4.98335  3.05165  1.49669  4.23272  3.56003  3.43580  3.65769  2.33397  3.07788  3.40573  3.07987  3.95093  2.90132  3.01081  2.76252  2.97127  2.83893  5.47508  3.38449    152 e - - -
          2.68618  4.42225  2.77519  2.73123  3.46354  2.40513  3.72494  3.29354  2.67741  2.69355  4.24690  2.90347  2.73739  3.18146  2.89801  2.37887  2.77519  2.98518  4.58477  3.61503
          0.01477  4.61835  5.34070  0.61958  0.77255  0.59575  0.80107
    146   2.32376  5.23510  2.56357  1.79278  4.57123  2.79327  3.15529  4.05168  2.32487  3.53644  4.27870  2.98295  3.90971  2.80572  2.68280  2.53711  2.97506  3.62105  5.67259  3.86187    153 e - - -
          2.68618  4.42225  2.77519  2.73123  3.46354  2.40513  3.72494  3.29354  2.67741  2.69355  4.24690  2.90347  2.73739  3.18146  2.89801  2.37887  2.77519  2.98518  4.58477  3.61503
          0.13562  4.61835  2.14596  0.61958  0.77255  0.59575  0.80107
    147   2.70323  5.23720  1.88918  2.22970  4.56671  3.02806  3.69893  4.04768  2.30052  3.53597  4.28563  2.61270  3.89335  2.53816  2.95655  2.47002  2.98024  3.05209  5.67676  4.26507    154 d - - -
          2.68618  4.42225  2.77519  2.73123  3.46354  2.40513  3.72494  3.29354  2.67741  2.69355  4.24690  2.90347  2.73739  3.18146  2.89801  2.37887  2.77519  2.98518  4.58477  3.61503
          0.09640  4.49938  2.51598  0.61958  0.77255  0.38754  1.13546
    148   2.72812  4.43676  3.87936  3.37085  3.75914  1.41457  4.23656  2.12988  3.31256  2.78405  3.72108  3.66560  3.14383  3.60587  3.61798  2.98863  3.04215  2.28481  5.24352  4.02481    155 g - - -
          2.68618  4.42225  2.77519  2.73123  3.46354  2.40513  3.72494  3.29354  2.67741  2.69355  4.24690  2.90347  2.73739  3.18146  2.89801  2.37887  2.77519  2.98518  4.58477  3.61503
          0.01521  4.58893  5.31128  0.61958  0.77255  0.45439  1.00741
    149   2.71620  4.95709  3.14777  2.49946  3.45880  2.99513  3.78205  3.61531  2.38716  3.01710  3.62552  2.98027  3.96972  2.93068  2.13626  2.66033  2.00722  3.29044  5.45771  4.12198    156 t - - -
          2.68618  4.42225  2.77519  2.73123  3.46354  2.40513  3.72494  3.29354  2.67741  2.69355  4.24690  2.90347  2.73739  3.18146  2.89801  2.37887  2.77519  2.98518  4.58477  3.61503
          0.01423  4.65559  5.37793  0.61958  0.77255  0.52808  0.89095
    150   2.75272  5.09853  3.07398  2.51597  4.38309  3.55318  3.22375  3.47846  1.69484  3.37649  3.84705  2.81494  3.28833  2.84294  2.57871  2.63064  2.68833  2.78043  5.56823  4.20006    157 k - - -
          2.68618  4.42225  2.77519  2.73123  3.46354  2.40513  3.72494  3.29354  2.67741  2.69355  4.24690  2.90347  2.73739  3.18146  2.89801  2.37887  2.77519  2.98518  4.58477  3.61503
          0.01423  4.65559  5.37793  0.61958  0.77255  0.52808  0.89095
    151   2.75148  3.31784  4.50547  3.90375  2.39999  3.48488  4.21833  1.99308  3.73252  2.35276  3.27934  3.98700  4.26225  3.23235  3.81453  2.79774  2.98372  1.73289  4.77989  3.02052    158 v - - -
          2.68618  4.42225  2.77519  2.73123  3.46354  2.40513  3.72494  3.29354  2.67741  2.69355  4.24690  2.90347  2.73739  3.18146  2.89801  2.37887  2.77519  2.98518  4.58477  3.61503
          0.01423  4.65559  5.37793  0.61958  0.77255  0.52808  0.89095
    152   2.75509  5.22596  1.95077  2.10626  4.55355  3.52830  3.55327  3.49718  2.36958  3.52367  4.27169  2.31140  3.92486  2.64206  2.95677  2.69999  2.96796  3.10202  5.66866  3.80294    159 d - - -
          2.68618  4.42225  2.77519  2.73123  3.46354  2.40513  3.72494  3.29354  2.67741  2.69355  4.24690  2.90347  2.73739  3.18146  2.89801  2.37887  2.77519  2.98518  4.58477  3.61503
          0.01423  4.65559  5.37793  0.61958  0.77255  0.52808  0.89095
    153   2.37214  1.53391  2.98817  3.04187  3.82058  3.33820  4.04235  2.74400  3.02384  2.89035  3.76838  3.14373  4.08682  3.33136  3.39961  2.65322  3.00683  2.92454  5.23824  3.99304    160 c - - -
          2.68618  4.42225  2.77519  2.73123  3.46354  2.40513  3.72494  3.29354  2.67741  2.69355  4.24690  2.90347  2.73739  3.18146  2.89801  2.37887  2.77519  2.98518  4.58477  3.61503
          0.43292  4.65559  1.07329  0.61958  0.77255  0.52808  0.89095
    154   2.39074  4.52980  3.24947  2.30498  3.70509  2.96166  3.76599  2.20997  2.67046  2.59776  3.52903  2.97845  3.91872  3.00482  3.03562  2.76114  2.85860  2.81407  5.09066  3.82065    161 i - - -
          2.68618  4.42225  2.77519  2.73123  3.46354  2.40513  3.72494  3.29354  2.67741  2.69355  4.24690  2.90347  2.73739  3.18146  2.89801  2.37887  2.77519  2.98518  4.58477  3.61503
          0.02154  4.24421  4.96655  0.61958  0.77255  0.48616  0.95448
    155   2.59682  5.15263  2.81384  2.10033  3.53598  3.37497  3.27947  3.93869  2.42807  3.44651  4.11156  2.47342  3.52504  2.78753  2.64862  2.33239  2.41518  3.52891  5.60164  4.20726    162 e - - -
          2.68618  4.42225  2.77519  2.73123  3.46354  2.40513  3.72494  3.29354  2.67741  2.69355  4.24690  2.90347  2.73739  3.18146  2.89801  2.37887  2.77519  2.98518  4.58477  3.61503
          0.01612  4.53153  5.25388  0.61958  0.77255  0.52599  0.89397
    156   2.73938  2.78760  3.07326  2.51680  4.33793  3.38205  3.73897  3.77594  2.39644  3.33555  4.12177  2.58120  3.80695  2.59274  2.42022  2.00781  2.80347  3.41416  5.53607  4.08032    163 s - - -
          2.68618  4.42225  2.77519  2.73123  3.46354  2.40513  3.72494  3.29354  2.67741  2.69355  4.24690  2.90347  2.73739  3.18146  2.89801  2.37887  2.77519  2.98518  4.58477  3.61503
          0.04639  4.60737  3.34238  0.61958  0.77255  0.61441  0.77861
    157   2.68760  4.25760  3.79599  3.03798  2.94676  3.01700  4.01904  2.56674  3.15616  2.23849  3.16720  3.56918  2.67912  3.43296  3.33178  2.33273  2.87783  2.20592  4.92930  3.71424    164 v - - -
          2.68618  4.42225  2.77519  2.73123  3.46354  2.40513  3.72494  3.29354  2.67741  2.69355  4.24690  2.90347  2.73739  3.18146  2.89801  2.37887  2.77519  2.98518  4.58477  3.61503
          0.01541  4.57638  5.29873  0.61958  0.77255  0.51178  0.91486
    158   2.27427  5.24410  2.68770  2.34228  4.58359  3.51481  3.25377  4.06622  2.25772  3.54694  4.28669  2.37208  3.37129  2.30747  2.93761  2.25655  2.91003  3.57167  5.67977  4.27116    165 s - - -
          2.68618  4.42225  2.77519  2.73123  3.46354  2.40513  3.72494  3.29354  2.67741  2.69355  4.24690  2.90347  2.73739  3.18146  2.89801  2.37887  2.77519  2.98518  4.58477  3.61503
          0.01460  4.62981  5.35216  0.61958  0.77255  0.57566  0.82629
    159   2.56402  5.15076  2.83477  2.17397  4.45710  3.52923  3.72263  3.75556  2.09790  3.43976  3.92986  2.97408  3.92290  2.83379  2.95931  2.27544  1.92420  3.40354  5.60873  4.22326    166 t - - -
          2.68618  4.42225  2.77519  2.73123  3.46354  2.40513  3.72494  3.29354  2.67741  2.69355  4.24690  2.90347  2.73739  3.18146  2.89801  2.37887  2.77519  2.98518  4.58477  3.61503
          0.01460  4.62981  5.35216  0.61958  0.77255  0.57566  0.82629
    160   1.67567  5.05423  3.05121  2.18916  4.33492  3.09358  3.78018  3.76759  2.56475  3.34089  4.13666  2.77987  3.96167  2.49519  3.03763  2.77653  3.00439  2.62841  5.55441  4.19690    167 a - - -
          2.68618  4.42225  2.77519  2.73123  3.46354  2.40513  3.72494  3.29354  2.67741  2.69355  4.24690  2.90347  2.73739  3.18146  2.89801  2.37887  2.77519  2.98518  4.58477  3.61503
          0.01460  4.62981  5.35216  0.61958  0.77255  0.43339  1.04500
    161   2.73041  4.24212  4.20082  3.61461  2.78281  3.85834  3.18194  2.40854  3.49782  2.01359  3.35628  3.83074  4.22809  2.81271  3.68520  3.08693  2.43292  1.87205  4.85173  3.01569    168 v - - -
          2.68618  4.42225  2.77519  2.73123  3.46354  2.40513  3.72494  3.29354  2.67741  2.69355  4.24690  2.90347  2.73739  3.18146  2.89801  2.37887  2.77519  2.98518  4.58477  3.61503
          0.01392  4.67699  5.39933  0.61958  0.77255  0.48576  0.95510
    162   2.30411  4.50609  3.57554  2.67726  3.65407  3.71762  3.83519  2.47315  2.97082  2.15813  3.61279  3.43136  2.39180  3.21087  3.33807  2.62693  2.79792  2.50076  5.07699  3.84650    169 l - - -
          2.68618  4.42225  2.77519  2.73123  3.46354  2.40513  3.72494  3.29354  2.67741  2.69355  4.24690  2.90347  2.73739  3.18146  2.89801  2.37887  2.77519  2.98518  4.58477  3.61503
          0.01392  4.67699  5.39933  0.61958  0.77255  0.48576  0.95510
    163   2.58262  4.26237  4.59487  4.00484  3.10848  4.03381  4.37876  1.83342  3.84963  2.22151  3.38928  4.11335  4.39446  4.03387  3.95370  2.81899  2.61628  1.36572  4.95116  3.76550    170 v - - -
          2.68618  4.42225  2.77519  2.73123  3.46354  2.40513  3.72494  3.29354  2.67741  2.69355  4.24690  2.90347  2.73739  3.18146  2.89801  2.37887  2.77519  2.98518  4.58477  3.61503
          0.01392  4.67699  5.39933  0.61958  0.77255  0.48576  0.95510
    164   2.81404  5.22684  2.58742  2.49764  4.54285  3.11313  3.43511  4.00456  2.32778  3.52668  4.13664  3.04185  1.61337  2.90294  3.04069  2.43286  3.05155  3.60641  5.69479  4.30388    171 p - - -
          2.68619  4.42226  2.77521  2.73124  3.46355  2.40514  3.72496  3.29355  2.67742  2.69356  4.24691  2.90348  2.73741  3.18148  2.89802  2.37888  2.77521  2.98520  4.58478  3.61453
          0.11451  2.89343  2.94105  0.37478  1.16296  0.48576  0.95510
    165   2.46557  4.59838  2.92182  2.45033  4.06266  2.90832  3.80182  3.28003  2.62946  3.09599  3.31053  3.14758  3.97926  2.97394  2.74044  2.05849  2.94664  2.30428  5.36874  4.05434    173 s - - -
          2.68618  4.42225  2.77519  2.73123  3.46354  2.40513  3.72494  3.29354  2.67741  2.69355  4.24690  2.90347  2.73739  3.18146  2.89801  2.37887  2.77519  2.98518  4.58477  3.61503
          0.01463  4.62749  5.34984  0.61958  0.77255  0.43116  1.04912
    166   2.57864  4.77621  2.74393  2.49405  4.45606  3.54700  3.04246  3.91223  2.22474  2.69239  4.20739  1.92938  3.86929  2.80848  2.97772  2.47218  2.98711  3.52173  5.61444  3.70388    174 n - - -
          2.68618  4.42225  2.77519  2.73123  3.46354  2.40513  3.72494  3.29354  2.67741  2.69355  4.24690  2.90347  2.73739  3.18146  2.89801  2.37887  2.77519  2.98518  4.58477  3.61503
          0.01392  4.67699  5.39933  0.61958  0.77255  0.48576  0.95510
    167   2.86137  4.10801  4.46090  3.87461  3.41526  4.01159  4.34137  1.53204  3.11218  2.05454  3.40328  4.03980  3.08581  3.94440  3.87975  3.31121  3.09623  1.64392  4.96695  3.77832    175 i - - -
          2.68618  4.42225  2.77519  2.73123  3.46354  2.40513  3.72494  3.29354  2.67741  2.69355  4.24690  2.90347  2.73739  3.18146  2.89801  2.37887  2.77519  2.98518  4.58477  3.61503
          0.01392  4.67699  5.39933  0.61958  0.77255  0.48576  0.95510
    168   2.72241  3.29734  2.81378  1.73988  3.82378  3.37401  3.52637  3.93211  2.48850  3.45528  4.21805  2.98084  3.29507  2.34012  2.97381  2.45383  2.98605  3.43376  5.62365  3.92384    176 e - - -
          2.68618  4.42225  2.77519  2.73123  3.46354  2.40513  3.72494  3.29354  2.67741  2.69355  4.24690  2.90347  2.73739  3.18146  2.89801  2.37887  2.77519  2.98518  4.58477  3.61503
          0.01392  4.67699  5.39933  0.61958  0.77255  0.48576  0.95510
    169   2.40942  5.05535  2.95277  1.91797  3.46511  2.39972  3.76945  3.75898  2.54793  2.78184  4.12131  3.07523  3.45227  2.90043  3.02309  2.34536  2.99168  3.40547  5.54144  4.18315    177 e - - -
          2.68618  4.42225  2.77519  2.73123  3.46354  2.40513  3.72494  3.29354  2.67741  2.69355  4.24690  2.90347  2.73739  3.18146  2.89801  2.37887  2.77519  2.98518  4.58477  3.61503
          0.07896  4.67699  2.70885  0.61958  0.77255  0.48576  0.95510
    170   2.80372  4.51212  5.14354  4.59403  3.04784  4.57447  5.03278  1.25166  4.46347  2.42294  3.46203  4.69661  4.87737  4.65187  4.56442  3.92478  3.35658  1.13365  5.50280  4.31352    178 v - - -
          2.68618  4.42225  2.77519  2.73123  3.46354  2.40513  3.72494  3.29354  2.67741  2.69355  4.24690  2.90347  2.73739  3.18146  2.89801  2.37887  2.77519  2.98518  4.58477  3.61503
          0.10156  4.61288  2.44586  0.61958  0.77255  0.60511  0.78969
    171   2.71218  5.17957  2.87532  2.18124  4.50912  3.25253  3.67711  3.98210  1.95865  3.47681  4.22499  2.96482  2.71464  2.63020  2.39483  2.68244  2.57956  3.46829  4.90911  4.22215    179 k - - -
          2.68610  4.42254  2.77489  2.73129  3.46223  2.40538  3.72516  3.29229  2.67735  2.69381  4.24718  2.90370  2.73764  3.18117  2.89816  2.37897  2.77541  2.98518  4.58506  3.61525
          0.33779  1.51597  2.70216  1.52455  0.24554  0.35639  1.20465
    172   2.75105  5.14558  2.14705  2.40982  4.44293  2.80164  3.17506  3.32314  2.49420  2.82828  4.20000  2.10064  3.92993  2.84822  2.97928  2.73566  2.98326  3.51083  5.60650  4.08321    189 n - - -
          2.68618  4.42225  2.77519  2.73123  3.46354  2.40513  3.72494  3.29354  2.67741  2.69355  4.24690  2.90347  2.73739  3.18146  2.89801  2.37887  2.77519  2.98518  4.58477  3.61503
          0.01471  4.62229  5.34463  0.61958  0.77255  0.58892  0.80952
    173   2.48978  4.39843  3.17946  2.77609  3.45036  3.39696  4.01311  1.78314  3.10163  2.03507  3.50515  3.53142  4.12569  3.23904  3.42632  3.00224  2.97325  2.34362  4.99143  3.76839    190 i - - -
          2.68618  4.42225  2.77519  2.73123  3.46354  2.40513  3.72494  3.29354  2.67741  2.69355  4.24690  2.90347  2.73739  3.18146  2.89801  2.37887  2.77519  2.98518  4.58477  3.61503
          0.01471  4.62229  5.34463  0.61958  0.77255  0.58892  0.80952
    174   2.71451  4.27670  3.35134  3.42692  2.96247  3.19096  4.09593  1.99109  3.33610  2.40948  3.26932  3.70908  4.17982  3.58667  3.15614  3.03539  2.50539  1.77003  4.88340  3.68133    191 v - - -
          2.68618  4.42225  2.77519  2.73123  3.46354  2.40513  3.72494  3.29354  2.67741  2.69355  4.24690  2.90347  2.73739  3.18146  2.89801  2.37887  2.77519  2.98518  4.58477  3.61503
          0.01471  4.62229  5.34463  0.61958  0.77255  0.58892  0.80952
    175   2.81262  5.15013  2.96986  2.14458  4.50410  3.39078  3.82496  3.95362  2.60738  3.49954  4.28545  3.06722  3.98356  2.64419  3.08300  1.62981  1.97207  3.56572  5.68630  4.31156    192 s - - -
          2.68618  4.42225  2.77519  2.73123  3.46354  2.40513  3.72494  3.29354  2.67741  2.69355  4.24690  2.90347  2.73739  3.18146  2.89801  2.37887  2.77519  2.98518  4.58477  3.61503
          0.01471  4.62229  5.34463  0.61958  0.77255  0.58200  0.81821
    176   2.67773  5.03856  2.34187  2.28026  3.91724  3.47584  3.46224  3.65963  2.52342  3.02053  4.10112  2.99767  3.93980  2.87703  2.99858  1.86431  2.93051  2.66666  5.52107  4.16227    193 s - - -
          2.68618  4.42225  2.77519  2.73123  3.46354  2.40513  3.72494  3.29354  2.67741  2.69355  4.24690  2.90347  2.73739  3.18146  2.89801  2.37887  2.77519  2.98518  4.58477  3.61503
          0.01468  4.62450  5.34684  0.61958  0.77255  0.58506  0.81435
    177   1.37412  3.43666  3.88465  3.31172  3.45717  3.64327  3.60281  2.55597  3.23501  2.54041  3.17046  3.30737  4.15483  3.50530  3.51579  3.04049  2.97364  2.37685  4.93865  3.72838    194 a - - -
          2.68618  4.42225  2.77519  2.73123  3.46354  2.40513  3.72494  3.29354  2.67741  2.69355  4.24690  2.90347  2.73739  3.18146  2.89801  2.37887  2.77519  2.98518  4.58477  3.61503
          0.01468  4.62450  5.34684  0.61958  0.77255  0.58506  0.81435
    178   2.35474  3.46417  2.85336  2.14615  4.53933  3.51887  3.43456  4.01332  1.75847  3.44548  4.25534  2.88602  3.91226  2.58306  2.75934  2.53834  2.97128  3.59229  5.65180  4.25197    195 k - - -
          2.68618  4.42225  2.77519  2.73123  3.46354  2.40513  3.72494  3.29354  2.67741  2.69355  4.24690  2.90347  2.73739  3.18146  2.89801  2.37887  2.77519  2.98518  4.58477  3.61503
          0.01468  4.62450  5.34684  0.61958  0.77255  0.58506  0.81435
    179   3.04787  4.31359  4.27659  3.73323  1.60326  4.06640  3.99284  3.02000  2.95404  2.69481  3.66011  2.80195  4.42604  3.83221  3.83075  3.35278  3.27710  2.82927  2.55033  1.93473    196 f - - -
          2.68618  4.42225  2.77519  2.73123  3.46354  2.40513  3.72494  3.29354  2.67741  2.69355  4.24690  2.90347  2.73739  3.18146  2.89801  2.37887  2.77519  2.98518  4.58477  3.61503
          0.01468  4.62450  5.34684  0.61958  0.77255  0.42833  1.05440
    180   2.91145  4.65344  5.37290  4.83843  3.82233  4.82070  5.31957  1.13487  4.72149  1.73014  3.38746  4.95364  5.08378  4.89617  4.81964  4.18992  3.63857  1.33499  5.71784  4.54882    197 i - - -
          2.68618  4.42225  2.77519  2.73123  3.46354  2.40513  3.72494  3.29354  2.67741  2.69355  4.24690  2.90347  2.73739  3.18146  2.89801  2.37887  2.77519  2.98518  4.58477  3.61503
          0.01392  4.67699  5.39933  0.61958  0.77255  0.48576  0.95510
    181   3.81065  5.04405  5.68780  5.12330  3.46407  5.20323  5.55485  2.28189  4.99225  0.62313  2.96018  5.32742  5.29291  4.96012  5.00553  4.58747  4.02740  1.83330  5.65335  4.65998    198 L - - -
          2.68618  4.42225  2.77519  2.73123  3.46354  2.40513  3.72494  3.29354  2.67741  2.69355  4.24690  2.90347  2.73739  3.18146  2.89801  2.37887  2.77519  2.98518  4.58477  3.61503
          0.01392  4.67699  5.39933  0.61958  0.77255  0.48576  0.95510
    182   3.59495  4.79391  5.67003  5.22403  4.18015  5.21121  6.01850  1.12053  5.16955  2.58927  3.90603  5.38649  5.44323  5.44025  5.34768  4.66171  3.86179  0.80101  6.32861  5.09758    199 v - - -
          2.68618  4.42225  2.77519  2.73123  3.46354  2.40513  3.72494  3.29354  2.67741  2.69355  4.24690  2.90347  2.73739  3.18146  2.89801  2.37887  2.77519  2.98518  4.58477  3.61503
          0.01392  4.67699  5.39933  0.61958  0.77255  0.48576  0.95510
    183   3.58202  4.79756  5.59339  5.10167  3.96252  5.13067  5.75252  1.75490  5.01586  1.87918  3.71767  5.26839  5.34174  5.21467  5.15226  4.54493  3.83521  0.68094  6.05363  4.88114    200 V - - -
          2.68618  4.42225  2.77519  2.73123  3.46354  2.40513  3.72494  3.29354  2.67741  2.69355  4.24690  2.90347  2.73739  3.18146  2.89801  2.37887  2.77519  2.98518  4.58477  3.61503
          0.01392  4.67699  5.39933  0.61958  0.77255  0.48576  0.95510
    184   3.97131  6.02343  3.19296  0.27989  5.52726  4.04286  4.79646  5.18772  3.81753  4.68509  5.70397  3.75896  4.70405  4.04527  4.26184  3.90761  4.30593  4.80904  6.51278  5.35792    201 E - - -
          2.68618  4.42225  2.77519  2.73123  3.46354  2.40513  3.72494  3.29354  2.67741  2.69355  4.24690  2.90347  2.73739  3.18146  2.89801  2.37887  2.77519  2.98518  4.58477  3.61503
          0.01392  4.67699  5.39933  0.61958  0.77255  0.48576  0.95510
    185   3.97736  5.80241  4.20217  3.74676  5.39434  4.28361  4.52435  4.90911  0.31105  4.31823  5.29655  4.10768  4.77574  3.71328  2.96875  4.00419  4.19646  4.59351  6.14753  5.12699    202 K - - -
          2.68618  4.42225  2.77519  2.73123  3.46354  2.40513  3.72494  3.29354  2.67741  2.69355  4.24690  2.90347  2.73739  3.18146  2.89801  2.37887  2.77519  2.98518  4.58477  3.61503
          0.01392  4.67699  5.39933  0.61958  0.77255  0.48576  0.95510
    186   2.64184  5.76756  1.40229  1.28175  5.06809  3.57672  3.26121  4.58874  2.95016  4.05802  4.85859  3.02777  4.14052  3.16166  3.52004  3.06822  3.43570  4.14246  6.20090  4.71024    203 e - - -
          2.68618  4.42225  2.77519  2.73123  3.46354  2.40513  3.72494  3.29354  2.67741  2.69355  4.24690  2.90347  2.73739  3.18146  2.89801  2.37887  2.77519  2.98518  4.58477  3.61503
          0.01392  4.67699  5.39933  0.61958  0.77255  0.48576  0.95510
    187   1.20698  4.58152  3.71921  3.21914  4.20640  3.48544  4.24330  3.58294  3.18547  3.00254  4.12674  3.53798  4.07740  3.50122  3.55558  1.90317  2.11206  3.22478  5.55223  4.33545    204 a - - -
          2.68618  4.42225  2.77519  2.73123  3.46354  2.40513  3.72494  3.29354  2.67741  2.69355  4.24690  2.90347  2.73739  3.18146  2.89801  2.37887  2.77519  2.98518  4.58477  3.61503
          0.01392  4.67699  5.39933  0.61958  0.77255  0.48576  0.95510
    188   3.23550  4.59191  4.99228  4.47144  3.90583  4.51307  5.09247  1.71876  4.36213  2.59774  3.75790  4.63408  4.88326  4.60996  4.54087  3.87842  1.59664  1.11068  5.68354  4.47793    205 v - - -
          2.68618  4.42225  2.77519  2.73123  3.46354  2.40513  3.72494  3.29354  2.67741  2.69355  4.24690  2.90347  2.73739  3.18146  2.89801  2.37887  2.77519  2.98518  4.58477  3.61503
          0.01392  4.67699  5.39933  0.61958  0.77255  0.48576  0.95510
    189   3.10129  4.85559  4.99959  4.52041  0.77034  4.52059  4.57596  2.79005  4.35518  2.12270  2.74730  4.57713  4.86665  4.46991  4.44184  3.88830  3.72224  2.81893  4.86227  3.37469    206 f - - -
          2.68618  4.42225  2.77519  2.73123  3.46354  2.40513  3.72494  3.29354  2.67741  2.69355  4.24690  2.90347  2.73739  3.18146  2.89801  2.37887  2.77519  2.98518  4.58477  3.61503
          0.01392  4.67699  5.39933  0.61958  0.77255  0.48576  0.95510
    190   2.86427  5.13394  3.18854  2.58318  4.40980  3.64306  3.70604  3.84301  2.48142  3.39778  4.20175  3.15211  4.03480  1.34614  2.60797  2.87135  2.47722  3.49655  5.58116  3.35537    207 q - - -
          2.68618  4.42225  2.77519  2.73123  3.46354  2.40513  3.72494  3.29354  2.67741  2.69355  4.24690  2.90347  2.73739  3.18146  2.89801  2.37887  2.77519  2.98518  4.58477  3.61503
          0.01392  4.67699  5.39933  0.61958  0.77255  0.48576  0.95510
    191   3.02376  5.37423  3.35486  2.74044  4.76793  3.75078  3.81635  4.18161  1.76054  3.64058  4.43267  3.23458  3.22524  2.59393  1.42182  2.99816  2.45991  3.79756  5.73151  4.43719    208 r - - -
          2.68618  4.42225  2.77519  2.73123  3.46354  2.40513  3.72494  3.29354  2.67741  2.69355  4.24690  2.90347  2.73739  3.18146  2.89801  2.37887  2.77519  2.98518  4.58477  3.61503
          0.03563  4.67699  3.66151  0.61958  0.77255  0.48576  0.95510
    192   3.89809  5.15004  5.67482  5.13473  3.41524  5.22373  5.58369  2.47485  4.94937  0.48281  3.08295  5.36116  5.32034  4.94758  4.97383  4.63455  4.12381  2.24644  5.64757  4.64058    209 L - - -
          2.68618  4.42225  2.77519  2.73123  3.46354  2.40513  3.72494  3.29354  2.67741  2.69355  4.24690  2.90347  2.73739  3.18146  2.89801  2.37887  2.77519  2.98518  4.58477  3.61503
          0.01423  4.65559  5.37793  0.61958  0.77255  0.52808  0.89095
    193   2.03403  3.79289  4.17388  3.50956  3.34527  3.84756  4.14792  2.30866  3.28780  1.67752  3.17591  3.81248  4.21775  3.23511  3.66833  2.74236  2.98401  2.17744  4.85116  3.65740    210 l - - -
          2.68618  4.42225  2.77519  2.73123  3.46354  2.40513  3.72494  3.29354  2.67741  2.69355  4.24690  2.90347  2.73739  3.18146  2.89801  2.37887  2.77519  2.98518  4.58477  3.61503
          0.01423  4.65559  5.37793  0.61958  0.77255  0.52808  0.89095
    194   2.61316  5.46315  1.68231  2.44999  4.80033  3.54413  3.87111  4.29414  2.69639  3.77793  4.54582  1.95228  4.02888  2.50728  3.21847  2.11679  3.19613  3.85794  5.92075  4.48273    211 d - - -
          2.68618  4.42225  2.77519  2.73123  3.46354  2.40513  3.72494  3.29354  2.67741  2.69355  4.24690  2.90347  2.73739  3.18146  2.89801  2.37887  2.77519  2.98518  4.58477  3.61503
          0.14719  4.65559  2.06070  0.61958  0.77255  0.52808  0.89095
    195   2.75353  3.84543  1.59144  2.22810  4.31014  3.51652  3.76458  3.73494  2.56559  2.72319  4.12149  3.03476  3.93860  2.90368  3.04361  2.50912  2.99321  3.38574  5.53931  4.17888    212 d - - -
          2.68618  4.42225  2.77519  2.73123  3.46354  2.40513  3.72494  3.29354  2.67741  2.69355  4.24690  2.90347  2.73739  3.18146  2.89801  2.37887  2.77519  2.98518  4.58477  3.61503
          0.01623  4.52462  5.24697  0.61958  0.77255  0.51948  0.90344
    196   2.73577  5.21919  2.57906  2.36170  4.55358  3.25336  3.69967  4.03139  2.23317  3.04544  3.77399  1.99261  3.90519  2.38578  2.60771  2.66336  2.92911  3.60416  5.65761  4.25414    213 n - - -
          2.68618  4.42225  2.77519  2.73123  3.46354  2.40513  3.72494  3.29354  2.67741  2.69355  4.24690  2.90347  2.73739  3.18146  2.89801  2.37887  2.77519  2.98518  4.58477  3.61503
          0.01493  4.60737  5.32971  0.61958  0.77255  0.61441  0.77861
    197   3.08260  4.54790  4.35437  2.97400  1.15780  4.11116  4.02960  2.90964  3.70530  2.52340  3.62309  3.98479  4.46633  3.90144  3.89206  3.40608  3.31213  2.62917  4.46141  2.10945    214 f - - -
          2.68618  4.42225  2.77519  2.73123  3.46354  2.40513  3.72494  3.29354  2.67741  2.69355  4.24690  2.90347  2.73739  3.18146  2.89801  2.37887  2.77519  2.98518  4.58477  3.61503
          0.01493  4.60737  5.32971  0.61958  0.77255  0.47214  0.97728
    198   2.76717  1.81435  3.34389  2.78104  3.91560  3.57231  3.04468  3.30076  2.46406  2.73108  3.82137  3.04249  4.03894  2.66858  3.13199  2.87739  2.85728  3.03420  5.27188  3.60992    215 c - - -
          2.68618  4.42225  2.77519  2.73123  3.46354  2.40513  3.72494  3.29354  2.67741  2.69355  4.24690  2.90347  2.73739  3.18146  2.89801  2.37887  2.77519  2.98518  4.58477  3.61503
          0.01423  4.65559  5.37793  0.61958  0.77255  0.52808  0.89095
    199   2.53629  5.23527  2.99488  2.32607  4.57068  3.52894  3.11046  3.80736  1.93193  3.53520  4.27899  2.31861  3.92204  2.72578  2.44988  2.51338  2.55990  3.62082  5.67261  4.20469    216 k - - -
          2.68618  4.42225  2.77519  2.73123  3.46354  2.40513  3.72494  3.29354  2.67741  2.69355  4.24690  2.90347  2.73739  3.18146  2.89801  2.37887  2.77519  2.98518  4.58477  3.61503
          0.01423  4.65559  5.37793  0.61958  0.77255  0.52808  0.89095
    200   2.63968  4.98898  3.12598  2.56802  4.06900  3.34873  3.30837  3.60040  1.84903  2.73483  3.14652  2.78519  3.96151  2.85628  2.55700  2.67672  2.75190  2.96903  5.48309  4.13906    217 k - - -
          2.68618  4.42225  2.77519  2.73123  3.46354  2.40513  3.72494  3.29354  2.67741  2.69355  4.24690  2.90347  2.73739  3.18146  2.89801  2.37887  2.77519  2.98518  4.58477  3.61503
          0.01423  4.65559  5.37793  0.61958  0.77255  0.52808  0.89095
    201   2.54611  4.26799  4.08114  3.49960  2.82059  3.83077  4.12291  2.65203  3.39951  1.89998  2.70694  2.16292  4.20221  3.64044  3.62264  2.62345  2.96394  2.50232  3.55872  3.67327    218 l - - -
          2.68618  4.42225  2.77519  2.73123  3.46354  2.40513  3.72494  3.29354  2.67741  2.69355  4.24690  2.90347  2.73739  3.18146  2.89801  2.37887  2.77519  2.98518  4.58477  3.61503
          0.01423  4.65559  5.37793  0.61958  0.77255  0.52808  0.89095
    202   2.31763  4.73392  3.16669  2.60847  4.15694  3.58453  3.19279  3.06851  2.59845  3.18082  3.99842  2.97468  3.19351  2.94810  2.20897  2.10688  2.81896  2.89738  5.43292  4.10400    219 s - - -
          2.68618  4.42225  2.77519  2.73123  3.46354  2.40513  3.72494  3.29354  2.67741  2.69355  4.24690  2.90347  2.73739  3.18146  2.89801  2.37887  2.77519  2.98518  4.58477  3.61503
          0.21532  4.65559  1.69167  0.61958  0.77255  0.52808  0.89095
    203   2.52037  5.08887  2.98562  2.47483  4.43283  3.48965  3.71840  3.88172  2.35779  3.41345  4.19106  2.09720  2.28580  2.83869  2.51020  2.47251  2.97196  3.49204  5.58535  4.21722    220 n - - -
          2.68618  4.42225  2.77519  2.73123  3.46354  2.40513  3.72494  3.29354  2.67741  2.69355  4.24690  2.90347  2.73739  3.18146  2.89801  2.37887  2.77519  2.98518  4.58477  3.61503
          0.01737  4.45763  5.17998  0.61958  0.77255  0.36421  1.18660
    204   2.75348  1.75259  4.10739  3.53598  3.39120  2.38013  4.14873  2.77798  3.42651  2.51804  3.43491  3.77577  4.20718  3.67349  3.64691  3.09837  2.50210  2.57282  3.59177  3.04248    221 c - - -
          2.68618  4.42225  2.77519  2.73123  3.46354  2.40513  3.72494  3.29354  2.67741  2.69355  4.24690  2.90347  2.73739  3.18146  2.89801  2.37887  2.77519  2.98518  4.58477  3.61503
          0.01423  4.65559  5.37793  0.61958  0.77255  0.52808  0.89095
    205   3.61226  4.83358  5.60118  5.07817  3.74356  5.11034  5.62050  0.78111  4.97799  1.74060  3.08473  5.24425  5.28355  5.08425  5.06085  4.50701  3.85218  1.77659  5.85148  4.75383    222 i - - -
          2.68618  4.42225  2.77519  2.73123  3.46354  2.40513  3.72494  3.29354  2.67741  2.69355  4.24690  2.90347  2.73739  3.18146  2.89801  2.37887  2.77519  2.98518  4.58477  3.61503
          0.01423  4.65559  5.37793  0.61958  0.77255  0.52808  0.89095
    206   3.52915  4.79163  5.48037  4.91375  3.51289  4.89409  5.28381  1.79959  4.77431  1.25451  2.00087  5.03641  5.08855  4.81884  4.80029  4.25639  3.75685  1.45969  5.53546  4.46634    223 l - - -
          2.68618  4.42225  2.77519  2.73123  3.46354  2.40513  3.72494  3.29354  2.67741  2.69355  4.24690  2.90347  2.73739  3.18146  2.89801  2.37887  2.77519  2.98518  4.58477  3.61503
          0.01423  4.65559  5.37793  0.61958  0.77255  0.52808  0.89095
    207   3.21817  4.74188  5.55282  5.09204  4.13998  5.06756  5.83402  0.81120  5.02399  2.59445  3.88175  5.24235  5.33428  5.28890  5.19614  4.49834  3.78627  1.18236  6.21197  4.98891    224 i - - -
          2.68618  4.42225  2.77519  2.73123  3.46354  2.40513  3.72494  3.29354  2.67741  2.69355  4.24690  2.90347  2.73739  3.18146  2.89801  2.37887  2.77519  2.98518  4.58477  3.61503
          0.01423  4.65559  5.37793  0.61958  0.77255  0.52808  0.89095
    208   2.64138  4.55822  4.10658  3.90260  4.84130  3.35374  4.87992  4.21522  3.91386  3.97152  4.81869  3.88869  4.15290  4.20496  4.14271  2.21184  0.58351  3.63001  6.21078  5.02827    225 T - - -
          2.68618  4.42225  2.77519  2.73123  3.46354  2.40513  3.72494  3.29354  2.67741  2.69355  4.24690  2.90347  2.73739  3.18146  2.89801  2.37887  2.77519  2.98518  4.58477  3.61503
          0.01423  4.65559  5.37793  0.61958  0.77255  0.46018  0.99742
    209   2.60454  4.60535  3.95917  3.87631  5.16219  0.62067  5.00470  4.67045  4.12453  4.33969  5.12495  3.88060  4.16441  4.32067  4.36682  1.88133  3.21230  3.88898  6.47956  5.31898    226 G - - -
          2.68618  4.42225  2.77519  2.73123  3.46354  2.40513  3.72494  3.29354  2.67741  2.69355  4.24690  2.90347  2.73739  3.18146  2.89801  2.37887  2.77519  2.98518  4.58477  3.61503
          0.01392  4.67699  5.39933  0.61958  0.77255  0.48576  0.95510
    210   3.65339  5.72417  4.22489  3.36322  5.34474  3.97194  3.97498  4.60788  0.83351  3.93728  4.82248  3.69713  4.51431  3.09889  1.37939  3.62277  3.76263  4.29151  5.88316  4.80745    227 k - - -
          2.68618  4.42225  2.77519  2.73123  3.46354  2.40513  3.72494  3.29354  2.67741  2.69355  4.24690  2.90347  2.73739  3.18146  2.89801  2.37887  2.77519  2.98518  4.58477  3.61503
          0.01392  4.67699  5.39933  0.61958  0.77255  0.48576  0.95510
    211   3.93366  5.55948  4.75433  4.77257  5.77201  0.13680  5.76398  5.63839  5.05008  5.14906  6.17854  4.92229  4.96021  5.31268  5.13171  4.13705  4.46764  5.01548  6.58876  5.92268    228 G - - -
          2.68618  4.42225  2.77519  2.73123  3.46354  2.40513  3.72494  3.29354  2.67741  2.69355  4.24690  2.90347  2.73739  3.18146  2.89801  2.37887  2.77519  2.98518  4.58477  3.61503
          0.01392  4.67699  5.39933  0.61958  0.77255  0.48576  0.95510
    212   3.16871  4.54531  4.77010  4.23534  2.33679  4.26669  4.20490  2.70900  4.07377  2.50996  3.58393  4.25803  4.61068  4.20037  4.15603  3.58352  3.25645  1.78374  4.54608  1.18268    229 y - - -
          2.68618  4.42225  2.77519  2.73123  3.46354  2.40513  3.72494  3.29354  2.67741  2.69355  4.24690  2.90347  2.73739  3.18146  2.89801  2.37887  2.77519  2.98518  4.58477  3.61503
          0.01392  4.67699  5.39933  0.61958  0.77255  0.48576  0.95510
    213   3.40544  5.28010  3.98518  3.70697  5.04224  3.92265  4.71181  4.62163  3.32096  4.16257  5.09916  4.02900  0.46591  3.96549  2.57575  3.53171  3.80384  4.19921  6.14033  5.02058    230 P - - -
          2.68618  4.42225  2.77519  2.73123  3.46354  2.40513  3.72494  3.29354  2.67741  2.69355  4.24690  2.90347  2.73739  3.18146  2.89801  2.37887  2.77519  2.98518  4.58477  3.61503
          0.01392  4.67699  5.39933  0.61958  0.77255  0.48576  0.95510
    214   4.09503  6.13145  0.23837  3.20575  5.67484  4.05019  4.92814  5.50001  4.19435  4.96676  6.02461  3.78155  4.75303  4.20994  4.76697  4.00893  4.46657  5.06865  6.64149  5.49892    231 D - - -
          2.68618  4.42225  2.77519  2.73123  3.46354  2.40513  3.72494  3.29354  2.67741  2.69355  4.24690  2.90347  2.73739  3.18146  2.89801  2.37887  2.77519  2.98518  4.58477  3.61503
          0.01392  4.67699  5.39933  0.61958  0.77255  0.48576  0.95510
    215   2.82745  4.20929  4.69601  4.09105  2.65284  3.99753  4.32492  1.82015  3.90047  1.64537  3.28719  4.12620  4.35429  4.04654  3.94386  2.82849  3.05972  1.80756  4.83395  3.17770    232 l - - -
          2.68618  4.42225  2.77519  2.73123  3.46354  2.40513  3.72494  3.29354  2.67741  2.69355  4.24690  2.90347  2.73739  3.18146  2.89801  2.37887  2.77519  2.98518  4.58477  3.61503
          0.01392  4.67699  5.39933  0.61958  0.77255  0.48576  0.95510
    216   2.07571  4.95672  3.15652  2.61597  4.21614  3.58388  3.19423  3.63422  2.61446  2.48080  4.05180  2.16980  2.68420  2.96518  3.07469  2.51169  3.00223  3.30732  5.48118  4.14724    233 a - - -
          2.68618  4.42225  2.77519  2.73123  3.46354  2.40513  3.72494  3.29354  2.67741  2.69355  4.24690  2.90347  2.73739  3.18146  2.89801  2.37887  2.77519  2.98518  4.58477  3.61503
          0.01392  4.67699  5.39933  0.61958  0.77255  0.48576  0.95510
    217   2.74163  4.51242  3.95568  3.45588  3.95286  3.61752  4.34403  3.14100  3.37430  2.53042  3.91073  3.71815  4.18689  3.68661  3.68046  2.42550  1.01124  2.57263  5.42174  4.20013    234 t - - -
          2.68618  4.42225  2.77519  2.73123  3.46354  2.40513  3.72494  3.29354  2.67741  2.69355  4.24690  2.90347  2.73739  3.18146  2.89801  2.37887  2.77519  2.98518  4.58477  3.61503
          0.01392  4.67699  5.39933  0.61958  0.77255  0.48576  0.95510
    218   3.44362  5.30161  4.22191  3.50437  4.49909  4.11259  4.16807  2.85875  2.46839  3.36196  4.42309  3.82344  4.52066  3.35796  0.64980  3.54720  3.65787  3.58290  5.69729  4.49119    235 R - - -
          2.68618  4.42225  2.77519  2.73123  3.46354  2.40513  3.72494  3.29354  2.67741  2.69355  4.24690  2.90347  2.73739  3.18146  2.89801  2.37887  2.77519  2.98518  4.58477  3.61503
          0.01392  4.67699  5.39933  0.61958  0.77255  0.48576  0.95510
    219   2.77540  5.19856  2.72617  2.49704  4.51402  3.55550  3.26473  3.97451  2.30516  2.08583  4.24878  2.66021  3.94890  2.60215  2.16521  2.57258  3.00526  3.57359  5.64564  4.26114    236 l - - -
          2.68618  4.42225  2.77519  2.73123  3.46354  2.40513  3.72494  3.29354  2.67741  2.69355  4.24690  2.90347  2.73739  3.18146  2.89801  2.37887  2.77519  2.98518  4.58477  3.61503
          0.01392  4.67699  5.39933  0.61958  0.77255  0.48576  0.95510
    220   3.16569  4.51713  5.00261  4.40995  1.52444  4.34683  4.57222  2.62623  4.22814  1.38322  2.58284  4.45617  4.64488  4.31029  4.25228  3.66670  3.39051  2.24052  4.94540  2.95490    237 l - - -
          2.68618  4.42225  2.77519  2.73123  3.46354  2.40513  3.72494  3.29354  2.67741  2.69355  4.24690  2.90347  2.73739  3.18146  2.89801  2.37887  2.77519  2.98518  4.58477  3.61503
          0.01392  4.67699  5.39933  0.61958  0.77255  0.48576  0.95510
    221   3.70148  4.93726  5.62224  5.08514  3.60078  5.12989  5.57080  2.09655  4.95968  0.81399  3.36102  5.26495  5.28021  5.01061  5.01317  4.52324  3.93491  1.39736  5.74506  4.68852    238 l - - -
          2.68618  4.42225  2.77519  2.73123  3.46354  2.40513  3.72494  3.29354  2.67741  2.69355  4.24690  2.90347  2.73739  3.18146  2.89801  2.37887  2.77519  2.98518  4.58477  3.61503
          0.01392  4.67699  5.39933  0.61958  0.77255  0.48576  0.95510
    222   2.56455  4.75093  3.12120  2.55451  4.44551  3.40370  3.15455  3.88650  1.67156  3.42375  4.20431  3.08338  3.97705  2.88110  1.97556  2.52462  3.02471  3.51339  4.08642  4.24184    239 k - - -
          2.68618  4.42225  2.77519  2.73123  3.46354  2.40513  3.72494  3.29354  2.67741  2.69355  4.24690  2.90347  2.73739  3.18146  2.89801  2.37887  2.77519  2.98518  4.58477  3.61503
          0.01392  4.67699  5.39933  0.61958  0.77255  0.48576  0.95510
    223   2.63581  4.63489  3.43648  2.87172  3.79833  3.68266  3.21221  3.17313  1.90693  2.03470  3.05115  3.33000  4.06571  3.16394  3.00681  2.66228  2.84689  2.92414  3.69944  3.78650    240 k - - -
          2.68618  4.42225  2.77519  2.73123  3.46354  2.40513  3.72494  3.29354  2.67741  2.69355  4.24690  2.90347  2.73739  3.18146  2.89801  2.37887  2.77519  2.98518  4.58477  3.61503
          0.01392  4.67699  5.39933  0.61958  0.77255  0.48576  0.95510
    224   3.67457  4.94576  5.40669  4.83649  3.08563  4.92419  5.18018  2.40956  4.68846  0.54683  2.61900  5.01361  5.06491  4.68127  4.70940  4.28468  3.88269  2.76962  5.37031  4.35470    241 L - - -
          2.68618  4.42225  2.77519  2.73123  3.46354  2.40513  3.72494  3.29354  2.67741  2.69355  4.24690  2.90347  2.73739  3.18146  2.89801  2.37887  2.77519  2.98518  4.58477  3.61503
          0.01392  4.67699  5.39933  0.61958  0.77255  0.48576  0.95510
    225   2.75526  4.49179  3.59273  2.56747  3.63830  2.56294  3.33618  2.65452  2.98587  2.68079  3.28643  3.44305  4.09967  3.29143  3.34839  2.66879  2.61873  2.39331  2.53492  3.83644    242 v - - -
          2.68618  4.42225  2.77519  2.73123  3.46354  2.40513  3.72494  3.29354  2.67741  2.69355  4.24690  2.90347  2.73739  3.18146  2.89801  2.37887  2.77519  2.98518  4.58477  3.61503
          0.01392  4.67699  5.39933  0.61958  0.77255  0.48576  0.95510
    226   2.77191  5.26369  1.81812  1.94641  4.02888  3.53512  3.75046  4.08753  2.51012  3.58020  4.32512  3.00708  3.94564  2.09092  3.00519  2.63519  2.78836  3.66383  5.69238  4.30823    243 d - - -
          2.68624  4.42047  2.77502  2.73130  3.46360  2.40519  3.72501  3.29360  2.67747  2.69361  4.24696  2.90353  2.73746  3.18153  2.89807  2.37869  2.77526  2.98525  4.58483  3.61482
          0.09861  2.48439  4.55381  0.92799  0.50310  0.48576  0.95510
    227   2.49359  5.07508  3.08948  2.44406  4.35006  3.56173  3.64780  3.75923  1.89791  2.81202  4.13548  2.80440  3.95310  2.83467  2.89490  2.42964  2.18757  3.01340  5.55190  4.18946    247 k - - -
          2.68618  4.42225  2.77519  2.73123  3.46354  2.40513  3.72494  3.29354  2.67741  2.69355  4.24690  2.90347  2.73739  3.18146  2.89801  2.37887  2.77519  2.98518  4.58477  3.61503
          0.01401  4.67096  5.39331  0.61958  0.77255  0.49795  0.93592
    228   2.78641  4.39784  3.86403  3.28618  2.34993  3.80586  4.06121  2.87025  2.87864  1.43665  3.50224  3.62578  4.18064  3.22702  2.91155  2.70003  3.01660  2.66258  4.97913  3.76017    248 l - - -
          2.68630  4.42237  2.77532  2.73136  3.46366  2.40525  3.72507  3.29266  2.67735  2.69367  4.24702  2.90359  2.73692  3.18125  2.89813  2.37875  2.77532  2.98531  4.58489  3.61515
          0.31663  1.32105  5.39331  0.51168  0.91502  0.49795  0.93592
    229   2.75653  4.12118  2.85439  2.29028  4.56712  3.53334  2.11106  4.04339  2.28718  3.53384  4.27896  2.56164  3.92699  2.63297  2.55843  2.35167  2.98751  3.61857  5.67417  4.10199    251 h - - -
          2.68618  4.42225  2.77519  2.73123  3.46354  2.40513  3.72494  3.29354  2.67741  2.69355  4.24690  2.90347  2.73739  3.18146  2.89801  2.37887  2.77519  2.98518  4.58477  3.61503
          0.01401  4.67096  5.39331  0.61958  0.77255  0.47822  0.96729
    230   3.01885  3.00459  4.97090  4.37444  2.49033  4.24674  4.60413  1.76998  4.18553  1.45685  3.29911  4.39881  4.57592  4.31204  4.21120  3.57034  3.17409  1.76049  5.05907  3.89720    252 l - - -
          2.68618  4.42225  2.77519  2.73123  3.46354  2.40513  3.72494  3.29354  2.67741  2.69355  4.24690  2.90347  2.73739  3.18146  2.89801  2.37887  2.77519  2.98518  4.58477  3.61503
          0.01392  4.67699  5.39933  0.61958  0.77255  0.48576  0.95510
    231   2.57814  5.13692  3.06568  2.35000  4.43472  3.58007  3.71152  3.87393  2.18874  3.18803  4.21420  3.08713  1.66173  2.92221  3.00069  2.42129  3.04588  3.50674  5.61754  4.25636    253 p - - -
          2.68618  4.42225  2.77519  2.73123  3.46354  2.40513  3.72494  3.29354  2.67741  2.69355  4.24690  2.90347  2.73739  3.18146  2.89801  2.37887  2.77519  2.98518  4.58477  3.61503
          0.01392  4.67699  5.39933  0.61958  0.77255  0.48576  0.95510
    232   2.62871  4.25958  4.78595  4.19381  2.88359  4.09693  4.44336  1.54779  4.00959  1.97082  2.86753  4.23044  4.44295  4.15745  4.05410  3.41623  2.92566  1.59439  4.93864  3.77472    254 i - - -
          2.68618  4.42225  2.77519  2.73123  3.46354  2.40513  3.72494  3.29354  2.67741  2.69355  4.24690  2.90347  2.73739  3.18146  2.89801  2.37887  2.77519  2.98518  4.58477  3.61503
          0.01392  4.67699  5.39933  0.61958  0.77255  0.48576  0.95510
    233   2.84949  4.83078  4.83037  4.36654  1.09647  4.45026  3.33992  3.31840  4.21142  2.41297  3.95257  4.29704  4.78570  4.28661  4.28972  3.77074  3.70416  3.15866  4.21094  1.52268    255 f - - -
          2.68618  4.42225  2.77519  2.73123  3.46354  2.40513  3.72494  3.29354  2.67741  2.69355  4.24690  2.90347  2.73739  3.18146  2.89801  2.37887  2.77519  2.98518  4.58477  3.61503
          0.01392  4.67699  5.39933  0.61958  0.77255  0.48576  0.95510
    234   1.99511  2.40848  4.18129  3.61767  3.48718  2.88663  4.23065  2.31997  3.51439  2.57189  3.48880  3.82202  4.21290  3.74891  3.72600  2.98287  2.01690  2.31598  4.98714  3.79275    256 a - - -
          2.68618  4.42225  2.77519  2.73123  3.46354  2.40513  3.72494  3.29354  2.67741  2.69355  4.24690  2.90347  2.73739  3.18146  2.89801  2.37887  2.77519  2.98518  4.58477  3.61503
          0.09200  4.67699  2.54352  0.61958  0.77255  0.48576  0.95510
    235   3.10424  3.20962  4.75706  4.19216  3.19301  4.22809  4.46880  2.61571  3.99972  0.82532  3.30887  4.29780  4.57031  4.17227  4.09668  3.55707  3.34479  2.56253  4.91048  2.92585    257 l - - -
          2.68618  4.42225  2.77519  2.73123  3.46354  2.40513  3.72494  3.29354  2.67741  2.69355  4.24690  2.90347  2.73739  3.18146  2.89801  2.37887  2.77519  2.98518  4.58477  3.61503
          0.01505  4.60003  5.32238  0.61958  0.77255  0.62657  0.76447
    236   2.97812  4.36706  4.69092  4.11438  2.74723  4.17057  4.53986  2.32718  3.97054  2.30068  2.75118  4.24689  4.51908  4.15726  4.09012  3.48855  2.40297  1.09238  5.09311  3.90888    258 v - - -
          2.68618  4.42225  2.77519  2.73123  3.46354  2.40513  3.72494  3.29354  2.67741  2.69355  4.24690  2.90347  2.73739  3.18146  2.89801  2.37887  2.77519  2.98518  4.58477  3.61503
          0.01505  4.60003  5.32238  0.61958  0.77255  0.40682  1.09591
    237   4.09503  6.13145  0.23837  3.20575  5.67484  4.05019  4.92814  5.50001  4.19435  4.96676  6.02461  3.78155  4.75303  4.20994  4.76697  4.00893  4.46657  5.06865  6.64149  5.49892    259 D - - -
          2.68618  4.42225  2.77519  2.73123  3.46354  2.40513  3.72494  3.29354  2.67741  2.69355  4.24690  2.90347  2.73739  3.18146  2.89801  2.37887  2.77519  2.98518  4.58477  3.61503
          0.01392  4.67699  5.39933  0.61958  0.77255  0.48576  0.95510
    238   1.32731  2.14332  4.08565  3.56266  3.06872  3.59309  4.32399  3.13774  3.48739  2.87332  3.76993  3.75971  3.13662  3.74601  3.75250  2.40664  3.03144  2.86876  5.25112  4.04920    260 a - - -
          2.68618  4.42225  2.77519  2.73123  3.46354  2.40513  3.72494  3.29354  2.67741  2.69355  4.24690  2.90347  2.73739  3.18146  2.89801  2.37887  2.77519  2.98518  4.58477  3.61503
          0.01392  4.67699  5.39933  0.61958  0.77255  0.48576  0.95510
    239   3.55340  6.16449  0.53147  2.52530  5.49627  3.63320  4.34077  5.16028  3.53713  4.62388  5.55157  2.49433  4.33953  3.54034  4.23449  3.39878  3.89573  4.67173  6.70026  5.11790    261 D - - -
          2.68618  4.42225  2.77519  2.73123  3.46354  2.40513  3.72494  3.29354  2.67741  2.69355  4.24690  2.90347  2.73739  3.18146  2.89801  2.37887  2.77519  2.98518  4.58477  3.61503
          0.01392  4.67699  5.39933  0.61958  0.77255  0.48576  0.95510
    240   2.84251  4.66029  4.00610  3.65908  4.23914  3.62945  4.61096  2.62712  3.56105  3.14535  4.19920  3.86453  0.78765  3.93193  3.83150  3.06817  2.94496  3.02715  5.76492  4.53012    262 p - - -
          2.68618  4.42225  2.77519  2.73123  3.46354  2.40513  3.72494  3.29354  2.67741  2.69355  4.24690  2.90347  2.73739  3.18146  2.89801  2.37887  2.77519  2.98518  4.58477  3.61503
          0.01392  4.67699  5.39933  0.61958  0.77255  0.48576  0.95510
    241   4.20356  5.49569  4.85655  4.53773  2.27726  4.83813  1.16958  4.14747  4.36559  3.42764  4.67560  4.41624  5.15695  4.45348  4.48302  4.19829  4.28992  4.02712  4.03000  1.00486    263 y - - -
          2.68618  4.42225  2.77519  2.73123  3.46354  2.40513  3.72494  3.29354  2.67741  2.69355  4.24690  2.90347  2.73739  3.18146  2.89801  2.37887  2.77519  2.98518  4.58477  3.61503
          0.01392  4.67699  5.39933  0.61958  0.77255  0.48576  0.95510
    242   3.93366  5.55948  4.75433  4.77257  5.77201  0.13680  5.76398  5.63839  5.05008  5.14906  6.17854  4.92229  4.96021  5.31268  5.13171  4.13705  4.46764  5.01548  6.58876  5.92268    264 G - - -
          2.68618  4.42225  2.77519  2.73123  3.46354  2.40513  3.72494  3.29354  2.67741  2.69355  4.24690  2.90347  2.73739  3.18146  2.89801  2.37887  2.77519  2.98518  4.58477  3.61503
          0.01392  4.67699  5.39933  0.61958  0.77255  0.48576  0.95510
    243   3.50380  4.78308  5.42984  4.85272  2.07475  4.82103  5.15903  1.00169  4.70091  1.75423  2.67501  4.95882  5.02749  4.73471  4.71542  4.17299  3.72814  2.27073  5.42094  4.32389    265 i - - -
          2.68618  4.42225  2.77519  2.73123  3.46354  2.40513  3.72494  3.29354  2.67741  2.69355  4.24690  2.90347  2.73739  3.18146  2.89801  2.37887  2.77519  2.98518  4.58477  3.61503
          0.01392  4.67699  5.39933  0.61958  0.77255  0.48576  0.95510
    244   3.22535  5.85870  1.43437  1.36133  5.16106  3.57850  4.05998  4.69364  3.02503  4.15254  4.96189  2.53907  4.16510  3.20564  3.61629  2.16548  3.49982  4.23605  6.29329  4.78094    266 e - - -
          2.68618  4.42225  2.77519  2.73123  3.46354  2.40513  3.72494  3.29354  2.67741  2.69355  4.24690  2.90347  2.73739  3.18146  2.89801  2.37887  2.77519  2.98518  4.58477  3.61503
          0.01392  4.67699  5.39933  0.61958  0.77255  0.48576  0.95510
    245   3.60791  4.86192  5.53559  5.11751  3.99640  5.03869  5.82229  0.54170  4.99333  2.39984  3.77412  5.26472  5.34174  5.24988  5.14195  4.50514  3.89191  1.81315  6.13029  4.91443    267 I - - -
          2.68618  4.42225  2.77519  2.73123  3.46354  2.40513  3.72494  3.29354  2.67741  2.69355  4.24690  2.90347  2.73739  3.18146  2.89801  2.37887  2.77519  2.98518  4.58477  3.61503
          0.01392  4.67699  5.39933  0.61958  0.77255  0.48576  0.95510
    246   2.24353  4.28869  4.55639  3.96134  3.30171  4.01981  4.33507  2.59735  3.80364  1.49568  2.09089  4.08413  4.37164  3.97757  3.90829  3.32211  3.10591  2.24202  4.89374  2.58399    268 l - - -
          2.68618  4.42225  2.77519  2.73123  3.46354  2.40513  3.72494  3.29354  2.67741  2.69355  4.24690  2.90347  2.73739  3.18146  2.89801  2.37887  2.77519  2.98518  4.58477  3.61503
          0.01392  4.67699  5.39933  0.61958  0.77255  0.48576  0.95510
    247   2.35753  2.22917  3.86261  3.29092  3.47982  3.77693  4.07728  2.85598  3.21537  2.00662  3.39708  3.62566  4.16542  3.49482  2.77899  2.59018  2.37916  2.64348  4.98257  3.76929    269 l - - -
          2.68618  4.42225  2.77519  2.73123  3.46354  2.40513  3.72494  3.29354  2.67741  2.69355  4.24690  2.90347  2.73739  3.18146  2.89801  2.37887  2.77519  2.98518  4.58477  3.61503
          0.01392  4.67699  5.39933  0.61958  0.77255  0.48576  0.95510
    248   2.76666  4.74902  2.89103  2.76411  3.93977  3.64753  3.87667  2.14461  2.51198  2.98488  3.84107  2.71149  4.03821  3.08673  3.17887  2.87189  1.89576  2.62839  5.29830  4.01118    270 t - - -
          2.68618  4.42225  2.77519  2.73123  3.46354  2.40513  3.72494  3.29354  2.67741  2.69355  4.24690  2.90347  2.73739  3.18146  2.89801  2.37887  2.77519  2.98518  4.58477  3.61503
          0.01392  4.67699  5.39933  0.61958  0.77255  0.48576  0.95510
    249   4.01504  5.26456  5.13406  4.80689  2.41369  4.83769  4.01646  2.67465  4.60523  2.92971  4.22302  4.57560  5.14880  4.61272  4.63393  4.21203  4.24616  3.43769  4.16083  0.53157    271 Y - - -
          2.68618  4.42225  2.77519  2.73123  3.46354  2.40513  3.72494  3.29354  2.67741  2.69355  4.24690  2.90347  2.73739  3.18146  2.89801  2.37887  2.77519  2.98518  4.58477  3.61503
          0.01392  4.67699  5.39933  0.61958  0.77255  0.48576  0.95510
    250   2.89908  5.14491  3.28839  2.69323  4.44051  3.68483  3.80954  3.17696  1.48208  3.39891  3.02091  3.19549  4.06317  2.64748  1.97800  2.90994  2.90714  3.50998  5.58155  4.27312    272 k - - -
          2.68618  4.42225  2.77519  2.73123  3.46354  2.40513  3.72494  3.29354  2.67741  2.69355  4.24690  2.90347  2.73739  3.18146  2.89801  2.37887  2.77519  2.98518  4.58477  3.61503
          0.05087  4.67699  3.21152  0.61958  0.77255  0.48576  0.95510
    251   2.87606  4.64006  3.62401  3.08114  2.16134  3.80481  3.47600  3.16543  2.63648  2.83736  3.74596  2.93967  4.18540  3.34396  3.38775  2.68767  3.10681  2.93609  4.85175  1.68101    273 y - - -
          2.68618  4.42225  2.77519  2.73123  3.46354  2.40513  3.72494  3.29354  2.67741  2.69355  4.24690  2.90347  2.73739  3.18146  2.89801  2.37887  2.77519  2.98518  4.58477  3.61503
          0.01444  4.64056  5.36290  0.61958  0.77255  0.44408  1.02559
    252   3.00896  5.41769  2.49483  2.52370  4.79822  1.20688  3.14773  4.28195  2.85658  3.80581  4.60415  2.61801  4.09260  3.12422  3.37763  2.40303  3.28413  3.86441  5.97751  4.55421    274 g - - -
          2.68618  4.42225  2.77519  2.73123  3.46354  2.40513  3.72494  3.29354  2.67741  2.69355  4.24690  2.90347  2.73739  3.18146  2.89801  2.37887  2.77519  2.98518  4.58477  3.61503
          0.01392  4.67699  5.39933  0.61958  0.77255  0.48576  0.95510
    253   1.86567  3.13774  3.85437  3.38770  4.51205  3.40301  4.42920  3.92871  3.36775  3.59197  4.41233  2.83583  3.58631  3.66949  3.73126  0.99376  3.06704  3.45548  5.85181  4.61875    275 s - - -
          2.68618  4.42225  2.77519  2.73123  3.46354  2.40513  3.72494  3.29354  2.67741  2.69355  4.24690  2.90347  2.73739  3.18146  2.89801  2.37887  2.77519  2.98518  4.58477  3.61503
          0.01392  4.67699  5.39933  0.61958  0.77255  0.48576  0.95510
    254   2.43271  4.43387  3.71991  2.94701  3.56320  3.76117  4.02209  2.80342  3.04608  2.23002  2.13580  3.53261  4.13881  2.44502  3.42483  3.01251  2.51789  2.33301  5.02307  3.79771    276 m - - -
          2.68618  4.42225  2.77519  2.73123  3.46354  2.40513  3.72494  3.29354  2.67741  2.69355  4.24690  2.90347  2.73739  3.18146  2.89801  2.37887  2.77519  2.98518  4.58477  3.61503
          0.01392  4.67699  5.39933  0.61958  0.77255  0.48576  0.95510
    255   2.49077  5.18139  3.05315  2.46397  4.49285  3.55173  3.73812  3.45220  2.24745  3.05406  4.23217  2.72958  3.94365  2.14927  2.36584  2.07949  2.99564  3.55407  5.63271  4.24876    277 s - - -
          2.68618  4.42225  2.77519  2.73123  3.46354  2.40513  3.72494  3.29354  2.67741  2.69355  4.24690  2.90347  2.73739  3.18146  2.89801  2.37887  2.77519  2.98518  4.58477  3.61503
          0.01392  4.67699  5.39933  0.61958  0.77255  0.48576  0.95510
    256   2.50466  4.60573  3.47202  2.55019  3.76416  3.69445  3.92927  3.07586  2.86382  2.26851  1.78178  3.11932  3.48970  3.19525  2.88040  2.92753  2.99585  2.89096  5.16985  3.91338    278 m - - -
          2.68618  4.42225  2.77519  2.73123  3.46354  2.40513  3.72494  3.29354  2.67741  2.69355  4.24690  2.90347  2.73739  3.18146  2.89801  2.37887  2.77519  2.98518  4.58477  3.61503
          0.01392  4.67699  5.39933  0.61958  0.77255  0.48576  0.95510
    257   1.90474  4.97311  2.83885  2.58804  3.88186  3.58246  3.78647  3.63668  2.58237  2.85750  4.04348  2.79901  3.97321  2.93290  2.78223  1.98344  2.80102  3.30840  5.47327  3.55305    279 a - - -
          2.68618  4.42225  2.77519  2.73123  3.46354  2.40513  3.72494  3.29354  2.67741  2.69355  4.24690  2.90347  2.73739  3.18146  2.89801  2.37887  2.77519  2.98518  4.58477  3.61503
          0.01392  4.67699  5.39933  0.61958  0.77255  0.48576  0.95510
    258   2.45514  4.39217  3.99942  3.43127  1.94982  3.86948  2.85982  2.86177  2.97796  2.58279  3.50467  3.72562  4.24148  3.60227  3.60220  3.14076  3.06253  2.40823  4.80750  1.99658    280 f - - -
          2.68618  4.42225  2.77519  2.73123  3.46354  2.40513  3.72494  3.29354  2.67741  2.69355  4.24690  2.90347  2.73739  3.18146  2.89801  2.37887  2.77519  2.98518  4.58477  3.61503
          0.01392  4.67699  5.39933  0.61958  0.77255  0.48576  0.95510
    259   2.83138  5.34456  2.08439  1.52759  4.67826  3.54020  3.30057  3.68194  2.54230  3.64491  4.39268  2.67750  3.96680  2.60319  3.04465  2.50560  3.06781  3.72999  5.77925  4.35950    281 e - - -
          2.68618  4.42225  2.77519  2.73123  3.46354  2.40513  3.72494  3.29354  2.67741  2.69355  4.24690  2.90347  2.73739  3.18146  2.89801  2.37887  2.77519  2.98518  4.58477  3.61503
          0.01392  4.67699  5.39933  0.61958  0.77255  0.48576  0.95510
    260   1.69970  2.83590  3.64075  2.75934  3.63870  3.02324  4.00373  2.49751  3.03199  2.71255  3.60367  3.05723  4.11543  3.33415  3.38643  2.92266  2.83923  2.53648  5.08219  3.84767    282 a - - -
          2.68618  4.42225  2.77519  2.73123  3.46354  2.40513  3.72494  3.29354  2.67741  2.69355  4.24690  2.90347  2.73739  3.18146  2.89801  2.37887  2.77519  2.98518  4.58477  3.61503
          0.01392  4.67699  5.39933  0.61958  0.77255  0.48576  0.95510
    261   2.63146  5.25262  2.75891  2.33763  4.59212  3.53074  2.46612  4.07391  2.10823  3.55529  4.29488  2.58658  3.57099  2.74676  2.42368  2.50682  2.78062  3.64030  5.68837  3.55505    283 k - - -
          2.68618  4.42225  2.77519  2.73123  3.46354  2.40513  3.72494  3.29354  2.67741  2.69355  4.24690  2.90347  2.73739  3.18146  2.89801  2.37887  2.77519  2.98518  4.58477  3.61503
          0.01392  4.67699  5.39933  0.61958  0.77255  0.48576  0.95510
    262   2.75556  4.55013  3.29471  2.48274  3.19153  3.01707  3.15571  3.29213  2.71799  2.72272  3.03293  2.58250  4.02167  3.05531  2.79880  2.40392  2.51082  3.07038  4.01883  4.01114    284 s - - -
          2.68618  4.42225  2.77519  2.73123  3.46354  2.40513  3.72494  3.29354  2.67741  2.69355  4.24690  2.90347  2.73739  3.18146  2.89801  2.37887  2.77519  2.98518  4.58477  3.61503
          0.05923  4.67699  3.03232  0.61958  0.77255  0.48576  0.95510
    263   2.43657  4.64483  5.03883  4.46864  3.48665  4.55673  4.93476  2.08176  4.33292  0.87186  3.22579  4.63483  4.83388  4.47313  4.43934  3.89190  3.53797  2.02743  5.36676  4.25059    285 l - - -
          2.68618  4.42225  2.77519  2.73123  3.46354  2.40513  3.72494  3.29354  2.67741  2.69355  4.24690  2.90347  2.73739  3.18146  2.89801  2.37887  2.77519  2.98518  4.58477  3.61503
          0.01456  4.63232  5.35467  0.61958  0.77255  0.43583  1.04052
    264   2.55692  5.18908  2.60010  2.48104  3.42735  3.18738  3.73395  3.96736  2.16651  3.48118  4.23912  2.72342  3.93594  2.84180  2.18874  2.73592  2.15350  3.56330  5.64130  4.25070    286 t - - -
          2.68618  4.42225  2.77519  2.73123  3.46354  2.40513  3.72494  3.29354  2.67741  2.69355  4.24690  2.90347  2.73739  3.18146  2.89801  2.37887  2.77519  2.98518  4.58477  3.61503
          0.01392  4.67699  5.39933  0.61958  0.77255  0.48576  0.95510
    265   2.33740  4.24861  4.19622  3.61094  3.35276  3.86134  3.36992  2.51886  3.49369  2.25992  3.36372  3.71894  4.23160  3.72063  3.68413  3.14595  2.66217  1.41805  4.86028  2.88507    287 v - - -
          2.68618  4.42225  2.77519  2.73123  3.46354  2.40513  3.72494  3.29354  2.67741  2.69355  4.24690  2.90347  2.73739  3.18146  2.89801  2.37887  2.77519  2.98518  4.58477  3.61503
          0.01392  4.67699  5.39933  0.61958  0.77255  0.48576  0.95510
    266   2.82565  4.74483  3.22388  2.65473  3.81530  3.62829  3.81241  3.75267  2.13333  3.32933  4.13885  3.16324  1.69459  2.95345  2.17248  2.70470  3.05594  3.41537  5.53830  4.21391    288 p - - -
          2.68618  4.42225  2.77519  2.73123  3.46354  2.40513  3.72494  3.29354  2.67741  2.69355  4.24690  2.90347  2.73739  3.18146  2.89801  2.37887  2.77519  2.98518  4.58477  3.61503
          0.01392  4.67699  5.39933  0.61958  0.77255  0.48576  0.95510
    267   2.31317  5.20607  2.78965  2.05308  4.52588  2.52289  3.73170  3.99430  2.47860  3.50092  4.25468  3.01688  3.93360  2.80530  2.61955  2.25547  2.59800  3.58333  5.65511  3.44970    289 e - - -
          2.68618  4.42225  2.77519  2.73123  3.46354  2.40513  3.72494  3.29354  2.67741  2.69355  4.24690  2.90347  2.73739  3.18146  2.89801  2.37887  2.77519  2.98518  4.58477  3.61503
          0.01392  4.67699  5.39933  0.61958  0.77255  0.48576  0.95510
    268   2.81465  4.26993  4.41325  3.82386  3.38122  3.97137  4.29031  1.37862  3.67595  2.22095  2.95194  3.37978  4.33330  3.89162  3.12055  3.26793  3.06663  1.83234  4.92258  3.73481    290 i - - -
          2.68618  4.42225  2.77519  2.73123  3.46354  2.40513  3.72494  3.29354  2.67741  2.69355  4.24690  2.90347  2.73739  3.18146  2.89801  2.37887  2.77519  2.98518  4.58477  3.61503
          0.01392  4.67699  5.39933  0.61958  0.77255  0.48576  0.95510
    269   2.77399  5.02477  3.14690  2.48628  4.28270  3.59009  3.60846  3.63946  2.22118  2.55315  2.96142  3.03102  3.97898  2.43690  2.04007  2.71445  3.00333  3.36800  5.50979  3.40534    291 r - - -
          2.68618  4.42225  2.77519  2.73123  3.46354  2.40513  3.72494  3.29354  2.67741  2.69355  4.24690  2.90347  2.73739  3.18146  2.89801  2.37887  2.77519  2.98518  4.58477  3.61503
          0.01392  4.67699  5.39933  0.61958  0.77255  0.48576  0.95510
    270   3.32756  4.68558  5.00508  4.42500  3.22843  4.50368  4.68134  2.16135  4.23562  1.77808  2.69338  4.54791  4.77643  4.36264  4.31275  3.82705  3.55098  2.65113  1.13665  3.77604    292 w - - -
          2.68618  4.42225  2.77519  2.73123  3.46354  2.40513  3.72494  3.29354  2.67741  2.69355  4.24690  2.90347  2.73739  3.18146  2.89801  2.37887  2.77519  2.98518  4.58477  3.61503
          0.01392  4.67699  5.39933  0.61958  0.77255  0.48576  0.95510
    271   2.78306  4.35185  3.21855  3.38682  3.46243  3.83344  4.12102  2.42726  3.30784  1.32638  3.07035  3.70057  4.20809  3.57230  3.57786  2.75318  2.53490  2.57033  4.96169  3.75536    293 l - - -
          2.68618  4.42225  2.77519  2.73123  3.46354  2.40513  3.72494  3.29354  2.67741  2.69355  4.24690  2.90347  2.73739  3.18146  2.89801  2.37887  2.77519  2.98518  4.58477  3.61503
          0.01392  4.67699  5.39933  0.61958  0.77255  0.48576  0.95510
    272   3.20601  5.54339  2.76781  2.36377  4.99221  0.95941  4.13122  4.47106  2.95799  3.99170  4.83596  3.18495  4.22260  2.18096  3.39844  3.16192  3.50185  4.05923  6.14079  4.74824    294 g - - -
          2.68618  4.42225  2.77519  2.73123  3.46354  2.40513  3.72494  3.29354  2.67741  2.69355  4.24690  2.90347  2.73739  3.18146  2.89801  2.37887  2.77519  2.98518  4.58477  3.61503
          0.01392  4.67699  5.39933  0.61958  0.77255  0.48576  0.95510
    273   2.18748  4.27726  4.35133  3.76954  3.39719  3.82418  4.27601  2.06346  3.64115  1.44517  3.39275  3.18359  4.31582  3.85823  3.80715  3.24141  3.05942  2.03122  4.93279  3.74252    295 l - - -
          2.68620  4.42227  2.77522  2.73126  3.46356  2.40503  3.72497  3.29356  2.67743  2.69357  4.24692  2.90349  2.73742  3.18149  2.89803  2.37873  2.77522  2.98521  4.58479  3.61505
          0.10618  2.34112  5.39933  0.27835  1.41483  0.48576  0.95510
    274   3.00200  4.40888  4.65368  4.06012  1.87876  4.15453  4.45116  2.33468  3.89876  1.38601  3.26690  4.20336  4.48482  4.06970  2.56404  3.45912  3.23067  2.24894  4.97993  3.80522    297 l - - -
          2.68618  4.42225  2.77519  2.73123  3.46354  2.40513  3.72494  3.29354  2.67741  2.69355  4.24690  2.90347  2.73739  3.18146  2.89801  2.37887  2.77519  2.98518  4.58477  3.61503
          0.01392  4.67699  5.39933  0.61958  0.77255  0.48576  0.95510
    275   1.98920  4.58611  3.54159  2.99189  3.82764  3.64978  3.83994  2.74673  2.95540  2.79992  3.76770  3.41211  1.69346  3.27683  3.33958  2.56254  2.87896  2.86128  5.23626  3.98435    298 p - - -
          2.68618  4.42225  2.77519  2.73123  3.46354  2.40513  3.72494  3.29354  2.67741  2.69355  4.24690  2.90347  2.73739  3.18146  2.89801  2.37887  2.77519  2.98518  4.58477  3.61503
          0.01392  4.67699  5.39933  0.61958  0.77255  0.48576  0.95510
    276   2.49523  5.05592  3.12656  2.58241  4.39597  3.16695  3.80253  3.83406  2.56383  3.28354  4.18262  3.10334  3.97324  2.43978  2.71778  1.49503  2.61917  3.46166  5.59479  4.23911    299 s - - -
          2.68618  4.42225  2.77519  2.73123  3.46354  2.40513  3.72494  3.29354  2.67741  2.69355  4.24690  2.90347  2.73739  3.18146  2.89801  2.37887  2.77519  2.98518  4.58477  3.61503
          0.01392  4.67699  5.39933  0.61958  0.77255  0.48576  0.95510
    277   3.19205  5.80514  1.04775  2.20106  5.10499  3.57862  4.03500  4.62820  2.97478  4.09305  4.89695  2.13595  4.15052  2.64003  3.55030  3.08602  2.95365  4.17856  6.23544  4.73774    300 d - - -
          2.68618  4.42225  2.77519  2.73123  3.46354  2.40513  3.72494  3.29354  2.67741  2.69355  4.24690  2.90347  2.73739  3.18146  2.89801  2.37887  2.77519  2.98518  4.58477  3.61503
          0.01392  4.67699  5.39933  0.61958  0.77255  0.48576  0.95510
    278   2.66456  3.71795  4.44409  3.84604  2.68856  3.89468  4.21232  2.16497  3.68801  1.87952  3.29994  3.00339  4.26136  3.87037  3.18151  2.51543  2.99115  2.08797  3.77253  3.31248    301 l - - -
          2.68618  4.42225  2.77519  2.73123  3.46354  2.40513  3.72494  3.29354  2.67741  2.69355  4.24690  2.90347  2.73739  3.18146  2.89801  2.37887  2.77519  2.98518  4.58477  3.61503
          0.01392  4.67699  5.39933  0.61958  0.77255  0.48576  0.95510
    279   2.75604  5.25285  2.86317  1.86411  4.59266  3.06419  3.50858  4.07439  2.03025  3.13621  3.59018  2.89544  3.33973  2.40830  2.62262  2.72084  2.98708  3.64070  5.68832  4.28132    302 e - - -
          2.68618  4.42225  2.77519  2.73123  3.46354  2.40513  3.72494  3.29354  2.67741  2.69355  4.24690  2.90347  2.73739  3.18146  2.89801  2.37887  2.77519  2.98518  4.58477  3.61503
          0.01392  4.67699  5.39933  0.61958  0.77255  0.48576  0.95510
    280   2.67194  5.14436  3.00020  2.31275  4.44237  3.10947  3.74195  3.59096  2.19428  2.79510  4.19799  2.80827  3.94212  2.85634  1.98409  2.63702  2.56994  3.22030  5.60599  4.22647    303 r - - -
          2.68618  4.42225  2.77519  2.73123  3.46354  2.40513  3.72494  3.29354  2.67741  2.69355  4.24690  2.90347  2.73739  3.18146  2.89801  2.37887  2.77519  2.98518  4.58477  3.61503
          0.01392  4.67699  5.39933  0.61958  0.77255  0.48576  0.95510
    281   2.76284  4.30110  4.02520  3.44649  2.73728  3.17969  3.55264  2.69654  3.35546  1.78619  3.41334  2.92321  4.20113  3.33441  3.59890  3.10202  2.67925  2.55971  3.72928  2.41773    304 l - - -
          2.68618  4.42225  2.77519  2.73123  3.46354  2.40513  3.72494  3.29354  2.67741  2.69355  4.24690  2.90347  2.73739  3.18146  2.89801  2.37887  2.77519  2.98518  4.58477  3.61503
          0.01392  4.67699  5.39933  0.61958  0.77255  0.48576  0.95510
    282   2.71422  4.44753  2.75408  2.52311  3.50394  3.20388  3.13055  3.58585  2.52106  2.95308  4.14927  2.11893  3.94963  2.76350  2.68412  2.35572  2.63964  3.44551  5.56481  4.19739    305 n - - -
          2.68618  4.42225  2.77519  2.73123  3.46354  2.40513  3.72494  3.29354  2.67741  2.69355  4.24690  2.90347  2.73739  3.18146  2.89801  2.37887  2.77519  2.98518  4.58477  3.61503
          0.14384  4.67699  2.08210  0.61958  0.77255  0.48576  0.95510
    283   3.47075  4.72557  5.42246  4.86710  3.37573  4.86598  5.28278  1.44772  4.74083  1.20766  2.98561  5.00132  5.06219  4.80762  4.78653  4.23392  3.70222  1.49819  5.54527  4.46214    306 l - - -
          2.68618  4.42225  2.77519  2.73123  3.46354  2.40513  3.72494  3.29354  2.67741  2.69355  4.24690  2.90347  2.73739  3.18146  2.89801  2.37887  2.77519  2.98518  4.58477  3.61503
          0.02458  4.54899  4.29000  0.61958  0.77255  0.36960  1.17446
    284   2.82158  5.25184  2.25686  2.49391  4.56505  3.55940  3.71468  4.02845  2.21832  3.02065  4.30726  3.03852  1.77073  2.61123  2.96652  2.77505  3.05485  3.62694  5.69893  4.30822    307 p - - -
          2.68618  4.42225  2.77519  2.73123  3.46354  2.40513  3.72494  3.29354  2.67741  2.69355  4.24690  2.90347  2.73739  3.18146  2.89801  2.37887  2.77519  2.98518  4.58477  3.61503
          0.01403  4.66942  5.39177  0.61958  0.77255  0.47633  0.97037
    285   2.63067  5.23662  2.86202  2.32240  3.97750  3.53289  3.72098  4.04744  1.79689  3.53671  3.52233  2.88196  3.26080  2.32092  2.62434  2.39061  2.94458  3.62096  5.67622  4.27286    308 k - - -
          2.68618  4.42225  2.77519  2.73123  3.46354  2.40513  3.72494  3.29354  2.67741  2.69355  4.24690  2.90347  2.73739  3.18146  2.89801  2.37887  2.77519  2.98518  4.58477  3.61503
          0.01392  4.67699  5.39933  0.61958  0.77255  0.48576  0.95510
    286   2.75425  4.50663  2.22408  2.34702  4.51008  3.34575  3.54314  3.33338  2.47666  3.07142  4.24206  2.68458  3.84728  2.19770  2.85040  2.33309  2.88132  3.30788  5.64399  4.25105    309 q - - -
          2.68618  4.42225  2.77519  2.73123  3.46354  2.40513  3.72494  3.29354  2.67741  2.69355  4.24690  2.90347  2.73739  3.18146  2.89801  2.37887  2.77519  2.98518  4.58477  3.61503
          0.01392  4.67699  5.39933  0.61958  0.77255  0.48576  0.95510
    287   2.44885  2.60213  3.36700  2.80528  3.86698  3.65847  3.88550  3.24774  2.36345  2.67361  3.78265  3.27952  4.04400  2.35645  3.19909  2.39015  2.68468  2.66834  5.24240  3.60042    310 q - - -
          2.68618  4.42225  2.77519  2.73123  3.46354  2.40513  3.72494  3.29354  2.67741  2.69355  4.24690  2.90347  2.73739  3.18146  2.89801  2.37887  2.77519  2.98518  4.58477  3.61503
          0.06717  4.67699  2.88855  0.61958  0.77255  0.48576  0.95510
    288   2.53959  3.31759  4.30044  3.73841  3.43910  3.84264  4.28764  2.69294  3.58679  1.06338  3.42287  3.91506  4.27128  3.53276  3.76409  3.16492  2.68314  2.51459  4.98559  3.80085    311 l - - -
          2.68618  4.42225  2.77519  2.73123  3.46354  2.40513  3.72494  3.29354  2.67741  2.69355  4.24690  2.90347  2.73739  3.18146  2.89801  2.37887  2.77519  2.98518  4.58477  3.61503
          0.01468  4.62450  5.34684  0.61958  0.77255  0.58506  0.81435
    289   2.84290  4.78005  5.27535  4.73071  3.52732  4.78078  5.20572  1.50558  4.58189  0.88036  3.32622  4.89611  5.02211  4.70185  4.66705  4.14685  3.71649  2.25294  5.53547  4.44349    312 l - - -
          2.68618  4.42225  2.77519  2.73123  3.46354  2.40513  3.72494  3.29354  2.67741  2.69355  4.24690  2.90347  2.73739  3.18146  2.89801  2.37887  2.77519  2.98518  4.58477  3.61503
          0.01468  4.62450  5.34684  0.61958  0.77255  0.42833  1.05440
    290   2.88606  5.33108  2.54887  2.44753  4.64116  3.56250  3.21062  4.11045  2.52790  3.62292  4.39668  2.84038  1.47047  2.95061  3.03851  2.42343  3.12638  3.70620  5.78534  4.38044    313 p - - -
          2.68618  4.42225  2.77519  2.73123  3.46354  2.40513  3.72494  3.29354  2.67741  2.69355  4.24690  2.90347  2.73739  3.18146  2.89801  2.37887  2.77519  2.98518  4.58477  3.61503
          0.01392  4.67699  5.39933  0.61958  0.77255  0.48576  0.95510
    291   4.10012  5.30221  5.85259  5.30981  2.70642  5.42551  5.48866  2.63139  5.15555  0.42214  3.03169  5.51261  5.41677  5.00800  5.10897  4.83628  4.29767  2.93569  5.45778  4.29725    314 L - - -
          2.68618  4.42225  2.77519  2.73123  3.46354  2.40513  3.72494  3.29354  2.67741  2.69355  4.24690  2.90347  2.73739  3.18146  2.89801  2.37887  2.77519  2.98518  4.58477  3.61503
          0.01392  4.67699  5.39933  0.61958  0.77255  0.48576  0.95510
    292   2.71732  4.74143  3.33824  2.78465  3.95860  3.63463  3.89029  3.18293  2.66516  2.68085  3.85950  2.72858  4.03757  3.10026  3.18266  2.27779  1.54394  2.93422  5.31354  4.02841    315 t - - -
          2.68618  4.42225  2.77519  2.73123  3.46354  2.40513  3.72494  3.29354  2.67741  2.69355  4.24690  2.90347  2.73739  3.18146  2.89801  2.37887  2.77519  2.98518  4.58477  3.61503
          0.01392  4.67699  5.39933  0.61958  0.77255  0.48576  0.95510
    293   2.37639  5.25637  2.75855  2.19341  4.59771  3.53012  3.58053  3.97492  1.98685  3.12081  4.29814  2.62866  3.67984  2.44341  2.41150  2.68053  2.80762  3.64503  5.69101  4.28286    316 k - - -
          2.68618  4.42225  2.77519  2.73123  3.46354  2.40513  3.72494  3.29354  2.67741  2.69355  4.24690  2.90347  2.73739  3.18146  2.89801  2.37887  2.77519  2.98518  4.58477  3.61503
          0.01392  4.67699  5.39933  0.61958  0.77255  0.48576  0.95510
    294   2.70120  5.03477  2.93504  2.00872  4.52380  3.31767  3.64284  3.99187  2.45144  3.49792  4.25132  3.01742  3.93240  2.67474  1.91542  2.42889  2.48530  3.58094  5.41419  3.56814    317 r - - -
          2.68618  4.42225  2.77519  2.73123  3.46354  2.40513  3.72494  3.29354  2.67741  2.69355  4.24690  2.90347  2.73739  3.18146  2.89801  2.37887  2.77519  2.98518  4.58477  3.61503
          0.05087  4.67699  3.21152  0.61958  0.77255  0.48576  0.95510
    295   3.57838  6.27378  0.54708  2.09053  5.55735  3.61866  4.30460  5.16323  3.50104  4.61739  5.55122  3.07910  4.32042  3.49906  4.21153  3.39934  3.90518  4.69173  6.72580  5.14031    318 D - - -
          2.68618  4.42225  2.77519  2.73123  3.46354  2.40513  3.72494  3.29354  2.67741  2.69355  4.24690  2.90347  2.73739  3.18146  2.89801  2.37887  2.77519  2.98518  4.58477  3.61503
          0.01444  4.64056  5.36290  0.61958  0.77255  0.55625  0.85180
    296   2.74458  4.23198  3.04435  2.14626  3.79498  3.53763  3.56982  3.64366  1.83824  3.41976  4.18819  3.02599  3.92964  2.30762  2.62345  2.51050  2.97551  3.50062  5.59554  3.28537    319 k - - -
          2.68618  4.42225  2.77519  2.73123  3.46354  2.40513  3.72494  3.29354  2.67741  2.69355  4.24690  2.90347  2.73739  3.18146  2.89801  2.37887  2.77519  2.98518  4.58477  3.61503
          0.01444  4.64056  5.36290  0.61958  0.77255  0.44408  1.02559
    297   2.75856  5.16465  3.05045  2.15987  4.46994  3.54825  3.73840  3.92741  2.24051  3.45197  3.00728  2.61151  3.94051  2.77054  2.27785  2.35686  2.58242  2.98309  5.62116  4.23770    320 e - - -
          2.68618  4.42225  2.77519  2.73123  3.46354  2.40513  3.72494  3.29354  2.67741  2.69355  4.24690  2.90347  2.73739  3.18146  2.89801  2.37887  2.77519  2.98518  4.58477  3.61503
          0.01392  4.67699  5.39933  0.61958  0.77255  0.48576  0.95510
    298   2.88663  5.12919  3.26265  2.41367  3.47092  3.67370  3.81064  3.82463  1.23371  2.74209  4.19308  3.18607  4.05568  2.94624  2.52943  2.89930  3.10511  3.48836  5.56928  4.25300    321 k - - -
          2.68618  4.42225  2.77519  2.73123  3.46354  2.40513  3.72494  3.29354  2.67741  2.69355  4.24690  2.90347  2.73739  3.18146  2.89801  2.37887  2.77519  2.98518  4.58477  3.61503
          0.01392  4.67699  5.39933  0.61958  0.77255  0.48576  0.95510
    299   1.88530  4.25919  4.47153  3.88172  3.36451  3.97877  4.30838  2.02894  3.73801  1.63527  2.98662  4.02593  4.34171  3.93281  3.86767  3.17015  2.53707  2.19973  4.91293  3.72863    322 l - - -
          2.68618  4.42225  2.77519  2.73123  3.46354  2.40513  3.72494  3.29354  2.67741  2.69355  4.24690  2.90347  2.73739  3.18146  2.89801  2.37887  2.77519  2.98518  4.58477  3.61503
          0.01392  4.67699  5.39933  0.61958  0.77255  0.48576  0.95510
    300   2.66932  4.72306  2.47890  1.80125  4.57386  3.45481  3.31312  4.05231  2.05466  3.54008  3.44057  2.85935  3.92531  2.75471  2.71347  2.68670  2.91803  3.18132  5.67841  4.27408    323 e - - -
          2.68618  4.42225  2.77519  2.73123  3.46354  2.40513  3.72494  3.29354  2.67741  2.69355  4.24690  2.90347  2.73739  3.18146  2.89801  2.37887  2.77519  2.98518  4.58477  3.61503
          0.01392  4.67699  5.39933  0.61958  0.77255  0.48576  0.95510
    301   2.18128  5.17705  3.02475  2.51177  4.52799  3.29013  3.77853  3.98993  2.46191  3.51152  4.27596  2.20961  3.42462  2.59428  3.02219  1.76041  2.98050  3.58370  5.67731  4.29060    324 s - - -
          2.68618  4.42225  2.77519  2.73123  3.46354  2.40513  3.72494  3.29354  2.67741  2.69355  4.24690  2.90347  2.73739  3.18146  2.89801  2.37887  2.77519  2.98518  4.58477  3.61503
          0.01392  4.67699  5.39933  0.61958  0.77255  0.48576  0.95510
    302   3.40487  4.69646  5.27827  4.70353  3.41044  4.67374  5.01147  1.59411  4.54468  1.10584  2.02951  4.80471  4.90336  4.60012  4.56766  4.02191  3.62828  2.13030  5.31806  4.25498    325 l - - -
          2.68618  4.42225  2.77519  2.73123  3.46354  2.40513  3.72494  3.29354  2.67741  2.69355  4.24690  2.90347  2.73739  3.18146  2.89801  2.37887  2.77519  2.98518  4.58477  3.61503
          0.01392  4.67699  5.39933  0.61958  0.77255  0.48576  0.95510
    303   2.93187  4.36527  4.49890  3.90558  3.36376  4.06443  4.36846  1.96358  3.57528  1.08257  3.31945  4.08068  4.41065  3.51208  3.60200  3.36565  3.16211  2.27355  4.97774  3.80884    326 l - - -
          2.68618  4.42225  2.77519  2.73123  3.46354  2.40513  3.72494  3.29354  2.67741  2.69355  4.24690  2.90347  2.73739  3.18146  2.89801  2.37887  2.77519  2.98518  4.58477  3.61503
          0.01392  4.67699  5.39933  0.61958  0.77255  0.48576  0.95510
    304   2.56261  5.10377  3.09740  2.49135  4.38733  3.57018  3.49864  3.82750  1.98009  2.71066  4.16243  3.01798  3.07096  2.72097  2.18570  2.69874  2.99960  2.70438  5.57222  4.20951    327 k - - -
          2.68618  4.42225  2.77519  2.73123  3.46354  2.40513  3.72494  3.29354  2.67741  2.69355  4.24690  2.90347  2.73739  3.18146  2.89801  2.37887  2.77519  2.98518  4.58477  3.61503
          0.05087  4.67699  3.21152  0.61958  0.77255  0.48576  0.95510
    305   3.13235  5.38875  3.41951  2.85111  4.81663  3.80563  3.87315  4.20780  2.30071  3.67209  4.49425  2.58025  4.19986  2.59698  1.03727  3.11751  2.83076  3.84567  5.75612  4.50340    328 r - - -
          2.68618  4.42225  2.77519  2.73123  3.46354  2.40513  3.72494  3.29354  2.67741  2.69355  4.24690  2.90347  2.73739  3.18146  2.89801  2.37887  2.77519  2.98518  4.58477  3.61503
          0.06975  4.64056  2.85212  0.61958  0.77255  0.55625  0.85180
    306   2.42648  2.40019  2.79844  2.72723  4.26592  3.16724  3.91372  3.68504  2.74461  3.29993  4.11416  2.94916  2.08399  3.07995  3.19490  2.23349  2.98670  3.32120  5.54610  4.22961    329 p - - -
          2.68618  4.42225  2.77519  2.73123  3.46354  2.40513  3.72494  3.29354  2.67741  2.69355  4.24690  2.90347  2.73739  3.18146  2.89801  2.37887  2.77519  2.98518  4.58477  3.61503
          0.01526  4.58606  5.30841  0.61958  0.77255  0.64909  0.73923
    307   2.73125  4.45813  3.59754  2.84284  3.58422  3.36838  3.33373  2.56648  2.96940  2.66932  3.56110  3.43665  4.08501  3.28285  2.92527  2.95084  2.65672  2.73297  4.10507  1.77336    330 y - - -
          2.68618  4.42225  2.77519  2.73123  3.46354  2.40513  3.72494  3.29354  2.67741  2.69355  4.24690  2.90347  2.73739  3.18146  2.89801  2.37887  2.77519  2.98518  4.58477  3.61503
          0.01526  4.58606  5.30841  0.61958  0.77255  0.53692  0.87838
    308   2.73832  4.49778  3.26467  2.81511  3.55746  3.37401  3.94950  2.63026  2.95008  1.71049  3.50514  3.41240  4.08238  2.51916  3.31901  2.70753  2.97006  2.33929  5.07475  3.83310    331 l - - -
          2.68618  4.42225  2.77519  2.73123  3.46354  2.40513  3.72494  3.29354  2.67741  2.69355  4.24690  2.90347  2.73739  3.18146  2.89801  2.37887  2.77519  2.98518  4.58477  3.61503
          0.01468  4.62450  5.34684  0.61958  0.77255  0.58506  0.81435
    309   2.63358  4.99817  2.80454  2.42570  4.25381  3.55508  3.35781  2.82656  2.40901  2.80796  4.06361  3.00479  3.38357  2.45653  3.01058  2.67348  2.28377  3.07803  5.48842  3.55167    332 t - - -
          2.68618  4.42225  2.77519  2.73123  3.46354  2.40513  3.72494  3.29354  2.67741  2.69355  4.24690  2.90347  2.73739  3.18146  2.89801  2.37887  2.77519  2.98518  4.58477  3.61503
          0.01468  4.62450  5.34684  0.61958  0.77255  0.58506  0.81435
    310   2.37255  2.90948  3.11961  2.36790  4.21838  2.96404  3.65333  3.35100  2.46097  3.23323  4.03886  3.08503  3.95244  2.77706  2.21365  2.48299  2.74642  3.30793  5.46659  3.92263    333 r - - -
          2.68618  4.42225  2.77519  2.73123  3.46354  2.40513  3.72494  3.29354  2.67741  2.69355  4.24690  2.90347  2.73739  3.18146  2.89801  2.37887  2.77519  2.98518  4.58477  3.61503
          0.01468  4.62450  5.34684  0.61958  0.77255  0.58506  0.81435
    311   2.78787  5.26298  2.90628  1.67736  4.59559  3.53169  3.67723  4.07028  2.47476  3.56013  4.31237  3.00387  3.94043  1.91757  2.69328  2.51170  2.57402  3.64807  5.69994  4.29895    334 e - - -
          2.68618  4.42225  2.77519  2.73123  3.46354  2.40513  3.72494  3.29354  2.67741  2.69355  4.24690  2.90347  2.73739  3.18146  2.89801  2.37887  2.77519  2.98518  4.58477  3.61503
          0.39195  4.62450  1.15693  0.61958  0.77255  0.58506  0.81435
    312   2.25419  4.66899  3.06135  2.45819  3.87201  3.23725  3.71154  3.26398  2.33709  2.84098  3.37012  3.07166  3.88112  2.90209  2.99897  2.32575  2.85720  2.42331  5.20461  3.90500    335 a - - -
          2.68618  4.42225  2.77519  2.73123  3.46354  2.40513  3.72494  3.29354  2.67741  2.69355  4.24690  2.90347  2.73739  3.18146  2.89801  2.37887  2.77519  2.98518  4.58477  3.61503
          0.02133  4.25389  4.97623  0.61958  0.77255  0.40963  1.09033
    313   2.71680  4.07688  3.56477  3.00572  3.74314  3.63968  3.97931  2.58317  2.93249  2.76890  3.69014  3.41287  1.56272  3.26911  2.87580  2.78315  2.64052  2.84164  5.16212  3.91908    336 p - - -
          2.68618  4.42225  2.77519  2.73123  3.46354  2.40513  3.72494  3.29354  2.67741  2.69355  4.24690  2.90347  2.73739  3.18146  2.89801  2.37887  2.77519  2.98518  4.58477  3.61503
          0.01535  4.58035  5.30270  0.61958  0.77255  0.65807  0.72950
    314   2.65494  5.04526  2.84018  2.17517  2.72945  3.52815  3.37857  3.47523  2.23116  2.87012  4.01395  2.79487  3.91959  2.50129  2.94099  2.60900  2.85275  3.23378  5.52224  3.96504    337 e - - -
          2.68611  4.42234  2.77529  2.73132  3.46363  2.40522  3.72504  3.29363  2.67718  2.69364  4.24699  2.90315  2.73749  3.18155  2.89785  2.37870  2.77529  2.98528  4.58486  3.61512
          0.20699  1.70378  5.30270  0.67527  0.71135  0.39137  1.12741
    315   2.84044  4.29059  4.36161  3.78029  2.76116  3.94379  3.35186  2.72368  3.63935  2.23293  3.39357  3.93962  4.30894  3.84239  3.78983  3.23716  2.67172  2.13986  1.57718  3.42862    340 w - - -
          2.68618  4.42225  2.77519  2.73123  3.46354  2.40513  3.72494  3.29354  2.67741  2.69355  4.24690  2.90347  2.73739  3.18146  2.89801  2.37887  2.77519  2.98518  4.58477  3.61503
          0.01392  4.67699  5.39933  0.61958  0.77255  0.48576  0.95510
    316   2.82575  4.57822  3.18825  2.47276  4.38665  3.62348  3.78548  2.98737  1.93039  3.36836  4.16695  3.13146  4.00868  2.81158  1.63971  2.83419  2.64417  3.46124  5.56252  4.10059    341 r - - -
          2.68618  4.42225  2.77519  2.73123  3.46354  2.40513  3.72494  3.29354  2.67741  2.69355  4.24690  2.90347  2.73739  3.18146  2.89801  2.37887  2.77519  2.98518  4.58477  3.61503
          0.01392  4.67699  5.39933  0.61958  0.77255  0.48576  0.95510
    317   2.75463  4.76912  2.67137  2.72225  3.54789  3.62834  3.84492  2.94559  2.06977  2.12112  3.73508  3.21443  4.01353  3.02190  2.59728  2.68113  2.98567  2.90518  5.29719  3.39501    342 k - - -
          2.68618  4.42225  2.77519  2.73123  3.46354  2.40513  3.72494  3.29354  2.67741  2.69355  4.24690  2.90347  2.73739  3.18146  2.89801  2.37887  2.77519  2.98518  4.58477  3.61503
          0.01392  4.67699  5.39933  0.61958  0.77255  0.48576  0.95510
    318   3.22731  5.58872  2.77025  0.72923  4.55566  3.67498  4.05989  4.32348  2.92776  3.83713  4.71728  3.16777  4.22393  3.16442  3.38562  3.16833  3.49038  3.96864  5.85838  3.37720    343 e - - -
          2.68618  4.42225  2.77519  2.73123  3.46354  2.40513  3.72494  3.29354  2.67741  2.69355  4.24690  2.90347  2.73739  3.18146  2.89801  2.37887  2.77519  2.98518  4.58477  3.61503
          0.01392  4.67699  5.39933  0.61958  0.77255  0.48576  0.95510
    319   2.72355  3.00715  4.88669  4.29022  3.35373  4.24134  4.58351  2.29800  4.11571  1.08333  2.26453  4.36257  4.56549  4.24489  4.16821  3.55968  3.27566  2.31045  5.05021  3.90381    344 l - - -
          2.68618  4.42225  2.77519  2.73123  3.46354  2.40513  3.72494  3.29354  2.67741  2.69355  4.24690  2.90347  2.73739  3.18146  2.89801  2.37887  2.77519  2.98518  4.58477  3.61503
          0.01392  4.67699  5.39933  0.61958  0.77255  0.48576  0.95510
    320   2.92120  5.43491  2.16785  1.45702  4.77867  3.44130  3.83446  4.27829  2.35097  3.75285  4.50528  3.01293  4.01101  1.94871  3.13656  2.86163  3.16269  3.84049  5.85019  4.44593    345 e - - -
          2.68618  4.42225  2.77519  2.73123  3.46354  2.40513  3.72494  3.29354  2.67741  2.69355  4.24690  2.90347  2.73739  3.18146  2.89801  2.37887  2.77519  2.98518  4.58477  3.61503
          0.01392  4.67699  5.39933  0.61958  0.77255  0.48576  0.95510
    321   2.45649  4.39331  3.79153  3.21940  3.51728  3.77597  4.04312  2.15913  2.67169  2.08574  3.15311  3.57914  4.15228  2.95382  2.52105  2.99974  2.79239  2.57396  3.68511  3.53406    346 l - - -
          2.68618  4.42225  2.77519  2.73123  3.46354  2.40513  3.72494  3.29354  2.67741  2.69355  4.24690  2.90347  2.73739  3.18146  2.89801  2.37887  2.77519  2.98518  4.58477  3.61503
          0.01392  4.67699  5.39933  0.61958  0.77255  0.48576  0.95510
    322   2.77494  4.59916  3.50096  2.50677  3.75318  3.70906  3.94114  2.69490  2.65420  2.65326  1.64585  3.37978  4.09092  2.84834  3.25026  2.94539  2.72920  2.87727  5.16384  3.91200    347 m - - -
          2.68618  4.42225  2.77519  2.73123  3.46354  2.40513  3.72494  3.29354  2.67741  2.69355  4.24690  2.90347  2.73739  3.18146  2.89801  2.37887  2.77519  2.98518  4.58477  3.61503
          0.01392  4.67699  5.39933  0.61958  0.77255  0.48576  0.95510
    323   2.22784  4.29931  3.92955  3.42590  3.41075  3.73333  4.13713  2.00062  3.38574  1.66007  3.32066  3.75670  4.21711  2.72064  3.62169  3.12146  2.98531  2.29135  4.91146  3.71102    348 l - - -
          2.68618  4.42225  2.77519  2.73123  3.46354  2.40513  3.72494  3.29354  2.67741  2.69355  4.24690  2.90347  2.73739  3.18146  2.89801  2.37887  2.77519  2.98518  4.58477  3.61503
          0.01392  4.67699  5.39933  0.61958  0.77255  0.48576  0.95510
    324   2.34431  5.10458  2.45192  2.40058  2.91929  3.55566  3.55167  3.83355  2.34247  3.18914  3.75450  3.00296  3.94751  2.08351  2.95411  2.75107  2.98607  3.46195  5.57555  3.42319    349 q - - -
          2.68618  4.42225  2.77519  2.73123  3.46354  2.40513  3.72494  3.29354  2.67741  2.69355  4.24690  2.90347  2.73739  3.18146  2.89801  2.37887  2.77519  2.98518  4.58477  3.61503
          0.01392  4.67699  5.39933  0.61958  0.77255  0.48576  0.95510
    325   2.75787  4.84510  3.23557  2.67577  2.80299  3.51980  3.58925  3.45368  2.40628  2.70357  3.92481  2.82366  4.00373  2.96784  2.19649  2.16254  2.91825  3.16043  4.99470  3.33300    350 s - - -
          2.68618  4.42225  2.77519  2.73123  3.46354  2.40513  3.72494  3.29354  2.67741  2.69355  4.24690  2.90347  2.73739  3.18146  2.89801  2.37887  2.77519  2.98518  4.58477  3.61503
          0.01392  4.67699  5.39933  0.61958  0.77255  0.48576  0.95510
    326   2.71104  5.27156  3.01832  2.41221  4.61244  2.27568  3.42001  4.08830  1.78272  3.57002  4.31634  2.72565  3.69444  2.22777  2.83180  2.66563  3.01799  3.66060  5.70175  4.30321    351 k - - -
          2.68618  4.42225  2.77519  2.73123  3.46354  2.40513  3.72494  3.29354  2.67741  2.69355  4.24690  2.90347  2.73739  3.18146  2.89801  2.37887  2.77519  2.98518  4.58477  3.61503
          0.01392  4.67699  5.39933  0.61958  0.77255  0.48576  0.95510
    327   2.76078  4.30036  4.02163  3.44169  2.96198  3.82663  3.97601  2.34553  2.73347  2.34116  2.59505  3.72547  4.19889  3.35896  2.52929  3.09982  2.91983  1.80380  4.90440  3.70238    352 v - - -
          2.68618  4.42225  2.77519  2.73123  3.46354  2.40513  3.72494  3.29354  2.67741  2.69355  4.24690  2.90347  2.73739  3.18146  2.89801  2.37887  2.77519  2.98518  4.58477  3.61503
          0.01392  4.67699  5.39933  0.61958  0.77255  0.48576  0.95510
    328   3.35596  5.34888  3.84794  3.23831  4.63797  4.01808  4.07764  2.92295  0.67927  3.47596  4.46869  3.63302  4.42181  3.23917  2.63686  3.41180  3.56250  3.59075  5.75201  4.53613    353 K - - -
          2.68618  4.42225  2.77519  2.73123  3.46354  2.40513  3.72494  3.29354  2.67741  2.69355  4.24690  2.90347  2.73739  3.18146  2.89801  2.37887  2.77519  2.98518  4.58477  3.61503
          0.01392  4.67699  5.39933  0.61958  0.77255  0.48576  0.95510
    329   1.44881  4.31426  4.14253  3.57035  2.15447  3.19074  4.18782  2.73896  3.46741  2.24450  3.06039  3.81563  4.24477  3.70807  3.68709  3.14494  3.03379  2.54998  4.92731  3.71684    354 a - - -
          2.68618  4.42225  2.77519  2.73123  3.46354  2.40513  3.72494  3.29354  2.67741  2.69355  4.24690  2.90347  2.73739  3.18146  2.89801  2.37887  2.77519  2.98518  4.58477  3.61503
          0.01392  4.67699  5.39933  0.61958  0.77255  0.48576  0.95510
    330   3.20967  5.70901  2.66672  0.78353  5.04415  3.61959  4.05376  4.54316  2.90618  4.02531  4.84947  3.09473  3.30993  2.64373  3.39646  3.12482  3.47800  4.12141  6.16452  4.72185    355 e - - -
          2.68618  4.42225  2.77519  2.73123  3.46354  2.40513  3.72494  3.29354  2.67741  2.69355  4.24690  2.90347  2.73739  3.18146  2.89801  2.37887  2.77519  2.98518  4.58477  3.61503
          0.01392  4.67699  5.39933  0.61958  0.77255  0.48576  0.95510
    331   3.62241  4.86647  5.57305  5.01841  3.57182  5.03089  5.44284  1.00175  4.89157  1.61652  1.95908  5.16804  5.19780  4.93365  4.92809  4.40625  3.85126  2.04658  5.65509  4.59683    356 i - - -
          2.68618  4.42225  2.77519  2.73123  3.46354  2.40513  3.72494  3.29354  2.67741  2.69355  4.24690  2.90347  2.73739  3.18146  2.89801  2.37887  2.77519  2.98518  4.58477  3.61503
          0.01392  4.67699  5.39933  0.61958  0.77255  0.48576  0.95510
    332   3.10667  5.69612  2.39570  1.32911  5.00910  3.57312  3.97193  4.52322  2.85365  3.98704  4.77277  2.17649  4.10987  1.76344  3.40005  3.01595  3.36545  4.07501  6.12190  4.64778    357 e - - -
          2.68618  4.42225  2.77519  2.73123  3.46354  2.40513  3.72494  3.29354  2.67741  2.69355  4.24690  2.90347  2.73739  3.18146  2.89801  2.37887  2.77519  2.98518  4.58477  3.61503
          0.01392  4.67699  5.39933  0.61958  0.77255  0.48576  0.95510
    333   1.61268  4.31071  3.30373  2.37415  4.08422  3.59021  3.90085  3.47642  2.75117  3.12577  3.96431  2.92700  4.02128  3.08988  3.18921  2.09738  3.00409  2.48087  5.41079  4.11195    358 a - - -
          2.68618  4.42225  2.77519  2.73123  3.46354  2.40513  3.72494  3.29354  2.67741  2.69355  4.24690  2.90347  2.73739  3.18146  2.89801  2.37887  2.77519  2.98518  4.58477  3.61503
          0.01392  4.67699  5.39933  0.61958  0.77255  0.48576  0.95510
    334   3.67686  4.92476  5.61868  5.04628  2.78929  5.04092  5.38343  1.73226  4.90790  0.81016  3.22566  5.18629  5.18168  4.88434  4.90273  4.40999  3.89599  1.94916  5.54393  4.50322    359 l - - -
          2.68618  4.42225  2.77519  2.73123  3.46354  2.40513  3.72494  3.29354  2.67741  2.69355  4.24690  2.90347  2.73739  3.18146  2.89801  2.37887  2.77519  2.98518  4.58477  3.61503
          0.01392  4.67699  5.39933  0.61958  0.77255  0.48576  0.95510
    335   2.34269  3.31016  2.41119  2.59440  4.40512  3.53706  3.82345  3.84575  2.60460  3.41072  4.19599  2.43225  3.96945  2.95404  3.07815  1.98527  2.25294  3.46403  5.61261  4.25489    360 s - - -
          2.68618  4.42225  2.77519  2.73123  3.46354  2.40513  3.72494  3.29354  2.67741  2.69355  4.24690  2.90347  2.73739  3.18146  2.89801  2.37887  2.77519  2.98518  4.58477  3.61503
          0.06717  4.67699  2.88855  0.61958  0.77255  0.48576  0.95510
    336   2.24449  4.51783  3.07120  2.96306  2.74706  3.69206  3.94012  3.03019  2.92678  2.71610  2.97756  2.72675  4.07477  3.23835  3.30323  2.33669  2.92165  2.10942  5.09384  3.84820    361 v - - -
          2.68618  4.42225  2.77519  2.73123  3.46354  2.40513  3.72494  3.29354  2.67741  2.69355  4.24690  2.90347  2.73739  3.18146  2.89801  2.37887  2.77519  2.98518  4.58477  3.61503
          0.01468  4.62450  5.34684  0.61958  0.77255  0.58506  0.81435
    337   2.73774  3.24866  3.93696  3.35998  2.90157  3.18671  2.68606  2.41829  3.27689  1.80308  3.41140  3.44129  4.16512  3.45692  3.14415  2.65690  2.96970  2.56032  4.90169  3.69541    362 l - - -
          2.68618  4.42225  2.77519  2.73123  3.46354  2.40513  3.72494  3.29354  2.67741  2.69355  4.24690  2.90347  2.73739  3.18146  2.89801  2.37887  2.77519  2.98518  4.58477  3.61503
          0.05369  4.62450  3.15903  0.61958  0.77255  0.58506  0.81435
    338   2.35045  4.93160  2.79569  2.51602  4.18069  2.69420  3.76181  3.08912  2.56045  3.19973  3.60560  3.08490  3.36886  2.91004  3.02529  1.86577  2.84154  3.18014  5.44074  4.10360    363 s - - -
          2.68622  4.42229  2.77502  2.73127  3.46358  2.40517  3.72498  3.29323  2.67745  2.69338  4.24694  2.90350  2.73743  3.18150  2.89805  2.37891  2.77523  2.98522  4.58481  3.61507
          0.12042  2.22101  5.30841  0.48416  0.95768  0.39570  1.11843
    339   2.73990  4.61064  3.45269  2.61931  2.71158  3.68557  3.92083  2.90198  2.85927  2.20109  3.70636  3.34330  2.52733  3.04237  2.92227  2.32363  2.70747  2.89724  5.17369  3.91380    366 l - - -
          2.68618  4.42225  2.77519  2.73123  3.46354  2.40513  3.72494  3.29354  2.67741  2.69355  4.24690  2.90347  2.73739  3.18146  2.89801  2.37887  2.77519  2.98518  4.58477  3.61503
          0.01392  4.67699  5.39933  0.61958  0.77255  0.48576  0.95510
    340   2.79382  5.30499  2.02560  1.98914  4.64429  3.53452  3.54461  4.13070  2.49661  3.60769  4.34949  2.66531  3.94499  2.47825  2.82872  2.17441  2.63057  3.69298  5.73876  4.32371    367 e - - -
          2.68618  4.42225  2.77519  2.73123  3.46354  2.40513  3.72494  3.29354  2.67741  2.69355  4.24690  2.90347  2.73739  3.18146  2.89801  2.37887  2.77519  2.98518  4.58477  3.61503
          0.01392  4.67699  5.39933  0.61958  0.77255  0.48576  0.95510
    341   2.95556  4.34600  4.65555  4.08551  1.84776  4.07133  4.15716  2.77676  3.91230  2.06241  3.29185  4.11496  4.42708  3.27448  3.98030  3.37876  3.18592  2.30827  3.43797  1.71469    368 y - - -
          2.68618  4.42225  2.77519  2.73123  3.46354  2.40513  3.72494  3.29354  2.67741  2.69355  4.24690  2.90347  2.73739  3.18146  2.89801  2.37887  2.77519  2.98518  4.58477  3.61503
          0.01392  4.67699  5.39933  0.61958  0.77255  0.48576  0.95510
    342   2.53413  4.26486  4.17436  3.58949  2.92561  3.86494  4.16244  2.42974  2.88623  1.36071  2.81192  3.82152  3.70363  3.36265  3.67442  3.14753  3.00392  2.51239  4.87278  3.67988    369 l - - -
          2.68618  4.42225  2.77519  2.73123  3.46354  2.40513  3.72494  3.29354  2.67741  2.69355  4.24690  2.90347  2.73739  3.18146  2.89801  2.37887  2.77519  2.98518  4.58477  3.61503
          0.13201  4.67699  2.16836  0.61958  0.77255  0.48576  0.95510
    343   2.61945  4.96940  2.41863  2.58172  4.36782  3.13592  3.82937  3.80083  2.63297  2.95194  4.17767  3.09335  3.95003  2.97055  3.10500  1.49824  2.51342  3.42388  5.59551  4.24380    370 s - - -
          2.68618  4.42225  2.77519  2.73123  3.46354  2.40513  3.72494  3.29354  2.67741  2.69355  4.24690  2.90347  2.73739  3.18146  2.89801  2.37887  2.77519  2.98518  4.58477  3.61503
          0.01565  4.56063  5.28297  0.61958  0.77255  0.68808  0.69824
    344   2.65714  5.20774  2.93449  1.82552  4.54104  3.51236  3.40051  4.01182  2.32297  3.50321  4.13734  2.90857  3.90729  2.73723  1.91252  2.63786  2.65751  3.59257  5.64279  4.24903    371 e - - -
          2.68618  4.42225  2.77519  2.73123  3.46354  2.40513  3.72494  3.29354  2.67741  2.69355  4.24690  2.90347  2.73739  3.18146  2.89801  2.37887  2.77519  2.98518  4.58477  3.61503
          0.02449  4.56063  4.28750  0.61958  0.77255  0.68808  0.69824
    345   2.71251  4.47428  3.52668  2.35467  3.39641  3.67474  3.92141  2.30729  2.86135  2.68855  3.57524  3.18280  4.05537  3.12306  2.90397  2.77006  2.94411  1.91842  5.05021  3.21013    372 v - - -
          2.68618  4.42225  2.77519  2.73123  3.46354  2.40513  3.72494  3.29354  2.67741  2.69355  4.24690  2.90347  2.73739  3.18146  2.89801  2.37887  2.77519  2.98518  4.58477  3.61503
          0.07647  4.55193  2.76349  0.61958  0.77255  0.67560  0.71101
    346   2.56480  4.55166  4.10556  3.59607  2.86947  3.99142  3.67008  3.00680  3.44413  2.00055  3.65066  3.82425  4.37025  3.72479  3.67037  3.29502  3.25481  2.82779  4.47261  1.22070    373 y - - -
          2.68618  4.42225  2.77519  2.73123  3.46354  2.40513  3.72494  3.29354  2.67741  2.69355  4.24690  2.90347  2.73739  3.18146  2.89801  2.37887  2.77519  2.98518  4.58477  3.61503
          0.01662  4.50146  5.22381  0.61958  0.77255  0.76991  0.62186
    347   3.60092  4.83748  5.50514  4.95509  3.45737  5.02250  5.42885  1.39362  4.83449  0.93320  3.11520  5.14305  5.15808  4.86637  4.88161  4.40601  3.82790  1.94907  5.60018  4.56186    374 l - - -
          2.68618  4.42225  2.77519  2.73123  3.46354  2.40513  3.72494  3.29354  2.67741  2.69355  4.24690  2.90347  2.73739  3.18146  2.89801  2.37887  2.77519  2.98518  4.58477  3.61503
          0.01662  4.50146  5.22381  0.61958  0.77255  0.76991  0.62186
    348   2.41463  5.08300  3.01679  2.32477  4.40177  3.53388  3.76260  3.83380  2.37214  3.38718  4.18460  3.05599  1.69795  2.89527  2.59496  2.64606  3.02471  3.47028  5.57746  4.22920    375 p - - -
          2.68618  4.42225  2.77519  2.73123  3.46354  2.40513  3.72494  3.29354  2.67741  2.69355  4.24690  2.90347  2.73739  3.18146  2.89801  2.37887  2.77519  2.98518  4.58477  3.61503
          0.01662  4.50146  5.22381  0.61958  0.77255  0.76991  0.62186
    349   2.67705  5.15746  2.92673  2.43753  4.48728  3.41594  3.39499  3.95059  2.47583  3.46781  4.23380  1.91403  3.09058  2.39936  2.95855  2.10801  2.91951  3.54687  5.63067  4.24039    376 n - - -
          2.68618  4.42225  2.77519  2.73123  3.46354  2.40513  3.72494  3.29354  2.67741  2.69355  4.24690  2.90347  2.73739  3.18146  2.89801  2.37887  2.77519  2.98518  4.58477  3.61503
          0.01662  4.50146  5.22381  0.61958  0.77255  0.76991  0.62186
    350   3.00441  5.26488  3.37117  2.76367  4.69389  3.71175  3.78703  4.08550  1.10942  3.56160  4.37568  3.23364  4.09997  2.90979  2.16965  2.60552  2.72623  3.71945  5.65827  4.39738    377 k - - -
          2.68618  4.42225  2.77519  2.73123  3.46354  2.40513  3.72494  3.29354  2.67741  2.69355  4.24690  2.90347  2.73739  3.18146  2.89801  2.37887  2.77519  2.98518  4.58477  3.61503
          0.01662  4.50146  5.22381  0.61958  0.77255  0.76991  0.62186
    351   2.87926  4.27789  4.56584  3.97635  3.31876  4.05375  4.38625  1.69753  3.82318  1.46180  3.00167  4.11297  4.39570  4.00631  3.49506  3.36073  2.68394  1.98051  4.94532  3.77566    378 l - - -
          2.68618  4.42225  2.77519  2.73123  3.46354  2.40513  3.72494  3.29354  2.67741  2.69355  4.24690  2.90347  2.73739  3.18146  2.89801  2.37887  2.77519  2.98518  4.58477  3.61503
          0.13213  4.50146  2.18323  0.61958  0.77255  0.76991  0.62186
    352   2.60315  5.15205  2.79587  2.33243  4.48724  3.27847  2.93033  3.95730  1.98035  3.38376  3.89351  2.93546  3.85359  2.32268  2.26492  2.65753  2.91685  3.53788  5.58519  4.19342    379 k - - -
          2.68618  4.42225  2.77519  2.73123  3.46354  2.40513  3.72494  3.29354  2.67741  2.69355  4.24690  2.90347  2.73739  3.18146  2.89801  2.37887  2.77519  2.98518  4.58477  3.61503
          0.01863  4.38797  5.11032  0.61958  0.77255  0.87885  0.53659
    353   2.66195  4.59596  3.14517  2.49903  2.49802  2.98463  3.79024  3.15174  2.68748  2.82514  3.39813  3.09791  3.84188  2.84850  2.99222  2.45986  2.89351  2.67342  5.14639  3.08915    380 s - - -
          2.68618  4.42225  2.77519  2.73123  3.46354  2.40513  3.72494  3.29354  2.67741  2.69355  4.24690  2.90347  2.73739  3.18146  2.89801  2.37887  2.77519  2.98518  4.58477  3.61503
          0.01848  4.39631  5.11866  0.61958  0.77255  0.83723  0.56723
    354   2.65756  4.91013  3.05248  2.26936  4.15817  1.92928  3.70691  3.40819  2.39497  2.84561  3.67946  2.85854  3.79286  2.72261  2.94888  2.71315  2.91783  3.24779  5.40610  4.06735    381 g - - -
          2.68618  4.42225  2.77519  2.73123  3.46354  2.40513  3.72494  3.29354  2.67741  2.69355  4.24690  2.90347  2.73739  3.18146  2.89801  2.37887  2.77519  2.98518  4.58477  3.61503
          0.02435  4.41810  4.42301  0.61958  0.77255  0.86805  0.54433
    355   2.59210  4.62944  3.25413  2.66367  3.81210  2.07948  3.78657  2.78819  2.63434  2.69476  3.59363  3.12239  3.94872  2.78581  2.93611  2.47826  2.90172  2.71694  5.17694  3.89591    382 g - - -
          2.68618  4.42225  2.77519  2.73123  3.46354  2.40513  3.72494  3.29354  2.67741  2.69355  4.24690  2.90347  2.73739  3.18146  2.89801  2.37887  2.77519  2.98518  4.58477  3.61503
          0.01819  4.41193  5.13428  0.61958  0.77255  0.87463  0.53959
    356   2.67021  4.50204  3.38971  2.67239  3.53711  3.53033  3.01672  2.82880  2.75043  2.69219  3.59909  3.16911  3.98751  3.05919  3.18117  2.31661  2.90164  2.78702  2.45843  3.17754    383 s - - -
          2.68618  4.42225  2.77519  2.73123  3.46354  2.40513  3.72494  3.29354  2.67741  2.69355  4.24690  2.90347  2.73739  3.18146  2.89801  2.37887  2.77519  2.98518  4.58477  3.61503
          0.04872  4.41193  3.34052  0.61958  0.77255  0.87463  0.53959
    357   2.66137  4.14524  4.09271  3.27992  2.91403  3.76038  4.06084  1.74908  3.32505  1.95722  3.07206  3.72798  4.12908  3.61615  3.06299  2.87109  2.89340  2.25287  4.75904  3.56603    384 i - - -
          2.68618  4.42225  2.77519  2.73123  3.46354  2.40513  3.72494  3.29354  2.67741  2.69355  4.24690  2.90347  2.73739  3.18146  2.89801  2.37887  2.77519  2.98518  4.58477  3.61503
          0.01266  4.37587        *  0.61958  0.77255  0.00000        *
//
