# Supplementary material for: Correction to: Identification of the meiotic toolkit in diatoms and exploration of meiosis-specific SPO11 and RAD51 homologs in the sexual species Pseudo-nitzschia multistriata and Seminavis robusta
Source: BMC Genomics. 2019 Jul 5;20:544. doi: 10.1186/s12864-019-5942-4 (PMC6610888; doi:10.1186/s12864-019-5942-4)
Supplement: Supplementary file 1 — HMM profiles used for Hmmsearch. (ZIP 1469 kb) [file 12864_2019_5942_MOESM1_ESM.zip › Additional file10/SYN1_REC8_HMM]

HMMER3/f [3.1b2 | February 2015]
NAME  SYN1_REC8_aln
LENG  626
ALPH  amino
RF    no
MM    no
CONS  yes
CS    no
MAP   yes
DATE  Fri Sep  4 09:39:18 2015
NSEQ  87
EFFN  3.411713
CKSUM 3459753944
STATS LOCAL MSV      -12.1482  0.69705
STATS LOCAL VITERBI  -13.0234  0.69705
STATS LOCAL FORWARD   -5.4436  0.69705
HMM          A        C        D        E        F        G        H        I        K        L        M        N        P        Q        R        S        T        V        W        Y   
            m->m     m->i     m->d     i->m     i->i     d->m     d->d
  COMPO   2.57280  4.53956  2.88142  2.46125  3.52321  3.09350  3.66297  2.99652  2.64848  2.50113  3.65577  3.02304  3.02140  2.85694  2.80168  2.58155  2.83866  2.81866  4.73690  3.71276
          2.68618  4.42225  2.77519  2.73123  3.46354  2.40513  3.72494  3.29354  2.67741  2.69355  4.24690  2.90347  2.73739  3.18146  2.89801  2.37887  2.77519  2.98518  4.58477  3.61503
          0.06511  5.02891  2.87366  0.61958  0.77255  0.00000        *
      1   3.15296  4.90129  4.58854  4.32045  4.23918  3.93107  5.03117  3.58979  4.11922  3.14152  0.51003  4.35019  4.62595  4.49245  4.28216  2.56538  3.60026  3.39538  5.87510  4.60505      1 M - - -
          2.68618  4.42225  2.77519  2.73123  3.46354  2.40513  3.72494  3.29354  2.67741  2.69355  4.24690  2.90347  2.73739  3.18146  2.89801  2.37887  2.77519  2.98518  4.58477  3.61503
          0.01033  4.97412  5.69647  0.61958  0.77255  0.62964  0.76096
      2   2.60256  4.69717  4.87716  4.36267  0.79924  4.28603  4.67048  2.88722  4.20877  2.14358  3.66427  4.43674  4.71718  4.38457  4.32205  3.64183  3.05083  2.78152  5.14664  3.79976      2 f - - -
          2.68618  4.42225  2.77519  2.73123  3.46354  2.40513  3.72494  3.29354  2.67741  2.69355  4.24690  2.90347  2.73739  3.18146  2.89801  2.37887  2.77519  2.98518  4.58477  3.61503
          0.01033  4.97412  5.69647  0.61958  0.77255  0.62964  0.76096
      3   3.11227  3.77131  3.61213  2.63416  3.69905  3.93945  4.16964  3.51746  3.20787  3.18502  4.09365  2.84275  4.38254  3.54968  3.56612  3.26049  3.36589  3.27179  5.19634  0.91197      3 y - - -
          2.68618  4.42225  2.77519  2.73123  3.46354  2.40513  3.72494  3.29354  2.67741  2.69355  4.24690  2.90347  2.73739  3.18146  2.89801  2.37887  2.77519  2.98518  4.58477  3.61503
          0.03845  4.97412  3.48002  0.61958  0.77255  0.62964  0.76096
      4   3.19130  4.71418  4.42168  3.89075  2.54379  4.18989  4.21971  3.19516  3.79517  2.87768  3.85294  4.08654  4.58189  4.00965  4.01434  1.16295  3.43863  2.48375  4.71662  1.78464      4 s - - -
          2.68618  4.42225  2.77519  2.73123  3.46354  2.40513  3.72494  3.29354  2.67741  2.69355  4.24690  2.90347  2.73739  3.18146  2.89801  2.37887  2.77519  2.98518  4.58477  3.61503
          0.01062  4.94629  5.66864  0.61958  0.77255  0.63773  0.75182
      5   2.94835  5.29397  3.19745  2.68201  4.60249  2.99939  1.52022  4.04781  2.32857  3.58528  3.98489  2.93577  2.19613  3.03680  3.07992  2.94002  3.18109  3.67231  5.76085  4.39896      5 h - - -
          2.68618  4.42225  2.77519  2.73123  3.46354  2.40513  3.72494  3.29354  2.67741  2.69355  4.24690  2.90347  2.73739  3.18146  2.89801  2.37887  2.77519  2.98518  4.58477  3.61503
          0.01048  4.95927  5.68161  0.61958  0.77255  0.66413  0.72303
      6   2.89303  5.39491  2.66109  2.05585  4.73227  3.64488  3.62240  4.21584  2.59584  2.92438  4.43918  2.07903  4.05016  1.69226  3.09050  2.68849  3.07028  3.78174  5.83032  4.30243      6 q - - -
          2.68618  4.42225  2.77519  2.73123  3.46354  2.40513  3.72494  3.29354  2.67741  2.69355  4.24690  2.90347  2.73739  3.18146  2.89801  2.37887  2.77519  2.98518  4.58477  3.61503
          0.06873  4.95927  2.82344  0.61958  0.77255  0.54849  0.86233
      7   3.10868  4.48081  4.91041  4.31917  3.55988  4.31104  4.66127  1.90674  4.14021  1.27936  3.51357  4.40986  4.65212  4.31817  3.08657  3.62690  2.97551  1.52517  5.18657  4.01432      7 l - - -
          2.68618  4.42225  2.77519  2.73123  3.46354  2.40513  3.72494  3.29354  2.67741  2.69355  4.24690  2.90347  2.73739  3.18146  2.89801  2.37887  2.77519  2.98518  4.58477  3.61503
          0.01079  4.93073  5.65308  0.61958  0.77255  0.72590  0.66143
      8   3.92934  5.19074  5.78426  5.23838  3.63817  5.26239  5.66250  2.00557  5.06812  0.49278  3.39846  5.41681  5.40954  5.08486  5.08995  4.65542  3.33466  2.68141  5.80189  4.78935      8 L - - -
          2.68618  4.42225  2.77519  2.73123  3.46354  2.40513  3.72494  3.29354  2.67741  2.69355  4.24690  2.90347  2.73739  3.18146  2.89801  2.37887  2.77519  2.98518  4.58477  3.61503
          0.01079  4.93073  5.65308  0.61958  0.77255  0.50565  0.92411
      9   1.55919  5.25180  2.72693  2.64079  4.55509  3.67539  3.88788  4.00342  2.65273  3.54730  3.68881  3.05428  4.07807  1.90946  3.13332  2.88371  2.36035  3.62330  5.73341  4.35850      9 a - - -
          2.68618  4.42225  2.77519  2.73123  3.46354  2.40513  3.72494  3.29354  2.67741  2.69355  4.24690  2.90347  2.73739  3.18146  2.89801  2.37887  2.77519  2.98518  4.58477  3.61503
          0.01020  4.98675  5.70909  0.61958  0.77255  0.59895  0.79715
     10   3.23888  5.60996  3.51551  2.92042  5.02784  3.93690  3.83100  4.43973  2.15116  3.87211  4.66462  2.17680  4.31391  2.81103  1.07470  2.56117  3.43720  4.04688  5.93908  4.65193     10 r - - -
          2.68618  4.42225  2.77519  2.73123  3.46354  2.40513  3.72494  3.29354  2.67741  2.69355  4.24690  2.90347  2.73739  3.18146  2.89801  2.37887  2.77519  2.98518  4.58477  3.61503
          0.01020  4.98675  5.70909  0.61958  0.77255  0.59895  0.79715
     11   2.97883  5.45387  2.52798  2.64501  4.80010  3.71576  2.02903  4.27278  1.41890  3.31885  4.50094  3.18546  4.11899  2.38721  3.02686  2.94047  3.20622  3.84853  5.86756  4.47987     11 k - - -
          2.68618  4.42225  2.77519  2.73123  3.46354  2.40513  3.72494  3.29354  2.67741  2.69355  4.24690  2.90347  2.73739  3.18146  2.89801  2.37887  2.77519  2.98518  4.58477  3.61503
          0.01020  4.98675  5.70909  0.61958  0.77255  0.59895  0.79715
     12   1.67919  4.98078  3.34832  2.68079  4.19637  3.73479  3.95030  3.23861  2.77948  3.23091  4.06378  3.29757  4.12555  2.13668  3.22754  2.74400  2.02591  3.30055  5.50622  3.24824     12 a - - -
          2.68618  4.42225  2.77519  2.73123  3.46354  2.40513  3.72494  3.29354  2.67741  2.69355  4.24690  2.90347  2.73739  3.18146  2.89801  2.37887  2.77519  2.98518  4.58477  3.61503
          0.01020  4.98675  5.70909  0.61958  0.77255  0.59895  0.79715
     13   2.79248  5.33941  2.89209  2.59507  4.65758  2.19559  3.15190  4.12610  2.33779  3.63347  4.38926  2.71612  1.91065  2.96967  3.10237  2.79087  3.12473  3.71605  5.78854  3.08629     13 p - - -
          2.68618  4.42225  2.77519  2.73123  3.46354  2.40513  3.72494  3.29354  2.67741  2.69355  4.24690  2.90347  2.73739  3.18146  2.89801  2.37887  2.77519  2.98518  4.58477  3.61503
          0.47711  4.98675  0.98725  0.61958  0.77255  0.59895  0.79715
     14   2.69953  1.86708  3.71216  3.17704  3.68397  1.90475  4.05900  3.08992  3.05058  2.80157  3.69567  3.51648  4.08533  3.40371  2.91950  2.92116  2.98957  2.83761  5.12698  3.21859     14 c - - -
          2.68618  4.42225  2.77519  2.73123  3.46354  2.40513  3.72494  3.29354  2.67741  2.69355  4.24690  2.90347  2.73739  3.18146  2.89801  2.37887  2.77519  2.98518  4.58477  3.61503
          0.01621  4.52585  5.24819  0.61958  0.77255  0.26786  1.44824
     15   3.09538  4.47049  4.95468  4.34876  1.94687  4.26946  4.58976  2.35773  4.15801  1.16090  3.39278  4.39612  4.60622  3.55314  3.81938  3.58164  3.32482  1.99340  5.06608  3.90543     15 l - - -
          2.68618  4.42225  2.77519  2.73123  3.46354  2.40513  3.72494  3.29354  2.67741  2.69355  4.24690  2.90347  2.73739  3.18146  2.89801  2.37887  2.77519  2.98518  4.58477  3.61503
          0.01020  4.98675  5.70909  0.61958  0.77255  0.59895  0.79715
     16   1.05163  3.45154  4.77836  4.43596  5.10873  1.22429  5.22939  4.54755  4.36488  4.24046  5.03878  4.23029  4.36844  4.57618  4.56984  2.36825  2.51450  3.89225  6.47683  5.34679     16 a - - -
          2.68618  4.42225  2.77519  2.73123  3.46354  2.40513  3.72494  3.29354  2.67741  2.69355  4.24690  2.90347  2.73739  3.18146  2.89801  2.37887  2.77519  2.98518  4.58477  3.61503
          0.01020  4.98675  5.70909  0.61958  0.77255  0.59895  0.79715
     17   2.97830  5.18052  3.38084  2.83570  4.51332  3.76486  3.99505  3.65190  2.69629  3.50746  4.32065  3.33531  4.18250  1.63821  2.83472  2.76783  1.38022  3.58350  5.71802  4.39908     17 t - - -
          2.68618  4.42225  2.77519  2.73123  3.46354  2.40513  3.72494  3.29354  2.67741  2.69355  4.24690  2.90347  2.73739  3.18146  2.89801  2.37887  2.77519  2.98518  4.58477  3.61503
          0.05107  4.98675  3.14741  0.61958  0.77255  0.59895  0.79715
     18   3.59088  4.85400  5.58011  5.09737  4.20982  5.03299  5.70831  0.76364  4.99601  2.76538  4.00320  5.21408  3.75211  5.23851  5.13745  4.43837  3.85920  1.22493  6.14554  4.93277     18 i - - -
          2.68618  4.42225  2.77519  2.73123  3.46354  2.40513  3.72494  3.29354  2.67741  2.69355  4.24690  2.90347  2.73739  3.18146  2.89801  2.37887  2.77519  2.98518  4.58477  3.61503
          0.01062  4.94629  5.66864  0.61958  0.77255  0.69291  0.69338
     19   5.47159  6.37383  5.88665  5.88002  4.43097  5.12872  5.69101  5.75226  5.73676  4.92020  6.29587  5.93140  5.72849  6.04407  5.64382  5.68436  5.83888  5.63807  0.08575  4.40098     19 W - - -
          2.68618  4.42225  2.77519  2.73123  3.46354  2.40513  3.72494  3.29354  2.67741  2.69355  4.24690  2.90347  2.73739  3.18146  2.89801  2.37887  2.77519  2.98518  4.58477  3.61503
          0.01062  4.94629  5.66864  0.61958  0.77255  0.41727  1.07542
     20   4.47817  5.64059  6.34110  5.77744  3.58543  5.87742  6.11163  2.86281  5.59788  0.65602  1.23672  6.05719  5.76960  5.37829  5.49714  5.33201  4.66654  3.22471  5.92617  5.02353     20 L - - -
          2.68618  4.42225  2.77519  2.73123  3.46354  2.40513  3.72494  3.29354  2.67741  2.69355  4.24690  2.90347  2.73739  3.18146  2.89801  2.37887  2.77519  2.98518  4.58477  3.61503
          0.00989  5.01681  5.73916  0.61958  0.77255  0.52007  0.90258
     21   0.94180  4.75132  5.00651  4.50427  3.99633  4.36669  5.08186  2.57603  4.37653  2.00554  3.88960  4.60411  4.84712  4.60333  4.53731  3.74929  3.58836  1.61502  5.71480  4.53157     21 a - - -
          2.68618  4.42225  2.77519  2.73123  3.46354  2.40513  3.72494  3.29354  2.67741  2.69355  4.24690  2.90347  2.73739  3.18146  2.89801  2.37887  2.77519  2.98518  4.58477  3.61503
          0.00989  5.01681  5.73916  0.61958  0.77255  0.52007  0.90258
     22   0.55523  4.79574  4.77929  4.64456  5.44894  3.58593  5.48365  4.90815  4.67888  4.62247  5.39991  4.33610  4.43750  4.85293  4.81745  1.43137  3.44537  4.10765  6.79533  5.69884     22 A - - -
          2.68618  4.42225  2.77519  2.73123  3.46354  2.40513  3.72494  3.29354  2.67741  2.69355  4.24690  2.90347  2.73739  3.18146  2.89801  2.37887  2.77519  2.98518  4.58477  3.61503
          0.00989  5.01681  5.73916  0.61958  0.77255  0.52007  0.90258
     23   2.27339  4.77926  4.74655  4.55490  5.31315  3.58863  5.38877  4.71456  4.54575  4.45129  5.24858  4.30054  4.42495  4.75026  4.70773  2.39401  0.44939  4.00482  6.67434  5.56514     23 T - - -
          2.68618  4.42225  2.77519  2.73123  3.46354  2.40513  3.72494  3.29354  2.67741  2.69355  4.24690  2.90347  2.73739  3.18146  2.89801  2.37887  2.77519  2.98518  4.58477  3.61503
          0.00989  5.01681  5.73916  0.61958  0.77255  0.52007  0.90258
     24   3.01122  4.43064  4.68232  4.08475  2.64114  4.15158  4.46540  2.78321  3.92318  1.55449  1.95352  4.21114  4.50563  4.10379  2.11877  3.45165  2.83521  2.31143  5.03637  3.86386     24 l - - -
          2.68618  4.42225  2.77519  2.73123  3.46354  2.40513  3.72494  3.29354  2.67741  2.69355  4.24690  2.90347  2.73739  3.18146  2.89801  2.37887  2.77519  2.98518  4.58477  3.61503
          0.00989  5.01681  5.73916  0.61958  0.77255  0.52007  0.90258
     25   3.38452  5.55381  3.33293  3.07251  4.89581  1.07496  1.47138  4.48876  2.93985  4.01425  4.87057  3.55836  4.47394  3.27483  3.04386  3.39483  3.66747  4.11251  6.07206  4.72326     25 g - - -
          2.68618  4.42225  2.77519  2.73123  3.46354  2.40513  3.72494  3.29354  2.67741  2.69355  4.24690  2.90347  2.73739  3.18146  2.89801  2.37887  2.77519  2.98518  4.58477  3.61503
          0.00989  5.01681  5.73916  0.61958  0.77255  0.46489  0.98941
     26   1.49423  4.03824  3.67719  3.12970  4.12928  3.76528  4.18459  3.51107  3.10390  2.29898  4.05098  2.87607  3.16819  3.42693  3.50613  1.72845  3.09490  3.22311  5.51111  4.24811     26 a - - -
          2.68618  4.42225  2.77519  2.73123  3.46354  2.40513  3.72494  3.29354  2.67741  2.69355  4.24690  2.90347  2.73739  3.18146  2.89801  2.37887  2.77519  2.98518  4.58477  3.61503
          0.00977  5.02891  5.75126  0.61958  0.77255  0.48576  0.95510
     27   3.53288  5.79423  3.91113  3.22400  5.30766  4.17091  4.10570  4.65620  1.16332  4.03675  4.86682  2.82191  4.52559  3.22041  1.19909  2.75876  3.69802  4.29021  6.04492  4.85275     27 k - - -
          2.68618  4.42225  2.77519  2.73123  3.46354  2.40513  3.72494  3.29354  2.67741  2.69355  4.24690  2.90347  2.73739  3.18146  2.89801  2.37887  2.77519  2.98518  4.58477  3.61503
          0.00977  5.02891  5.75126  0.61958  0.77255  0.48576  0.95510
     28   3.88105  5.09167  5.94281  5.41506  3.93897  5.38463  5.88317  0.99492  5.31016  1.41634  2.79189  5.55060  5.53983  5.36482  5.34812  4.78441  4.11730  1.56241  6.05853  4.98462     28 i - - -
          2.68618  4.42225  2.77519  2.73123  3.46354  2.40513  3.72494  3.29354  2.67741  2.69355  4.24690  2.90347  2.73739  3.18146  2.89801  2.37887  2.77519  2.98518  4.58477  3.61503
          0.00977  5.02891  5.75126  0.61958  0.77255  0.48576  0.95510
     29   2.85268  5.18979  3.24911  2.69582  4.46166  3.71074  3.57635  3.89353  2.17323  3.46569  4.13847  1.69812  4.10480  3.04461  3.15193  2.26980  2.71309  2.21789  5.67794  4.32354     29 n - - -
          2.68618  4.42225  2.77519  2.73123  3.46354  2.40513  3.72494  3.29354  2.67741  2.69355  4.24690  2.90347  2.73739  3.18146  2.89801  2.37887  2.77519  2.98518  4.58477  3.61503
          0.00977  5.02891  5.75126  0.61958  0.77255  0.48576  0.95510
     30   4.16042  6.10612  4.97433  3.86544  5.83171  4.60657  4.26867  5.02080  1.12661  4.28687  5.20554  4.11519  4.89726  3.39394  0.74968  4.12208  4.21037  4.73503  6.17811  5.18029     30 r - - -
          2.68618  4.42225  2.77519  2.73123  3.46354  2.40513  3.72494  3.29354  2.67741  2.69355  4.24690  2.90347  2.73739  3.18146  2.89801  2.37887  2.77519  2.98518  4.58477  3.61503
          0.00977  5.02891  5.75126  0.61958  0.77255  0.48576  0.95510
     31   4.08558  6.07013  4.84533  3.79188  5.77979  4.56008  4.24014  4.97586  0.92308  4.25310  5.16213  4.06072  4.85514  3.36371  0.95676  3.83617  4.14880  4.68135  6.15821  5.14189     31 k - - -
          2.68618  4.42225  2.77519  2.73123  3.46354  2.40513  3.72494  3.29354  2.67741  2.69355  4.24690  2.90347  2.73739  3.18146  2.89801  2.37887  2.77519  2.98518  4.58477  3.61503
          0.00977  5.02891  5.75126  0.61958  0.77255  0.48576  0.95510
     32   2.06913  5.44332  2.69280  1.71107  4.78760  3.68212  3.88228  4.27242  1.62238  3.74593  4.48679  2.99515  4.08699  2.93361  2.70188  2.89294  3.16589  3.83407  5.87282  4.46234     32 k - - -
          2.68618  4.42225  2.77519  2.73123  3.46354  2.40513  3.72494  3.29354  2.67741  2.69355  4.24690  2.90347  2.73739  3.18146  2.89801  2.37887  2.77519  2.98518  4.58477  3.61503
          0.00977  5.02891  5.75126  0.61958  0.77255  0.48576  0.95510
     33   3.70792  5.00324  5.56003  4.99756  3.44513  4.94298  5.07189  1.40415  4.81070  1.04256  3.50233  5.04054  5.17593  4.84665  4.81368  4.28802  3.93002  2.80751  5.31977  1.89890     33 l - - -
          2.68618  4.42225  2.77519  2.73123  3.46354  2.40513  3.72494  3.29354  2.67741  2.69355  4.24690  2.90347  2.73739  3.18146  2.89801  2.37887  2.77519  2.98518  4.58477  3.61503
          0.00977  5.02891  5.75126  0.61958  0.77255  0.48576  0.95510
     34   2.89981  5.21708  2.07853  2.67193  4.49040  3.70148  3.90241  3.92771  2.67565  2.19521  4.09013  2.43281  4.09583  2.12378  3.15242  2.62583  3.13160  2.61302  5.69603  4.33272     34 d - - -
          2.68618  4.42225  2.77519  2.73123  3.46354  2.40513  3.72494  3.29354  2.67741  2.69355  4.24690  2.90347  2.73739  3.18146  2.89801  2.37887  2.77519  2.98518  4.58477  3.61503
          0.00977  5.02891  5.75126  0.61958  0.77255  0.48576  0.95510
     35   2.95280  5.46412  2.79769  2.12758  4.81210  3.29582  3.89239  4.29638  1.24557  3.76572  4.50771  2.56646  4.10013  2.67099  2.67805  2.91027  3.18426  3.85708  5.88854  4.48015     35 k - - -
          2.68618  4.42225  2.77519  2.73123  3.46354  2.40513  3.72494  3.29354  2.67741  2.69355  4.24690  2.90347  2.73739  3.18146  2.89801  2.37887  2.77519  2.98518  4.58477  3.61503
          0.00977  5.02891  5.75126  0.61958  0.77255  0.48576  0.95510
     36   3.93846  5.13223  6.00687  5.50345  4.02582  5.50127  6.06900  1.99476  5.41733  1.08208  3.76238  5.66692  5.63984  5.49622  5.48321  4.92402  4.18060  0.92773  6.20832  5.12514     36 v - - -
          2.68618  4.42225  2.77519  2.73123  3.46354  2.40513  3.72494  3.29354  2.67741  2.69355  4.24690  2.90347  2.73739  3.18146  2.89801  2.37887  2.77519  2.98518  4.58477  3.61503
          0.00977  5.02891  5.75126  0.61958  0.77255  0.48576  0.95510
     37   3.58141  6.15387  1.66002  2.73632  5.59237  3.82594  4.45589  5.15893  3.53014  4.62413  5.47525  0.84154  4.48514  3.62684  4.16502  2.22268  3.90445  4.66500  6.76486  5.21855     37 n - - -
          2.68618  4.42225  2.77519  2.73123  3.46354  2.40513  3.72494  3.29354  2.67741  2.69355  4.24690  2.90347  2.73739  3.18146  2.89801  2.37887  2.77519  2.98518  4.58477  3.61503
          0.00977  5.02891  5.75126  0.61958  0.77255  0.48576  0.95510
     38   3.88746  5.05233  6.04377  5.60746  4.46633  5.61558  6.48520  0.86756  5.58735  2.55818  4.16093  5.78433  5.78976  5.85908  5.77449  5.08462  4.14924  0.93099  6.70347  5.47353     38 i - - -
          2.68618  4.42225  2.77519  2.73123  3.46354  2.40513  3.72494  3.29354  2.67741  2.69355  4.24690  2.90347  2.73739  3.18146  2.89801  2.37887  2.77519  2.98518  4.58477  3.61503
          0.00977  5.02891  5.75126  0.61958  0.77255  0.48576  0.95510
     39   2.83630  4.58046  3.94832  3.28107  3.71168  3.94408  4.20379  1.53431  3.26377  2.78398  3.68923  3.73733  2.75184  3.08549  2.40747  3.20414  3.16740  1.93811  5.17472  3.95613     39 i - - -
          2.68618  4.42225  2.77519  2.73123  3.46354  2.40513  3.72494  3.29354  2.67741  2.69355  4.24690  2.90347  2.73739  3.18146  2.89801  2.37887  2.77519  2.98518  4.58477  3.61503
          0.00977  5.02891  5.75126  0.61958  0.77255  0.48576  0.95510
     40   3.34902  5.69471  3.66310  3.03154  5.14147  4.03183  3.03565  4.53437  0.79518  3.94529  4.74790  2.89249  4.39763  2.55722  2.51711  3.31121  3.31850  4.14811  5.98907  4.73267     40 k - - -
          2.68618  4.42225  2.77519  2.73123  3.46354  2.40513  3.72494  3.29354  2.67741  2.69355  4.24690  2.90347  2.73739  3.18146  2.89801  2.37887  2.77519  2.98518  4.58477  3.61503
          0.00977  5.02891  5.75126  0.61958  0.77255  0.48576  0.95510
     41   1.66751  4.68438  4.82041  4.34173  4.09806  4.12013  4.96382  1.21916  4.22987  2.98798  4.02658  4.41680  4.67807  4.46859  4.40979  3.51405  1.63153  2.54828  5.70554  4.51564     41 i - - -
          2.68618  4.42225  2.77519  2.73123  3.46354  2.40513  3.72494  3.29354  2.67741  2.69355  4.24690  2.90347  2.73739  3.18146  2.89801  2.37887  2.77519  2.98518  4.58477  3.61503
          0.00977  5.02891  5.75126  0.61958  0.77255  0.48576  0.95510
     42   4.49011  0.08210  5.93399  5.95190  5.96923  4.74846  6.42017  5.55430  5.90161  5.26871  6.44928  5.79003  5.49071  6.19076  5.79199  4.75447  5.03236  5.15734  6.92720  6.21102     42 C - - -
          2.68618  4.42225  2.77519  2.73123  3.46354  2.40513  3.72494  3.29354  2.67741  2.69355  4.24690  2.90347  2.73739  3.18146  2.89801  2.37887  2.77519  2.98518  4.58477  3.61503
          0.00977  5.02891  5.75126  0.61958  0.77255  0.48576  0.95510
     43   3.90437  6.61836  2.22576  0.39115  5.91141  3.93157  4.61997  5.53643  3.81736  4.96805  5.90244  3.39129  4.63457  3.81383  4.53000  3.71954  4.23109  5.05149  7.05798  5.47347     43 E - - -
          2.68618  4.42225  2.77519  2.73123  3.46354  2.40513  3.72494  3.29354  2.67741  2.69355  4.24690  2.90347  2.73739  3.18146  2.89801  2.37887  2.77519  2.98518  4.58477  3.61503
          0.00977  5.02891  5.75126  0.61958  0.77255  0.48576  0.95510
     44   3.03247  5.37161  3.14440  1.04867  4.69078  3.74548  4.01610  4.11303  2.79073  3.67750  4.47504  3.25865  4.18841  2.78619  3.25873  3.02263  2.10362  2.99276  5.87616  4.50269     44 e - - -
          2.68618  4.42225  2.77519  2.73123  3.46354  2.40513  3.72494  3.29354  2.67741  2.69355  4.24690  2.90347  2.73739  3.18146  2.89801  2.37887  2.77519  2.98518  4.58477  3.61503
          0.00977  5.02891  5.75126  0.61958  0.77255  0.48576  0.95510
     45   4.02786  5.21735  6.02486  5.58158  4.08063  5.57132  6.20037  0.43467  5.45263  2.06219  3.84787  5.76148  5.73325  5.60700  5.54712  5.05393  4.28433  2.24612  6.30566  5.14398     45 I - - -
          2.68618  4.42225  2.77519  2.73123  3.46354  2.40513  3.72494  3.29354  2.67741  2.69355  4.24690  2.90347  2.73739  3.18146  2.89801  2.37887  2.77519  2.98518  4.58477  3.61503
          0.00977  5.02891  5.75126  0.61958  0.77255  0.48576  0.95510
     46   2.70962  4.85993  4.73143  4.18230  3.66003  4.45439  4.80202  2.80299  3.97127  0.62102  3.53345  4.43422  4.80235  3.05356  4.15537  3.77998  3.62159  2.82011  5.44130  4.30360     46 L - - -
          2.68618  4.42225  2.77519  2.73123  3.46354  2.40513  3.72494  3.29354  2.67741  2.69355  4.24690  2.90347  2.73739  3.18146  2.89801  2.37887  2.77519  2.98518  4.58477  3.61503
          0.00977  5.02891  5.75126  0.61958  0.77255  0.48576  0.95510
     47   3.11540  5.60528  2.94952  2.67557  4.94742  3.75942  4.01802  4.42507  2.45652  3.90202  4.66991  1.07586  4.21202  2.19121  3.12545  2.55040  3.35336  3.99956  6.03163  4.62563     47 n - - -
          2.68702  4.42313  2.77608  2.73173  3.46371  2.40601  3.72583  3.29430  2.67825  2.69285  4.24622  2.90394  2.73598  3.17935  2.89752  2.37968  2.77608  2.98138  4.58565  3.61288
          0.29329  1.38224  5.75126  2.03350  0.14027  0.48576  0.95510
     48   3.09484  5.33084  2.52702  3.15971  5.29702  3.74054  4.67672  4.74427  3.70337  4.36350  5.20043  3.61860  0.59810  3.88285  4.18842  3.27852  2.71754  4.20900  6.56546  5.20922     58 P - - -
          2.68618  4.42225  2.77519  2.73123  3.46354  2.40513  3.72494  3.29354  2.67741  2.69355  4.24690  2.90347  2.73739  3.18146  2.89801  2.37887  2.77519  2.98518  4.58477  3.61503
          0.06395  5.02891  2.89309  0.61958  0.77255  0.48576  0.95510
     49   2.66269  5.13407  3.39264  2.97022  4.81040  1.38759  4.21492  4.25966  2.99900  3.82432  4.61332  3.43433  4.21759  2.69921  3.16007  1.41482  3.28298  3.80721  6.00923  4.67665     59 g - - -
          2.68618  4.42225  2.77519  2.73123  3.46354  2.40513  3.72494  3.29354  2.67741  2.69355  4.24690  2.90347  2.73739  3.18146  2.89801  2.37887  2.77519  2.98518  4.58477  3.61503
          0.01031  4.97527  5.69762  0.61958  0.77255  0.62690  0.76409
     50   1.82464  4.57325  5.05788  4.48137  3.70305  4.46099  4.85030  2.07007  4.32433  1.70062  3.63441  4.57263  4.79826  4.22917  4.41215  3.78732  3.46088  1.20697  5.36408  4.18656     60 v - - -
          2.68618  4.42225  2.77519  2.73123  3.46354  2.40513  3.72494  3.29354  2.67741  2.69355  4.24690  2.90347  2.73739  3.18146  2.89801  2.37887  2.77519  2.98518  4.58477  3.61503
          0.01031  4.97527  5.69762  0.61958  0.77255  0.62690  0.76409
     51   3.13259  5.03187  4.45712  4.38212  5.41731  3.77825  5.40853  4.85162  4.45900  4.55942  5.45863  4.36094  0.35967  4.76555  4.64093  3.33072  2.58257  4.21318  6.70765  5.60786     61 P - - -
          2.68642  4.42249  2.77544  2.73148  3.46378  2.40537  3.72519  3.29378  2.67765  2.69379  4.24714  2.90371  2.73638  3.18171  2.89529  2.37911  2.77544  2.98543  4.58501  3.61527
          0.23965  1.56187  5.69762  1.03593  0.43835  0.40665  1.09624
     52   3.98244  5.23041  5.92791  5.33668  1.59889  5.29962  5.55739  1.72893  5.17717  1.68651  1.27604  5.45608  5.41085  5.08515  5.12272  4.66424  4.19019  2.96926  5.66482  4.61768     65 m - - -
          2.68618  4.42225  2.77519  2.73123  3.46354  2.40513  3.72494  3.29354  2.67741  2.69355  4.24690  2.90347  2.73739  3.18146  2.89801  2.37887  2.77519  2.98518  4.58477  3.61503
          0.00977  5.02891  5.75126  0.61958  0.77255  0.48576  0.95510
     53   0.70980  4.81036  4.59325  4.33980  5.34317  3.59318  5.27667  4.80875  4.36695  4.48266  5.25709  4.22140  2.88061  4.58636  4.60099  1.36257  3.41877  4.06221  6.67092  5.53446     66 a - - -
          2.68618  4.42225  2.77519  2.73123  3.46354  2.40513  3.72494  3.29354  2.67741  2.69355  4.24690  2.90347  2.73739  3.18146  2.89801  2.37887  2.77519  2.98518  4.58477  3.61503
          0.00977  5.02891  5.75126  0.61958  0.77255  0.48576  0.95510
     54   4.72494  5.90947  6.01963  5.76753  4.02645  5.44058  6.14174  3.35517  5.58737  0.17369  3.87169  5.98729  5.76272  5.63776  5.53554  5.37016  4.99531  3.65591  6.15974  5.12032     67 L - - -
          2.68618  4.42225  2.77519  2.73123  3.46354  2.40513  3.72494  3.29354  2.67741  2.69355  4.24690  2.90347  2.73739  3.18146  2.89801  2.37887  2.77519  2.98518  4.58477  3.61503
          0.00977  5.02891  5.75126  0.61958  0.77255  0.48576  0.95510
     55   4.09347  5.83212  4.74766  4.05272  3.77258  4.63218  4.36506  4.61823  2.91807  3.98842  5.04118  4.29184  5.01160  3.82602  0.60308  4.12794  4.26777  4.39807  5.25863  1.69771     68 R - - -
          2.68618  4.42225  2.77519  2.73123  3.46354  2.40513  3.72494  3.29354  2.67741  2.69355  4.24690  2.90347  2.73739  3.18146  2.89801  2.37887  2.77519  2.98518  4.58477  3.61503
          0.00977  5.02891  5.75126  0.61958  0.77255  0.48576  0.95510
     56   3.27673  4.68301  4.84485  4.28303  3.25781  4.37980  3.14779  2.98055  4.08326  0.73544  3.61808  4.38135  4.72067  4.27331  4.18993  3.69074  3.50583  2.42799  4.90176  2.77239     69 l - - -
          2.68618  4.42225  2.77519  2.73123  3.46354  2.40513  3.72494  3.29354  2.67741  2.69355  4.24690  2.90347  2.73739  3.18146  2.89801  2.37887  2.77519  2.98518  4.58477  3.61503
          0.00977  5.02891  5.75126  0.61958  0.77255  0.48576  0.95510
     57   2.94659  5.03040  3.48415  2.97173  4.41665  3.75052  4.12803  2.98704  2.93367  3.44444  4.28068  3.44201  4.21911  2.08036  3.35412  1.08578  2.69898  3.47310  5.71204  4.40759     70 s - - -
          2.68618  4.42225  2.77519  2.73123  3.46354  2.40513  3.72494  3.29354  2.67741  2.69355  4.24690  2.90347  2.73739  3.18146  2.89801  2.37887  2.77519  2.98518  4.58477  3.61503
          0.00977  5.02891  5.75126  0.61958  0.77255  0.48576  0.95510
     58   1.48233  4.80511  4.72338  4.59839  5.52625  0.69095  5.48970  5.01858  4.69560  4.69802  5.45124  4.32041  4.43636  4.84476  4.85035  2.16312  3.44740  4.16099  6.85530  5.76989     71 G - - -
          2.68618  4.42225  2.77519  2.73123  3.46354  2.40513  3.72494  3.29354  2.67741  2.69355  4.24690  2.90347  2.73739  3.18146  2.89801  2.37887  2.77519  2.98518  4.58477  3.61503
          0.00977  5.02891  5.75126  0.61958  0.77255  0.48576  0.95510
     59   2.98531  5.05187  3.37978  2.89728  4.29775  3.79400  4.06569  1.61100  2.88475  3.33446  4.18061  2.44766  4.22013  1.81856  3.30649  2.26707  3.23131  3.38836  5.61204  4.30646     72 i - - -
          2.68618  4.42225  2.77519  2.73123  3.46354  2.40513  3.72494  3.29354  2.67741  2.69355  4.24690  2.90347  2.73739  3.18146  2.89801  2.37887  2.77519  2.98518  4.58477  3.61503
          0.00977  5.02891  5.75126  0.61958  0.77255  0.48576  0.95510
     60   4.72494  5.90947  6.01963  5.76753  4.02645  5.44058  6.14174  3.35517  5.58737  0.17369  3.87169  5.98729  5.76272  5.63776  5.53554  5.37016  4.99531  3.65591  6.15974  5.12032     73 L - - -
          2.68618  4.42225  2.77519  2.73123  3.46354  2.40513  3.72494  3.29354  2.67741  2.69355  4.24690  2.90347  2.73739  3.18146  2.89801  2.37887  2.77519  2.98518  4.58477  3.61503
          0.00977  5.02891  5.75126  0.61958  0.77255  0.48576  0.95510
     61   3.68883  5.13424  4.96451  4.39166  3.62283  4.79391  5.02815  2.94525  4.11718  1.17595  1.33388  4.69641  5.04564  1.95599  4.29576  4.11608  3.90563  3.09582  5.57706  4.48507     74 l - - -
          2.68618  4.42225  2.77519  2.73123  3.46354  2.40513  3.72494  3.29354  2.67741  2.69355  4.24690  2.90347  2.73739  3.18146  2.89801  2.37887  2.77519  2.98518  4.58477  3.61503
          0.00977  5.02891  5.75126  0.61958  0.77255  0.48576  0.95510
     62   3.20890  4.72639  4.50579  4.04043  3.38856  1.44208  4.43714  1.78608  3.92669  2.90057  3.89485  4.20799  4.63814  4.16673  4.11062  3.54445  3.48149  2.93719  4.97858  1.60234     75 g - - -
          2.68618  4.42225  2.77519  2.73123  3.46354  2.40513  3.72494  3.29354  2.67741  2.69355  4.24690  2.90347  2.73739  3.18146  2.89801  2.37887  2.77519  2.98518  4.58477  3.61503
          0.00977  5.02891  5.75126  0.61958  0.77255  0.48576  0.95510
     63   4.56495  6.09524  5.41521  5.46925  6.36688  0.06973  6.36662  6.36269  5.76194  5.78614  6.85693  5.58499  5.48379  6.00511  5.75918  4.78361  5.10752  5.69889  7.05475  6.54287     76 G - - -
          2.68618  4.42225  2.77519  2.73123  3.46354  2.40513  3.72494  3.29354  2.67741  2.69355  4.24690  2.90347  2.73739  3.18146  2.89801  2.37887  2.77519  2.98518  4.58477  3.61503
          0.00977  5.02891  5.75126  0.61958  0.77255  0.48576  0.95510
     64   3.77861  5.07728  5.77303  5.43193  4.45652  5.11049  6.19164  2.21475  5.31993  2.91375  4.24926  5.48660  5.54347  5.63600  5.47763  4.61906  4.10437  0.33902  6.56880  5.28117     77 V - - -
          2.68618  4.42225  2.77519  2.73123  3.46354  2.40513  3.72494  3.29354  2.67741  2.69355  4.24690  2.90347  2.73739  3.18146  2.89801  2.37887  2.77519  2.98518  4.58477  3.61503
          0.00977  5.02891  5.75126  0.61958  0.77255  0.48576  0.95510
     65   3.15466  4.57955  4.87802  4.32436  3.81866  4.30956  4.80516  1.69661  4.19186  2.75715  3.77165  4.44254  4.71893  4.40216  4.33201  2.28417  2.14885  1.15793  5.41867  4.22598     78 v - - -
          2.68618  4.42225  2.77519  2.73123  3.46354  2.40513  3.72494  3.29354  2.67741  2.69355  4.24690  2.90347  2.73739  3.18146  2.89801  2.37887  2.77519  2.98518  4.58477  3.61503
          0.00977  5.02891  5.75126  0.61958  0.77255  0.48576  0.95510
     66   3.42478  4.88605  4.82980  4.20783  4.04531  4.53724  4.84214  1.11143  3.65108  2.77381  3.92738  4.45998  4.89392  4.22173  1.38326  3.88471  3.66834  2.12958  5.70549  4.51122     79 i - - -
          2.68618  4.42225  2.77519  2.73123  3.46354  2.40513  3.72494  3.29354  2.67741  2.69355  4.24690  2.90347  2.73739  3.18146  2.89801  2.37887  2.77519  2.98518  4.58477  3.61503
          0.00977  5.02891  5.75126  0.61958  0.77255  0.48576  0.95510
     67   3.62504  2.52902  5.74107  5.29184  4.37190  4.99418  5.90713  2.12740  5.18783  2.91666  4.15864  5.31975  5.39450  5.43273  5.31842  4.43197  3.92808  0.49319  6.33803  5.10789     80 V - - -
          2.68618  4.42225  2.77519  2.73123  3.46354  2.40513  3.72494  3.29354  2.67741  2.69355  4.24690  2.90347  2.73739  3.18146  2.89801  2.37887  2.77519  2.98518  4.58477  3.61503
          0.00977  5.02891  5.75126  0.61958  0.77255  0.48576  0.95510
     68   5.21588  6.06031  5.92997  5.93946  1.61739  5.58862  4.16203  4.73760  5.70772  3.82248  5.23942  5.09652  5.83760  5.29240  5.45963  5.02045  5.40417  4.71536  4.22840  0.39008     81 Y - - -
          2.68618  4.42225  2.77519  2.73123  3.46354  2.40513  3.72494  3.29354  2.67741  2.69355  4.24690  2.90347  2.73739  3.18146  2.89801  2.37887  2.77519  2.98518  4.58477  3.61503
          0.00977  5.02891  5.75126  0.61958  0.77255  0.48576  0.95510
     69   2.55334  4.79693  3.20888  1.41410  3.59275  3.69428  3.90228  3.98167  2.67022  3.53312  4.31306  2.75285  4.09311  3.02473  3.14966  1.79422  3.13451  3.60895  5.72550  4.17963     82 e - - -
          2.68618  4.42225  2.77519  2.73123  3.46354  2.40513  3.72494  3.29354  2.67741  2.69355  4.24690  2.90347  2.73739  3.18146  2.89801  2.37887  2.77519  2.98518  4.58477  3.61503
          0.00977  5.02891  5.75126  0.61958  0.77255  0.48576  0.95510
     70   3.84560  5.96893  4.39015  3.53112  5.57337  4.40193  3.79097  4.83950  1.95795  4.15948  5.03300  3.88325  4.71637  1.24542  1.06143  3.80484  3.95282  4.51505  6.10697  5.01556     83 r - - -
          2.68618  4.42225  2.77519  2.73123  3.46354  2.40513  3.72494  3.29354  2.67741  2.69355  4.24690  2.90347  2.73739  3.18146  2.89801  2.37887  2.77519  2.98518  4.58477  3.61503
          0.00977  5.02891  5.75126  0.61958  0.77255  0.48576  0.95510
     71   3.83499  5.98346  4.04105  3.44449  5.54369  4.33381  4.24250  4.87696  0.88839  4.21556  5.09705  3.83943  4.71244  1.22775  2.64245  3.79049  3.97707  4.54118  6.17147  5.04176     84 k - - -
          2.68618  4.42225  2.77519  2.73123  3.46354  2.40513  3.72494  3.29354  2.67741  2.69355  4.24690  2.90347  2.73739  3.18146  2.89801  2.37887  2.77519  2.98518  4.58477  3.61503
          0.00977  5.02891  5.75126  0.61958  0.77255  0.48576  0.95510
     72   3.15805  1.32882  5.25824  4.82774  4.25088  4.15135  5.27510  2.69683  4.66572  3.09401  4.16312  4.67024  4.77559  4.85782  4.74819  3.58595  2.27130  1.10867  5.90971  4.72915     85 v - - -
          2.68618  4.42225  2.77519  2.73123  3.46354  2.40513  3.72494  3.29354  2.67741  2.69355  4.24690  2.90347  2.73739  3.18146  2.89801  2.37887  2.77519  2.98518  4.58477  3.61503
          0.00977  5.02891  5.75126  0.61958  0.77255  0.48576  0.95510
     73   2.91056  5.39664  3.15688  2.33865  4.73636  3.04784  3.29886  4.21380  1.49523  3.69655  4.44054  3.15138  4.07513  2.00311  3.06996  2.42159  3.14077  3.09570  5.82965  4.42862     86 k - - -
          2.68618  4.42225  2.77519  2.73123  3.46354  2.40513  3.72494  3.29354  2.67741  2.69355  4.24690  2.90347  2.73739  3.18146  2.89801  2.37887  2.77519  2.98518  4.58477  3.61503
          0.00977  5.02891  5.75126  0.61958  0.77255  0.48576  0.95510
     74   3.88372  5.15723  5.56190  5.07669  2.46400  4.98610  4.63525  2.95893  4.89060  1.11841  3.72388  4.95472  5.23457  4.85002  4.85847  4.33031  4.10027  3.04589  4.80575  1.08415     87 y - - -
          2.68618  4.42225  2.77519  2.73123  3.46354  2.40513  3.72494  3.29354  2.67741  2.69355  4.24690  2.90347  2.73739  3.18146  2.89801  2.37887  2.77519  2.98518  4.58477  3.61503
          0.00977  5.02891  5.75126  0.61958  0.77255  0.48576  0.95510
     75   4.04676  5.23907  6.08040  5.55409  3.86546  5.56693  6.04217  2.09414  5.45227  0.68801  3.59914  5.73554  5.65126  5.43453  5.46695  4.98608  4.27686  1.41896  6.09215  5.07530     88 L - - -
          2.68618  4.42225  2.77519  2.73123  3.46354  2.40513  3.72494  3.29354  2.67741  2.69355  4.24690  2.90347  2.73739  3.18146  2.89801  2.37887  2.77519  2.98518  4.58477  3.61503
          0.00977  5.02891  5.75126  0.61958  0.77255  0.48576  0.95510
     76   3.33352  4.67671  5.21667  4.63199  2.48433  4.51224  4.68636  2.76917  4.43726  1.32613  3.41298  4.62806  4.82442  4.51664  4.44382  3.83444  3.56063  1.73308  5.04162  1.66294     89 l - - -
          2.68618  4.42225  2.77519  2.73123  3.46354  2.40513  3.72494  3.29354  2.67741  2.69355  4.24690  2.90347  2.73739  3.18146  2.89801  2.37887  2.77519  2.98518  4.58477  3.61503
          0.00977  5.02891  5.75126  0.61958  0.77255  0.48576  0.95510
     77   3.14907  5.70155  1.50356  1.62867  5.03216  2.93867  4.06045  4.53430  2.88897  4.00510  4.76821  2.65623  4.22085  3.17817  3.41771  2.59585  2.26889  4.08880  6.13931  4.69082     90 d - - -
          2.68618  4.42225  2.77519  2.73123  3.46354  2.40513  3.72494  3.29354  2.67741  2.69355  4.24690  2.90347  2.73739  3.18146  2.89801  2.37887  2.77519  2.98518  4.58477  3.61503
          0.00977  5.02891  5.75126  0.61958  0.77255  0.48576  0.95510
     78   4.68716  6.58464  0.12760  3.76048  6.22897  4.53527  5.48676  6.17644  4.82433  5.56911  6.67651  4.33700  5.24466  4.80165  5.38072  4.60170  5.07072  5.72253  7.07660  6.07159     91 D - - -
          2.68618  4.42225  2.77519  2.73123  3.46354  2.40513  3.72494  3.29354  2.67741  2.69355  4.24690  2.90347  2.73739  3.18146  2.89801  2.37887  2.77519  2.98518  4.58477  3.61503
          0.00977  5.02891  5.75126  0.61958  0.77255  0.48576  0.95510
     79   1.99527  4.86925  5.65085  5.14071  4.22022  5.10320  5.69141  1.41587  5.04141  2.35565  4.02535  5.25258  5.37980  5.26245  5.16577  4.48963  3.87809  0.91953  6.11562  4.90676     92 v - - -
          2.68618  4.42225  2.77519  2.73123  3.46354  2.40513  3.72494  3.29354  2.67741  2.69355  4.24690  2.90347  2.73739  3.18146  2.89801  2.37887  2.77519  2.98518  4.58477  3.61503
          0.00977  5.02891  5.75126  0.61958  0.77255  0.48576  0.95510
     80   2.93685  5.43573  3.10407  1.91114  4.77334  3.68140  3.58973  4.25604  2.63764  3.73775  4.48244  2.15816  4.09040  1.98970  3.13046  2.39236  2.06021  3.82324  5.87208  4.46149     93 e - - -
          2.68618  4.42225  2.77519  2.73123  3.46354  2.40513  3.72494  3.29354  2.67741  2.69355  4.24690  2.90347  2.73739  3.18146  2.89801  2.37887  2.77519  2.98518  4.58477  3.61503
          0.00977  5.02891  5.75126  0.61958  0.77255  0.48576  0.95510
     81   3.56835  5.79809  3.99475  3.27127  5.29813  4.20675  1.74010  4.64196  1.74610  4.02607  4.86400  3.69190  4.55074  3.22886  1.13416  2.77229  3.72469  4.28902  6.03242  4.85313     94 r - - -
          2.68618  4.42225  2.77519  2.73123  3.46354  2.40513  3.72494  3.29354  2.67741  2.69355  4.24690  2.90347  2.73739  3.18146  2.89801  2.37887  2.77519  2.98518  4.58477  3.61503
          0.00977  5.02891  5.75126  0.61958  0.77255  0.48576  0.95510
     82   3.51110  4.81818  5.46994  4.88195  2.62200  4.78723  5.14507  1.39448  4.70912  1.04214  3.49689  4.94114  5.05305  4.78249  4.72205  4.12591  2.85996  2.27668  5.49482  4.38095     95 l - - -
          2.68618  4.42225  2.77519  2.73123  3.46354  2.40513  3.72494  3.29354  2.67741  2.69355  4.24690  2.90347  2.73739  3.18146  2.89801  2.37887  2.77519  2.98518  4.58477  3.61503
          0.00977  5.02891  5.75126  0.61958  0.77255  0.48576  0.95510
     83   2.98854  4.65964  3.95565  3.36434  3.77209  3.97406  2.94309  3.13136  3.14990  1.11929  3.11806  3.73662  4.34526  3.05039  2.47603  3.23591  3.21493  2.75745  5.22791  4.00932     96 l - - -
          2.68618  4.42225  2.77519  2.73123  3.46354  2.40513  3.72494  3.29354  2.67741  2.69355  4.24690  2.90347  2.73739  3.18146  2.89801  2.37887  2.77519  2.98518  4.58477  3.61503
          0.00977  5.02891  5.75126  0.61958  0.77255  0.48576  0.95510
     84   2.64146  4.77815  2.83602  1.98598  3.94557  3.84122  4.07763  2.72420  3.00845  2.99704  2.89296  3.49211  4.22492  3.33192  3.41205  3.07071  2.61295  1.65371  5.34963  4.08623     97 v - - -
          2.68618  4.42225  2.77519  2.73123  3.46354  2.40513  3.72494  3.29354  2.67741  2.69355  4.24690  2.90347  2.73739  3.18146  2.89801  2.37887  2.77519  2.98518  4.58477  3.61503
          0.00977  5.02891  5.75126  0.61958  0.77255  0.48576  0.95510
     85   2.57355  5.43778  2.69770  1.57010  4.78160  3.67965  2.56305  4.26649  2.61437  3.74053  4.48096  3.14638  4.08341  2.37103  2.09135  2.88817  3.16062  3.82821  5.86789  4.45729     98 e - - -
          2.68618  4.42225  2.77519  2.73123  3.46354  2.40513  3.72494  3.29354  2.67741  2.69355  4.24690  2.90347  2.73739  3.18146  2.89801  2.37887  2.77519  2.98518  4.58477  3.61503
          0.00977  5.02891  5.75126  0.61958  0.77255  0.48576  0.95510
     86   4.25028  5.43148  6.23541  5.66224  3.65663  5.70230  6.01497  1.16253  5.53618  0.97838  1.86996  5.87612  5.67811  5.35758  5.45865  5.11402  4.45212  2.89174  5.93612  5.01146     99 l - - -
          2.68618  4.42225  2.77519  2.73123  3.46354  2.40513  3.72494  3.29354  2.67741  2.69355  4.24690  2.90347  2.73739  3.18146  2.89801  2.37887  2.77519  2.98518  4.58477  3.61503
          0.00977  5.02891  5.75126  0.61958  0.77255  0.48576  0.95510
     87   3.11068  5.53132  3.33806  2.78911  4.88391  3.83508  2.15396  4.34690  2.54753  3.80909  4.58291  1.53749  4.22700  2.06354  2.19156  3.07581  3.32654  3.94094  5.90373  4.32816    100 n - - -
          2.68618  4.42225  2.77519  2.73123  3.46354  2.40513  3.72494  3.29354  2.67741  2.69355  4.24690  2.90347  2.73739  3.18146  2.89801  2.37887  2.77519  2.98518  4.58477  3.61503
          0.00977  5.02891  5.75126  0.61958  0.77255  0.48576  0.95510
     88   2.51404  3.29035  3.19577  1.69514  4.59047  3.08756  3.87928  4.04445  2.35711  3.57472  3.34208  3.17705  4.08085  2.99291  1.89970  2.78974  3.12784  3.65620  5.74874  4.36927    101 e - - -
          2.68618  4.42225  2.77519  2.73123  3.46354  2.40513  3.72494  3.29354  2.67741  2.69355  4.24690  2.90347  2.73739  3.18146  2.89801  2.37887  2.77519  2.98518  4.58477  3.61503
          0.00977  5.02891  5.75126  0.61958  0.77255  0.48576  0.95510
     89   1.10686  4.78884  3.67441  3.16613  2.25227  3.84224  4.18083  3.38436  3.14484  3.07577  3.96072  2.89912  4.28029  2.84502  3.52349  3.12113  3.21405  3.04857  5.38187  4.09724    102 a - - -
          2.68618  4.42225  2.77519  2.73123  3.46354  2.40513  3.72494  3.29354  2.67741  2.69355  4.24690  2.90347  2.73739  3.18146  2.89801  2.37887  2.77519  2.98518  4.58477  3.61503
          0.06395  5.02891  2.89309  0.61958  0.77255  0.48576  0.95510
     90   4.02085  5.54023  4.68322  4.21753  2.73531  4.76394  3.06348  4.16511  3.96122  3.56092  4.69184  4.35172  5.09770  1.76833  4.18484  4.07390  4.23338  3.99587  1.09532  1.75623    103 w - - -
          2.68633  4.42240  2.77534  2.73138  3.46368  2.40527  3.72509  3.29310  2.67723  2.69249  4.24704  2.90322  2.73754  3.18161  2.89815  2.37901  2.77534  2.98533  4.58492  3.61518
          0.47246  0.98569  5.69762  0.07852  2.58338  0.62690  0.76409
     91   2.99176  5.43494  3.26919  2.69409  4.79623  2.70503  3.88719  4.25150  1.59872  3.72236  4.48267  2.96355  4.13393  1.82996  2.19598  2.95940  3.21226  3.06744  5.83679  4.47508    105 k - - -
          2.68618  4.42225  2.77519  2.73123  3.46354  2.40513  3.72494  3.29354  2.67741  2.69355  4.24690  2.90347  2.73739  3.18146  2.89801  2.37887  2.77519  2.98518  4.58477  3.61503
          0.01031  4.97527  5.69762  0.61958  0.77255  0.62690  0.76409
     92   3.25247  4.76208  5.50084  4.96331  4.01785  4.89990  5.39993  1.33243  4.83454  1.62374  3.86437  5.04758  5.18970  5.02208  4.92365  4.26427  2.76963  1.18203  5.83299  4.64323    106 v - - -
          2.68618  4.42225  2.77519  2.73123  3.46354  2.40513  3.72494  3.29354  2.67741  2.69355  4.24690  2.90347  2.73739  3.18146  2.89801  2.37887  2.77519  2.98518  4.58477  3.61503
          0.01031  4.97527  5.69762  0.61958  0.77255  0.62690  0.76409
     93   3.17261  5.48183  3.53398  2.91401  4.86369  3.01662  3.97561  4.27054  1.19849  2.70865  4.55007  3.40235  4.28127  3.09303  1.72226  2.75728  3.37684  3.90057  5.85570  4.56939    107 k - - -
          2.68618  4.42225  2.77519  2.73123  3.46354  2.40513  3.72494  3.29354  2.67741  2.69355  4.24690  2.90347  2.73739  3.18146  2.89801  2.37887  2.77519  2.98518  4.58477  3.61503
          0.01031  4.97527  5.69762  0.61958  0.77255  0.62690  0.76409
     94   1.83434  4.64593  3.87542  3.32973  3.94424  2.44894  4.26415  1.92232  3.28683  3.01908  3.90310  3.68508  2.38030  3.58548  3.63715  2.28822  3.00027  2.84143  5.37851  4.14733    108 a - - -
          2.68618  4.42225  2.77519  2.73123  3.46354  2.40513  3.72494  3.29354  2.67741  2.69355  4.24690  2.90347  2.73739  3.18146  2.89801  2.37887  2.77519  2.98518  4.58477  3.61503
          0.01031  4.97527  5.69762  0.61958  0.77255  0.62690  0.76409
     95   1.99309  5.18529  2.03706  2.65167  4.46084  2.84470  3.87953  3.89831  2.65364  2.91558  4.25028  3.02566  4.07153  2.62363  3.13029  2.68656  2.89006  2.46194  5.66844  4.30632    109 a - - -
          2.68618  4.42225  2.77519  2.73123  3.46354  2.40513  3.72494  3.29354  2.67741  2.69355  4.24690  2.90347  2.73739  3.18146  2.89801  2.37887  2.77519  2.98518  4.58477  3.61503
          0.06728  4.97527  2.84453  0.61958  0.77255  0.62690  0.76409
     96   2.49785  5.13380  2.85405  2.49698  4.39886  2.79533  3.85833  3.83129  2.63680  3.32138  2.31016  3.16920  2.35729  2.99044  2.91012  2.52973  2.61528  3.30163  5.61972  4.26398    110 m - - -
          2.68593  4.42232  2.77526  2.73130  3.46361  2.40513  3.72501  3.29361  2.67716  2.69362  4.24697  2.90353  2.73735  3.18153  2.89808  2.37879  2.77526  2.98525  4.58484  3.61510
          0.23599  2.13117  2.39127  0.53197  0.88539  0.35019  1.21928
     97   2.89153  5.40215  1.46993  2.35374  4.71981  3.65898  3.61935  4.19372  2.66588  3.69672  4.30712  2.18711  4.08278  3.00466  3.16418  2.52365  3.17339  2.61599  5.85016  4.44336    113 d - - -
          2.68618  4.42225  2.77519  2.73123  3.46354  2.40513  3.72494  3.29354  2.67741  2.69355  4.24690  2.90347  2.73739  3.18146  2.89801  2.37887  2.77519  2.98518  4.58477  3.61503
          0.01061  4.94683  5.66918  0.61958  0.77255  0.37564  1.16107
     98   2.37788  5.37647  2.72120  1.80403  4.70581  3.67203  3.62483  4.18160  2.61349  3.53674  4.42281  2.73047  2.00409  2.97079  3.10502  2.55229  3.13399  3.01872  5.81922  4.41628    114 e - - -
          2.68618  4.42225  2.77519  2.73123  3.46354  2.40513  3.72494  3.29354  2.67741  2.69355  4.24690  2.90347  2.73739  3.18146  2.89801  2.37887  2.77519  2.98518  4.58477  3.61503
          0.00977  5.02891  5.75126  0.61958  0.77255  0.48576  0.95510
     99   2.32967  4.65173  3.78555  3.22851  3.81486  3.87127  4.16400  3.17805  3.18350  2.28663  3.78010  3.26580  3.55455  3.48977  3.53884  3.06716  1.23507  2.94641  5.25551  3.13657    115 t - - -
          2.68618  4.42225  2.77519  2.73123  3.46354  2.40513  3.72494  3.29354  2.67741  2.69355  4.24690  2.90347  2.73739  3.18146  2.89801  2.37887  2.77519  2.98518  4.58477  3.61503
          0.00977  5.02891  5.75126  0.61958  0.77255  0.48576  0.95510
    100   2.36057  5.07599  2.03044  2.11674  4.30885  3.73028  3.93581  3.37847  2.74175  2.43775  3.83272  3.26627  4.11995  3.09028  3.02433  2.58195  3.12604  2.33128  5.58287  4.25213    116 d - - -
          2.68618  4.42225  2.77519  2.73123  3.46354  2.40513  3.72494  3.29354  2.67741  2.69355  4.24690  2.90347  2.73739  3.18146  2.89801  2.37887  2.77519  2.98518  4.58477  3.61503
          0.00977  5.02891  5.75126  0.61958  0.77255  0.48576  0.95510
    101   3.04032  4.52841  4.43897  3.86840  2.84926  4.12679  4.42153  2.82015  3.75024  0.97690  3.54286  3.11580  2.44800  3.97748  3.94318  3.41985  3.27629  2.69320  5.08964  3.86843    117 l - - -
          2.68618  4.42225  2.77519  2.73123  3.46354  2.40513  3.72494  3.29354  2.67741  2.69355  4.24690  2.90347  2.73739  3.18146  2.89801  2.37887  2.77519  2.98518  4.58477  3.61503
          0.00977  5.02891  5.75126  0.61958  0.77255  0.48576  0.95510
    102   3.09461  5.55693  2.82608  2.68265  4.90334  3.75289  4.01621  4.37600  2.13074  3.86548  4.63616  3.23175  1.20066  2.40410  3.22789  2.59453  3.33525  3.95690  6.00479  4.60426    118 p - - -
          2.68618  4.42225  2.77519  2.73123  3.46354  2.40513  3.72494  3.29354  2.67741  2.69355  4.24690  2.90347  2.73739  3.18146  2.89801  2.37887  2.77519  2.98518  4.58477  3.61503
          0.22561  5.02891  1.63259  0.61958  0.77255  0.48576  0.95510
    103   1.83384  5.30551  3.18016  2.64899  4.67651  3.66815  3.85959  4.12429  1.35320  3.62615  4.40010  2.58879  3.50069  2.97356  2.80771  2.90483  3.15619  3.72315  5.76664  4.40978    119 k - - -
          2.68618  4.42225  2.77519  2.73123  3.46354  2.40513  3.72494  3.29354  2.67741  2.69355  4.24690  2.90347  2.73739  3.18146  2.89801  2.37887  2.77519  2.98518  4.58477  3.61503
          0.01211  4.81542  5.53776  0.61958  0.77255  0.92916  0.50234
    104   2.84419  5.29392  3.21385  2.73333  4.68450  1.19225  3.93292  4.11508  2.22679  3.63826  4.43527  3.24420  4.14047  2.78912  2.66658  2.61623  3.23322  3.73338  5.79375  4.46207    120 g - - -
          2.68618  4.42225  2.77519  2.73123  3.46354  2.40513  3.72494  3.29354  2.67741  2.69355  4.24690  2.90347  2.73739  3.18146  2.89801  2.37887  2.77519  2.98518  4.58477  3.61503
          0.01211  4.81542  5.53776  0.61958  0.77255  0.92916  0.50234
    105   2.81734  5.41144  3.45157  2.83763  4.78994  3.83301  3.89726  4.19444  1.02638  2.85179  4.47605  2.68138  4.20702  3.01530  2.28223  3.08745  3.30654  3.82690  5.77807  4.49390    121 k - - -
          2.68618  4.42225  2.77519  2.73123  3.46354  2.40513  3.72494  3.29354  2.67741  2.69355  4.24690  2.90347  2.73739  3.18146  2.89801  2.37887  2.77519  2.98518  4.58477  3.61503
          0.07793  4.81542  2.70498  0.61958  0.77255  0.92916  0.50234
    106   2.36758  5.00098  3.18201  2.62487  4.26117  3.24340  3.82118  3.68121  2.30846  3.16947  4.08518  3.14388  4.00326  2.96688  2.63405  1.85604  2.28711  2.72975  5.51318  4.17487    122 s - - -
          2.68618  4.42225  2.77519  2.73123  3.46354  2.40513  3.72494  3.29354  2.67741  2.69355  4.24690  2.90347  2.73739  3.18146  2.89801  2.37887  2.77519  2.98518  4.58477  3.61503
          0.01293  4.75041  5.47276  0.61958  0.77255  1.01965  0.44742
    107   2.81071  5.29983  3.05685  2.23195  4.64507  3.57774  2.93453  4.12210  2.24177  3.38914  4.34295  2.62134  3.97133  1.71100  2.64421  2.43007  3.03971  3.69112  5.72660  4.32837    123 q - - -
          2.68618  4.42225  2.77519  2.73123  3.46354  2.40513  3.72494  3.29354  2.67741  2.69355  4.24690  2.90347  2.73739  3.18146  2.89801  2.37887  2.77519  2.98518  4.58477  3.61503
          0.04829  4.75041  3.25720  0.61958  0.77255  0.80467  0.59283
    108   1.11945  4.64528  3.71967  3.17224  3.95247  3.71358  4.14614  2.63012  3.05785  2.99203  3.88709  3.55648  4.18362  3.42483  2.61387  3.00941  2.55168  2.97719  5.36600  4.12615    124 a - - -
          2.68618  4.42225  2.77519  2.73123  3.46354  2.40513  3.72494  3.29354  2.67741  2.69355  4.24690  2.90347  2.73739  3.18146  2.89801  2.37887  2.77519  2.98518  4.58477  3.61503
          0.01252  4.78275  5.50510  0.61958  0.77255  0.97639  0.47268
    109   3.47205  5.60418  4.00607  3.23036  5.09526  4.10989  3.99147  4.40006  0.91508  3.82590  4.68953  3.61999  4.44898  3.11728  1.54701  3.46089  3.62283  2.86235  5.85879  4.70792    125 k - - -
          2.68618  4.42225  2.77519  2.73123  3.46354  2.40513  3.72494  3.29354  2.67741  2.69355  4.24690  2.90347  2.73739  3.18146  2.89801  2.37887  2.77519  2.98518  4.58477  3.61503
          0.06139  4.78275  2.97258  0.61958  0.77255  0.86085  0.54957
    110   2.81592  4.81924  3.36241  2.79623  3.33836  3.69121  3.89583  2.80891  1.93926  3.05333  3.90496  3.28152  4.07589  3.09936  2.05627  2.51525  3.04529  3.12613  5.33983  2.53159    126 k - - -
          2.68618  4.42225  2.77519  2.73123  3.46354  2.40513  3.72494  3.29354  2.67741  2.69355  4.24690  2.90347  2.73739  3.18146  2.89801  2.37887  2.77519  2.98518  4.58477  3.61503
          0.01269  4.76875  5.49110  0.61958  0.77255  0.99551  0.46130
    111   3.08539  5.84045  2.63194  0.98866  5.21174  3.29020  4.15717  4.73100  3.11216  4.20962  5.03254  1.58047  4.24395  3.31083  3.67517  3.19301  3.57965  4.27789  6.35562  4.86446    127 e - - -
          2.68618  4.42225  2.77519  2.73123  3.46354  2.40513  3.72494  3.29354  2.67741  2.69355  4.24690  2.90347  2.73739  3.18146  2.89801  2.37887  2.77519  2.98518  4.58477  3.61503
          0.01269  4.76875  5.49110  0.61958  0.77255  0.26281  1.46485
    112   1.64454  5.36657  3.14339  2.33835  4.71941  2.97287  3.91635  4.18998  2.67328  3.69631  4.45268  3.06385  4.10088  2.03706  3.16245  1.96373  3.03430  3.77162  5.84973  4.45289    128 a - - -
          2.68618  4.42225  2.77519  2.73123  3.46354  2.40513  3.72494  3.29354  2.67741  2.69355  4.24690  2.90347  2.73739  3.18146  2.89801  2.37887  2.77519  2.98518  4.58477  3.61503
          0.01646  5.02891  4.62746  0.61958  0.77255  0.48576  0.95510
    113   3.92164  5.11223  6.00616  5.50614  4.05119  5.49934  6.08330  1.64976  5.42620  1.07759  3.78540  5.66604  5.64065  5.51483  5.49664  4.92340  4.16471  1.08328  6.22980  5.13935    129 l - - -
          2.68618  4.42225  2.77519  2.73123  3.46354  2.40513  3.72494  3.29354  2.67741  2.69355  4.24690  2.90347  2.73739  3.18146  2.89801  2.37887  2.77519  2.98518  4.58477  3.61503
          0.00984  5.02229  5.74464  0.61958  0.77255  0.47408  0.97408
    114   3.04030  4.51371  4.49930  3.93303  3.62079  4.14473  4.49279  1.88121  3.80210  1.57581  3.60196  3.11680  4.52376  4.04111  3.98678  3.44741  1.49255  2.58025  5.17763  3.98600    130 t - - -
          2.68618  4.42225  2.77519  2.73123  3.46354  2.40513  3.72494  3.29354  2.67741  2.69355  4.24690  2.90347  2.73739  3.18146  2.89801  2.37887  2.77519  2.98518  4.58477  3.61503
          0.06395  5.02891  2.89309  0.61958  0.77255  0.48576  0.95510
    115   3.43521  4.82501  5.06707  4.47530  3.55180  4.60253  4.91921  2.59520  4.25824  0.58682  3.17126  4.65165  4.89267  4.44989  3.85018  3.92510  2.82069  2.78709  5.39282  4.28433    131 L - - -
          2.68618  4.42225  2.77519  2.73123  3.46354  2.40513  3.72494  3.29354  2.67741  2.69355  4.24690  2.90347  2.73739  3.18146  2.89801  2.37887  2.77519  2.98518  4.58477  3.61503
          0.01031  4.97527  5.69762  0.61958  0.77255  0.62690  0.76409
    116   3.86537  5.96395  3.35074  2.10746  5.67566  4.11882  4.92348  5.26402  3.90160  4.78624  5.72763  3.87267  0.41940  4.15551  4.32980  3.85700  4.24629  4.80713  6.74267  5.51342    132 P - - -
          2.68618  4.42225  2.77519  2.73123  3.46354  2.40513  3.72494  3.29354  2.67741  2.69355  4.24690  2.90347  2.73739  3.18146  2.89801  2.37887  2.77519  2.98518  4.58477  3.61503
          0.01031  4.97527  5.69762  0.61958  0.77255  0.62690  0.76409
    117   2.94758  5.62970  1.66386  1.62452  4.96137  3.32771  4.00070  4.46101  2.81383  3.93194  4.69015  1.96321  3.66547  3.11492  3.33654  2.89154  2.74224  4.01631  6.06472  4.62216    133 e - - -
          2.68618  4.42225  2.77519  2.73123  3.46354  2.40513  3.72494  3.29354  2.67741  2.69355  4.24690  2.90347  2.73739  3.18146  2.89801  2.37887  2.77519  2.98518  4.58477  3.61503
          0.03511  4.97527  3.59003  0.61958  0.77255  0.62690  0.76409
    118   2.85816  3.61488  1.97773  2.56418  4.66403  3.63657  2.61840  3.89799  2.19719  3.63216  4.37789  2.07597  4.02994  2.90279  2.74923  2.82723  2.91435  3.71625  5.77429  3.99889    134 d - - -
          2.68621  4.42237  2.77531  2.73135  3.46366  2.40524  3.72506  3.29352  2.67752  2.69246  4.24669  2.90319  2.73751  3.18158  2.89812  2.37898  2.77531  2.98530  4.58489  3.61515
          0.49070  1.17257  2.54807  0.09449  2.40615  0.37955  1.15254
    119   1.98696  5.34508  2.79064  2.07915  4.68019  3.35215  3.66334  3.83901  2.44206  3.64611  3.77470  2.64254  2.71230  2.71860  2.96310  2.50059  3.04255  3.13093  5.78376  4.37888    136 a - - -
          2.68618  4.42225  2.77519  2.73123  3.46354  2.40513  3.72494  3.29354  2.67741  2.69355  4.24690  2.90347  2.73739  3.18146  2.89801  2.37887  2.77519  2.98518  4.58477  3.61503
          0.01050  4.95723  5.67958  0.61958  0.77255  0.59059  0.80743
    120   2.61856  5.27956  2.36953  1.90506  3.42500  3.65676  3.84849  3.77595  2.60049  3.39733  2.57573  2.32184  3.76798  2.95904  2.62208  2.84932  3.09832  3.56087  5.73626  4.35006    137 e - - -
          2.68618  4.42225  2.77519  2.73123  3.46354  2.40513  3.72494  3.29354  2.67741  2.69355  4.24690  2.90347  2.73739  3.18146  2.89801  2.37887  2.77519  2.98518  4.58477  3.61503
          0.01031  4.97557  5.69791  0.61958  0.77255  0.40701  1.09553
    121   2.48523  4.57464  3.88269  2.92572  2.55529  3.36772  4.17554  2.94306  3.25763  2.45002  1.78408  2.80636  3.26026  3.54766  3.58585  3.16498  2.54736  2.84306  5.16392  3.93976    138 m - - -
          2.68618  4.42225  2.77519  2.73123  3.46354  2.40513  3.72494  3.29354  2.67741  2.69355  4.24690  2.90347  2.73739  3.18146  2.89801  2.37887  2.77519  2.98518  4.58477  3.61503
          0.00977  5.02891  5.75126  0.61958  0.77255  0.48576  0.95510
    122   2.92021  5.59167  2.01266  1.25209  4.92476  3.71102  3.98547  4.41963  2.77718  3.89280  4.64555  2.95447  4.16385  2.57767  3.29072  2.18710  3.29803  3.66185  6.02510  4.59210    139 e - - -
          2.68618  4.42225  2.77519  2.73123  3.46354  2.40513  3.72494  3.29354  2.67741  2.69355  4.24690  2.90347  2.73739  3.18146  2.89801  2.37887  2.77519  2.98518  4.58477  3.61503
          0.00977  5.02891  5.75126  0.61958  0.77255  0.48576  0.95510
    123   2.68486  4.40396  3.14872  3.45045  2.45979  4.01537  4.31606  2.26845  3.64792  2.13563  3.51859  3.82205  3.96889  3.87317  3.83934  3.29921  2.02080  1.77392  5.01523  3.82177    140 v - - -
          2.68618  4.42225  2.77519  2.73123  3.46354  2.40513  3.72494  3.29354  2.67741  2.69355  4.24690  2.90347  2.73739  3.18146  2.89801  2.37887  2.77519  2.98518  4.58477  3.61503
          0.44285  5.02891  1.04625  0.61958  0.77255  0.48576  0.95510
    124   2.73319  4.61419  2.78418  2.68202  3.77912  3.65023  3.88296  2.63884  2.80443  1.74342  3.70832  2.96216  4.03493  3.13196  2.80452  2.81853  2.96482  2.48339  5.17351  3.90804    141 l - - -
          2.68618  4.42225  2.77519  2.73123  3.46354  2.40513  3.72494  3.29354  2.67741  2.69355  4.24690  2.90347  2.73739  3.18146  2.89801  2.37887  2.77519  2.98518  4.58477  3.61503
          0.01503  4.60109  5.32343  0.61958  0.77255  0.50804  0.92048
    125   2.68439  5.00378  3.24771  1.73140  4.23722  2.21812  3.87686  3.13797  2.68514  2.76813  3.52512  3.20799  2.80512  3.03347  3.14505  2.69498  3.06381  3.33239  5.51503  4.18641    142 e - - -
          2.68618  4.42225  2.77519  2.73123  3.46354  2.40513  3.72494  3.29354  2.67741  2.69355  4.24690  2.90347  2.73739  3.18146  2.89801  2.37887  2.77519  2.98518  4.58477  3.61503
          0.01142  4.87422  5.59657  0.61958  0.77255  0.58821  0.81040
    126   3.30422  5.91334  1.08672  1.99452  5.21654  2.80994  3.94457  4.73891  3.07963  4.20216  4.99536  1.91081  4.28435  3.29664  3.64907  3.20458  3.56860  4.28755  6.34080  4.09340    143 d - - -
          2.68618  4.42225  2.77519  2.73123  3.46354  2.40513  3.72494  3.29354  2.67741  2.69355  4.24690  2.90347  2.73739  3.18146  2.89801  2.37887  2.77519  2.98518  4.58477  3.61503
          0.02513  4.94077  4.03585  0.61958  0.77255  0.70481  0.68162
    127   1.85025  4.31956  4.44586  3.85354  2.46930  3.99157  4.30214  1.95244  2.96273  2.12184  2.75395  4.01577  3.21978  3.66632  3.85847  3.28385  3.10349  2.46518  4.93406  3.74692    144 a - - -
          2.68618  4.42225  2.77519  2.73123  3.46354  2.40513  3.72494  3.29354  2.67741  2.69355  4.24690  2.90347  2.73739  3.18146  2.89801  2.37887  2.77519  2.98518  4.58477  3.61503
          0.01083  4.92647  5.64881  0.61958  0.77255  0.39960  1.11045
    128   2.92974  5.40266  2.68395  1.56381  4.72946  2.89933  3.89189  3.80970  2.64890  3.70171  4.45362  2.70999  2.01791  2.99782  3.14374  2.89584  3.16407  3.07225  5.84854  4.44305    145 e - - -
          2.68618  4.42225  2.77519  2.73123  3.46354  2.40513  3.72494  3.29354  2.67741  2.69355  4.24690  2.90347  2.73739  3.18146  2.89801  2.37887  2.77519  2.98518  4.58477  3.61503
          0.00990  5.01583  5.73817  0.61958  0.77255  0.52280  0.89859
    129   2.48874  5.34037  2.09509  2.44190  4.66335  3.47954  3.64042  3.26527  2.59935  3.05993  4.38694  2.61851  4.05878  1.86299  2.90159  2.85664  3.11494  3.07582  5.78645  4.38918    146 q - - -
          2.68618  4.42225  2.77519  2.73123  3.46354  2.40513  3.72494  3.29354  2.67741  2.69355  4.24690  2.90347  2.73739  3.18146  2.89801  2.37887  2.77519  2.98518  4.58477  3.61503
          0.00990  5.01583  5.73817  0.61958  0.77255  0.52280  0.89859
    130   2.90245  4.61991  3.79694  3.23154  2.65351  3.87986  4.14814  2.96385  3.18466  2.83862  2.91060  2.96560  1.59316  3.48556  3.53509  2.45824  2.51317  2.89867  5.21016  3.97655    147 p - - -
          2.68618  4.42225  2.77519  2.73123  3.46354  2.40513  3.72494  3.29354  2.67741  2.69355  4.24690  2.90347  2.73739  3.18146  2.89801  2.37887  2.77519  2.98518  4.58477  3.61503
          0.00990  5.01583  5.73817  0.61958  0.77255  0.52280  0.89859
    131   2.25993  4.36683  4.46076  3.54643  2.06123  4.02814  3.10546  2.81120  3.73525  1.79246  2.66210  4.04239  4.39646  3.94140  2.98015  3.31891  3.14432  2.42269  4.97952  2.85806    148 l - - -
          2.68618  4.42225  2.77519  2.73123  3.46354  2.40513  3.72494  3.29354  2.67741  2.69355  4.24690  2.90347  2.73739  3.18146  2.89801  2.37887  2.77519  2.98518  4.58477  3.61503
          0.00990  5.01583  5.73817  0.61958  0.77255  0.52280  0.89859
    132   2.89237  4.94524  3.39626  2.83647  1.70694  3.75986  3.27322  3.37028  2.82075  2.95344  3.74370  2.56963  3.73146  2.35213  2.98339  2.79539  2.69700  3.25567  5.47530  4.17358    149 f - - -
          2.68618  4.42225  2.77519  2.73123  3.46354  2.40513  3.72494  3.29354  2.67741  2.69355  4.24690  2.90347  2.73739  3.18146  2.89801  2.37887  2.77519  2.98518  4.58477  3.61503
          0.22895  5.01583  1.61950  0.61958  0.77255  0.52280  0.89859
    133   2.72688  4.65654  2.99296  2.93832  2.13844  3.73353  3.96844  3.09681  2.90917  2.49776  3.75222  2.37891  4.11656  2.98115  2.79673  2.80517  3.03598  2.86566  3.44451  3.27546    150 f - - -
          2.68618  4.42225  2.77519  2.73123  3.46354  2.40513  3.72494  3.29354  2.67741  2.69355  4.24690  2.90347  2.73739  3.18146  2.89801  2.37887  2.77519  2.98518  4.58477  3.61503
          0.04685  4.79919  3.28259  0.61958  0.77255  0.95309  0.48702
    134   2.79473  5.18353  3.08469  2.25896  4.48341  3.58379  3.77779  3.93689  2.26023  2.46375  4.23840  2.74863  2.85876  2.89238  2.91891  1.84937  2.75979  3.55006  5.64491  4.26547    151 s - - -
          2.68624  4.42231  2.77493  2.73129  3.46360  2.40519  3.72501  3.29360  2.67747  2.69361  4.24544  2.90313  2.73746  3.18153  2.89807  2.37893  2.77526  2.98525  4.58483  3.61509
          0.51367  1.58184  1.62911  0.15426  1.94524  0.88200  0.53436
    135   2.87997  5.42209  1.91183  1.81998  4.75203  2.75665  3.48657  4.24908  2.39972  3.72100  4.47673  2.17219  3.40806  2.91357  3.12074  2.81990  3.12292  3.80648  5.85348  4.41583    153 e - - -
          2.68618  4.42225  2.77519  2.73123  3.46354  2.40513  3.72494  3.29354  2.67741  2.69355  4.24690  2.90347  2.73739  3.18146  2.89801  2.37887  2.77519  2.98518  4.58477  3.61503
          0.10884  4.59397  2.37498  0.61958  0.77255  0.92120  0.50756
    136   2.32949  5.18659  2.33603  2.26126  3.57616  2.88671  3.70618  3.97721  2.28398  3.48159  4.23395  2.40710  3.61784  2.81107  2.94118  2.70758  2.66093  3.56427  5.63391  3.74582    154 e - - -
          2.68618  4.42225  2.77519  2.73123  3.46354  2.40513  3.72494  3.29354  2.67741  2.69355  4.24690  2.90347  2.73739  3.18146  2.89801  2.37887  2.77519  2.98518  4.58477  3.61503
          0.01494  4.60706  5.32941  0.61958  0.77255  0.31241  1.31557
    137   2.31267  5.17573  2.66733  2.68901  3.84173  1.50606  3.92207  3.94814  2.70156  3.51190  4.29818  2.75835  4.08825  3.05140  3.17753  2.54127  2.70261  3.38112  5.71494  4.35405    155 g - - -
          2.68619  4.42226  2.77520  2.73124  3.46355  2.40514  3.72495  3.29355  2.67726  2.69356  4.24691  2.90348  2.73740  3.18147  2.89802  2.37888  2.77520  2.98519  4.58478  3.61504
          0.13710  3.37270  2.36633  0.40653  1.09648  0.62690  0.76409
    138   2.83907  4.60817  3.64371  3.07799  3.39641  3.40290  3.67149  2.85677  2.97541  2.42754  2.29965  2.69840  3.08834  2.92925  3.41209  3.03750  2.05331  2.66665  5.18343  3.93996    157 t - - -
          2.68618  4.42225  2.77519  2.73123  3.46354  2.40513  3.72494  3.29354  2.67741  2.69355  4.24690  2.90347  2.73739  3.18146  2.89801  2.37887  2.77519  2.98518  4.58477  3.61503
          0.01135  4.88044  5.60279  0.61958  0.77255  0.47452  0.97335
    139   2.20438  5.03977  2.81162  2.42747  4.26865  3.71131  3.61086  3.57257  2.72759  2.65050  2.30614  2.71976  3.86654  3.07535  3.18729  2.73901  2.37609  2.89589  5.54905  4.22156    158 a - - -
          2.68618  4.42225  2.77519  2.73123  3.46354  2.40513  3.72494  3.29354  2.67741  2.69355  4.24690  2.90347  2.73739  3.18146  2.89801  2.37887  2.77519  2.98518  4.58477  3.61503
          0.01029  4.97790  5.70025  0.61958  0.77255  0.46295  0.99269
    140   2.08217  3.24385  4.51112  3.65552  2.36003  4.03526  4.34762  2.47902  3.77512  2.54776  3.00383  4.06906  3.97642  3.97230  3.91014  2.02388  2.26736  2.44418  4.96940  3.33376    159 s - - -
          2.68618  4.42225  2.77519  2.73123  3.46354  2.40513  3.72494  3.29354  2.67741  2.69355  4.24690  2.90347  2.73739  3.18146  2.89801  2.37887  2.77519  2.98518  4.58477  3.61503
          0.00991  5.01528  5.73763  0.61958  0.77255  0.52431  0.89640
    141   2.56025  4.50318  4.02034  3.26298  3.62253  3.94151  4.21759  2.89313  3.37501  2.38949  2.14064  2.85347  3.46722  3.64682  3.66347  2.75005  2.41351  1.74218  5.10147  3.88937    160 v - - -
          2.68618  4.42225  2.77519  2.73123  3.46354  2.40513  3.72494  3.29354  2.67741  2.69355  4.24690  2.90347  2.73739  3.18146  2.89801  2.37887  2.77519  2.98518  4.58477  3.61503
          0.00991  5.01528  5.73763  0.61958  0.77255  0.52431  0.89640
    142   2.69396  5.35783  1.93041  2.41546  3.45980  2.71336  3.85051  4.16401  2.45882  2.93589  4.04738  2.72818  4.05500  2.75524  2.37542  2.85180  2.70985  3.74058  5.79935  4.39741    161 d - - -
          2.68618  4.42225  2.77519  2.73123  3.46354  2.40513  3.72494  3.29354  2.67741  2.69355  4.24690  2.90347  2.73739  3.18146  2.89801  2.37887  2.77519  2.98518  4.58477  3.61503
          0.00991  5.01528  5.73763  0.61958  0.77255  0.52431  0.89640
    143   2.96107  4.94912  2.95276  2.92823  1.42176  3.79391  4.07543  3.55534  2.98131  3.06224  4.07351  2.83254  2.18943  3.29910  3.41494  2.61529  3.20739  3.27867  5.48369  4.16685    162 f - - -
          2.68618  4.42225  2.77519  2.73123  3.46354  2.40513  3.72494  3.29354  2.67741  2.69355  4.24690  2.90347  2.73739  3.18146  2.89801  2.37887  2.77519  2.98518  4.58477  3.61503
          0.00991  5.01528  5.73763  0.61958  0.77255  0.52431  0.89640
    144   2.88742  5.37006  2.72732  2.44438  4.70473  3.58980  3.37693  4.18221  2.56353  3.04868  3.92585  3.13589  4.05735  1.57165  2.08115  2.58406  2.99819  3.75518  5.80820  4.40537    163 q - - -
          2.68618  4.42225  2.77519  2.73123  3.46354  2.40513  3.72494  3.29354  2.67741  2.69355  4.24690  2.90347  2.73739  3.18146  2.89801  2.37887  2.77519  2.98518  4.58477  3.61503
          0.37901  5.01528  1.17497  0.61958  0.77255  0.52431  0.89640
    145   2.75780  4.99030  2.63304  2.57186  4.02834  2.90351  3.78493  3.66553  2.58129  2.00276  4.06535  3.09591  3.66107  2.51507  3.04965  2.05755  2.99158  3.33187  5.49221  4.14843    164 l - - -
          2.68618  4.42225  2.77519  2.73123  3.46354  2.40513  3.72494  3.29354  2.67741  2.69355  4.24690  2.90347  2.73739  3.18146  2.89801  2.37887  2.77519  2.98518  4.58477  3.61503
          0.01430  4.65057  5.37291  0.61958  0.77255  0.47607  0.97080
    146   2.84334  5.30854  2.68052  2.55053  4.63560  3.41550  3.22617  4.10866  2.55457  3.50246  4.35517  3.09567  2.28705  1.84296  2.89133  2.24041  3.07481  3.18088  5.75275  4.35325    165 q - - -
          2.68618  4.42225  2.77519  2.73123  3.46354  2.40513  3.72494  3.29354  2.67741  2.69355  4.24690  2.90347  2.73739  3.18146  2.89801  2.37887  2.77519  2.98518  4.58477  3.61503
          0.01108  4.90420  5.62654  0.61958  0.77255  0.57510  0.82702
    147   2.28147  5.31723  2.95703  2.59005  4.66158  3.43823  3.85572  4.13280  2.60558  3.63648  4.38881  2.51988  3.18943  2.61064  3.09494  1.68441  2.21861  3.71414  5.78761  4.39064    166 s - - -
          2.68618  4.42225  2.77519  2.73123  3.46354  2.40513  3.72494  3.29354  2.67741  2.69355  4.24690  2.90347  2.73739  3.18146  2.89801  2.37887  2.77519  2.98518  4.58477  3.61503
          0.01050  4.95699  5.67934  0.61958  0.77255  0.66927  0.71761
    148   2.17118  5.18934  3.19664  2.64227  4.47978  3.41850  3.87092  3.92091  2.55669  2.91211  4.26126  2.73020  2.06523  2.99548  2.79744  2.06681  2.77293  3.55370  5.67667  4.31164    167 p - - -
          2.68618  4.42225  2.77519  2.73123  3.46354  2.40513  3.72494  3.29354  2.67741  2.69355  4.24690  2.90347  2.73739  3.18146  2.89801  2.37887  2.77519  2.98518  4.58477  3.61503
          0.01050  4.95699  5.67934  0.61958  0.77255  0.66927  0.71761
    149   2.93898  3.26864  4.40771  3.82221  1.86360  4.03536  4.28015  2.85587  2.61612  2.22840  3.52131  4.01179  4.40260  3.90390  3.33242  3.32444  3.17032  2.66367  4.90836  1.71927    168 y - - -
          2.68618  4.42225  2.77519  2.73123  3.46354  2.40513  3.72494  3.29354  2.67741  2.69355  4.24690  2.90347  2.73739  3.18146  2.89801  2.37887  2.77519  2.98518  4.58477  3.61503
          0.01050  4.95699  5.67934  0.61958  0.77255  0.66927  0.71761
    150   2.86646  5.22360  1.85090  2.27211  2.38502  3.66206  3.85918  2.91165  2.24536  3.50324  4.28059  3.05898  4.05591  2.93616  2.97746  2.81040  2.78787  3.58220  5.69290  4.32014    169 d - - -
          2.68618  4.42225  2.77519  2.73123  3.46354  2.40513  3.72494  3.29354  2.67741  2.69355  4.24690  2.90347  2.73739  3.18146  2.89801  2.37887  2.77519  2.98518  4.58477  3.61503
          0.01050  4.95699  5.67934  0.61958  0.77255  0.38605  1.13860
    151   2.49031  3.97370  4.37701  3.79002  2.88417  3.32842  3.76219  1.73226  3.67076  2.49031  3.50959  3.99880  4.38842  3.89109  3.37082  2.21575  2.19398  2.32085  5.00597  3.81394    170 i - - -
          2.68618  4.42225  2.77519  2.73123  3.46354  2.40513  3.72494  3.29354  2.67741  2.69355  4.24690  2.90347  2.73739  3.18146  2.89801  2.37887  2.77519  2.98518  4.58477  3.61503
          0.00977  5.02891  5.75126  0.61958  0.77255  0.48576  0.95510
    152   2.90920  4.83309  3.56823  3.01679  4.05740  3.79741  4.08797  3.43645  2.98491  3.11139  1.71763  3.47431  2.22400  2.79638  3.39314  2.06218  2.69091  3.02797  5.43487  4.16411    171 m - - -
          2.68618  4.42225  2.77519  2.73123  3.46354  2.40513  3.72494  3.29354  2.67741  2.69355  4.24690  2.90347  2.73739  3.18146  2.89801  2.37887  2.77519  2.98518  4.58477  3.61503
          0.00977  5.02891  5.75126  0.61958  0.77255  0.48576  0.95510
    153   2.93494  4.56910  3.20611  2.64337  4.73476  3.48743  3.87900  4.20214  2.31087  3.68948  4.44148  2.74381  4.09790  1.69909  1.72759  2.43003  3.16277  3.60058  5.82369  4.43749    172 q - - -
          2.68618  4.42225  2.77519  2.73123  3.46354  2.40513  3.72494  3.29354  2.67741  2.69355  4.24690  2.90347  2.73739  3.18146  2.89801  2.37887  2.77519  2.98518  4.58477  3.61503
          0.02018  5.02891  4.30983  0.61958  0.77255  0.48576  0.95510
    154   3.92401  5.15763  5.92819  5.35777  2.54985  5.31337  5.67040  1.63963  5.21672  0.82956  3.46142  5.48083  5.44275  5.17300  5.19052  4.68999  4.14346  1.85000  5.80103  4.76861    173 l - - -
          2.68618  4.42225  2.77519  2.73123  3.46354  2.40513  3.72494  3.29354  2.67741  2.69355  4.24690  2.90347  2.73739  3.18146  2.89801  2.37887  2.77519  2.98518  4.58477  3.61503
          0.00987  5.01860  5.74095  0.61958  0.77255  0.51510  0.90991
    155   2.93425  5.43279  1.71557  2.38948  4.77292  3.67643  3.88985  4.25608  2.63919  3.73792  4.48266  3.14667  3.20568  2.99213  2.03259  2.04281  2.72736  3.82244  5.87249  4.46114    174 d - - -
          2.68618  4.42225  2.77519  2.73123  3.46354  2.40513  3.72494  3.29354  2.67741  2.69355  4.24690  2.90347  2.73739  3.18146  2.89801  2.37887  2.77519  2.98518  4.58477  3.61503
          0.05994  5.01860  2.96492  0.61958  0.77255  0.51510  0.90991
    156   2.45901  5.32691  2.30696  2.58124  4.65096  3.64833  2.26632  4.12166  2.59047  3.00454  4.37639  2.56927  2.70741  2.94850  3.07993  2.27139  2.86988  3.70690  5.77559  4.37793    175 h - - -
          2.68618  4.42225  2.77519  2.73123  3.46354  2.40513  3.72494  3.29354  2.67741  2.69355  4.24690  2.90347  2.73739  3.18146  2.89801  2.37887  2.77519  2.98518  4.58477  3.61503
          0.01038  4.96904  5.69139  0.61958  0.77255  0.64163  0.74746
    157   2.38818  4.83523  5.34152  4.81124  3.81228  4.71363  5.25791  2.46501  4.66212  0.86431  3.65170  4.90626  5.06109  4.81599  4.75061  4.08569  3.74786  1.49379  5.68744  4.55286    176 l - - -
          2.68618  4.42225  2.77519  2.73123  3.46354  2.40513  3.72494  3.29354  2.67741  2.69355  4.24690  2.90347  2.73739  3.18146  2.89801  2.37887  2.77519  2.98518  4.58477  3.61503
          0.01963  4.96904  4.38302  0.61958  0.77255  0.64163  0.74746
    158   3.20531  5.73405  1.39726  1.87262  5.03438  3.45538  4.09941  4.52911  2.97355  1.97834  4.80964  2.24363  4.24233  3.23150  3.51432  3.13221  3.46031  4.10464  6.17728  4.72494    177 d - - -
          2.68622  4.42230  2.77524  2.73124  3.46358  2.40517  3.72499  3.29358  2.67714  2.69359  4.24694  2.90351  2.73744  3.18151  2.89777  2.37891  2.77524  2.98509  4.58481  3.61508
          0.25148  2.08687  2.31996  0.19474  1.73189  0.42665  1.05754
    159   2.97450  5.50667  2.34117  1.20431  4.84334  3.37411  3.90761  4.33662  2.37017  3.80799  4.55647  2.64196  4.09321  3.01427  2.89896  2.51332  3.21322  3.89413  5.93741  4.50942    179 e - - -
          2.68618  4.42225  2.77519  2.73123  3.46354  2.40513  3.72494  3.29354  2.67741  2.69355  4.24690  2.90347  2.73739  3.18146  2.89801  2.37887  2.77519  2.98518  4.58477  3.61503
          0.01085  4.92488  5.64723  0.61958  0.77255  0.73790  0.65031
    160   1.80018  4.98090  3.29797  2.63207  2.83389  3.69888  3.64639  3.60654  2.72984  3.13587  3.90066  3.25001  2.70224  2.59351  3.18407  2.18845  2.76459  3.30258  5.49807  4.17924    180 a - - -
          2.68618  4.42225  2.77519  2.73123  3.46354  2.40513  3.72494  3.29354  2.67741  2.69355  4.24690  2.90347  2.73739  3.18146  2.89801  2.37887  2.77519  2.98518  4.58477  3.61503
          0.01085  4.92488  5.64723  0.61958  0.77255  0.45385  1.00835
    161   2.17548  4.05116  4.25517  3.67257  2.58175  3.98478  3.82212  2.49407  3.56943  2.49586  3.52325  2.45604  3.87487  3.80641  3.78495  2.49605  3.13320  2.23864  5.01738  2.30291    181 a - - -
          2.68618  4.42225  2.77519  2.73123  3.46354  2.40513  3.72494  3.29354  2.67741  2.69355  4.24690  2.90347  2.73739  3.18146  2.89801  2.37887  2.77519  2.98518  4.58477  3.61503
          0.01007  4.99931  5.72165  0.61958  0.77255  0.48157  0.96185
    162   2.84254  4.35592  4.18713  3.92595  3.45564  3.63724  4.35217  1.94632  3.78224  1.65170  3.15352  4.07515  3.89794  3.97882  3.08738  3.23381  2.30764  1.87682  4.97170  3.78544    182 l - - -
          2.68618  4.42225  2.77519  2.73123  3.46354  2.40513  3.72494  3.29354  2.67741  2.69355  4.24690  2.90347  2.73739  3.18146  2.89801  2.37887  2.77519  2.98518  4.58477  3.61503
          0.00987  5.01860  5.74095  0.61958  0.77255  0.51510  0.90991
    163   2.88871  5.37341  2.95313  2.58821  4.70739  3.46186  2.99124  4.18584  2.54592  3.55240  4.41738  1.83631  2.34124  2.47572  3.08491  2.55917  2.50445  3.75816  5.81267  4.10008    183 n - - -
          2.68618  4.42225  2.77519  2.73123  3.46354  2.40513  3.72494  3.29354  2.67741  2.69355  4.24690  2.90347  2.73739  3.18146  2.89801  2.37887  2.77519  2.98518  4.58477  3.61503
          0.00987  5.01860  5.74095  0.61958  0.77255  0.51510  0.90991
    164   2.88698  5.37607  2.25677  1.80326  4.71184  3.46520  3.62382  3.53071  2.59107  3.67746  4.41948  2.61209  2.86661  2.95124  3.08269  2.23309  2.71048  3.11331  5.81439  4.40863    184 e - - -
          2.68618  4.42225  2.77519  2.73123  3.46354  2.40513  3.72494  3.29354  2.67741  2.69355  4.24690  2.90347  2.73739  3.18146  2.89801  2.37887  2.77519  2.98518  4.58477  3.61503
          0.00987  5.01860  5.74095  0.61958  0.77255  0.51510  0.90991
    165   2.89171  5.39329  2.08172  2.58328  4.73500  2.85073  3.85230  3.84983  2.25716  3.69701  4.43587  2.10203  4.05776  2.95041  2.12005  2.61270  2.71189  3.78234  5.82807  4.41940    185 d - - -
          2.68618  4.42225  2.77519  2.73123  3.46354  2.40513  3.72494  3.29354  2.67741  2.69355  4.24690  2.90347  2.73739  3.18146  2.89801  2.37887  2.77519  2.98518  4.58477  3.61503
          0.00987  5.01860  5.74095  0.61958  0.77255  0.51510  0.90991
    166   2.49715  4.65154  3.18920  3.05657  3.79311  2.77562  4.11832  2.39201  3.12679  2.06799  3.75332  3.58612  2.88614  3.43371  2.90329  3.10995  2.76611  2.02786  5.22974  3.98991    186 v - - -
          2.68618  4.42225  2.77519  2.73123  3.46354  2.40513  3.72494  3.29354  2.67741  2.69355  4.24690  2.90347  2.73739  3.18146  2.89801  2.37887  2.77519  2.98518  4.58477  3.61503
          0.06749  5.01860  2.83623  0.61958  0.77255  0.51510  0.90991
    167   2.44461  5.35041  2.71938  2.21002  4.68704  2.96891  3.61738  4.16709  2.56284  2.91976  4.39330  2.74104  3.39348  2.47767  2.19284  2.52390  3.09115  3.52385  3.67479  4.38238    187 r - - -
          2.68618  4.42225  2.77519  2.73123  3.46354  2.40513  3.72494  3.29354  2.67741  2.69355  4.24690  2.90347  2.73739  3.18146  2.89801  2.37887  2.77519  2.98518  4.58477  3.61503
          0.01952  4.96157  4.39551  0.61958  0.77255  0.42870  1.05370
    168   2.76860  5.42663  2.25037  1.61121  4.76906  2.29088  3.86743  4.25632  2.26451  3.73085  4.46962  3.02800  3.69523  2.70335  3.10889  2.61750  3.14547  3.56555  5.85951  4.44486    188 e - - -
          2.68618  4.42225  2.77519  2.73123  3.46354  2.40513  3.72494  3.29354  2.67741  2.69355  4.24690  2.90347  2.73739  3.18146  2.89801  2.37887  2.77519  2.98518  4.58477  3.61503
          0.02868  5.01013  3.83493  0.61958  0.77255  0.53836  0.87635
    169   2.88092  5.43064  2.25526  1.43817  4.77244  3.29784  3.86764  4.26022  2.56108  3.73450  4.47424  2.69275  4.06728  2.81288  2.79352  2.17045  3.14841  3.62237  5.86326  4.44740    189 e - - -
          2.68618  4.42225  2.77519  2.73123  3.46354  2.40513  3.72494  3.29354  2.67741  2.69355  4.24690  2.90347  2.73739  3.18146  2.89801  2.37887  2.77519  2.98518  4.58477  3.61503
          0.48145  4.99159  0.97998  0.61958  0.77255  0.58680  0.81216
    170   2.61193  4.21130  4.13006  3.01618  2.48956  3.82024  4.12348  1.70974  3.43708  2.39100  3.32282  3.77942  4.18976  3.45696  3.63676  3.10462  2.43627  2.09903  4.83363  3.63881    190 i - - -
          2.68618  4.42225  2.77519  2.73123  3.46354  2.40513  3.72494  3.29354  2.67741  2.69355  4.24690  2.90347  2.73739  3.18146  2.89801  2.37887  2.77519  2.98518  4.58477  3.61503
          0.04732  4.52635  3.34103  0.61958  0.77255  0.82531  0.57643
    171   2.77187  5.04408  2.46174  2.21142  4.30370  3.57122  3.78451  3.27652  2.57357  2.31692  4.11237  3.08480  2.25900  2.92167  3.04720  2.42208  3.00501  3.38678  5.53488  4.18119    191 e - - -
          2.68618  4.42225  2.77519  2.73123  3.46354  2.40513  3.72494  3.29354  2.67741  2.69355  4.24690  2.90347  2.73739  3.18146  2.89801  2.37887  2.77519  2.98518  4.58477  3.61503
          0.01401  4.67048  5.39283  0.61958  0.77255  1.11400  0.39786
    172   2.48782  4.33397  4.05556  3.33185  2.45788  3.86168  4.15779  2.41619  3.38974  2.17537  3.42142  3.76631  1.70252  3.64370  3.63384  3.13986  3.03094  2.54164  4.94143  3.73525    192 p - - -
          2.68620  4.42227  2.77522  2.73125  3.46356  2.40515  3.72497  3.29296  2.67743  2.69357  4.24692  2.90349  2.73742  3.18148  2.89803  2.37889  2.77522  2.98520  4.58479  3.61505
          0.15212  2.47566  2.86458  0.30243  1.34331  0.31324  1.31332
    173   3.04156  5.53902  1.84868  1.48908  4.86338  2.15975  3.97688  3.17764  2.78608  3.84169  4.60768  3.15089  4.14560  3.09435  3.30089  2.55382  3.28655  3.92238  5.99072  4.56413    194 e - - -
          2.68618  4.42225  2.77519  2.73123  3.46354  2.40513  3.72494  3.29354  2.67741  2.69355  4.24690  2.90347  2.73739  3.18146  2.89801  2.37887  2.77519  2.98518  4.58477  3.61503
          0.01060  4.94797  5.67032  0.61958  0.77255  0.64886  0.73949
    174   2.68755  4.76711  3.23885  2.56743  3.29987  3.78328  3.02433  3.31188  2.92886  2.08950  3.08965  3.41950  3.28177  2.89089  2.94732  2.91783  3.10099  1.96230  5.32341  4.05451    195 v - - -
          2.68618  4.42225  2.77519  2.73123  3.46354  2.40513  3.72494  3.29354  2.67741  2.69355  4.24690  2.90347  2.73739  3.18146  2.89801  2.37887  2.77519  2.98518  4.58477  3.61503
          0.01050  4.95740  5.67975  0.61958  0.77255  0.50883  0.91928
    175   1.93141  4.56917  2.40577  2.62377  4.56286  3.16434  3.58038  4.01634  2.62391  3.11123  4.31984  2.90328  2.37982  2.98129  3.10696  2.21102  2.93090  3.47192  5.72878  4.34914    196 a - - -
          2.68618  4.42225  2.77519  2.73123  3.46354  2.40513  3.72494  3.29354  2.67741  2.69355  4.24690  2.90347  2.73739  3.18146  2.89801  2.37887  2.77519  2.98518  4.58477  3.61503
          0.01010  4.99602  5.71837  0.61958  0.77255  0.57553  0.82647
    176   2.81857  5.25504  2.83008  2.42403  3.40859  3.47089  3.54643  3.64974  2.30615  2.55843  4.18212  3.16224  3.73663  1.97706  2.99320  2.72272  2.32060  3.18929  5.71948  4.34154    197 q - - -
          2.68618  4.42225  2.77519  2.73123  3.46354  2.40513  3.72494  3.29354  2.67741  2.69355  4.24690  2.90347  2.73739  3.18146  2.89801  2.37887  2.77519  2.98518  4.58477  3.61503
          0.01010  4.99602  5.71837  0.61958  0.77255  0.47635  0.97034
    177   2.88837  5.39713  2.44412  1.86291  4.74079  3.65900  2.87016  4.22623  2.58526  3.54830  4.43839  2.27302  2.73392  2.62350  2.96174  2.52459  3.11978  3.78706  5.83039  3.38345    198 e - - -
          2.68618  4.42225  2.77519  2.73123  3.46354  2.40513  3.72494  3.29354  2.67741  2.69355  4.24690  2.90347  2.73739  3.18146  2.89801  2.37887  2.77519  2.98518  4.58477  3.61503
          0.00987  5.01860  5.74095  0.61958  0.77255  0.51510  0.90991
    178   2.90077  4.69526  3.45591  3.10523  2.93243  3.85072  2.99073  2.73876  3.06897  1.83569  3.79432  3.34933  2.06149  2.75621  3.14849  3.08643  3.13239  2.97576  5.26581  3.59976    199 l - - -
          2.68618  4.42225  2.77519  2.73123  3.46354  2.40513  3.72494  3.29354  2.67741  2.69355  4.24690  2.90347  2.73739  3.18146  2.89801  2.37887  2.77519  2.98518  4.58477  3.61503
          0.00987  5.01860  5.74095  0.61958  0.77255  0.51510  0.90991
    179   2.65545  5.30273  3.21950  2.63828  4.61090  3.31645  1.79729  4.06053  2.56435  3.58918  4.36172  3.19922  4.10137  3.00876  2.01224  2.00785  3.06073  3.67531  5.75973  4.09069    200 h - - -
          2.68618  4.42225  2.77519  2.73123  3.46354  2.40513  3.72494  3.29354  2.67741  2.69355  4.24690  2.90347  2.73739  3.18146  2.89801  2.37887  2.77519  2.98518  4.58477  3.61503
          0.00987  5.01860  5.74095  0.61958  0.77255  0.51510  0.90991
    180   2.97457  5.45375  3.20670  2.43732  4.81071  3.03613  3.89260  4.28068  1.91641  3.74905  4.49899  3.19637  4.12105  1.46903  2.60497  2.23247  3.20028  3.85246  5.86594  4.48150    201 q - - -
          2.68618  4.42225  2.77519  2.73123  3.46354  2.40513  3.72494  3.29354  2.67741  2.69355  4.24690  2.90347  2.73739  3.18146  2.89801  2.37887  2.77519  2.98518  4.58477  3.61503
          0.00987  5.01860  5.74095  0.61958  0.77255  0.46784  0.98444
    181   1.65135  4.72672  3.67663  3.11848  3.15411  3.83250  4.12300  3.28347  3.08571  2.98151  3.85978  3.54987  1.94229  2.83847  3.47142  2.64454  3.01317  2.40055  5.32990  4.07854    202 a - - -
          2.68618  4.42225  2.77519  2.73123  3.46354  2.40513  3.72494  3.29354  2.67741  2.69355  4.24690  2.90347  2.73739  3.18146  2.89801  2.37887  2.77519  2.98518  4.58477  3.61503
          0.00977  5.02891  5.75126  0.61958  0.77255  0.48576  0.95510
    182   2.36334  5.53045  1.30927  2.00957  4.86402  3.70334  3.96311  4.35159  2.64562  3.83456  4.58811  3.05956  4.14496  3.07247  3.25287  2.35377  2.96406  3.75424  5.97318  4.55007    203 d - - -
          2.68618  4.42225  2.77519  2.73123  3.46354  2.40513  3.72494  3.29354  2.67741  2.69355  4.24690  2.90347  2.73739  3.18146  2.89801  2.37887  2.77519  2.98518  4.58477  3.61503
          0.01486  5.02891  4.80354  0.61958  0.77255  0.48576  0.95510
    183   1.92595  5.23886  2.79412  2.62542  4.52315  3.05090  3.88417  3.70935  2.64842  3.21389  4.19810  2.94120  3.02551  3.00486  1.85315  2.88451  3.07040  3.28492  5.70985  3.33830    204 r - - -
          2.68618  4.42225  2.77519  2.73123  3.46354  2.40513  3.72494  3.29354  2.67741  2.69355  4.24690  2.90347  2.73739  3.18146  2.89801  2.37887  2.77519  2.98518  4.58477  3.61503
          0.00982  5.02388  5.74622  0.61958  0.77255  0.47682  0.96957
    184   2.51901  5.10676  2.59099  1.86739  4.34861  3.06102  3.92614  2.30199  2.72350  3.20885  4.00080  3.25036  2.95489  3.07356  3.18896  2.92501  2.83114  2.63866  5.60763  4.26956    205 e - - -
          2.68618  4.42225  2.77519  2.73123  3.46354  2.40513  3.72494  3.29354  2.67741  2.69355  4.24690  2.90347  2.73739  3.18146  2.89801  2.37887  2.77519  2.98518  4.58477  3.61503
          0.00977  5.02891  5.75126  0.61958  0.77255  0.48576  0.95510
    185   2.90246  5.13887  3.00467  2.71850  4.38877  3.72013  3.92625  3.26135  2.71733  2.22292  4.20876  1.59824  2.67938  3.00847  3.01089  2.54224  3.13449  3.47778  5.63548  4.29180    206 n - - -
          2.68618  4.42225  2.77519  2.73123  3.46354  2.40513  3.72494  3.29354  2.67741  2.69355  4.24690  2.90347  2.73739  3.18146  2.89801  2.37887  2.77519  2.98518  4.58477  3.61503
          0.01717  5.02891  4.55878  0.61958  0.77255  0.48576  0.95510
    186   2.74748  4.38978  4.15217  3.02969  3.49361  3.84793  4.32321  1.47112  3.67793  2.29040  3.50499  4.00352  3.48349  3.89674  3.85594  3.30584  2.63661  1.94076  5.00247  2.82589    207 i - - -
          2.68618  4.42225  2.77519  2.73123  3.46354  2.40513  3.72494  3.29354  2.67741  2.69355  4.24690  2.90347  2.73739  3.18146  2.89801  2.37887  2.77519  2.98518  4.58477  3.61503
          0.00984  5.02159  5.74394  0.61958  0.77255  0.50672  0.92248
    187   2.92709  4.39909  4.40634  3.81936  2.87865  4.03290  4.34041  2.71684  3.53246  2.11705  3.36971  4.02135  4.40256  3.91506  3.87270  2.60874  1.23035  2.32533  5.01560  3.82436    208 t - - -
          2.68618  4.42225  2.77519  2.73123  3.46354  2.40513  3.72494  3.29354  2.67741  2.69355  4.24690  2.90347  2.73739  3.18146  2.89801  2.37887  2.77519  2.98518  4.58477  3.61503
          0.02059  5.02159  4.28391  0.61958  0.77255  0.50672  0.92248
    188   2.88127  4.43646  4.22885  3.64841  3.54502  3.99202  4.28470  2.59582  3.54660  1.31229  3.40898  3.09056  4.36377  2.81867  3.77441  2.74904  3.14783  1.90290  5.04556  3.84659    209 l - - -
          2.68618  4.42225  2.77519  2.73123  3.46354  2.40513  3.72494  3.29354  2.67741  2.69355  4.24690  2.90347  2.73739  3.18146  2.89801  2.37887  2.77519  2.98518  4.58477  3.61503
          0.00995  5.01095  5.73329  0.61958  0.77255  0.50231  0.92920
    189   2.30993  4.37751  4.41916  3.83002  1.97781  4.02184  2.98749  2.72047  3.70316  1.93649  3.49282  4.02002  3.29314  2.96880  3.71817  3.31017  3.03587  2.24348  4.31861  3.03822    210 l - - -
          2.68618  4.42225  2.77519  2.73123  3.46354  2.40513  3.72494  3.29354  2.67741  2.69355  4.24690  2.90347  2.73739  3.18146  2.89801  2.37887  2.77519  2.98518  4.58477  3.61503
          0.00988  5.01835  5.74069  0.61958  0.77255  0.51581  0.90886
    190   2.99295  5.52010  2.28115  1.58072  4.85825  3.14874  3.93342  4.35027  2.59506  3.82329  4.56924  2.69266  3.00357  3.03831  3.21086  1.80834  3.10326  3.90833  5.95338  4.52807    211 e - - -
          2.68618  4.42225  2.77519  2.73123  3.46354  2.40513  3.72494  3.29354  2.67741  2.69355  4.24690  2.90347  2.73739  3.18146  2.89801  2.37887  2.77519  2.98518  4.58477  3.61503
          0.00988  5.01835  5.74069  0.61958  0.77255  0.46742  0.98515
    191   2.89165  4.52467  3.02049  2.65959  4.50917  3.69469  3.43026  3.95161  2.65669  2.94760  4.28776  2.65624  1.76947  3.01319  2.41163  2.33064  3.00300  3.58442  5.70284  3.39099    212 p - - -
          2.68618  4.42225  2.77519  2.73123  3.46354  2.40513  3.72494  3.29354  2.67741  2.69355  4.24690  2.90347  2.73739  3.18146  2.89801  2.37887  2.77519  2.98518  4.58477  3.61503
          0.00977  5.02891  5.75126  0.61958  0.77255  0.48576  0.95510
    192   2.98871  5.05673  3.43563  1.92726  1.74854  3.83126  2.61160  3.66894  2.83279  3.16655  4.14096  2.74223  4.22156  3.22981  3.32927  3.05255  3.21990  3.38128  5.32985  2.61099    213 f - - -
          2.68618  4.42225  2.77519  2.73123  3.46354  2.40513  3.72494  3.29354  2.67741  2.69355  4.24690  2.90347  2.73739  3.18146  2.89801  2.37887  2.77519  2.98518  4.58477  3.61503
          0.04136  5.02891  3.38237  0.61958  0.77255  0.48576  0.95510
    193   2.05625  5.36823  2.37729  2.24676  4.70590  2.50451  3.83950  4.18668  2.57718  3.56509  4.41090  2.90449  4.04490  2.59119  2.47099  2.40355  3.10644  3.25389  4.93556  4.39890    214 a - - -
          2.68618  4.42225  2.77519  2.73123  3.46354  2.40513  3.72494  3.29354  2.67741  2.69355  4.24690  2.90347  2.73739  3.18146  2.89801  2.37887  2.77519  2.98518  4.58477  3.61503
          0.01008  4.99764  5.71999  0.61958  0.77255  0.57136  0.83186
    194   2.56676  4.74759  2.95190  2.61847  3.90809  3.81581  4.05083  2.01954  2.98743  2.40532  3.59425  3.47088  3.59958  3.30983  3.38827  1.91342  2.84727  2.62602  5.31043  4.04936    215 s - - -
          2.68618  4.42225  2.77519  2.73123  3.46354  2.40513  3.72494  3.29354  2.67741  2.69355  4.24690  2.90347  2.73739  3.18146  2.89801  2.37887  2.77519  2.98518  4.58477  3.61503
          0.01008  4.99764  5.71999  0.61958  0.77255  0.57136  0.83186
    195   2.88756  4.26727  2.44195  2.97126  3.10840  2.22714  3.49101  3.33102  2.94685  3.01189  3.10476  3.43722  4.18540  3.27370  3.35790  2.88470  2.01642  3.07743  5.34158  2.70528    216 t - - -
          2.68629  4.42236  2.77496  2.73134  3.46365  2.40524  3.72506  3.29365  2.67752  2.69366  4.24701  2.90358  2.73702  3.18158  2.89812  2.37874  2.77470  2.98530  4.58488  3.61514
          0.36884  1.26473  3.64390  0.09824  2.36904  0.43573  1.04069
    196   2.88654  4.98745  3.16816  2.47624  4.19926  3.74157  3.95272  2.91709  2.78309  1.86966  3.39319  2.81017  4.12983  1.97133  3.13149  2.58340  3.11792  2.96491  5.50923  4.19688    218 l - - -
          2.68618  4.42225  2.77519  2.73123  3.46354  2.40513  3.72494  3.29354  2.67741  2.69355  4.24690  2.90347  2.73739  3.18146  2.89801  2.37887  2.77519  2.98518  4.58477  3.61503
          0.00999  5.00650  5.72884  0.61958  0.77255  0.54812  0.86284
    197   1.67974  5.32344  2.73701  2.60269  4.64472  3.49716  3.85847  4.11188  2.60521  3.29792  4.37537  3.14565  3.84301  2.23796  2.83196  2.13878  2.51375  3.70229  5.77650  4.38283    219 a - - -
          2.68618  4.42225  2.77519  2.73123  3.46354  2.40513  3.72494  3.29354  2.67741  2.69355  4.24690  2.90347  2.73739  3.18146  2.89801  2.37887  2.77519  2.98518  4.58477  3.61503
          0.00999  5.00650  5.72884  0.61958  0.77255  0.50079  0.93153
    198   2.97228  5.50070  1.91616  1.64763  4.84146  3.68275  3.30800  4.33335  2.30584  3.80389  4.54658  2.33841  3.38302  2.41459  3.17883  2.92407  3.20833  3.88980  5.93118  4.50807    220 e - - -
          2.68618  4.42225  2.77519  2.73123  3.46354  2.40513  3.72494  3.29354  2.67741  2.69355  4.24690  2.90347  2.73739  3.18146  2.89801  2.37887  2.77519  2.98518  4.58477  3.61503
          0.00989  5.01695  5.73929  0.61958  0.77255  0.46511  0.98904
    199   1.72916  5.28520  2.86426  2.55080  4.58520  3.54476  2.94376  3.85016  2.36194  2.99527  4.33805  2.93751  3.97423  2.98819  3.01752  2.75187  2.09777  3.25558  5.74588  4.36393    221 a - - -
          2.68618  4.42225  2.77519  2.73123  3.46354  2.40513  3.72494  3.29354  2.67741  2.69355  4.24690  2.90347  2.73739  3.18146  2.89801  2.37887  2.77519  2.98518  4.58477  3.61503
          0.00977  5.02891  5.75126  0.61958  0.77255  0.48576  0.95510
    200   2.90236  5.41509  2.02952  1.69806  4.75921  2.96044  3.86037  4.24589  2.10093  3.71993  4.45665  2.63696  4.06455  2.59820  3.09367  2.76963  2.96904  3.51522  5.84760  4.06679    222 e - - -
          2.68618  4.42225  2.77519  2.73123  3.46354  2.40513  3.72494  3.29354  2.67741  2.69355  4.24690  2.90347  2.73739  3.18146  2.89801  2.37887  2.77519  2.98518  4.58477  3.61503
          0.00977  5.02891  5.75126  0.61958  0.77255  0.48576  0.95510
    201   2.83545  4.57437  3.90989  3.34167  3.71576  3.27270  4.19678  2.93767  3.28419  2.21679  3.26485  3.71060  1.61839  3.57295  3.60817  2.69738  2.10630  2.67417  5.17825  3.95572    223 p - - -
          2.68618  4.42225  2.77519  2.73123  3.46354  2.40513  3.72494  3.29354  2.67741  2.69355  4.24690  2.90347  2.73739  3.18146  2.89801  2.37887  2.77519  2.98518  4.58477  3.61503
          0.00977  5.02891  5.75126  0.61958  0.77255  0.48576  0.95510
    202   2.94864  4.53861  2.62098  3.49405  2.34533  3.98169  3.32180  1.76905  3.42248  2.40064  3.64879  2.91027  4.35573  3.68932  3.70633  3.24643  3.18034  2.80344  5.05092  2.31177    224 i - - -
          2.68618  4.42225  2.77519  2.73123  3.46354  2.40513  3.72494  3.29354  2.67741  2.69355  4.24690  2.90347  2.73739  3.18146  2.89801  2.37887  2.77519  2.98518  4.58477  3.61503
          0.22561  5.02891  1.63259  0.61958  0.77255  0.48576  0.95510
    203   3.03926  5.53952  1.54063  2.53470  4.85011  3.63199  3.95635  4.33998  2.78411  2.90955  4.61187  1.60204  4.11722  2.54270  3.30153  2.83944  3.28751  3.91839  5.98533  4.55228    225 d - - -
          2.68618  4.42225  2.77519  2.73123  3.46354  2.40513  3.72494  3.29354  2.67741  2.69355  4.24690  2.90347  2.73739  3.18146  2.89801  2.37887  2.77519  2.98518  4.58477  3.61503
          0.01211  4.81542  5.53776  0.61958  0.77255  0.28365  1.39849
    204   2.90667  4.55335  2.60587  2.63103  4.64358  3.68925  2.85293  4.10479  2.61420  3.61938  4.38020  2.73935  4.08252  2.76855  1.40303  2.88560  3.13705  2.76663  5.77908  4.39329    226 r - - -
          2.68618  4.42225  2.77519  2.73123  3.46354  2.40513  3.72494  3.29354  2.67741  2.69355  4.24690  2.90347  2.73739  3.18146  2.89801  2.37887  2.77519  2.98518  4.58477  3.61503
          0.00977  5.02891  5.75126  0.61958  0.77255  0.48576  0.95510
    205   2.92133  4.35691  4.06912  3.10648  1.74819  4.04928  4.36269  2.35803  3.80771  2.22172  1.90342  4.09414  4.41642  3.99962  3.93243  2.79124  3.15340  2.57828  4.97107  3.23506    227 f - - -
          2.68618  4.42225  2.77519  2.73123  3.46354  2.40513  3.72494  3.29354  2.67741  2.69355  4.24690  2.90347  2.73739  3.18146  2.89801  2.37887  2.77519  2.98518  4.58477  3.61503
          0.00977  5.02891  5.75126  0.61958  0.77255  0.48576  0.95510
    206   2.58193  4.62973  4.07263  1.57401  2.94531  4.04725  4.31690  2.98721  3.44133  1.60354  2.47155  3.86151  4.41289  3.71572  3.74208  3.31042  3.24969  2.83484  5.21054  4.00562    228 e - - -
          2.68618  4.42225  2.77519  2.73123  3.46354  2.40513  3.72494  3.29354  2.67741  2.69355  4.24690  2.90347  2.73739  3.18146  2.89801  2.37887  2.77519  2.98518  4.58477  3.61503
          0.00977  5.02891  5.75126  0.61958  0.77255  0.48576  0.95510
    207   3.03412  5.49963  3.24091  2.33670  4.86235  3.76898  3.59414  4.32478  2.57017  3.78874  4.54656  2.74445  2.42452  2.24947  1.38542  2.99548  3.25696  3.90224  5.89924  4.52744    229 r - - -
          2.68618  4.42225  2.77519  2.73123  3.46354  2.40513  3.72494  3.29354  2.67741  2.69355  4.24690  2.90347  2.73739  3.18146  2.89801  2.37887  2.77519  2.98518  4.58477  3.61503
          0.00977  5.02891  5.75126  0.61958  0.77255  0.48576  0.95510
    208   4.05159  5.27602  5.97880  5.42497  0.92934  5.39916  5.54739  1.61106  5.27815  1.55770  3.45535  5.52407  5.50172  5.18735  5.23351  4.77982  4.26457  2.76000  5.62986  4.42085    230 f - - -
          2.68618  4.42225  2.77519  2.73123  3.46354  2.40513  3.72494  3.29354  2.67741  2.69355  4.24690  2.90347  2.73739  3.18146  2.89801  2.37887  2.77519  2.98518  4.58477  3.61503
          0.00977  5.02891  5.75126  0.61958  0.77255  0.48576  0.95510
    209   3.61387  6.32499  1.02568  1.31112  5.60257  2.57726  4.39379  5.16337  3.44763  4.60462  5.44851  3.27276  4.46955  2.72012  4.08955  3.46657  3.90481  4.69063  6.74527  5.18129    231 d - - -
          2.68673  4.42400  2.77467  2.72757  3.46378  2.40520  3.72670  3.29377  2.67916  2.69202  4.24865  2.90367  2.73703  3.18147  2.89594  2.37928  2.77692  2.98559  4.58652  3.61678
          1.67699  0.88276  0.91773  2.24832  0.11158  0.48576  0.95510
    210   3.47688  6.11553  0.58492  2.15922  5.41394  3.54370  4.22301  5.00728  3.39845  4.48112  5.41053  3.01492  4.23857  3.41780  4.08485  3.31106  3.80223  4.54894  6.58360  5.02712    246 D - - -
          2.68618  4.42225  2.77519  2.73123  3.46354  2.40513  3.72494  3.29354  2.67741  2.69355  4.24690  2.90347  2.73739  3.18146  2.89801  2.37887  2.77519  2.98518  4.58477  3.61503
          0.01624  4.52432  5.24667  0.61958  0.77255  1.25128  0.33707
    211   2.82014  4.33804  2.95863  3.52051  3.28788  3.89138  4.14671  2.25686  3.42210  1.46579  3.34207  3.79438  4.25273  3.66693  3.65361  3.17357  3.05160  2.52196  2.47613  3.61051    247 l - - -
          2.68618  4.42225  2.77519  2.73123  3.46354  2.40513  3.72494  3.29354  2.67741  2.69355  4.24690  2.90347  2.73739  3.18146  2.89801  2.37887  2.77519  2.98518  4.58477  3.61503
          0.10657  4.52432  2.40525  0.61958  0.77255  1.03103  0.44105
    212   2.75049  4.50111  3.53307  2.49700  3.62787  2.35843  3.96590  2.96103  2.95116  1.65407  2.80700  3.42037  4.08929  3.27665  3.30584  2.95843  2.98707  2.74975  5.08547  3.84778    248 l - - -
          2.68618  4.42225  2.77519  2.73123  3.46354  2.40513  3.72494  3.29354  2.67741  2.69355  4.24690  2.90347  2.73739  3.18146  2.89801  2.37887  2.77519  2.98518  4.58477  3.61503
          0.01621  4.52585  5.24819  0.61958  0.77255  0.29614  1.36135
    213   3.37205  4.89683  5.66737  5.14271  2.89862  5.10431  5.61375  0.60364  5.02976  2.49968  3.60660  5.25358  5.34699  5.18175  5.11496  4.48637  3.89818  1.84946  5.94966  4.77985    249 I - - -
          2.68618  4.42225  2.77519  2.73123  3.46354  2.40513  3.72494  3.29354  2.67741  2.69355  4.24690  2.90347  2.73739  3.18146  2.89801  2.37887  2.77519  2.98518  4.58477  3.61503
          0.04992  4.97015  3.17596  0.61958  0.77255  0.52089  0.90139
    214   1.94834  5.26754  2.71557  1.46342  4.57004  3.50022  3.85540  3.73315  2.61350  2.96673  4.32350  3.14422  3.20155  2.96922  3.09834  2.85576  3.10313  3.43526  5.73067  4.34745    250 e - - -
          2.68618  4.42225  2.77519  2.73123  3.46354  2.40513  3.72494  3.29354  2.67741  2.69355  4.24690  2.90347  2.73739  3.18146  2.89801  2.37887  2.77519  2.98518  4.58477  3.61503
          0.01047  4.95991  5.68225  0.61958  0.77255  0.38917  1.13202
    215   2.62482  4.83987  3.54076  1.81766  4.04083  1.96531  4.07429  2.35705  2.97617  3.08595  3.95532  3.46033  4.21437  3.30509  3.39270  3.05014  2.63236  2.44113  5.42427  4.14962    251 e - - -
          2.68618  4.42225  2.77519  2.73123  3.46354  2.40513  3.72494  3.29354  2.67741  2.69355  4.24690  2.90347  2.73739  3.18146  2.89801  2.37887  2.77519  2.98518  4.58477  3.61503
          0.00977  5.02891  5.75126  0.61958  0.77255  0.48576  0.95510
    216   3.69115  6.41557  0.69568  1.49724  5.66237  3.85011  4.44583  5.24168  3.39035  4.68660  5.55606  3.28913  4.50860  3.61744  4.20385  3.53097  3.99070  4.77369  6.82701  4.19951    252 d - - -
          2.68618  4.42225  2.77519  2.73123  3.46354  2.40513  3.72494  3.29354  2.67741  2.69355  4.24690  2.90347  2.73739  3.18146  2.89801  2.37887  2.77519  2.98518  4.58477  3.61503
          0.00977  5.02891  5.75126  0.61958  0.77255  0.48576  0.95510
    217   2.25739  5.54790  1.33391  1.94232  4.87703  3.46972  3.98703  4.36237  2.78116  3.85151  4.61088  2.62740  4.16301  3.10010  3.29170  2.99801  3.16104  3.07256  5.99577  4.57197    253 d - - -
          2.68618  4.42225  2.77519  2.73123  3.46354  2.40513  3.72494  3.29354  2.67741  2.69355  4.24690  2.90347  2.73739  3.18146  2.89801  2.37887  2.77519  2.98518  4.58477  3.61503
          0.00977  5.02891  5.75126  0.61958  0.77255  0.48576  0.95510
    218   3.62334  6.30844  1.41489  0.77458  5.58903  3.56072  4.40776  5.14434  3.46569  3.82941  5.44980  3.28437  4.47928  3.57216  4.10411  3.47931  3.91704  4.67998  6.74257  5.18477    254 e - - -
          2.68618  4.42225  2.77519  2.73123  3.46354  2.40513  3.72494  3.29354  2.67741  2.69355  4.24690  2.90347  2.73739  3.18146  2.89801  2.37887  2.77519  2.98518  4.58477  3.61503
          0.02599  5.02891  3.95752  0.61958  0.77255  0.48576  0.95510
    219   1.80948  4.67764  3.91029  3.36929  3.03557  2.13260  4.30969  3.17711  3.32769  3.08524  3.96638  3.71648  4.28322  3.62635  3.67888  2.59325  1.50759  3.10502  5.43908  4.20733    255 t - - -
          2.68618  4.42225  2.77519  2.73123  3.46354  2.40513  3.72494  3.29354  2.67741  2.69355  4.24690  2.90347  2.73739  3.18146  2.89801  2.37887  2.77519  2.98518  4.58477  3.61503
          0.00993  5.01285  5.73520  0.61958  0.77255  0.53097  0.88682
    220   2.89494  5.20185  3.22362  2.39053  4.47219  3.69931  3.64864  2.28834  2.66787  3.47403  4.26364  1.99944  4.09230  1.83340  3.14019  2.90068  2.72199  3.44815  5.68082  3.98926    256 q - - -
          2.68618  4.42225  2.77519  2.73123  3.46354  2.40513  3.72494  3.29354  2.67741  2.69355  4.24690  2.90347  2.73739  3.18146  2.89801  2.37887  2.77519  2.98518  4.58477  3.61503
          0.00993  5.01285  5.73520  0.61958  0.77255  0.53097  0.88682
    221   3.06561  4.55345  5.13944  4.54571  3.59855  4.43884  4.79966  2.08809  4.36239  1.25691  2.60735  4.58306  4.12331  4.49607  4.39841  3.76241  3.27730  1.38042  5.26281  4.10111    257 l - - -
          2.68596  4.42235  2.77529  2.73133  3.46364  2.40523  3.72504  3.29304  2.67751  2.69283  4.24699  2.90356  2.73749  3.18156  2.89810  2.37897  2.77529  2.98528  4.58487  3.61513
          0.52231  1.41041  1.81519  0.10977  2.26376  0.45850  1.00031
    222   2.79464  5.16364  2.51303  2.59132  4.44335  3.62649  3.57464  3.10750  2.59317  3.08617  4.02679  1.56928  2.78141  2.94875  3.01753  2.82614  2.99744  3.51875  5.63799  4.27025    259 n - - -
          2.68618  4.42225  2.77519  2.73123  3.46354  2.40513  3.72494  3.29354  2.67741  2.69355  4.24690  2.90347  2.73739  3.18146  2.89801  2.37887  2.77519  2.98518  4.58477  3.61503
          0.03155  4.85808  3.75981  0.61958  0.77255  0.43834  1.03594
    223   2.49409  4.28799  4.70445  3.90523  1.92565  3.62689  4.36691  2.39196  3.91541  2.19886  2.63170  4.15375  4.40666  4.07433  2.59406  3.23010  3.12119  2.15851  4.16650  2.79878    260 f - - -
          2.68618  4.42225  2.77519  2.73123  3.46354  2.40513  3.72494  3.29354  2.67741  2.69355  4.24690  2.90347  2.73739  3.18146  2.89801  2.37887  2.77519  2.98518  4.58477  3.61503
          0.01042  4.96503  5.68737  0.61958  0.77255  0.65096  0.73719
    224   1.89339  5.29329  2.12637  2.59055  4.62944  3.54725  3.91333  4.08652  2.68830  3.61946  4.39118  2.64252  3.94089  3.03210  3.17644  2.89840  1.70283  3.36306  5.79598  4.41113    261 t - - -
          2.68618  4.42225  2.77519  2.73123  3.46354  2.40513  3.72494  3.29354  2.67741  2.69355  4.24690  2.90347  2.73739  3.18146  2.89801  2.37887  2.77519  2.98518  4.58477  3.61503
          0.01042  4.96503  5.68737  0.61958  0.77255  0.58712  0.81177
    225   2.87788  5.26581  2.72989  2.61869  4.56777  3.66654  3.86413  4.02162  2.61967  2.78375  4.32364  3.15729  1.93687  2.76434  2.69263  1.96558  2.55507  3.63423  5.73092  4.35086    262 p - - -
          2.68618  4.42225  2.77519  2.73123  3.46354  2.40513  3.72494  3.29354  2.67741  2.69355  4.24690  2.90347  2.73739  3.18146  2.89801  2.37887  2.77519  2.98518  4.58477  3.61503
          0.01027  4.97981  5.70216  0.61958  0.77255  0.61597  0.77678
    226   2.59159  5.25754  2.71994  1.89006  3.40632  2.81655  3.85600  3.19592  2.57284  3.54226  4.31107  3.15196  3.22782  2.72173  2.51119  2.85662  3.10037  2.51273  5.71985  4.33963    263 e - - -
          2.68618  4.42225  2.77519  2.73123  3.46354  2.40513  3.72494  3.29354  2.67741  2.69355  4.24690  2.90347  2.73739  3.18146  2.89801  2.37887  2.77519  2.98518  4.58477  3.61503
          0.01027  4.97981  5.70216  0.61958  0.77255  0.59560  0.80125
    227   2.78937  5.33983  2.19594  1.42555  4.65403  2.75439  3.87621  4.11782  2.63473  3.56066  4.16154  3.14694  4.07210  2.98631  3.02505  2.87918  3.13798  2.49789  5.79432  4.39957    264 e - - -
          2.68618  4.42225  2.77519  2.73123  3.46354  2.40513  3.72494  3.29354  2.67741  2.69355  4.24690  2.90347  2.73739  3.18146  2.89801  2.37887  2.77519  2.98518  4.58477  3.61503
          0.04563  4.98439  3.27658  0.61958  0.77255  0.60479  0.79007
    228   2.77890  4.39354  2.69762  1.60616  4.68744  2.93823  2.61468  4.16844  2.55765  3.46915  4.39217  3.02031  3.60347  2.56438  3.01465  2.47077  3.08706  3.73634  5.78653  3.62827    265 e - - -
          2.68618  4.42225  2.77519  2.73123  3.46354  2.40513  3.72494  3.29354  2.67741  2.69355  4.24690  2.90347  2.73739  3.18146  2.89801  2.37887  2.77519  2.98518  4.58477  3.61503
          0.01059  4.94935  5.67169  0.61958  0.77255  0.56594  0.83892
    229   2.34111  4.83426  3.46423  2.86701  4.01375  3.50358  3.15790  2.73234  2.88287  2.82789  3.58012  3.21554  1.85533  3.16024  3.19950  2.71770  2.36950  3.02659  5.38127  4.10011    266 p - - -
          2.68618  4.42225  2.77519  2.73123  3.46354  2.40513  3.72494  3.29354  2.67741  2.69355  4.24690  2.90347  2.73739  3.18146  2.89801  2.37887  2.77519  2.98518  4.58477  3.61503
          0.01028  4.97826  5.70061  0.61958  0.77255  0.41028  1.08906
    230   2.82705  5.35353  3.07273  1.72236  4.67982  3.50522  3.43223  3.49593  2.57161  3.37852  4.39921  3.02669  4.06285  1.67671  2.82314  2.86026  2.81971  3.47079  5.79751  3.75922    267 q - - -
          2.68618  4.42225  2.77519  2.73123  3.46354  2.40513  3.72494  3.29354  2.67741  2.69355  4.24690  2.90347  2.73739  3.18146  2.89801  2.37887  2.77519  2.98518  4.58477  3.61503
          0.00977  5.02891  5.75126  0.61958  0.77255  0.48576  0.95510
    231   2.76688  4.32651  4.85636  4.09375  2.94324  3.14503  4.44993  1.60530  4.04572  1.76443  3.08908  4.25971  4.47822  4.18840  3.95156  3.42604  3.07597  1.66849  4.95872  3.78142    268 i - - -
          2.68618  4.42225  2.77519  2.73123  3.46354  2.40513  3.72494  3.29354  2.67741  2.69355  4.24690  2.90347  2.73739  3.18146  2.89801  2.37887  2.77519  2.98518  4.58477  3.61503
          0.00977  5.02891  5.75126  0.61958  0.77255  0.48576  0.95510
    232   2.98496  5.44715  2.61987  2.53312  4.76483  3.40942  3.70188  4.22938  2.78534  3.75194  4.52778  3.20877  1.12157  3.11443  3.08631  2.81078  2.74153  3.82980  5.92264  4.52365    269 p - - -
          2.68618  4.42225  2.77519  2.73123  3.46354  2.40513  3.72494  3.29354  2.67741  2.69355  4.24690  2.90347  2.73739  3.18146  2.89801  2.37887  2.77519  2.98518  4.58477  3.61503
          0.02223  5.02891  4.17079  0.61958  0.77255  0.48576  0.95510
    233   2.66153  5.16423  3.24322  2.36742  4.42498  3.54343  3.90100  3.41862  2.52128  2.90752  4.22842  3.21425  2.39879  3.03508  2.49409  2.00666  2.59727  2.80360  5.65120  4.29806    270 s - - -
          2.68618  4.42225  2.77519  2.73123  3.46354  2.40513  3.72494  3.29354  2.67741  2.69355  4.24690  2.90347  2.73739  3.18146  2.89801  2.37887  2.77519  2.98518  4.58477  3.61503
          0.03184  5.01657  3.70053  0.61958  0.77255  0.52073  0.90161
    234   2.90238  4.44791  4.19558  3.62197  3.57765  3.09218  4.28560  2.64520  3.52502  1.36132  3.57754  3.89072  3.56650  3.77762  3.67131  3.13272  1.71398  2.63153  5.07289  3.87238    271 l - - -
          2.68618  4.42225  2.77519  2.73123  3.46354  2.40513  3.72494  3.29354  2.67741  2.69355  4.24690  2.90347  2.73739  3.18146  2.89801  2.37887  2.77519  2.98518  4.58477  3.61503
          0.01011  4.99485  5.71719  0.61958  0.77255  0.52229  0.89933
    235   2.90448  4.48991  4.05279  3.37559  3.60948  3.04274  4.22932  2.77142  3.40250  1.50359  2.85866  3.80099  2.52183  3.67086  3.68126  2.08797  3.13811  2.65614  5.09260  3.88308    272 l - - -
          2.68618  4.42225  2.77519  2.73123  3.46354  2.40513  3.72494  3.29354  2.67741  2.69355  4.24690  2.90347  2.73739  3.18146  2.89801  2.37887  2.77519  2.98518  4.58477  3.61503
          0.08643  5.00745  2.57555  0.61958  0.77255  0.54556  0.86636
    236   2.86581  4.57746  3.76155  3.12936  3.71584  3.22950  4.10573  2.11599  3.14104  2.79020  3.36219  3.59392  1.97292  3.44485  2.57453  2.64296  3.09857  2.21339  5.16330  3.93110    273 p - - -
          2.68618  4.42225  2.77519  2.73123  3.46354  2.40513  3.72494  3.29354  2.67741  2.69355  4.24690  2.90347  2.73739  3.18146  2.89801  2.37887  2.77519  2.98518  4.58477  3.61503
          0.06962  4.93180  2.81273  0.61958  0.77255  0.36140  1.19303
    237   3.02933  4.99230  3.54670  3.02726  4.17858  3.85681  3.08670  3.47225  2.83604  2.84517  4.11977  3.48719  1.01188  3.15661  3.12723  3.08541  3.19720  3.33516  5.51197  4.22375    274 p - - -
          2.68618  4.42225  2.77519  2.73123  3.46354  2.40513  3.72494  3.29354  2.67741  2.69355  4.24690  2.90347  2.73739  3.18146  2.89801  2.37887  2.77519  2.98518  4.58477  3.61503
          0.01030  4.97624  5.69859  0.61958  0.77255  0.62458  0.76676
    238   2.05422  5.19164  3.20328  2.26474  4.48424  3.16912  3.89253  3.92359  2.66692  3.40718  4.27198  2.93915  4.07784  3.01998  3.14349  1.42428  3.04951  3.39762  5.68863  3.68789    275 s - - -
          2.68618  4.42225  2.77519  2.73123  3.46354  2.40513  3.72494  3.29354  2.67741  2.69355  4.24690  2.90347  2.73739  3.18146  2.89801  2.37887  2.77519  2.98518  4.58477  3.61503
          0.02074  4.97624  4.29577  0.61958  0.77255  0.62458  0.76676
    239   2.99327  5.25120  3.20426  2.26715  4.53548  3.74150  3.97513  3.96008  2.53652  2.81001  4.34288  3.26393  1.23863  3.11756  3.10718  2.56553  3.22981  3.61541  5.74465  4.40182    276 p - - -
          2.68618  4.42225  2.77519  2.73123  3.46354  2.40513  3.72494  3.29354  2.67741  2.69355  4.24690  2.90347  2.73739  3.18146  2.89801  2.37887  2.77519  2.98518  4.58477  3.61503
          0.01041  4.96591  5.68826  0.61958  0.77255  0.64891  0.73943
    240   2.18187  4.98516  3.32935  2.17340  4.21154  3.72052  3.75541  2.83491  2.77218  3.24443  4.07491  3.28517  1.77312  3.11663  3.22310  2.46373  3.10942  2.97700  5.51629  4.20159    277 p - - -
          2.68618  4.42225  2.77519  2.73123  3.46354  2.40513  3.72494  3.29354  2.67741  2.69355  4.24690  2.90347  2.73739  3.18146  2.89801  2.37887  2.77519  2.98518  4.58477  3.61503
          0.01041  4.96591  5.68826  0.61958  0.77255  0.64891  0.73943
    241   2.79174  4.44734  3.12964  2.19014  4.69225  3.02920  2.96072  4.16973  2.49653  3.49084  4.39876  3.11825  3.11756  2.02297  1.84534  2.83789  3.10148  3.74170  5.79114  4.38922    278 r - - -
          2.68618  4.42225  2.77519  2.73123  3.46354  2.40513  3.72494  3.29354  2.67741  2.69355  4.24690  2.90347  2.73739  3.18146  2.89801  2.37887  2.77519  2.98518  4.58477  3.61503
          0.33752  4.96591  1.27479  0.61958  0.77255  0.64891  0.73943
    242   2.55163  4.81263  3.24344  2.68391  4.01797  3.07295  3.67044  3.27515  2.33042  2.90145  3.89536  3.18310  3.99948  2.18789  3.09988  2.82473  2.57740  2.02651  5.34091  4.03775    279 v - - -
          2.68563  4.42436  2.77503  2.72843  3.46170  2.40487  3.72509  3.29302  2.67916  2.69301  4.24483  2.90359  2.73703  3.17963  2.89935  2.38055  2.77663  2.98476  4.58687  3.61579
          1.29089  0.47150  2.29354  2.40538  0.09456  0.92635  0.50417
    243   2.32744  4.60584  3.30961  2.76632  3.77097  2.80075  3.35732  2.30981  2.82746  2.83223  3.70366  3.31085  3.03647  3.15089  3.23078  2.50224  2.96938  2.23869  5.16965  3.90664    294 v - - -
          2.68618  4.42225  2.77519  2.73123  3.46354  2.40513  3.72494  3.29354  2.67741  2.69355  4.24690  2.90347  2.73739  3.18146  2.89801  2.37887  2.77519  2.98518  4.58477  3.61503
          0.03539  4.62184  3.69161  0.61958  0.77255  0.67018  0.71665
    244   2.87136  4.58084  3.73590  3.18029  2.38687  3.83886  3.17114  3.07256  3.10730  2.05094  3.67372  3.57424  1.75755  2.87926  3.44560  3.09299  3.10296  2.85674  5.03099  3.71066    295 p - - -
          2.68618  4.42225  2.77519  2.73123  3.46354  2.40513  3.72494  3.29354  2.67741  2.69355  4.24690  2.90347  2.73739  3.18146  2.89801  2.37887  2.77519  2.98518  4.58477  3.61503
          0.01242  4.79011  5.51245  0.61958  0.77255  0.37134  1.17057
    245   3.25505  5.84322  1.34087  1.26523  5.15977  3.74528  3.21546  4.67309  2.99398  4.13475  4.91417  3.19650  4.27113  2.60840  3.29274  3.16791  3.51094  4.22323  6.26650  4.79685    296 e - - -
          2.68618  4.42225  2.77519  2.73123  3.46354  2.40513  3.72494  3.29354  2.67741  2.69355  4.24690  2.90347  2.73739  3.18146  2.89801  2.37887  2.77519  2.98518  4.58477  3.61503
          0.01018  4.98788  5.71023  0.61958  0.77255  0.59612  0.80061
    246   2.91403  5.49638  1.91131  1.42968  4.83120  3.67509  3.64332  4.32095  2.59759  3.79727  4.54472  2.29293  3.80226  2.92376  3.19212  2.92750  3.21291  3.02585  5.92984  4.50684    297 e - - -
          2.68618  4.42225  2.77519  2.73123  3.46354  2.40513  3.72494  3.29354  2.67741  2.69355  4.24690  2.90347  2.73739  3.18146  2.89801  2.37887  2.77519  2.98518  4.58477  3.61503
          0.01018  4.98788  5.71023  0.61958  0.77255  0.59612  0.80061
    247   2.50034  4.68498  3.64893  2.56904  3.44052  3.83405  3.40928  2.82657  3.04946  2.11150  3.05835  3.52090  2.44846  2.37942  3.26759  3.06907  3.11732  2.55446  5.25597  3.71591    298 l - - -
          2.68634  4.42241  2.77467  2.73140  3.46370  2.40489  3.72511  3.29370  2.67757  2.69292  4.24597  2.90363  2.73756  3.18163  2.89817  2.37886  2.77536  2.98535  4.58493  3.61519
          0.75525  1.73040  1.04159  0.82078  0.57997  0.59612  0.80061
    248   2.77011  5.19044  3.05293  2.45652  4.52004  3.01231  3.70819  3.97554  1.83915  2.63083  4.24041  2.55918  3.93243  2.42606  2.32649  2.74637  2.86473  3.57388  5.62106  4.24902    302 k - - -
          2.68618  4.42225  2.77519  2.73123  3.46354  2.40513  3.72494  3.29354  2.67741  2.69355  4.24690  2.90347  2.73739  3.18146  2.89801  2.37887  2.77519  2.98518  4.58477  3.61503
          0.02660  4.55774  4.14981  0.61958  0.77255  0.67321  0.71349
    249   2.79642  4.57405  3.58852  3.02296  3.71988  3.75221  3.51426  2.81986  2.92411  2.41070  2.83874  2.83109  1.77791  3.09296  3.35381  2.99036  3.02797  2.52118  5.14759  3.90267    303 p - - -
          2.68618  4.42225  2.77519  2.73123  3.46354  2.40513  3.72494  3.29354  2.67741  2.69355  4.24690  2.90347  2.73739  3.18146  2.89801  2.37887  2.77519  2.98518  4.58477  3.61503
          0.01266  4.77147  5.49382  0.61958  0.77255  0.99185  0.46345
    250   2.50095  5.26241  2.63012  2.19762  4.59280  3.56650  3.75521  3.43436  2.44741  3.20516  4.30696  2.68135  3.14503  2.44321  2.82970  2.20275  2.61418  3.29520  5.70398  4.30204    304 e - - -
          2.68618  4.42225  2.77519  2.73123  3.46354  2.40513  3.72494  3.29354  2.67741  2.69355  4.24690  2.90347  2.73739  3.18146  2.89801  2.37887  2.77519  2.98518  4.58477  3.61503
          0.09235  4.77147  2.52890  0.61958  0.77255  0.99185  0.46345
    251   2.70827  5.07919  3.08027  2.45497  4.39183  1.67836  3.81417  3.82888  2.50573  3.39617  4.18778  2.61153  2.94297  2.94680  3.06998  2.79593  2.64082  3.06399  5.60327  4.24358    305 g - - -
          2.68618  4.42225  2.77519  2.73123  3.46354  2.40513  3.72494  3.29354  2.67741  2.69355  4.24690  2.90347  2.73739  3.18146  2.89801  2.37887  2.77519  2.98518  4.58477  3.61503
          0.01370  4.69282  5.41517  0.61958  0.77255  0.98823  0.46559
    252   2.77461  4.79416  3.14020  2.74456  3.98711  2.22089  3.37523  2.94048  2.72886  3.03223  3.87946  2.72237  3.71916  2.94172  3.16505  2.86612  2.84159  2.84509  2.32782  4.03601    306 g - - -
          2.68618  4.42225  2.77519  2.73123  3.46354  2.40513  3.72494  3.29354  2.67741  2.69355  4.24690  2.90347  2.73739  3.18146  2.89801  2.37887  2.77519  2.98518  4.58477  3.61503
          0.01328  4.72387  5.44622  0.61958  0.77255  0.60444  0.79050
    253   2.58381  5.34129  2.94474  1.56910  4.68309  2.97430  3.63482  4.16757  2.35778  3.64508  4.38337  2.68503  3.71942  2.52379  2.94881  2.79815  2.32605  3.73028  5.77538  4.36498    307 e - - -
          2.68618  4.42225  2.77519  2.73123  3.46354  2.40513  3.72494  3.29354  2.67741  2.69355  4.24690  2.90347  2.73739  3.18146  2.89801  2.37887  2.77519  2.98518  4.58477  3.61503
          0.01141  4.87462  5.59697  0.61958  0.77255  0.31735  1.30223
    254   2.32454  5.38803  2.81727  2.27355  4.72800  3.66399  3.85222  3.80748  2.46810  3.69110  4.43014  2.90835  1.90989  2.41005  2.77740  2.56524  2.72054  3.77595  5.82370  4.41575    308 p - - -
          2.68618  4.42225  2.77519  2.73123  3.46354  2.40513  3.72494  3.29354  2.67741  2.69355  4.24690  2.90347  2.73739  3.18146  2.89801  2.37887  2.77519  2.98518  4.58477  3.61503
          0.00977  5.02891  5.75126  0.61958  0.77255  0.48576  0.95510
    255   2.49047  5.39698  1.95571  2.12118  4.73898  2.67098  3.85367  4.22320  2.55960  3.70099  4.43873  3.13226  2.76297  2.77197  2.81842  2.48558  2.66312  3.78603  5.83137  4.13363    309 d - - -
          2.68618  4.42225  2.77519  2.73123  3.46354  2.40513  3.72494  3.29354  2.67741  2.69355  4.24690  2.90347  2.73739  3.18146  2.89801  2.37887  2.77519  2.98518  4.58477  3.61503
          0.00977  5.02891  5.75126  0.61958  0.77255  0.48576  0.95510
    256   2.15536  5.37436  2.39449  2.12335  4.70787  3.39873  3.86173  4.18519  2.60386  3.67584  4.42072  2.58170  2.66785  2.96289  3.09515  2.48862  2.53144  2.83065  5.81670  4.41295    310 e - - -
          2.68618  4.42225  2.77519  2.73123  3.46354  2.40513  3.72494  3.29354  2.67741  2.69355  4.24690  2.90347  2.73739  3.18146  2.89801  2.37887  2.77519  2.98518  4.58477  3.61503
          0.00977  5.02891  5.75126  0.61958  0.77255  0.48576  0.95510
    257   2.89989  4.91044  3.26409  2.44476  4.10140  3.77816  3.99801  2.73894  2.86203  2.24841  3.99611  3.10863  1.75459  3.06222  3.29705  2.61039  2.94567  2.78628  5.44863  4.15602    311 p - - -
          2.68618  4.42225  2.77519  2.73123  3.46354  2.40513  3.72494  3.29354  2.67741  2.69355  4.24690  2.90347  2.73739  3.18146  2.89801  2.37887  2.77519  2.98518  4.58477  3.61503
          0.00977  5.02891  5.75126  0.61958  0.77255  0.48576  0.95510
    258   2.91259  4.03592  3.21220  3.04926  2.77656  3.72478  4.23783  2.31766  3.42124  1.92884  3.11067  3.64172  3.70969  2.34782  3.46960  3.22472  3.14449  2.17299  5.08989  3.26462    312 l - - -
          2.68618  4.42225  2.77519  2.73123  3.46354  2.40513  3.72494  3.29354  2.67741  2.69355  4.24690  2.90347  2.73739  3.18146  2.89801  2.37887  2.77519  2.98518  4.58477  3.61503
          0.11434  5.02891  2.28768  0.61958  0.77255  0.48576  0.95510
    259   2.21854  5.15530  2.92004  2.26989  4.42524  3.65714  3.66299  3.68854  2.62818  2.46638  3.05757  3.16259  3.16045  2.52810  2.72849  2.73099  2.56965  3.06575  5.63578  4.27535    313 a - - -
          2.68618  4.42225  2.77519  2.73123  3.46354  2.40513  3.72494  3.29354  2.67741  2.69355  4.24690  2.90347  2.73739  3.18146  2.89801  2.37887  2.77519  2.98518  4.58477  3.61503
          0.01084  4.92541  5.64776  0.61958  0.77255  0.43308  1.04558
    260   2.88310  4.70131  2.01470  1.52542  3.91119  3.65566  3.52806  4.19923  2.58475  3.68157  4.42184  2.64673  3.40436  2.53370  3.07698  2.84781  3.11453  3.76624  5.81561  3.76525    314 e - - -
          2.68618  4.42225  2.77519  2.73123  3.46354  2.40513  3.72494  3.29354  2.67741  2.69355  4.24690  2.90347  2.73739  3.18146  2.89801  2.37887  2.77519  2.98518  4.58477  3.61503
          0.01000  5.00555  5.72790  0.61958  0.77255  0.48959  0.94902
    261   2.49415  5.29547  2.97093  1.91293  4.60084  3.67556  3.40713  3.83002  2.35301  2.89451  3.92383  3.16033  4.06799  2.23930  2.87125  2.86811  2.99791  2.22678  5.75261  4.36709    315 e - - -
          2.68618  4.42225  2.77519  2.73123  3.46354  2.40513  3.72494  3.29354  2.67741  2.69355  4.24690  2.90347  2.73739  3.18146  2.89801  2.37887  2.77519  2.98518  4.58477  3.61503
          0.00987  5.01912  5.74146  0.61958  0.77255  0.51367  0.91205
    262   2.56015  5.14865  3.25443  2.34802  4.40420  3.05101  2.25058  3.83110  2.69283  3.41498  3.29276  3.22428  4.09868  2.40864  3.16296  2.90797  2.05604  2.65855  5.63960  4.29081    316 t - - -
          2.68618  4.42225  2.77519  2.73123  3.46354  2.40513  3.72494  3.29354  2.67741  2.69355  4.24690  2.90347  2.73739  3.18146  2.89801  2.37887  2.77519  2.98518  4.58477  3.61503
          0.00987  5.01912  5.74146  0.61958  0.77255  0.51367  0.91205
    263   3.13769  5.40290  3.44875  2.89259  4.73896  3.65452  4.00937  4.14959  2.26923  3.23244  4.48471  3.39114  1.05346  2.64558  2.67755  3.01528  3.35452  3.79760  5.82923  4.52741    317 p - - -
          2.68598  4.42238  2.77532  2.73136  3.46367  2.40502  3.72507  3.29367  2.67754  2.69336  4.24703  2.90319  2.73752  3.18159  2.89814  2.37900  2.77532  2.98445  4.58490  3.61516
          0.24093  2.20334  2.26655  0.99351  0.46247  0.46870  0.98300
    264   2.85292  5.30097  2.72741  1.96419  4.62026  2.66650  3.58784  4.08878  2.57275  2.97871  3.90919  3.10938  1.94469  2.93112  2.97328  2.50746  3.08454  3.67785  5.74950  4.35389    321 p - - -
          2.68628  4.42235  2.77493  2.73124  3.46363  2.40522  3.72445  3.29364  2.67718  2.69347  4.24699  2.90356  2.73733  3.18156  2.89810  2.37896  2.77529  2.98508  4.58486  3.61513
          0.16093  1.93022  5.64647  0.61203  0.78142  0.35463  1.20877
    265   2.88793  5.39555  2.61535  1.88000  4.38870  3.66194  3.37768  4.22439  2.45612  3.27715  4.43657  2.64278  2.46766  2.33853  2.69194  2.69191  3.11910  3.78550  5.82897  3.37881    324 e - - -
          2.68618  4.42225  2.77519  2.73123  3.46354  2.40513  3.72494  3.29354  2.67741  2.69355  4.24690  2.90347  2.73739  3.18146  2.89801  2.37887  2.77519  2.98518  4.58477  3.61503
          0.00977  5.02891  5.75126  0.61958  0.77255  0.48576  0.95510
    266   2.43594  5.39166  2.67858  1.68526  4.73367  3.66279  3.69701  3.64877  2.54987  3.52664  4.43317  2.83906  3.21352  2.04793  2.64522  2.85191  3.11944  3.39313  5.82613  4.41703    325 e - - -
          2.68618  4.42225  2.77519  2.73123  3.46354  2.40513  3.72494  3.29354  2.67741  2.69355  4.24690  2.90347  2.73739  3.18146  2.89801  2.37887  2.77519  2.98518  4.58477  3.61503
          0.00977  5.02891  5.75126  0.61958  0.77255  0.48576  0.95510
    267   2.91083  4.53491  3.76649  2.86620  3.36298  3.50147  3.42006  2.75254  3.32904  1.57874  2.81591  3.74655  4.30969  3.01225  3.09003  3.04704  3.14267  1.94267  5.12916  3.91236    326 l - - -
          2.68618  4.42225  2.77519  2.73123  3.46354  2.40513  3.72494  3.29354  2.67741  2.69355  4.24690  2.90347  2.73739  3.18146  2.89801  2.37887  2.77519  2.98518  4.58477  3.61503
          0.00977  5.02891  5.75126  0.61958  0.77255  0.48576  0.95510
    268   2.81771  5.39597  3.01841  2.10480  4.73999  2.56038  3.72033  3.81815  2.30495  3.61844  4.43695  2.65281  3.69251  2.31650  2.05125  2.52925  3.11918  3.41451  5.82922  4.41903    327 r - - -
          2.68618  4.42225  2.77519  2.73123  3.46354  2.40513  3.72494  3.29354  2.67741  2.69355  4.24690  2.90347  2.73739  3.18146  2.89801  2.37887  2.77519  2.98518  4.58477  3.61503
          0.00977  5.02891  5.75126  0.61958  0.77255  0.48576  0.95510
    269   2.55839  5.34695  2.82896  1.96013  4.66613  3.67646  3.87026  4.13449  2.47959  1.88314  4.19390  3.03058  3.68263  1.98525  3.10484  2.87285  3.13042  3.72369  5.79485  4.39944    328 l - - -
          2.68618  4.42225  2.77519  2.73123  3.46354  2.40513  3.72494  3.29354  2.67741  2.69355  4.24690  2.90347  2.73739  3.18146  2.89801  2.37887  2.77519  2.98518  4.58477  3.61503
          0.00977  5.02891  5.75126  0.61958  0.77255  0.48576  0.95510
    270   2.49606  5.41436  2.70736  2.27920  4.75263  3.42699  3.49529  4.23582  2.61572  3.71668  4.45820  2.99122  1.80976  1.92229  3.01840  2.87578  3.14603  3.65027  5.85009  4.43977    329 p - - -
          2.68618  4.42225  2.77519  2.73123  3.46354  2.40513  3.72494  3.29354  2.67741  2.69355  4.24690  2.90347  2.73739  3.18146  2.89801  2.37887  2.77519  2.98518  4.58477  3.61503
          0.00977  5.02891  5.75126  0.61958  0.77255  0.48576  0.95510
    271   1.75755  5.35897  2.73931  2.48037  3.66979  3.47683  3.86035  4.16041  2.60312  3.65703  4.40490  3.02026  3.27498  1.98315  3.00674  2.24971  2.97112  3.74034  5.80277  4.40244    330 a - - -
          2.68618  4.42225  2.77519  2.73123  3.46354  2.40513  3.72494  3.29354  2.67741  2.69355  4.24690  2.90347  2.73739  3.18146  2.89801  2.37887  2.77519  2.98518  4.58477  3.61503
          0.00977  5.02891  5.75126  0.61958  0.77255  0.48576  0.95510
    272   2.63661  5.40315  2.69462  1.80872  4.74662  3.66424  3.85465  3.97169  2.47492  3.70766  4.44458  2.68720  2.37325  1.97102  2.97229  2.85689  3.00698  3.72282  5.83642  4.42559    331 e - - -
          2.68618  4.42225  2.77519  2.73123  3.46354  2.40513  3.72494  3.29354  2.67741  2.69355  4.24690  2.90347  2.73739  3.18146  2.89801  2.37887  2.77519  2.98518  4.58477  3.61503
          0.06231  5.02891  2.92128  0.61958  0.77255  0.48576  0.95510
    273   2.20988  5.38948  2.59048  1.87861  4.72336  2.77932  3.85791  4.20403  2.54934  3.27810  4.43553  2.88114  2.05186  2.95993  3.03472  2.86167  3.13123  3.77459  5.82862  4.41984    332 e - - -
          2.68618  4.42225  2.77519  2.73123  3.46354  2.40513  3.72494  3.29354  2.67741  2.69355  4.24690  2.90347  2.73739  3.18146  2.89801  2.37887  2.77519  2.98518  4.58477  3.61503
          0.01030  4.97690  5.69924  0.61958  0.77255  0.56678  0.83782
    274   2.80303  3.76294  2.84186  2.21907  4.57159  3.18508  3.61974  3.12412  2.61244  3.50047  3.82289  2.98981  4.05762  2.36482  2.79401  1.77556  3.10413  3.03459  5.73090  4.34834    333 s - - -
          2.68618  4.42225  2.77519  2.73123  3.46354  2.40513  3.72494  3.29354  2.67741  2.69355  4.24690  2.90347  2.73739  3.18146  2.89801  2.37887  2.77519  2.98518  4.58477  3.61503
          0.01016  4.98973  5.71208  0.61958  0.77255  0.59150  0.80631
    275   2.83933  5.19137  3.20988  2.25401  4.46442  3.68185  3.87846  3.41694  2.18272  3.17632  3.39685  3.08835  2.16304  2.64022  3.01432  2.54879  2.86038  3.20400  5.66972  2.95558    334 p - - -
          2.68618  4.42225  2.77519  2.73123  3.46354  2.40513  3.72494  3.29354  2.67741  2.69355  4.24690  2.90347  2.73739  3.18146  2.89801  2.37887  2.77519  2.98518  4.58477  3.61503
          0.05035  4.98973  3.16297  0.61958  0.77255  0.59150  0.80631
    276   2.59540  5.30681  2.64743  1.58192  4.24067  3.18332  3.82889  3.79352  2.57377  3.01595  3.35159  2.95766  3.42439  2.38470  3.01621  2.75263  3.08701  3.42149  5.75431  4.35847    335 e - - -
          2.68618  4.42225  2.77519  2.73123  3.46354  2.40513  3.72494  3.29354  2.67741  2.69355  4.24690  2.90347  2.73739  3.18146  2.89801  2.37887  2.77519  2.98518  4.58477  3.61503
          0.08965  4.94995  2.54259  0.61958  0.77255  0.68491  0.70145
    277   2.34236  5.25414  2.97883  1.71107  3.73989  3.13077  3.44424  4.03005  2.37470  3.05770  3.55849  3.09343  3.35901  2.81441  2.52290  2.80383  3.05632  3.29962  5.70689  4.31659    336 e - - -
          2.68618  4.42225  2.77519  2.73123  3.46354  2.40513  3.72494  3.29354  2.67741  2.69355  4.24690  2.90347  2.73739  3.18146  2.89801  2.37887  2.77519  2.98518  4.58477  3.61503
          0.07348  4.87175  2.76165  0.61958  0.77255  0.80724  0.59075
    278   2.73203  5.30230  2.59966  1.88306  4.24362  3.58031  3.37884  4.12408  2.37279  3.60521  3.30936  2.37193  3.97369  2.39168  2.42201  2.74583  3.03582  3.69005  4.47438  4.33058    337 e - - -
          2.68618  4.42225  2.77519  2.73123  3.46354  2.40513  3.72494  3.29354  2.67741  2.69355  4.24690  2.90347  2.73739  3.18146  2.89801  2.37887  2.77519  2.98518  4.58477  3.61503
          0.13493  4.81862  2.13581  0.61958  0.77255  0.92431  0.50551
    279   2.57710  4.50933  2.27110  2.33946  4.57573  3.53976  3.72818  4.05307  2.43608  3.54281  3.97626  2.69441  2.98198  2.39525  2.14263  2.72980  2.99295  3.26730  5.68275  4.27944    338 r - - -
          2.68618  4.42225  2.77519  2.73123  3.46354  2.40513  3.72494  3.29354  2.67741  2.69355  4.24690  2.90347  2.73739  3.18146  2.89801  2.37887  2.77519  2.98518  4.58477  3.61503
          0.06681  4.69733  2.89125  0.61958  0.77255  1.08412  0.41279
    280   2.64810  5.09837  2.95511  1.88324  4.38391  3.54401  3.73870  3.20090  2.46266  2.69360  4.15527  2.61236  3.53950  2.62244  2.70849  2.64346  2.97541  2.78271  5.56834  4.19662    339 e - - -
          2.68618  4.42225  2.77519  2.73123  3.46354  2.40513  3.72494  3.29354  2.67741  2.69355  4.24690  2.90347  2.73739  3.18146  2.89801  2.37887  2.77519  2.98518  4.58477  3.61503
          0.05753  4.64490  3.07261  0.61958  0.77255  1.14097  0.38494
    281   2.76300  5.15431  3.00099  1.89882  3.24263  3.53288  3.73668  3.90868  2.48972  3.43881  4.21100  2.88686  2.42343  2.06894  2.86493  2.74670  2.99513  3.52171  5.61182  4.23069    340 e - - -
          2.68618  4.42225  2.77519  2.73123  3.46354  2.40513  3.72494  3.29354  2.67741  2.69355  4.24690  2.90347  2.73739  3.18146  2.89801  2.37887  2.77519  2.98518  4.58477  3.61503
          0.07212  4.60238  2.82091  0.61958  0.77255  1.12330  0.39335
    282   2.55762  5.21820  2.25602  1.90728  4.55227  3.49748  3.69289  4.03139  2.35827  3.51846  3.40965  2.96835  3.17233  2.23748  2.83082  2.69641  2.96276  3.60308  5.65658  4.25073    341 e - - -
          2.68590  4.42259  2.77547  2.72978  3.46388  2.40547  3.72529  3.29303  2.67743  2.69382  4.24688  2.90381  2.73758  3.18092  2.89818  2.37897  2.77545  2.98490  4.58511  3.61537
          0.71327  0.68336  5.28934  0.92135  0.50747  0.23300  1.57095
    283   2.79112  5.37396  2.82897  2.08080  4.71158  3.65783  3.44313  4.19224  2.17487  2.68666  4.02663  3.12821  2.90491  2.17163  2.51812  2.77868  2.99239  3.03587  5.81107  4.40478    349 e - - -
          2.68618  4.42225  2.77519  2.73123  3.46354  2.40513  3.72494  3.29354  2.67741  2.69355  4.24690  2.90347  2.73739  3.18146  2.89801  2.37887  2.77519  2.98518  4.58477  3.61503
          0.00993  5.01285  5.73520  0.61958  0.77255  0.53097  0.88682
    284   2.88225  5.34507  2.10253  2.00889  4.67058  3.49760  3.85257  3.61301  2.47080  2.93834  4.39096  3.13861  3.39733  2.78666  2.31148  2.67393  3.11342  2.54063  5.78958  4.39080    350 e - - -
          2.68618  4.42225  2.77519  2.73123  3.46354  2.40513  3.72494  3.29354  2.67741  2.69355  4.24690  2.90347  2.73739  3.18146  2.89801  2.37887  2.77519  2.98518  4.58477  3.61503
          0.00993  5.01285  5.73520  0.61958  0.77255  0.53097  0.88682
    285   2.15949  5.36683  3.14397  2.40339  4.70047  3.66297  3.27939  4.17745  2.52916  3.66658  4.41092  2.72025  2.20423  2.03135  2.62478  2.77278  3.11718  3.23320  5.80581  4.40328    351 q - - -
          2.68618  4.42225  2.77519  2.73123  3.46354  2.40513  3.72494  3.29354  2.67741  2.69355  4.24690  2.90347  2.73739  3.18146  2.89801  2.37887  2.77519  2.98518  4.58477  3.61503
          0.00993  5.01285  5.73520  0.61958  0.77255  0.45850  1.00031
    286   2.72129  5.39444  2.67407  2.28049  4.73768  3.04485  3.84960  4.22240  2.32354  3.42461  4.16462  2.51447  2.41977  2.07342  3.07763  2.67679  2.71451  3.56017  5.82820  4.41829    352 q - - -
          2.68618  4.42225  2.77519  2.73123  3.46354  2.40513  3.72494  3.29354  2.67741  2.69355  4.24690  2.90347  2.73739  3.18146  2.89801  2.37887  2.77519  2.98518  4.58477  3.61503
          0.00977  5.02891  5.75126  0.61958  0.77255  0.48576  0.95510
    287   2.53969  5.13891  3.27152  2.63154  4.39078  3.71714  3.91766  3.59277  2.59537  3.32346  4.20679  3.23774  2.34329  3.05845  1.77131  2.35149  2.71066  2.77278  5.63283  4.16282    353 r - - -
          2.68618  4.42225  2.77519  2.73123  3.46354  2.40513  3.72494  3.29354  2.67741  2.69355  4.24690  2.90347  2.73739  3.18146  2.89801  2.37887  2.77519  2.98518  4.58477  3.61503
          0.00977  5.02891  5.75126  0.61958  0.77255  0.48576  0.95510
    288   2.38471  5.35271  3.15707  2.45463  4.67872  3.67044  3.85922  4.15113  2.29802  3.64964  3.36833  2.73648  2.30322  2.17806  2.52179  2.65249  2.99985  3.03045  5.79681  4.39815    354 q - - -
          2.68618  4.42225  2.77519  2.73123  3.46354  2.40513  3.72494  3.29354  2.67741  2.69355  4.24690  2.90347  2.73739  3.18146  2.89801  2.37887  2.77519  2.98518  4.58477  3.61503
          0.00977  5.02891  5.75126  0.61958  0.77255  0.48576  0.95510
    289   2.42100  4.58898  3.15835  2.50413  4.01060  2.24147  3.85994  3.88638  2.20000  3.64399  4.39404  3.14675  3.39710  2.16804  2.42580  2.34486  3.06038  3.72708  5.79317  4.39544    355 q - - -
          2.68618  4.42225  2.77520  2.73123  3.46354  2.40513  3.72495  3.29354  2.67741  2.69355  4.24690  2.90347  2.73740  3.18146  2.89801  2.37885  2.77520  2.98518  4.58477  3.61503
          0.01479  4.46481  5.75126  0.56277  0.84311  0.48576  0.95510
    290   2.17801  4.97528  3.46009  2.89921  4.21133  3.78437  4.01897  3.24258  2.82875  3.04463  4.08856  3.38583  1.40314  3.09012  2.36017  2.86909  3.16877  3.25842  5.52872  4.23457    357 p - - -
          2.68618  4.42225  2.77519  2.73123  3.46354  2.40513  3.72494  3.29354  2.67741  2.69355  4.24690  2.90347  2.73739  3.18146  2.89801  2.37887  2.77519  2.98518  4.58477  3.61503
          0.00977  5.02891  5.75126  0.61958  0.77255  0.48576  0.95510
    291   2.27365  5.03773  3.33380  2.77532  4.26120  2.80976  3.94861  3.20658  2.32508  2.71427  4.11418  3.07698  2.09133  3.11233  3.08767  2.47882  2.82201  2.87090  5.55268  4.23091    358 p - - -
          2.68618  4.42225  2.77519  2.73123  3.46354  2.40513  3.72494  3.29354  2.67741  2.69355  4.24690  2.90347  2.73739  3.18146  2.89801  2.37887  2.77519  2.98518  4.58477  3.61503
          0.00977  5.02891  5.75126  0.61958  0.77255  0.48576  0.95510
    292   2.54530  5.35483  3.21805  2.65400  4.67867  3.71014  3.12940  4.00817  1.55120  3.64319  4.40439  3.19070  3.16593  2.76634  2.01084  2.90785  3.09373  2.73023  5.79332  4.41466    359 k - - -
          2.68618  4.42225  2.77519  2.73123  3.46354  2.40513  3.72494  3.29354  2.67741  2.69355  4.24690  2.90347  2.73739  3.18146  2.89801  2.37887  2.77519  2.98518  4.58477  3.61503
          0.01366  5.02891  4.95846  0.61958  0.77255  0.48576  0.95510
    293   3.03548  5.51162  3.63382  2.99700  4.88414  3.97719  4.02034  3.14008  2.15877  3.76347  4.57592  3.47429  4.34401  2.34723  0.96875  3.02873  3.35378  3.92311  5.87405  4.60688    360 r - - -
          2.68618  4.42225  2.77519  2.73123  3.46354  2.40513  3.72494  3.29354  2.67741  2.69355  4.24690  2.90347  2.73739  3.18146  2.89801  2.37887  2.77519  2.98518  4.58477  3.61503
          0.02424  5.02506  4.05234  0.61958  0.77255  0.49686  0.93761
    294   2.73311  5.65213  3.93557  3.22396  5.12186  4.13540  4.09525  4.46250  1.33040  3.90883  4.74744  3.65004  4.49250  3.21834  1.07137  3.44771  3.63408  3.22197  5.96651  4.77035    361 r - - -
          2.68618  4.42225  2.77519  2.73123  3.46354  2.40513  3.72494  3.29354  2.67741  2.69355  4.24690  2.90347  2.73739  3.18146  2.89801  2.37887  2.77519  2.98518  4.58477  3.61503
          0.19402  5.01077  1.77376  0.61958  0.77255  0.53664  0.87878
    295   1.96672  5.24869  2.66295  2.53309  4.56507  3.34548  3.55185  4.03056  2.38729  3.54149  4.29767  3.07577  3.98900  2.71097  2.00901  2.70272  2.53036  2.98779  5.69911  4.30715    362 a - - -
          2.68618  4.42225  2.77519  2.73123  3.46354  2.40513  3.72494  3.29354  2.67741  2.69355  4.24690  2.90347  2.73739  3.18146  2.89801  2.37887  2.77519  2.98518  4.58477  3.61503
          0.09173  4.82870  2.53010  0.61958  0.77255  0.90883  0.51583
    296   2.86306  5.22678  3.17389  2.60501  4.54426  3.12687  3.35087  3.98476  2.33815  3.50499  4.28390  3.13044  4.02775  2.51119  1.47731  2.46510  3.08703  2.90309  5.66369  4.31096    363 r - - -
          2.68629  4.42236  2.77530  2.73134  3.46365  2.40493  3.72505  3.29365  2.67739  2.69366  4.24668  2.90357  2.73750  3.18119  2.89777  2.37891  2.77495  2.98529  4.58431  3.61514
          0.43779  1.04886  5.47225  0.10096  2.34308  0.28299  1.40050
    297   2.71744  5.40717  2.72344  2.51721  4.75214  3.03232  3.73408  4.23427  2.02887  3.70958  4.44938  2.84911  4.06736  2.80231  1.46267  2.86789  2.83184  3.79808  5.83694  4.43119    365 r - - -
          2.68618  4.42225  2.77519  2.73123  3.46354  2.40513  3.72494  3.29354  2.67741  2.69355  4.24690  2.90347  2.73739  3.18146  2.89801  2.37887  2.77519  2.98518  4.58477  3.61503
          0.00990  5.01648  5.73882  0.61958  0.77255  0.52101  0.90121
    298   2.39866  3.59281  3.09950  2.65211  4.50667  3.16616  3.71372  3.74000  2.57767  3.05906  4.28402  3.18670  2.98823  2.52480  1.79753  2.68928  2.62456  3.39089  5.69899  4.33061    366 r - - -
          2.68618  4.42225  2.77519  2.73123  3.46354  2.40513  3.72494  3.29354  2.67741  2.69355  4.24690  2.90347  2.73739  3.18146  2.89801  2.37887  2.77519  2.98518  4.58477  3.61503
          0.00990  5.01648  5.73882  0.61958  0.77255  0.52101  0.90121
    299   2.11563  5.19808  3.10071  2.60307  3.37945  3.04995  3.89112  3.90678  2.56106  3.47141  4.25896  3.19859  3.21785  2.91549  1.77487  2.66273  2.85670  3.22612  5.67752  3.33626    367 r - - -
          2.68618  4.42225  2.77519  2.73123  3.46354  2.40513  3.72494  3.29354  2.67741  2.69355  4.24690  2.90347  2.73739  3.18146  2.89801  2.37887  2.77519  2.98518  4.58477  3.61503
          0.00990  5.01648  5.73882  0.61958  0.77255  0.46434  0.99035
    300   2.10831  5.30327  3.18263  2.60440  4.61184  3.68138  3.50423  4.07089  2.62306  3.59353  4.35644  3.16692  3.44630  1.86680  2.60259  2.42737  2.12407  3.30318  5.76114  4.37590    368 q - - -
          2.68618  4.42225  2.77519  2.73123  3.46354  2.40513  3.72494  3.29354  2.67741  2.69355  4.24690  2.90347  2.73739  3.18146  2.89801  2.37887  2.77519  2.98518  4.58477  3.61503
          0.00977  5.02891  5.75126  0.61958  0.77255  0.48576  0.95510
    301   2.91727  4.43185  4.25212  3.66983  3.09065  3.99727  4.29003  2.51700  2.92084  1.61223  3.54476  3.92676  4.07465  3.80843  2.52946  2.48869  3.05434  1.85054  5.03922  3.84122    369 l - - -
          2.68618  4.42225  2.77519  2.73123  3.46354  2.40513  3.72494  3.29354  2.67741  2.69355  4.24690  2.90347  2.73739  3.18146  2.89801  2.37887  2.77519  2.98518  4.58477  3.61503
          0.00977  5.02891  5.75126  0.61958  0.77255  0.48576  0.95510
    302   2.15007  4.35829  4.53146  3.37627  2.99877  3.49173  4.35737  2.24606  3.79239  1.47128  3.15340  4.08303  3.91370  3.60396  3.92286  3.02771  2.92225  2.15115  4.97356  3.78760    370 l - - -
          2.68618  4.42225  2.77519  2.73123  3.46354  2.40513  3.72494  3.29354  2.67741  2.69355  4.24690  2.90347  2.73739  3.18146  2.89801  2.37887  2.77519  2.98518  4.58477  3.61503
          0.00977  5.02891  5.75126  0.61958  0.77255  0.48576  0.95510
    303   2.46370  4.39683  4.41898  3.83041  1.88336  4.03572  4.34004  2.62249  2.99093  2.57271  1.69556  4.02736  4.40390  3.08202  3.87303  3.32366  3.16033  2.30700  5.00869  3.81859    371 m - - -
          2.68618  4.42225  2.77519  2.73123  3.46354  2.40513  3.72494  3.29354  2.67741  2.69355  4.24690  2.90347  2.73739  3.18146  2.89801  2.37887  2.77519  2.98518  4.58477  3.61503
          0.00977  5.02891  5.75126  0.61958  0.77255  0.48576  0.95510
    304   2.92270  4.73479  1.67288  3.10058  3.06908  3.86281  3.37869  3.25631  3.06841  2.53434  3.83236  3.54000  3.00473  3.38393  3.45510  3.09757  3.15436  2.61670  2.37176  3.96920    372 d - - -
          2.68618  4.42225  2.77519  2.73123  3.46354  2.40513  3.72494  3.29354  2.67741  2.69355  4.24690  2.90347  2.73739  3.18146  2.89801  2.37887  2.77519  2.98518  4.58477  3.61503
          0.00977  5.02891  5.75126  0.61958  0.77255  0.48576  0.95510
    305   2.98167  3.95291  1.31186  2.84578  3.30372  3.80468  3.74517  3.73685  2.86164  3.34317  4.18705  2.51689  4.20196  3.19755  3.31560  3.02938  3.21473  3.43557  5.40030  2.40312    373 d - - -
          2.68618  4.42225  2.77519  2.73123  3.46354  2.40513  3.72494  3.29354  2.67741  2.69355  4.24690  2.90347  2.73739  3.18146  2.89801  2.37887  2.77519  2.98518  4.58477  3.61503
          0.02334  5.02891  4.10304  0.61958  0.77255  0.48576  0.95510
    306   2.55607  5.41822  2.51825  1.58479  4.76211  3.66330  3.16759  4.24894  1.90609  3.72274  4.46028  2.90208  4.06433  2.95891  2.97652  2.28114  3.13706  3.80843  5.85036  4.43721    374 e - - -
          2.68618  4.42225  2.77519  2.73123  3.46354  2.40513  3.72494  3.29354  2.67741  2.69355  4.24690  2.90347  2.73739  3.18146  2.89801  2.37887  2.77519  2.98518  4.58477  3.61503
          0.00991  5.01548  5.73782  0.61958  0.77255  0.46271  0.99310
    307   2.96476  5.48196  2.51238  1.82124  4.82210  3.68767  3.90980  4.31014  2.36435  3.59113  4.52783  3.15263  4.10619  1.50752  3.16010  2.28318  3.15411  3.87072  5.91342  4.49581    375 q - - -
          2.68618  4.42225  2.77519  2.73123  3.46354  2.40513  3.72494  3.29354  2.67741  2.69355  4.24690  2.90347  2.73739  3.18146  2.89801  2.37887  2.77519  2.98518  4.58477  3.61503
          0.00977  5.02891  5.75126  0.61958  0.77255  0.48576  0.95510
    308   3.03162  4.52093  4.42791  3.85195  3.64613  4.13599  4.46650  2.46585  3.74012  2.41857  3.20935  3.63541  4.50868  3.98480  3.95318  3.42733  0.96986  2.25101  5.19239  3.99624    376 t - - -
          2.68618  4.42225  2.77519  2.73123  3.46354  2.40513  3.72494  3.29354  2.67741  2.69355  4.24690  2.90347  2.73739  3.18146  2.89801  2.37887  2.77519  2.98518  4.58477  3.61503
          0.00977  5.02891  5.75126  0.61958  0.77255  0.48576  0.95510
    309   2.91534  4.71664  3.67591  3.10964  3.86813  3.86117  4.10003  1.99967  2.31059  2.93048  2.52695  3.54615  4.24260  2.08884  3.43562  2.36873  3.14663  2.50044  5.28774  4.03897    377 i - - -
          2.68618  4.42225  2.77519  2.73123  3.46354  2.40513  3.72494  3.29354  2.67741  2.69355  4.24690  2.90347  2.73739  3.18146  2.89801  2.37887  2.77519  2.98518  4.58477  3.61503
          0.00977  5.02891  5.75126  0.61958  0.77255  0.48576  0.95510
    310   3.13980  4.51539  4.94156  4.35289  3.44874  4.31369  3.94667  0.82776  4.16180  2.19504  3.54886  4.40939  4.65941  4.32274  4.22587  3.62773  3.37238  2.30689  5.05968  2.95197    378 i - - -
          2.68618  4.42225  2.77519  2.73123  3.46354  2.40513  3.72494  3.29354  2.67741  2.69355  4.24690  2.90347  2.73739  3.18146  2.89801  2.37887  2.77519  2.98518  4.58477  3.61503
          0.00977  5.02891  5.75126  0.61958  0.77255  0.48576  0.95510
    311   2.40877  4.84299  4.07076  3.64532  4.72147  3.66798  4.68857  4.11528  3.63257  2.81572  4.63917  3.88537  1.36549  3.94193  3.98222  1.14565  3.33631  3.66918  6.07906  4.84556    379 s - - -
          2.68618  4.42225  2.77519  2.73123  3.46354  2.40513  3.72494  3.29354  2.67741  2.69355  4.24690  2.90347  2.73739  3.18146  2.89801  2.37887  2.77519  2.98518  4.58477  3.61503
          0.00977  5.02891  5.75126  0.61958  0.77255  0.48576  0.95510
    312   2.57528  5.31801  3.22195  2.68258  4.67730  1.87667  3.92339  4.13458  2.61827  3.65350  4.41931  2.74337  3.89806  2.97675  1.61218  2.77896  2.72266  3.73020  5.81448  4.43781    380 r - - -
          2.68618  4.42225  2.77519  2.73123  3.46354  2.40513  3.72494  3.29354  2.67741  2.69355  4.24690  2.90347  2.73739  3.18146  2.89801  2.37887  2.77519  2.98518  4.58477  3.61503
          0.00977  5.02891  5.75126  0.61958  0.77255  0.48576  0.95510
    313   2.91370  5.42775  2.63910  1.76531  4.77126  3.66982  2.13446  4.25835  2.45565  3.45641  4.46997  2.39869  3.70042  2.31918  3.10591  2.72854  3.14614  3.81778  5.85995  4.44623    381 e - - -
          2.68618  4.42225  2.77519  2.73123  3.46354  2.40513  3.72494  3.29354  2.67741  2.69355  4.24690  2.90347  2.73739  3.18146  2.89801  2.37887  2.77519  2.98518  4.58477  3.61503
          0.00977  5.02891  5.75126  0.61958  0.77255  0.48576  0.95510
    314   2.89874  5.06981  3.31677  1.94353  4.30068  3.73586  3.94059  2.31041  2.04268  2.94890  4.14304  2.95886  4.12520  2.81577  3.20270  2.94133  2.71343  2.30825  5.57772  4.24999    382 e - - -
          2.68618  4.42225  2.77519  2.73123  3.46354  2.40513  3.72494  3.29354  2.67741  2.69355  4.24690  2.90347  2.73739  3.18146  2.89801  2.37887  2.77519  2.98518  4.58477  3.61503
          0.00977  5.02891  5.75126  0.61958  0.77255  0.48576  0.95510
    315   3.93316  5.22016  5.30640  4.89470  1.50355  4.86599  3.35681  3.72112  4.70881  1.58551  4.34178  4.68497  5.18595  3.54084  4.72162  4.20112  4.15424  3.57641  4.38920  1.13067    383 y - - -
          2.68618  4.42225  2.77519  2.73123  3.46354  2.40513  3.72494  3.29354  2.67741  2.69355  4.24690  2.90347  2.73739  3.18146  2.89801  2.37887  2.77519  2.98518  4.58477  3.61503
          0.00977  5.02891  5.75126  0.61958  0.77255  0.48576  0.95510
    316   3.11425  5.51077  3.42833  2.66524  4.88758  3.85845  3.57235  3.62382  1.91441  3.32021  4.56027  3.33550  4.23485  1.26862  2.07148  3.08496  3.32437  3.92233  5.88369  4.55901    384 q - - -
          2.68618  4.42225  2.77519  2.73123  3.46354  2.40513  3.72494  3.29354  2.67741  2.69355  4.24690  2.90347  2.73739  3.18146  2.89801  2.37887  2.77519  2.98518  4.58477  3.61503
          0.00977  5.02891  5.75126  0.61958  0.77255  0.48576  0.95510
    317   2.86865  5.31552  3.17421  1.99434  3.44077  3.67785  2.97179  4.08913  2.40175  2.93934  4.36536  2.99878  4.07047  2.97702  2.62011  1.75981  2.58343  3.68787  5.76878  4.37980    385 s - - -
          2.68618  4.42225  2.77519  2.73123  3.46354  2.40513  3.72494  3.29354  2.67741  2.69355  4.24690  2.90347  2.73739  3.18146  2.89801  2.37887  2.77519  2.98518  4.58477  3.61503
          0.00977  5.02891  5.75126  0.61958  0.77255  0.48576  0.95510
    318   3.39654  5.48032  3.52882  3.14893  4.05203  4.04914  4.18872  4.21361  2.94107  3.73802  4.63984  2.04585  4.50280  1.84686  3.26221  3.41737  3.63583  3.91116  1.18949  3.95737    386 w - - -
          2.68618  4.42225  2.77519  2.73123  3.46354  2.40513  3.72494  3.29354  2.67741  2.69355  4.24690  2.90347  2.73739  3.18146  2.89801  2.37887  2.77519  2.98518  4.58477  3.61503
          0.00977  5.02891  5.75126  0.61958  0.77255  0.48576  0.95510
    319   2.98091  4.73676  3.77150  3.22227  3.84277  3.92054  2.69157  3.13709  3.09692  1.14208  3.83325  3.63498  4.30843  2.85972  3.43193  2.32581  3.21334  3.01949  5.28081  4.02378    387 l - - -
          2.68618  4.42225  2.77519  2.73123  3.46354  2.40513  3.72494  3.29354  2.67741  2.69355  4.24690  2.90347  2.73739  3.18146  2.89801  2.37887  2.77519  2.98518  4.58477  3.61503
          0.00977  5.02891  5.75126  0.61958  0.77255  0.48576  0.95510
    320   2.91428  5.42280  2.70231  2.32778  4.76456  3.03100  3.68440  4.24988  2.25196  3.72623  4.46557  2.90067  4.07338  1.39988  3.10486  2.87496  2.52407  3.81191  5.85591  4.20973    388 q - - -
          2.68618  4.42225  2.77519  2.73123  3.46354  2.40513  3.72494  3.29354  2.67741  2.69355  4.24690  2.90347  2.73739  3.18146  2.89801  2.37887  2.77519  2.98518  4.58477  3.61503
          0.00977  5.02891  5.75126  0.61958  0.77255  0.48576  0.95510
    321   3.20466  5.68804  1.46672  2.68953  5.09767  3.38013  4.16223  4.59654  3.03025  4.08624  4.86576  1.56840  4.01551  3.29305  3.56520  2.85980  1.94082  4.14576  6.23436  4.78893    389 d - - -
          2.68618  4.42225  2.77519  2.73123  3.46354  2.40513  3.72494  3.29354  2.67741  2.69355  4.24690  2.90347  2.73739  3.18146  2.89801  2.37887  2.77519  2.98518  4.58477  3.61503
          0.00977  5.02891  5.75126  0.61958  0.77255  0.48576  0.95510
    322   2.24582  5.09162  3.30288  2.74529  4.33464  3.33364  3.93543  3.75081  2.62291  3.35512  4.16830  3.26320  3.08869  3.08645  2.24120  2.49198  2.59380  3.26526  5.59993  1.98752    390 y - - -
          2.68618  4.42225  2.77519  2.73123  3.46354  2.40513  3.72494  3.29354  2.67741  2.69355  4.24690  2.90347  2.73739  3.18146  2.89801  2.37887  2.77519  2.98518  4.58477  3.61503
          0.00977  5.02891  5.75126  0.61958  0.77255  0.48576  0.95510
    323   1.79565  4.62158  4.27935  3.75605  3.96117  3.86924  4.53240  3.18999  3.67913  1.89243  3.93409  3.98292  4.40401  3.94781  3.94959  1.25782  3.26842  2.41615  5.45436  4.25049    391 s - - -
          2.68618  4.42225  2.77519  2.73123  3.46354  2.40513  3.72494  3.29354  2.67741  2.69355  4.24690  2.90347  2.73739  3.18146  2.89801  2.37887  2.77519  2.98518  4.58477  3.61503
          0.00977  5.02891  5.75126  0.61958  0.77255  0.48576  0.95510
    324   2.27103  5.43157  1.94957  2.32630  4.76900  3.67552  1.99170  4.25341  2.63181  3.73360  4.47604  2.84842  4.08266  2.60762  3.12798  2.49466  3.16054  3.81847  5.86698  3.98163    392 d - - -
          2.68618  4.42225  2.77519  2.73123  3.46354  2.40513  3.72494  3.29354  2.67741  2.69355  4.24690  2.90347  2.73739  3.18146  2.89801  2.37887  2.77519  2.98518  4.58477  3.61503
          0.00977  5.02891  5.75126  0.61958  0.77255  0.48576  0.95510
    325   2.95229  2.20488  4.49458  3.90326  3.51296  4.06643  4.37996  1.53794  3.73988  1.89853  3.52160  2.60559  4.43648  3.97215  3.06080  3.36120  3.18617  2.61114  5.03322  3.84409    393 i - - -
          2.68618  4.42225  2.77519  2.73123  3.46354  2.40513  3.72494  3.29354  2.67741  2.69355  4.24690  2.90347  2.73739  3.18146  2.89801  2.37887  2.77519  2.98518  4.58477  3.61503
          0.00977  5.02891  5.75126  0.61958  0.77255  0.48576  0.95510
    326   2.16137  4.02545  4.75602  4.14928  3.41151  4.07667  4.40332  2.41884  3.96175  2.24819  2.16095  4.19546  4.44160  3.98409  3.04748  3.24495  3.15401  1.68192  2.69372  3.75830    394 v - - -
          2.68618  4.42225  2.77519  2.73123  3.46354  2.40513  3.72494  3.29354  2.67741  2.69355  4.24690  2.90347  2.73739  3.18146  2.89801  2.37887  2.77519  2.98518  4.58477  3.61503
          0.00977  5.02891  5.75126  0.61958  0.77255  0.48576  0.95510
    327   2.42655  4.10414  3.20547  1.48238  4.58214  3.69130  3.89998  4.03158  2.37736  3.27364  4.34432  3.19387  4.09179  3.01751  3.13487  1.74069  3.13814  3.64708  5.75263  4.37734    395 e - - -
          2.68618  4.42225  2.77519  2.73123  3.46354  2.40513  3.72494  3.29354  2.67741  2.69355  4.24690  2.90347  2.73739  3.18146  2.89801  2.37887  2.77519  2.98518  4.58477  3.61503
          0.46555  5.02891  1.00603  0.61958  0.77255  0.48576  0.95510
    328   3.18739  5.40908  3.60021  2.93444  4.88748  3.85634  3.84612  4.24821  1.59892  3.68261  4.51382  3.37165  4.22627  2.96803  1.16962  2.47111  3.18408  3.89199  5.73451  4.52557    396 r - - -
          2.68618  4.42225  2.77519  2.73123  3.46354  2.40513  3.72494  3.29354  2.67741  2.69355  4.24690  2.90347  2.73739  3.18146  2.89801  2.37887  2.77519  2.98518  4.58477  3.61503
          0.01537  4.57873  5.30108  0.61958  0.77255  0.93100  0.50114
    329   2.69790  5.24257  3.40175  2.79933  4.61905  2.74372  3.85652  3.64952  2.05476  3.53371  4.34823  3.27908  4.13814  2.98585  1.18095  3.01191  3.22145  3.66372  5.67299  4.39438    397 r - - -
          2.68618  4.42225  2.77519  2.73123  3.46354  2.40513  3.72494  3.29354  2.67741  2.69355  4.24690  2.90347  2.73739  3.18146  2.89801  2.37887  2.77519  2.98518  4.58477  3.61503
          0.01391  4.67825  5.40060  0.61958  0.77255  1.10553  0.40203
    330   2.30098  5.17535  3.07100  2.52027  4.48794  1.97486  3.16252  3.94058  2.37390  3.46506  4.23461  3.05597  3.08524  2.75941  2.32281  2.76940  2.92904  3.55055  5.63232  4.25748    398 g - - -
          2.68618  4.42225  2.77519  2.73123  3.46354  2.40513  3.72494  3.29354  2.67741  2.69355  4.24690  2.90347  2.73739  3.18146  2.89801  2.37887  2.77519  2.98518  4.58477  3.61503
          0.01391  4.67825  5.40060  0.61958  0.77255  0.88527  0.53205
    331   2.34570  5.35179  3.18885  2.44002  4.71612  2.76968  3.80465  4.16496  1.61221  3.63599  4.40275  3.14592  4.05802  2.78149  1.80852  2.89250  3.14301  3.75612  5.74874  4.39663    399 k - - -
          2.68618  4.42225  2.77519  2.73123  3.46354  2.40513  3.72494  3.29354  2.67741  2.69355  4.24690  2.90347  2.73739  3.18146  2.89801  2.37887  2.77519  2.98518  4.58477  3.61503
          0.01294  4.74979  5.47214  0.61958  0.77255  1.02044  0.44697
    332   2.79022  4.83132  3.30428  2.74259  4.03078  3.65942  3.87179  2.61469  1.79772  2.93284  3.11768  2.60801  4.04603  3.06254  2.83445  2.87384  2.32703  2.87946  5.36231  4.06449    400 k - - -
          2.68614  4.42198  2.77539  2.73143  3.46373  2.40532  3.72514  3.29254  2.67760  2.69374  4.24709  2.90308  2.73710  3.18152  2.89780  2.37882  2.77514  2.98538  4.58496  3.61522
          0.47979  1.16752  2.66005  0.68334  0.70305  1.02044  0.44697
    333   2.10957  5.12741  3.15393  2.58426  4.41940  3.60643  3.77532  3.44342  2.11081  3.21080  4.18858  3.10790  3.99384  2.55943  1.82446  2.81311  2.61128  3.48991  5.58474  4.23758    403 r - - -
          2.68618  4.42225  2.77519  2.73123  3.46354  2.40513  3.72494  3.29354  2.67741  2.69355  4.24690  2.90347  2.73739  3.18146  2.89801  2.37887  2.77519  2.98518  4.58477  3.61503
          0.04014  4.68179  3.50382  0.61958  0.77255  0.89086  0.52815
    334   2.65534  5.32733  3.14027  2.34574  4.68389  3.63980  3.79057  4.13754  1.26375  3.61478  4.37911  2.73908  4.03238  2.89684  2.47865  2.86146  2.64203  3.72713  5.73496  4.37304    404 k - - -
          2.68494  4.42242  2.77536  2.73140  3.46370  2.40529  3.72511  3.29371  2.67746  2.69333  4.24706  2.90363  2.73756  3.18150  2.89817  2.37881  2.77536  2.98513  4.58493  3.61520
          0.83174  0.61122  3.81575  0.07024  2.69070  0.96887  0.47725
    335   2.79111  5.25060  3.06025  2.50161  4.58132  3.36055  3.39470  4.05104  2.02142  3.25678  4.29681  2.81164  3.33347  2.75094  1.90227  2.47499  2.43488  3.63389  5.68866  4.29571    406 r - - -
          2.68618  4.42225  2.77519  2.73123  3.46354  2.40513  3.72494  3.29354  2.67741  2.69355  4.24690  2.90347  2.73739  3.18146  2.89801  2.37887  2.77519  2.98518  4.58477  3.61503
          0.01317  4.73235  5.45470  0.61958  0.77255  1.04244  0.43478
    336   2.77778  4.70321  3.39569  2.83365  3.24698  2.56868  3.54011  2.97668  2.03466  2.61979  3.40843  3.30617  4.06716  3.14018  2.97912  2.90511  2.11067  2.87156  5.25487  3.98043    407 k - - -
          2.68618  4.42225  2.77519  2.73123  3.46354  2.40513  3.72494  3.29354  2.67741  2.69355  4.24690  2.90347  2.73739  3.18146  2.89801  2.37887  2.77519  2.98518  4.58477  3.61503
          0.01317  4.73235  5.45470  0.61958  0.77255  0.98256  0.46897
    337   2.78827  4.58793  2.28123  2.48304  4.60987  3.24704  2.82495  4.08905  2.49466  3.57645  4.31998  1.93449  3.51521  2.49254  2.98659  2.56619  2.69929  3.66044  5.71476  4.30907    408 n - - -
          2.68618  4.42225  2.77519  2.73123  3.46354  2.40513  3.72494  3.29354  2.67741  2.69355  4.24690  2.90347  2.73739  3.18146  2.89801  2.37887  2.77519  2.98518  4.58477  3.61503
          0.01294  4.74979  5.47214  0.61958  0.77255  0.99703  0.46041
    338   1.69863  4.36413  3.97990  3.32437  3.10436  3.84694  4.13091  2.14855  3.32458  2.34628  3.47598  2.93479  2.91757  3.58735  3.59307  3.11542  3.02851  2.27522  4.96961  3.76219    409 a - - -
          2.68618  4.42225  2.77519  2.73123  3.46354  2.40513  3.72494  3.29354  2.67741  2.69355  4.24690  2.90347  2.73739  3.18146  2.89801  2.37887  2.77519  2.98518  4.58477  3.61503
          0.01285  4.75641  5.47876  0.61958  0.77255  0.37886  1.15405
    339   2.89555  2.30431  4.81424  4.20201  2.51894  4.05996  4.39097  2.18581  3.99678  2.30410  2.36278  4.20750  4.42407  4.13645  3.46471  2.79771  2.98736  2.45919  4.39397  2.26802    410 i - - -
          2.68618  4.42225  2.77519  2.73123  3.46354  2.40513  3.72494  3.29354  2.67741  2.69355  4.24690  2.90347  2.73739  3.18146  2.89801  2.37887  2.77519  2.98518  4.58477  3.61503
          0.01030  4.97624  5.69859  0.61958  0.77255  0.62458  0.76676
    340   2.46824  5.30912  2.64812  2.34240  3.88134  3.65216  3.84303  4.09259  2.51543  2.83451  4.35741  3.03147  2.02418  2.86324  2.76675  2.12005  3.09938  3.68454  5.75902  4.36564    411 p - - -
          2.68618  4.42225  2.77519  2.73123  3.46354  2.40513  3.72494  3.29354  2.67741  2.69355  4.24690  2.90347  2.73739  3.18146  2.89801  2.37887  2.77519  2.98518  4.58477  3.61503
          0.01030  4.97624  5.69859  0.61958  0.77255  0.62458  0.76676
    341   2.65869  4.64226  3.54902  2.87977  3.78546  3.59420  4.09251  3.01359  2.76048  2.19978  2.46382  3.55515  4.22555  3.40168  3.46248  1.98275  2.35819  2.34413  5.21886  3.97701    412 s - - -
          2.68618  4.42225  2.77519  2.73123  3.46354  2.40513  3.72494  3.29354  2.67741  2.69355  4.24690  2.90347  2.73739  3.18146  2.89801  2.37887  2.77519  2.98518  4.58477  3.61503
          0.01030  4.97624  5.69859  0.61958  0.77255  0.62458  0.76676
    342   2.80717  4.31365  4.64330  4.04274  3.07265  4.04712  4.36954  2.05070  3.37929  2.37586  2.36319  4.13284  4.41265  4.04771  3.96189  2.41919  2.34766  1.64494  4.93597  3.75405    413 v - - -
          2.68648  4.42255  2.77550  2.73153  3.46162  2.40396  3.72525  3.29384  2.67771  2.69385  4.24720  2.90377  2.73770  3.18123  2.89745  2.37917  2.77550  2.98486  4.58507  3.61533
          0.20168  1.71876  5.69859  1.36425  0.29514  0.40782  1.09392
    343   2.93257  5.44366  2.70600  2.43333  4.79074  2.56968  3.87884  4.27555  1.54436  3.74644  4.48634  2.71612  4.08616  1.99092  2.70441  2.89157  3.16393  3.83590  5.87071  4.46151    420 k - - -
          2.68618  4.42225  2.77519  2.73123  3.46354  2.40513  3.72494  3.29354  2.67741  2.69355  4.24690  2.90347  2.73739  3.18146  2.89801  2.37887  2.77519  2.98518  4.58477  3.61503
          0.01445  5.02891  4.85413  0.61958  0.77255  0.48576  0.95510
    344   3.28218  4.63602  5.09208  4.52829  3.82259  4.53129  4.95203  1.03845  4.38020  2.29158  3.74682  4.63807  2.10554  4.57779  4.49069  3.64725  3.52821  1.72134  5.48927  4.30085    421 i - - -
          2.68618  4.42225  2.77519  2.73123  3.46354  2.40513  3.72494  3.29354  2.67741  2.69355  4.24690  2.90347  2.73739  3.18146  2.89801  2.37887  2.77519  2.98518  4.58477  3.61503
          0.00982  5.02428  5.74663  0.61958  0.77255  0.47753  0.96841
    345   2.18032  4.96197  3.40705  2.84980  3.61667  2.59372  2.72602  3.58894  2.83707  3.23034  4.06781  3.34552  2.26996  3.17808  3.28109  2.16354  2.73647  2.77073  5.51395  4.20974    422 s - - -
          2.68618  4.42225  2.77519  2.73123  3.46354  2.40513  3.72494  3.29354  2.67741  2.69355  4.24690  2.90347  2.73739  3.18146  2.89801  2.37887  2.77519  2.98518  4.58477  3.61503
          0.00977  5.02891  5.75126  0.61958  0.77255  0.48576  0.95510
    346   2.57938  5.40669  2.44446  1.87000  4.75174  2.72732  3.66171  4.23829  2.12265  3.71195  4.44769  2.38666  4.05908  2.95034  2.85602  2.35060  2.86169  3.79738  5.83909  4.42715    423 e - - -
          2.68618  4.42225  2.77519  2.73123  3.46354  2.40513  3.72494  3.29354  2.67741  2.69355  4.24690  2.90347  2.73739  3.18146  2.89801  2.37887  2.77519  2.98518  4.58477  3.61503
          0.01625  5.02891  4.64923  0.61958  0.77255  0.48576  0.95510
    347   2.96984  4.48199  4.30027  3.71453  3.16696  4.05086  4.33736  2.49391  2.75656  1.33270  3.37580  3.97514  4.41574  3.84385  1.98938  3.33072  3.20058  2.40084  5.08459  3.89263    424 l - - -
          2.68626  4.42233  2.77509  2.73100  3.46362  2.40521  3.72502  3.29362  2.67749  2.69363  4.24669  2.90354  2.73747  3.18154  2.89769  2.37895  2.77527  2.98482  4.58485  3.61511
          0.22196  1.63041  5.74485  0.13064  2.09993  0.47444  0.97348
    348   2.41329  4.98585  3.07745  2.81819  4.19947  2.76446  3.97144  3.43867  2.74150  3.23563  1.69094  3.32137  4.14490  3.14944  2.78148  2.61790  2.35016  3.30489  5.51434  4.20499    426 m - - -
          2.68618  4.42225  2.77519  2.73123  3.46354  2.40513  3.72494  3.29354  2.67741  2.69355  4.24690  2.90347  2.73739  3.18146  2.89801  2.37887  2.77519  2.98518  4.58477  3.61503
          0.00977  5.02891  5.75126  0.61958  0.77255  0.48576  0.95510
    349   2.88796  5.37595  2.49601  2.01884  3.70683  2.79863  3.61446  2.54028  2.31996  3.33850  4.41910  2.83189  4.05850  2.60165  2.69548  2.53012  2.96543  3.76150  5.81432  4.40914    427 e - - -
          2.68618  4.42225  2.77519  2.73123  3.46354  2.40513  3.72494  3.29354  2.67741  2.69355  4.24690  2.90347  2.73739  3.18146  2.89801  2.37887  2.77519  2.98518  4.58477  3.61503
          0.00977  5.02891  5.75126  0.61958  0.77255  0.48576  0.95510
    350   2.87273  3.27012  4.35022  3.76421  3.50623  4.01432  4.31481  2.54330  2.96945  1.56366  2.56203  3.98358  3.48584  3.55293  3.05331  3.29830  2.21482  2.38964  5.01225  3.81905    428 l - - -
          2.68618  4.42225  2.77519  2.73123  3.46354  2.40513  3.72494  3.29354  2.67741  2.69355  4.24690  2.90347  2.73739  3.18146  2.89801  2.37887  2.77519  2.98518  4.58477  3.61503
          0.00977  5.02891  5.75126  0.61958  0.77255  0.48576  0.95510
    351   2.42529  5.03596  3.61723  3.14596  4.90662  2.49100  4.35617  4.36781  3.17952  3.93943  4.71022  2.56620  1.44045  3.50731  3.62554  1.74725  2.61487  3.85151  6.11996  4.79974    429 p - - -
          2.68618  4.42225  2.77519  2.73123  3.46354  2.40513  3.72494  3.29354  2.67741  2.69355  4.24690  2.90347  2.73739  3.18146  2.89801  2.37887  2.77519  2.98518  4.58477  3.61503
          0.00977  5.02891  5.75126  0.61958  0.77255  0.48576  0.95510
    352   2.91563  5.15445  3.28173  2.42606  4.43702  3.19351  3.94975  3.86139  2.73060  3.33474  4.25156  3.26145  1.44462  3.09128  2.73923  2.34947  3.15456  2.70304  5.67364  4.33055    430 p - - -
          2.68618  4.42225  2.77519  2.73123  3.46354  2.40513  3.72494  3.29354  2.67741  2.69355  4.24690  2.90347  2.73739  3.18146  2.89801  2.37887  2.77519  2.98518  4.58477  3.61503
          0.00977  5.02891  5.75126  0.61958  0.77255  0.48576  0.95510
    353   2.06010  4.90234  3.44489  2.25581  4.09438  3.35725  4.00217  3.00603  2.86896  3.14102  3.79994  2.85879  4.16736  3.20562  3.30264  2.51691  2.42067  1.91700  5.44430  4.15329    431 v - - -
          2.68618  4.42225  2.77519  2.73123  3.46354  2.40513  3.72494  3.29354  2.67741  2.69355  4.24690  2.90347  2.73739  3.18146  2.89801  2.37887  2.77519  2.98518  4.58477  3.61503
          0.00977  5.02891  5.75126  0.61958  0.77255  0.48576  0.95510
    354   2.20450  5.37200  2.73468  1.72176  4.70387  3.66811  3.85892  4.18090  2.60022  3.47841  4.41658  2.58920  2.90073  2.62843  3.09119  2.78306  2.89588  2.61347  5.81277  4.40935    432 e - - -
          2.68618  4.42225  2.77519  2.73123  3.46354  2.40513  3.72494  3.29354  2.67741  2.69355  4.24690  2.90347  2.73739  3.18146  2.89801  2.37887  2.77519  2.98518  4.58477  3.61503
          0.00977  5.02891  5.75126  0.61958  0.77255  0.48576  0.95510
    355   2.92483  4.55451  3.94636  2.83033  2.97838  3.28672  2.97213  3.03134  3.32470  1.12650  3.66170  3.74557  4.31779  3.61099  3.63061  3.20142  2.69620  2.81999  5.14192  3.91912    433 l - - -
          2.68618  4.42225  2.77519  2.73123  3.46354  2.40513  3.72494  3.29354  2.67741  2.69355  4.24690  2.90347  2.73739  3.18146  2.89801  2.37887  2.77519  2.98518  4.58477  3.61503
          0.00977  5.02891  5.75126  0.61958  0.77255  0.48576  0.95510
    356   2.84094  4.32510  4.81045  4.20142  1.62774  4.09782  4.42571  2.02067  4.00589  1.83095  2.73227  4.22988  4.46039  4.15276  2.89062  3.22380  3.16928  2.45481  4.94337  3.44203    434 f - - -
          2.68618  4.42225  2.77519  2.73123  3.46354  2.40513  3.72494  3.29354  2.67741  2.69355  4.24690  2.90347  2.73739  3.18146  2.89801  2.37887  2.77519  2.98518  4.58477  3.61503
          0.00977  5.02891  5.75126  0.61958  0.77255  0.48576  0.95510
    357   2.88965  4.70642  2.78672  2.11152  4.72680  2.83026  3.85273  4.20890  2.58981  3.69016  4.42955  2.72925  4.05823  2.61773  2.20612  1.78919  3.12091  3.10265  5.82323  4.41556    435 s - - -
          2.68618  4.42225  2.77519  2.73123  3.46354  2.40513  3.72494  3.29354  2.67741  2.69355  4.24690  2.90347  2.73739  3.18146  2.89801  2.37887  2.77519  2.98518  4.58477  3.61503
          0.06297  5.02891  2.90984  0.61958  0.77255  0.48576  0.95510
    358   2.86858  4.54762  2.63660  2.45690  4.66800  2.58498  2.19914  4.14254  2.39931  3.63760  4.38462  2.81601  4.04097  2.93897  2.95383  2.76125  1.94161  3.72120  5.78201  4.03234    436 t - - -
          2.68618  4.42225  2.77519  2.73123  3.46354  2.40513  3.72494  3.29354  2.67741  2.69355  4.24690  2.90347  2.73739  3.18146  2.89801  2.37887  2.77519  2.98518  4.58477  3.61503
          0.01961  4.97624  4.38014  0.61958  0.77255  0.62458  0.76676
    359   2.88096  4.84408  3.16650  2.89553  3.74903  3.76859  3.29806  3.23949  2.88062  1.85294  3.93436  2.83561  1.69954  3.21413  3.30553  2.87503  3.11321  3.14405  5.38684  4.10137    437 p - - -
          2.68618  4.42225  2.77519  2.73123  3.46354  2.40513  3.72494  3.29354  2.67741  2.69355  4.24690  2.90347  2.73739  3.18146  2.89801  2.37887  2.77519  2.98518  4.58477  3.61503
          0.01040  4.96703  5.68937  0.61958  0.77255  0.42957  1.05209
    360   2.78810  4.44351  3.41458  3.13878  2.68212  3.97990  4.26867  2.82134  3.51677  1.71558  3.55588  3.60659  4.35216  3.76510  3.51917  3.15331  1.99428  2.39962  2.78941  3.57933    438 l - - -
          2.68618  4.42225  2.77519  2.73123  3.46354  2.40513  3.72494  3.29354  2.67741  2.69355  4.24690  2.90347  2.73739  3.18146  2.89801  2.37887  2.77519  2.98518  4.58477  3.61503
          0.02929  5.02017  3.80482  0.61958  0.77255  0.51071  0.91647
    361   1.98416  5.10895  2.84670  2.65741  4.35467  3.70654  3.14371  3.77608  2.19770  2.25017  3.66248  3.23050  4.09674  3.05282  3.16873  2.60692  2.36081  3.44502  5.60613  3.39284    439 a - - -
          2.68618  4.42225  2.77519  2.73123  3.46354  2.40513  3.72494  3.29354  2.67741  2.69355  4.24690  2.90347  2.73739  3.18146  2.89801  2.37887  2.77519  2.98518  4.58477  3.61503
          0.01005  5.00093  5.72328  0.61958  0.77255  0.47591  0.97106
    362   2.31002  5.25312  3.19726  2.56540  3.48265  3.36376  3.14659  3.79319  2.40820  3.53466  4.14687  2.78363  3.00759  2.99666  3.12100  1.61658  2.73520  3.61381  5.72062  4.34581    440 s - - -
          2.68618  4.42225  2.77519  2.73123  3.46354  2.40513  3.72494  3.29354  2.67741  2.69355  4.24690  2.90347  2.73739  3.18146  2.89801  2.37887  2.77519  2.98518  4.58477  3.61503
          0.00986  5.02053  5.74287  0.61958  0.77255  0.50971  0.91796
    363   2.86452  4.51991  3.44871  2.68375  3.95526  1.78240  4.04490  2.81914  2.96373  2.13068  3.42661  3.45319  3.34670  2.80935  3.37298  2.55523  3.12945  2.81198  5.34643  4.07887    441 g - - -
          2.68618  4.42225  2.77519  2.73123  3.46354  2.40513  3.72494  3.29354  2.67741  2.69355  4.24690  2.90347  2.73739  3.18146  2.89801  2.37887  2.77519  2.98518  4.58477  3.61503
          0.39622  5.02053  1.13775  0.61958  0.77255  0.50971  0.91796
    364   2.80629  4.66392  3.42264  2.93870  1.63275  3.67980  3.60538  3.25181  2.94189  2.93011  3.81400  2.12163  4.10795  3.26289  3.33075  2.54793  2.76661  2.99751  5.13654  3.78826    442 f - - -
          2.68618  4.42225  2.77519  2.73123  3.46354  2.40513  3.72494  3.29354  2.67741  2.69355  4.24690  2.90347  2.73739  3.18146  2.89801  2.37887  2.77519  2.98518  4.58477  3.61503
          0.01447  4.63878  5.36112  0.61958  0.77255  0.91259  0.51330
    365   2.04569  5.24965  2.66857  2.47870  4.58207  3.04987  3.74273  4.05758  2.29108  3.38257  4.29703  2.60495  3.94612  2.84469  2.27870  2.13468  3.00781  3.63420  5.69284  4.29121    443 a - - -
          2.68618  4.42225  2.77519  2.73123  3.46354  2.40513  3.72494  3.29354  2.67741  2.69355  4.24690  2.90347  2.73739  3.18146  2.89801  2.37887  2.77519  2.98518  4.58477  3.61503
          0.01336  4.71833  5.44067  0.61958  0.77255  0.94011  0.49525
    366   2.77382  5.37299  2.20809  1.78729  4.71223  2.35242  3.79619  4.20196  2.47090  3.67555  4.41910  2.45580  3.98997  2.71843  2.63857  2.71709  3.08705  3.76125  5.80498  4.38441    444 e - - -
          2.68618  4.42225  2.77519  2.73123  3.46354  2.40513  3.72494  3.29354  2.67741  2.69355  4.24690  2.90347  2.73739  3.18146  2.89801  2.37887  2.77519  2.98518  4.58477  3.61503
          0.01288  4.75434  5.47669  0.61958  0.77255  1.01456  0.45030
    367   2.36318  4.44089  2.98871  2.44184  2.70020  3.81471  4.08252  1.94231  3.18419  2.46366  3.54874  3.60938  4.19105  3.46948  3.50211  3.07058  2.86598  2.14755  5.04026  3.81937    445 i - - -
          2.68618  4.42225  2.77519  2.73123  3.46354  2.40513  3.72494  3.29354  2.67741  2.69355  4.24690  2.90347  2.73739  3.18146  2.89801  2.37887  2.77519  2.98518  4.58477  3.61503
          0.01288  4.75434  5.47669  0.61958  0.77255  0.34860  1.22307
    368   2.53385  4.42118  2.98862  2.63785  4.35865  3.19357  2.96284  3.78141  2.69255  3.37363  4.17868  2.79403  4.08996  2.92934  2.96204  2.43698  3.10708  3.44816  2.53307  2.16503    446 y - - -
          2.68618  4.42225  2.77519  2.73123  3.46354  2.40513  3.72494  3.29354  2.67741  2.69355  4.24690  2.90347  2.73739  3.18146  2.89801  2.37887  2.77519  2.98518  4.58477  3.61503
          0.01018  4.98860  5.71095  0.61958  0.77255  0.42341  1.06366
    369   3.27126  4.73549  4.57585  4.03710  2.39371  4.30739  4.25748  3.19579  3.91170  1.46251  3.83978  3.04819  4.66592  3.03269  4.09226  3.60143  3.50062  3.01551  4.70460  1.36639    447 y - - -
          2.68620  4.42227  2.77522  2.73125  3.46356  2.40515  3.72497  3.29296  2.67743  2.69357  4.24692  2.90349  2.73742  3.18148  2.89803  2.37889  2.77522  2.98520  4.58479  3.61505
          0.06395  2.83409  5.75126  0.30243  1.34331  0.48576  0.95510
    370   2.45054  5.35948  3.28400  2.74010  4.70703  3.75876  3.94647  4.15063  2.32403  3.66793  4.44585  3.26427  1.31583  2.73922  2.61971  2.48569  3.22911  3.76149  5.82354  4.46848    449 p - - -
          2.68618  4.42225  2.77519  2.73123  3.46354  2.40513  3.72494  3.29354  2.67741  2.69355  4.24690  2.90347  2.73739  3.18146  2.89801  2.37887  2.77519  2.98518  4.58477  3.61503
          0.00977  5.02891  5.75126  0.61958  0.77255  0.48576  0.95510
    371   1.91845  5.33543  3.06926  2.61098  4.65507  3.67486  3.86613  4.12235  2.32855  3.34298  4.38471  2.73582  2.01091  2.86658  2.88821  2.36709  2.71372  3.71273  5.78538  4.39164    450 a - - -
          2.68618  4.42225  2.77519  2.73123  3.46354  2.40513  3.72494  3.29354  2.67741  2.69355  4.24690  2.90347  2.73739  3.18146  2.89801  2.37887  2.77519  2.98518  4.58477  3.61503
          0.00977  5.02891  5.75126  0.61958  0.77255  0.48576  0.95510
    372   2.70092  5.33695  3.16093  1.66698  4.65086  3.68246  3.30559  4.11501  2.62790  2.63916  4.38791  3.16330  2.16170  2.50462  3.11317  2.45048  3.13733  3.71120  5.78893  4.39781    451 e - - -
          2.68618  4.42225  2.77519  2.73123  3.46354  2.40513  3.72494  3.29354  2.67741  2.69355  4.24690  2.90347  2.73739  3.18146  2.89801  2.37887  2.77519  2.98518  4.58477  3.61503
          0.00977  5.02891  5.75126  0.61958  0.77255  0.48576  0.95510
    373   2.66745  4.56656  4.85652  3.12724  3.64513  4.36249  4.71067  2.22094  4.13274  0.97448  3.59045  4.42041  4.70546  4.32320  4.25532  3.67383  3.40977  1.81659  5.27670  4.10182    452 l - - -
          2.68618  4.42225  2.77519  2.73123  3.46354  2.40513  3.72494  3.29354  2.67741  2.69355  4.24690  2.90347  2.73739  3.18146  2.89801  2.37887  2.77519  2.98518  4.58477  3.61503
          0.00977  5.02891  5.75126  0.61958  0.77255  0.48576  0.95510
    374   3.06259  4.43375  4.96377  4.36141  2.74723  4.22503  4.00207  2.75126  4.15811  1.02779  2.14728  4.35904  4.57444  4.27714  4.17561  3.53767  3.29291  2.56976  3.32481  3.23357    453 l - - -
          2.68618  4.42225  2.77519  2.73123  3.46354  2.40513  3.72494  3.29354  2.67741  2.69355  4.24690  2.90347  2.73739  3.18146  2.89801  2.37887  2.77519  2.98518  4.58477  3.61503
          0.00977  5.02891  5.75126  0.61958  0.77255  0.48576  0.95510
    375   2.27031  5.51404  2.05863  1.90888  4.85285  2.12422  3.92833  4.34463  2.46013  3.81677  4.56109  2.70043  4.11896  2.45062  3.19932  2.90067  3.22343  3.90223  5.94576  4.52169    454 e - - -
          2.68618  4.42225  2.77519  2.73123  3.46354  2.40513  3.72494  3.29354  2.67741  2.69355  4.24690  2.90347  2.73739  3.18146  2.89801  2.37887  2.77519  2.98518  4.58477  3.61503
          0.06365  5.02891  2.89817  0.61958  0.77255  0.48576  0.95510
    376   3.71681  5.01401  5.61373  5.01154  2.36813  4.96987  5.25606  1.73116  4.83857  0.74959  3.00584  5.11254  5.16016  3.73885  4.82007  4.31096  3.93025  2.93370  5.48889  4.43425    455 l - - -
          2.68618  4.42225  2.77519  2.73123  3.46354  2.40513  3.72494  3.29354  2.67741  2.69355  4.24690  2.90347  2.73739  3.18146  2.89801  2.37887  2.77519  2.98518  4.58477  3.61503
          0.01031  4.97557  5.69791  0.61958  0.77255  0.62620  0.76490
    377   4.46594  5.66464  2.65454  5.04644  2.09610  5.15238  4.10923  4.28277  4.92765  3.60305  4.83773  4.76274  5.44902  4.84476  4.95423  4.50900  4.67613  4.16638  0.75422  1.75478    456 w - - -
          2.68618  4.42225  2.77519  2.73123  3.46354  2.40513  3.72494  3.29354  2.67741  2.69355  4.24690  2.90347  2.73739  3.18146  2.89801  2.37887  2.77519  2.98518  4.58477  3.61503
          0.01031  4.97557  5.69791  0.61958  0.77255  0.62620  0.76490
    378   2.88176  4.71956  3.59695  3.03257  3.87666  3.81537  4.05175  2.12183  2.41300  2.77194  2.84856  3.48126  3.22558  3.32008  3.00661  2.34441  1.93086  3.00437  5.28486  4.02840    457 t - - -
          2.68618  4.42225  2.77519  2.73123  3.46354  2.40513  3.72494  3.29354  2.67741  2.69355  4.24690  2.90347  2.73739  3.18146  2.89801  2.37887  2.77519  2.98518  4.58477  3.61503
          0.01031  4.97557  5.69791  0.61958  0.77255  0.62620  0.76490
    379   2.87682  4.90952  2.49211  1.98006  4.73225  3.64711  2.74571  4.21686  1.82048  3.68970  4.42648  3.11452  4.04111  2.57339  2.16506  2.70251  3.10742  3.77720  5.81536  4.40695    458 k - - -
          2.68625  4.42185  2.77509  2.73099  3.46345  2.40520  3.72502  3.29331  2.67748  2.69362  4.24697  2.90345  2.73747  3.18154  2.89808  2.37888  2.77509  2.98526  4.58484  3.61510
          0.20437  2.07276  2.83018  0.49647  0.93821  0.40701  1.09553
    380   2.87578  2.01583  3.21602  2.27355  4.42813  2.95066  3.64202  3.86036  2.58400  3.43432  4.22833  2.57706  4.07840  2.91678  3.13924  2.05189  3.10801  2.94028  5.64925  4.29382    461 c - - -
          2.68618  4.42225  2.77519  2.73123  3.46354  2.40513  3.72494  3.29354  2.67741  2.69355  4.24690  2.90347  2.73739  3.18146  2.89801  2.37887  2.77519  2.98518  4.58477  3.61503
          0.01032  4.97471  5.69706  0.61958  0.77255  0.62824  0.76256
    381   1.87831  4.38709  4.29343  3.70927  2.49097  3.43831  4.28425  2.43708  3.59883  2.43015  3.50203  3.94117  4.35498  3.82919  3.02220  3.26617  1.81827  2.27580  4.99858  3.80376    462 t - - -
          2.68618  4.42225  2.77519  2.73123  3.46354  2.40513  3.72494  3.29354  2.67741  2.69355  4.24690  2.90347  2.73739  3.18146  2.89801  2.37887  2.77519  2.98518  4.58477  3.61503
          0.01032  4.97471  5.69706  0.61958  0.77255  0.40598  1.09758
    382   2.80761  5.40098  2.72537  2.15311  4.74422  3.66711  3.32158  4.22805  2.43485  3.56678  4.44264  3.13532  4.06197  1.40938  2.66472  2.53091  3.12751  3.57501  5.83379  4.42504    463 q - - -
          2.68618  4.42225  2.77519  2.73123  3.46354  2.40513  3.72494  3.29354  2.67741  2.69355  4.24690  2.90347  2.73739  3.18146  2.89801  2.37887  2.77519  2.98518  4.58477  3.61503
          0.00977  5.02891  5.75126  0.61958  0.77255  0.48576  0.95510
    383   2.29750  4.80082  3.55261  2.77386  3.97306  3.81561  4.05190  3.11205  2.96661  2.73011  3.89834  3.45674  1.55832  3.01759  3.37636  2.58048  3.01493  2.41665  5.36199  4.09349    464 p - - -
          2.68618  4.42225  2.77519  2.73123  3.46354  2.40513  3.72494  3.29354  2.67741  2.69355  4.24690  2.90347  2.73739  3.18146  2.89801  2.37887  2.77519  2.98518  4.58477  3.61503
          0.00977  5.02891  5.75126  0.61958  0.77255  0.48576  0.95510
    384   2.62876  5.12836  3.01157  2.44044  3.35595  3.71676  3.91851  3.79896  2.45455  2.88345  4.19611  2.70407  1.75004  3.06111  3.17787  2.81833  2.97800  2.91957  5.62406  3.51186    465 p - - -
          2.68625  4.42232  2.77527  2.73130  3.46346  2.40507  3.72502  3.29346  2.67740  2.69349  4.24697  2.90325  2.73747  3.18153  2.89808  2.37870  2.77527  2.98526  4.58484  3.61510
          0.20580  1.72206  4.91949  0.13993  2.03578  0.48576  0.95510
    385   2.88713  4.62703  2.96643  2.33344  4.69510  2.85933  2.23917  4.17132  2.54164  3.66328  4.40841  2.91230  2.15801  2.64549  2.97733  2.40190  3.11831  3.74713  3.98265  4.40273    467 p - - -
          2.68618  4.42225  2.77519  2.73123  3.46354  2.40513  3.72494  3.29354  2.67741  2.69355  4.24690  2.90347  2.73739  3.18146  2.89801  2.37887  2.77519  2.98518  4.58477  3.61503
          0.00981  5.02478  5.74713  0.61958  0.77255  0.47839  0.96700
    386   2.66852  5.39174  2.00343  2.51555  4.73312  3.66485  3.85235  4.21604  2.23772  3.06649  4.43358  3.03733  3.78100  2.59906  1.91551  2.64560  2.60782  3.78044  5.82625  4.41815    468 r - - -
          2.68618  4.42225  2.77519  2.73123  3.46354  2.40513  3.72494  3.29354  2.67741  2.69355  4.24690  2.90347  2.73739  3.18146  2.89801  2.37887  2.77519  2.98518  4.58477  3.61503
          0.00977  5.02891  5.75126  0.61958  0.77255  0.48576  0.95510
    387   2.23438  5.34200  2.74180  2.60482  4.66435  2.99599  3.86163  4.13420  2.46888  3.63788  3.70908  2.73831  4.06469  2.96601  2.37871  1.73950  2.79943  3.22052  5.78945  4.39306    469 s - - -
          2.68618  4.42225  2.77519  2.73123  3.46354  2.40513  3.72494  3.29354  2.67741  2.69355  4.24690  2.90347  2.73739  3.18146  2.89801  2.37887  2.77519  2.98518  4.58477  3.61503
          0.00977  5.02891  5.75126  0.61958  0.77255  0.48576  0.95510
    388   2.55134  5.09248  3.30303  2.51138  4.34033  2.84684  3.94119  3.75659  2.74156  1.96263  4.17440  3.26670  2.18658  3.09260  2.75162  2.29474  2.92982  3.43254  5.60596  4.27255    470 l - - -
          2.68623  4.42260  2.77529  2.73105  3.46389  2.40478  3.72529  3.29389  2.67776  2.69390  4.24725  2.90382  2.73768  3.18076  2.89807  2.37766  2.77545  2.98545  4.58512  3.61538
          0.53874  0.97093  3.27577  0.78282  0.61085  0.48576  0.95510
    389   2.94818  5.37540  3.08231  2.66332  4.71229  3.25021  3.88305  3.84398  2.11746  3.66549  4.42747  3.19702  4.10795  2.87181  1.22607  2.60334  2.80912  3.76365  5.80509  4.43225    474 r - - -
          2.68618  4.42225  2.77519  2.73123  3.46354  2.40513  3.72494  3.29354  2.67741  2.69355  4.24690  2.90347  2.73739  3.18146  2.89801  2.37887  2.77519  2.98518  4.58477  3.61503
          0.01012  4.99369  5.71604  0.61958  0.77255  0.47969  0.96490
    390   2.82394  5.33028  3.16475  2.56926  4.64903  2.65983  3.62979  3.39198  2.50529  3.52906  4.37842  2.91881  3.93364  2.67218  1.64868  2.32284  2.51734  3.70680  5.77839  4.38595    475 r - - -
          2.68618  4.42225  2.77519  2.73123  3.46354  2.40513  3.72494  3.29354  2.67741  2.69355  4.24690  2.90347  2.73739  3.18146  2.89801  2.37887  2.77519  2.98518  4.58477  3.61503
          0.00989  5.01695  5.73929  0.61958  0.77255  0.51970  0.90312
    391   2.49960  5.34729  3.15546  2.32495  4.67299  3.47432  3.70002  4.14441  2.50073  3.49770  4.17396  3.14359  3.56313  2.87814  1.71714  1.95940  2.57132  3.72758  5.79141  4.39405    476 r - - -
          2.68618  4.42225  2.77519  2.73123  3.46354  2.40513  3.72494  3.29354  2.67741  2.69355  4.24690  2.90347  2.73739  3.18146  2.89801  2.37887  2.77519  2.98518  4.58477  3.61503
          0.00989  5.01695  5.73929  0.61958  0.77255  0.51970  0.90312
    392   2.63962  4.96527  3.38310  2.75533  4.17225  3.75513  2.97972  3.56986  2.80850  2.32887  3.80545  3.32508  1.96129  3.15253  3.08313  2.28078  2.28235  3.27988  5.49376  4.18819    477 p - - -
          2.68618  4.42225  2.77519  2.73123  3.46354  2.40513  3.72494  3.29354  2.67741  2.69355  4.24690  2.90347  2.73739  3.18146  2.89801  2.37887  2.77519  2.98518  4.58477  3.61503
          0.01288  5.01695  5.08826  0.61958  0.77255  0.51970  0.90312
    393   2.26360  5.26748  2.66662  2.63101  4.56367  3.32622  3.69180  4.01609  2.63126  3.32122  3.34136  3.16939  1.78890  2.76878  2.98606  2.26621  3.03846  3.63182  5.73186  4.35302    478 p - - -
          2.68618  4.42225  2.77519  2.73123  3.46354  2.40513  3.72494  3.29354  2.67741  2.69355  4.24690  2.90347  2.73739  3.18146  2.89801  2.37887  2.77519  2.98518  4.58477  3.61503
          0.01327  5.01399  5.02967  0.61958  0.77255  0.52785  0.89128
    394   2.78986  4.86044  3.46693  2.43648  3.26213  3.78281  2.88070  3.42726  2.88651  1.64511  3.94861  3.38838  3.58737  2.50611  3.23219  2.47328  3.12285  3.05582  5.05006  3.50195    479 l - - -
          2.68618  4.42225  2.77519  2.73123  3.46354  2.40513  3.72494  3.29354  2.67741  2.69355  4.24690  2.90347  2.73739  3.18146  2.89801  2.37887  2.77519  2.98518  4.58477  3.61503
          0.00995  5.01067  5.73302  0.61958  0.77255  0.53690  0.87841
    395   2.65903  4.39949  2.72914  1.58180  4.66378  3.66452  3.85698  4.13431  2.60223  3.63703  4.38841  3.14176  2.26517  2.76303  3.01516  2.37105  3.11657  3.00657  5.78786  4.39058    480 e - - -
          2.68618  4.42225  2.77519  2.73123  3.46354  2.40513  3.72494  3.29354  2.67741  2.69355  4.24690  2.90347  2.73739  3.18146  2.89801  2.37887  2.77519  2.98518  4.58477  3.61503
          0.03611  5.01067  3.54734  0.61958  0.77255  0.53690  0.87841
    396   1.91759  5.06757  3.28088  2.57133  4.30379  3.42568  3.66293  3.04869  2.71580  2.96568  4.13951  3.24187  2.06380  2.79670  3.07262  2.55554  2.55988  3.39843  5.57234  4.23924    481 a - - -
          2.68618  4.42225  2.77519  2.73123  3.46354  2.40513  3.72494  3.29354  2.67741  2.69355  4.24690  2.90347  2.73739  3.18146  2.89801  2.37887  2.77519  2.98518  4.58477  3.61503
          0.03288  4.98477  3.66901  0.61958  0.77255  0.60383  0.79123
    397   2.81527  5.27829  3.15552  1.34121  4.58447  3.65716  3.84807  4.04251  2.51962  2.55541  4.32998  2.71956  4.05025  2.63728  2.95872  2.76405  2.68629  3.64799  4.85704  4.34990    482 e - - -
          2.68618  4.42225  2.77519  2.73123  3.46354  2.40513  3.72494  3.29354  2.67741  2.69355  4.24690  2.90347  2.73739  3.18146  2.89801  2.37887  2.77519  2.98518  4.58477  3.61503
          0.01045  4.96234  5.68469  0.61958  0.77255  0.59872  0.79743
    398   2.94925  5.47109  2.62001  1.56173  4.81066  3.48793  3.61137  4.30035  2.34790  3.77345  4.51724  3.12837  2.12901  2.21285  3.15164  2.80228  3.18483  3.85955  5.90242  4.48204    483 e - - -
          2.68618  4.42225  2.77519  2.73123  3.46354  2.40513  3.72494  3.29354  2.67741  2.69355  4.24690  2.90347  2.73739  3.18146  2.89801  2.37887  2.77519  2.98518  4.58477  3.61503
          0.01932  4.97588  4.40400  0.61958  0.77255  0.62546  0.76576
    399   2.52470  5.24347  3.16866  2.18400  4.53816  3.02984  3.85576  3.98931  2.53609  2.54384  4.29933  3.15245  3.49804  2.65709  3.06395  1.60107  3.01387  3.41487  5.70920  4.33178    484 s - - -
          2.68618  4.42225  2.77519  2.73123  3.46354  2.40513  3.72494  3.29354  2.67741  2.69355  4.24690  2.90347  2.73739  3.18146  2.89801  2.37887  2.77519  2.98518  4.58477  3.61503
          0.15579  4.96696  1.98561  0.61958  0.77255  0.64648  0.74210
    400   2.70915  5.16107  3.12441  1.98337  4.12331  3.60778  3.80236  3.89224  2.51445  3.30561  4.21800  2.97205  3.20357  2.92250  2.39980  1.87281  2.78633  3.19949  4.78403  3.61428    485 s - - -
          2.68618  4.42225  2.77519  2.73123  3.46354  2.40513  3.72494  3.29354  2.67741  2.69355  4.24690  2.90347  2.73739  3.18146  2.89801  2.37887  2.77519  2.98518  4.58477  3.61503
          0.02055  4.82319  4.39815  0.61958  0.77255  0.72154  0.66554
    401   2.45230  5.31677  2.77112  2.15500  4.65429  2.82607  3.60009  4.13495  2.46058  3.61881  4.35946  2.85994  3.99392  2.81144  2.34913  1.93781  2.69798  3.59335  4.57074  4.34763    486 s - - -
          2.68618  4.42225  2.77519  2.73123  3.46354  2.40513  3.72494  3.29354  2.67741  2.69355  4.24690  2.90347  2.73739  3.18146  2.89801  2.37887  2.77519  2.98518  4.58477  3.61503
          0.01147  4.87000  5.59234  0.61958  0.77255  0.74666  0.64235
    402   2.38213  5.16419  3.16582  2.04427  3.39229  3.64127  3.83953  3.88362  2.60815  3.44216  4.22618  3.14389  3.73428  2.86316  2.66679  1.57119  2.95541  3.29086  5.64235  4.27731    487 s - - -
          2.68618  4.42225  2.77519  2.73123  3.46354  2.40513  3.72494  3.29354  2.67741  2.69355  4.24690  2.90347  2.73739  3.18146  2.89801  2.37887  2.77519  2.98518  4.58477  3.61503
          0.01119  4.89427  5.61662  0.61958  0.77255  0.68026  0.70620
    403   2.78541  5.33232  2.34918  2.06792  4.66507  3.41764  3.82287  4.14169  2.56683  3.63392  4.38013  3.10085  2.11702  2.92485  2.85703  2.20523  2.60670  3.22762  5.77619  4.37282    488 e - - -
          2.68618  4.42225  2.77519  2.73123  3.46354  2.40513  3.72494  3.29354  2.67741  2.69355  4.24690  2.90347  2.73739  3.18146  2.89801  2.37887  2.77519  2.98518  4.58477  3.61503
          0.01086  4.92396  5.64630  0.61958  0.77255  0.66330  0.72391
    404   1.97972  5.27875  3.14791  2.50197  4.59421  3.48498  3.84030  3.81968  2.58436  3.57295  4.33431  3.13336  2.37206  2.51036  2.01909  2.44093  2.97271  3.65487  5.73630  4.35047    489 a - - -
          2.68618  4.42225  2.77519  2.73123  3.46354  2.40513  3.72494  3.29354  2.67741  2.69355  4.24690  2.90347  2.73739  3.18146  2.89801  2.37887  2.77519  2.98518  4.58477  3.61503
          0.01066  4.94249  5.66484  0.61958  0.77255  0.68532  0.70104
    405   2.69892  4.64370  3.13945  1.50658  4.58838  2.73945  3.59782  3.21836  2.58409  3.56850  4.32828  3.01143  3.81802  2.53101  3.01159  2.37334  2.86258  3.42372  5.73240  4.34358    490 e - - -
          2.68618  4.42225  2.77519  2.73123  3.46354  2.40513  3.72494  3.29354  2.67741  2.69355  4.24690  2.90347  2.73739  3.18146  2.89801  2.37887  2.77519  2.98518  4.58477  3.61503
          0.01062  4.94617  5.66851  0.61958  0.77255  0.63859  0.75086
    406   2.18824  5.14143  3.22356  2.66578  4.40315  3.33448  3.12233  3.83295  2.65579  2.73680  4.20638  3.19342  3.77115  2.62560  1.72426  2.63907  2.92101  2.96361  5.62827  4.27627    491 r - - -
          2.68618  4.42225  2.77519  2.73123  3.46354  2.40513  3.72494  3.29354  2.67741  2.69355  4.24690  2.90347  2.73739  3.18146  2.89801  2.37887  2.77519  2.98518  4.58477  3.61503
          0.01048  4.95900  5.68135  0.61958  0.77255  0.46882  0.98281
    407   1.89833  5.09727  3.22477  2.41990  3.62382  3.12678  3.91547  3.75783  2.71246  3.09925  2.77657  3.24000  3.79777  2.56512  2.39946  2.56654  3.00242  2.91338  5.59741  4.25926    492 a - - -
          2.68618  4.42225  2.77519  2.73123  3.46354  2.40513  3.72494  3.29354  2.67741  2.69355  4.24690  2.90347  2.73739  3.18146  2.89801  2.37887  2.77519  2.98518  4.58477  3.61503
          0.00999  5.00703  5.72937  0.61958  0.77255  0.49365  0.94261
    408   2.01623  4.92902  3.32757  2.75064  3.12259  3.38882  3.03475  3.51846  2.80142  2.64616  4.01251  2.67686  3.85758  2.65449  3.16407  2.97876  2.97384  2.37323  5.46250  2.94286    493 a - - -
          2.68618  4.42225  2.77519  2.73123  3.46354  2.40513  3.72494  3.29354  2.67741  2.69355  4.24690  2.90347  2.73739  3.18146  2.89801  2.37887  2.77519  2.98518  4.58477  3.61503
          0.00987  5.01876  5.74111  0.61958  0.77255  0.49937  0.93373
    409   2.88670  5.38595  2.45396  1.65699  3.81238  3.03914  3.44364  4.20864  2.58656  3.68909  4.42801  2.60775  3.35697  2.94752  2.37096  2.85104  2.99716  3.77392  5.82153  3.08000    494 e - - -
          2.68618  4.42225  2.77519  2.73123  3.46354  2.40513  3.72494  3.29354  2.67741  2.69355  4.24690  2.90347  2.73739  3.18146  2.89801  2.37887  2.77519  2.98518  4.58477  3.61503
          0.00984  5.02205  5.74440  0.61958  0.77255  0.50541  0.92448
    410   2.88503  5.38219  3.04932  1.69112  4.12301  3.66084  2.73897  3.94841  2.58515  3.52518  3.92815  2.63994  3.41286  2.30721  2.30367  2.68249  3.11618  3.65262  5.81820  4.41073    495 e - - -
          2.68618  4.42225  2.77519  2.73123  3.46354  2.40513  3.72494  3.29354  2.67741  2.69355  4.24690  2.90347  2.73739  3.18146  2.89801  2.37887  2.77519  2.98518  4.58477  3.61503
          0.00984  5.02205  5.74440  0.61958  0.77255  0.50541  0.92448
    411   2.80634  5.38928  2.43592  1.70043  3.67549  2.69220  3.17958  4.21558  2.28272  3.69335  4.03766  2.90331  4.05325  2.94447  2.35004  2.76535  3.11638  3.56200  5.82359  4.41431    496 e - - -
          2.68618  4.42225  2.77519  2.73123  3.46354  2.40513  3.72494  3.29354  2.67741  2.69355  4.24690  2.90347  2.73739  3.18146  2.89801  2.37887  2.77519  2.98518  4.58477  3.61503
          0.00984  5.02205  5.74440  0.61958  0.77255  0.50541  0.92448
    412   2.88777  4.63966  3.06898  2.49373  4.53696  3.58264  3.64108  3.98443  2.60895  2.19841  4.03856  3.18083  2.80301  2.45211  1.92605  2.49744  2.96263  3.33109  5.71731  4.34392    497 r - - -
          2.68656  4.42270  2.77508  2.73121  3.46125  2.40528  3.72524  3.29389  2.67753  2.69394  4.24582  2.90303  2.73665  3.18148  2.89785  2.37932  2.77550  2.98550  4.58522  3.61472
          1.18130  1.22941  0.91466  1.26082  0.33327  0.50541  0.92448
    413   2.71243  5.04756  2.91768  1.80606  4.32793  2.75130  3.71035  3.77022  2.48228  3.32617  4.10967  3.00553  3.90310  2.75139  2.96154  2.45192  2.46568  3.11222  5.52424  3.13387    502 e - - -
          2.68618  4.42225  2.77519  2.73123  3.46354  2.40513  3.72494  3.29354  2.67741  2.69355  4.24690  2.90347  2.73739  3.18146  2.89801  2.37887  2.77519  2.98518  4.58477  3.61503
          0.01638  4.51546  5.23781  0.61958  0.77255  1.25844  0.33421
    414   2.75818  5.24163  1.71554  2.08469  4.14021  3.48397  3.71145  4.04477  2.40824  3.53798  4.29137  2.85331  3.90399  2.51514  2.97398  2.34410  2.99355  3.62189  5.68295  3.91940    503 d - - -
          2.68618  4.42225  2.77519  2.73123  3.46354  2.40513  3.72494  3.29354  2.67741  2.69355  4.24690  2.90347  2.73739  3.18146  2.89801  2.37887  2.77519  2.98518  4.58477  3.61503
          0.01638  4.51546  5.23781  0.61958  0.77255  1.14001  0.38539
    415   2.71515  4.65954  3.31325  2.47834  2.63787  3.61371  2.78533  3.09152  2.73100  2.59336  3.74946  3.09019  2.86152  3.06301  3.15245  2.28485  2.94668  2.86896  5.20623  3.63883    504 s - - -
          2.68618  4.42225  2.77519  2.73123  3.46354  2.40513  3.72494  3.29354  2.67741  2.69355  4.24690  2.90347  2.73739  3.18146  2.89801  2.37887  2.77519  2.98518  4.58477  3.61503
          0.01568  4.55903  5.28138  0.61958  0.77255  1.01747  0.44865
    416   2.49430  5.21598  2.41752  2.32500  4.54422  3.52042  2.51281  4.01889  2.45489  3.31655  4.26144  2.87515  3.91570  2.48744  2.85110  2.07538  2.97630  3.59764  5.65843  3.68864    505 s - - -
          2.68618  4.42225  2.77519  2.73123  3.46354  2.40513  3.72494  3.29354  2.67741  2.69355  4.24690  2.90347  2.73739  3.18146  2.89801  2.37887  2.77519  2.98518  4.58477  3.61503
          0.01455  4.63320  5.35555  0.61958  0.77255  0.88540  0.53196
    417   2.77236  5.23193  2.42438  1.97928  4.55603  3.22428  3.58743  4.02752  2.48681  3.33961  3.11035  3.02898  3.94662  2.67073  2.79949  1.95510  2.85002  3.44026  5.67730  4.27925    506 s - - -
          2.68618  4.42225  2.77519  2.73123  3.46354  2.40513  3.72494  3.29354  2.67741  2.69355  4.24690  2.90347  2.73739  3.18146  2.89801  2.37887  2.77519  2.98518  4.58477  3.61503
          0.01326  4.72536  5.44771  0.61958  0.77255  0.91540  0.51142
    418   2.82164  5.30238  2.20322  1.85842  4.10852  2.01819  3.78184  4.10897  2.53502  3.60124  4.35055  2.79693  3.97962  2.88622  2.72574  2.78649  3.05527  3.34746  5.74440  4.33762    507 e - - -
          2.68618  4.42225  2.77519  2.73123  3.46354  2.40513  3.72494  3.29354  2.67741  2.69355  4.24690  2.90347  2.73739  3.18146  2.89801  2.37887  2.77519  2.98518  4.58477  3.61503
          0.01273  4.76622  5.48857  0.61958  0.77255  0.87950  0.53612
    419   2.80251  4.80147  3.35111  2.59641  3.56435  3.41233  3.54955  2.90345  2.77362  3.03697  3.42852  2.12694  4.07155  2.76791  3.20649  2.69322  2.26688  2.29457  5.34135  4.05127    508 n - - -
          2.68618  4.42225  2.77519  2.73123  3.46354  2.40513  3.72494  3.29354  2.67741  2.69355  4.24690  2.90347  2.73739  3.18146  2.89801  2.37887  2.77519  2.98518  4.58477  3.61503
          0.01229  4.80058  5.52293  0.61958  0.77255  0.95107  0.48829
    420   2.54677  5.87726  1.48115  2.13640  5.21212  1.35331  4.15562  4.73502  3.13138  4.21109  5.02713  2.94449  4.24705  3.30621  3.72153  3.19201  3.57796  4.28340  6.36343  4.86108    509 g - - -
          2.68618  4.42225  2.77519  2.73123  3.46354  2.40513  3.72494  3.29354  2.67741  2.69355  4.24690  2.90347  2.73739  3.18146  2.89801  2.37887  2.77519  2.98518  4.58477  3.61503
          0.01229  4.80058  5.52293  0.61958  0.77255  0.95107  0.48829
    421   2.70232  5.22129  3.08193  2.16475  3.81265  3.38077  3.77959  3.99335  2.53032  3.51217  3.91656  2.35215  3.53234  2.61910  3.01638  1.72257  2.65027  3.59341  5.67673  4.28820    510 s - - -
          2.68618  4.42225  2.77519  2.73123  3.46354  2.40513  3.72494  3.29354  2.67741  2.69355  4.24690  2.90347  2.73739  3.18146  2.89801  2.37887  2.77519  2.98518  4.58477  3.61503
          0.01229  4.80058  5.52293  0.61958  0.77255  0.34475  1.23237
    422   2.88006  5.37417  3.04132  2.06877  4.71310  3.65504  2.35107  4.06040  2.57733  2.85421  4.41671  2.90032  3.35623  2.38849  2.04956  2.54259  3.11105  3.76157  5.80998  4.40387    511 r - - -
          2.68618  4.42225  2.77519  2.73123  3.46354  2.40513  3.72494  3.29354  2.67741  2.69355  4.24690  2.90347  2.73739  3.18146  2.89801  2.37887  2.77519  2.98518  4.58477  3.61503
          0.01005  5.00110  5.72345  0.61958  0.77255  0.50849  0.91980
    423   2.81055  5.34668  3.15581  2.50334  3.70644  3.66739  2.93283  4.14383  1.91145  3.02464  4.39277  3.14304  2.88717  2.69242  2.32221  2.00834  3.11735  3.72708  5.79009  4.39321    512 k - - -
          2.68618  4.42225  2.77519  2.73123  3.46354  2.40513  3.72494  3.29354  2.67741  2.69355  4.24690  2.90347  2.73739  3.18146  2.89801  2.37887  2.77519  2.98518  4.58477  3.61503
          0.00993  5.01309  5.73544  0.61958  0.77255  0.51254  0.91372
    424   2.31156  4.65474  3.39900  3.02191  2.68373  3.86614  3.80223  2.80011  3.11971  2.08996  2.95453  3.58021  3.45421  2.49484  2.90055  3.10638  2.52534  2.64043  5.23204  3.99137    513 l - - -
          2.68618  4.42225  2.77519  2.73123  3.46354  2.40513  3.72494  3.29354  2.67741  2.69355  4.24690  2.90347  2.73739  3.18146  2.89801  2.37887  2.77519  2.98518  4.58477  3.61503
          0.00989  5.01695  5.73929  0.61958  0.77255  0.51970  0.90312
    425   2.57619  5.39554  2.16205  1.82555  4.73462  2.57654  3.29548  4.21762  2.59688  3.69828  4.43834  2.38169  4.05998  2.75548  3.09022  2.85862  3.12714  2.95529  5.83124  3.88321    514 e - - -
          2.68618  4.42225  2.77519  2.73123  3.46354  2.40513  3.72494  3.29354  2.67741  2.69355  4.24690  2.90347  2.73739  3.18146  2.89801  2.37887  2.77519  2.98518  4.58477  3.61503
          0.01644  5.01695  4.63726  0.61958  0.77255  0.51970  0.90312
    426   2.46256  4.63290  3.45245  3.18644  3.06935  3.61300  4.12289  2.30555  3.14323  2.19064  3.73532  3.39947  3.90998  2.50861  2.90645  2.86454  2.34886  2.32570  5.21288  3.97589    515 l - - -
          2.68618  4.42225  2.77519  2.73123  3.46354  2.40513  3.72494  3.29354  2.67741  2.69355  4.24690  2.90347  2.73739  3.18146  2.89801  2.37887  2.77519  2.98518  4.58477  3.61503
          0.00996  5.01046  5.73280  0.61958  0.77255  0.50777  0.92089
    427   2.41333  5.34144  2.95536  2.33625  4.66441  2.89404  3.85756  4.02829  2.60229  2.76794  4.38866  2.73214  2.24476  2.76264  3.09127  2.08969  2.79810  3.72030  5.78824  4.39099    516 s - - -
          2.68618  4.42225  2.77519  2.73123  3.46354  2.40513  3.72494  3.29354  2.67741  2.69355  4.24690  2.90347  2.73739  3.18146  2.89801  2.37887  2.77519  2.98518  4.58477  3.61503
          0.20218  5.01695  1.73484  0.61958  0.77255  0.51970  0.90312
    428   2.84863  5.34990  2.39636  2.51414  4.69051  3.59485  3.80234  4.17391  2.54640  3.65353  4.39697  2.63370  3.57635  2.14590  2.42936  1.69134  3.08202  3.73927  5.78592  4.37527    517 s - - -
          2.68618  4.42225  2.77519  2.73123  3.46354  2.40513  3.72494  3.29354  2.67741  2.69355  4.24690  2.90347  2.73739  3.18146  2.89801  2.37887  2.77519  2.98518  4.58477  3.61503
          0.01198  4.82674  5.54909  0.61958  0.77255  0.91187  0.51378
    429   2.81840  5.22625  2.28332  2.00259  4.52982  3.08820  3.79895  3.14443  2.55524  2.44737  4.27881  2.84375  2.54063  2.91124  2.91728  2.80073  3.05022  3.59448  5.68440  4.29854    518 e - - -
          2.68618  4.42225  2.77519  2.73123  3.46354  2.40513  3.72494  3.29354  2.67741  2.69355  4.24690  2.90347  2.73739  3.18146  2.89801  2.37887  2.77519  2.98518  4.58477  3.61503
          0.01198  4.82674  5.54909  0.61958  0.77255  0.31996  1.29528
    430   2.48293  4.65569  3.43372  3.16060  3.79890  3.26302  4.11559  1.52148  3.12045  2.69357  3.24972  2.58940  3.25853  3.42808  3.48787  2.67077  2.97411  2.72105  5.23404  3.99330    519 i - - -
          2.68618  4.42225  2.77519  2.73123  3.46354  2.40513  3.72494  3.29354  2.67741  2.69355  4.24690  2.90347  2.73739  3.18146  2.89801  2.37887  2.77519  2.98518  4.58477  3.61503
          0.00989  5.01695  5.73929  0.61958  0.77255  0.51970  0.90312
    431   2.86994  5.72139  2.65395  0.80202  5.05839  3.74481  4.11053  4.55539  2.96451  4.04017  4.81757  2.98602  3.32318  3.23720  3.49756  3.12966  2.81064  4.11822  6.18642  4.73814    520 e - - -
          2.68618  4.42225  2.77519  2.73123  3.46354  2.40513  3.72494  3.29354  2.67741  2.69355  4.24690  2.90347  2.73739  3.18146  2.89801  2.37887  2.77519  2.98518  4.58477  3.61503
          0.00989  5.01695  5.73929  0.61958  0.77255  0.51970  0.90312
    432   2.88662  5.34822  2.73315  2.05124  4.67398  3.66719  3.85567  3.50085  1.73668  3.17315  4.39422  3.01820  4.06025  2.51799  2.82411  2.85837  3.11760  2.24235  5.79212  4.39425    521 k - - -
          2.68618  4.42225  2.77519  2.73123  3.46354  2.40513  3.72494  3.29354  2.67741  2.69355  4.24690  2.90347  2.73739  3.18146  2.89801  2.37887  2.77519  2.98518  4.58477  3.61503
          0.00989  5.01695  5.73929  0.61958  0.77255  0.51970  0.90312
    433   2.75355  4.39124  4.41683  3.82849  2.89187  4.03181  4.33703  2.64455  3.70371  1.31736  3.36053  4.02472  2.57724  2.81456  3.87407  3.31972  2.67840  2.32877  5.00336  3.81405    522 l - - -
          2.68618  4.42225  2.77519  2.73123  3.46354  2.40513  3.72494  3.29354  2.67741  2.69355  4.24690  2.90347  2.73739  3.18146  2.89801  2.37887  2.77519  2.98518  4.58477  3.61503
          0.00989  5.01695  5.73929  0.61958  0.77255  0.51970  0.90312
    434   2.64702  5.33023  3.18680  2.35404  4.17083  3.68736  3.87079  4.10825  2.60098  3.61984  4.00596  2.74134  4.07920  2.24234  1.36154  2.88273  3.13422  3.70605  5.77648  3.91276    523 r - - -
          2.68618  4.42225  2.77519  2.73123  3.46354  2.40513  3.72494  3.29354  2.67741  2.69355  4.24690  2.90347  2.73739  3.18146  2.89801  2.37887  2.77519  2.98518  4.58477  3.61503
          0.00989  5.01695  5.73929  0.61958  0.77255  0.51970  0.90312
    435   2.17985  5.41608  2.38276  1.53471  4.75457  3.18206  3.87552  4.23778  2.62359  3.71989  4.46276  2.69168  4.07497  2.97655  3.00260  2.87875  2.32111  3.62300  5.85461  4.44350    524 e - - -
          2.68618  4.42225  2.77519  2.73123  3.46354  2.40513  3.72494  3.29354  2.67741  2.69355  4.24690  2.90347  2.73739  3.18146  2.89801  2.37887  2.77519  2.98518  4.58477  3.61503
          0.00989  5.01695  5.73929  0.61958  0.77255  0.51970  0.90312
    436   1.95733  5.28574  3.17867  2.11645  4.58788  2.93192  3.36226  3.83313  2.62317  3.57265  4.33824  2.13221  3.23455  2.98124  3.10754  2.74587  2.87248  3.16268  5.74534  3.25796    525 a - - -
          2.68557  4.42339  2.77461  2.73147  3.46414  2.40453  3.72554  3.29356  2.67797  2.69376  4.24566  2.90290  2.73696  3.18057  2.89848  2.37952  2.77536  2.98505  4.58591  3.61602
          1.41865  0.93984  1.00167  1.89307  0.16324  0.51970  0.90312
    437   2.72626  5.20518  2.48100  1.81651  4.53621  2.90198  2.96261  4.01299  2.43336  3.50424  3.19775  2.96968  3.28546  2.69512  2.69767  2.69381  2.95792  3.58838  5.64568  4.24221    537 e - - -
          2.68618  4.42225  2.77519  2.73123  3.46354  2.40513  3.72494  3.29354  2.67741  2.69355  4.24690  2.90347  2.73739  3.18146  2.89801  2.37887  2.77519  2.98518  4.58477  3.61503
          0.04383  4.56431  3.42743  0.61958  0.77255  1.12793  0.39112
    438   2.71946  4.60519  2.99247  2.66524  3.77041  2.22056  3.86852  2.30674  2.79082  2.53412  3.69941  3.14127  4.02027  3.11607  3.19867  2.64077  2.95133  2.77938  5.16364  3.01307    538 g - - -
          2.68618  4.42225  2.77519  2.73123  3.46354  2.40513  3.72494  3.29354  2.67741  2.69355  4.24690  2.90347  2.73739  3.18146  2.89801  2.37887  2.77519  2.98518  4.58477  3.61503
          0.01553  4.56848  5.29083  0.61958  0.77255  1.07890  0.41547
    439   2.78172  4.18024  4.57204  3.96954  2.28966  3.93754  4.26224  2.11122  3.79308  1.57146  2.90491  3.55620  3.49923  3.95316  3.86254  3.24261  3.01363  2.03624  4.80124  3.62434    539 l - - -
          2.68618  4.42225  2.77519  2.73123  3.46354  2.40513  3.72494  3.29354  2.67741  2.69355  4.24690  2.90347  2.73739  3.18146  2.89801  2.37887  2.77519  2.98518  4.58477  3.61503
          0.01481  4.61585  5.33820  0.61958  0.77255  1.02442  0.44473
    440   2.80473  4.36477  3.99318  2.38030  3.45183  3.86265  4.14551  2.40354  3.33574  1.90947  1.99765  3.73050  3.31133  3.59775  3.60220  3.13257  3.03654  2.29469  4.97212  3.77059    540 l - - -
          2.68618  4.42225  2.77519  2.73123  3.46354  2.40513  3.72494  3.29354  2.67741  2.69355  4.24690  2.90347  2.73739  3.18146  2.89801  2.37887  2.77519  2.98518  4.58477  3.61503
          0.01409  4.66482  5.38716  0.61958  0.77255  0.90934  0.51549
    441   2.39299  5.18769  2.87557  1.65664  4.49333  3.42511  3.75800  3.95240  2.38452  3.47609  3.86702  2.89961  3.59512  2.78829  2.99627  2.75904  2.60814  2.56463  5.64495  4.25895    541 e - - -
          2.68618  4.42225  2.77519  2.73123  3.46354  2.40513  3.72494  3.29354  2.67741  2.69355  4.24690  2.90347  2.73739  3.18146  2.89801  2.37887  2.77519  2.98518  4.58477  3.61503
          0.01315  4.73394  5.45629  0.61958  0.77255  1.04047  0.43586
    442   2.87497  5.39944  2.06550  1.84557  4.73496  2.43927  3.81385  4.22614  2.52839  3.70125  4.44949  2.34149  4.00037  2.92010  2.93852  2.35987  2.95762  3.78628  5.83332  4.40794    542 e - - -
          2.68618  4.42225  2.77519  2.73123  3.46354  2.40513  3.72494  3.29354  2.67741  2.69355  4.24690  2.90347  2.73739  3.18146  2.89801  2.37887  2.77519  2.98518  4.58477  3.61503
          0.01315  4.73394  5.45629  0.61958  0.77255  1.04047  0.43586
    443   2.23796  4.56500  3.55935  2.74703  3.36441  3.10648  3.97601  2.97139  2.95815  1.85761  3.31757  2.81529  4.11334  3.27089  3.33675  2.26196  3.01045  2.84462  5.13795  3.52004    543 l - - -
          2.68618  4.42225  2.77519  2.73123  3.46354  2.40513  3.72494  3.29354  2.67741  2.69355  4.24690  2.90347  2.73739  3.18146  2.89801  2.37887  2.77519  2.98518  4.58477  3.61503
          0.01315  4.73394  5.45629  0.61958  0.77255  1.04047  0.43586
    444   2.59677  5.29524  2.40264  2.07653  4.63860  2.94133  3.74445  4.12376  2.31596  3.59927  4.33716  2.85997  3.94949  2.41087  2.06489  2.74839  2.74236  3.68512  5.72788  4.31708    544 r - - -
          2.68618  4.42225  2.77519  2.73123  3.46354  2.40513  3.72494  3.29354  2.67741  2.69355  4.24690  2.90347  2.73739  3.18146  2.89801  2.37887  2.77519  2.98518  4.58477  3.61503
          0.01315  4.73394  5.45629  0.61958  0.77255  1.04047  0.43586
    445   2.10870  5.01287  2.89297  2.43499  3.30077  2.79032  3.80011  3.02348  2.59084  3.27596  4.08044  2.58767  3.69388  2.94222  2.73445  2.79937  2.53824  3.35054  5.50811  3.40136    545 a - - -
          2.68618  4.42225  2.77519  2.73123  3.46354  2.40513  3.72494  3.29354  2.67741  2.69355  4.24690  2.90347  2.73739  3.18146  2.89801  2.37887  2.77519  2.98518  4.58477  3.61503
          0.01315  4.73394  5.45629  0.61958  0.77255  1.04047  0.43586
    446   2.79126  5.29979  2.77680  2.00385  4.64170  2.95302  3.74886  4.12713  2.41572  3.60361  4.34233  1.95504  3.65929  2.60087  2.67987  2.33467  2.86240  3.68894  5.73338  4.32145    546 n - - -
          2.68618  4.42225  2.77519  2.73123  3.46354  2.40513  3.72494  3.29354  2.67741  2.69355  4.24690  2.90347  2.73739  3.18146  2.89801  2.37887  2.77519  2.98518  4.58477  3.61503
          0.01315  4.73394  5.45629  0.61958  0.77255  1.04047  0.43586
    447   2.37475  4.59448  3.13392  2.95821  3.54757  3.02291  3.96240  2.45744  2.92455  1.80269  3.69299  3.40001  3.23947  3.24217  2.51524  2.95524  3.01131  2.87649  5.16404  3.91174    547 l - - -
          2.68618  4.42225  2.77519  2.73123  3.46354  2.40513  3.72494  3.29354  2.67741  2.69355  4.24690  2.90347  2.73739  3.18146  2.89801  2.37887  2.77519  2.98518  4.58477  3.61503
          0.08088  4.73394  2.67505  0.61958  0.77255  1.04047  0.43586
    448   2.20668  4.74964  3.15977  2.34640  3.40432  3.63515  3.85519  3.06657  2.65739  2.43049  3.22586  3.03972  3.10291  2.88412  2.95689  2.85158  2.73485  2.64145  5.28973  3.99993    548 a - - -
          2.68617  4.42337  2.77475  2.73084  3.46334  2.40502  3.72395  3.29307  2.67813  2.69403  4.24621  2.90198  2.73733  3.18198  2.89806  2.37950  2.77501  2.98542  4.58589  3.61557
          1.21427  0.47238  2.53130  1.76150  0.18849  0.91302  0.51301
    449   2.27662  5.17212  2.88300  2.13712  4.48354  3.33380  3.72878  3.94567  2.47869  3.46361  3.86087  3.01968  3.27298  2.83770  2.39355  2.19752  2.42912  3.28578  5.62736  4.23853    557 e - - -
          2.68618  4.42225  2.77519  2.73123  3.46354  2.40513  3.72494  3.29354  2.67741  2.69355  4.24690  2.90347  2.73739  3.18146  2.89801  2.37887  2.77519  2.98518  4.58477  3.61503
          0.01415  4.66122  5.38356  0.61958  0.77255  1.12393  0.39304
    450   2.76117  5.51160  1.36170  2.34403  4.83563  3.16158  3.88286  4.33385  2.71883  3.81242  4.58129  2.24052  3.62056  2.78823  3.24822  2.39812  3.22175  3.89552  5.95327  4.50692    558 d - - -
          2.68618  4.42225  2.77519  2.73123  3.46354  2.40513  3.72494  3.29354  2.67741  2.69355  4.24690  2.90347  2.73739  3.18146  2.89801  2.37887  2.77519  2.98518  4.58477  3.61503
          0.01415  4.66122  5.38356  0.61958  0.77255  1.12393  0.39304
    451   2.65421  5.06227  3.08959  2.53247  4.33424  2.85780  2.42655  3.06014  2.52557  3.10877  4.12345  2.82949  2.82660  2.51584  2.58100  2.75682  2.90042  3.23676  5.54130  4.18062    559 h - - -
          2.68618  4.42225  2.77519  2.73123  3.46354  2.40513  3.72494  3.29354  2.67741  2.69355  4.24690  2.90347  2.73739  3.18146  2.89801  2.37887  2.77519  2.98518  4.58477  3.61503
          0.01415  4.66122  5.38356  0.61958  0.77255  1.12393  0.39304
    452   2.75134  4.48546  3.17653  2.68496  3.10401  3.72523  3.97670  2.64931  2.99751  2.44496  2.18727  3.20609  4.10505  3.30164  3.35695  2.14420  2.88406  2.55277  5.06577  3.82889    560 s - - -
          2.68618  4.42225  2.77519  2.73123  3.46354  2.40513  3.72494  3.29354  2.67741  2.69355  4.24690  2.90347  2.73739  3.18146  2.89801  2.37887  2.77519  2.98518  4.58477  3.61503
          0.01415  4.66122  5.38356  0.61958  0.77255  1.12393  0.39304
    453   1.83271  4.32008  3.98465  3.41301  3.23813  3.49680  4.12255  2.34845  3.33011  2.54164  3.45478  3.70377  3.29355  3.58824  3.58944  2.46288  2.99420  1.80311  4.94913  3.74416    561 v - - -
          2.68618  4.42225  2.77519  2.73123  3.46354  2.40513  3.72494  3.29354  2.67741  2.69355  4.24690  2.90347  2.73739  3.18146  2.89801  2.37887  2.77519  2.98518  4.58477  3.61503
          0.01415  4.66122  5.38356  0.61958  0.77255  1.12393  0.39304
    454   2.73795  4.53351  3.61926  3.07272  3.38056  3.65727  4.04181  3.12535  3.03135  2.42170  3.72505  3.46788  3.40517  3.34370  3.39696  2.14543  1.43676  2.87607  5.19648  3.95114    562 t - - -
          2.68618  4.42225  2.77519  2.73123  3.46354  2.40513  3.72494  3.29354  2.67741  2.69355  4.24690  2.90347  2.73739  3.18146  2.89801  2.37887  2.77519  2.98518  4.58477  3.61503
          0.01415  4.66122  5.38356  0.61958  0.77255  1.12393  0.39304
    455   2.71267  4.64190  3.64664  3.25742  4.33020  3.15081  4.33216  3.73300  3.25902  2.53519  4.27545  3.56668  1.06670  3.59097  3.61044  2.17973  3.11235  3.34686  5.70047  4.44788    563 p - - -
          2.68618  4.42225  2.77519  2.73123  3.46354  2.40513  3.72494  3.29354  2.67741  2.69355  4.24690  2.90347  2.73739  3.18146  2.89801  2.37887  2.77519  2.98518  4.58477  3.61503
          0.01415  4.66122  5.38356  0.61958  0.77255  1.12393  0.39304
    456   2.75098  4.98993  2.50700  2.57008  3.59788  1.95216  3.41346  3.66247  2.48085  3.00044  3.13677  3.09427  3.96386  2.91685  2.80374  2.51461  2.98234  3.32804  5.48466  4.14053    564 g - - -
          2.68618  4.42225  2.77519  2.73123  3.46354  2.40513  3.72494  3.29354  2.67741  2.69355  4.24690  2.90347  2.73739  3.18146  2.89801  2.37887  2.77519  2.98518  4.58477  3.61503
          0.05526  4.66122  3.11660  0.61958  0.77255  1.12393  0.39304
    457   2.52730  4.41478  3.68702  3.11828  3.54643  3.38878  3.99598  2.37191  3.06522  2.62412  3.11857  2.38022  4.11242  3.35846  3.39969  2.25376  2.96868  2.26508  5.00386  2.86239    565 s - - -
          2.68618  4.42225  2.77519  2.73123  3.46354  2.40513  3.72494  3.29354  2.67741  2.69355  4.24690  2.90347  2.73739  3.18146  2.89801  2.37887  2.77519  2.98518  4.58477  3.61503
          0.01474  4.62069  5.34304  0.61958  0.77255  1.04325  0.43434
    458   2.84720  5.16754  2.80627  2.58599  4.61485  3.19643  3.90910  4.07286  2.39420  3.61450  4.39991  3.11248  1.89566  3.04273  3.19042  1.54283  3.12415  3.65930  5.79461  4.41632    566 s - - -
          2.68618  4.42225  2.77519  2.73123  3.46354  2.40513  3.72494  3.29354  2.67741  2.69355  4.24690  2.90347  2.73739  3.18146  2.89801  2.37887  2.77519  2.98518  4.58477  3.61503
          0.07391  4.66122  2.78406  0.61958  0.77255  1.12393  0.39304
    459   2.39606  4.67349  3.20626  2.87497  4.04264  1.60986  3.98484  3.43824  2.87994  3.10220  3.95249  3.31238  4.02373  3.20553  3.29529  2.25016  2.83086  3.12863  2.84829  4.12247    567 g - - -
          2.68592  4.42249  2.77511  2.73123  3.46378  2.40466  3.72519  3.29363  2.67753  2.69379  4.24714  2.90371  2.73723  3.18170  2.89796  2.37894  2.77535  2.98520  4.58301  3.61527
          0.33913  1.26322  5.32467  1.09251  0.40853  0.30896  1.32506
    460   2.87248  5.28605  1.77900  2.60136  4.14475  3.49545  3.85256  4.05213  2.60567  2.75232  4.33753  2.25855  3.39534  2.12695  3.09122  2.85405  3.10394  3.65582  4.13168  4.35456    572 d - - -
          2.68618  4.42225  2.77519  2.73123  3.46354  2.40513  3.72494  3.29354  2.67741  2.69355  4.24690  2.90347  2.73739  3.18146  2.89801  2.37887  2.77519  2.98518  4.58477  3.61503
          0.01030  4.97624  5.69859  0.61958  0.77255  0.62458  0.76676
    461   2.87121  5.37094  2.52943  1.59834  3.45112  3.33506  3.83327  4.19368  2.50584  3.67405  4.41329  2.95508  3.39192  2.93158  2.28451  2.26905  2.98083  3.75890  5.80652  4.39795    573 e - - -
          2.68618  4.42225  2.77519  2.73123  3.46354  2.40513  3.72494  3.29354  2.67741  2.69355  4.24690  2.90347  2.73739  3.18146  2.89801  2.37887  2.77519  2.98518  4.58477  3.61503
          0.23939  4.97624  1.57992  0.61958  0.77255  0.62458  0.76676
    462   2.42776  4.84229  3.28737  2.72890  4.05666  3.64429  3.87042  3.19729  2.71373  3.09623  3.93554  2.71576  2.88360  3.05600  2.57928  2.28722  2.58671  2.10620  5.38246  4.07939    574 v - - -
          2.68618  4.42225  2.77519  2.73123  3.46354  2.40513  3.72494  3.29354  2.67741  2.69355  4.24690  2.90347  2.73739  3.18146  2.89801  2.37887  2.77519  2.98518  4.58477  3.61503
          0.01294  4.74979  5.47214  0.61958  0.77255  1.02044  0.44697
    463   2.78981  5.09113  3.13332  2.50126  3.94846  3.45381  3.43415  3.79604  2.36567  2.81141  4.15292  3.10419  2.86724  2.92026  1.69555  2.47148  3.02022  3.44131  5.56933  3.75949    575 r - - -
          2.68618  4.42225  2.77519  2.73123  3.46354  2.40513  3.72494  3.29354  2.67741  2.69355  4.24690  2.90347  2.73739  3.18146  2.89801  2.37887  2.77519  2.98518  4.58477  3.61503
          0.01294  4.74979  5.47214  0.61958  0.77255  1.02044  0.44697
    464   3.01096  5.22078  3.03031  2.80868  4.85979  3.59290  4.18905  4.36114  3.00945  3.91149  4.72826  2.52709  4.19051  2.72950  3.43871  0.82921  3.35361  3.90337  6.06088  4.69367    576 s - - -
          2.68618  4.42225  2.77519  2.73123  3.46354  2.40513  3.72494  3.29354  2.67741  2.69355  4.24690  2.90347  2.73739  3.18146  2.89801  2.37887  2.77519  2.98518  4.58477  3.61503
          0.01294  4.74979  5.47214  0.61958  0.77255  1.02044  0.44697
    465   2.54721  4.27383  4.81065  4.20665  2.88943  3.72120  4.43320  1.63397  4.01362  1.73533  2.50904  4.23232  4.44332  4.15471  4.04848  3.40575  3.13721  1.86065  4.93006  3.75768    577 i - - -
          2.68617  4.42247  2.77541  2.73145  3.46376  2.40535  3.72425  3.29376  2.67763  2.69377  4.24712  2.90368  2.73680  3.18168  2.89754  2.37852  2.77530  2.98477  4.58499  3.61525
          0.53289  0.89431  5.47214  0.54599  0.86576  0.25544  1.48978
    466   2.68855  4.86116  4.29893  4.05638  5.11992  3.64249  5.07995  4.54811  4.08522  3.59105  5.07110  4.11180  0.58971  4.37645  4.35167  1.96954  3.44276  3.94870  6.47191  5.27716    581 P - - -
          2.68618  4.42225  2.77519  2.73123  3.46354  2.40513  3.72494  3.29354  2.67741  2.69355  4.24690  2.90347  2.73739  3.18146  2.89801  2.37887  2.77519  2.98518  4.58477  3.61503
          0.03636  5.02891  3.53480  0.61958  0.77255  0.48576  0.95510
    467   2.96528  5.13487  3.32413  2.46868  4.62516  2.57954  4.15541  4.05190  2.97970  3.04871  4.46043  3.39136  4.21226  3.31432  3.43370  0.94776  3.00195  3.66691  5.87647  4.54289    582 s - - -
          2.68618  4.42225  2.77519  2.73123  3.46354  2.40513  3.72494  3.29354  2.67741  2.69355  4.24690  2.90347  2.73739  3.18146  2.89801  2.37887  2.77519  2.98518  4.58477  3.61503
          0.30665  5.00258  1.35724  0.61958  0.77255  0.44284  1.02782
    468   2.78801  4.89804  2.72047  2.69243  3.14382  2.95384  3.86141  3.53341  2.69435  3.16313  3.99407  3.19796  4.02949  3.03545  3.14652  1.51913  2.58011  3.23065  5.42906  3.34217    583 s - - -
          2.68623  4.42231  2.77525  2.73129  3.46359  2.40518  3.72500  3.29360  2.67746  2.69360  4.24543  2.90352  2.73745  3.18152  2.89806  2.37858  2.77519  2.98524  4.58482  3.61509
          0.27510  1.67484  2.93438  0.16834  1.86478  0.86283  0.54813
    469   2.32165  5.11649  2.62992  2.44550  4.43174  2.03430  3.81880  3.87436  2.59844  3.43253  4.21709  3.10261  3.14071  2.94602  3.07814  2.28129  3.03930  2.57885  5.63150  4.26458    585 g - - -
          2.68618  4.42225  2.77519  2.73123  3.46354  2.40513  3.72494  3.29354  2.67741  2.69355  4.24690  2.90347  2.73739  3.18146  2.89801  2.37887  2.77519  2.98518  4.58477  3.61503
          0.01299  4.74592  5.46826  0.61958  0.77255  1.02540  0.44418
    470   2.70325  4.96044  3.22426  2.66425  4.19903  3.63147  3.83546  2.93500  2.20348  3.21964  4.04034  2.95999  4.02249  2.99302  2.61733  1.57175  3.02910  2.75715  5.47088  4.14809    586 s - - -
          2.68618  4.42225  2.77519  2.73123  3.46354  2.40513  3.72494  3.29354  2.67741  2.69355  4.24690  2.90347  2.73739  3.18146  2.89801  2.37887  2.77519  2.98518  4.58477  3.61503
          0.04004  4.74592  3.48789  0.61958  0.77255  1.02540  0.44418
    471   2.15768  5.04130  2.91013  2.43287  4.34543  1.58998  3.85535  3.77389  2.66079  3.36186  4.16683  3.13680  4.01230  3.00056  3.13187  2.35686  3.05289  3.42522  4.52702  4.24075    587 g - - -
          2.68618  4.42225  2.77519  2.73123  3.46354  2.40513  3.72494  3.29354  2.67741  2.69355  4.24690  2.90347  2.73739  3.18146  2.89801  2.37887  2.77519  2.98518  4.58477  3.61503
          0.01334  4.71922  5.44156  0.61958  0.77255  0.97953  0.47078
    472   2.77972  4.55978  2.50841  2.43451  4.43183  3.57759  2.04460  3.09385  2.43888  3.42347  4.19881  3.07132  3.96954  2.69899  2.46501  2.67366  3.01080  2.89892  5.61017  4.23666    588 h - - -
          2.68624  4.42231  2.77491  2.73129  3.46289  2.40512  3.72470  3.29360  2.67747  2.69361  4.24696  2.90353  2.73746  3.18152  2.89807  2.37893  2.77526  2.98524  4.58483  3.61490
          0.23218  1.59474  5.46501  0.15855  1.91992  0.25281  1.49888
    473   2.39878  5.23088  2.62226  2.79530  4.71881  1.22988  4.06723  4.17302  2.86361  3.72364  4.50159  2.69072  4.16572  3.19775  3.34343  2.71983  2.69700  3.27479  5.90916  4.54198    590 g - - -
          2.68618  4.42225  2.77519  2.73123  3.46354  2.40513  3.72494  3.29354  2.67741  2.69355  4.24690  2.90347  2.73739  3.18146  2.89801  2.37887  2.77519  2.98518  4.58477  3.61503
          0.00977  5.02891  5.75126  0.61958  0.77255  0.48576  0.95510
    474   2.48874  4.65623  3.73880  3.17239  2.73016  3.87378  2.82513  2.86797  3.13108  2.69151  3.59497  3.59069  1.98509  3.43812  2.63193  2.41029  3.13798  2.70603  5.23399  3.63141    591 p - - -
          2.68618  4.42225  2.77519  2.73123  3.46354  2.40513  3.72494  3.29354  2.67741  2.69355  4.24690  2.90347  2.73739  3.18146  2.89801  2.37887  2.77519  2.98518  4.58477  3.61503
          0.00977  5.02891  5.75126  0.61958  0.77255  0.48576  0.95510
    475   2.45577  4.80369  3.54268  2.98046  3.60770  3.81353  3.23243  2.80155  2.58122  1.80220  3.13894  2.76670  3.36517  2.79909  3.36818  2.47524  3.13279  2.97485  5.35925  4.08938    592 l - - -
          2.68618  4.42225  2.77519  2.73123  3.46354  2.40513  3.72494  3.29354  2.67741  2.69355  4.24690  2.90347  2.73739  3.18146  2.89801  2.37887  2.77519  2.98518  4.58477  3.61503
          0.00977  5.02891  5.75126  0.61958  0.77255  0.48576  0.95510
    476   2.81834  4.91656  3.43545  2.87492  3.23239  3.77814  3.99568  3.49948  2.73676  2.96518  2.30545  3.36612  2.47478  2.65393  2.92096  1.76589  3.13230  3.22255  5.45314  4.15990    593 s - - -
          2.68618  4.42225  2.77519  2.73123  3.46354  2.40513  3.72494  3.29354  2.67741  2.69355  4.24690  2.90347  2.73739  3.18146  2.89801  2.37887  2.77519  2.98518  4.58477  3.61503
          0.02223  5.02891  4.17079  0.61958  0.77255  0.48576  0.95510
    477   2.90936  4.42173  4.25120  3.60784  3.23759  2.89423  2.33412  2.23107  3.36291  1.87112  3.53503  3.58896  4.36207  3.33035  3.78684  3.11617  2.67412  2.21171  3.43735  3.83133    594 l - - -
          2.68624  4.42231  2.77526  2.73130  3.46360  2.40519  3.72501  3.29360  2.67747  2.69361  4.24696  2.90333  2.73746  3.18153  2.89767  2.37859  2.77526  2.98525  4.58483  3.61509
          0.24305  1.82462  2.90978  0.15322  1.95152  0.52073  0.90161
    478   2.98502  5.49505  2.50691  2.12960  4.82430  3.67112  3.72004  4.31146  2.70544  3.79458  4.54788  2.16559  4.01316  3.03444  3.21194  1.31850  3.06890  3.87883  5.93321  4.17166    596 s - - -
          2.68618  4.42225  2.77519  2.73123  3.46354  2.40513  3.72494  3.29354  2.67741  2.69355  4.24690  2.90347  2.73739  3.18146  2.89801  2.37887  2.77519  2.98518  4.58477  3.61503
          0.01043  4.96394  5.68629  0.61958  0.77255  0.43922  1.03433
    479   2.62866  4.72006  3.63664  3.07265  3.63909  3.83811  4.08093  2.79211  3.03954  2.38617  3.82007  3.51576  2.90615  3.35774  2.69896  1.56164  2.46466  2.90961  5.29061  4.03721    597 s - - -
          2.68618  4.42225  2.77519  2.73123  3.46354  2.40513  3.72494  3.29354  2.67741  2.69355  4.24690  2.90347  2.73739  3.18146  2.89801  2.37887  2.77519  2.98518  4.58477  3.61503
          0.00989  5.01657  5.73892  0.61958  0.77255  0.46450  0.99007
    480   2.97207  5.46613  2.31675  1.29666  4.79500  2.52496  3.92276  3.23588  2.68802  3.76491  4.51622  3.16054  4.11437  2.41766  3.18764  2.93097  3.20802  3.64428  5.90616  4.49238    598 e - - -
          2.68618  4.42225  2.77519  2.73123  3.46354  2.40513  3.72494  3.29354  2.67741  2.69355  4.24690  2.90347  2.73739  3.18146  2.89801  2.37887  2.77519  2.98518  4.58477  3.61503
          0.00977  5.02891  5.75126  0.61958  0.77255  0.48576  0.95510
    481   2.87941  4.37327  4.92479  4.31927  2.57542  4.18692  4.53007  1.63543  4.12122  1.70138  3.48478  4.33335  4.54482  4.26458  4.15149  2.85257  2.80064  1.68925  5.03240  3.85491    599 i - - -
          2.68618  4.42225  2.77519  2.73123  3.46354  2.40513  3.72494  3.29354  2.67741  2.69355  4.24690  2.90347  2.73739  3.18146  2.89801  2.37887  2.77519  2.98518  4.58477  3.61503
          0.00977  5.02891  5.75126  0.61958  0.77255  0.48576  0.95510
    482   2.89729  5.40048  2.67519  2.42528  4.74166  3.66619  3.69326  4.22540  2.59554  3.24547  4.44265  2.00298  3.11845  2.61496  2.69113  1.70140  3.12884  3.78912  5.83496  4.42543    600 s - - -
          2.68618  4.42225  2.77519  2.73123  3.46354  2.40513  3.72494  3.29354  2.67741  2.69355  4.24690  2.90347  2.73739  3.18146  2.89801  2.37887  2.77519  2.98518  4.58477  3.61503
          0.00977  5.02891  5.75126  0.61958  0.77255  0.48576  0.95510
    483   2.38428  5.09178  3.29676  2.43711  4.32929  3.45182  3.93251  3.32273  2.64735  1.97875  4.16370  3.25975  2.75287  2.68014  3.19648  1.92209  3.12751  3.42340  5.59594  4.26200    601 s - - -
          2.68618  4.42225  2.77519  2.73123  3.46354  2.40513  3.72494  3.29354  2.67741  2.69355  4.24690  2.90347  2.73739  3.18146  2.89801  2.37887  2.77519  2.98518  4.58477  3.61503
          0.00977  5.02891  5.75126  0.61958  0.77255  0.48576  0.95510
    484   2.81483  5.39507  2.72368  1.85152  4.73679  2.37064  3.85299  4.22072  2.43868  3.20964  4.43681  2.80842  2.80879  2.84787  2.99735  2.12342  3.12274  3.56675  5.82962  4.42015    602 e - - -
          2.68632  4.42239  2.77533  2.73137  3.46367  2.40526  3.72508  3.29368  2.67754  2.69330  4.24703  2.90360  2.73753  3.18160  2.89693  2.37876  2.77533  2.98488  4.58490  3.61517
          1.05681  1.11023  1.13025  0.08359  2.52328  0.48576  0.95510
    485   2.74107  4.79989  3.28477  2.73164  3.70841  2.53380  3.86806  3.25220  2.70153  3.10850  3.94718  3.21652  4.00820  3.05367  2.48030  1.51504  2.99278  3.00249  5.38761  4.08534    604 s - - -
          2.68618  4.42225  2.77519  2.73123  3.46354  2.40513  3.72494  3.29354  2.67741  2.69355  4.24690  2.90347  2.73739  3.18146  2.89801  2.37887  2.77519  2.98518  4.58477  3.61503
          0.01440  4.64358  5.36593  0.61958  0.77255  1.14232  0.38431
    486   2.35151  5.08585  2.89429  2.50917  3.03333  3.24537  3.51840  3.54761  2.50765  3.36406  4.14446  2.34156  3.09247  2.86375  2.30040  2.48177  2.97515  3.44227  5.55908  4.19021    605 r - - -
          2.68618  4.42225  2.77519  2.73123  3.46354  2.40513  3.72494  3.29354  2.67741  2.69355  4.24690  2.90347  2.73739  3.18146  2.89801  2.37887  2.77519  2.98518  4.58477  3.61503
          0.01440  4.64358  5.36593  0.61958  0.77255  1.14232  0.38431
    487   2.66188  5.12794  3.07887  2.51761  4.42465  2.90480  3.74139  3.87042  1.74006  2.81613  3.75093  3.05100  3.94845  2.68105  2.29052  2.48555  2.83030  3.49285  5.58738  4.21954    606 k - - -
          2.68618  4.42225  2.77519  2.73123  3.46354  2.40513  3.72494  3.29354  2.67741  2.69355  4.24690  2.90347  2.73739  3.18146  2.89801  2.37887  2.77519  2.98518  4.58477  3.61503
          0.01440  4.64358  5.36593  0.61958  0.77255  1.06985  0.42016
    488   2.76160  4.44503  3.10283  2.54350  4.08107  3.04223  3.76048  3.78118  1.53471  3.06983  4.13284  2.87748  3.75942  2.88812  2.35373  2.69273  2.99220  3.08570  5.54754  4.18965    607 k - - -
          2.68618  4.42225  2.77519  2.73123  3.46354  2.40513  3.72494  3.29354  2.67741  2.69355  4.24690  2.90347  2.73739  3.18146  2.89801  2.37887  2.77519  2.98518  4.58477  3.61503
          0.01407  4.66673  5.38908  0.61958  0.77255  0.95785  0.48405
    489   2.81684  5.27729  2.97937  2.51464  4.61640  2.97204  3.00396  4.08456  2.20776  3.57244  4.32550  2.75859  3.97590  2.86325  1.59455  2.42671  2.95928  3.66605  5.70763  4.31943    608 r - - -
          2.68618  4.42225  2.77519  2.73123  3.46354  2.40513  3.72494  3.29354  2.67741  2.69355  4.24690  2.90347  2.73739  3.18146  2.89801  2.37887  2.77519  2.98518  4.58477  3.61503
          0.01336  4.71828  5.44063  0.61958  0.77255  0.75743  0.63275
    490   2.85587  5.23822  3.15630  2.59628  4.55816  3.40759  3.81374  4.00677  2.34537  3.37640  4.29982  3.12758  1.94942  2.75546  1.93938  2.47757  2.63561  3.61834  5.68978  4.32336    609 r - - -
          2.68618  4.42225  2.77519  2.73123  3.46354  2.40513  3.72494  3.29354  2.67741  2.69355  4.24690  2.90347  2.73739  3.18146  2.89801  2.37887  2.77519  2.98518  4.58477  3.61503
          0.01211  4.81542  5.53776  0.61958  0.77255  0.31728  1.30241
    491   2.13433  5.03127  3.32763  2.76902  3.96977  3.21421  3.08387  3.66110  2.47095  2.59714  3.93809  3.18417  4.12302  2.54855  2.49784  2.94047  2.68228  2.66067  5.54533  2.91146    610 a - - -
          2.68618  4.42225  2.77519  2.73123  3.46354  2.40513  3.72494  3.29354  2.67741  2.69355  4.24690  2.90347  2.73739  3.18146  2.89801  2.37887  2.77519  2.98518  4.58477  3.61503
          0.00991  5.01545  5.73780  0.61958  0.77255  0.46267  0.99317
    492   1.99660  5.17718  3.24588  2.68867  4.44112  3.05374  2.60479  3.87285  2.68308  2.92718  4.06034  3.21750  3.24148  3.03795  2.45857  1.90446  3.12445  3.52376  5.66315  3.89456    611 s - - -
          2.68618  4.42225  2.77519  2.73123  3.46354  2.40513  3.72494  3.29354  2.67741  2.69355  4.24690  2.90347  2.73739  3.18146  2.89801  2.37887  2.77519  2.98518  4.58477  3.61503
          0.00977  5.02891  5.75126  0.61958  0.77255  0.48576  0.95510
    493   2.59967  5.25813  3.19998  1.81098  3.82943  3.68825  3.88268  3.52362  2.64365  3.53982  4.31404  2.75647  2.98938  2.82634  3.12499  1.62823  3.12225  3.61901  4.72533  4.35043    612 s - - -
          2.68618  4.42225  2.77519  2.73123  3.46354  2.40513  3.72494  3.29354  2.67741  2.69355  4.24690  2.90347  2.73739  3.18146  2.89801  2.37887  2.77519  2.98518  4.58477  3.61503
          0.00977  5.02891  5.75126  0.61958  0.77255  0.48576  0.95510
    494   2.90106  5.39791  3.07936  1.79735  4.73830  3.67077  2.68254  4.21975  2.45455  3.53595  4.44068  2.97613  3.80564  2.95877  2.55136  1.62446  3.05828  3.78622  5.83211  4.42557    613 s - - -
          2.68618  4.42225  2.77519  2.73123  3.46354  2.40513  3.72494  3.29354  2.67741  2.69355  4.24690  2.90347  2.73739  3.18146  2.89801  2.37887  2.77519  2.98518  4.58477  3.61503
          0.00977  5.02891  5.75126  0.61958  0.77255  0.48576  0.95510
    495   2.67005  5.39735  3.08928  1.64161  4.73817  2.40997  3.86299  4.21917  2.34980  3.70070  4.44207  3.14196  4.06836  2.96230  2.09893  2.48780  2.72369  3.78633  5.83374  4.42749    614 e - - -
          2.68618  4.42225  2.77519  2.73123  3.46354  2.40513  3.72494  3.29354  2.67741  2.69355  4.24690  2.90347  2.73739  3.18146  2.89801  2.37887  2.77519  2.98518  4.58477  3.61503
          0.00977  5.02891  5.75126  0.61958  0.77255  0.48576  0.95510
    496   2.56242  5.38972  3.15066  2.55600  4.73043  3.67021  2.69983  4.21090  1.74160  3.69164  4.43214  2.66411  4.06313  2.59833  2.37797  2.21221  2.94743  3.25588  5.82366  4.41885    615 k - - -
          2.68618  4.42225  2.77519  2.73123  3.46354  2.40513  3.72494  3.29354  2.67741  2.69355  4.24690  2.90347  2.73739  3.18146  2.89801  2.37887  2.77519  2.98518  4.58477  3.61503
          0.00977  5.02891  5.75126  0.61958  0.77255  0.48576  0.95510
    497   2.90043  5.40091  2.72100  2.39703  4.74082  3.41294  3.42678  4.22391  2.60127  3.70417  4.44405  2.64523  3.24790  2.96012  2.63856  1.42278  2.62158  3.78901  5.83674  4.42744    616 s - - -
          2.68618  4.42225  2.77519  2.73123  3.46354  2.40513  3.72494  3.29354  2.67741  2.69355  4.24690  2.90347  2.73739  3.18146  2.89801  2.37887  2.77519  2.98518  4.58477  3.61503
          0.00977  5.02891  5.75126  0.61958  0.77255  0.48576  0.95510
    498   2.76920  5.08111  3.30756  2.58608  3.06168  2.54379  3.72012  3.72917  2.73886  2.36078  4.15378  2.98173  4.12181  3.09063  1.84624  2.24505  3.12915  3.41089  5.58676  4.25610    617 r - - -
          2.68618  4.42225  2.77519  2.73123  3.46354  2.40513  3.72494  3.29354  2.67741  2.69355  4.24690  2.90347  2.73739  3.18146  2.89801  2.37887  2.77519  2.98518  4.58477  3.61503
          0.00977  5.02891  5.75126  0.61958  0.77255  0.48576  0.95510
    499   2.19350  4.98956  2.74552  2.81060  3.46376  2.49333  3.96585  2.09487  2.79919  3.23608  4.06978  3.01734  4.14158  3.14244  2.72062  2.43933  2.80972  3.12868  5.51373  4.20301    618 i - - -
          2.68618  4.42225  2.77519  2.73123  3.46354  2.40513  3.72494  3.29354  2.67741  2.69355  4.24690  2.90347  2.73739  3.18146  2.89801  2.37887  2.77519  2.98518  4.58477  3.61503
          0.00977  5.02891  5.75126  0.61958  0.77255  0.48576  0.95510
    500   2.94764  5.41291  3.11457  2.33553  4.74421  1.90381  2.91138  4.09886  2.66113  3.71579  4.47003  2.35936  4.10389  3.01577  3.02678  1.71016  3.18278  3.79906  5.86250  4.45999    619 s - - -
          2.68618  4.42225  2.77519  2.73123  3.46354  2.40513  3.72494  3.29354  2.67741  2.69355  4.24690  2.90347  2.73739  3.18146  2.89801  2.37887  2.77519  2.98518  4.58477  3.61503
          0.00977  5.02891  5.75126  0.61958  0.77255  0.48576  0.95510
    501   3.22282  4.97527  2.98219  2.66463  3.69445  4.04512  4.38422  3.28514  3.44352  0.73216  3.91539  3.72123  4.48852  3.70683  3.81771  3.41424  3.46704  3.14253  5.49852  4.22927    620 l - - -
          2.68618  4.42225  2.77519  2.73123  3.46354  2.40513  3.72494  3.29354  2.67741  2.69355  4.24690  2.90347  2.73739  3.18146  2.89801  2.37887  2.77519  2.98518  4.58477  3.61503
          0.00977  5.02891  5.75126  0.61958  0.77255  0.48576  0.95510
    502   2.74431  5.33994  2.25673  1.56541  4.66976  3.67094  3.55963  2.52737  2.61305  3.64778  4.39627  3.14818  3.01089  2.56108  3.10198  2.86836  3.12751  3.44194  5.77770  4.39714    621 e - - -
          2.68618  4.42225  2.77519  2.73123  3.46354  2.40513  3.72494  3.29354  2.67741  2.69355  4.24690  2.90347  2.73739  3.18146  2.89801  2.37887  2.77519  2.98518  4.58477  3.61503
          0.00977  5.02891  5.75126  0.61958  0.77255  0.48576  0.95510
    503   3.04342  5.37315  2.60831  2.72776  4.76811  3.38995  4.06538  4.23105  2.88579  3.55984  4.55831  2.52154  1.08675  3.20147  3.37838  3.03288  2.73802  3.83176  5.93005  4.56837    622 p - - -
          2.68618  4.42225  2.77519  2.73123  3.46354  2.40513  3.72494  3.29354  2.67741  2.69355  4.24690  2.90347  2.73739  3.18146  2.89801  2.37887  2.77519  2.98518  4.58477  3.61503
          0.06147  5.02891  2.93607  0.61958  0.77255  0.48576  0.95510
    504   2.84650  4.40915  4.20088  3.62306  3.52541  3.43834  4.25744  2.43544  3.52403  2.18683  3.52873  3.88644  2.24009  3.76854  3.29939  2.69533  3.06282  1.49619  5.01318  3.82276    623 v - - -
          2.68627  4.42234  2.77512  2.73133  3.46313  2.40505  3.72504  3.29363  2.67750  2.69364  4.24699  2.90356  2.73749  3.18156  2.89752  2.37896  2.77529  2.98528  4.58273  3.61512
          0.14622  2.07857  4.51699  0.67559  0.71102  0.50548  0.92436
    505   2.09716  5.31663  2.82167  1.62772  3.29204  3.36904  3.85507  4.11554  2.60654  3.62456  4.37592  2.72233  4.05485  2.96333  3.09500  2.07217  3.11560  3.56248  5.75880  4.38067    626 e - - -
          2.68618  4.42225  2.77519  2.73123  3.46354  2.40513  3.72494  3.29354  2.67741  2.69355  4.24690  2.90347  2.73739  3.18146  2.89801  2.37887  2.77519  2.98518  4.58477  3.61503
          0.01674  4.99728  4.62101  0.61958  0.77255  0.45109  1.01317
    506   2.91477  5.36642  2.79544  1.16326  4.71397  3.36963  3.87222  3.66251  2.62805  3.69421  4.43504  2.60055  4.06933  2.97993  3.12069  2.54127  2.72096  3.77715  5.79084  4.42281    627 e - - -
          2.68618  4.42225  2.77519  2.73123  3.46354  2.40513  3.72494  3.29354  2.67741  2.69355  4.24690  2.90347  2.73739  3.18146  2.89801  2.37887  2.77519  2.98518  4.58477  3.61503
          0.00987  5.01868  5.74102  0.61958  0.77255  0.48534  0.95579
    507   2.88751  5.36773  2.09494  1.77415  4.71346  3.66111  3.84865  4.19772  2.58782  2.88893  4.41969  3.00987  4.05357  2.60165  2.10454  2.52765  3.11833  3.56401  5.16059  4.40702    628 e - - -
          2.68608  4.42230  2.77525  2.73129  3.46359  2.40506  3.72500  3.29359  2.67746  2.69360  4.24695  2.90352  2.73745  3.18152  2.89788  2.37892  2.77507  2.98502  4.58464  3.61508
          0.31026  1.97897  2.05157  0.17137  1.84838  0.49680  0.93770
    508   2.83632  4.93370  3.19367  2.60574  2.89782  2.61450  3.63374  3.55766  2.72894  2.87717  4.01847  2.59189  3.85900  3.07306  2.36357  2.77139  3.06734  3.26032  2.42219  3.73373    630 r - - -
          2.68618  4.42225  2.77519  2.73123  3.46354  2.40513  3.72494  3.29354  2.67741  2.69355  4.24690  2.90347  2.73739  3.18146  2.89801  2.37887  2.77519  2.98518  4.58477  3.61503
          0.02556  4.89116  4.03304  0.61958  0.77255  0.54995  0.86033
    509   1.95015  3.53701  3.18657  2.34992  4.48728  3.41199  3.86295  3.93069  2.62909  3.48399  4.26449  3.16438  2.23198  2.84264  2.69011  2.17315  2.89313  3.55964  5.67891  4.31121    631 a - - -
          2.68618  4.42225  2.77519  2.73123  3.46354  2.40513  3.72494  3.29354  2.67741  2.69355  4.24690  2.90347  2.73739  3.18146  2.89801  2.37887  2.77519  2.98518  4.58477  3.61503
          0.01063  4.94566  5.66801  0.61958  0.77255  0.53408  0.88240
    510   2.92155  4.33047  3.82111  4.06851  2.34301  4.06307  4.35905  2.76712  3.89753  1.98248  3.24855  4.14785  4.42804  4.06514  3.75882  3.22524  3.15352  2.27737  1.59277  2.96240    632 w - - -
          2.68618  4.42225  2.77519  2.73123  3.46354  2.40513  3.72494  3.29354  2.67741  2.69355  4.24690  2.90347  2.73739  3.18146  2.89801  2.37887  2.77519  2.98518  4.58477  3.61503
          0.27750  4.98491  1.44611  0.61958  0.77255  0.54228  0.87090
    511   1.59593  5.00148  3.16846  2.52750  4.26292  2.63590  3.81599  3.44513  2.60884  3.27916  4.08573  3.13515  3.75937  2.68299  2.94513  2.34209  2.92585  3.12446  5.51381  4.17337    633 a - - -
          2.68618  4.42225  2.77519  2.73123  3.46354  2.40513  3.72494  3.29354  2.67741  2.69355  4.24690  2.90347  2.73739  3.18146  2.89801  2.37887  2.77519  2.98518  4.58477  3.61503
          0.01308  4.73878  5.46113  0.61958  0.77255  0.31750  1.30182
    512   2.88085  5.38524  2.70871  1.56154  4.72703  2.95413  2.97092  4.21117  2.57916  3.52214  4.42702  2.89038  3.23463  2.47752  2.91206  2.84390  3.11229  3.77417  5.81955  2.87101    634 e - - -
          2.68618  4.42225  2.77519  2.73123  3.46354  2.40513  3.72494  3.29354  2.67741  2.69355  4.24690  2.90347  2.73739  3.18146  2.89801  2.37887  2.77519  2.98518  4.58477  3.61503
          0.01007  4.99880  5.72114  0.61958  0.77255  0.51213  0.91434
    513   2.23720  5.32544  2.79661  2.23385  3.28526  3.03821  2.52613  4.11107  2.60176  3.26493  3.76749  3.04476  3.80037  2.61712  2.69627  2.40900  3.11236  3.15553  5.77455  4.38041    635 e - - -
          2.68618  4.42225  2.77519  2.73123  3.46354  2.40513  3.72494  3.29354  2.67741  2.69355  4.24690  2.90347  2.73739  3.18146  2.89801  2.37887  2.77519  2.98518  4.58477  3.61503
          0.00995  5.01135  5.73370  0.61958  0.77255  0.53505  0.88103
    514   2.81685  5.33765  3.03174  1.77531  4.66066  2.62452  3.31286  3.85655  2.59672  3.03373  4.38417  3.13983  3.09359  2.76327  2.63679  2.33301  2.99394  3.05801  5.78376  3.78686    636 e - - -
          2.68618  4.42225  2.77519  2.73123  3.46354  2.40513  3.72494  3.29354  2.67741  2.69355  4.24690  2.90347  2.73739  3.18146  2.89801  2.37887  2.77519  2.98518  4.58477  3.61503
          0.00995  5.01135  5.73370  0.61958  0.77255  0.53505  0.88103
    515   2.53508  5.38711  2.02938  2.17163  4.25065  3.32354  3.14486  4.21430  2.55621  3.69139  4.42845  2.84466  4.04917  1.93663  2.68996  2.84482  3.01905  3.25976  5.82111  4.41139    637 q - - -
          2.68618  4.42225  2.77519  2.73123  3.46354  2.40513  3.72494  3.29354  2.67741  2.69355  4.24690  2.90347  2.73739  3.18146  2.89801  2.37887  2.77519  2.98518  4.58477  3.61503
          0.03056  5.01135  3.75332  0.61958  0.77255  0.53505  0.88103
    516   2.87610  5.20997  3.00527  2.64561  4.48950  3.05621  3.87573  3.93116  2.64305  3.28241  4.26953  3.17951  1.64379  2.62172  2.71982  2.54328  2.70057  3.23099  5.68504  3.37354    638 p - - -
          2.68618  4.42225  2.77519  2.73123  3.46354  2.40513  3.72494  3.29354  2.67741  2.69355  4.24690  2.90347  2.73739  3.18146  2.89801  2.37887  2.77519  2.98518  4.58477  3.61503
          0.01015  4.99094  5.71329  0.61958  0.77255  0.58845  0.81011
    517   2.93877  5.44488  2.42298  1.73615  3.93051  2.39823  3.89074  4.26699  2.65005  3.74794  4.49358  2.06620  4.08468  2.99419  3.14997  2.25138  2.99728  3.83213  5.88287  4.46687    639 e - - -
          2.68608  4.42250  2.77545  2.73148  3.46362  2.40514  3.72477  3.29379  2.67766  2.69318  4.24715  2.90372  2.73699  3.18065  2.89826  2.37854  2.77545  2.98527  4.58502  3.61528
          0.68651  1.06395  1.88664  0.60188  0.79359  0.49892  0.93443
    518   2.83947  3.62454  2.97667  3.24033  1.52896  3.35182  4.12148  3.04447  3.19785  2.61278  3.66413  3.61619  2.25353  3.48837  3.53172  3.08278  3.08510  2.82042  5.12665  3.88510    643 f - - -
          2.68618  4.42225  2.77519  2.73123  3.46354  2.40513  3.72494  3.29354  2.67741  2.69355  4.24690  2.90347  2.73739  3.18146  2.89801  2.37887  2.77519  2.98518  4.58477  3.61503
          0.07544  4.85437  2.73530  0.61958  0.77255  0.47644  0.97020
    519   2.02706  5.31434  3.13708  2.17881  4.64532  2.54614  3.83871  4.10899  1.53230  3.61257  4.37056  3.13129  4.04655  2.94583  2.86198  2.85311  3.10924  3.31639  5.76173  4.37530    644 k - - -
          2.68618  4.42225  2.77519  2.73123  3.46354  2.40513  3.72494  3.29354  2.67741  2.69355  4.24690  2.90347  2.73739  3.18146  2.89801  2.37887  2.77519  2.98518  4.58477  3.61503
          0.01099  4.91235  5.63470  0.61958  0.77255  0.54613  0.86557
    520   2.54528  4.32844  4.81976  4.21239  2.68318  4.11206  4.44317  2.47318  3.74842  1.18189  2.94507  4.24413  4.47044  4.16437  4.05977  3.42121  2.66271  2.03268  4.95537  3.78138    645 l - - -
          2.68618  4.42225  2.77519  2.73123  3.46354  2.40513  3.72494  3.29354  2.67741  2.69355  4.24690  2.90347  2.73739  3.18146  2.89801  2.37887  2.77519  2.98518  4.58477  3.61503
          0.01039  4.96840  5.69075  0.61958  0.77255  0.61169  0.78183
    521   2.43514  5.23201  3.19589  2.64444  4.56064  3.01692  3.88281  4.01178  2.64130  3.09196  4.32328  2.61273  1.97785  3.00052  2.43920  2.06798  3.01189  3.62362  5.73237  4.35815    646 p - - -
          2.68618  4.42225  2.77519  2.73123  3.46354  2.40513  3.72494  3.29354  2.67741  2.69355  4.24690  2.90347  2.73739  3.18146  2.89801  2.37887  2.77519  2.98518  4.58477  3.61503
          0.01031  4.97557  5.69791  0.61958  0.77255  0.62620  0.76490
    522   2.82717  5.09292  2.98882  2.59956  3.31496  3.07406  3.30613  3.47081  2.48945  3.35401  3.17553  2.76911  4.08705  3.04462  1.92257  2.89856  2.98273  2.27354  5.59116  4.25092    647 r - - -
          2.68616  4.42246  2.77470  2.73127  3.46375  2.40534  3.72516  3.29375  2.67762  2.69336  4.24711  2.90368  2.73761  3.18114  2.89822  2.37831  2.77541  2.98496  4.58498  3.61524
          0.20741  1.69305  5.69791  1.02818  0.44264  0.62620  0.76490
    523   3.21256  4.56099  5.11601  3.40059  2.49568  4.43146  4.77709  1.87303  4.33839  1.19516  3.46887  4.56797  4.75281  4.46227  4.37464  3.75307  3.44415  1.68314  5.22893  4.07464    651 l - - -
          2.68618  4.42225  2.77519  2.73123  3.46354  2.40513  3.72494  3.29354  2.67741  2.69355  4.24690  2.90347  2.73739  3.18146  2.89801  2.37887  2.77519  2.98518  4.58477  3.61503
          0.01031  4.97557  5.69791  0.61958  0.77255  0.62620  0.76490
    524   2.89958  4.69070  3.67318  3.11370  3.20216  3.84405  3.77985  3.21421  3.07517  2.52562  3.79735  3.54288  1.94061  3.39046  3.45232  1.50885  3.03962  2.97826  5.22571  3.53901    652 s - - -
          2.68618  4.42225  2.77519  2.73123  3.46354  2.40513  3.72494  3.29354  2.67741  2.69355  4.24690  2.90347  2.73739  3.18146  2.89801  2.37887  2.77519  2.98518  4.58477  3.61503
          0.01031  4.97557  5.69791  0.61958  0.77255  0.62620  0.76490
    525   3.17148  5.74262  1.98795  1.13918  5.06555  3.08080  4.06637  4.57298  2.81397  4.03936  4.80802  3.17203  4.22008  2.63105  3.44958  2.18804  3.42286  4.12490  6.17252  4.71385    653 e - - -
          2.68618  4.42225  2.77519  2.73123  3.46354  2.40513  3.72494  3.29354  2.67741  2.69355  4.24690  2.90347  2.73739  3.18146  2.89801  2.37887  2.77519  2.98518  4.58477  3.61503
          0.01031  4.97557  5.69791  0.61958  0.77255  0.62620  0.76490
    526   2.87231  4.99884  2.48232  2.76275  3.57468  3.72112  3.47144  3.02003  2.27736  2.01701  4.07553  2.24773  4.10976  3.09811  3.10151  2.92847  2.98047  3.21429  5.51567  3.10767    654 l - - -
          2.68620  4.42227  2.77522  2.73126  3.46356  2.40511  3.72497  3.29356  2.67743  2.69357  4.24692  2.90349  2.73742  3.18149  2.89803  2.37889  2.77487  2.98521  4.58479  3.61505
          0.57523  2.66174  1.00076  0.28207  1.40332  0.62620  0.76490
    527   2.58179  4.93514  2.63680  2.45018  4.18867  1.86007  3.74990  2.89269  2.54892  3.20595  4.01612  3.06119  3.93021  2.89757  2.76014  2.66419  2.95251  3.09620  5.44427  4.10419    656 g - - -
          2.68618  4.42225  2.77519  2.73123  3.46354  2.40513  3.72494  3.29354  2.67741  2.69355  4.24690  2.90347  2.73739  3.18146  2.89801  2.37887  2.77519  2.98518  4.58477  3.61503
          0.01627  4.52263  5.24497  0.61958  0.77255  0.33393  1.25915
    528   2.92090  4.79865  3.56546  3.02359  2.84846  3.82083  4.04393  3.35449  2.98749  2.93805  3.90679  3.47609  1.29849  2.68549  3.38312  2.55013  3.15793  3.10399  5.26098  3.55677    657 p - - -
          2.68618  4.42225  2.77519  2.73123  3.46354  2.40513  3.72494  3.29354  2.67741  2.69355  4.24690  2.90347  2.73739  3.18146  2.89801  2.37887  2.77519  2.98518  4.58477  3.61503
          0.01060  4.94767  5.67002  0.61958  0.77255  0.63038  0.76012
    529   2.87506  5.15309  3.07267  1.85378  4.41577  3.68206  3.88781  2.81538  2.67049  3.42335  4.21993  2.74544  4.07751  3.02261  3.04695  2.81931  1.58912  3.16209  5.64195  4.28799    658 t - - -
          2.68618  4.42225  2.77519  2.73123  3.46354  2.40513  3.72494  3.29354  2.67741  2.69355  4.24690  2.90347  2.73739  3.18146  2.89801  2.37887  2.77519  2.98518  4.58477  3.61503
          0.01046  4.96167  5.68402  0.61958  0.77255  0.65866  0.72887
    530   2.53021  4.55993  3.82650  3.25731  3.69207  3.87531  4.13676  3.04776  2.71332  2.48498  2.77683  3.64283  1.95209  3.34343  3.53603  2.99773  2.66370  1.89161  5.14857  3.92187    659 v - - -
          2.68618  4.42225  2.77519  2.73123  3.46354  2.40513  3.72494  3.29354  2.67741  2.69355  4.24690  2.90347  2.73739  3.18146  2.89801  2.37887  2.77519  2.98518  4.58477  3.61503
          0.03689  4.96167  3.53292  0.61958  0.77255  0.65866  0.72887
    531   3.21915  5.79093  1.39136  2.37792  5.10795  3.71710  4.09261  4.61474  2.45343  4.08191  4.86352  3.17056  1.60091  2.61695  3.48355  3.13551  3.47402  4.17112  6.21702  4.75506    660 d - - -
          2.68618  4.42225  2.77519  2.73123  3.46354  2.40513  3.72494  3.29354  2.67741  2.69355  4.24690  2.90347  2.73739  3.18146  2.89801  2.37887  2.77519  2.98518  4.58477  3.61503
          0.09736  4.93552  2.45827  0.61958  0.77255  0.49674  0.93780
    532   2.85697  4.43860  4.00803  3.43267  2.54766  3.90090  3.90543  2.42449  3.14423  2.26938  2.35926  2.93379  3.67933  2.40144  3.41382  3.05606  3.08885  2.21299  5.03796  3.82856    661 v - - -
          2.68618  4.42225  2.77519  2.73123  3.46354  2.40513  3.72494  3.29354  2.67741  2.69355  4.24690  2.90347  2.73739  3.18146  2.89801  2.37887  2.77519  2.98518  4.58477  3.61503
          0.20036  4.91013  1.74760  0.61958  0.77255  0.66157  0.72576
    533   3.19772  5.78647  2.36187  0.88742  5.09604  3.62216  4.05441  4.61215  2.96553  4.08098  4.87859  3.07536  4.17901  2.52102  3.52335  2.46482  3.46288  4.16651  6.22220  4.73949    662 e - - -
          2.68618  4.42225  2.77519  2.73123  3.46354  2.40513  3.72494  3.29354  2.67741  2.69355  4.24690  2.90347  2.73739  3.18146  2.89801  2.37887  2.77519  2.98518  4.58477  3.61503
          0.03041  4.75464  3.84703  0.61958  0.77255  1.01418  0.45052
    534   3.77299  5.02066  5.70974  5.12154  3.13778  5.11272  5.42563  1.64799  4.97443  1.05505  1.59891  5.26614  5.22530  4.90347  4.94030  4.47896  3.98365  2.42896  5.54492  4.54872    663 l - - -
          2.68622  4.42229  2.77524  2.73127  3.46358  2.40517  3.72499  3.29358  2.67745  2.69359  4.24694  2.90351  2.73744  3.18151  2.89805  2.37891  2.77524  2.98435  4.58481  3.61507
          0.08657  2.54250  5.45967  0.66353  0.72367  0.25088  1.50559
    535   2.90922  4.75250  2.97200  3.05056  3.35312  3.08477  4.07782  3.28031  3.02394  1.56455  3.44528  3.50170  1.97732  2.94970  3.41999  3.07167  3.14140  3.03763  5.31686  4.05839    666 l - - -
          2.68618  4.42225  2.77519  2.73123  3.46354  2.40513  3.72494  3.29354  2.67741  2.69355  4.24690  2.90347  2.73739  3.18146  2.89801  2.37887  2.77519  2.98518  4.58477  3.61503
          0.02273  5.02891  4.13976  0.61958  0.77255  0.48576  0.95510
    536   2.67332  4.63437  3.20152  2.20543  3.34865  2.88190  4.12643  2.60762  3.14779  2.10726  2.91957  3.60269  4.25475  3.45177  2.90727  3.04983  3.13253  2.05589  5.21459  3.97784    667 v - - -
          2.68618  4.42225  2.77519  2.73123  3.46354  2.40513  3.72494  3.29354  2.67741  2.69355  4.24690  2.90347  2.73739  3.18146  2.89801  2.37887  2.77519  2.98518  4.58477  3.61503
          0.00990  5.01608  5.73843  0.61958  0.77255  0.52210  0.89962
    537   3.02517  5.35871  3.13079  0.93774  4.66316  3.65017  3.10700  4.10517  2.78961  3.66361  4.45927  3.24953  4.18058  3.14122  3.25977  3.01596  2.73232  2.95093  5.85571  4.48135    668 e - - -
          2.68618  4.42225  2.77519  2.73123  3.46354  2.40513  3.72494  3.29354  2.67741  2.69355  4.24690  2.90347  2.73739  3.18146  2.89801  2.37887  2.77519  2.98518  4.58477  3.61503
          0.00990  5.01608  5.73843  0.61958  0.77255  0.52210  0.89962
    538   2.90317  4.84629  2.42250  2.94166  4.02850  3.79753  4.03227  3.39644  2.92556  2.11637  3.66059  2.99953  4.04522  3.25660  3.34688  3.02389  1.48411  2.69539  5.40277  4.12414    669 t - - -
          2.68618  4.42225  2.77519  2.73123  3.46354  2.40513  3.72494  3.29354  2.67741  2.69355  4.24690  2.90347  2.73739  3.18146  2.89801  2.37887  2.77519  2.98518  4.58477  3.61503
          0.00990  5.01608  5.73843  0.61958  0.77255  0.52210  0.89962
    539   2.63132  5.34333  3.16464  2.05189  4.69999  1.79248  3.90713  4.16716  2.65391  3.67564  4.43335  3.18137  2.34102  3.01641  2.39535  2.84413  2.82345  3.75148  5.82969  4.43864    670 g - - -
          2.68618  4.42225  2.77519  2.73123  3.46354  2.40513  3.72494  3.29354  2.67741  2.69355  4.24690  2.90347  2.73739  3.18146  2.89801  2.37887  2.77519  2.98518  4.58477  3.61503
          0.00990  5.01608  5.73843  0.61958  0.77255  0.46369  0.99143
    540   2.49295  5.02312  3.53891  3.08100  4.53525  3.73428  4.24798  3.94507  3.07032  3.08150  4.40606  3.52351  1.00168  2.76696  3.48057  2.36904  3.28209  3.58111  5.82980  4.53449    671 p - - -
          2.68618  4.42225  2.77519  2.73123  3.46354  2.40513  3.72494  3.29354  2.67741  2.69355  4.24690  2.90347  2.73739  3.18146  2.89801  2.37887  2.77519  2.98518  4.58477  3.61503
          0.00977  5.02891  5.75126  0.61958  0.77255  0.48576  0.95510
    541   2.32745  5.41415  3.04208  1.84308  4.74322  3.46500  3.90116  4.21941  2.65670  3.71457  4.46647  2.71529  4.09677  2.60582  3.08497  2.90596  1.52777  3.79771  5.86022  4.45475    672 t - - -
          2.68618  4.42225  2.77519  2.73123  3.46354  2.40513  3.72494  3.29354  2.67741  2.69355  4.24690  2.90347  2.73739  3.18146  2.89801  2.37887  2.77519  2.98518  4.58477  3.61503
          0.00977  5.02891  5.75126  0.61958  0.77255  0.48576  0.95510
    542   2.76257  5.02616  3.35359  2.43142  3.27245  3.75837  3.97174  3.64098  2.79367  2.26191  4.10212  3.31432  2.27494  1.64482  3.24081  2.97391  3.14612  3.34410  5.54336  4.22804    673 q - - -
          2.68618  4.42225  2.77519  2.73123  3.46354  2.40513  3.72494  3.29354  2.67741  2.69355  4.24690  2.90347  2.73739  3.18146  2.89801  2.37887  2.77519  2.98518  4.58477  3.61503
          0.00977  5.02891  5.75126  0.61958  0.77255  0.48576  0.95510
    543   3.03622  5.44823  3.11309  1.80478  4.79442  3.64860  3.99602  4.25578  2.40632  3.77011  4.54461  3.23156  2.30811  3.11561  3.22240  3.00893  1.42332  3.85061  5.92935  4.54008    674 t - - -
          2.68618  4.42225  2.77519  2.73123  3.46354  2.40513  3.72494  3.29354  2.67741  2.69355  4.24690  2.90347  2.73739  3.18146  2.89801  2.37887  2.77519  2.98518  4.58477  3.61503
          0.02071  5.02891  4.27192  0.61958  0.77255  0.48576  0.95510
    544   2.90593  4.63992  3.76181  3.19511  2.63173  3.87909  2.96658  3.13969  3.14824  1.95729  3.74068  3.60644  2.80196  1.89414  3.50633  3.12249  2.79998  2.54032  5.21690  3.97823    675 q - - -
          2.68618  4.42225  2.77519  2.73123  3.46354  2.40513  3.72494  3.29354  2.67741  2.69355  4.24690  2.90347  2.73739  3.18146  2.89801  2.37887  2.77519  2.98518  4.58477  3.61503
          0.46920  5.01808  1.00000  0.61958  0.77255  0.51656  0.90775
    545   2.56689  4.72157  3.26026  2.70012  3.60387  3.12415  3.41560  3.30032  2.24116  2.38355  3.80741  2.67113  3.98419  3.01998  3.11570  2.52805  2.94837  2.77175  5.25995  2.71589    676 k - - -
          2.68618  4.42225  2.77519  2.73123  3.46354  2.40513  3.72494  3.29354  2.67741  2.69355  4.24690  2.90347  2.73739  3.18146  2.89801  2.37887  2.77519  2.98518  4.58477  3.61503
          0.01559  4.56447  5.28682  0.61958  0.77255  0.60444  0.79050
    546   2.72876  5.30373  3.06274  2.37106  4.64414  3.58334  2.89530  4.12504  2.19292  3.46577  4.34608  2.59072  2.44481  2.25361  2.47936  2.68150  2.81202  3.52265  5.73816  4.33260    677 k - - -
          2.68618  4.42225  2.77519  2.73123  3.46354  2.40513  3.72494  3.29354  2.67741  2.69355  4.24690  2.90347  2.73739  3.18146  2.89801  2.37887  2.77519  2.98518  4.58477  3.61503
          0.04522  4.81542  3.32131  0.61958  0.77255  0.92916  0.50234
    547   2.79687  4.99729  3.19772  2.63924  4.23615  2.76755  3.83000  3.33700  2.16108  3.15175  4.06813  3.15840  2.15524  2.55076  2.95274  2.83106  2.90221  2.75791  5.49903  3.20898    678 p - - -
          2.68618  4.42225  2.77519  2.73123  3.46354  2.40513  3.72494  3.29354  2.67741  2.69355  4.24690  2.90347  2.73739  3.18146  2.89801  2.37887  2.77519  2.98518  4.58477  3.61503
          0.29402  4.78272  1.40093  0.61958  0.77255  0.86079  0.54961
    548   2.63446  4.61152  3.35381  2.41204  3.09621  3.62384  3.33648  2.49384  2.76699  2.83740  3.70428  3.25887  3.46963  2.29314  3.17791  2.76017  2.94297  2.26852  5.16730  3.89788    679 v - - -
          2.68618  4.42225  2.77519  2.73123  3.46354  2.40513  3.72494  3.29354  2.67741  2.69355  4.24690  2.90347  2.73739  3.18146  2.89801  2.37887  2.77519  2.98518  4.58477  3.61503
          0.01585  4.54818  5.27053  0.61958  0.77255  1.23140  0.34515
    549   2.70882  3.51280  3.98631  3.40642  3.35312  3.77807  4.06658  2.34386  3.11859  2.44132  3.35509  3.42754  4.15038  3.56219  2.72180  2.70060  2.43020  1.93466  3.24435  3.38940    680 v - - -
          2.68618  4.42225  2.77519  2.73123  3.46354  2.40513  3.72494  3.29354  2.67741  2.69355  4.24690  2.90347  2.73739  3.18146  2.89801  2.37887  2.77519  2.98518  4.58477  3.61503
          0.01585  4.54818  5.27053  0.61958  0.77255  1.01717  0.44882
    550   2.33291  4.95703  2.89086  2.57069  4.20260  3.27647  3.51658  3.40400  2.56655  3.22022  2.49282  2.17382  3.65609  2.91667  3.03260  2.62152  2.56844  3.29367  5.45860  4.11919    681 n - - -
          2.68624  4.42231  2.77525  2.73129  3.46360  2.40518  3.72500  3.29360  2.67730  2.69361  4.24695  2.90352  2.73739  3.18152  2.89729  2.37892  2.77525  2.98524  4.58483  3.61509
          0.24693  1.54152  5.34925  0.16634  1.87572  0.21845  1.62846
    551   2.89608  5.32949  2.53128  2.61515  4.64330  3.67764  2.77061  4.10804  2.62139  2.02736  4.37925  2.93817  2.97073  2.29164  3.10862  2.23905  2.81962  3.70340  5.78148  4.38964    683 l - - -
          2.68618  4.42225  2.77519  2.73123  3.46354  2.40513  3.72494  3.29354  2.67741  2.69355  4.24690  2.90347  2.73739  3.18146  2.89801  2.37887  2.77519  2.98518  4.58477  3.61503
          0.00977  5.02891  5.75126  0.61958  0.77255  0.48576  0.95510
    552   2.13483  5.10339  3.32064  2.45169  4.41578  3.71358  3.97983  3.83657  2.77940  2.87001  4.24223  3.28953  2.12412  3.12798  3.24220  1.74993  2.48811  3.49362  5.67047  4.33389    684 s - - -
          2.68618  4.42225  2.77519  2.73123  3.46354  2.40513  3.72494  3.29354  2.67741  2.69355  4.24690  2.90347  2.73739  3.18146  2.89801  2.37887  2.77519  2.98518  4.58477  3.61503
          0.00977  5.02891  5.75126  0.61958  0.77255  0.48576  0.95510
    553   2.73572  4.47315  3.23261  3.35086  3.58711  3.74606  4.25338  2.57249  3.46224  1.33886  3.37195  3.84752  3.75258  3.72092  3.64944  2.61085  3.14622  1.95926  5.07575  3.87020    685 l - - -
          2.68618  4.42225  2.77519  2.73123  3.46354  2.40513  3.72494  3.29354  2.67741  2.69355  4.24690  2.90347  2.73739  3.18146  2.89801  2.37887  2.77519  2.98518  4.58477  3.61503
          0.00977  5.02891  5.75126  0.61958  0.77255  0.48576  0.95510
    554   3.80585  6.59285  0.82760  1.24830  5.85756  2.79786  4.52999  5.46001  3.71535  4.88507  5.79163  3.30791  4.56224  3.71354  4.44266  3.62058  4.12525  4.96635  7.02747  5.39531    686 d - - -
          2.68618  4.42225  2.77519  2.73123  3.46354  2.40513  3.72494  3.29354  2.67741  2.69355  4.24690  2.90347  2.73739  3.18146  2.89801  2.37887  2.77519  2.98518  4.58477  3.61503
          0.00977  5.02891  5.75126  0.61958  0.77255  0.48576  0.95510
    555   2.00412  5.23855  3.17902  2.66128  4.52158  3.69758  3.64209  3.18157  1.56386  3.51600  3.83255  3.06654  3.87123  2.85384  2.38477  2.86190  3.12698  2.99834  5.70937  4.34179    687 k - - -
          2.68618  4.42225  2.77519  2.73123  3.46354  2.40513  3.72494  3.29354  2.67741  2.69355  4.24690  2.90347  2.73739  3.18146  2.89801  2.37887  2.77519  2.98518  4.58477  3.61503
          0.00977  5.02891  5.75126  0.61958  0.77255  0.48576  0.95510
    556   3.01316  4.54730  2.52422  3.11042  3.69443  4.09704  4.39556  1.43365  3.59213  2.63701  3.11523  3.97535  4.46455  3.85434  3.85677  3.37250  2.95654  1.62302  5.21557  4.00703    688 i - - -
          2.68618  4.42225  2.77519  2.73123  3.46354  2.40513  3.72494  3.29354  2.67741  2.69355  4.24690  2.90347  2.73739  3.18146  2.89801  2.37887  2.77519  2.98518  4.58477  3.61503
          0.00977  5.02891  5.75126  0.61958  0.77255  0.48576  0.95510
    557   2.49979  5.06370  3.32559  2.77131  4.31293  2.60406  2.40764  3.72588  2.76389  3.16138  4.15641  3.28383  3.23141  3.11201  3.22265  2.57629  1.64113  3.40699  5.59099  3.79659    689 t - - -
          2.68618  4.42225  2.77519  2.73123  3.46354  2.40513  3.72494  3.29354  2.67741  2.69355  4.24690  2.90347  2.73739  3.18146  2.89801  2.37887  2.77519  2.98518  4.58477  3.61503
          0.00977  5.02891  5.75126  0.61958  0.77255  0.48576  0.95510
    558   2.89426  5.39637  1.95472  2.12605  4.73829  3.66623  2.85888  4.22151  2.49504  3.49725  4.43823  3.13489  4.06079  2.72718  1.97239  2.53047  3.12539  3.11155  5.83024  4.42187    690 d - - -
          2.68618  4.42225  2.77519  2.73123  3.46354  2.40513  3.72494  3.29354  2.67741  2.69355  4.24690  2.90347  2.73739  3.18146  2.89801  2.37887  2.77519  2.98518  4.58477  3.61503
          0.00977  5.02891  5.75126  0.61958  0.77255  0.48576  0.95510
    559   1.94517  3.57740  3.22640  2.39173  4.50104  3.69587  3.89822  3.94143  2.66724  3.32847  4.28395  2.41862  4.09031  3.02316  2.72193  1.77089  2.72310  3.48180  5.70030  4.33559    691 s - - -
          2.68618  4.42225  2.77519  2.73123  3.46354  2.40513  3.72494  3.29354  2.67741  2.69355  4.24690  2.90347  2.73739  3.18146  2.89801  2.37887  2.77519  2.98518  4.58477  3.61503
          0.00977  5.02891  5.75126  0.61958  0.77255  0.48576  0.95510
    560   3.17136  4.51919  5.12880  4.52884  2.08693  4.38168  4.71007  1.30515  4.33090  2.40758  2.80950  4.53540  4.71570  4.44961  4.34586  3.70277  3.40361  1.64094  5.15476  3.02597    692 i - - -
          2.68618  4.42225  2.77519  2.73123  3.46354  2.40513  3.72494  3.29354  2.67741  2.69355  4.24690  2.90347  2.73739  3.18146  2.89801  2.37887  2.77519  2.98518  4.58477  3.61503
          0.00977  5.02891  5.75126  0.61958  0.77255  0.48576  0.95510
    561   1.99495  5.26204  3.21664  2.65799  4.55295  3.04915  3.47505  3.99922  2.38332  2.24733  4.16231  3.19292  4.09009  2.49851  2.08758  2.55712  3.13244  3.62345  5.72687  4.35644    693 a - - -
          2.68618  4.42225  2.77519  2.73123  3.46354  2.40513  3.72494  3.29354  2.67741  2.69355  4.24690  2.90347  2.73739  3.18146  2.89801  2.37887  2.77519  2.98518  4.58477  3.61503
          0.00977  5.02891  5.75126  0.61958  0.77255  0.48576  0.95510
    562   2.31412  5.01225  3.35277  2.47392  4.22796  3.74745  3.95716  3.47351  2.70060  2.22612  2.78088  3.30200  4.13587  2.80991  2.64409  2.00938  2.59139  3.26820  5.53112  4.21545    694 s - - -
          2.68618  4.42225  2.77519  2.73123  3.46354  2.40513  3.72494  3.29354  2.67741  2.69355  4.24690  2.90347  2.73739  3.18146  2.89801  2.37887  2.77519  2.98518  4.58477  3.61503
          0.00977  5.02891  5.75126  0.61958  0.77255  0.48576  0.95510
    563   2.89454  5.30040  3.13041  1.87212  3.65467  3.68313  2.57249  4.06217  2.59155  3.41344  4.35239  3.16848  4.07645  1.93003  3.11250  2.54764  3.12578  3.66892  5.75444  2.55878    695 e - - -
          2.68618  4.42225  2.77519  2.73123  3.46354  2.40513  3.72494  3.29354  2.67741  2.69355  4.24690  2.90347  2.73739  3.18146  2.89801  2.37887  2.77519  2.98518  4.58477  3.61503
          0.00977  5.02891  5.75126  0.61958  0.77255  0.48576  0.95510
    564   2.93830  4.36823  4.58694  3.99127  3.46233  4.07131  4.38805  2.51639  3.04783  1.21474  2.47393  4.12312  4.43690  4.02857  3.95669  2.80204  2.68292  2.18447  4.98839  3.80474    696 l - - -
          2.68618  4.42225  2.77519  2.73123  3.46354  2.40513  3.72494  3.29354  2.67741  2.69355  4.24690  2.90347  2.73739  3.18146  2.89801  2.37887  2.77519  2.98518  4.58477  3.61503
          0.00977  5.02891  5.75126  0.61958  0.77255  0.48576  0.95510
    565   2.96070  5.43905  3.20323  2.43705  4.79053  3.03540  3.88791  4.26147  1.38417  3.04558  4.48338  2.58660  4.11265  1.98048  2.90186  2.92467  3.18715  3.83432  5.85604  4.46866    697 k - - -
          2.68618  4.42225  2.77519  2.73123  3.46354  2.40513  3.72494  3.29354  2.67741  2.69355  4.24690  2.90347  2.73739  3.18146  2.89801  2.37887  2.77519  2.98518  4.58477  3.61503
          0.00977  5.02891  5.75126  0.61958  0.77255  0.48576  0.95510
    566   1.56345  4.62940  3.21718  3.10058  3.05183  3.88621  4.14117  3.12779  3.17242  2.32902  2.82830  3.62328  4.26640  3.47412  3.52662  2.59615  2.16206  2.90282  5.21222  3.97773    698 a - - -
          2.68618  4.42225  2.77519  2.73123  3.46354  2.40513  3.72494  3.29354  2.67741  2.69355  4.24690  2.90347  2.73739  3.18146  2.89801  2.37887  2.77519  2.98518  4.58477  3.61503
          0.00977  5.02891  5.75126  0.61958  0.77255  0.48576  0.95510
    567   2.92612  5.21035  3.00332  2.70027  4.46761  3.72070  1.74419  3.90496  2.70710  2.91935  4.27645  1.96720  4.12039  2.65751  3.17579  2.93569  3.15829  2.54019  5.69049  4.33335    699 h - - -
          2.68618  4.42225  2.77519  2.73123  3.46354  2.40513  3.72494  3.29354  2.67741  2.69355  4.24690  2.90347  2.73739  3.18146  2.89801  2.37887  2.77519  2.98518  4.58477  3.61503
          0.00977  5.02891  5.75126  0.61958  0.77255  0.48576  0.95510
    568   1.96095  4.79132  4.01835  3.45971  1.27432  3.98442  4.26735  3.34925  3.07599  3.03755  3.95925  3.80595  4.41351  3.62545  1.96837  3.29138  3.32912  3.12125  5.30472  4.00324    700 f - - -
          2.68618  4.42225  2.77519  2.73123  3.46354  2.40513  3.72494  3.29354  2.67741  2.69355  4.24690  2.90347  2.73739  3.18146  2.89801  2.37887  2.77519  2.98518  4.58477  3.61503
          0.00977  5.02891  5.75126  0.61958  0.77255  0.48576  0.95510
    569   3.23882  5.80503  1.56866  1.15185  5.13416  3.77086  4.11312  4.63714  2.21869  4.09702  4.87116  3.22478  4.27536  3.23585  2.92130  3.16023  3.48822  4.19128  6.22241  4.77298    701 e - - -
          2.68618  4.42225  2.77519  2.73123  3.46354  2.40513  3.72494  3.29354  2.67741  2.69355  4.24690  2.90347  2.73739  3.18146  2.89801  2.37887  2.77519  2.98518  4.58477  3.61503
          0.00977  5.02891  5.75126  0.61958  0.77255  0.48576  0.95510
    570   2.55471  5.29677  2.45626  2.42950  4.60124  3.68080  3.87351  3.72679  2.62663  3.42339  4.06514  3.16658  2.37899  2.98509  2.70704  2.77809  1.68393  3.66550  5.75539  4.37078    702 t - - -
          2.68618  4.42225  2.77519  2.73123  3.46354  2.40513  3.72494  3.29354  2.67741  2.69355  4.24690  2.90347  2.73739  3.18146  2.89801  2.37887  2.77519  2.98518  4.58477  3.61503
          0.29329  5.02891  1.39574  0.61958  0.77255  0.48576  0.95510
    571   2.69512  4.88886  3.42138  2.88591  4.31506  3.62145  4.00412  3.71219  2.76137  3.08429  4.16973  3.33978  1.32640  3.18081  2.39685  2.71799  2.54842  3.37230  5.58892  4.29984    703 p - - -
          2.68618  4.42225  2.77519  2.73123  3.46354  2.40513  3.72494  3.29354  2.67741  2.69355  4.24690  2.90347  2.73739  3.18146  2.89801  2.37887  2.77519  2.98518  4.58477  3.61503
          0.01295  4.74858  5.47092  0.61958  0.77255  1.02201  0.44609
    572   3.14901  5.52590  2.58712  2.50883  4.95956  0.94743  4.12824  4.43895  3.05107  3.97235  4.79493  3.15566  4.19777  2.70380  3.57541  2.45286  3.44714  4.01748  6.15536  4.72764    704 g - - -
          2.68618  4.42225  2.77519  2.73123  3.46354  2.40513  3.72494  3.29354  2.67741  2.69355  4.24690  2.90347  2.73739  3.18146  2.89801  2.37887  2.77519  2.98518  4.58477  3.61503
          0.01295  4.74858  5.47092  0.61958  0.77255  1.02201  0.44609
    573   1.74509  5.22144  3.06148  2.00096  4.54262  3.17733  3.76385  4.00708  2.24066  3.51832  4.27589  3.05283  3.96567  2.87147  2.58354  2.39519  2.92290  3.38554  5.67572  4.28562    705 a - - -
          2.68618  4.42225  2.77519  2.73123  3.46354  2.40513  3.72494  3.29354  2.67741  2.69355  4.24690  2.90347  2.73739  3.18146  2.89801  2.37887  2.77519  2.98518  4.58477  3.61503
          0.01295  4.74858  5.47092  0.61958  0.77255  1.02201  0.44609
    574   1.95678  4.84487  3.30360  2.49061  4.12348  3.62703  3.92487  3.51528  2.77056  2.64740  4.00189  3.26001  1.88614  3.11215  3.20843  2.77065  2.41664  3.21286  5.44672  4.14561    706 p - - -
          2.68618  4.42225  2.77519  2.73123  3.46354  2.40513  3.72494  3.29354  2.67741  2.69355  4.24690  2.90347  2.73739  3.18146  2.89801  2.37887  2.77519  2.98518  4.58477  3.61503
          0.01295  4.74858  5.47092  0.61958  0.77255  0.37650  1.15919
    575   2.42088  5.42142  2.05049  2.10295  4.76386  3.65044  3.85803  4.25187  2.34987  3.72558  4.46470  2.92645  3.42910  1.84784  3.10226  2.44854  3.13827  3.81102  5.85381  4.43795    707 q - - -
          2.68618  4.42225  2.77519  2.73123  3.46354  2.40513  3.72494  3.29354  2.67741  2.69355  4.24690  2.90347  2.73739  3.18146  2.89801  2.37887  2.77519  2.98518  4.58477  3.61503
          0.01031  4.97527  5.69762  0.61958  0.77255  0.62690  0.76409
    576   2.47137  4.54830  3.86919  3.06620  1.53592  3.89071  4.15922  3.03466  3.24366  2.75781  3.65762  3.67657  4.27103  2.91207  3.36211  2.54280  2.98569  2.06648  5.14060  3.91756    708 f - - -
          2.68618  4.42225  2.77519  2.73123  3.46354  2.40513  3.72494  3.29354  2.67741  2.69355  4.24690  2.90347  2.73739  3.18146  2.89801  2.37887  2.77519  2.98518  4.58477  3.61503
          0.01031  4.97527  5.69762  0.61958  0.77255  0.62690  0.76409
    577   3.19003  5.73334  2.26972  1.02385  5.06379  3.72346  4.09377  4.56586  2.95384  4.04495  4.82220  3.02292  4.23707  3.22053  3.49174  1.86591  3.44670  3.61796  6.18744  4.73216    709 e - - -
          2.68618  4.42225  2.77519  2.73123  3.46354  2.40513  3.72494  3.29354  2.67741  2.69355  4.24690  2.90347  2.73739  3.18146  2.89801  2.37887  2.77519  2.98518  4.58477  3.61503
          0.01031  4.97527  5.69762  0.61958  0.77255  0.62690  0.76409
    578   2.93688  3.98320  3.16322  1.85055  4.63387  3.68888  3.93486  4.08534  2.69201  3.62231  4.40062  3.13973  4.11361  2.72955  3.08915  1.20639  3.18051  3.69594  5.80013  4.42610    710 s - - -
          2.68618  4.42225  2.77519  2.73123  3.46354  2.40513  3.72494  3.29354  2.67741  2.69355  4.24690  2.90347  2.73739  3.18146  2.89801  2.37887  2.77519  2.98518  4.58477  3.61503
          0.01031  4.97527  5.69762  0.61958  0.77255  0.62690  0.76409
    579   3.88415  5.47207  2.79171  4.01037  4.08515  4.54320  5.12824  3.40232  4.33116  0.37804  4.06218  4.44105  5.05267  4.53156  4.61724  4.15474  4.18074  3.45108  5.91012  4.67550    711 L - - -
          2.68618  4.42225  2.77519  2.73123  3.46354  2.40513  3.72494  3.29354  2.67741  2.69355  4.24690  2.90347  2.73739  3.18146  2.89801  2.37887  2.77519  2.98518  4.58477  3.61503
          0.23965  4.97527  1.57895  0.61958  0.77255  0.62690  0.76409
    580   2.44547  5.20551  2.54553  2.24509  3.55585  3.56823  3.41911  3.97684  2.46266  2.71665  4.25594  1.90619  3.96238  2.87100  2.90046  2.57751  3.01460  3.57690  5.65991  4.27096    712 n - - -
          2.68618  4.42225  2.77519  2.73123  3.46354  2.40513  3.72494  3.29354  2.67741  2.69355  4.24690  2.90347  2.73739  3.18146  2.89801  2.37887  2.77519  2.98518  4.58477  3.61503
          0.13968  4.74858  2.10617  0.61958  0.77255  1.02201  0.44609
    581   2.74611  5.24688  2.42662  2.06281  4.58729  3.51399  3.15157  3.42662  2.10642  3.35936  4.28938  2.47187  3.91083  2.19913  2.93430  2.70936  2.97761  3.63515  5.68139  4.27273    713 e - - -
          2.68618  4.42225  2.77519  2.73123  3.46354  2.40513  3.72494  3.29354  2.67741  2.69355  4.24690  2.90347  2.73739  3.18146  2.89801  2.37887  2.77519  2.98518  4.58477  3.61503
          0.01469  4.62358  5.34593  0.61958  0.77255  0.21765  1.63173
    582   3.03416  4.62922  4.10334  2.43412  3.73308  4.05800  4.32313  2.95308  3.37118  1.39882  3.69556  3.88093  4.43097  3.72349  2.92715  3.33735  3.26540  1.52204  5.24064  4.03356    714 l - - -
          2.68618  4.42225  2.77519  2.73123  3.46354  2.40513  3.72494  3.29354  2.67741  2.69355  4.24690  2.90347  2.73739  3.18146  2.89801  2.37887  2.77519  2.98518  4.58477  3.61503
          0.00977  5.02891  5.75126  0.61958  0.77255  0.48576  0.95510
    583   1.68776  5.11004  3.33142  2.44803  4.45858  3.70368  3.99185  3.88381  2.78720  3.33777  4.27725  3.29556  2.22750  3.13618  3.25128  2.10057  2.30187  3.35134  5.70299  4.36332    715 a - - -
          2.68618  4.42225  2.77519  2.73123  3.46354  2.40513  3.72494  3.29354  2.67741  2.69355  4.24690  2.90347  2.73739  3.18146  2.89801  2.37887  2.77519  2.98518  4.58477  3.61503
          0.00977  5.02891  5.75126  0.61958  0.77255  0.48576  0.95510
    584   2.07965  4.91888  3.42801  2.52501  3.10819  3.77449  3.49946  3.31709  2.85192  2.90277  4.00347  3.36047  2.08315  3.19022  2.36330  2.78773  3.02707  2.90019  5.45496  3.63379    716 a - - -
          2.68618  4.42225  2.77519  2.73123  3.46354  2.40513  3.72494  3.29354  2.67741  2.69355  4.24690  2.90347  2.73739  3.18146  2.89801  2.37887  2.77519  2.98518  4.58477  3.61503
          0.06297  5.02891  2.90984  0.61958  0.77255  0.48576  0.95510
    585   3.20872  5.58904  2.07935  2.29042  4.85732  1.30607  4.13887  4.31379  3.03334  1.98194  4.68810  3.23939  4.27194  3.21027  3.55651  3.16689  3.46584  3.94441  6.07637  4.66565    717 g - - -
          2.68618  4.42225  2.77519  2.73123  3.46354  2.40513  3.72494  3.29354  2.67741  2.69355  4.24690  2.90347  2.73739  3.18146  2.89801  2.37887  2.77519  2.98518  4.58477  3.61503
          0.01030  4.97624  5.69859  0.61958  0.77255  0.40782  1.09392
    586   2.91835  4.80552  3.57755  3.01139  3.97328  3.83158  3.18393  3.34912  2.95161  2.93883  1.77455  3.47196  4.21488  2.91956  2.58262  1.99474  3.14886  2.37311  5.35982  4.09519    718 m - - -
          2.68618  4.42225  2.77519  2.73123  3.46354  2.40513  3.72494  3.29354  2.67741  2.69355  4.24690  2.90347  2.73739  3.18146  2.89801  2.37887  2.77519  2.98518  4.58477  3.61503
          0.00977  5.02891  5.75126  0.61958  0.77255  0.48576  0.95510
    587   2.90591  5.37754  2.72672  2.60233  4.70811  3.67389  3.87283  4.18341  2.31770  3.67821  4.42649  2.34963  2.36032  2.97600  3.10971  2.18533  1.87587  3.76133  5.82269  4.03425    719 t - - -
          2.68618  4.42225  2.77519  2.73123  3.46354  2.40513  3.72494  3.29354  2.67741  2.69355  4.24690  2.90347  2.73739  3.18146  2.89801  2.37887  2.77519  2.98518  4.58477  3.61503
          0.00977  5.02891  5.75126  0.61958  0.77255  0.48576  0.95510
    588   3.91574  5.96527  4.57579  3.64768  5.61404  4.45304  4.21272  4.85318  1.44078  4.17733  5.06654  3.96283  4.76917  3.33602  0.70999  3.88837  2.98639  4.54097  6.12194  5.06069    720 r - - -
          2.68618  4.42225  2.77519  2.73123  3.46354  2.40513  3.72494  3.29354  2.67741  2.69355  4.24690  2.90347  2.73739  3.18146  2.89801  2.37887  2.77519  2.98518  4.58477  3.61503
          0.00977  5.02891  5.75126  0.61958  0.77255  0.48576  0.95510
    589   2.16494  5.42913  3.21597  2.65126  4.78224  3.71836  3.88196  4.25238  1.78075  3.72549  4.47385  2.67975  3.80109  2.22493  1.87443  2.91846  2.88311  3.82545  5.84674  4.46105    721 k - - -
          2.68618  4.42225  2.77519  2.73123  3.46354  2.40513  3.72494  3.29354  2.67741  2.69355  4.24690  2.90347  2.73739  3.18146  2.89801  2.37887  2.77519  2.98518  4.58477  3.61503
          0.00977  5.02891  5.75126  0.61958  0.77255  0.48576  0.95510
    590   2.32342  4.63452  3.77461  3.07424  3.77229  3.29296  4.13617  2.12967  2.82787  2.69661  2.36550  3.61595  4.26353  2.98700  2.72113  2.69415  3.06819  2.18680  5.21547  3.97996    722 i - - -
          2.68618  4.42225  2.77519  2.73123  3.46354  2.40513  3.72494  3.29354  2.67741  2.69355  4.24690  2.90347  2.73739  3.18146  2.89801  2.37887  2.77519  2.98518  4.58477  3.61503
          0.00977  5.02891  5.75126  0.61958  0.77255  0.48576  0.95510
    591   0.32971  4.83601  4.98861  4.82173  5.08071  3.72499  5.53023  3.97415  4.73767  4.02175  5.03879  4.47873  4.55182  4.95152  4.84160  3.22374  3.53077  2.80894  6.60445  5.46345    723 A - - -
          2.68618  4.42225  2.77519  2.73123  3.46354  2.40513  3.72494  3.29354  2.67741  2.69355  4.24690  2.90347  2.73739  3.18146  2.89801  2.37887  2.77519  2.98518  4.58477  3.61503
          0.00977  5.02891  5.75126  0.61958  0.77255  0.48576  0.95510
    592   0.49745  2.93901  5.03610  4.75789  5.08836  3.60058  5.39123  4.47822  4.64437  4.22157  5.04223  4.36806  4.42718  4.81332  4.75915  2.55495  2.32586  3.86418  6.49368  5.38715    724 A - - -
          2.68618  4.42225  2.77519  2.73123  3.46354  2.40513  3.72494  3.29354  2.67741  2.69355  4.24690  2.90347  2.73739  3.18146  2.89801  2.37887  2.77519  2.98518  4.58477  3.61503
          0.00977  5.02891  5.75126  0.61958  0.77255  0.48576  0.95510
    593   2.90031  3.86401  3.22294  2.66427  4.52894  3.70055  3.89157  3.45154  2.43533  3.52173  3.27058  2.76329  4.09163  1.77650  1.90306  2.50231  3.03129  3.60211  5.71329  4.34631    725 q - - -
          2.68618  4.42225  2.77519  2.73123  3.46354  2.40513  3.72494  3.29354  2.67741  2.69355  4.24690  2.90347  2.73739  3.18146  2.89801  2.37887  2.77519  2.98518  4.58477  3.61503
          0.00977  5.02891  5.75126  0.61958  0.77255  0.48576  0.95510
    594   1.57786  4.69383  5.14968  4.57395  3.42377  4.55803  4.94827  2.51939  4.42148  1.21885  3.59004  4.67559  4.88507  4.57160  4.50478  3.88839  3.57599  1.62294  5.42562  4.26925    726 l - - -
          2.68618  4.42225  2.77519  2.73123  3.46354  2.40513  3.72494  3.29354  2.67741  2.69355  4.24690  2.90347  2.73739  3.18146  2.89801  2.37887  2.77519  2.98518  4.58477  3.61503
          0.00977  5.02891  5.75126  0.61958  0.77255  0.48576  0.95510
    595   5.07183  6.14359  5.86798  5.85358  0.15406  5.25790  4.91462  4.66037  5.78875  3.79799  5.24825  5.52340  5.75497  5.68651  5.63894  5.20609  5.40123  4.70494  5.01371  3.32092    727 F - - -
          2.68618  4.42225  2.77519  2.73123  3.46354  2.40513  3.72494  3.29354  2.67741  2.69355  4.24690  2.90347  2.73739  3.18146  2.89801  2.37887  2.77519  2.98518  4.58477  3.61503
          0.00977  5.02891  5.75126  0.61958  0.77255  0.48576  0.95510
    596   4.18873  5.41029  5.58935  5.21256  2.51536  5.13389  4.38433  3.56765  5.01820  2.28164  2.87199  4.94002  5.39382  4.93209  4.97642  4.48989  4.40222  3.60071  4.51501  0.52609    728 Y - - -
          2.68618  4.42225  2.77519  2.73123  3.46354  2.40513  3.72494  3.29354  2.67741  2.69355  4.24690  2.90347  2.73739  3.18146  2.89801  2.37887  2.77519  2.98518  4.58477  3.61503
          0.00977  5.02891  5.75126  0.61958  0.77255  0.48576  0.95510
    597   2.90793  5.22053  3.23971  2.68437  4.49486  3.71111  2.82867  3.93209  2.58874  2.24776  3.77723  2.61796  4.10279  1.64123  3.12906  2.30486  3.13830  3.57344  5.69510  4.33589    729 q - - -
          2.68618  4.42225  2.77519  2.73123  3.46354  2.40513  3.72494  3.29354  2.67741  2.69355  4.24690  2.90347  2.73739  3.18146  2.89801  2.37887  2.77519  2.98518  4.58477  3.61503
          0.00977  5.02891  5.75126  0.61958  0.77255  0.48576  0.95510
    598   2.78847  4.35803  4.79506  4.19201  3.26610  4.13061  4.46306  2.14097  4.00983  1.45338  3.28587  4.24624  4.49227  4.16813  4.06957  2.86657  1.91236  1.97877  4.99683  3.81787    730 l - - -
          2.68618  4.42225  2.77519  2.73123  3.46354  2.40513  3.72494  3.29354  2.67741  2.69355  4.24690  2.90347  2.73739  3.18146  2.89801  2.37887  2.77519  2.98518  4.58477  3.61503
          0.00977  5.02891  5.75126  0.61958  0.77255  0.48576  0.95510
    599   3.00910  1.47446  5.18384  4.69394  3.86911  4.23216  5.06750  2.86655  4.48088  0.93172  3.77670  4.63049  4.76814  4.66014  4.54652  3.63866  3.30650  2.75245  5.60284  4.45579    731 l - - -
          2.68618  4.42225  2.77519  2.73123  3.46354  2.40513  3.72494  3.29354  2.67741  2.69355  4.24690  2.90347  2.73739  3.18146  2.89801  2.37887  2.77519  2.98518  4.58477  3.61503
          0.00977  5.02891  5.75126  0.61958  0.77255  0.48576  0.95510
    600   2.94755  4.76184  3.71018  3.22812  4.02397  3.61624  4.24246  3.37983  3.21395  3.09123  3.97367  2.90165  4.29421  2.86183  3.57882  2.75348  2.68622  0.98784  5.44143  4.19766    732 v - - -
          2.68618  4.42225  2.77519  2.73123  3.46354  2.40513  3.72494  3.29354  2.67741  2.69355  4.24690  2.90347  2.73739  3.18146  2.89801  2.37887  2.77519  2.98518  4.58477  3.61503
          0.00977  5.02891  5.75126  0.61958  0.77255  0.48576  0.95510
    601   4.21665  5.58490  5.35393  5.02959  3.88846  5.08742  5.57403  3.18747  4.02422  0.26504  3.76302  5.26606  5.44476  5.00787  4.70714  4.69992  4.49019  3.38625  5.93520  4.79849    733 L - - -
          2.68618  4.42225  2.77519  2.73123  3.46354  2.40513  3.72494  3.29354  2.67741  2.69355  4.24690  2.90347  2.73739  3.18146  2.89801  2.37887  2.77519  2.98518  4.58477  3.61503
          0.00977  5.02891  5.75126  0.61958  0.77255  0.48576  0.95510
    602   0.77878  4.22770  4.03092  3.51639  4.46929  3.69885  4.51679  3.84991  3.44366  3.44876  4.38937  3.80538  4.31205  3.77484  2.86191  2.05323  3.27499  3.22794  5.84115  4.60625    734 a - - -
          2.68618  4.42225  2.77519  2.73123  3.46354  2.40513  3.72494  3.29354  2.67741  2.69355  4.24690  2.90347  2.73739  3.18146  2.89801  2.37887  2.77519  2.98518  4.58477  3.61503
          0.00977  5.02891  5.75126  0.61958  0.77255  0.48576  0.95510
    603   1.70991  4.76773  4.73100  4.41618  5.11219  3.60748  5.24141  4.48987  4.36159  4.22885  5.04457  4.25197  4.41349  4.58745  4.57050  2.36436  0.63400  3.55185  6.48915  5.35123    735 T - - -
          2.68618  4.42225  2.77519  2.73123  3.46354  2.40513  3.72494  3.29354  2.67741  2.69355  4.24690  2.90347  2.73739  3.18146  2.89801  2.37887  2.77519  2.98518  4.58477  3.61503
          0.00977  5.02891  5.75126  0.61958  0.77255  0.48576  0.95510
    604   2.91623  3.65532  3.24591  2.68385  4.13244  3.71556  3.66340  3.97297  1.79340  2.76853  4.30724  3.21448  4.10530  2.04654  1.94093  2.74404  3.14527  3.60699  5.71445  4.01185    736 k - - -
          2.68618  4.42225  2.77519  2.73123  3.46354  2.40513  3.72494  3.29354  2.67741  2.69355  4.24690  2.90347  2.73739  3.18146  2.89801  2.37887  2.77519  2.98518  4.58477  3.61503
          0.00977  5.02891  5.75126  0.61958  0.77255  0.48576  0.95510
    605   3.16022  5.71674  1.49678  2.62925  5.04359  1.88033  3.79240  4.54548  2.53612  4.01364  4.77779  2.45920  4.22694  2.11268  3.40864  3.09075  3.40761  4.10063  6.14546  4.69788    737 d - - -
          2.68618  4.42225  2.77519  2.73123  3.46354  2.40513  3.72494  3.29354  2.67741  2.69355  4.24690  2.90347  2.73739  3.18146  2.89801  2.37887  2.77519  2.98518  4.58477  3.61503
          0.00977  5.02891  5.75126  0.61958  0.77255  0.48576  0.95510
    606   2.16810  4.01076  4.76767  4.16017  2.38053  4.07752  4.40481  1.74563  3.10804  2.50515  2.40768  4.20053  4.44236  3.80892  4.02001  3.20298  3.15346  2.06987  4.93488  3.05374    738 i - - -
          2.68618  4.42225  2.77519  2.73123  3.46354  2.40513  3.72494  3.29354  2.67741  2.69355  4.24690  2.90347  2.73739  3.18146  2.89801  2.37887  2.77519  2.98518  4.58477  3.61503
          0.00977  5.02891  5.75126  0.61958  0.77255  0.48576  0.95510
    607   3.72105  4.99169  5.70375  5.12686  3.18627  5.05364  5.40932  1.09117  4.96910  1.10625  3.50024  5.21140  5.26099  4.99614  4.96801  4.40940  3.94658  2.05836  5.66213  4.08650    739 i - - -
          2.68619  4.42226  2.77521  2.73124  3.46355  2.40514  3.72496  3.29355  2.67742  2.69356  4.24663  2.90348  2.73741  3.18138  2.89794  2.37888  2.77521  2.98519  4.58478  3.61504
          0.01942  4.13158  5.75126  0.73912  0.64919  0.48576  0.95510
    608   2.58758  4.51078  3.28816  2.71483  4.66485  3.56384  3.39676  3.97133  1.23213  3.19633  4.40149  3.10104  4.13959  3.02517  2.01021  2.95905  3.19742  3.72430  5.78260  4.42643    743 k - - -
          2.68618  4.42225  2.77519  2.73123  3.46354  2.40513  3.72494  3.29354  2.67741  2.69355  4.24690  2.90347  2.73739  3.18146  2.89801  2.37887  2.77519  2.98518  4.58477  3.61503
          0.00977  5.02891  5.75126  0.61958  0.77255  0.48576  0.95510
    609   3.41204  4.72427  5.33958  4.76747  3.78140  4.70988  4.41963  2.02842  4.60232  1.90256  3.36610  4.84212  5.01115  4.75353  4.66398  4.04881  3.64955  0.72730  5.54306  4.37746    744 v - - -
          2.68618  4.42225  2.77519  2.73123  3.46354  2.40513  3.72494  3.29354  2.67741  2.69355  4.24690  2.90347  2.73739  3.18146  2.89801  2.37887  2.77519  2.98518  4.58477  3.61503
          0.00977  5.02891  5.75126  0.61958  0.77255  0.48576  0.95510
    610   3.02085  5.55466  2.33788  1.30694  4.89189  3.70132  3.95459  4.38569  2.44225  3.85624  4.60375  2.43790  4.14064  2.39372  3.23726  2.96806  2.51814  3.94230  5.98496  4.55666    745 e - - -
          2.68618  4.42225  2.77519  2.73123  3.46354  2.40513  3.72494  3.29354  2.67741  2.69355  4.24690  2.90347  2.73739  3.18146  2.89801  2.37887  2.77519  2.98518  4.58477  3.61503
          0.00977  5.02891  5.75126  0.61958  0.77255  0.48576  0.95510
    611   3.32744  5.65262  3.18280  2.41824  4.94315  3.90453  4.15508  4.40160  2.80238  2.96014  4.74891  3.23578  4.37850  0.76520  3.16781  3.29316  3.56078  4.04321  6.05471  4.70557    746 q - - -
          2.68618  4.42225  2.77519  2.73123  3.46354  2.40513  3.72494  3.29354  2.67741  2.69355  4.24690  2.90347  2.73739  3.18146  2.89801  2.37887  2.77519  2.98518  4.58477  3.61503
          0.00977  5.02891  5.75126  0.61958  0.77255  0.48576  0.95510
    612   2.82663  5.38803  2.40363  1.71683  4.72864  3.66327  3.62047  4.21145  2.18140  3.21132  4.42988  2.93127  4.05671  2.68245  2.81648  2.74208  2.71963  3.29535  5.82335  2.88575    747 e - - -
          2.68654  4.42261  2.77494  2.73068  3.46289  2.40468  3.72531  3.29361  2.67769  2.69391  4.24504  2.90314  2.73776  3.18145  2.89827  2.37923  2.77538  2.98512  4.58297  3.61539
          0.36195  1.44845  2.67730  1.25490  0.33562  0.48576  0.95510
    613   2.45248  5.35763  3.12378  1.92036  4.69657  3.64269  3.59920  4.17585  1.91788  3.36955  4.40049  2.70379  4.03565  2.26657  2.59591  2.83332  3.09808  2.73704  5.79257  4.38879    753 k - - -
          2.68618  4.42225  2.77519  2.73123  3.46354  2.40513  3.72494  3.29354  2.67741  2.69355  4.24690  2.90347  2.73739  3.18146  2.89801  2.37887  2.77519  2.98518  4.58477  3.61503
          0.01046  4.96109  5.68344  0.61958  0.77255  0.39046  1.12932
    614   2.10292  4.90987  4.45784  4.27783  5.10132  3.71403  5.23735  4.42144  4.26618  3.61021  5.10468  4.25639  0.48049  4.57820  4.47627  3.21308  3.53695  3.90595  6.51184  5.32414    754 P - - -
          2.68618  4.42225  2.77519  2.73123  3.46354  2.40513  3.72494  3.29354  2.67741  2.69355  4.24690  2.90347  2.73739  3.18146  2.89801  2.37887  2.77519  2.98518  4.58477  3.61503
          0.00977  5.02891  5.75126  0.61958  0.77255  0.48576  0.95510
    615   3.39032  4.80215  4.80181  3.04798  1.80443  4.43464  4.28732  3.07197  4.14315  2.87523  3.89418  4.35142  4.78534  4.29340  4.27106  3.74129  3.61972  2.50679  4.64203  0.96040    755 y - - -
          2.68618  4.42225  2.77519  2.73123  3.46354  2.40513  3.72494  3.29354  2.67741  2.69355  4.24690  2.90347  2.73739  3.18146  2.89801  2.37887  2.77519  2.98518  4.58477  3.61503
          0.00977  5.02891  5.75126  0.61958  0.77255  0.48576  0.95510
    616   2.40344  4.42773  2.62786  2.84610  4.96024  0.73704  4.42706  4.40319  3.34498  4.00389  4.81573  3.52187  4.33273  3.60500  3.81884  3.13956  3.44601  3.94213  6.21797  4.87665    756 g - - -
          2.68618  4.42225  2.77519  2.73123  3.46354  2.40513  3.72494  3.29354  2.67741  2.69355  4.24690  2.90347  2.73739  3.18146  2.89801  2.37887  2.77519  2.98518  4.58477  3.61503
          0.00977  5.02891  5.75126  0.61958  0.77255  0.48576  0.95510
    617   2.89679  5.38882  1.72760  1.98365  4.72570  3.52034  3.75920  3.29383  2.59794  3.69031  4.43209  3.04195  3.91711  2.60618  2.13088  2.86202  3.12822  3.25249  5.82582  4.41940    757 d - - -
          2.68618  4.42225  2.77519  2.73123  3.46354  2.40513  3.72494  3.29354  2.67741  2.69355  4.24690  2.90347  2.73739  3.18146  2.89801  2.37887  2.77519  2.98518  4.58477  3.61503
          0.00977  5.02891  5.75126  0.61958  0.77255  0.48576  0.95510
    618   4.15756  5.34993  6.14170  5.58809  2.76668  5.60057  5.88511  0.81826  5.46486  1.14706  3.45088  5.75794  5.63397  5.33992  5.41393  5.00662  4.36928  2.75671  5.87848  4.82684    758 i - - -
          2.68618  4.42225  2.77519  2.73123  3.46354  2.40513  3.72494  3.29354  2.67741  2.69355  4.24690  2.90347  2.73739  3.18146  2.89801  2.37887  2.77519  2.98518  4.58477  3.61503
          0.01942  5.02891  4.36691  0.61958  0.77255  0.48576  0.95510
    619   2.95614  4.88363  3.57282  2.59713  3.75414  3.84613  4.04549  3.44011  2.49934  1.28769  3.97235  3.46410  4.22758  3.26900  2.13889  2.95089  3.18297  2.97526  5.42065  4.15442    759 l - - -
          2.68618  4.42225  2.77519  2.73123  3.46354  2.40513  3.72494  3.29354  2.67741  2.69355  4.24690  2.90347  2.73739  3.18146  2.89801  2.37887  2.77519  2.98518  4.58477  3.61503
          0.00987  5.01935  5.74170  0.61958  0.77255  0.51300  0.91304
    620   3.49747  4.78265  5.48735  4.92724  3.15598  4.84879  5.28049  0.80524  4.77843  1.96190  3.61167  4.99768  5.13083  4.91734  4.83333  4.20010  2.86246  1.85075  5.68060  4.52294    760 i - - -
          2.68618  4.42225  2.77519  2.73123  3.46354  2.40513  3.72494  3.29354  2.67741  2.69355  4.24690  2.90347  2.73739  3.18146  2.89801  2.37887  2.77519  2.98518  4.58477  3.61503
          0.00987  5.01935  5.74170  0.61958  0.77255  0.51300  0.91304
    621   2.50263  5.21935  3.21675  2.65995  3.71110  2.28841  3.70415  3.93888  2.61439  2.94661  4.27901  3.19340  4.08440  2.23688  2.51845  1.88229  2.97486  3.57395  5.69464  4.32891    761 s - - -
          2.68618  4.42225  2.77519  2.73123  3.46354  2.40513  3.72494  3.29354  2.67741  2.69355  4.24690  2.90347  2.73739  3.18146  2.89801  2.37887  2.77519  2.98518  4.58477  3.61503
          0.00987  5.01935  5.74170  0.61958  0.77255  0.46910  0.98233
    622   2.94159  5.28875  3.33154  2.75995  4.58482  3.77546  3.93518  4.01195  2.33130  3.41955  4.35207  2.68512  2.30453  2.97041  1.60437  2.98873  3.21086  2.27170  5.74048  4.40234    762 r - - -
          2.68618  4.42225  2.77519  2.73123  3.46354  2.40513  3.72494  3.29354  2.67741  2.69355  4.24690  2.90347  2.73739  3.18146  2.89801  2.37887  2.77519  2.98518  4.58477  3.61503
          0.00977  5.02891  5.75126  0.61958  0.77255  0.48576  0.95510
    623   3.62003  6.28834  2.37473  1.72076  5.57471  0.79144  4.40401  5.12169  3.18123  4.57784  5.42929  3.28658  4.47875  3.34863  4.07169  3.47885  3.91254  4.66305  6.72655  5.17836    763 g - - -
          2.68618  4.42225  2.77519  2.73123  3.46354  2.40513  3.72494  3.29354  2.67741  2.69355  4.24690  2.90347  2.73739  3.18146  2.89801  2.37887  2.77519  2.98518  4.58477  3.61503
          0.00977  5.02891  5.75126  0.61958  0.77255  0.48576  0.95510
    624   2.41032  5.04969  2.50113  2.77493  4.28177  3.58499  3.95406  3.69042  2.70163  2.96813  4.13208  3.28734  1.78082  3.11606  3.08753  2.75383  3.00825  2.18733  5.56931  4.24554    764 p - - -
          2.68618  4.42225  2.77519  2.73123  3.46354  2.40513  3.72494  3.29354  2.67741  2.69355  4.24690  2.90347  2.73739  3.18146  2.89801  2.37887  2.77519  2.98518  4.58477  3.61503
          0.00977  5.02891  5.75126  0.61958  0.77255  0.48576  0.95510
    625   2.82431  5.40676  2.72816  2.25271  4.75287  3.66504  3.61578  4.23892  1.66774  3.71183  4.44758  2.64830  3.56451  2.75806  2.14795  2.25415  3.12607  3.79805  5.83802  4.42726    765 k - - -
          2.68618  4.42225  2.77519  2.73123  3.46354  2.40513  3.72494  3.29354  2.67741  2.69355  4.24690  2.90347  2.73739  3.18146  2.89801  2.37887  2.77519  2.98518  4.58477  3.61503
          0.00977  5.02891  5.75126  0.61958  0.77255  0.48576  0.95510
    626   2.63520  4.41468  4.35976  2.81108  2.11466  4.02810  4.32809  2.15272  2.96290  2.47429  1.66243  3.99561  4.39685  3.88373  3.84683  3.31253  3.16208  2.65561  5.02565  3.83297    766 m - - -
          2.68618  4.42225  2.77519  2.73123  3.46354  2.40513  3.72494  3.29354  2.67741  2.69355  4.24690  2.90347  2.73739  3.18146  2.89801  2.37887  2.77519  2.98518  4.58477  3.61503
          0.00659  5.02573        *  0.61958  0.77255  0.00000        *
//
