# Supplementary material for: Correction to: Identification of the meiotic toolkit in diatoms and exploration of meiosis-specific SPO11 and RAD51 homologs in the sexual species Pseudo-nitzschia multistriata and Seminavis robusta
Source: BMC Genomics. 2019 Jul 5;20:544. doi: 10.1186/s12864-019-5942-4 (PMC6610888; doi:10.1186/s12864-019-5942-4)
Supplement: Supplementary file 1 — HMM profiles used for Hmmsearch. (ZIP 1469 kb) [file 12864_2019_5942_MOESM1_ESM.zip › Additional file10/XRCC2_HMM]

HMMER3/f [3.1b2 | February 2015]
NAME  XRCC2_aln
LENG  295
ALPH  amino
RF    no
MM    no
CONS  yes
CS    no
MAP   yes
DATE  Fri Sep  4 09:38:00 2015
NSEQ  88
EFFN  1.146729
CKSUM 2743121581
STATS LOCAL MSV      -10.9709  0.70143
STATS LOCAL VITERBI  -11.9007  0.70143
STATS LOCAL FORWARD   -5.5805  0.70143
HMM          A        C        D        E        F        G        H        I        K        L        M        N        P        Q        R        S        T        V        W        Y   
            m->m     m->i     m->d     i->m     i->i     d->m     d->d
  COMPO   2.64501  4.08145  2.99321  2.68018  3.26840  3.07749  3.64407  2.78594  2.68323  2.25276  3.52946  3.19006  3.52289  3.05449  2.88347  2.60135  2.85571  2.59195  4.54092  3.58601
          2.68618  4.42225  2.77519  2.73123  3.46354  2.40513  3.72494  3.29354  2.67741  2.69355  4.24690  2.90347  2.73739  3.18146  2.89801  2.37887  2.77519  2.98518  4.58477  3.61503
          0.09947  4.26679  2.51761  0.61958  0.77255  0.00000        *
      1   2.64014  5.17018  2.75146  1.70617  4.50036  3.27760  3.57219  3.96320  2.11430  3.45555  4.22654  2.88892  3.84369  2.28425  2.68305  2.68450  2.95455  3.55530  5.59501  4.20925      1 e - - -
          2.68618  4.42225  2.77519  2.73123  3.46354  2.40513  3.72494  3.29354  2.67741  2.69355  4.24690  2.90347  2.73739  3.18146  2.89801  2.37887  2.77519  2.98518  4.58477  3.61503
          0.02276  4.19008  4.91243  0.61958  0.77255  0.43483  1.04235
      2   3.50922  4.81414  5.12652  4.55481  2.87503  4.76066  4.99531  2.35119  4.41337  0.94580  1.61366  4.79493  4.89722  4.44566  4.48461  4.11158  3.72024  2.55152  5.20672  4.13080      2 l - - -
          2.68618  4.42225  2.77519  2.73123  3.46354  2.40513  3.72494  3.29354  2.67741  2.69355  4.24690  2.90347  2.73739  3.18146  2.89801  2.37887  2.77519  2.98518  4.58477  3.61503
          0.02111  4.26448  4.98683  0.61958  0.77255  0.48888  0.95014
      3   3.54425  4.85100  5.11138  4.58153  2.64113  4.76419  4.92593  2.34704  4.43485  0.67513  2.97296  4.79394  4.92839  4.48256  4.51370  4.13678  3.76789  2.42120  5.11861  3.88477      3 L - - -
          2.68618  4.42225  2.77519  2.73123  3.46354  2.40513  3.72494  3.29354  2.67741  2.69355  4.24690  2.90347  2.73739  3.18146  2.89801  2.37887  2.77519  2.98518  4.58477  3.61503
          0.02111  4.26448  4.98683  0.61958  0.77255  0.48888  0.95014
      4   1.84754  4.87817  2.78891  2.41260  4.19953  2.91617  3.69546  3.62849  2.44357  3.21341  4.01589  2.97822  3.84891  2.83874  2.87318  2.22875  2.77980  3.21814  5.43678  4.08877      4 a - - -
          2.68618  4.42225  2.77519  2.73123  3.46354  2.40513  3.72494  3.29354  2.67741  2.69355  4.24690  2.90347  2.73739  3.18146  2.89801  2.37887  2.77519  2.98518  4.58477  3.61503
          0.02111  4.26448  4.98683  0.61958  0.77255  0.48888  0.95014
      5   3.50899  5.28336  4.04500  3.49507  4.74177  3.89653  4.19143  4.32788  2.50466  3.77220  4.77713  3.81654  4.39377  3.40556  0.51603  3.58398  3.75684  4.03825  5.67283  4.60123      5 R - - -
          2.68618  4.42225  2.77519  2.73123  3.46354  2.40513  3.72494  3.29354  2.67741  2.69355  4.24690  2.90347  2.73739  3.18146  2.89801  2.37887  2.77519  2.98518  4.58477  3.61503
          0.02111  4.26448  4.98683  0.61958  0.77255  0.48888  0.95014
      6   3.00101  4.51268  4.85408  4.31785  3.47975  4.46450  4.92392  1.94496  4.18735  1.30529  3.29946  4.52672  4.75777  4.39809  4.34968  3.82167  3.42579  1.25644  5.40579  4.25360      6 v - - -
          2.68618  4.42225  2.77519  2.73123  3.46354  2.40513  3.72494  3.29354  2.67741  2.69355  4.24690  2.90347  2.73739  3.18146  2.89801  2.37887  2.77519  2.98518  4.58477  3.61503
          0.02111  4.26448  4.98683  0.61958  0.77255  0.48888  0.95014
      7   2.53618  4.37384  2.97264  1.83729  3.99313  3.47333  3.70467  3.39024  2.52763  2.26181  3.85519  3.03293  3.87641  2.79580  2.97576  2.54479  2.88167  3.08820  5.29339  3.97628      7 e - - -
          2.68618  4.42225  2.77519  2.73123  3.46354  2.40513  3.72494  3.29354  2.67741  2.69355  4.24690  2.90347  2.73739  3.18146  2.89801  2.37887  2.77519  2.98518  4.58477  3.61503
          0.02111  4.26448  4.98683  0.61958  0.77255  0.48888  0.95014
      8   2.37218  4.72935  3.08652  2.60512  4.20707  1.90007  3.79770  3.62551  2.33498  3.23138  4.04577  3.07729  3.86360  2.96097  2.92016  2.37916  2.44182  3.25396  5.46466  4.15008      8 g - - -
          2.68618  4.42225  2.77519  2.73123  3.46354  2.40513  3.72494  3.29354  2.67741  2.69355  4.24690  2.90347  2.73739  3.18146  2.89801  2.37887  2.77519  2.98518  4.58477  3.61503
          0.02111  4.26448  4.98683  0.61958  0.77255  0.48888  0.95014
      9   2.67892  5.09297  2.57701  1.93846  4.40858  3.43188  3.63411  3.86527  2.36608  3.38155  3.91516  2.91513  3.83864  2.74753  1.95438  2.59081  2.91052  3.34551  5.54125  4.15892      9 e - - -
          2.68618  4.42225  2.77519  2.73123  3.46354  2.40513  3.72494  3.29354  2.67741  2.69355  4.24690  2.90347  2.73739  3.18146  2.89801  2.37887  2.77519  2.98518  4.58477  3.61503
          0.02111  4.26448  4.98683  0.61958  0.77255  0.48888  0.95014
     10   2.72074  4.97615  3.13256  2.58915  4.33898  3.51710  3.60777  3.75031  2.30700  3.30027  4.11691  3.07722  3.93282  2.68943  1.66859  2.05978  2.81303  3.40130  5.47394  4.17589     10 r - - -
          2.68618  4.42225  2.77519  2.73123  3.46354  2.40513  3.72494  3.29354  2.67741  2.69355  4.24690  2.90347  2.73739  3.18146  2.89801  2.37887  2.77519  2.98518  4.58477  3.61503
          0.02111  4.26448  4.98683  0.61958  0.77255  0.48888  0.95014
     11   2.07600  3.73067  3.64290  3.17690  4.25799  3.15282  4.20234  3.65832  3.14603  3.33663  4.16178  3.39886  2.09118  3.44951  3.50021  1.42300  2.60910  3.18979  5.60429  4.37683     11 s - - -
          2.68618  4.42225  2.77519  2.73123  3.46354  2.40513  3.72494  3.29354  2.67741  2.69355  4.24690  2.90347  2.73739  3.18146  2.89801  2.37887  2.77519  2.98518  4.58477  3.61503
          0.02111  4.26448  4.98683  0.61958  0.77255  0.48888  0.95014
     12   2.85837  4.29418  4.33339  3.77002  1.97913  3.95698  4.09378  2.48313  3.63213  1.40233  3.22170  3.92986  4.30115  3.81808  3.78212  2.89086  3.08952  2.44925  4.58155  3.04947     12 l - - -
          2.68618  4.42225  2.77519  2.73123  3.46354  2.40513  3.72494  3.29354  2.67741  2.69355  4.24690  2.90347  2.73739  3.18146  2.89801  2.37887  2.77519  2.98518  4.58477  3.61503
          0.02111  4.26448  4.98683  0.61958  0.77255  0.48888  0.95014
     13   2.74059  4.60678  3.42516  2.83251  3.75410  3.63222  3.80545  2.97839  1.78420  1.89070  3.39778  3.27186  4.00732  3.03970  2.80469  2.83647  2.96288  2.85419  5.13598  3.88987     13 k - - -
          2.68618  4.42225  2.77519  2.73123  3.46354  2.40513  3.72494  3.29354  2.67741  2.69355  4.24690  2.90347  2.73739  3.18146  2.89801  2.37887  2.77519  2.98518  4.58477  3.61503
          0.02111  4.26448  4.98683  0.61958  0.77255  0.48888  0.95014
     14   2.63682  4.90495  2.58682  2.11117  3.72956  3.38377  3.49850  3.59068  2.43789  2.40169  3.97096  2.66399  3.60711  2.78826  2.91025  2.59185  2.86882  3.08801  5.39396  4.04199     14 e - - -
          2.68618  4.42225  2.77519  2.73123  3.46354  2.40513  3.72494  3.29354  2.67741  2.69355  4.24690  2.90347  2.73739  3.18146  2.89801  2.37887  2.77519  2.98518  4.58477  3.61503
          0.02111  4.26448  4.98683  0.61958  0.77255  0.48888  0.95014
     15   3.05843  4.44147  4.64224  4.07487  3.30568  4.26700  4.62156  1.56371  3.93797  1.23142  3.12854  4.28802  3.75555  4.12937  4.09193  3.59062  3.29421  2.03381  5.14025  4.00100     15 l - - -
          2.68618  4.42225  2.77519  2.73123  3.46354  2.40513  3.72494  3.29354  2.67741  2.69355  4.24690  2.90347  2.73739  3.18146  2.89801  2.37887  2.77519  2.98518  4.58477  3.61503
          0.32099  4.26448  1.34510  0.61958  0.77255  0.48888  0.95014
     16   2.82483  5.09348  2.46200  1.23313  4.48052  3.27879  3.77732  3.92826  2.63755  3.50317  4.37564  2.85436  3.07394  2.95215  3.09112  2.79821  3.11666  3.55894  5.67027  4.30723     16 e - - -
          2.68618  4.42225  2.77519  2.73123  3.46354  2.40513  3.72494  3.29354  2.67741  2.69355  4.24690  2.90347  2.73739  3.18146  2.89801  2.37887  2.77519  2.98518  4.58477  3.61503
          0.02839  3.97188  4.69422  0.61958  0.77255  0.33995  1.24412
     17   2.45308  4.56566  3.14091  2.93727  4.41685  3.22932  4.16894  3.85554  3.03313  3.50842  4.37820  3.28351  1.07408  3.20166  3.36916  2.57147  3.00680  3.39865  5.73608  4.45400     17 p - - -
          2.68618  4.42225  2.77519  2.73123  3.46354  2.40513  3.72494  3.29354  2.67741  2.69355  4.24690  2.90347  2.73739  3.18146  2.89801  2.37887  2.77519  2.98518  4.58477  3.61503
          0.02111  4.26448  4.98683  0.61958  0.77255  0.48888  0.95014
     18   2.63240  4.32916  3.11227  2.55679  3.81153  3.48957  3.17990  3.31697  2.53823  2.87426  3.79241  2.66904  2.33675  2.79439  2.98064  2.59220  2.86440  3.02572  5.22407  3.20093     18 p - - -
          2.68618  4.42225  2.77519  2.73123  3.46354  2.40513  3.72494  3.29354  2.67741  2.69355  4.24690  2.90347  2.73739  3.18146  2.89801  2.37887  2.77519  2.98518  4.58477  3.61503
          0.02111  4.26448  4.98683  0.61958  0.77255  0.48888  0.95014
     19   3.55564  4.83221  5.21844  4.66664  2.96418  4.85767  5.10885  1.93621  4.52759  0.71128  2.96443  4.90420  4.98137  4.56073  4.59791  4.22863  3.77292  2.37749  5.28302  4.17676     19 l - - -
          2.68618  4.42225  2.77519  2.73123  3.46354  2.40513  3.72494  3.29354  2.67741  2.69355  4.24690  2.90347  2.73739  3.18146  2.89801  2.37887  2.77519  2.98518  4.58477  3.61503
          0.02111  4.26448  4.98683  0.61958  0.77255  0.48888  0.95014
     20   3.09614  4.77504  3.37282  3.25106  1.49588  3.90266  1.77775  3.33202  3.24015  2.87979  3.90713  3.57187  4.30605  3.51303  3.55365  3.22715  3.33668  3.13234  4.23476  2.58242     20 f - - -
          2.68618  4.42225  2.77519  2.73123  3.46354  2.40513  3.72494  3.29354  2.67741  2.69355  4.24690  2.90347  2.73739  3.18146  2.89801  2.37887  2.77519  2.98518  4.58477  3.61503
          0.02111  4.26448  4.98683  0.61958  0.77255  0.48888  0.95014
     21   1.93258  4.85777  3.15971  2.62228  4.25636  3.47518  3.74161  3.65657  2.33283  3.24035  4.06360  3.09796  3.08371  2.89378  1.80350  2.75279  2.93672  3.31020  5.44653  4.15211     21 r - - -
          2.68623  4.42210  2.77424  2.73046  3.46371  2.40503  3.72511  3.29371  2.67758  2.69372  4.24707  2.90360  2.73756  3.18163  2.89818  2.37904  2.77536  2.98535  4.58494  3.61520
          0.36743  1.20178  4.98683  1.01329  0.45102  0.48888  0.95014
     22   2.59889  3.90053  3.80394  3.24355  3.26419  2.96214  4.01017  2.49668  3.16853  2.47620  3.39472  3.54142  4.03464  3.43900  3.44931  2.12345  2.86433  1.74701  4.89720  3.68597     25 v - - -
          2.68618  4.42225  2.77519  2.73123  3.46354  2.40513  3.72494  3.29354  2.67741  2.69355  4.24690  2.90347  2.73739  3.18146  2.89801  2.37887  2.77519  2.98518  4.58477  3.61503
          0.02111  4.26448  4.98683  0.61958  0.77255  0.48888  0.95014
     23   2.75535  4.64411  3.52128  3.39539  4.51541  3.33627  4.53180  4.07525  3.49292  3.74547  4.70819  3.63662  0.66152  3.86217  3.75437  2.80905  3.24132  3.60577  5.81705  4.60221     26 P - - -
          2.68618  4.42225  2.77519  2.73123  3.46354  2.40513  3.72494  3.29354  2.67741  2.69355  4.24690  2.90347  2.73739  3.18146  2.89801  2.37887  2.77519  2.98518  4.58477  3.61503
          0.02111  4.26448  4.98683  0.61958  0.77255  0.48888  0.95014
     24   2.67234  4.21135  4.20376  3.63457  3.34316  3.57900  4.22607  2.22588  3.51068  1.55820  3.26322  3.85631  4.23872  3.75479  3.70876  3.00817  2.98760  1.63128  4.92221  3.72789     27 l - - -
          2.68618  4.42225  2.77519  2.73123  3.46354  2.40513  3.72494  3.29354  2.67741  2.69355  4.24690  2.90347  2.73739  3.18146  2.89801  2.37887  2.77519  2.98518  4.58477  3.61503
          0.02111  4.26448  4.98683  0.61958  0.77255  0.48888  0.95014
     25   3.00280  5.21190  3.35753  2.73638  4.52826  3.68700  2.18609  3.98036  2.08718  3.38803  4.28641  3.18969  4.05677  2.38277  1.51325  2.99336  3.18828  3.64367  5.50674  4.24937     28 r - - -
          2.68618  4.42225  2.77519  2.73123  3.46354  2.40513  3.72494  3.29354  2.67741  2.69355  4.24690  2.90347  2.73739  3.18146  2.89801  2.37887  2.77519  2.98518  4.58477  3.61503
          0.36743  4.26448  1.22613  0.61958  0.77255  0.48888  0.95014
     26   1.99886  4.24971  3.94027  3.48088  3.61129  3.58117  4.34047  2.17049  3.38059  2.29331  3.50849  3.71626  4.12307  3.70383  3.65327  2.96820  2.96314  1.44204  5.27624  4.04887     29 v - - -
          2.68618  4.42225  2.77519  2.73123  3.46354  2.40513  3.72494  3.29354  2.67741  2.69355  4.24690  2.90347  2.73739  3.18146  2.89801  2.37887  2.77519  2.98518  4.58477  3.61503
          0.02971  3.92677  4.64912  0.61958  0.77255  0.32708  1.27664
     27   3.22767  4.94547  3.97987  3.93714  5.03682  0.31888  5.01459  4.75045  4.17055  4.34735  5.33909  4.14622  4.34697  4.46439  4.34599  3.41352  3.73868  4.20254  6.00977  5.15818     30 G - - -
          2.68618  4.42225  2.77519  2.73123  3.46354  2.40513  3.72494  3.29354  2.67741  2.69355  4.24690  2.90347  2.73739  3.18146  2.89801  2.37887  2.77519  2.98518  4.58477  3.61503
          0.02111  4.26448  4.98683  0.61958  0.77255  0.48888  0.95014
     28   3.00129  5.64413  1.46661  2.11691  4.92558  3.35599  3.66021  4.45743  2.85661  3.93530  4.76619  1.55596  3.96057  3.02293  3.44812  2.92696  3.32318  4.01807  6.08645  4.57551     31 d - - -
          2.68618  4.42225  2.77519  2.73123  3.46354  2.40513  3.72494  3.29354  2.67741  2.69355  4.24690  2.90347  2.73739  3.18146  2.89801  2.37887  2.77519  2.98518  4.58477  3.61503
          0.02111  4.26448  4.98683  0.61958  0.77255  0.48888  0.95014
     29   3.26401  4.53336  5.12224  4.64395  3.78449  4.70007  5.35708  1.40170  4.54410  2.26340  3.56601  4.82950  4.99370  4.80654  4.72664  4.11059  3.53243  0.86940  5.80211  4.58759     32 v - - -
          2.68618  4.42225  2.77519  2.73123  3.46354  2.40513  3.72494  3.29354  2.67741  2.69355  4.24690  2.90347  2.73739  3.18146  2.89801  2.37887  2.77519  2.98518  4.58477  3.61503
          0.02111  4.26448  4.98683  0.61958  0.77255  0.48888  0.95014
     30   3.25628  4.53311  5.07311  4.53802  3.39635  4.65385  5.11090  1.68168  4.43321  1.59984  3.32773  4.72899  4.89452  4.60609  4.57128  4.01978  3.49909  1.05809  5.50276  4.34743     33 v - - -
          2.68618  4.42225  2.77519  2.73123  3.46354  2.40513  3.72494  3.29354  2.67741  2.69355  4.24690  2.90347  2.73739  3.18146  2.89801  2.37887  2.77519  2.98518  4.58477  3.61503
          0.02111  4.26448  4.98683  0.61958  0.77255  0.48888  0.95014
     31   3.35852  5.49412  2.73537  0.57358  4.90034  3.57796  4.22420  4.43851  3.16096  3.99891  4.97605  3.23880  4.20716  3.44441  3.59698  3.31137  3.67226  4.08857  5.99456  4.74364     34 E - - -
          2.68618  4.42225  2.77519  2.73123  3.46354  2.40513  3.72494  3.29354  2.67741  2.69355  4.24690  2.90347  2.73739  3.18146  2.89801  2.37887  2.77519  2.98518  4.58477  3.61503
          0.02111  4.26448  4.98683  0.61958  0.77255  0.48888  0.95014
     32   3.31199  4.61674  5.06503  4.49658  1.73769  4.57333  4.80456  1.75485  4.35628  1.26750  3.01612  4.64437  4.78058  4.40754  4.41092  3.91648  3.53351  2.23265  5.07725  3.88471     35 l - - -
          2.68618  4.42225  2.77519  2.73123  3.46354  2.40513  3.72494  3.29354  2.67741  2.69355  4.24690  2.90347  2.73739  3.18146  2.89801  2.37887  2.77519  2.98518  4.58477  3.61503
          0.02111  4.26448  4.98683  0.61958  0.77255  0.48888  0.95014
     33   2.41024  4.40805  3.43373  2.87533  3.55653  3.57988  2.26075  2.81508  2.81774  2.62665  3.52112  3.29726  3.97184  3.14429  3.18350  2.82879  2.55123  2.16882  4.99048  3.55431     36 v - - -
          2.68618  4.42225  2.77519  2.73123  3.46354  2.40513  3.72494  3.29354  2.67741  2.69355  4.24690  2.90347  2.73739  3.18146  2.89801  2.37887  2.77519  2.98518  4.58477  3.61503
          0.02111  4.26448  4.98683  0.61958  0.77255  0.48888  0.95014
     34   3.22767  4.94547  3.97987  3.93714  5.03682  0.31888  5.01459  4.75045  4.17055  4.34735  5.33909  4.14622  4.34697  4.46439  4.34599  3.41352  3.73868  4.20254  6.00977  5.15818     37 G - - -
          2.68618  4.42225  2.77519  2.73123  3.46354  2.40513  3.72494  3.29354  2.67741  2.69355  4.24690  2.90347  2.73739  3.18146  2.89801  2.37887  2.77519  2.98518  4.58477  3.61503
          0.02111  4.26448  4.98683  0.61958  0.77255  0.48888  0.95014
     35   2.17873  4.42154  3.45416  2.96265  4.02902  3.29374  4.01829  3.37660  2.92784  3.08319  3.64491  3.30510  1.58747  3.25832  3.30415  2.40477  2.55603  2.91151  5.39543  4.14458     38 p - - -
          2.68618  4.42225  2.77519  2.73123  3.46354  2.40513  3.72494  3.29354  2.67741  2.69355  4.24690  2.90347  2.73739  3.18146  2.89801  2.37887  2.77519  2.98518  4.58477  3.61503
          0.02111  4.26448  4.98683  0.61958  0.77255  0.48888  0.95014
     36   2.83557  5.13013  2.60841  1.46930  4.60358  3.36117  3.87465  4.07002  2.74104  3.63400  4.46379  2.95650  3.93537  3.03708  3.21660  1.59481  3.14238  3.65733  5.80708  4.41142     39 e - - -
          2.68618  4.42225  2.77519  2.73123  3.46354  2.40513  3.72494  3.29354  2.67741  2.69355  4.24690  2.90347  2.73739  3.18146  2.89801  2.37887  2.77519  2.98518  4.58477  3.61503
          0.02111  4.26448  4.98683  0.61958  0.77255  0.48888  0.95014
     37   2.35284  4.40305  3.37598  3.08296  4.52769  1.44711  4.25770  3.97107  3.20158  3.61269  4.41647  3.34124  1.99514  3.48595  3.56998  2.15736  2.78649  3.40380  5.82780  4.58450     40 g - - -
          2.68618  4.42225  2.77519  2.73123  3.46354  2.40513  3.72494  3.29354  2.67741  2.69355  4.24690  2.90347  2.73739  3.18146  2.89801  2.37887  2.77519  2.98518  4.58477  3.61503
          0.02111  4.26448  4.98683  0.61958  0.77255  0.48888  0.95014
     38   2.31848  3.73602  3.82434  3.39990  4.27881  3.11859  4.34807  3.62913  3.34213  3.36470  4.20653  3.50828  3.84503  3.63680  3.64437  1.32869  1.54325  3.15402  5.65470  4.45352     41 s - - -
          2.68618  4.42225  2.77519  2.73123  3.46354  2.40513  3.72494  3.29354  2.67741  2.69355  4.24690  2.90347  2.73739  3.18146  2.89801  2.37887  2.77519  2.98518  4.58477  3.61503
          0.02111  4.26448  4.98683  0.61958  0.77255  0.48888  0.95014
     39   1.27529  4.28283  3.65549  3.39689  4.56790  1.47432  4.46465  3.99507  3.49036  3.68008  4.48658  3.49004  3.82853  3.74389  3.79135  2.21666  2.84585  3.37943  5.90295  4.71101     42 a - - -
          2.68618  4.42225  2.77519  2.73123  3.46354  2.40513  3.72494  3.29354  2.67741  2.69355  4.24690  2.90347  2.73739  3.18146  2.89801  2.37887  2.77519  2.98518  4.58477  3.61503
          0.02111  4.26448  4.98683  0.61958  0.77255  0.48888  0.95014
     40   3.38515  5.32175  3.58466  3.15466  4.80090  3.80931  4.04770  4.26105  0.60285  3.74813  4.70548  3.55463  4.29584  3.22904  2.59507  3.41162  3.61707  3.95307  5.70492  4.58481     43 K - - -
          2.68618  4.42225  2.77519  2.73123  3.46354  2.40513  3.72494  3.29354  2.67741  2.69355  4.24690  2.90347  2.73739  3.18146  2.89801  2.37887  2.77519  2.98518  4.58477  3.61503
          0.02111  4.26448  4.98683  0.61958  0.77255  0.48888  0.95014
     41   2.41984  4.33239  3.65132  3.39713  4.37619  3.13941  4.42315  3.68189  3.38888  3.47314  4.35758  3.52191  3.89220  3.72406  3.65867  2.28589  0.88614  3.21190  5.76206  4.53981     44 t - - -
          2.68618  4.42225  2.77519  2.73123  3.46354  2.40513  3.72494  3.29354  2.67741  2.69355  4.24690  2.90347  2.73739  3.18146  2.89801  2.37887  2.77519  2.98518  4.58477  3.61503
          0.02111  4.26448  4.98683  0.61958  0.77255  0.48888  0.95014
     42   2.74885  5.15147  2.88579  1.67366  4.46766  3.46388  3.02846  3.92652  2.33619  3.24335  4.20941  2.94386  3.87852  2.14577  2.65569  2.72020  2.97598  3.53477  5.57030  4.20217     45 e - - -
          2.68618  4.42225  2.77519  2.73123  3.46354  2.40513  3.72494  3.29354  2.67741  2.69355  4.24690  2.90347  2.73739  3.18146  2.89801  2.37887  2.77519  2.98518  4.58477  3.61503
          0.02111  4.26448  4.98683  0.61958  0.77255  0.48382  0.95822
     43   3.07365  4.44142  4.69809  4.13060  3.33426  4.30460  4.66814  1.44545  3.98958  1.80909  1.86173  4.33510  4.59711  4.18094  4.13705  3.63159  2.91668  2.06695  5.17516  4.03742     46 i - - -
          2.68618  4.42225  2.77519  2.73123  3.46354  2.40513  3.72494  3.29354  2.67741  2.69355  4.24690  2.90347  2.73739  3.18146  2.89801  2.37887  2.77519  2.98518  4.58477  3.61503
          0.02106  4.26679  4.98914  0.61958  0.77255  0.48576  0.95510
     44   3.56351  4.90692  5.00596  4.51684  3.17014  4.70891  5.03114  2.35441  4.24722  0.60857  2.88434  4.76935  4.92815  4.45054  4.35802  4.13460  3.80686  2.51884  5.29317  4.14651     47 L - - -
          2.68618  4.42225  2.77519  2.73123  3.46354  2.40513  3.72494  3.29354  2.67741  2.69355  4.24690  2.90347  2.73739  3.18146  2.89801  2.37887  2.77519  2.98518  4.58477  3.61503
          0.02106  4.26679  4.98914  0.61958  0.77255  0.48576  0.95510
     45   2.79186  3.86492  4.39337  3.81396  2.99039  3.93483  4.17753  1.65560  3.66973  2.09242  3.07088  3.95696  4.28169  3.85462  3.80044  3.23804  3.02428  2.24777  4.70708  2.01784     48 i - - -
          2.68618  4.42225  2.77519  2.73123  3.46354  2.40513  3.72494  3.29354  2.67741  2.69355  4.24690  2.90347  2.73739  3.18146  2.89801  2.37887  2.77519  2.98518  4.58477  3.61503
          0.02106  4.26679  4.98914  0.61958  0.77255  0.48576  0.95510
     46   2.98854  5.18783  2.99392  2.63064  4.12277  3.58687  1.73486  3.95894  2.38667  3.45226  4.32752  3.12312  4.04636  1.73730  2.70141  2.97764  3.21945  3.62733  5.38370  3.96064     49 h - - -
          2.68618  4.42225  2.77519  2.73123  3.46354  2.40513  3.72494  3.29354  2.67741  2.69355  4.24690  2.90347  2.73739  3.18146  2.89801  2.37887  2.77519  2.98518  4.58477  3.61503
          0.02106  4.26679  4.98914  0.61958  0.77255  0.48576  0.95510
     47   1.68652  4.30468  3.80587  3.32238  3.63986  3.50578  4.16730  2.76859  3.23015  1.59104  3.59396  3.58293  4.04501  3.54285  3.51147  2.76072  2.70303  2.54778  5.15524  3.94312     50 l - - -
          2.68618  4.42225  2.77519  2.73123  3.46354  2.40513  3.72494  3.29354  2.67741  2.69355  4.24690  2.90347  2.73739  3.18146  2.89801  2.37887  2.77519  2.98518  4.58477  3.61503
          0.02106  4.26679  4.98914  0.61958  0.77255  0.48576  0.95510
     48   1.70549  4.31192  3.90850  3.36173  3.56300  3.72025  4.18615  2.06890  3.28836  2.43840  3.49694  3.66977  4.16093  3.57621  3.58472  3.02999  2.25854  2.07819  5.11023  3.89532     51 a - - -
          2.68618  4.42225  2.77519  2.73123  3.46354  2.40513  3.72494  3.29354  2.67741  2.69355  4.24690  2.90347  2.73739  3.18146  2.89801  2.37887  2.77519  2.98518  4.58477  3.61503
          0.02106  4.26679  4.98914  0.61958  0.77255  0.48576  0.95510
     49   1.90402  4.24352  4.08639  3.53917  3.49214  3.76200  4.24534  1.78676  3.44904  2.45570  3.44390  3.78362  4.19845  3.71053  3.69356  2.89483  2.71520  1.77581  5.04742  3.84280     52 v - - -
          2.68618  4.42225  2.77519  2.73123  3.46354  2.40513  3.72494  3.29354  2.67741  2.69355  4.24690  2.90347  2.73739  3.18146  2.89801  2.37887  2.77519  2.98518  4.58477  3.61503
          0.02106  4.26679  4.98914  0.61958  0.77255  0.48576  0.95510
     50   2.65925  5.01047  2.86621  2.40614  4.30414  3.44261  3.19013  3.74950  2.37554  3.29175  4.07239  2.56672  3.83961  2.75732  2.05108  2.43617  2.49589  3.37583  5.47424  3.90075     53 r - - -
          2.68618  4.42225  2.77519  2.73123  3.46354  2.40513  3.72494  3.29354  2.67741  2.69355  4.24690  2.90347  2.73739  3.18146  2.89801  2.37887  2.77519  2.98518  4.58477  3.61503
          0.02106  4.26679  4.98914  0.61958  0.77255  0.48576  0.95510
     51   2.50334  0.76798  4.35351  4.11458  4.16886  3.23467  4.74025  3.39736  3.91240  3.33027  4.32598  3.90287  4.01610  4.22617  4.03128  2.58400  3.01901  3.02464  5.64914  4.42093     54 c - - -
          2.68618  4.42225  2.77519  2.73123  3.46354  2.40513  3.72494  3.29354  2.67741  2.69355  4.24690  2.90347  2.73739  3.18146  2.89801  2.37887  2.77519  2.98518  4.58477  3.61503
          0.02106  4.26679  4.98914  0.61958  0.77255  0.48576  0.95510
     52   3.28956  4.57667  5.09055  4.62424  3.69686  4.67055  5.32072  0.83500  4.49962  2.14714  3.49000  4.81232  4.97594  4.75764  4.67207  4.09044  3.56290  1.54578  5.74125  4.53765     55 i - - -
          2.68618  4.42225  2.77519  2.73123  3.46354  2.40513  3.72494  3.29354  2.67741  2.69355  4.24690  2.90347  2.73739  3.18146  2.89801  2.37887  2.77519  2.98518  4.58477  3.61503
          0.02106  4.26679  4.98914  0.61958  0.77255  0.48576  0.95510
     53   3.31434  4.68717  4.82644  4.29750  3.27878  4.50860  4.89669  2.03784  4.10702  0.79126  3.09081  4.54502  4.77423  4.31476  4.25586  3.87464  3.21806  2.26534  5.30952  4.19972     56 l - - -
          2.68618  4.42225  2.77519  2.73123  3.46354  2.40513  3.72494  3.29354  2.67741  2.69355  4.24690  2.90347  2.73739  3.18146  2.89801  2.37887  2.77519  2.98518  4.58477  3.61503
          0.02106  4.26679  4.98914  0.61958  0.77255  0.48576  0.95510
     54   3.36386  5.03486  4.01574  3.92399  4.85614  3.70108  4.95184  4.52568  4.01964  4.09919  5.17745  4.18296  0.33976  4.39489  4.20372  3.54752  3.83891  4.12146  5.91325  4.98763     57 P - - -
          2.68618  4.42225  2.77519  2.73123  3.46354  2.40513  3.72494  3.29354  2.67741  2.69355  4.24690  2.90347  2.73739  3.18146  2.89801  2.37887  2.77519  2.98518  4.58477  3.61503
          0.02106  4.26679  4.98914  0.61958  0.77255  0.48576  0.95510
     55   2.79893  5.07462  3.15379  2.55923  4.47899  3.57168  3.73935  3.81988  1.15293  3.38673  4.22758  3.12963  3.99927  2.87967  2.55399  2.89569  2.83616  3.32740  5.54894  4.27796     58 k - - -
          2.68637  4.42251  2.77545  2.73111  3.46379  2.40484  3.72509  3.29313  2.67747  2.69374  4.24715  2.90312  2.73765  3.18161  2.89816  2.37907  2.77527  2.98491  4.58030  3.61529
          0.32964  1.29460  4.98914  1.45233  0.26660  0.48576  0.95510
     56   2.63991  4.54417  2.64027  2.38901  4.30708  3.43037  2.53459  3.75561  2.34010  3.29835  4.07656  2.82346  3.83243  2.69883  2.79329  1.99443  2.88479  3.37848  5.48338  4.10967     64 s - - -
          2.68618  4.42225  2.77519  2.73123  3.46354  2.40513  3.72494  3.29354  2.67741  2.69355  4.24690  2.90347  2.73739  3.18146  2.89801  2.37887  2.77519  2.98518  4.58477  3.61503
          0.02106  4.26679  4.98914  0.61958  0.77255  0.48576  0.95510
     57   2.64901  4.81166  2.97273  2.07787  3.78489  3.04247  3.48866  3.45130  2.49868  3.06480  3.88815  3.00952  3.86809  2.84789  2.83186  2.58525  2.88138  3.13916  5.30780  2.34361     65 e - - -
          2.68618  4.42225  2.77519  2.73123  3.46354  2.40513  3.72494  3.29354  2.67741  2.69355  4.24690  2.90347  2.73739  3.18146  2.89801  2.37887  2.77519  2.98518  4.58477  3.61503
          0.02106  4.26679  4.98914  0.61958  0.77255  0.48576  0.95510
     58   2.99373  4.84893  3.25459  3.40849  4.89045  0.47554  4.69401  4.50855  3.78445  4.14379  5.06634  3.72899  4.19172  4.03439  4.08199  3.14138  3.48096  3.96524  5.99351  4.94939     66 G - - -
          2.68618  4.42225  2.77519  2.73123  3.46354  2.40513  3.72494  3.29354  2.67741  2.69355  4.24690  2.90347  2.73739  3.18146  2.89801  2.37887  2.77519  2.98518  4.58477  3.61503
          0.02106  4.26679  4.98914  0.61958  0.77255  0.48576  0.95510
     59   3.23139  4.94874  3.98403  3.94167  5.04091  0.31734  5.01875  4.75532  4.17537  4.35182  5.34372  4.15039  4.35028  4.46904  4.35035  3.41734  3.74255  4.20696  6.01303  5.16241     67 G - - -
          2.68618  4.42225  2.77519  2.73123  3.46354  2.40513  3.72494  3.29354  2.67741  2.69355  4.24690  2.90347  2.73739  3.18146  2.89801  2.37887  2.77519  2.98518  4.58477  3.61503
          0.02106  4.26679  4.98914  0.61958  0.77255  0.48576  0.95510
     60   3.27482  4.02280  4.84823  4.31506  3.00148  4.41769  4.76602  2.33147  4.14920  0.74007  3.08642  4.50396  4.71600  4.30109  4.27407  3.78882  3.52916  2.38959  5.12826  3.90907     68 l - - -
          2.68618  4.42225  2.77519  2.73123  3.46354  2.40513  3.72494  3.29354  2.67741  2.69355  4.24690  2.90347  2.73739  3.18146  2.89801  2.37887  2.77519  2.98518  4.58477  3.61503
          0.02106  4.26679  4.98914  0.61958  0.77255  0.48576  0.95510
     61   2.94203  5.48000  2.23721  1.28127  4.78567  2.32898  3.80967  4.28733  2.72411  3.77875  4.58669  2.83388  3.93034  2.67447  3.27411  2.85478  3.20891  3.86075  5.93557  4.46795     69 e - - -
          2.68618  4.42225  2.77519  2.73123  3.46354  2.40513  3.72494  3.29354  2.67741  2.69355  4.24690  2.90347  2.73739  3.18146  2.89801  2.37887  2.77519  2.98518  4.58477  3.61503
          0.02106  4.26679  4.98914  0.61958  0.77255  0.48576  0.95510
     62   2.63732  3.97805  3.35618  2.78655  3.63426  3.56679  3.02537  2.84104  2.44136  2.63934  3.57151  3.23189  3.94852  3.05982  2.56278  2.80168  2.77285  2.04105  5.03616  3.78227     70 v - - -
          2.68618  4.42225  2.77519  2.73123  3.46354  2.40513  3.72494  3.29354  2.67741  2.69355  4.24690  2.90347  2.73739  3.18146  2.89801  2.37887  2.77519  2.98518  4.58477  3.61503
          0.02106  4.26679  4.98914  0.61958  0.77255  0.48576  0.95510
     63   2.65488  4.72606  3.07539  1.84723  3.94699  3.31092  3.72810  3.33378  2.55900  2.16839  3.61599  3.06458  3.72320  2.91237  2.99354  2.52237  2.89257  3.04376  5.26648  3.96049     71 e - - -
          2.68618  4.42225  2.77519  2.73123  3.46354  2.40513  3.72494  3.29354  2.67741  2.69355  4.24690  2.90347  2.73739  3.18146  2.89801  2.37887  2.77519  2.98518  4.58477  3.61503
          0.02106  4.26679  4.98914  0.61958  0.77255  0.48576  0.95510
     64   2.42934  4.41467  4.46686  4.10011  3.89752  3.86396  4.89074  2.11216  4.00241  2.56663  3.75893  4.19791  4.45344  4.30832  4.20849  3.31052  3.24091  0.82564  5.67801  4.45511     72 v - - -
          2.68618  4.42225  2.77519  2.73123  3.46354  2.40513  3.72494  3.29354  2.67741  2.69355  4.24690  2.90347  2.73739  3.18146  2.89801  2.37887  2.77519  2.98518  4.58477  3.61503
          0.02106  4.26679  4.98914  0.61958  0.77255  0.48576  0.95510
     65   3.35854  4.67408  5.03460  4.45978  3.20224  4.63137  4.95213  2.16242  4.32604  1.11127  1.73159  4.68139  4.81978  4.40530  4.41773  3.97421  3.57931  1.98435  5.25467  4.20478     73 l - - -
          2.68618  4.42225  2.77519  2.73123  3.46354  2.40513  3.72494  3.29354  2.67741  2.69355  4.24690  2.90347  2.73739  3.18146  2.89801  2.37887  2.77519  2.98518  4.58477  3.61503
          0.02106  4.26679  4.98914  0.61958  0.77255  0.48576  0.95510
     66   3.91133  5.09586  4.90406  4.64554  0.70175  4.62537  3.65305  3.49475  4.47496  2.76755  4.08437  4.31265  4.92932  4.38992  4.45783  4.02007  4.13552  3.45739  3.77267  1.76638     74 f - - -
          2.68618  4.42225  2.77519  2.73123  3.46354  2.40513  3.72494  3.29354  2.67741  2.69355  4.24690  2.90347  2.73739  3.18146  2.89801  2.37887  2.77519  2.98518  4.58477  3.61503
          0.02106  4.26679  4.98914  0.61958  0.77255  0.48576  0.95510
     67   3.29826  4.56645  5.13881  4.59957  3.22116  4.69817  5.13272  1.09099  4.49229  1.60232  3.26010  4.78337  4.91730  4.63034  4.60684  4.06584  3.53692  1.62995  5.47118  4.33468     75 i - - -
          2.68618  4.42225  2.77519  2.73123  3.46354  2.40513  3.72494  3.29354  2.67741  2.69355  4.24690  2.90347  2.73739  3.18146  2.89801  2.37887  2.77519  2.98518  4.58477  3.61503
          0.02106  4.26679  4.98914  0.61958  0.77255  0.48576  0.95510
     68   3.47047  5.60219  0.48531  2.67413  5.04555  3.56190  4.35081  4.73598  3.51969  4.27840  5.28297  3.24409  4.24304  3.60262  4.07638  3.39994  3.82309  4.33809  6.12947  4.87604     76 D - - -
          2.68618  4.42225  2.77519  2.73123  3.46354  2.40513  3.72494  3.29354  2.67741  2.69355  4.24690  2.90347  2.73739  3.18146  2.89801  2.37887  2.77519  2.98518  4.58477  3.61503
          0.02106  4.26679  4.98914  0.61958  0.77255  0.48576  0.95510
     69   2.84153  4.47022  4.02736  3.55871  3.52156  3.78150  4.36297  2.55781  3.39921  1.37946  3.44827  3.82903  4.27101  3.74499  3.64894  3.15826  1.67979  2.44676  5.22041  4.00601     77 l - - -
          2.68618  4.42225  2.77519  2.73123  3.46354  2.40513  3.72494  3.29354  2.67741  2.69355  4.24690  2.90347  2.73739  3.18146  2.89801  2.37887  2.77519  2.98518  4.58477  3.61503
          0.02106  4.26679  4.98914  0.61958  0.77255  0.48576  0.95510
     70   3.47047  5.60219  0.48531  2.67413  5.04555  3.56190  4.35081  4.73598  3.51969  4.27840  5.28297  3.24409  4.24304  3.60262  4.07638  3.39994  3.82309  4.33809  6.12947  4.87604     78 D - - -
          2.68618  4.42225  2.77519  2.73123  3.46354  2.40513  3.72494  3.29354  2.67741  2.69355  4.24690  2.90347  2.73739  3.18146  2.89801  2.37887  2.77519  2.98518  4.58477  3.61503
          0.02106  4.26679  4.98914  0.61958  0.77255  0.48576  0.95510
     71   2.75480  1.99183  4.00635  3.49604  2.93196  3.71609  3.78043  2.86953  3.34324  2.57126  3.52565  3.69046  4.16212  3.62145  3.55822  2.88860  3.02993  2.65908  4.50647  1.75869     79 y - - -
          2.68618  4.42225  2.77519  2.73123  3.46354  2.40513  3.72494  3.29354  2.67741  2.69355  4.24690  2.90347  2.73739  3.18146  2.89801  2.37887  2.77519  2.98518  4.58477  3.61503
          0.02106  4.26679  4.98914  0.61958  0.77255  0.48576  0.95510
     72   3.11889  5.20514  3.48833  2.89483  4.31132  3.75041  1.78516  4.00058  2.13681  3.46654  4.34823  3.31157  4.14332  2.93121  1.39743  3.12821  3.30963  3.68778  5.40776  4.10241     80 r - - -
          2.68618  4.42225  2.77519  2.73123  3.46354  2.40513  3.72494  3.29354  2.67741  2.69355  4.24690  2.90347  2.73739  3.18146  2.89801  2.37887  2.77519  2.98518  4.58477  3.61503
          0.02106  4.26679  4.98914  0.61958  0.77255  0.48576  0.95510
     73   3.66649  4.97063  4.84814  4.52436  0.76416  4.51902  4.02426  2.91684  4.35442  2.04701  3.59299  4.42232  4.85832  4.40200  4.40302  3.96442  3.92684  2.97118  4.18078  2.51031     81 f - - -
          2.68618  4.42225  2.77519  2.73123  3.46354  2.40513  3.72494  3.29354  2.67741  2.69355  4.24690  2.90347  2.73739  3.18146  2.89801  2.37887  2.77519  2.98518  4.58477  3.61503
          0.02106  4.26679  4.98914  0.61958  0.77255  0.48576  0.95510
     74   3.47047  5.60219  0.48531  2.67413  5.04555  3.56190  4.35081  4.73598  3.51969  4.27840  5.28297  3.24409  4.24304  3.60262  4.07638  3.39994  3.82309  4.33809  6.12947  4.87604     82 D - - -
          2.68618  4.42225  2.77519  2.73123  3.46354  2.40513  3.72494  3.29354  2.67741  2.69355  4.24690  2.90347  2.73739  3.18146  2.89801  2.37887  2.77519  2.98518  4.58477  3.61503
          0.02106  4.26679  4.98914  0.61958  0.77255  0.48576  0.95510
     75   3.06566  4.40824  4.77865  4.21746  3.41997  4.34134  4.74153  1.63841  4.09091  2.00918  1.84950  4.39794  4.63793  4.27863  4.23109  3.67548  3.09105  1.52337  5.24258  4.08997     83 v - - -
          2.68618  4.42225  2.77519  2.73123  3.46354  2.40513  3.72494  3.29354  2.67741  2.69355  4.24690  2.90347  2.73739  3.18146  2.89801  2.37887  2.77519  2.98518  4.58477  3.61503
          0.02106  4.26679  4.98914  0.61958  0.77255  0.48576  0.95510
     76   2.92815  4.55119  4.43892  3.91339  3.33845  4.15077  4.59247  2.35048  3.72015  0.89730  3.02853  4.17081  4.51602  4.00418  3.91737  3.50213  2.92896  2.33609  5.21526  4.07706     84 l - - -
          2.68618  4.42225  2.77519  2.73123  3.46354  2.40513  3.72494  3.29354  2.67741  2.69355  4.24690  2.90347  2.73739  3.18146  2.89801  2.37887  2.77519  2.98518  4.58477  3.61503
          0.02106  4.26679  4.98914  0.61958  0.77255  0.48576  0.95510
     77   2.81557  4.17228  3.64609  3.03985  4.34070  3.53633  3.89702  3.73540  2.34589  3.33858  4.22072  3.37987  4.04696  3.08109  1.02101  2.73517  3.12083  3.38992  5.49202  4.26680     85 r - - -
          2.68618  4.42225  2.77519  2.73123  3.46354  2.40513  3.72494  3.29354  2.67741  2.69355  4.24690  2.90347  2.73739  3.18146  2.89801  2.37887  2.77519  2.98518  4.58477  3.61503
          0.02106  4.26679  4.98914  0.61958  0.77255  0.48576  0.95510
     78   3.59960  4.89299  5.12086  4.61968  2.36258  4.77475  4.80823  2.42100  4.46676  0.67897  3.00188  4.79236  4.94316  4.49772  4.52738  4.16700  3.82116  2.61397  4.97246  3.63162     86 L - - -
          2.68618  4.42225  2.77519  2.73123  3.46354  2.40513  3.72494  3.29354  2.67741  2.69355  4.24690  2.90347  2.73739  3.18146  2.89801  2.37887  2.77519  2.98518  4.58477  3.61503
          0.02106  4.26679  4.98914  0.61958  0.77255  0.48576  0.95510
     79   2.63295  4.33489  3.86294  3.38810  3.69837  3.54388  4.24448  2.63445  3.29973  2.50951  3.67078  3.64181  4.09514  3.61655  3.58604  1.76167  2.97597  1.45718  5.23612  3.99450     87 v - - -
          2.68618  4.42225  2.77519  2.73123  3.46354  2.40513  3.72494  3.29354  2.67741  2.69355  4.24690  2.90347  2.73739  3.18146  2.89801  2.37887  2.77519  2.98518  4.58477  3.61503
          0.02106  4.26679  4.98914  0.61958  0.77255  0.48576  0.95510
     80   2.73135  5.12147  2.64160  2.05348  4.42709  3.41545  3.68913  3.88211  2.47791  3.41641  4.20265  2.90636  3.86432  2.15220  2.96146  2.57885  1.97446  3.49603  5.59582  4.20643     88 t - - -
          2.68618  4.42225  2.77519  2.73123  3.46354  2.40513  3.72494  3.29354  2.67741  2.69355  4.24690  2.90347  2.73739  3.18146  2.89801  2.37887  2.77519  2.98518  4.58477  3.61503
          0.02106  4.26679  4.98914  0.61958  0.77255  0.48576  0.95510
     81   2.84877  4.23974  4.50509  3.92747  3.32860  4.04877  4.40337  1.60625  3.79254  1.97621  2.51530  4.09163  4.38701  3.99223  3.93327  2.92410  3.08549  1.64499  4.98121  3.80285     89 i - - -
          2.68618  4.42225  2.77519  2.73123  3.46354  2.40513  3.72494  3.29354  2.67741  2.69355  4.24690  2.90347  2.73739  3.18146  2.89801  2.37887  2.77519  2.98518  4.58477  3.61503
          0.02106  4.26679  4.98914  0.61958  0.77255  0.48576  0.95510
     82   3.63143  4.98692  4.82311  4.48246  3.33791  4.47946  5.01771  2.57912  4.24820  0.50690  3.26834  4.72130  4.85808  4.51851  4.35229  4.12547  3.91355  2.71549  5.34063  4.14925     90 L - - -
          2.68618  4.42225  2.77519  2.73123  3.46354  2.40513  3.72494  3.29354  2.67741  2.69355  4.24690  2.90347  2.73739  3.18146  2.89801  2.37887  2.77519  2.98518  4.58477  3.61503
          0.02106  4.26679  4.98914  0.61958  0.77255  0.48576  0.95510
     83   2.72805  5.14303  2.82093  1.71672  4.46742  3.45121  3.64946  3.54628  1.79604  3.42608  4.20043  2.81531  3.86525  2.76461  2.70626  2.69913  2.95711  3.52431  5.57370  4.19984     91 e - - -
          2.68618  4.42225  2.77519  2.73123  3.46354  2.40513  3.72494  3.29354  2.67741  2.69355  4.24690  2.90347  2.73739  3.18146  2.89801  2.37887  2.77519  2.98518  4.58477  3.61503
          0.02106  4.26679  4.98914  0.61958  0.77255  0.48576  0.95510
     84   2.61743  4.86785  3.06536  2.53511  4.11366  3.36123  1.93975  3.52847  2.41854  2.77841  3.95214  2.83893  3.89993  2.68766  2.69049  2.74059  2.86154  3.21287  5.35537  4.03975     92 h - - -
          2.68618  4.42225  2.77519  2.73123  3.46354  2.40513  3.72494  3.29354  2.67741  2.69355  4.24690  2.90347  2.73739  3.18146  2.89801  2.37887  2.77519  2.98518  4.58477  3.61503
          0.02106  4.26679  4.98914  0.61958  0.77255  0.48576  0.95510
     85   3.27018  5.27431  3.72173  3.07973  4.71603  3.82750  3.80497  4.12537  2.00371  3.55767  4.47452  3.43365  4.22986  2.87080  0.83778  3.28806  3.45014  3.82422  5.57683  4.42153     93 r - - -
          2.68618  4.42225  2.77519  2.73123  3.46354  2.40513  3.72494  3.29354  2.67741  2.69355  4.24690  2.90347  2.73739  3.18146  2.89801  2.37887  2.77519  2.98518  4.58477  3.61503
          0.02106  4.26679  4.98914  0.61958  0.77255  0.48576  0.95510
     86   3.48669  4.75914  5.20198  4.67037  3.28152  4.82195  5.18653  1.45907  4.50726  0.92234  3.06997  4.89744  4.98665  4.61257  4.59731  4.21073  3.71759  2.15312  5.41156  4.32521     94 l - - -
          2.68618  4.42225  2.77519  2.73123  3.46354  2.40513  3.72494  3.29354  2.67741  2.69355  4.24690  2.90347  2.73739  3.18146  2.89801  2.37887  2.77519  2.98518  4.58477  3.61503
          0.02106  4.26679  4.98914  0.61958  0.77255  0.48576  0.95510
     87   2.29162  4.28426  3.59060  3.00060  3.41595  3.38083  3.69850  2.60842  2.96462  2.23458  2.69226  3.39879  3.82264  3.25609  3.29285  2.32844  2.71972  2.42718  4.87645  3.65221     95 l - - -
          2.68618  4.42225  2.77519  2.73123  3.46354  2.40513  3.72494  3.29354  2.67741  2.69355  4.24690  2.90347  2.73739  3.18146  2.89801  2.37887  2.77519  2.98518  4.58477  3.61503
          0.02106  4.26679  4.98914  0.61958  0.77255  0.48576  0.95510
     88   2.83000  5.26188  2.74994  1.73520  4.59472  3.24444  3.64199  4.05164  2.31084  3.54086  4.32970  2.92946  3.91052  1.76136  2.73794  2.78400  3.06282  3.65191  5.67531  4.29844     96 e - - -
          2.68618  4.42225  2.77519  2.73123  3.46354  2.40513  3.72494  3.29354  2.67741  2.69355  4.24690  2.90347  2.73739  3.18146  2.89801  2.37887  2.77519  2.98518  4.58477  3.61503
          0.02106  4.26679  4.98914  0.61958  0.77255  0.48576  0.95510
     89   2.18581  4.99372  2.81178  2.29713  4.28253  3.31788  3.49510  3.72942  2.38575  3.27591  4.05331  2.85064  3.29258  2.67320  2.73857  2.19176  2.75071  3.13646  5.46516  4.09217     97 a - - -
          2.68618  4.42225  2.77519  2.73123  3.46354  2.40513  3.72494  3.29354  2.67741  2.69355  4.24690  2.90347  2.73739  3.18146  2.89801  2.37887  2.77519  2.98518  4.58477  3.61503
          0.03593  4.26679  3.85089  0.61958  0.77255  0.48576  0.95510
     90   2.38415  4.60616  2.99513  2.52186  3.96986  3.46869  3.68890  3.19799  2.45275  3.00180  3.83021  2.57935  3.86273  2.85839  2.96454  2.15513  2.43844  3.07062  5.27033  3.39124     98 s - - -
          2.68618  4.42225  2.77519  2.73123  3.46354  2.40513  3.72494  3.29354  2.67741  2.69355  4.24690  2.90347  2.73739  3.18146  2.89801  2.37887  2.77519  2.98518  4.58477  3.61503
          0.32717  4.25223  1.32876  0.61958  0.77255  0.50515  0.92487
     91   2.51004  4.84481  2.84466  2.38018  4.12000  2.80008  3.58298  3.54513  2.19773  3.12020  3.92324  2.74029  3.78099  2.72106  2.40667  2.50194  2.81987  3.20157  4.89110  3.99169     99 k - - -
          2.68618  4.42225  2.77519  2.73123  3.46354  2.40513  3.72494  3.29354  2.67741  2.69355  4.24690  2.90347  2.73739  3.18146  2.89801  2.37887  2.77519  2.98518  4.58477  3.61503
          0.02891  3.95397  4.67632  0.61958  0.77255  0.79607  0.59983
     92   2.54601  4.16766  3.07268  2.28159  3.78572  3.02480  3.65453  2.92283  2.50820  2.67289  3.67617  2.75668  3.81085  2.85218  2.93974  2.46230  2.71415  2.88872  5.12555  3.83153    100 e - - -
          2.68625  4.42099  2.77500  2.73057  3.46387  2.40513  3.72525  3.29398  2.67702  2.69387  4.24768  2.90318  2.73795  3.18130  2.89847  2.37871  2.77537  2.98541  4.58174  3.61534
          0.49591  0.98966  3.94872  2.49672  0.08594  0.67608  0.71051
     93   2.50353  4.71255  2.97523  2.38501  4.00665  2.61902  3.64595  3.41848  2.45378  3.03206  3.85292  2.96000  3.34867  2.72041  2.78622  2.34802  2.65412  2.87752  5.28349  3.96068    123 s - - -
          2.68618  4.42225  2.77519  2.73123  3.46354  2.40513  3.72494  3.29354  2.67741  2.69355  4.24690  2.90347  2.73739  3.18146  2.89801  2.37887  2.77519  2.98518  4.58477  3.61503
          0.02701  4.02089  4.74324  0.61958  0.77255  0.74449  0.64431
     94   2.43791  4.32612  2.84521  2.36049  3.99445  3.40314  3.40916  3.30068  2.21084  3.01608  3.42993  2.79046  3.79386  2.76201  2.87011  2.37820  2.69482  3.08923  5.26401  3.93242    124 k - - -
          2.68618  4.42225  2.77519  2.73123  3.46354  2.40513  3.72494  3.29354  2.67741  2.69355  4.24690  2.90347  2.73739  3.18146  2.89801  2.37887  2.77519  2.98518  4.58477  3.61503
          0.02701  4.02089  4.74324  0.61958  0.77255  0.74449  0.64431
     95   2.31455  4.13103  3.06236  2.42883  3.68949  3.14211  3.68732  2.86279  2.46367  2.74152  3.23759  3.07613  3.84555  2.91033  2.99777  2.68080  2.57474  2.72790  5.06062  3.78184    125 a - - -
          2.68618  4.42225  2.77519  2.73123  3.46354  2.40513  3.72494  3.29354  2.67741  2.69355  4.24690  2.90347  2.73739  3.18146  2.89801  2.37887  2.77519  2.98518  4.58477  3.61503
          0.02701  4.02089  4.74324  0.61958  0.77255  0.74449  0.64431
     96   2.46940  4.74980  2.82301  2.22938  3.75094  3.28934  3.61488  3.39704  2.42479  3.00818  3.82620  2.76556  3.46480  2.77116  2.88616  2.45575  2.73174  2.73664  5.26018  3.67435    126 e - - -
          2.68618  4.42225  2.77519  2.73123  3.46354  2.40513  3.72494  3.29354  2.67741  2.69355  4.24690  2.90347  2.73739  3.18146  2.89801  2.37887  2.77519  2.98518  4.58477  3.61503
          0.02701  4.02089  4.74324  0.61958  0.77255  0.74449  0.64431
     97   2.56857  4.08277  3.00863  2.45241  3.06562  3.29968  3.70931  2.99813  2.63836  2.68051  3.55153  2.95669  3.86562  2.96331  3.04533  2.71058  2.80144  2.74669  4.99009  2.60189    127 e - - -
          2.68618  4.42225  2.77519  2.73123  3.46354  2.40513  3.72494  3.29354  2.67741  2.69355  4.24690  2.90347  2.73739  3.18146  2.89801  2.37887  2.77519  2.98518  4.58477  3.61503
          0.02701  4.02089  4.74324  0.61958  0.77255  0.72857  0.65893
     98   2.57105  4.95453  1.85901  2.31361  3.74755  3.34122  3.48826  3.68516  2.46118  3.25321  4.05597  2.67888  3.62211  2.77842  2.95075  2.54148  2.81126  3.32377  5.45866  4.08130    128 d - - -
          2.68618  4.42225  2.77519  2.73123  3.46354  2.40513  3.72494  3.29354  2.67741  2.69355  4.24690  2.90347  2.73739  3.18146  2.89801  2.37887  2.77519  2.98518  4.58477  3.61503
          0.02676  4.03017  4.75252  0.61958  0.77255  0.35573  1.20618
     99   3.04118  5.60155  2.13496  0.99886  4.89512  3.37503  3.86253  4.40105  2.58725  3.89161  4.72600  2.83325  3.96904  3.01863  3.35613  2.93413  3.31673  3.97616  6.04268  4.55951    129 e - - -
          2.68618  4.42225  2.77519  2.73123  3.46354  2.40513  3.72494  3.29354  2.67741  2.69355  4.24690  2.90347  2.73739  3.18146  2.89801  2.37887  2.77519  2.98518  4.58477  3.61503
          0.02106  4.26679  4.98914  0.61958  0.77255  0.48576  0.95510
    100   2.63728  5.20484  2.51232  1.34882  4.51986  3.19712  3.71715  3.98528  2.43150  3.50895  4.29575  2.88258  3.87611  2.84686  3.04113  2.65731  2.92012  3.43417  5.68152  4.27196    130 e - - -
          2.68618  4.42225  2.77519  2.73123  3.46354  2.40513  3.72494  3.29354  2.67741  2.69355  4.24690  2.90347  2.73739  3.18146  2.89801  2.37887  2.77519  2.98518  4.58477  3.61503
          0.02106  4.26679  4.98914  0.61958  0.77255  0.48576  0.95510
    101   2.47098  4.16570  4.03467  3.45178  3.23884  3.75912  4.05644  2.25980  3.33620  1.62044  2.64607  3.70066  4.12338  3.44072  3.30495  3.04186  2.71453  2.27833  4.77918  3.58957    131 l - - -
          2.68618  4.42225  2.77519  2.73123  3.46354  2.40513  3.72494  3.29354  2.67741  2.69355  4.24690  2.90347  2.73739  3.18146  2.89801  2.37887  2.77519  2.98518  4.58477  3.61503
          0.02106  4.26679  4.98914  0.61958  0.77255  0.48576  0.95510
    102   2.80276  4.19104  4.52644  3.93993  2.33015  3.96567  4.22315  1.87702  3.77970  2.01639  3.05809  4.03393  4.30480  3.93295  3.86617  3.27459  3.03371  1.87652  4.70814  2.43913    132 v - - -
          2.68618  4.42225  2.77519  2.73123  3.46354  2.40513  3.72494  3.29354  2.67741  2.69355  4.24690  2.90347  2.73739  3.18146  2.89801  2.37887  2.77519  2.98518  4.58477  3.61503
          0.02106  4.26679  4.98914  0.61958  0.77255  0.48576  0.95510
    103   2.23486  4.93602  2.92340  2.39454  4.20818  3.45809  3.64822  3.63562  1.83720  3.01907  4.00235  2.86543  3.85008  2.78077  2.62801  2.66549  2.84967  2.91455  5.41431  4.06657    133 k - - -
          2.68618  4.42225  2.77519  2.73123  3.46354  2.40513  3.72494  3.29354  2.67741  2.69355  4.24690  2.90347  2.73739  3.18146  2.89801  2.37887  2.77519  2.98518  4.58477  3.61503
          0.02106  4.26679  4.98914  0.61958  0.77255  0.48576  0.95510
    104   2.25287  4.06544  3.30384  2.74073  3.65354  3.54650  3.33286  3.02800  2.70880  2.28241  3.58659  3.19797  3.93044  2.65382  3.01685  2.42870  2.73884  2.68802  5.05209  3.37318    134 a - - -
          2.68618  4.42225  2.77519  2.73123  3.46354  2.40513  3.72494  3.29354  2.67741  2.69355  4.24690  2.90347  2.73739  3.18146  2.89801  2.37887  2.77519  2.98518  4.58477  3.61503
          0.02106  4.26679  4.98914  0.61958  0.77255  0.48576  0.95510
    105   2.41376  0.86427  4.28688  4.02938  4.19332  3.15965  4.68737  3.46745  3.85262  3.35435  4.29612  3.81795  3.94673  4.14574  3.98531  2.31885  2.93127  3.05160  5.65979  4.44675    135 c - - -
          2.68618  4.42225  2.77519  2.73123  3.46354  2.40513  3.72494  3.29354  2.67741  2.69355  4.24690  2.90347  2.73739  3.18146  2.89801  2.37887  2.77519  2.98518  4.58477  3.61503
          0.02106  4.26679  4.98914  0.61958  0.77255  0.48576  0.95510
    106   3.52454  4.84383  5.08107  4.52700  3.14410  4.75041  5.03378  2.34111  4.33049  0.91423  1.61934  4.78554  4.90833  4.43669  4.42379  4.12095  3.74404  2.52738  5.27492  4.22013    136 l - - -
          2.68618  4.42225  2.77519  2.73123  3.46354  2.40513  3.72494  3.29354  2.67741  2.69355  4.24690  2.90347  2.73739  3.18146  2.89801  2.37887  2.77519  2.98518  4.58477  3.61503
          0.02106  4.26679  4.98914  0.61958  0.77255  0.48576  0.95510
    107   2.49766  4.48214  3.02721  2.45088  4.25151  2.38954  3.65591  3.67886  2.12127  3.23918  4.03531  2.98634  3.86208  2.69939  2.19422  2.63374  2.83078  3.32393  5.43579  4.09520    137 k - - -
          2.68618  4.42225  2.77519  2.73123  3.46354  2.40513  3.72494  3.29354  2.67741  2.69355  4.24690  2.90347  2.73739  3.18146  2.89801  2.37887  2.77519  2.98518  4.58477  3.61503
          0.02106  4.26679  4.98914  0.61958  0.77255  0.48576  0.95510
    108   3.27089  5.30003  3.69760  3.04377  4.75145  3.83468  3.77751  4.13326  1.96894  3.55835  4.46279  3.40665  4.22111  2.76940  0.87212  3.27847  3.43766  3.83057  5.57913  4.42937    138 r - - -
          2.68618  4.42225  2.77519  2.73123  3.46354  2.40513  3.72494  3.29354  2.67741  2.69355  4.24690  2.90347  2.73739  3.18146  2.89801  2.37887  2.77519  2.98518  4.58477  3.61503
          0.02106  4.26679  4.98914  0.61958  0.77255  0.48576  0.95510
    109   3.55746  4.85272  5.01232  4.55015  1.25237  4.64531  4.39922  2.56125  4.38963  1.20717  3.16590  4.59605  4.87140  4.41852  4.44065  4.02694  3.78333  2.69713  4.57059  3.03679    139 l - - -
          2.68618  4.42225  2.77519  2.73123  3.46354  2.40513  3.72494  3.29354  2.67741  2.69355  4.24690  2.90347  2.73739  3.18146  2.89801  2.37887  2.77519  2.98518  4.58477  3.61503
          0.02106  4.26679  4.98914  0.61958  0.77255  0.48576  0.95510
    110   2.88468  4.33988  4.26484  3.72252  1.77691  3.94757  4.01813  2.64441  3.59095  1.52388  3.30700  3.88845  4.30394  3.78899  3.75908  2.74087  3.11974  2.52486  4.48904  2.92987    140 l - - -
          2.68618  4.42225  2.77519  2.73123  3.46354  2.40513  3.72494  3.29354  2.67741  2.69355  4.24690  2.90347  2.73739  3.18146  2.89801  2.37887  2.77519  2.98518  4.58477  3.61503
          0.02106  4.26679  4.98914  0.61958  0.77255  0.48576  0.95510
    111   3.03821  4.47509  4.38620  3.85122  2.85945  4.10873  4.12709  2.56359  3.69189  1.45695  3.30035  4.02639  4.44179  3.90449  3.86215  3.42258  3.27168  2.20708  4.55734  1.69559    141 l - - -
          2.68618  4.42225  2.77519  2.73123  3.46354  2.40513  3.72494  3.29354  2.67741  2.69355  4.24690  2.90347  2.73739  3.18146  2.89801  2.37887  2.77519  2.98518  4.58477  3.61503
          0.02106  4.26679  4.98914  0.61958  0.77255  0.48576  0.95510
    112   3.03465  4.49081  5.06136  4.55056  3.74539  4.65211  5.22062  1.38274  4.45369  2.13523  3.53574  4.74153  4.93045  4.69856  4.63146  4.03373  3.47418  0.97457  5.69574  4.49717    142 v - - -
          2.68618  4.42225  2.77519  2.73123  3.46354  2.40513  3.72494  3.29354  2.67741  2.69355  4.24690  2.90347  2.73739  3.18146  2.89801  2.37887  2.77519  2.98518  4.58477  3.61503
          0.02106  4.26679  4.98914  0.61958  0.77255  0.48576  0.95510
    113   2.67180  4.13875  3.11704  2.55213  3.98868  3.50401  3.02550  3.43820  2.45028  3.05057  3.88105  2.67958  3.89187  2.85695  1.96572  2.66184  2.89988  3.13316  5.27394  3.01209    143 r - - -
          2.68618  4.42225  2.77519  2.73123  3.46354  2.40513  3.72494  3.29354  2.67741  2.69355  4.24690  2.90347  2.73739  3.18146  2.89801  2.37887  2.77519  2.98518  4.58477  3.61503
          0.02106  4.26679  4.98914  0.61958  0.77255  0.48576  0.95510
    114   2.47127  0.79645  4.33102  4.08704  4.17422  3.20817  4.72207  3.41558  3.89094  3.33716  4.31538  3.87339  3.99200  4.19920  4.01375  2.51058  2.98783  3.02951  5.65163  4.42606    144 c - - -
          2.68618  4.42225  2.77519  2.73123  3.46354  2.40513  3.72494  3.29354  2.67741  2.69355  4.24690  2.90347  2.73739  3.18146  2.89801  2.37887  2.77519  2.98518  4.58477  3.61503
          0.02106  4.26679  4.98914  0.61958  0.77255  0.48576  0.95510
    115   2.64333  4.45905  3.21552  2.73215  3.70609  3.38959  3.80981  3.29391  2.72469  2.94962  3.81575  2.54521  3.93112  3.06672  3.12873  2.02214  2.91688  3.00444  5.11626  2.08650    145 s - - -
          2.68618  4.42225  2.77519  2.73123  3.46354  2.40513  3.72494  3.29354  2.67741  2.69355  4.24690  2.90347  2.73739  3.18146  2.89801  2.37887  2.77519  2.98518  4.58477  3.61503
          0.02106  4.26679  4.98914  0.61958  0.77255  0.48576  0.95510
    116   2.77864  5.11545  1.63683  2.37873  4.62309  3.25652  3.84382  4.09824  2.74150  3.63997  4.44300  2.81238  3.89757  2.99479  3.26048  1.68991  2.78766  3.65989  5.81934  4.40732    146 d - - -
          2.68618  4.42225  2.77519  2.73123  3.46354  2.40513  3.72494  3.29354  2.67741  2.69355  4.24690  2.90347  2.73739  3.18146  2.89801  2.37887  2.77519  2.98518  4.58477  3.61503
          0.02106  4.26679  4.98914  0.61958  0.77255  0.48576  0.95510
    117   2.41655  4.35905  3.56422  3.37472  4.52437  3.10477  4.46922  3.96064  3.44708  3.68589  4.55014  3.50265  3.88212  3.76268  3.72329  0.74888  2.73655  3.39457  5.88529  4.64114    147 s - - -
          2.68618  4.42225  2.77519  2.73123  3.46354  2.40513  3.72494  3.29354  2.67741  2.69355  4.24690  2.90347  2.73739  3.18146  2.89801  2.37887  2.77519  2.98518  4.58477  3.61503
          0.02106  4.26679  4.98914  0.61958  0.77255  0.48576  0.95510
    118   2.50191  3.83686  4.02733  3.44291  2.55978  3.70911  4.01117  2.47379  3.33097  2.03077  3.10095  3.59045  4.08027  3.55986  3.40346  2.75240  2.24517  2.15156  4.72018  3.52573    148 l - - -
          2.68618  4.42225  2.77519  2.73123  3.46354  2.40513  3.72494  3.29354  2.67741  2.69355  4.24690  2.90347  2.73739  3.18146  2.89801  2.37887  2.77519  2.98518  4.58477  3.61503
          0.02106  4.26679  4.98914  0.61958  0.77255  0.48576  0.95510
    119   2.86147  5.29756  2.68659  1.63218  4.59552  3.44891  3.05424  4.08363  2.44504  3.57396  4.37192  2.92091  3.92272  1.81035  2.87479  2.80954  3.09902  3.68567  5.69995  4.30717    149 e - - -
          2.68618  4.42225  2.77519  2.73123  3.46354  2.40513  3.72494  3.29354  2.67741  2.69355  4.24690  2.90347  2.73739  3.18146  2.89801  2.37887  2.77519  2.98518  4.58477  3.61503
          0.02106  4.26679  4.98914  0.61958  0.77255  0.48576  0.95510
    120   3.51178  4.80619  5.13686  4.58541  1.81559  4.73269  4.79437  2.40370  4.43849  0.88006  2.77208  4.75193  4.88682  4.44869  4.48698  4.08572  3.72383  2.59267  4.97923  3.69649    150 l - - -
          2.68618  4.42225  2.77519  2.73123  3.46354  2.40513  3.72494  3.29354  2.67741  2.69355  4.24690  2.90347  2.73739  3.18146  2.89801  2.37887  2.77519  2.98518  4.58477  3.61503
          0.02106  4.26679  4.98914  0.61958  0.77255  0.48576  0.95510
    121   3.54206  4.90806  4.90118  4.47481  3.19938  4.60433  4.98927  2.35858  4.21123  0.59757  3.09037  4.71048  4.89230  4.44915  4.32629  4.07884  3.80582  2.53056  5.28100  4.07874    151 L - - -
          2.68618  4.42225  2.77519  2.73123  3.46354  2.40513  3.72494  3.29354  2.67741  2.69355  4.24690  2.90347  2.73739  3.18146  2.89801  2.37887  2.77519  2.98518  4.58477  3.61503
          0.02106  4.26679  4.98914  0.61958  0.77255  0.48576  0.95510
    122   2.03295  4.37834  3.47466  2.93705  3.54680  3.56691  3.67134  2.86947  2.86417  1.79975  3.51644  3.33610  3.98048  3.09039  3.20794  2.45807  2.87734  2.67799  4.98685  3.74591    152 l - - -
          2.68618  4.42225  2.77519  2.73123  3.46354  2.40513  3.72494  3.29354  2.67741  2.69355  4.24690  2.90347  2.73739  3.18146  2.89801  2.37887  2.77519  2.98518  4.58477  3.61503
          0.02106  4.26679  4.98914  0.61958  0.77255  0.48576  0.95510
    123   2.07007  3.70269  3.94095  3.53057  4.22162  3.12418  4.41277  3.51142  3.45590  3.30036  4.16025  3.57459  3.86053  3.73797  3.72445  2.29794  1.03168  3.06780  5.62608  4.44131    153 t - - -
          2.68618  4.42225  2.77519  2.73123  3.46354  2.40513  3.72494  3.29354  2.67741  2.69355  4.24690  2.90347  2.73739  3.18146  2.89801  2.37887  2.77519  2.98518  4.58477  3.61503
          0.02106  4.26679  4.98914  0.61958  0.77255  0.48576  0.95510
    124   3.63143  4.98692  4.82311  4.48246  3.33791  4.47946  5.01771  2.57912  4.24820  0.50690  3.26834  4.72130  4.85808  4.51851  4.35229  4.12547  3.91355  2.71549  5.34063  4.14925    154 L - - -
          2.68618  4.42225  2.77519  2.73123  3.46354  2.40513  3.72494  3.29354  2.67741  2.69355  4.24690  2.90347  2.73739  3.18146  2.89801  2.37887  2.77519  2.98518  4.58477  3.61503
          0.02106  4.26679  4.98914  0.61958  0.77255  0.48576  0.95510
    125   2.69354  4.43365  3.15762  2.58832  3.76788  3.52835  2.82934  3.41971  1.77472  3.03227  3.87305  3.08210  3.91283  2.87908  2.78378  2.75039  2.91940  3.12308  5.20322  2.67614    155 k - - -
          2.68618  4.42225  2.77519  2.73123  3.46354  2.40513  3.72494  3.29354  2.67741  2.69355  4.24690  2.90347  2.73739  3.18146  2.89801  2.37887  2.77519  2.98518  4.58477  3.61503
          0.02106  4.26679  4.98914  0.61958  0.77255  0.48576  0.95510
    126   2.50475  4.54841  3.24719  2.73379  3.80576  3.46309  3.64347  3.21498  2.71133  2.88668  3.74832  3.18173  3.91310  3.05278  3.11430  1.98984  1.90114  2.93208  5.18131  3.21753    156 t - - -
          2.68618  4.42225  2.77519  2.73123  3.46354  2.40513  3.72494  3.29354  2.67741  2.69355  4.24690  2.90347  2.73739  3.18146  2.89801  2.37887  2.77519  2.98518  4.58477  3.61503
          0.02106  4.26679  4.98914  0.61958  0.77255  0.48576  0.95510
    127   3.58159  4.88940  5.13511  4.58777  3.14357  4.81554  5.09646  2.33553  4.38188  0.67542  2.30715  4.85418  4.95587  4.48314  4.47023  4.19750  3.80085  2.53432  5.30380  4.25241    157 L - - -
          2.68618  4.42225  2.77519  2.73123  3.46354  2.40513  3.72494  3.29354  2.67741  2.69355  4.24690  2.90347  2.73739  3.18146  2.89801  2.37887  2.77519  2.98518  4.58477  3.61503
          0.02106  4.26679  4.98914  0.61958  0.77255  0.48576  0.95510
    128   2.84206  5.29511  2.52079  1.55060  4.58396  3.41444  2.10552  4.07128  2.53347  3.57723  4.37227  2.78945  3.90500  2.86773  2.90889  2.78761  3.08790  3.67069  5.72630  4.31155    158 e - - -
          2.68618  4.42225  2.77519  2.73123  3.46354  2.40513  3.72494  3.29354  2.67741  2.69355  4.24690  2.90347  2.73739  3.18146  2.89801  2.37887  2.77519  2.98518  4.58477  3.61503
          0.02106  4.26679  4.98914  0.61958  0.77255  0.48576  0.95510
    129   2.45329  4.15638  3.33456  2.77131  3.27683  3.27979  3.21956  2.99164  2.74050  2.68366  3.55956  2.62627  3.93863  3.06104  3.13553  2.54261  2.68753  2.74821  4.54588  2.66284    159 a - - -
          2.68618  4.42225  2.77519  2.73123  3.46354  2.40513  3.72494  3.29354  2.67741  2.69355  4.24690  2.90347  2.73739  3.18146  2.89801  2.37887  2.77519  2.98518  4.58477  3.61503
          0.02106  4.26679  4.98914  0.61958  0.77255  0.48576  0.95510
    130   2.65341  4.61096  3.24414  2.67227  3.79648  3.53926  3.55390  3.17850  2.40944  2.71928  2.62436  3.14615  3.92170  2.78142  2.20393  2.76521  2.61677  2.84520  4.47089  3.87161    160 r - - -
          2.68618  4.42225  2.77519  2.73123  3.46354  2.40513  3.72494  3.29354  2.67741  2.69355  4.24690  2.90347  2.73739  3.18146  2.89801  2.37887  2.77519  2.98518  4.58477  3.61503
          0.02106  4.26679  4.98914  0.61958  0.77255  0.48576  0.95510
    131   3.39685  4.69319  5.12456  4.55827  1.80753  4.65454  4.84253  1.94795  4.41837  1.05531  2.97802  4.71608  4.83397  4.44294  4.46402  4.00189  3.61394  2.37160  5.07110  3.87006    161 l - - -
          2.68618  4.42225  2.77519  2.73123  3.46354  2.40513  3.72494  3.29354  2.67741  2.69355  4.24690  2.90347  2.73739  3.18146  2.89801  2.37887  2.77519  2.98518  4.58477  3.61503
          0.36973  4.26679  1.22060  0.61958  0.77255  0.48576  0.95510
    132   2.72908  5.06228  2.68746  2.22928  4.38648  3.39270  3.58359  3.81466  2.16679  3.32740  4.13499  2.88136  3.82360  1.98617  2.26063  2.70465  2.95243  3.44844  5.47405  4.14107    162 q - - -
          2.68618  4.42225  2.77519  2.73123  3.46354  2.40513  3.72494  3.29354  2.67741  2.69355  4.24690  2.90347  2.73739  3.18146  2.89801  2.37887  2.77519  2.98518  4.58477  3.61503
          0.02971  3.92677  4.64912  0.61958  0.77255  0.81538  0.58424
    133   2.84190  5.04215  3.18231  2.58492  4.41643  3.53417  3.56950  3.79585  1.50487  3.19723  4.12318  3.04469  3.62170  2.48636  2.02755  2.83955  3.03440  3.46233  5.39660  4.15640    163 k - - -
          2.68618  4.42225  2.77519  2.73123  3.46354  2.40513  3.72494  3.29354  2.67741  2.69355  4.24690  2.90347  2.73739  3.18146  2.89801  2.37887  2.77519  2.98518  4.58477  3.61503
          0.02971  3.92677  4.64912  0.61958  0.77255  0.81538  0.58424
    134   2.68506  5.15031  2.43087  1.48009  4.45561  3.28895  3.67560  3.89663  2.46462  3.44034  4.29210  2.79152  3.82581  2.41640  2.89707  2.75573  3.06214  3.53398  5.62823  4.24065    164 e - - -
          2.68618  4.42225  2.77519  2.73123  3.46354  2.40513  3.72494  3.29354  2.67741  2.69355  4.24690  2.90347  2.73739  3.18146  2.89801  2.37887  2.77519  2.98518  4.58477  3.61503
          0.02971  3.92677  4.64912  0.61958  0.77255  0.81538  0.58424
    135   2.76788  5.05140  2.93166  2.14106  4.40575  3.44561  3.57692  3.81215  1.71836  3.31570  4.13249  2.94488  3.85627  2.70710  2.17110  2.56176  2.98060  3.45608  5.44468  4.15025    165 k - - -
          2.68618  4.42225  2.77519  2.73123  3.46354  2.40513  3.72494  3.29354  2.67741  2.69355  4.24690  2.90347  2.73739  3.18146  2.89801  2.37887  2.77519  2.98518  4.58477  3.61503
          0.02971  3.92677  4.64912  0.61958  0.77255  0.81538  0.58424
    136   2.47560  5.14602  2.24729  1.54468  4.45630  3.25392  3.66612  3.90929  2.47515  3.45887  4.27939  2.74648  3.79103  2.81810  3.05761  2.58235  3.01208  3.52545  5.65123  4.23404    166 e - - -
          2.68618  4.42225  2.77519  2.73123  3.46354  2.40513  3.72494  3.29354  2.67741  2.69355  4.24690  2.90347  2.73739  3.18146  2.89801  2.37887  2.77519  2.98518  4.58477  3.61503
          0.02971  3.92677  4.64912  0.61958  0.77255  0.32397  1.28471
    137   2.19881  2.05052  3.72494  3.01195  3.49822  3.36950  3.99920  2.82518  3.10729  2.57578  3.34769  3.47926  3.98483  3.39052  3.40767  2.49339  2.76409  2.33901  4.96378  3.75025    167 c - - -
          2.68618  4.42225  2.77519  2.73123  3.46354  2.40513  3.72494  3.29354  2.67741  2.69355  4.24690  2.90347  2.73739  3.18146  2.89801  2.37887  2.77519  2.98518  4.58477  3.61503
          0.07936  4.26679  2.77629  0.61958  0.77255  0.48576  0.95510
    138   2.60087  4.78790  3.03633  2.48826  4.02162  3.29852  2.70061  3.43384  2.46246  2.82386  3.86807  2.91233  3.85062  2.75212  2.83139  2.07696  2.64448  3.12034  5.29789  3.78230    168 s - - -
          2.68618  4.42225  2.77519  2.73123  3.46354  2.40513  3.72494  3.29354  2.67741  2.69355  4.24690  2.90347  2.73739  3.18146  2.89801  2.37887  2.77519  2.98518  4.58477  3.61503
          0.02231  4.20973  4.93208  0.61958  0.77255  0.44299  1.02753
    139   2.78261  5.03320  2.98731  2.51955  4.33327  2.11078  2.23820  3.78176  2.35957  3.32924  4.14427  2.94551  3.92622  2.76084  2.37844  2.78746  3.01550  3.43136  5.49262  4.16279    169 g - - -
          2.68618  4.42225  2.77519  2.73123  3.46354  2.40513  3.72494  3.29354  2.67741  2.69355  4.24690  2.90347  2.73739  3.18146  2.89801  2.37887  2.77519  2.98518  4.58477  3.61503
          0.02106  4.26679  4.98914  0.61958  0.77255  0.48576  0.95510
    140   2.62058  4.32983  3.62521  3.07737  3.55597  3.57996  3.97862  2.47639  3.01554  2.53472  3.51279  3.43901  2.11935  3.32212  3.34873  2.57070  2.76433  2.02381  5.02632  3.79800    170 v - - -
          2.68618  4.42225  2.77519  2.73123  3.46354  2.40513  3.72494  3.29354  2.67741  2.69355  4.24690  2.90347  2.73739  3.18146  2.89801  2.37887  2.77519  2.98518  4.58477  3.61503
          0.02106  4.26679  4.98914  0.61958  0.77255  0.48576  0.95510
    141   2.43699  4.82410  2.97788  2.51817  4.30009  2.63997  3.76397  3.73751  2.56651  3.31609  4.11286  2.74643  3.84811  2.53189  3.02698  1.78794  2.57254  3.34369  5.52625  4.18240    171 s - - -
          2.68618  4.42225  2.77519  2.73123  3.46354  2.40513  3.72494  3.29354  2.67741  2.69355  4.24690  2.90347  2.73739  3.18146  2.89801  2.37887  2.77519  2.98518  4.58477  3.61503
          0.02106  4.26679  4.98914  0.61958  0.77255  0.48576  0.95510
    142   2.77593  4.27419  4.46136  3.88391  3.13534  3.73093  4.39066  2.12211  3.75647  1.37220  3.10675  4.07173  4.38315  3.95488  3.91044  3.35757  3.10338  1.64662  4.97424  3.80221    172 l - - -
          2.68618  4.42225  2.77519  2.73123  3.46354  2.40513  3.72494  3.29354  2.67741  2.69355  4.24690  2.90347  2.73739  3.18146  2.89801  2.37887  2.77519  2.98518  4.58477  3.61503
          0.02106  4.26679  4.98914  0.61958  0.77255  0.48576  0.95510
    143   2.63380  2.43317  3.34440  2.79496  3.62309  2.80976  2.71473  3.02093  2.73805  2.71067  3.58841  3.23589  3.94824  2.95627  3.08631  2.72146  2.87223  2.77464  5.03304  3.33063    173 c - - -
          2.68618  4.42225  2.77519  2.73123  3.46354  2.40513  3.72494  3.29354  2.67741  2.69355  4.24690  2.90347  2.73739  3.18146  2.89801  2.37887  2.77519  2.98518  4.58477  3.61503
          0.02106  4.26679  4.98914  0.61958  0.77255  0.48576  0.95510
    144   3.41745  4.71569  5.11837  4.55039  2.65264  4.69976  4.97362  2.12761  4.42437  0.81938  2.97952  4.75695  4.86869  4.46689  4.49568  4.04977  3.63645  2.05467  5.21825  4.11305    174 l - - -
          2.68618  4.42225  2.77519  2.73123  3.46354  2.40513  3.72494  3.29354  2.67741  2.69355  4.24690  2.90347  2.73739  3.18146  2.89801  2.37887  2.77519  2.98518  4.58477  3.61503
          0.02106  4.26679  4.98914  0.61958  0.77255  0.48576  0.95510
    145   3.57841  4.88513  5.13619  4.58832  3.04932  4.82492  5.07810  2.31541  4.41063  0.63251  2.74733  4.85169  4.96368  4.49353  4.50473  4.19864  3.79911  2.45645  5.27934  4.17929    175 L - - -
          2.68618  4.42225  2.77519  2.73123  3.46354  2.40513  3.72494  3.29354  2.67741  2.69355  4.24690  2.90347  2.73739  3.18146  2.89801  2.37887  2.77519  2.98518  4.58477  3.61503
          0.02106  4.26679  4.98914  0.61958  0.77255  0.48576  0.95510
    146   3.22541  4.52689  5.00775  4.44807  3.37203  4.55338  4.94754  1.47136  4.32310  1.74910  1.83920  4.62847  4.79266  4.45776  4.43085  3.90150  3.45924  1.65776  5.32892  4.21816    176 i - - -
          2.68618  4.42225  2.77519  2.73123  3.46354  2.40513  3.72494  3.29354  2.67741  2.69355  4.24690  2.90347  2.73739  3.18146  2.89801  2.37887  2.77519  2.98518  4.58477  3.61503
          0.02106  4.26679  4.98914  0.61958  0.77255  0.48576  0.95510
    147   3.36736  4.62993  5.18554  4.65497  3.45617  4.77496  5.22905  1.10787  4.53233  1.38236  3.23463  4.86033  4.97690  4.67695  4.65140  4.15588  3.60776  1.76223  5.53337  4.42033    177 i - - -
          2.68618  4.42225  2.77519  2.73123  3.46354  2.40513  3.72494  3.29354  2.67741  2.69355  4.24690  2.90347  2.73739  3.18146  2.89801  2.37887  2.77519  2.98518  4.58477  3.61503
          0.02106  4.26679  4.98914  0.61958  0.77255  0.48576  0.95510
    148   3.47047  5.60219  0.48531  2.67413  5.04555  3.56190  4.35081  4.73598  3.51969  4.27840  5.28297  3.24409  4.24304  3.60262  4.07638  3.39994  3.82309  4.33809  6.12947  4.87604    178 D - - -
          2.68618  4.42225  2.77519  2.73123  3.46354  2.40513  3.72494  3.29354  2.67741  2.69355  4.24690  2.90347  2.73739  3.18146  2.89801  2.37887  2.77519  2.98518  4.58477  3.61503
          0.02106  4.26679  4.98914  0.61958  0.77255  0.48576  0.95510
    149   2.44724  4.38612  3.55022  3.38339  4.50259  3.12294  4.48374  3.99100  3.47119  3.70816  4.58712  3.51760  3.90222  3.78915  3.74220  0.71346  2.87714  3.42692  5.87096  4.60832    179 s - - -
          2.68618  4.42225  2.77519  2.73123  3.46354  2.40513  3.72494  3.29354  2.67741  2.69355  4.24690  2.90347  2.73739  3.18146  2.89801  2.37887  2.77519  2.98518  4.58477  3.61503
          0.02106  4.26679  4.98914  0.61958  0.77255  0.48576  0.95510
    150   3.39388  4.66111  5.16899  4.64012  3.42525  4.78492  5.21311  1.00239  4.49183  1.45201  3.16159  4.85668  4.98266  4.65325  4.61496  4.16845  3.63372  1.90919  5.51295  4.38809    180 i - - -
          2.68618  4.42225  2.77519  2.73123  3.46354  2.40513  3.72494  3.29354  2.67741  2.69355  4.24690  2.90347  2.73739  3.18146  2.89801  2.37887  2.77519  2.98518  4.58477  3.61503
          0.02106  4.26679  4.98914  0.61958  0.77255  0.48576  0.95510
    151   2.40525  4.37214  3.46835  3.27597  4.64951  1.42200  4.44289  4.13890  3.44878  3.79506  4.60291  3.44752  3.85969  3.71042  3.76832  1.24129  2.91370  3.49630  5.95568  4.73835    181 s - - -
          2.68618  4.42225  2.77519  2.73123  3.46354  2.40513  3.72494  3.29354  2.67741  2.69355  4.24690  2.90347  2.73739  3.18146  2.89801  2.37887  2.77519  2.98518  4.58477  3.61503
          0.02106  4.26679  4.98914  0.61958  0.77255  0.48576  0.95510
    152   0.83477  4.27551  3.71845  3.42640  4.44290  3.08322  4.44072  3.80582  3.45281  3.53572  4.37004  3.51364  3.36905  3.73357  3.73820  2.30077  2.69971  3.26878  5.80467  4.61399    182 a - - -
          2.68618  4.42225  2.77519  2.73123  3.46354  2.40513  3.72494  3.29354  2.67741  2.69355  4.24690  2.90347  2.73739  3.18146  2.89801  2.37887  2.77519  2.98518  4.58477  3.61503
          0.02106  4.26679  4.98914  0.61958  0.77255  0.48576  0.95510
    153   3.84469  5.06998  4.84098  4.57328  0.67495  4.57824  3.71654  3.37532  4.41032  2.64411  3.98173  4.31370  4.89973  4.37286  4.41959  3.99017  4.08044  3.36111  3.84685  1.98544    183 F - - -
          2.68618  4.42225  2.77519  2.73123  3.46354  2.40513  3.72494  3.29354  2.67741  2.69355  4.24690  2.90347  2.73739  3.18146  2.89801  2.37887  2.77519  2.98518  4.58477  3.61503
          0.02106  4.26679  4.98914  0.61958  0.77255  0.48576  0.95510
    154   3.34454  4.99969  3.79161  3.39502  2.43375  4.06447  1.88246  3.62205  3.21058  3.06456  4.14760  3.66394  4.44831  3.36070  3.47521  3.40576  3.57055  3.42956  4.06911  1.19918    184 y - - -
          2.68618  4.42225  2.77519  2.73123  3.46354  2.40513  3.72494  3.29354  2.67741  2.69355  4.24690  2.90347  2.73739  3.18146  2.89801  2.37887  2.77519  2.98518  4.58477  3.61503
          0.02106  4.26679  4.98914  0.61958  0.77255  0.48576  0.95510
    155   4.07393  5.29128  4.74527  4.56153  3.18523  4.21766  4.47491  4.13861  4.28991  3.45666  4.74982  4.63842  4.77084  4.65521  4.34189  4.27365  4.39840  4.03830  0.36392  3.16982    185 W - - -
          2.68618  4.42225  2.77519  2.73123  3.46354  2.40513  3.72494  3.29354  2.67741  2.69355  4.24690  2.90347  2.73739  3.18146  2.89801  2.37887  2.77519  2.98518  4.58477  3.61503
          0.02106  4.26679  4.98914  0.61958  0.77255  0.48576  0.95510
    156   2.78216  4.22496  4.27418  3.69848  3.33140  3.93193  4.26912  1.60434  3.57635  2.22834  2.79797  3.91760  4.28615  3.52602  3.76467  3.23147  2.47166  1.73244  4.93496  3.74777    186 i - - -
          2.68618  4.42225  2.77519  2.73123  3.46354  2.40513  3.72494  3.29354  2.67741  2.69355  4.24690  2.90347  2.73739  3.18146  2.89801  2.37887  2.77519  2.98518  4.58477  3.61503
          0.02106  4.26679  4.98914  0.61958  0.77255  0.48576  0.95510
    157   3.47047  5.60219  0.48531  2.67413  5.04555  3.56190  4.35081  4.73598  3.51969  4.27840  5.28297  3.24409  4.24304  3.60262  4.07638  3.39994  3.82309  4.33809  6.12947  4.87604    187 D - - -
          2.68618  4.42225  2.77519  2.73123  3.46354  2.40513  3.72494  3.29354  2.67741  2.69355  4.24690  2.90347  2.73739  3.18146  2.89801  2.37887  2.77519  2.98518  4.58477  3.61503
          0.02106  4.26679  4.98914  0.61958  0.77255  0.48576  0.95510
    158   3.51238  5.28616  4.04869  3.49850  4.74522  3.89919  4.19413  4.33170  2.50691  3.77559  4.78063  3.81971  4.39646  3.40829  0.51398  3.58738  3.76017  4.04200  5.67541  4.60438    188 R - - -
          2.68618  4.42225  2.77519  2.73123  3.46354  2.40513  3.72494  3.29354  2.67741  2.69355  4.24690  2.90347  2.73739  3.18146  2.89801  2.37887  2.77519  2.98518  4.58477  3.61503
          0.02106  4.26679  4.98914  0.61958  0.77255  0.48576  0.95510
    159   2.10311  3.88957  3.69376  3.12391  3.25185  3.08031  3.92782  2.57859  3.05777  2.23102  3.36069  3.32105  4.01614  3.33605  3.35940  2.43834  2.84989  2.15948  4.84919  3.63355    189 a - - -
          2.68618  4.42225  2.77519  2.73123  3.46354  2.40513  3.72494  3.29354  2.67741  2.69355  4.24690  2.90347  2.73739  3.18146  2.89801  2.37887  2.77519  2.98518  4.58477  3.61503
          0.02106  4.26679  4.98914  0.61958  0.77255  0.48576  0.95510
    160   2.52313  4.03780  3.17553  2.73923  4.30057  3.01996  3.93054  3.73312  2.72664  3.34906  4.15873  1.92089  3.85155  3.10868  3.19182  1.56216  2.88325  3.30282  5.57296  4.27067    190 s - - -
          2.68618  4.42225  2.77519  2.73123  3.46354  2.40513  3.72494  3.29354  2.67741  2.69355  4.24690  2.90347  2.73739  3.18146  2.89801  2.37887  2.77519  2.98518  4.58477  3.61503
          0.02106  4.26679  4.98914  0.61958  0.77255  0.48576  0.95510
    161   2.56711  4.61519  3.18682  2.67643  4.04284  1.97244  3.82297  3.44612  2.66971  3.08623  3.49756  3.12910  3.55698  2.89456  3.09671  2.16141  2.37494  3.10721  5.35764  4.06318    191 g - - -
          2.68618  4.42225  2.77519  2.73123  3.46354  2.40513  3.72494  3.29354  2.67741  2.69355  4.24690  2.90347  2.73739  3.18146  2.89801  2.37887  2.77519  2.98518  4.58477  3.61503
          0.02106  4.26679  4.98914  0.61958  0.77255  0.48576  0.95510
    162   2.55406  4.47276  3.33868  2.83824  3.03178  1.92776  3.90164  3.24930  2.83109  2.81784  3.79221  3.24276  3.44615  3.15225  3.22582  2.00122  2.86503  2.94541  5.22409  3.94534    192 g - - -
          2.68618  4.42225  2.77519  2.73123  3.46354  2.40513  3.72494  3.29354  2.67741  2.69355  4.24690  2.90347  2.73739  3.18146  2.89801  2.37887  2.77519  2.98518  4.58477  3.61503
          0.02106  4.26679  4.98914  0.61958  0.77255  0.48576  0.95510
    163   2.65893  4.43561  3.43587  1.97613  2.89042  3.41515  3.85449  2.76348  2.83445  2.05022  3.33660  3.30826  3.99227  3.15152  3.20835  2.85434  2.89088  2.66162  4.99702  3.74355    193 e - - -
          2.68618  4.42225  2.77519  2.73123  3.46354  2.40513  3.72494  3.29354  2.67741  2.69355  4.24690  2.90347  2.73739  3.18146  2.89801  2.37887  2.77519  2.98518  4.58477  3.61503
          0.02106  4.26679  4.98914  0.61958  0.77255  0.48576  0.95510
    164   2.18337  4.56290  3.21435  2.78213  4.24236  3.27262  3.67208  3.66442  2.81262  3.29512  4.11541  3.18529  2.31596  3.14654  3.22653  1.53708  2.75889  3.25038  5.53863  4.24955    194 s - - -
          2.68618  4.42225  2.77519  2.73123  3.46354  2.40513  3.72494  3.29354  2.67741  2.69355  4.24690  2.90347  2.73739  3.18146  2.89801  2.37887  2.77519  2.98518  4.58477  3.61503
          0.02106  4.26679  4.98914  0.61958  0.77255  0.48576  0.95510
    165   2.65160  4.19572  4.16781  3.58514  3.05829  3.84197  4.14817  2.36098  3.46832  1.51566  3.07641  3.81189  3.61721  3.50270  3.65738  3.13160  2.95911  1.82726  4.81717  3.63629    195 l - - -
          2.68618  4.42225  2.77519  2.73123  3.46354  2.40513  3.72494  3.29354  2.67741  2.69355  4.24690  2.90347  2.73739  3.18146  2.89801  2.37887  2.77519  2.98518  4.58477  3.61503
          0.02106  4.26679  4.98914  0.61958  0.77255  0.48576  0.95510
    166   2.42923  5.02660  2.80939  2.14852  4.32489  2.73437  3.59531  3.77899  2.34081  3.31205  4.08144  2.39430  3.61237  2.73680  2.79912  2.51194  2.76959  3.33535  4.53824  4.10828    196 e - - -
          2.68619  4.42226  2.77520  2.73124  3.46355  2.40513  3.72495  3.29343  2.67741  2.69356  4.24690  2.90347  2.73740  3.18147  2.89794  2.37887  2.77520  2.98519  4.58478  3.61504
          0.40058  3.35196  1.22060  0.63560  0.75421  0.48576  0.95510
    167   2.48847  4.13215  2.90741  2.35075  3.71079  2.72427  3.62295  3.30153  2.37573  2.93107  3.76147  2.83448  3.78442  2.79573  2.90098  2.50280  2.62435  2.99584  5.20093  3.88626    199 e - - -
          2.68618  4.42225  2.77519  2.73123  3.46354  2.40513  3.72494  3.29354  2.67741  2.69355  4.24690  2.90347  2.73739  3.18146  2.89801  2.37887  2.77519  2.98518  4.58477  3.61503
          0.02971  3.92677  4.64912  0.61958  0.77255  0.81538  0.58424
    168   2.68785  5.11334  2.27581  2.13457  4.40198  3.29152  2.76681  3.87011  2.35789  3.39555  4.19011  2.32857  3.77396  2.74494  2.93128  2.44028  2.93419  3.47981  5.56994  4.16162    200 e - - -
          2.68618  4.42225  2.77519  2.73123  3.46354  2.40513  3.72494  3.29354  2.67741  2.69355  4.24690  2.90347  2.73739  3.18146  2.89801  2.37887  2.77519  2.98518  4.58477  3.61503
          0.02971  3.92677  4.64912  0.61958  0.77255  0.81538  0.58424
    169   2.65780  4.87160  2.70124  2.38379  4.29039  3.29357  3.67190  3.71619  2.12612  3.29171  4.11998  1.92574  3.80297  2.83042  2.79846  2.48991  2.75620  3.34712  5.48075  4.14528    201 n - - -
          2.68618  4.42225  2.77519  2.73123  3.46354  2.40513  3.72494  3.29354  2.67741  2.69355  4.24690  2.90347  2.73739  3.18146  2.89801  2.37887  2.77519  2.98518  4.58477  3.61503
          0.02971  3.92677  4.64912  0.61958  0.77255  0.32397  1.28471
    170   2.68224  4.26414  3.32391  2.73121  3.89222  3.57662  3.75084  3.21713  2.29631  2.23854  3.77728  3.18845  3.96056  2.95492  1.80559  2.66411  2.94220  2.99146  5.20142  3.94114    202 r - - -
          2.68618  4.42225  2.77519  2.73123  3.46354  2.40513  3.72494  3.29354  2.67741  2.69355  4.24690  2.90347  2.73739  3.18146  2.89801  2.37887  2.77519  2.98518  4.58477  3.61503
          0.02106  4.26679  4.98914  0.61958  0.77255  0.48576  0.95510
    171   3.08377  5.32058  3.22238  2.72390  4.73641  3.67849  3.73348  4.13523  1.34924  3.57333  4.42373  3.18538  4.08714  1.63574  2.36503  3.05571  3.27554  3.78640  5.62867  4.39353    203 k - - -
          2.68618  4.42225  2.77519  2.73123  3.46354  2.40513  3.72494  3.29354  2.67741  2.69355  4.24690  2.90347  2.73739  3.18146  2.89801  2.37887  2.77519  2.98518  4.58477  3.61503
          0.02106  4.26679  4.98914  0.61958  0.77255  0.48576  0.95510
    172   2.64643  4.42137  2.92840  1.77376  4.30482  3.13680  3.63225  3.75273  2.30693  3.29439  4.07114  2.78158  3.82973  2.75170  2.71314  2.26286  2.87864  3.37484  5.47853  3.86865    204 e - - -
          2.68618  4.42225  2.77519  2.73123  3.46354  2.40513  3.72494  3.29354  2.67741  2.69355  4.24690  2.90347  2.73739  3.18146  2.89801  2.37887  2.77519  2.98518  4.58477  3.61503
          0.02106  4.26679  4.98914  0.61958  0.77255  0.48576  0.95510
    173   2.35602  4.14813  3.91555  3.33543  3.06778  3.69276  3.98349  2.56687  3.17418  1.74305  2.86773  3.60695  4.06477  3.48551  3.47128  2.39082  2.79329  2.39844  4.19422  3.55150    205 l - - -
          2.68618  4.42225  2.77519  2.73123  3.46354  2.40513  3.72494  3.29354  2.67741  2.69355  4.24690  2.90347  2.73739  3.18146  2.89801  2.37887  2.77519  2.98518  4.58477  3.61503
          0.02106  4.26679  4.98914  0.61958  0.77255  0.48576  0.95510
    174   2.59525  4.75212  3.06914  2.53624  3.63070  3.45083  3.39857  3.43145  2.53387  3.05425  3.88036  2.35410  3.86693  2.88133  2.98359  1.98864  2.41298  3.04679  5.31034  3.98837    206 s - - -
          2.68618  4.42225  2.77519  2.73123  3.46354  2.40513  3.72494  3.29354  2.67741  2.69355  4.24690  2.90347  2.73739  3.18146  2.89801  2.37887  2.77519  2.98518  4.58477  3.61503
          0.02106  4.26679  4.98914  0.61958  0.77255  0.48576  0.95510
    175   3.42952  4.87337  4.52693  4.14598  3.23826  4.36726  4.75655  2.54773  3.86826  0.62435  3.18074  4.41551  4.72967  3.95962  4.02083  3.85470  3.70061  2.68025  5.21585  3.97983    207 L - - -
          2.68618  4.42225  2.77519  2.73123  3.46354  2.40513  3.72494  3.29354  2.67741  2.69355  4.24690  2.90347  2.73739  3.18146  2.89801  2.37887  2.77519  2.98518  4.58477  3.61503
          0.02106  4.26679  4.98914  0.61958  0.77255  0.48576  0.95510
    176   2.70083  5.16673  3.16920  2.57192  4.54054  3.57534  3.65648  3.95114  1.80442  3.43214  4.23102  3.06656  3.95408  1.98342  1.98343  2.82718  2.69820  3.57928  5.54260  4.24785    208 k - - -
          2.68618  4.42225  2.77519  2.73123  3.46354  2.40513  3.72494  3.29354  2.67741  2.69355  4.24690  2.90347  2.73739  3.18146  2.89801  2.37887  2.77519  2.98518  4.58477  3.61503
          0.02106  4.26679  4.98914  0.61958  0.77255  0.48576  0.95510
    177   2.74623  5.09939  2.96671  2.46072  4.45811  3.47509  3.66688  3.89708  1.68084  3.40815  4.19410  2.22186  3.88989  2.78715  2.58760  2.34763  2.80999  3.51002  5.55479  4.20902    209 k - - -
          2.68618  4.42225  2.77519  2.73123  3.46354  2.40513  3.72494  3.29354  2.67741  2.69355  4.24690  2.90347  2.73739  3.18146  2.89801  2.37887  2.77519  2.98518  4.58477  3.61503
          0.02106  4.26679  4.98914  0.61958  0.77255  0.48576  0.95510
    178   2.93516  1.94611  4.67525  4.12965  3.52671  4.14980  4.66580  1.92640  3.99629  2.28157  3.24171  4.27252  4.52976  4.22094  4.15109  3.49968  3.20199  1.30905  5.24671  4.05194    210 v - - -
          2.68618  4.42225  2.77519  2.73123  3.46354  2.40513  3.72494  3.29354  2.67741  2.69355  4.24690  2.90347  2.73739  3.18146  2.89801  2.37887  2.77519  2.98518  4.58477  3.61503
          0.02106  4.26679  4.98914  0.61958  0.77255  0.48576  0.95510
    179   2.07391  4.37651  3.51844  2.97812  3.57750  3.47005  3.95210  2.95978  2.93567  2.52631  3.63732  3.35124  3.95273  3.24738  3.29926  1.75889  2.65844  2.37587  5.12651  3.88579    211 s - - -
          2.68618  4.42225  2.77519  2.73123  3.46354  2.40513  3.72494  3.29354  2.67741  2.69355  4.24690  2.90347  2.73739  3.18146  2.89801  2.37887  2.77519  2.98518  4.58477  3.61503
          0.02106  4.26679  4.98914  0.61958  0.77255  0.48576  0.95510
    180   2.74135  5.22095  2.57342  1.57443  4.53790  3.40723  3.49954  3.75826  2.42343  3.51134  4.27834  2.64400  3.85499  2.22010  2.94266  2.69552  2.98035  3.59876  5.65931  4.24661    212 e - - -
          2.68618  4.42225  2.77519  2.73123  3.46354  2.40513  3.72494  3.29354  2.67741  2.69355  4.24690  2.90347  2.73739  3.18146  2.89801  2.37887  2.77519  2.98518  4.58477  3.61503
          0.02106  4.26679  4.98914  0.61958  0.77255  0.48576  0.95510
    181   2.22045  3.56445  4.07196  3.48796  2.62832  3.71972  4.03598  2.49899  3.37164  1.93920  3.15020  3.70153  4.09446  3.59558  3.55945  2.83639  2.32981  2.23405  4.72931  3.53637    213 l - - -
          2.68618  4.42225  2.77519  2.73123  3.46354  2.40513  3.72494  3.29354  2.67741  2.69355  4.24690  2.90347  2.73739  3.18146  2.89801  2.37887  2.77519  2.98518  4.58477  3.61503
          0.36973  4.26679  1.22060  0.61958  0.77255  0.48576  0.95510
    182   2.68090  4.31938  4.44304  3.93923  3.54770  4.12622  4.70544  1.53892  3.83309  2.14647  3.37948  4.18262  4.51008  4.12181  4.06863  3.49323  3.19030  1.22161  5.38804  4.17926    214 v - - -
          2.68618  4.42225  2.77519  2.73123  3.46354  2.40513  3.72494  3.29354  2.67741  2.69355  4.24690  2.90347  2.73739  3.18146  2.89801  2.37887  2.77519  2.98518  4.58477  3.61503
          0.02971  3.92677  4.64912  0.61958  0.77255  0.81538  0.58424
    183   2.85090  4.37841  4.20042  3.86518  3.58980  3.78000  4.65752  2.04793  3.73378  2.26738  3.54666  4.04630  4.33745  4.08965  3.94106  3.28690  3.21110  0.95916  5.38343  4.11844    215 v - - -
          2.68618  4.42225  2.77519  2.73123  3.46354  2.40513  3.72494  3.29354  2.67741  2.69355  4.24690  2.90347  2.73739  3.18146  2.89801  2.37887  2.77519  2.98518  4.58477  3.61503
          0.02971  3.92677  4.64912  0.61958  0.77255  0.81538  0.58424
    184   2.81527  5.09133  2.66033  2.09689  4.39667  3.37642  3.63842  3.83643  2.27008  3.35876  4.20924  2.88613  3.85942  1.71285  2.54936  2.78924  3.05113  3.49080  5.51163  4.18229    216 q - - -
          2.68618  4.42225  2.77519  2.73123  3.46354  2.40513  3.72494  3.29354  2.67741  2.69355  4.24690  2.90347  2.73739  3.18146  2.89801  2.37887  2.77519  2.98518  4.58477  3.61503
          0.02971  3.92677  4.64912  0.61958  0.77255  0.81538  0.58424
    185   2.87326  5.38015  1.98389  1.31049  4.66846  3.20741  3.71711  4.16999  2.68704  3.69087  4.53650  2.55651  3.80978  2.88179  3.24439  2.77657  3.15594  3.76051  5.85432  4.37666    217 e - - -
          2.68618  4.42225  2.77519  2.73123  3.46354  2.40513  3.72494  3.29354  2.67741  2.69355  4.24690  2.90347  2.73739  3.18146  2.89801  2.37887  2.77519  2.98518  4.58477  3.61503
          0.02971  3.92677  4.64912  0.61958  0.77255  0.32397  1.28471
    186   3.42358  4.69935  5.20226  4.63466  3.24606  4.76252  5.10982  1.55931  4.50730  0.98935  2.57899  4.84265  4.92001  4.55549  4.57424  4.12161  3.64498  2.08732  5.34503  4.30765    218 l - - -
          2.68618  4.42225  2.77519  2.73123  3.46354  2.40513  3.72494  3.29354  2.67741  2.69355  4.24690  2.90347  2.73739  3.18146  2.89801  2.37887  2.77519  2.98518  4.58477  3.61503
          0.02106  4.26679  4.98914  0.61958  0.77255  0.48576  0.95510
    187   2.64604  4.54916  2.78046  1.88143  4.44577  3.32810  3.53251  3.91431  2.04148  3.40951  4.16306  2.84170  3.82258  2.62451  2.33651  2.60129  2.88856  3.49883  5.55224  4.16053    219 e - - -
          2.68618  4.42225  2.77519  2.73123  3.46354  2.40513  3.72494  3.29354  2.67741  2.69355  4.24690  2.90347  2.73739  3.18146  2.89801  2.37887  2.77519  2.98518  4.58477  3.61503
          0.02106  4.26679  4.98914  0.61958  0.77255  0.48576  0.95510
    188   3.27909  5.38154  3.73711  3.00326  4.90159  3.85706  3.73715  4.22318  0.96475  3.61455  4.49155  3.37925  4.20906  2.86663  1.68144  3.26155  3.42312  3.90325  5.60964  4.48007    220 k - - -
          2.68618  4.42225  2.77519  2.73123  3.46354  2.40513  3.72494  3.29354  2.67741  2.69355  4.24690  2.90347  2.73739  3.18146  2.89801  2.37887  2.77519  2.98518  4.58477  3.61503
          0.02106  4.26679  4.98914  0.61958  0.77255  0.48576  0.95510
    189   3.53598  4.85884  5.08126  4.56752  3.19444  4.75795  5.09294  2.15908  4.34860  0.65115  3.01169  4.81687  4.95119  4.50128  4.45635  4.15619  3.77518  2.34604  5.33448  4.21622    221 L - - -
          2.68618  4.42225  2.77519  2.73123  3.46354  2.40513  3.72494  3.29354  2.67741  2.69355  4.24690  2.90347  2.73739  3.18146  2.89801  2.37887  2.77519  2.98518  4.58477  3.61503
          0.02106  4.26679  4.98914  0.61958  0.77255  0.48576  0.95510
    190   2.61062  4.23982  3.92973  3.34869  3.30192  3.76049  4.04234  2.56921  3.20903  1.61474  2.97659  3.64526  4.12530  3.29463  3.05078  3.03866  2.92910  1.89068  4.84656  3.65222    222 l - - -
          2.68618  4.42225  2.77519  2.73123  3.46354  2.40513  3.72494  3.29354  2.67741  2.69355  4.24690  2.90347  2.73739  3.18146  2.89801  2.37887  2.77519  2.98518  4.58477  3.61503
          0.02106  4.26679  4.98914  0.61958  0.77255  0.48576  0.95510
    191   2.66555  4.97884  2.97848  2.45564  4.26303  3.47349  3.56936  3.69191  2.27525  2.48292  4.04183  2.65199  3.86368  2.33463  2.25021  2.56959  2.84616  3.33770  5.43942  4.09614    223 r - - -
          2.68618  4.42225  2.77519  2.73123  3.46354  2.40513  3.72494  3.29354  2.67741  2.69355  4.24690  2.90347  2.73739  3.18146  2.89801  2.37887  2.77519  2.98518  4.58477  3.61503
          0.02106  4.26679  4.98914  0.61958  0.77255  0.48576  0.95510
    192   2.58472  4.84509  2.54657  2.01830  4.08764  3.46100  3.68054  3.47396  2.48632  2.94497  3.74990  2.91480  3.86101  2.83243  2.95060  2.68068  2.79976  2.27022  5.35572  4.01889    224 e - - -
          2.68618  4.42225  2.77519  2.73123  3.46354  2.40513  3.72494  3.29354  2.67741  2.69355  4.24690  2.90347  2.73739  3.18146  2.89801  2.37887  2.77519  2.98518  4.58477  3.61503
          0.02106  4.26679  4.98914  0.61958  0.77255  0.48576  0.95510
    193   2.86950  4.23362  3.52711  2.99313  2.91375  3.74296  1.87701  3.22891  2.88096  2.83850  3.78013  3.38608  4.12360  2.96058  3.22797  3.00113  3.09967  2.99820  4.50851  1.93729    225 h - - -
          2.68618  4.42225  2.77519  2.73123  3.46354  2.40513  3.72494  3.29354  2.67741  2.69355  4.24690  2.90347  2.73739  3.18146  2.89801  2.37887  2.77519  2.98518  4.58477  3.61503
          0.02106  4.26679  4.98914  0.61958  0.77255  0.48576  0.95510
    194   2.68350  4.99371  2.97621  2.44663  4.30355  3.09063  2.99326  3.74023  2.37493  3.28870  4.07976  2.97040  2.43550  2.71208  2.26247  2.41719  2.91706  3.37430  5.47372  4.12320    226 r - - -
          2.68618  4.42225  2.77519  2.73123  3.46354  2.40513  3.72494  3.29354  2.67741  2.69355  4.24690  2.90347  2.73739  3.18146  2.89801  2.37887  2.77519  2.98518  4.58477  3.61503
          0.02106  4.26679  4.98914  0.61958  0.77255  0.48576  0.95510
    195   2.98128  4.37940  4.56874  3.98730  3.21872  4.15959  4.48205  2.03882  3.84748  1.26817  2.09200  4.18321  4.46379  4.02184  3.98587  3.17371  3.21146  2.19352  5.00311  3.86630    227 l - - -
          2.68618  4.42225  2.77519  2.73123  3.46354  2.40513  3.72494  3.29354  2.67741  2.69355  4.24690  2.90347  2.73739  3.18146  2.89801  2.37887  2.77519  2.98518  4.58477  3.61503
          0.02106  4.26679  4.98914  0.61958  0.77255  0.48576  0.95510
    196   2.59580  4.34761  4.62118  4.06633  3.50217  4.22375  4.64546  1.82923  3.94924  1.62827  3.38257  4.26281  4.55704  4.17602  4.12380  3.49579  3.16927  1.30970  5.23725  4.05210    228 v - - -
          2.68618  4.42225  2.77519  2.73123  3.46354  2.40513  3.72494  3.29354  2.67741  2.69355  4.24690  2.90347  2.73739  3.18146  2.89801  2.37887  2.77519  2.98518  4.58477  3.61503
          0.02106  4.26679  4.98914  0.61958  0.77255  0.48576  0.95510
    197   3.28324  4.56631  5.06902  4.53718  3.50784  4.66573  5.13034  1.78157  4.41869  1.40140  3.30292  4.73997  4.90604  4.59932  4.56086  4.03657  3.52794  1.12066  5.51637  4.37360    229 v - - -
          2.68618  4.42225  2.77519  2.73123  3.46354  2.40513  3.72494  3.29354  2.67741  2.69355  4.24690  2.90347  2.73739  3.18146  2.89801  2.37887  2.77519  2.98518  4.58477  3.61503
          0.02106  4.26679  4.98914  0.61958  0.77255  0.48576  0.95510
    198   3.27850  4.59137  5.03668  4.45910  1.67101  4.52951  4.77912  1.68088  4.31495  1.42276  2.66874  4.60611  4.74260  4.36741  4.36646  3.86716  3.49848  2.35055  5.06907  3.90975    230 l - - -
          2.68618  4.42225  2.77519  2.73123  3.46354  2.40513  3.72494  3.29354  2.67741  2.69355  4.24690  2.90347  2.73739  3.18146  2.89801  2.37887  2.77519  2.98518  4.58477  3.61503
          0.02106  4.26679  4.98914  0.61958  0.77255  0.48576  0.95510
    199   0.86586  4.27426  3.93417  3.58745  4.23002  3.19004  4.49968  3.21537  3.52782  3.19167  4.15308  3.63789  3.92945  3.82506  3.78472  2.64002  2.61794  2.57896  5.70226  4.51024    231 a - - -
          2.68618  4.42225  2.77519  2.73123  3.46354  2.40513  3.72494  3.29354  2.67741  2.69355  4.24690  2.90347  2.73739  3.18146  2.89801  2.37887  2.77519  2.98518  4.58477  3.61503
          0.02106  4.26679  4.98914  0.61958  0.77255  0.48576  0.95510
    200   2.41014  4.32799  3.64799  3.38009  4.38370  3.13290  4.41000  3.71002  3.37833  3.48180  4.35353  3.51001  3.88327  3.70520  3.65635  2.15105  0.92682  3.22824  5.76169  4.54227    232 t - - -
          2.68618  4.42225  2.77519  2.73123  3.46354  2.40513  3.72494  3.29354  2.67741  2.69355  4.24690  2.90347  2.73739  3.18146  2.89801  2.37887  2.77519  2.98518  4.58477  3.61503
          0.02106  4.26679  4.98914  0.61958  0.77255  0.48576  0.95510
    201   2.66590  4.86555  3.18760  2.63948  4.22639  3.50870  3.73942  3.59068  1.63757  3.20144  4.03768  3.11442  3.93534  2.89457  2.65789  2.78241  1.93427  3.09585  5.42411  4.13654    233 k - - -
          2.68618  4.42225  2.77519  2.73123  3.46354  2.40513  3.72494  3.29354  2.67741  2.69355  4.24690  2.90347  2.73739  3.18146  2.89801  2.37887  2.77519  2.98518  4.58477  3.61503
          0.02106  4.26679  4.98914  0.61958  0.77255  0.48576  0.95510
    202   2.00993  5.02588  2.87413  2.28021  4.32093  3.35991  3.04962  3.76212  2.43053  3.31391  4.10701  2.94487  3.86276  2.04961  2.88740  2.56928  2.93621  3.39589  5.50560  4.14179    234 a - - -
          2.68618  4.42225  2.77519  2.73123  3.46354  2.40513  3.72494  3.29354  2.67741  2.69355  4.24690  2.90347  2.73739  3.18146  2.89801  2.37887  2.77519  2.98518  4.58477  3.61503
          0.02106  4.26679  4.98914  0.61958  0.77255  0.48576  0.95510
    203   2.02497  4.33705  3.60244  3.07070  3.71392  3.43851  4.01524  2.67976  3.02226  2.76102  3.66007  3.40524  3.95526  3.32730  3.36911  2.33407  1.78795  2.42905  5.15484  3.92393    235 t - - -
          2.68618  4.42225  2.77519  2.73123  3.46354  2.40513  3.72494  3.29354  2.67741  2.69355  4.24690  2.90347  2.73739  3.18146  2.89801  2.37887  2.77519  2.98518  4.58477  3.61503
          0.02106  4.26679  4.98914  0.61958  0.77255  0.48576  0.95510
    204   3.06429  4.40994  4.75498  4.20988  3.51484  4.34646  4.78254  1.13826  4.07893  1.79775  3.37764  4.40027  4.66189  4.30695  4.24288  3.36265  3.31256  1.67111  5.32325  4.13666    236 i - - -
          2.68618  4.42225  2.77519  2.73123  3.46354  2.40513  3.72494  3.29354  2.67741  2.69355  4.24690  2.90347  2.73739  3.18146  2.89801  2.37887  2.77519  2.98518  4.58477  3.61503
          0.02106  4.26679  4.98914  0.61958  0.77255  0.48576  0.95510
    205   2.98302  4.37176  4.60719  4.02575  2.38908  4.13532  4.33921  2.46146  3.87936  1.51817  1.76551  4.16583  4.43570  4.00915  3.97908  3.44515  3.20777  2.37802  4.77000  2.91544    237 l - - -
          2.68618  4.42226  2.77520  2.73124  3.46354  2.40510  3.72495  3.29354  2.67741  2.69355  4.24690  2.90347  2.73740  3.18147  2.89794  2.37887  2.77520  2.98519  4.58477  3.61504
          0.06335  3.05149  4.26154  0.47138  0.97854  0.48576  0.95510
    206   2.66231  5.07394  2.76922  2.21584  4.38329  2.51107  3.62641  3.84165  2.36778  3.36086  4.12816  2.81557  3.82918  2.05539  2.60441  2.64104  2.89369  3.44638  4.83703  4.14116    239 q - - -
          2.68618  4.42225  2.77519  2.73123  3.46354  2.40513  3.72494  3.29354  2.67741  2.69355  4.24690  2.90347  2.73739  3.18146  2.89801  2.37887  2.77519  2.98518  4.58477  3.61503
          0.02121  4.25947  4.98182  0.61958  0.77255  0.49559  0.93959
    207   2.62138  5.16565  2.45316  2.19128  4.48843  3.40932  3.63984  3.96292  1.87549  3.45920  4.21821  2.20379  3.83357  2.75001  2.86638  2.65584  2.84135  3.54546  5.60610  3.87274    240 k - - -
          2.68618  4.42225  2.77519  2.73123  3.46354  2.40513  3.72494  3.29354  2.67741  2.69355  4.24690  2.90347  2.73739  3.18146  2.89801  2.37887  2.77519  2.98518  4.58477  3.61503
          0.03809  4.25947  3.76183  0.61958  0.77255  0.49559  0.93959
    208   2.30085  4.82781  3.02373  2.46681  3.86495  3.03041  3.65902  3.48886  2.12197  3.09049  3.90227  2.95005  3.75426  2.80831  2.69565  2.38506  2.61404  3.09263  5.33248  3.56747    241 k - - -
          2.68618  4.42225  2.77519  2.73123  3.46354  2.40513  3.72494  3.29354  2.67741  2.69355  4.24690  2.90347  2.73739  3.18146  2.89801  2.37887  2.77519  2.98518  4.58477  3.61503
          0.04807  4.24296  3.42436  0.61958  0.77255  0.51716  0.90686
    209   2.55386  4.02112  3.28152  2.71935  3.64970  3.29925  3.46427  3.02593  2.68949  2.68972  3.58161  3.05288  3.70877  3.01612  3.01749  2.27639  2.52333  2.77587  4.77974  2.64160    242 s - - -
          2.68618  4.42225  2.77519  2.73123  3.46354  2.40513  3.72494  3.29354  2.67741  2.69355  4.24690  2.90347  2.73739  3.18146  2.89801  2.37887  2.77519  2.98518  4.58477  3.61503
          0.02214  4.21703  4.93938  0.61958  0.77255  0.46251  0.99344
    210   2.57949  4.97912  2.84916  2.39846  4.29249  3.09181  3.29544  3.73870  2.42629  3.19311  4.07136  2.30756  3.18161  2.77624  2.90612  2.11719  2.67952  3.36175  5.48244  4.11141    243 s - - -
          2.68618  4.42225  2.77519  2.73123  3.46354  2.40513  3.72494  3.29354  2.67741  2.69355  4.24690  2.90347  2.73739  3.18146  2.89801  2.37887  2.77519  2.98518  4.58477  3.61503
          0.02121  4.25947  4.98182  0.61958  0.77255  0.49559  0.93959
    211   2.34615  4.75059  2.98058  2.47233  4.03698  3.11684  3.70895  3.44661  2.52847  3.00744  3.62079  3.03121  3.59266  2.87306  2.98256  1.94226  2.37761  3.12466  5.32430  4.00332    244 s - - -
          2.68618  4.42225  2.77519  2.73123  3.46354  2.40513  3.72494  3.29354  2.67741  2.69355  4.24690  2.90347  2.73739  3.18146  2.89801  2.37887  2.77519  2.98518  4.58477  3.61503
          0.02757  4.25947  4.33777  0.61958  0.77255  0.49559  0.93959
    212   2.18606  4.96165  2.79633  2.31135  4.24108  3.28042  3.63043  3.58921  2.39983  3.14615  4.02283  2.37067  3.68022  2.75491  2.76400  2.41934  2.76187  3.25712  5.43839  3.79834    245 a - - -
          2.68618  4.42225  2.77519  2.73123  3.46354  2.40513  3.72494  3.29354  2.67741  2.69355  4.24690  2.90347  2.73739  3.18146  2.89801  2.37887  2.77519  2.98518  4.58477  3.61503
          0.25001  4.25325  1.57508  0.61958  0.77255  0.50382  0.92690
    213   2.55936  5.06445  2.50593  1.76922  4.36184  3.20410  3.45893  3.82250  2.40815  3.35183  4.13343  2.74586  3.78514  2.61178  2.90377  2.49381  2.77854  3.30533  5.52917  4.13222    246 e - - -
          2.68618  4.42225  2.77519  2.73123  3.46354  2.40513  3.72494  3.29354  2.67741  2.69355  4.24690  2.90347  2.73739  3.18146  2.89801  2.37887  2.77519  2.98518  4.58477  3.61503
          0.02676  4.03000  4.75235  0.61958  0.77255  0.73698  0.65115
    214   2.23897  4.31598  3.38756  2.82991  3.32808  3.30550  3.79263  2.67071  2.78805  2.47090  3.44681  2.77821  3.90144  3.09981  3.15492  2.61333  2.79365  2.22422  4.92624  3.68346    247 v - - -
          2.68618  4.42225  2.77519  2.73123  3.46354  2.40513  3.72494  3.29354  2.67741  2.69355  4.24690  2.90347  2.73739  3.18146  2.89801  2.37887  2.77519  2.98518  4.58477  3.61503
          0.04311  4.03000  3.71254  0.61958  0.77255  0.73698  0.65115
    215   2.62462  5.03345  2.67695  2.26658  4.34760  3.36798  3.57268  3.80330  2.03642  3.31911  4.09091  2.58424  3.68333  2.61201  2.49905  2.37145  2.74745  3.40915  5.47920  4.09970    248 k - - -
          2.68618  4.42225  2.77519  2.73123  3.46354  2.40513  3.72494  3.29354  2.67741  2.69355  4.24690  2.90347  2.73739  3.18146  2.89801  2.37887  2.77519  2.98518  4.58477  3.61503
          0.02720  4.01409  4.73644  0.61958  0.77255  0.75002  0.63933
    216   2.58433  4.71173  2.94121  2.46820  3.93571  3.30120  3.62338  3.34164  2.41218  2.89643  3.79046  2.76213  3.81275  2.61125  2.30013  2.60859  2.75420  2.87328  3.94732  3.90663    249 r - - -
          2.68618  4.42225  2.77519  2.73123  3.46354  2.40513  3.72494  3.29354  2.67741  2.69355  4.24690  2.90347  2.73739  3.18146  2.89801  2.37887  2.77519  2.98518  4.58477  3.61503
          0.02720  4.01409  4.73644  0.61958  0.77255  0.75002  0.63933
    217   2.43357  4.89846  2.68791  2.35323  4.20878  3.35527  3.61297  3.64114  2.10315  3.20970  4.00657  2.37513  3.78516  2.74842  2.85515  2.57701  2.51902  3.15722  5.41514  4.05564    250 k - - -
          2.68618  4.42225  2.77519  2.73123  3.46354  2.40513  3.72494  3.29354  2.67741  2.69355  4.24690  2.90347  2.73739  3.18146  2.89801  2.37887  2.77519  2.98518  4.58477  3.61503
          0.07560  4.01409  2.90484  0.61958  0.77255  0.75002  0.63933
    218   2.50129  4.07789  3.20148  2.63894  3.24112  3.46223  3.40014  2.94314  2.44903  2.52444  3.53667  3.02672  3.53023  2.93775  2.91790  2.43127  2.72075  2.69484  4.99931  3.73177    251 s - - -
          2.68618  4.42225  2.77519  2.73123  3.46354  2.40513  3.72494  3.29354  2.67741  2.69355  4.24690  2.90347  2.73739  3.18146  2.89801  2.37887  2.77519  2.98518  4.58477  3.61503
          0.02853  3.96701  4.68936  0.61958  0.77255  0.74003  0.64837
    219   2.32376  4.52716  3.07204  2.52392  3.90700  3.16667  3.73191  3.30103  2.59107  2.95306  3.79443  3.04129  3.31362  2.93031  3.01514  1.87433  2.71215  2.87352  5.23599  3.73344    252 s - - -
          2.68621  4.42228  2.77522  2.73122  3.46344  2.40516  3.72497  3.29357  2.67744  2.69353  4.24677  2.90344  2.73739  3.18149  2.89804  2.37882  2.77522  2.98513  4.58449  3.61506
          0.26437  1.49890  4.71810  0.25176  1.50251  0.72283  0.66432
    220   2.50511  4.60314  3.07725  2.37067  3.81251  3.43052  3.65957  3.20255  2.50573  2.57657  3.53605  2.93891  3.57772  2.78551  2.93945  2.25200  2.61491  2.80949  5.14635  3.84936    254 s - - -
          2.68618  4.42225  2.77519  2.73123  3.46354  2.40513  3.72494  3.29354  2.67741  2.69355  4.24690  2.90347  2.73739  3.18146  2.89801  2.37887  2.77519  2.98518  4.58477  3.61503
          0.02701  4.02083  4.74318  0.61958  0.77255  0.50434  0.92610
    221   2.66835  5.12736  2.46105  1.92215  4.44154  3.07155  3.53790  3.91385  2.39754  3.21969  4.18351  2.56092  3.80782  2.70003  2.80322  2.22166  2.90553  3.50280  5.57620  4.17024    255 e - - -
          2.68618  4.42225  2.77519  2.73123  3.46354  2.40513  3.72494  3.29354  2.67741  2.69355  4.24690  2.90347  2.73739  3.18146  2.89801  2.37887  2.77519  2.98518  4.58477  3.61503
          0.02329  4.16727  4.88962  0.61958  0.77255  0.42834  1.05437
    222   2.59685  5.11008  2.55388  1.85331  4.43075  3.15982  3.62037  3.90176  2.30764  3.34830  4.16160  2.68727  3.65944  2.72801  2.83635  2.40325  2.66521  3.32066  5.55899  4.15882    256 e - - -
          2.68618  4.42225  2.77519  2.73123  3.46354  2.40513  3.72494  3.29354  2.67741  2.69355  4.24690  2.90347  2.73739  3.18146  2.89801  2.37887  2.77519  2.98518  4.58477  3.61503
          0.02119  4.26061  4.98296  0.61958  0.77255  0.48060  0.96341
    223   2.55457  4.88422  2.77176  2.42985  3.90061  3.01847  3.52298  3.56817  2.44016  3.03060  3.74408  2.96783  2.91030  2.79230  2.82535  2.02645  2.84771  3.22818  5.38001  4.03231    257 s - - -
          2.68618  4.42225  2.77519  2.73123  3.46354  2.40513  3.72494  3.29354  2.67741  2.69355  4.24690  2.90347  2.73739  3.18146  2.89801  2.37887  2.77519  2.98518  4.58477  3.61503
          0.02106  4.26679  4.98914  0.61958  0.77255  0.48576  0.95510
    224   2.45780  4.35995  2.72797  2.43607  3.28498  3.32247  3.52263  3.33737  2.52616  2.79048  3.64547  2.96844  3.53667  2.86975  2.97599  2.15918  2.85839  3.04150  5.24742  3.55049    258 s - - -
          2.68618  4.42225  2.77519  2.73123  3.46354  2.40513  3.72494  3.29354  2.67741  2.69355  4.24690  2.90347  2.73739  3.18146  2.89801  2.37887  2.77519  2.98518  4.58477  3.61503
          0.02106  4.26679  4.98914  0.61958  0.77255  0.48576  0.95510
    225   2.50135  3.99369  3.49331  2.92677  3.06553  3.25612  3.43058  2.82151  2.88096  2.23063  3.45026  3.33245  3.57864  3.18382  3.23572  2.04585  2.85083  2.54478  4.92775  3.64516    259 s - - -
          2.68618  4.42225  2.77519  2.73123  3.46354  2.40513  3.72494  3.29354  2.67741  2.69355  4.24690  2.90347  2.73739  3.18146  2.89801  2.37887  2.77519  2.98518  4.58477  3.61503
          0.02106  4.26679  4.98914  0.61958  0.77255  0.48576  0.95510
    226   2.40801  4.89301  2.96704  2.44694  4.15476  3.06597  3.65202  3.58087  2.28957  3.12075  3.96353  2.97125  3.22325  2.78979  2.24965  2.33859  2.81733  3.23947  4.34188  4.03906    260 r - - -
          2.68618  4.42225  2.77519  2.73123  3.46354  2.40513  3.72494  3.29354  2.67741  2.69355  4.24690  2.90347  2.73739  3.18146  2.89801  2.37887  2.77519  2.98518  4.58477  3.61503
          0.02106  4.26679  4.98914  0.61958  0.77255  0.48576  0.95510
    227   2.61137  4.84482  3.02349  2.46993  3.82887  3.39903  3.43045  3.51011  2.43467  2.85930  3.91944  2.38559  3.78947  2.81270  2.69160  2.14746  2.52945  3.18291  5.34755  4.01102    261 s - - -
          2.68618  4.42225  2.77519  2.73123  3.46354  2.40513  3.72494  3.29354  2.67741  2.69355  4.24690  2.90347  2.73739  3.18146  2.89801  2.37887  2.77519  2.98518  4.58477  3.61503
          0.02106  4.26679  4.98914  0.61958  0.77255  0.48576  0.95510
    228   2.51882  4.70507  3.11291  2.47418  3.91151  3.13759  3.70090  2.97588  2.25784  2.73847  3.78558  2.95434  3.62055  2.70724  2.81233  2.52993  2.80971  2.57641  4.67903  3.92396    262 k - - -
          2.68618  4.42225  2.77519  2.73123  3.46354  2.40513  3.72494  3.29354  2.67741  2.69355  4.24690  2.90347  2.73739  3.18146  2.89801  2.37887  2.77519  2.98518  4.58477  3.61503
          0.02106  4.26679  4.98914  0.61958  0.77255  0.48576  0.95510
    229   2.40828  4.30505  3.18803  2.62664  3.75671  3.44714  3.42396  3.18494  2.46049  2.54369  3.69948  3.11191  3.74882  2.87454  2.57646  2.48708  2.42534  2.91438  4.02946  3.86707    263 a - - -
          2.68618  4.42225  2.77519  2.73123  3.46354  2.40513  3.72494  3.29354  2.67741  2.69355  4.24690  2.90347  2.73739  3.18146  2.89801  2.37887  2.77519  2.98518  4.58477  3.61503
          0.04242  4.26679  3.59349  0.61958  0.77255  0.48576  0.95510
    230   2.58596  4.46654  3.02684  2.41805  4.06822  3.34676  3.60909  3.48481  2.40122  2.71932  3.89941  2.90588  3.07394  2.54739  2.68275  2.16413  2.85798  3.16134  4.80376  3.99538    264 s - - -
          2.68618  4.42225  2.77519  2.73123  3.46354  2.40513  3.72494  3.29354  2.67741  2.69355  4.24690  2.90347  2.73739  3.18146  2.89801  2.37887  2.77519  2.98518  4.58477  3.61503
          0.02151  4.24588  4.96823  0.61958  0.77255  0.46886  0.98274
    231   2.58581  3.69467  2.74678  2.30519  4.34298  3.09677  3.19168  3.79989  2.19781  3.32699  4.09309  2.50836  3.81846  2.70702  2.74692  2.24307  2.86904  3.40801  5.49876  4.11512    265 k - - -
          2.68618  4.42225  2.77519  2.73123  3.46354  2.40513  3.72494  3.29354  2.67741  2.69355  4.24690  2.90347  2.73739  3.18146  2.89801  2.37887  2.77519  2.98518  4.58477  3.61503
          0.02106  4.26679  4.98914  0.61958  0.77255  0.48576  0.95510
    232   2.33235  5.06613  2.37846  2.15728  4.37551  3.08839  3.48482  3.83798  2.31987  3.23980  4.11779  2.86739  3.66491  2.72849  2.83259  2.44104  2.59632  3.43773  5.52086  3.92138    266 e - - -
          2.68618  4.42225  2.77519  2.73123  3.46354  2.40513  3.72494  3.29354  2.67741  2.69355  4.24690  2.90347  2.73739  3.18146  2.89801  2.37887  2.77519  2.98518  4.58477  3.61503
          0.02106  4.26679  4.98914  0.61958  0.77255  0.48576  0.95510
    233   2.55792  4.49098  2.95132  2.38103  4.11793  3.15201  3.42794  3.56571  2.42471  3.13759  3.93640  2.72127  3.76559  2.12439  2.82150  2.54965  2.63595  2.89001  5.39425  4.04160    267 q - - -
          2.68618  4.42225  2.77519  2.73123  3.46354  2.40513  3.72494  3.29354  2.67741  2.69355  4.24690  2.90347  2.73739  3.18146  2.89801  2.37887  2.77519  2.98518  4.58477  3.61503
          0.02106  4.26679  4.98914  0.61958  0.77255  0.48576  0.95510
    234   2.48446  5.07382  2.32915  2.26331  4.38823  3.38215  3.37166  3.85309  2.24607  3.19222  4.12326  2.83211  3.81416  2.30348  2.79560  2.56092  2.87048  3.08803  5.52446  3.98795    268 k - - -
          2.68618  4.42225  2.77519  2.73123  3.46354  2.40513  3.72494  3.29354  2.67741  2.69355  4.24690  2.90347  2.73739  3.18146  2.89801  2.37887  2.77519  2.98518  4.58477  3.61503
          0.02106  4.26679  4.98914  0.61958  0.77255  0.48576  0.95510
    235   2.46386  4.15816  3.86288  3.28430  3.06227  3.41282  3.96474  2.33380  3.19566  1.99928  2.97945  3.57254  3.36746  3.26401  3.44404  2.74641  2.63970  2.21988  4.76242  3.42583    269 l - - -
          2.68618  4.42225  2.77519  2.73123  3.46354  2.40513  3.72494  3.29354  2.67741  2.69355  4.24690  2.90347  2.73739  3.18146  2.89801  2.37887  2.77519  2.98518  4.58477  3.61503
          0.02106  4.26679  4.98914  0.61958  0.77255  0.48576  0.95510
    236   2.66891  4.99722  2.03440  2.39288  4.26883  3.36133  3.59306  3.71313  2.44515  2.69897  4.06338  2.83816  2.82562  2.66280  2.92586  2.60995  2.90383  3.35081  5.47387  3.85227    270 d - - -
          2.68618  4.42225  2.77519  2.73123  3.46354  2.40513  3.72494  3.29354  2.67741  2.69355  4.24690  2.90347  2.73739  3.18146  2.89801  2.37887  2.77519  2.98518  4.58477  3.61503
          0.02106  4.26679  4.98914  0.61958  0.77255  0.48576  0.95510
    237   3.84409  5.05111  4.83640  4.52639  1.44230  4.57900  3.24916  3.40304  4.35902  2.96628  4.19139  4.22781  4.87689  4.29808  4.37272  3.93444  4.05708  3.50833  3.71672  0.87763    271 y - - -
          2.68619  4.42226  2.77498  2.73124  3.46355  2.40514  3.72496  3.29355  2.67742  2.69356  4.24691  2.90348  2.73741  3.18148  2.89802  2.37888  2.77521  2.98520  4.58478  3.61504
          0.09550  2.47372  4.98914  0.37310  1.16666  0.48576  0.95510
    238   3.32090  5.35124  3.80628  3.08158  4.86063  3.87611  3.77296  4.19366  1.75530  3.60354  4.50064  3.43533  4.24195  2.91210  0.89261  3.31968  3.46959  3.88874  5.60133  4.48446    273 r - - -
          2.68618  4.42225  2.77519  2.73123  3.46354  2.40513  3.72494  3.29354  2.67741  2.69355  4.24690  2.90347  2.73739  3.18146  2.89801  2.37887  2.77519  2.98518  4.58477  3.61503
          0.02106  4.26679  4.98914  0.61958  0.77255  0.48576  0.95510
    239   2.62593  5.12525  2.63499  1.49735  4.55565  3.37966  3.83897  3.98748  2.68727  3.55890  4.38714  2.95066  1.96646  2.99499  3.16179  2.80897  3.11270  3.59528  5.75698  4.37138    274 e - - -
          2.68618  4.42225  2.77519  2.73123  3.46354  2.40513  3.72494  3.29354  2.67741  2.69355  4.24690  2.90347  2.73739  3.18146  2.89801  2.37887  2.77519  2.98518  4.58477  3.61503
          0.02106  4.26679  4.98914  0.61958  0.77255  0.48576  0.95510
    240   4.02361  5.16815  4.92951  4.69591  1.60685  4.67307  3.59640  3.67691  4.52352  2.94486  4.25474  4.30777  4.97049  4.40687  4.49370  4.06506  4.24145  3.61404  3.70785  0.70722    275 y - - -
          2.68618  4.42225  2.77519  2.73123  3.46354  2.40513  3.72494  3.29354  2.67741  2.69355  4.24690  2.90347  2.73739  3.18146  2.89801  2.37887  2.77519  2.98518  4.58477  3.61503
          0.02106  4.26679  4.98914  0.61958  0.77255  0.48576  0.95510
    241   3.50749  4.81248  5.12499  4.55279  3.14988  4.77294  5.05234  2.20737  4.38942  0.98344  1.56609  4.80718  4.91210  4.45713  4.47384  4.12826  3.72160  2.47399  5.28152  4.25004    276 l - - -
          2.68618  4.42225  2.77519  2.73123  3.46354  2.40513  3.72494  3.29354  2.67741  2.69355  4.24690  2.90347  2.73739  3.18146  2.89801  2.37887  2.77519  2.98518  4.58477  3.61503
          0.02106  4.26679  4.98914  0.61958  0.77255  0.48576  0.95510
    242   2.37615  1.69268  3.97561  3.60191  4.13579  3.14971  4.43368  3.48724  3.50542  3.24718  4.12447  3.61860  1.57630  3.79827  3.74135  2.40905  2.85271  3.06219  5.55862  4.36543    277 p - - -
          2.68618  4.42225  2.77519  2.73123  3.46354  2.40513  3.72494  3.29354  2.67741  2.69355  4.24690  2.90347  2.73739  3.18146  2.89801  2.37887  2.77519  2.98518  4.58477  3.61503
          0.02106  4.26679  4.98914  0.61958  0.77255  0.48576  0.95510
    243   2.55227  4.95892  3.02534  2.46565  4.26027  3.46591  3.65444  3.68808  1.87161  3.10109  3.94574  2.98473  3.35808  2.78435  2.57433  2.02226  2.90481  3.33160  5.44051  4.09884    278 k - - -
          2.68618  4.42225  2.77519  2.73123  3.46354  2.40513  3.72494  3.29354  2.67741  2.69355  4.24690  2.90347  2.73739  3.18146  2.89801  2.37887  2.77519  2.98518  4.58477  3.61503
          0.02106  4.26679  4.98914  0.61958  0.77255  0.48576  0.95510
    244   1.89276  4.31213  3.64053  3.05589  3.53613  3.58320  3.97651  2.51912  3.03081  2.50864  3.49593  3.44533  4.01729  3.32901  3.36188  2.24991  2.76791  2.05319  5.00567  3.77969    279 a - - -
          2.68618  4.42225  2.77519  2.73123  3.46354  2.40513  3.72494  3.29354  2.67741  2.69355  4.24690  2.90347  2.73739  3.18146  2.89801  2.37887  2.77519  2.98518  4.58477  3.61503
          0.02106  4.26679  4.98914  0.61958  0.77255  0.48576  0.95510
    245   4.07393  5.29128  4.74527  4.56153  3.18523  4.21766  4.47491  4.13861  4.28991  3.45666  4.74982  4.63842  4.77084  4.65521  4.34189  4.27365  4.39840  4.03830  0.36392  3.16982    280 W - - -
          2.68618  4.42225  2.77519  2.73123  3.46354  2.40513  3.72494  3.29354  2.67741  2.69355  4.24690  2.90347  2.73739  3.18146  2.89801  2.37887  2.77519  2.98518  4.58477  3.61503
          0.02106  4.26679  4.98914  0.61958  0.77255  0.48576  0.95510
    246   3.08417  5.19052  3.14459  2.79430  4.47275  3.62689  3.88079  4.03472  2.37604  3.50933  4.43388  3.25268  4.11923  0.98583  2.49094  3.09583  3.33362  3.71498  5.59151  4.30499    281 q - - -
          2.68618  4.42225  2.77519  2.73123  3.46354  2.40513  3.72494  3.29354  2.67741  2.69355  4.24690  2.90347  2.73739  3.18146  2.89801  2.37887  2.77519  2.98518  4.58477  3.61503
          0.02106  4.26679  4.98914  0.61958  0.77255  0.48576  0.95510
    247   2.42249  5.00429  2.99731  2.45182  4.31380  3.46560  3.65156  3.74745  2.30033  3.19046  4.08153  2.90624  3.86440  2.16306  2.40032  2.06805  2.91881  3.38150  5.47234  4.12512    282 s - - -
          2.68618  4.42225  2.77520  2.73123  3.46354  2.40513  3.72495  3.29354  2.67741  2.69355  4.24673  2.90347  2.73740  3.18146  2.89801  2.37887  2.77520  2.98518  4.58477  3.61503
          0.03346  3.64602  4.98914  0.55590  0.85228  0.48576  0.95510
    248   2.68744  4.15767  4.42523  3.83204  1.92946  3.76134  4.20744  2.30433  3.67933  1.83164  2.57731  3.95971  4.24504  3.84841  3.78543  3.20337  2.97930  2.05552  4.75321  3.42388    284 l - - -
          2.68618  4.42225  2.77519  2.73123  3.46354  2.40513  3.72494  3.29354  2.67741  2.69355  4.24690  2.90347  2.73739  3.18146  2.89801  2.37887  2.77519  2.98518  4.58477  3.61503
          0.02106  4.26679  4.98914  0.61958  0.77255  0.48576  0.95510
    249   3.11476  4.51833  4.93542  4.43577  3.71450  4.55466  5.14279  1.75860  4.31034  2.09107  3.52263  4.64454  4.87408  4.58715  4.50734  3.94223  3.47168  0.81613  5.66757  4.45493    285 v - - -
          2.68618  4.42225  2.77519  2.73123  3.46354  2.40513  3.72494  3.29354  2.67741  2.69355  4.24690  2.90347  2.73739  3.18146  2.89801  2.37887  2.77519  2.98518  4.58477  3.61503
          0.02106  4.26679  4.98914  0.61958  0.77255  0.48576  0.95510
    250   2.71812  4.83183  3.08074  2.63408  4.24588  3.45214  3.79307  3.64474  2.02463  3.24859  4.08313  3.04802  3.92939  2.90677  2.84955  2.58200  1.54054  3.30176  5.46864  4.17443    286 t - - -
          2.68618  4.42225  2.77519  2.73123  3.46354  2.40513  3.72494  3.29354  2.67741  2.69355  4.24690  2.90347  2.73739  3.18146  2.89801  2.37887  2.77519  2.98518  4.58477  3.61503
          0.02106  4.26679  4.98914  0.61958  0.77255  0.48576  0.95510
    251   2.78988  4.34525  3.29094  2.75128  3.72393  3.59782  1.54079  3.39674  2.47740  2.89212  3.89066  3.20444  4.00073  2.77293  2.76176  2.87434  3.02049  3.12534  5.09940  3.66227    287 h - - -
          2.68618  4.42225  2.77519  2.73123  3.46354  2.40513  3.72494  3.29354  2.67741  2.69355  4.24690  2.90347  2.73739  3.18146  2.89801  2.37887  2.77519  2.98518  4.58477  3.61503
          0.02106  4.26679  4.98914  0.61958  0.77255  0.48576  0.95510
    252   3.17515  5.30207  3.59233  2.91602  4.79092  3.79083  3.72554  4.12621  1.71347  3.55388  4.41570  3.21473  3.83371  2.85677  1.06560  3.16648  3.33958  3.79919  5.58640  4.42510    288 r - - -
          2.68618  4.42225  2.77519  2.73123  3.46354  2.40513  3.72494  3.29354  2.67741  2.69355  4.24690  2.90347  2.73739  3.18146  2.89801  2.37887  2.77519  2.98518  4.58477  3.61503
          0.02106  4.26679  4.98914  0.61958  0.77255  0.48576  0.95510
    253   3.09078  4.02741  4.93665  4.37361  3.32126  4.40859  4.81371  1.30272  4.24279  1.73111  2.75349  4.50655  4.68843  4.39556  4.33969  3.74979  3.32803  1.57603  5.25014  4.10194    289 i - - -
          2.68618  4.42225  2.77519  2.73123  3.46354  2.40513  3.72494  3.29354  2.67741  2.69355  4.24690  2.90347  2.73739  3.18146  2.89801  2.37887  2.77519  2.98518  4.58477  3.61503
          0.02106  4.26679  4.98914  0.61958  0.77255  0.48576  0.95510
    254   2.87594  4.27815  4.50785  3.92102  2.00150  4.02820  4.28977  2.17488  3.77143  1.41734  3.09067  4.06630  4.35030  3.92914  3.59588  3.33412  3.10387  2.21943  4.78586  3.40730    290 l - - -
          2.68618  4.42225  2.77519  2.73123  3.46354  2.40513  3.72494  3.29354  2.67741  2.69355  4.24690  2.90347  2.73739  3.18146  2.89801  2.37887  2.77519  2.98518  4.58477  3.61503
          0.02106  4.26679  4.98914  0.61958  0.77255  0.48576  0.95510
    255   3.12023  4.45080  4.88564  4.31178  1.74704  4.37540  4.68914  1.91465  4.17253  1.69095  2.97569  4.45219  4.64172  4.28833  4.25625  3.70690  3.34965  1.64030  5.08138  3.91160    291 v - - -
          2.68618  4.42225  2.77519  2.73123  3.46354  2.40513  3.72494  3.29354  2.67741  2.69355  4.24690  2.90347  2.73739  3.18146  2.89801  2.37887  2.77519  2.98518  4.58477  3.61503
          0.03346  4.26679  3.96967  0.61958  0.77255  0.48576  0.95510
    256   2.73171  4.93440  3.11279  2.57468  4.19677  3.49087  3.70688  3.71228  2.34358  3.27297  4.08959  3.06460  3.91383  2.61624  1.88910  1.83232  2.87742  3.36252  5.45720  4.14974    292 s - - -
          2.68618  4.42225  2.77519  2.73123  3.46354  2.40513  3.72494  3.29354  2.67741  2.69355  4.24690  2.90347  2.73739  3.18146  2.89801  2.37887  2.77519  2.98518  4.58477  3.61503
          0.02132  4.25465  4.97699  0.61958  0.77255  0.50198  0.92971
    257   2.30912  5.04116  2.87016  2.39234  4.35248  3.30311  3.62747  3.80272  1.73685  3.33005  4.10296  2.86336  3.59306  2.62001  2.65288  2.53848  2.89020  3.30906  5.49957  4.12755    293 k - - -
          2.68618  4.42225  2.77519  2.73123  3.46354  2.40513  3.72494  3.29354  2.67741  2.69355  4.24690  2.90347  2.73739  3.18146  2.89801  2.37887  2.77519  2.98518  4.58477  3.61503
          0.03359  4.25465  3.97233  0.61958  0.77255  0.50198  0.92971
    258   2.59563  4.99705  2.85924  2.29785  4.28799  3.23421  3.52953  3.73320  2.39270  3.16272  4.06423  2.92242  3.54304  2.27099  2.88170  1.96218  2.72341  3.36071  5.47336  4.10200    294 s - - -
          2.68618  4.42225  2.77519  2.73123  3.46354  2.40513  3.72494  3.29354  2.67741  2.69355  4.24690  2.90347  2.73739  3.18146  2.89801  2.37887  2.77519  2.98518  4.58477  3.61503
          0.03819  4.24264  3.76779  0.61958  0.77255  0.46637  0.98691
    259   2.50695  3.85064  1.85591  2.19436  4.16999  3.23737  3.50141  3.74641  2.43849  3.29816  4.08297  2.82203  3.83559  2.77960  2.92378  2.61312  2.89901  3.37421  5.49298  4.11727    295 d - - -
          2.68618  4.42225  2.77519  2.73123  3.46354  2.40513  3.72494  3.29354  2.67741  2.69355  4.24690  2.90347  2.73739  3.18146  2.89801  2.37887  2.77519  2.98518  4.58477  3.61503
          0.02140  4.25092  4.97327  0.61958  0.77255  0.50686  0.92227
    260   2.68932  5.25364  1.70036  2.02519  4.56185  3.24767  3.65345  4.04242  2.52019  3.54534  4.32096  2.49579  3.86164  2.70326  3.03643  2.68104  2.98580  3.16399  5.70357  4.27833    296 d - - -
          2.68618  4.42225  2.77519  2.73123  3.46354  2.40513  3.72494  3.29354  2.67741  2.69355  4.24690  2.90347  2.73739  3.18146  2.89801  2.37887  2.77519  2.98518  4.58477  3.61503
          0.02140  4.25092  4.97327  0.61958  0.77255  0.50686  0.92227
    261   2.57046  4.91416  2.76646  2.33975  4.07792  3.43922  2.76218  3.45640  2.41865  3.06994  3.97805  2.94949  3.57688  2.71478  2.89166  2.07134  2.74083  3.26020  5.39926  3.74918    297 s - - -
          2.68608  4.42214  2.77530  2.73130  3.46358  2.40523  3.72499  3.29343  2.67746  2.69335  4.24700  2.90357  2.73729  3.18142  2.89808  2.37876  2.77530  2.98505  4.58488  3.61514
          0.89900  1.22943  1.20209  0.67726  0.70929  0.47279  0.97620
    262   2.48902  4.38002  3.11882  2.68602  3.41592  3.46800  3.71110  2.69101  2.65427  2.39473  3.32666  2.78792  3.66483  2.97691  3.04930  2.60493  2.63653  2.58505  4.95142  3.69326    300 l - - -
          2.68618  4.42225  2.77519  2.73123  3.46354  2.40513  3.72494  3.29354  2.67741  2.69355  4.24690  2.90347  2.73739  3.18146  2.89801  2.37887  2.77519  2.98518  4.58477  3.61503
          0.02975  3.92568  4.64802  0.61958  0.77255  0.65620  0.73152
    263   2.53344  4.87415  2.84014  2.36956  4.14617  2.96902  3.58632  3.57871  2.22403  3.10002  3.75385  2.89795  3.59568  2.56425  2.58072  2.34366  2.74726  3.14025  5.35769  4.00320    301 k - - -
          2.68618  4.42225  2.77519  2.73123  3.46354  2.40513  3.72494  3.29354  2.67741  2.69355  4.24690  2.90347  2.73739  3.18146  2.89801  2.37887  2.77519  2.98518  4.58477  3.61503
          0.02674  4.03076  4.75310  0.61958  0.77255  0.36803  1.17796
    264   2.65632  5.14170  2.53821  2.21337  4.47331  2.96255  3.35875  3.95178  2.03446  3.34600  4.18807  2.68240  3.81373  2.36457  2.85063  2.47987  2.76877  3.52552  5.57999  4.17362    302 k - - -
          2.68618  4.42225  2.77519  2.73123  3.46354  2.40513  3.72494  3.29354  2.67741  2.69355  4.24690  2.90347  2.73739  3.18146  2.89801  2.37887  2.77519  2.98518  4.58477  3.61503
          0.02123  4.25877  4.98112  0.61958  0.77255  0.49652  0.93813
    265   2.58782  4.04528  2.91271  2.41476  4.20057  3.20044  3.21360  3.63561  2.32160  3.20378  3.99392  2.55864  3.74728  2.58312  2.77641  2.26002  2.77924  3.28085  5.41315  3.30083    303 s - - -
          2.68618  4.42225  2.77519  2.73123  3.46354  2.40513  3.72494  3.29354  2.67741  2.69355  4.24690  2.90347  2.73739  3.18146  2.89801  2.37887  2.77519  2.98518  4.58477  3.61503
          0.02123  4.25877  4.98112  0.61958  0.77255  0.49652  0.93813
    266   2.65122  4.61925  2.91788  2.19012  4.37479  3.08250  3.61918  3.83222  2.21757  3.35068  4.11596  2.82374  3.82453  2.25768  2.66103  2.10543  2.86947  3.43602  5.51346  4.13204    304 s - - -
          2.68615  4.42226  2.77520  2.73117  3.46355  2.40514  3.72495  3.29355  2.67742  2.69356  4.24691  2.90348  2.73741  3.18139  2.89802  2.37888  2.77520  2.98519  4.58478  3.61504
          0.11467  2.64837  3.28151  0.40517  1.09920  0.47909  0.96586
    267   2.64958  5.08138  2.89410  2.24747  4.39989  3.41905  3.38404  3.67330  2.10415  3.37139  4.13198  2.23163  3.60121  2.45188  2.78433  2.41049  2.78538  3.45829  5.52620  4.13914    306 k - - -
          2.68618  4.42225  2.77519  2.73123  3.46354  2.40513  3.72494  3.29354  2.67741  2.69355  4.24690  2.90347  2.73739  3.18146  2.89801  2.37887  2.77519  2.98518  4.58477  3.61503
          0.02173  4.23586  4.95820  0.61958  0.77255  0.46129  0.99553
    268   2.58033  4.80618  3.04676  2.48827  4.03819  3.14191  3.48242  3.22337  2.42540  2.66632  3.79467  2.82224  3.64194  2.32070  2.73588  2.48946  2.80148  2.85146  5.31302  3.98432    307 q - - -
          2.68618  4.42225  2.77519  2.73123  3.46354  2.40513  3.72494  3.29354  2.67741  2.69355  4.24690  2.90347  2.73739  3.18146  2.89801  2.37887  2.77519  2.98518  4.58477  3.61503
          0.02106  4.26679  4.98914  0.61958  0.77255  0.48576  0.95510
    269   2.63280  4.34176  3.55934  3.01719  2.07803  3.59004  3.88780  2.86866  2.96699  2.53956  3.48447  3.39164  3.12688  3.26643  3.30272  2.11341  2.79084  2.64294  4.87400  3.40452    308 f - - -
          2.68618  4.42225  2.77519  2.73123  3.46354  2.40513  3.72494  3.29354  2.67741  2.69355  4.24690  2.90347  2.73739  3.18146  2.89801  2.37887  2.77519  2.98518  4.58477  3.61503
          0.02106  4.26679  4.98914  0.61958  0.77255  0.48576  0.95510
    270   2.30705  4.27872  3.65411  3.08803  3.18374  3.62922  3.93613  2.38901  3.02837  2.35104  3.40475  3.44906  4.02291  3.31625  3.34786  2.08653  2.39798  2.40404  4.90579  3.68411    309 s - - -
          2.68618  4.42225  2.77519  2.73123  3.46354  2.40513  3.72494  3.29354  2.67741  2.69355  4.24690  2.90347  2.73739  3.18146  2.89801  2.37887  2.77519  2.98518  4.58477  3.61503
          0.02106  4.26679  4.98914  0.61958  0.77255  0.48576  0.95510
    271   2.59450  4.16600  4.22250  3.63979  2.95326  3.83706  4.12021  2.36385  3.51270  1.83542  3.20424  3.83054  4.19416  3.72060  3.67814  3.13064  2.85467  1.99760  4.73862  2.09590    310 l - - -
          2.68618  4.42225  2.77519  2.73123  3.46354  2.40513  3.72494  3.29354  2.67741  2.69355  4.24690  2.90347  2.73739  3.18146  2.89801  2.37887  2.77519  2.98518  4.58477  3.61503
          0.02106  4.26679  4.98914  0.61958  0.77255  0.48576  0.95510
    272   2.37337  4.15729  4.03945  3.46054  3.13707  3.76015  4.07349  2.28396  3.35752  1.93192  3.20539  3.70786  4.13076  3.59604  3.57292  2.58045  2.67096  1.83256  4.80482  3.60767    311 v - - -
          2.68618  4.42225  2.77519  2.73123  3.46354  2.40513  3.72494  3.29354  2.67741  2.69355  4.24690  2.90347  2.73739  3.18146  2.89801  2.37887  2.77519  2.98518  4.58477  3.61503
          0.02106  4.26679  4.98914  0.61958  0.77255  0.48576  0.95510
    273   2.52431  3.06136  3.81978  3.31432  3.67627  3.40407  4.14699  2.94899  3.21694  2.11663  3.67369  3.54436  3.97948  3.52172  3.50404  1.40515  2.88234  2.68705  5.15775  3.92525    312 s - - -
          2.68618  4.42225  2.77519  2.73123  3.46354  2.40513  3.72494  3.29354  2.67741  2.69355  4.24690  2.90347  2.73739  3.18146  2.89801  2.37887  2.77519  2.98518  4.58477  3.61503
          0.02106  4.26679  4.98914  0.61958  0.77255  0.48576  0.95510
    274   2.65346  3.45591  3.00121  1.84770  4.19319  3.45901  3.51047  3.62064  2.35405  3.19360  3.99190  2.97137  3.85064  2.71157  2.43269  2.61808  2.63240  3.27489  5.40554  3.95623    313 e - - -
          2.68618  4.42225  2.77519  2.73123  3.46354  2.40513  3.72494  3.29354  2.67741  2.69355  4.24690  2.90347  2.73739  3.18146  2.89801  2.37887  2.77519  2.98518  4.58477  3.61503
          0.02106  4.26679  4.98914  0.61958  0.77255  0.48576  0.95510
    275   2.63218  3.61074  3.46568  2.95651  3.45450  3.59647  2.67062  2.87279  2.88079  2.58193  3.47645  3.23193  3.98871  3.20314  3.22181  2.77767  2.60184  2.64518  2.31896  3.64295    314 w - - -
          2.68618  4.42225  2.77519  2.73123  3.46354  2.40513  3.72494  3.29354  2.67741  2.69355  4.24690  2.90347  2.73739  3.18146  2.89801  2.37887  2.77519  2.98518  4.58477  3.61503
          0.02106  4.26679  4.98914  0.61958  0.77255  0.48576  0.95510
    276   2.85151  4.31963  4.26296  3.69069  3.30866  3.97382  4.31384  2.24367  3.56439  1.18968  3.07147  3.94050  4.13694  3.80469  3.76963  3.21249  2.73701  2.10773  4.98700  3.81663    315 l - - -
          2.68618  4.42225  2.77519  2.73123  3.46354  2.40513  3.72494  3.29354  2.67741  2.69355  4.24690  2.90347  2.73739  3.18146  2.89801  2.37887  2.77519  2.98518  4.58477  3.61503
          0.02106  4.26679  4.98914  0.61958  0.77255  0.48576  0.95510
    277   2.74876  4.87282  3.20873  2.61478  4.12500  3.55916  3.69221  3.51695  1.78274  2.24247  3.54216  3.10105  3.93696  2.45402  2.49053  2.73364  2.96540  3.21446  5.33846  4.05313    316 k - - -
          2.68618  4.42225  2.77519  2.73123  3.46354  2.40513  3.72494  3.29354  2.67741  2.69355  4.24690  2.90347  2.73739  3.18146  2.89801  2.37887  2.77519  2.98518  4.58477  3.61503
          0.02106  4.26679  4.98914  0.61958  0.77255  0.48576  0.95510
    278   2.63500  4.78606  3.08293  2.57704  4.18802  3.41564  3.75493  3.60282  2.42698  3.20269  4.01932  3.06228  2.09954  2.91288  2.67263  2.15717  2.46847  3.24958  5.43188  4.11678    317 p - - -
          2.68618  4.42225  2.77519  2.73123  3.46354  2.40513  3.72494  3.29354  2.67741  2.69355  4.24690  2.90347  2.73739  3.18146  2.89801  2.37887  2.77519  2.98518  4.58477  3.61503
          0.02106  4.26679  4.98914  0.61958  0.77255  0.48576  0.95510
    279   2.66534  5.08311  2.92835  2.38235  4.40458  3.43713  3.57812  3.86249  2.16032  3.37278  4.13680  2.32248  3.24055  2.47249  2.49582  2.26299  2.86523  3.35906  5.52719  4.14792    318 k - - -
          2.68618  4.42225  2.77519  2.73123  3.46354  2.40513  3.72494  3.29354  2.67741  2.69355  4.24690  2.90347  2.73739  3.18146  2.89801  2.37887  2.77519  2.98518  4.58477  3.61503
          0.02106  4.26679  4.98914  0.61958  0.77255  0.48576  0.95510
    280   2.64977  4.63938  3.15491  2.63234  3.84037  2.97209  3.21386  3.23226  2.60230  1.94318  3.74462  2.77858  3.91055  2.93120  2.95695  2.42189  2.85057  2.95770  5.18870  3.90105    319 l - - -
          2.68618  4.42225  2.77519  2.73123  3.46354  2.40513  3.72494  3.29354  2.67741  2.69355  4.24690  2.90347  2.73739  3.18146  2.89801  2.37887  2.77519  2.98518  4.58477  3.61503
          0.02106  4.26679  4.98914  0.61958  0.77255  0.48576  0.95510
    281   2.57282  4.47170  3.32485  2.76417  3.41936  3.20446  3.79356  2.95056  2.64414  2.40916  3.57557  2.77312  3.93535  3.05642  3.13017  2.17112  2.77845  2.32263  5.04333  3.78426    320 s - - -
          2.68618  4.42225  2.77519  2.73123  3.46354  2.40513  3.72494  3.29354  2.67741  2.69355  4.24690  2.90347  2.73739  3.18146  2.89801  2.37887  2.77519  2.98518  4.58477  3.61503
          0.02106  4.26679  4.98914  0.61958  0.77255  0.48576  0.95510
    282   2.60570  4.39657  3.44205  2.87606  2.59754  3.58810  3.83513  2.65722  2.13571  2.60673  3.49871  3.29804  3.97096  3.13993  3.09303  2.45176  2.86365  2.39900  4.97223  3.72746    321 k - - -
          2.68618  4.42225  2.77519  2.73123  3.46354  2.40513  3.72494  3.29354  2.67741  2.69355  4.24690  2.90347  2.73739  3.18146  2.89801  2.37887  2.77519  2.98518  4.58477  3.61503
          0.02106  4.26679  4.98914  0.61958  0.77255  0.48576  0.95510
    283   2.62927  4.06691  3.23349  2.67016  3.59271  3.52772  3.75027  2.82220  1.95150  2.55663  3.66001  3.14506  3.72733  2.91312  2.74233  2.55578  2.86037  2.67859  5.11796  3.84142    322 k - - -
          2.68618  4.42225  2.77519  2.73123  3.46354  2.40513  3.72494  3.29354  2.67741  2.69355  4.24690  2.90347  2.73739  3.18146  2.89801  2.37887  2.77519  2.98518  4.58477  3.61503
          0.02106  4.26679  4.98914  0.61958  0.77255  0.48576  0.95510
    284   2.65717  4.09947  1.98921  2.39874  4.29681  3.43027  2.73940  3.74851  2.40968  3.29575  4.07809  2.93354  3.83826  2.77144  2.56102  2.49058  2.89271  3.37417  5.48119  4.10897    323 d - - -
          2.68618  4.42225  2.77519  2.73123  3.46354  2.40513  3.72494  3.29354  2.67741  2.69355  4.24690  2.90347  2.73739  3.18146  2.89801  2.37887  2.77519  2.98518  4.58477  3.61503
          0.02106  4.26679  4.98914  0.61958  0.77255  0.48576  0.95510
    285   2.64911  4.77519  3.09797  2.53654  3.16041  3.48904  3.68911  3.40613  1.92144  2.95403  3.85570  3.04173  3.87832  2.77927  2.72123  2.18406  2.75410  3.00923  5.28597  3.97262    324 k - - -
          2.68618  4.42225  2.77519  2.73123  3.46354  2.40513  3.72494  3.29354  2.67741  2.69355  4.24690  2.90347  2.73739  3.18146  2.89801  2.37887  2.77519  2.98518  4.58477  3.61503
          0.02106  4.26679  4.98914  0.61958  0.77255  0.48576  0.95510
    286   3.52209  4.85607  4.83706  4.45146  0.85911  4.48363  4.14148  2.46711  4.29226  2.05734  3.44884  4.42004  4.81033  4.36244  4.36472  3.89020  3.78014  2.74087  4.32606  2.69356    325 f - - -
          2.68618  4.42225  2.77519  2.73123  3.46354  2.40513  3.72494  3.29354  2.67741  2.69355  4.24690  2.90347  2.73739  3.18146  2.89801  2.37887  2.77519  2.98518  4.58477  3.61503
          0.02106  4.26679  4.98914  0.61958  0.77255  0.48576  0.95510
    287   2.48928  3.37007  3.98581  3.40345  3.23036  3.65902  3.80757  1.96304  3.29638  2.31809  3.02461  3.64605  4.07172  3.53271  3.35475  2.64250  2.47806  2.13261  4.73279  3.53647    326 i - - -
          2.68618  4.42225  2.77519  2.73123  3.46354  2.40513  3.72494  3.29354  2.67741  2.69355  4.24690  2.90347  2.73739  3.18146  2.89801  2.37887  2.77519  2.98518  4.58477  3.61503
          0.02106  4.26679  4.98914  0.61958  0.77255  0.48576  0.95510
    288   3.23812  4.50697  5.09610  4.58180  3.30907  4.66491  5.18508  1.37008  4.48717  2.16876  3.46247  4.75942  4.92917  4.69516  4.64216  4.04460  3.49051  0.98825  5.60348  4.39837    327 v - - -
          2.68618  4.42225  2.77519  2.73123  3.46354  2.40513  3.72494  3.29354  2.67741  2.69355  4.24690  2.90347  2.73739  3.18146  2.89801  2.37887  2.77519  2.98518  4.58477  3.61503
          0.02106  4.26679  4.98914  0.61958  0.77255  0.48576  0.95510
    289   2.37481  5.03291  2.68679  2.33558  4.33550  2.79840  3.61883  3.79073  2.12838  3.31973  3.76901  2.81698  3.81935  2.73211  2.46291  2.62197  2.63602  3.29332  5.49287  4.11153    328 k - - -
          2.68618  4.42225  2.77519  2.73123  3.46354  2.40513  3.72494  3.29354  2.67741  2.69355  4.24690  2.90347  2.73739  3.18146  2.89801  2.37887  2.77519  2.98518  4.58477  3.61503
          0.02106  4.26679  4.98914  0.61958  0.77255  0.48576  0.95510
    290   3.10424  5.76491  1.40214  1.32562  5.04382  3.34833  3.89864  4.58984  2.93560  4.05190  4.89602  2.48019  3.97781  3.06068  3.55897  2.96825  3.39326  4.13432  6.19911  4.65625    329 e - - -
          2.68618  4.42225  2.77519  2.73123  3.46354  2.40513  3.72494  3.29354  2.67741  2.69355  4.24690  2.90347  2.73739  3.18146  2.89801  2.37887  2.77519  2.98518  4.58477  3.61503
          0.02977  4.26679  4.17980  0.61958  0.77255  0.48576  0.95510
    291   2.10826  3.50625  2.83629  2.66460  3.99279  2.85114  3.80004  3.39402  2.65546  3.03781  3.87104  3.09737  3.86183  2.99021  3.05284  1.97502  2.68115  2.89565  5.31535  4.02078    330 s - - -
          2.68618  4.42225  2.77519  2.73123  3.46354  2.40513  3.72494  3.29354  2.67741  2.69355  4.24690  2.90347  2.73739  3.18146  2.89801  2.37887  2.77519  2.98518  4.58477  3.61503
          0.02124  4.25826  4.98061  0.61958  0.77255  0.49720  0.93709
    292   2.34906  4.54038  2.98932  3.03693  4.65704  0.84117  4.37119  4.09221  3.40031  3.78549  4.63806  3.34877  3.92404  3.63440  3.76333  2.70258  3.04490  3.53782  5.95533  4.71083    331 g - - -
          2.68618  4.42225  2.77519  2.73123  3.46354  2.40513  3.72494  3.29354  2.67741  2.69355  4.24690  2.90347  2.73739  3.18146  2.89801  2.37887  2.77519  2.98518  4.58477  3.61503
          0.02124  4.25826  4.98061  0.61958  0.77255  0.47868  0.96654
    293   2.96052  4.46324  4.99751  4.47149  3.69231  4.58476  5.10526  1.39089  4.37126  2.20712  3.22984  4.66049  4.86582  4.60356  4.54209  3.95171  3.42971  1.01920  5.59660  4.40645    332 v - - -
          2.68618  4.42225  2.77519  2.73123  3.46354  2.40513  3.72494  3.29354  2.67741  2.69355  4.24690  2.90347  2.73739  3.18146  2.89801  2.37887  2.77519  2.98518  4.58477  3.61503
          0.02106  4.26679  4.98914  0.61958  0.77255  0.48576  0.95510
    294   2.63356  4.72212  3.04000  2.20046  2.77904  3.48645  3.62690  3.33095  2.46739  2.96665  3.80216  3.04875  3.87660  2.34245  2.97826  2.60022  2.86501  2.65915  5.24294  3.67379    333 e - - -
          2.68618  4.42225  2.77519  2.73123  3.46354  2.40513  3.72494  3.29354  2.67741  2.69355  4.24690  2.90347  2.73739  3.18146  2.89801  2.37887  2.77519  2.98518  4.58477  3.61503
          0.02106  4.26679  4.98914  0.61958  0.77255  0.48576  0.95510
    295   2.71216  4.14303  4.30524  3.71623  1.89276  3.84785  4.14772  2.03085  3.57219  1.97840  3.00544  3.66161  4.20203  3.76717  3.50234  3.14570  2.94396  2.14064  4.73922  3.53761    334 f - - -
          2.68618  4.42225  2.77519  2.73123  3.46354  2.40513  3.72494  3.29354  2.67741  2.69355  4.24690  2.90347  2.73739  3.18146  2.89801  2.37887  2.77519  2.98518  4.58477  3.61503
          0.01422  4.25995        *  0.61958  0.77255  0.00000        *
//
