# Supplementary material for: Correction to: Identification of the meiotic toolkit in diatoms and exploration of meiosis-specific SPO11 and RAD51 homologs in the sexual species Pseudo-nitzschia multistriata and Seminavis robusta
Source: BMC Genomics. 2019 Jul 5;20:544. doi: 10.1186/s12864-019-5942-4 (PMC6610888; doi:10.1186/s12864-019-5942-4)
Supplement: Supplementary file 1 — HMM profiles used for Hmmsearch. (ZIP 1469 kb) [file 12864_2019_5942_MOESM1_ESM.zip › Additional file10/ZIP1_fungi_HMM]

HMMER3/f [3.1b2 | February 2015]
NAME  Zip1_fungi_aln
LENG  844
ALPH  amino
RF    no
MM    no
CONS  yes
CS    no
MAP   yes
DATE  Fri Sep  4 10:06:26 2015
NSEQ  25
EFFN  2.285767
CKSUM 3138097303
STATS LOCAL MSV      -12.7197  0.69604
STATS LOCAL VITERBI  -13.8742  0.69604
STATS LOCAL FORWARD   -6.5444  0.69604
HMM          A        C        D        E        F        G        H        I        K        L        M        N        P        Q        R        S        T        V        W        Y   
            m->m     m->i     m->d     i->m     i->i     d->m     d->d
  COMPO   2.71601  4.66535  2.83027  2.31542  3.56659  3.38003  3.75201  3.01940  2.29715  2.45685  3.79024  2.76454  3.75152  2.78324  2.89986  2.49662  2.82319  2.95051  5.36824  3.85495
          2.68618  4.42225  2.77519  2.73123  3.46354  2.40513  3.72494  3.29354  2.67741  2.69355  4.24690  2.90347  2.73739  3.18146  2.89801  2.37887  2.77519  2.98518  4.58477  3.61503
          0.06631  4.72086  2.89580  0.61958  0.77255  0.00000        *
      1   3.84921  5.29724  5.06376  4.79188  3.88162  4.54348  5.34524  3.16020  4.51747  2.40885  0.40429  4.95221  5.06281  4.86700  4.61302  4.24519  4.20054  3.25013  5.77147  4.59171      1 M - - -
          2.68618  4.42225  2.77519  2.73123  3.46354  2.40513  3.72494  3.29354  2.67741  2.69355  4.24690  2.90347  2.73739  3.18146  2.89801  2.37887  2.77519  2.98518  4.58477  3.61503
          0.01404  4.66859  5.39094  0.61958  0.77255  0.42629  1.05823
      2   2.79111  4.67889  4.01564  3.66655  4.37333  3.54152  4.62276  3.77403  3.58288  3.45926  3.02454  3.83879  4.24374  3.93967  3.86440  0.61295  3.24391  3.40943  5.83501  4.55428      2 S - - -
          2.68618  4.42225  2.77519  2.73123  3.46354  2.40513  3.72494  3.29354  2.67741  2.69355  4.24690  2.90347  2.73739  3.18146  2.89801  2.37887  2.77519  2.98518  4.58477  3.61503
          0.01332  4.72086  5.44321  0.61958  0.77255  0.48576  0.95510
      3   3.03990  5.12739  3.10508  3.05688  5.02604  3.54916  4.53182  4.69551  3.50744  4.28360  5.13808  0.59154  4.28125  3.76601  3.91630  2.48485  3.49367  4.11201  6.31499  4.92560      3 N - - -
          2.68618  4.42225  2.77519  2.73123  3.46354  2.40513  3.72494  3.29354  2.67741  2.69355  4.24690  2.90347  2.73739  3.18146  2.89801  2.37887  2.77519  2.98518  4.58477  3.61503
          0.01332  4.72086  5.44321  0.61958  0.77255  0.48576  0.95510
      4   4.23686  5.42867  5.49086  5.22355  0.49353  5.07826  4.35653  3.28240  5.02574  2.10375  3.89114  4.94273  5.35323  4.92564  4.97057  4.54128  4.47966  3.40952  4.45181  2.76742      4 F - - -
          2.68618  4.42225  2.77519  2.73123  3.46354  2.40513  3.72494  3.29354  2.67741  2.69355  4.24690  2.90347  2.73739  3.18146  2.89801  2.37887  2.77519  2.98518  4.58477  3.61503
          0.01332  4.72086  5.44321  0.61958  0.77255  0.48576  0.95510
      5   4.55063  5.71031  5.43756  5.36032  0.25491  4.89716  4.55296  4.07630  5.27599  3.26919  4.70185  5.09589  5.37811  5.22651  5.18653  4.72687  4.87179  4.11556  4.66656  2.97690      5 F - - -
          2.68618  4.42225  2.77519  2.73123  3.46354  2.40513  3.72494  3.29354  2.67741  2.69355  4.24690  2.90347  2.73739  3.18146  2.89801  2.37887  2.77519  2.98518  4.58477  3.61503
          0.01332  4.72086  5.44321  0.61958  0.77255  0.48576  0.95510
      6   3.82741  5.78240  4.44171  3.56926  5.41235  4.29641  4.09002  4.69661  1.93986  4.02659  4.94530  3.85836  4.63864  3.22545  0.53085  3.81255  3.93189  4.40117  5.94931  4.90690      6 R - - -
          2.68618  4.42225  2.77519  2.73123  3.46354  2.40513  3.72494  3.29354  2.67741  2.69355  4.24690  2.90347  2.73739  3.18146  2.89801  2.37887  2.77519  2.98518  4.58477  3.61503
          0.01332  4.72086  5.44321  0.61958  0.77255  0.48576  0.95510
      7   4.16694  6.18856  0.22057  3.27082  5.74408  4.10817  4.99556  5.58462  4.27159  5.04246  6.10657  3.84690  4.81246  4.28116  4.84392  4.08019  4.54029  5.15000  6.69651  5.56931      7 D - - -
          2.68618  4.42225  2.77519  2.73123  3.46354  2.40513  3.72494  3.29354  2.67741  2.69355  4.24690  2.90347  2.73739  3.18146  2.89801  2.37887  2.77519  2.98518  4.58477  3.61503
          0.01332  4.72086  5.44321  0.61958  0.77255  0.48576  0.95510
      8   2.79220  4.89122  3.33346  3.03163  4.82608  3.47148  4.31388  4.28919  3.18355  3.88477  4.67972  1.27746  4.12332  3.49271  3.60993  1.46870  2.37512  3.76136  6.06676  4.75255      8 n - - -
          2.68619  4.42226  2.77521  2.73125  3.46355  2.40514  3.72496  3.29313  2.67742  2.69356  4.24691  2.90348  2.73741  3.18148  2.89802  2.37888  2.77521  2.98520  4.58478  3.61504
          0.06631  2.81614  5.44321  0.35334  1.21179  0.48576  0.95510
      9   2.54551  5.10948  3.12145  2.64763  4.51681  3.57937  3.89241  3.95695  2.34110  3.28991  4.30708  2.31140  4.03440  3.02676  3.09948  1.28935  3.09788  3.56951  5.70608  4.35234     10 s - - -
          2.68618  4.42225  2.77519  2.73123  3.46354  2.40513  3.72494  3.29354  2.67741  2.69355  4.24690  2.90347  2.73739  3.18146  2.89801  2.37887  2.77519  2.98518  4.58477  3.61503
          0.01332  4.72086  5.44321  0.61958  0.77255  0.48576  0.95510
     10   3.16005  4.51854  4.96633  4.37028  3.38501  4.36625  4.69529  1.49398  4.19580  1.31056  2.30922  4.46973  4.66845  4.32329  3.27902  3.68536  3.38811  2.22341  5.14258  4.01200     11 l - - -
          2.68618  4.42225  2.77519  2.73123  3.46354  2.40513  3.72494  3.29354  2.67741  2.69355  4.24690  2.90347  2.73739  3.18146  2.89801  2.37887  2.77519  2.98518  4.58477  3.61503
          0.01332  4.72086  5.44321  0.61958  0.77255  0.48576  0.95510
     11   2.07909  4.58659  4.03494  3.64546  4.70581  0.89377  4.65817  4.12451  3.65193  3.80124  4.61492  3.77545  2.93949  3.92565  3.97699  2.39686  3.12563  2.82053  6.05147  4.84788     12 g - - -
          2.68618  4.42225  2.77519  2.73123  3.46354  2.40513  3.72494  3.29354  2.67741  2.69355  4.24690  2.90347  2.73739  3.18146  2.89801  2.37887  2.77519  2.98518  4.58477  3.61503
          0.01332  4.72086  5.44321  0.61958  0.77255  0.48576  0.95510
     12   4.55063  5.71031  5.43756  5.36032  0.25491  4.89716  4.55296  4.07630  5.27599  3.26919  4.70185  5.09589  5.37811  5.22651  5.18653  4.72687  4.87179  4.11556  4.66656  2.97690     13 F - - -
          2.68618  4.42225  2.77519  2.73123  3.46354  2.40513  3.72494  3.29354  2.67741  2.69355  4.24690  2.90347  2.73739  3.18146  2.89801  2.37887  2.77519  2.98518  4.58477  3.61503
          0.01332  4.72086  5.44321  0.61958  0.77255  0.48576  0.95510
     13   4.04881  5.85822  4.27667  3.81949  5.46296  4.34011  4.58445  4.98531  0.28847  4.38606  5.36742  4.17586  4.83355  3.77495  3.01995  4.07644  4.26692  4.66910  6.20054  5.19219     14 K - - -
          2.68618  4.42225  2.77519  2.73123  3.46354  2.40513  3.72494  3.29354  2.67741  2.69355  4.24690  2.90347  2.73739  3.18146  2.89801  2.37887  2.77519  2.98518  4.58477  3.61503
          0.01332  4.72086  5.44321  0.61958  0.77255  0.48576  0.95510
     14   2.48088  4.85578  3.43710  3.31549  4.98195  3.47707  4.63075  4.45182  3.58556  4.10242  4.93781  2.72781  0.67636  3.87495  3.93807  2.98892  3.33195  3.87430  6.27598  5.00496     15 P - - -
          2.68618  4.42225  2.77519  2.73123  3.46354  2.40513  3.72494  3.29354  2.67741  2.69355  4.24690  2.90347  2.73739  3.18146  2.89801  2.37887  2.77519  2.98518  4.58477  3.61503
          0.01332  4.72086  5.44321  0.61958  0.77255  0.48576  0.95510
     15   4.26030  5.88211  4.85066  4.26953  5.47846  4.47597  4.82568  5.16148  3.07938  4.51757  5.55057  4.53685  4.98950  4.05701  0.22616  4.34387  4.50217  4.85770  6.24293  5.29936     16 R - - -
          2.68618  4.42225  2.77519  2.73123  3.46354  2.40513  3.72494  3.29354  2.67741  2.69355  4.24690  2.90347  2.73739  3.18146  2.89801  2.37887  2.77519  2.98518  4.58477  3.61503
          0.01332  4.72086  5.44321  0.61958  0.77255  0.48576  0.95510
     16   2.79124  5.19077  3.06524  2.52326  4.50701  3.57013  3.39331  3.96371  2.51343  3.48743  4.25414  2.75794  2.76827  2.69917  2.70883  1.57564  2.57507  3.56913  5.65500  4.27397     17 s - - -
          2.68619  4.42226  2.77520  2.73124  3.46355  2.40514  3.72495  3.29355  2.67742  2.69356  4.24691  2.90328  2.73740  3.18147  2.89802  2.37888  2.77520  2.98519  4.58478  3.61504
          0.04844  3.14745  5.44321  0.41159  1.08647  0.48576  0.95510
     17   3.74978  5.63572  3.60969  3.61017  5.17526  4.03252  5.00926  5.16995  4.05047  4.71286  5.72098  0.26748  4.74523  4.35002  4.37970  3.82227  4.19231  4.68837  6.35211  5.11360     19 N - - -
          2.68618  4.42225  2.77519  2.73123  3.46354  2.40513  3.72494  3.29354  2.67741  2.69355  4.24690  2.90347  2.73739  3.18146  2.89801  2.37887  2.77519  2.98518  4.58477  3.61503
          0.01332  4.72086  5.44321  0.61958  0.77255  0.48576  0.95510
     18   3.64215  4.86854  5.64568  5.21201  4.08632  5.15878  5.95405  0.55327  5.11970  2.47555  3.83619  5.36669  5.42415  5.36896  5.27641  4.61832  3.91758  1.67028  6.24290  5.03425     20 I - - -
          2.68618  4.42225  2.77519  2.73123  3.46354  2.40513  3.72494  3.29354  2.67741  2.69355  4.24690  2.90347  2.73739  3.18146  2.89801  2.37887  2.77519  2.98518  4.58477  3.61503
          0.01332  4.72086  5.44321  0.61958  0.77255  0.48576  0.95510
     19   4.55063  5.71031  5.43756  5.36032  0.25491  4.89716  4.55296  4.07630  5.27599  3.26919  4.70185  5.09589  5.37811  5.22651  5.18653  4.72687  4.87179  4.11556  4.66656  2.97690     21 F - - -
          2.68618  4.42225  2.77519  2.73123  3.46354  2.40513  3.72494  3.29354  2.67741  2.69355  4.24690  2.90347  2.73739  3.18146  2.89801  2.37887  2.77519  2.98518  4.58477  3.61503
          0.01332  4.72086  5.44321  0.61958  0.77255  0.48576  0.95510
     20   2.29282  4.80687  3.37576  2.85482  4.18983  3.58862  3.99152  3.58172  2.83184  2.71821  4.06909  3.31292  4.06193  2.73441  3.25409  1.25108  2.69714  3.25805  5.51033  4.21743     22 s - - -
          2.68618  4.42225  2.77519  2.73123  3.46354  2.40513  3.72494  3.29354  2.67741  2.69355  4.24690  2.90347  2.73739  3.18146  2.89801  2.37887  2.77519  2.98518  4.58477  3.61503
          0.01332  4.72086  5.44321  0.61958  0.77255  0.48576  0.95510
     21   3.50017  5.67601  3.81265  3.16389  5.21528  4.06771  3.97830  4.54260  0.68091  3.91348  4.77397  2.81590  4.43330  3.10244  2.16019  3.46600  3.65159  4.20036  5.90048  4.74959     23 K - - -
          2.68618  4.42225  2.77519  2.73123  3.46354  2.40513  3.72494  3.29354  2.67741  2.69355  4.24690  2.90347  2.73739  3.18146  2.89801  2.37887  2.77519  2.98518  4.58477  3.61503
          0.06631  4.72086  2.89580  0.61958  0.77255  0.48576  0.95510
     22   4.03923  5.24586  5.87057  5.28894  2.68165  5.39237  5.57122  2.61342  5.15133  0.52486  2.21481  5.51272  5.37329  4.97871  5.08867  4.78465  4.23089  2.93429  5.53314  4.52694     24 L - - -
          2.68618  4.42225  2.77519  2.73123  3.46354  2.40513  3.72494  3.29354  2.67741  2.69355  4.24690  2.90347  2.73739  3.18146  2.89801  2.37887  2.77519  2.98518  4.58477  3.61503
          0.01404  4.66859  5.39094  0.61958  0.77255  0.42629  1.05823
     23   3.55536  5.65004  4.06986  3.29882  5.23354  4.13055  3.99407  4.52990  1.74848  3.90248  4.77630  3.65814  4.48106  3.12097  0.74949  2.88531  3.69771  4.20244  5.88547  4.77324     25 r - - -
          2.68618  4.42225  2.77519  2.73123  3.46354  2.40513  3.72494  3.29354  2.67741  2.69355  4.24690  2.90347  2.73739  3.18146  2.89801  2.37887  2.77519  2.98518  4.58477  3.61503
          0.01332  4.72086  5.44321  0.61958  0.77255  0.48576  0.95510
     24   2.77488  4.54909  3.57149  3.00776  3.69591  3.28849  3.97944  3.06138  2.96911  2.30882  3.65100  2.79005  4.11379  2.89680  3.34269  2.44857  2.61181  1.75290  5.12503  3.27382     26 v - - -
          2.68618  4.42225  2.77519  2.73123  3.46354  2.40513  3.72494  3.29354  2.67741  2.69355  4.24690  2.90347  2.73739  3.18146  2.89801  2.37887  2.77519  2.98518  4.58477  3.61503
          0.01332  4.72086  5.44321  0.61958  0.77255  0.48576  0.95510
     25   2.93012  5.32996  3.22217  2.46323  4.69333  3.28541  3.80057  4.13277  1.43355  3.60970  4.38391  3.15905  3.32657  2.90930  1.76978  2.90312  3.14638  3.29887  5.72499  4.38612     27 k - - -
          2.68618  4.42225  2.77519  2.73123  3.46354  2.40513  3.72494  3.29354  2.67741  2.69355  4.24690  2.90347  2.73739  3.18146  2.89801  2.37887  2.77519  2.98518  4.58477  3.61503
          0.01332  4.72086  5.44321  0.61958  0.77255  0.48576  0.95510
     26   3.02636  5.58048  1.72743  1.41213  4.90508  3.58574  3.92212  4.40557  2.02810  3.87628  4.64635  3.04275  4.08173  3.04328  3.27497  2.95435  2.76074  3.96348  6.01046  4.56153     28 e - - -
          2.68618  4.42225  2.77519  2.73123  3.46354  2.40513  3.72494  3.29354  2.67741  2.69355  4.24690  2.90347  2.73739  3.18146  2.89801  2.37887  2.77519  2.98518  4.58477  3.61503
          0.04844  4.72086  3.26023  0.61958  0.77255  0.48576  0.95510
     27   2.64657  4.02228  2.49183  2.39538  4.35430  3.56405  3.76120  3.79334  2.53207  2.97248  4.13987  2.87767  2.71653  2.64563  3.00922  2.23163  2.74813  2.64880  5.55727  4.19342     29 s - - -
          2.68618  4.42225  2.77519  2.73123  3.46354  2.40513  3.72494  3.29354  2.67741  2.69355  4.24690  2.90347  2.73739  3.18146  2.89801  2.37887  2.77519  2.98518  4.58477  3.61503
          0.01379  4.68621  5.40856  0.61958  0.77255  0.55588  0.85230
     28   2.75896  5.15435  2.90023  1.86539  4.45493  2.80895  3.74429  3.46318  2.50016  2.94424  4.20803  2.76395  3.05268  2.85767  2.98419  2.23404  2.80481  3.20520  5.61576  4.23363     30 e - - -
          2.68618  4.42225  2.77519  2.73123  3.46354  2.40513  3.72494  3.29354  2.67741  2.69355  4.24690  2.90347  2.73739  3.18146  2.89801  2.37887  2.77519  2.98518  4.58477  3.61503
          0.01379  4.68621  5.40856  0.61958  0.77255  0.55588  0.85230
     29   2.63260  5.28945  2.66105  1.96852  4.63042  3.53570  3.32871  4.11589  2.14684  3.59278  4.33256  2.78556  3.60760  2.59181  2.97500  1.83792  3.01345  3.67816  5.72309  4.31056     31 s - - -
          2.68618  4.42225  2.77519  2.73123  3.46354  2.40513  3.72494  3.29354  2.67741  2.69355  4.24690  2.90347  2.73739  3.18146  2.89801  2.37887  2.77519  2.98518  4.58477  3.61503
          0.01379  4.68621  5.40856  0.61958  0.77255  0.44428  1.02522
     30   2.39351  5.29703  2.59475  1.81606  4.63438  3.32355  3.36949  4.11765  2.50161  3.59934  4.34198  3.01823  3.95467  2.26278  2.99682  2.09487  2.79927  3.68397  5.73373  4.32262     32 e - - -
          2.68618  4.42225  2.77519  2.73123  3.46354  2.40513  3.72494  3.29354  2.67741  2.69355  4.24690  2.90347  2.73739  3.18146  2.89801  2.37887  2.77519  2.98518  4.58477  3.61503
          0.01332  4.72086  5.44321  0.61958  0.77255  0.48576  0.95510
     31   2.62006  5.25979  2.33483  2.47106  4.59526  3.04669  3.34389  3.56296  2.35239  3.56104  4.30328  2.27471  3.39153  2.64089  2.96732  2.27767  2.55797  3.64533  5.69831  4.29284     33 n - - -
          2.68618  4.42225  2.77519  2.73123  3.46354  2.40513  3.72494  3.29354  2.67741  2.69355  4.24690  2.90347  2.73739  3.18146  2.89801  2.37887  2.77519  2.98518  4.58477  3.61503
          0.01332  4.72086  5.44321  0.61958  0.77255  0.48576  0.95510
     32   2.77218  5.17548  2.51792  1.79125  4.47848  2.98448  3.75539  3.93573  2.51021  3.13650  4.22821  3.04743  3.63021  2.86765  2.99507  2.33236  2.57525  2.85968  5.63485  3.67209     34 e - - -
          2.68618  4.42225  2.77519  2.73123  3.46354  2.40513  3.72494  3.29354  2.67741  2.69355  4.24690  2.90347  2.73739  3.18146  2.89801  2.37887  2.77519  2.98518  4.58477  3.61503
          0.01332  4.72086  5.44321  0.61958  0.77255  0.48576  0.95510
     33   2.12937  5.22722  2.31626  2.35747  4.54628  3.55452  3.74980  4.01514  2.49830  2.96786  4.27544  2.39174  3.95112  2.52083  2.98744  2.29652  3.00983  3.60396  5.67548  3.44062     35 a - - -
          2.68618  4.42225  2.77519  2.73123  3.46354  2.40513  3.72494  3.29354  2.67741  2.69355  4.24690  2.90347  2.73739  3.18146  2.89801  2.37887  2.77519  2.98518  4.58477  3.61503
          0.01332  4.72086  5.44321  0.61958  0.77255  0.48576  0.95510
     34   2.85940  5.34096  2.38967  2.16065  4.66606  3.56314  3.81028  4.14504  2.58694  3.13563  4.39827  1.68199  3.99559  2.92092  3.08859  2.10286  2.83931  3.72300  5.78839  4.37525     36 n - - -
          2.68618  4.42225  2.77519  2.73123  3.46354  2.40513  3.72494  3.29354  2.67741  2.69355  4.24690  2.90347  2.73739  3.18146  2.89801  2.37887  2.77519  2.98518  4.58477  3.61503
          0.01332  4.72086  5.44321  0.61958  0.77255  0.48576  0.95510
     35   2.79880  5.17505  3.03891  2.38289  3.69074  2.96348  3.78819  3.93201  2.55626  3.46998  4.24451  1.91635  3.97729  2.69557  3.04001  1.78585  2.87780  3.54740  5.65153  4.27147     37 s - - -
          2.68618  4.42225  2.77519  2.73123  3.46354  2.40513  3.72494  3.29354  2.67741  2.69355  4.24690  2.90347  2.73739  3.18146  2.89801  2.37887  2.77519  2.98518  4.58477  3.61503
          0.44367  4.72086  1.05150  0.61958  0.77255  0.48576  0.95510
     36   2.69550  5.13096  2.21709  1.86223  4.43944  3.02382  3.65833  3.34352  2.43644  3.42236  4.19001  2.44709  3.84462  2.77386  2.93228  2.66575  2.93245  3.21380  5.58774  4.18820     38 e - - -
          2.68618  4.42225  2.77519  2.73123  3.46354  2.40513  3.72494  3.29354  2.67741  2.69355  4.24690  2.90347  2.73739  3.18146  2.89801  2.37887  2.77519  2.98518  4.58477  3.61503
          0.02041  4.29761  5.01996  0.61958  0.77255  1.03738  0.43755
     37   2.64542  4.53995  3.27501  2.73361  3.72323  2.99913  3.79699  2.39982  2.70154  2.77593  3.64866  2.52713  3.94208  2.53439  3.10322  2.78604  2.88271  2.25962  5.11248  3.84425     39 v - - -
          2.68618  4.42225  2.77519  2.73123  3.46354  2.40513  3.72494  3.29354  2.67741  2.69355  4.24690  2.90347  2.73739  3.18146  2.89801  2.37887  2.77519  2.98518  4.58477  3.61503
          0.02041  4.29761  5.01996  0.61958  0.77255  1.03738  0.43755
     38   2.72728  5.18702  2.46063  1.80651  4.50228  3.00979  3.67769  3.97603  2.46973  3.05651  4.25150  2.48647  3.85563  2.79468  2.97295  2.16584  2.96802  3.56475  5.64255  4.23212     40 e - - -
          2.68618  4.42225  2.77519  2.73123  3.46354  2.40513  3.72494  3.29354  2.67741  2.69355  4.24690  2.90347  2.73739  3.18146  2.89801  2.37887  2.77519  2.98518  4.58477  3.61503
          0.02041  4.29761  5.01996  0.61958  0.77255  1.03738  0.43755
     39   2.64630  4.91334  2.99351  1.98874  4.17310  3.06585  3.65878  3.20655  2.21867  2.66645  3.97999  2.80888  3.50856  2.79525  2.90452  2.66194  2.61388  3.25718  5.40185  4.05189     41 e - - -
          2.68618  4.42225  2.77519  2.73123  3.46354  2.40513  3.72494  3.29354  2.67741  2.69355  4.24690  2.90347  2.73739  3.18146  2.89801  2.37887  2.77519  2.98518  4.58477  3.61503
          0.02041  4.29761  5.01996  0.61958  0.77255  1.03738  0.43755
     40   2.40420  4.90120  2.97759  2.29873  4.21031  3.43399  3.68632  3.64062  2.47447  3.00880  4.01842  2.64180  3.11432  2.82462  2.94366  1.94680  2.63022  3.28549  5.43862  4.08774     42 s - - -
          2.68618  4.42225  2.77519  2.73123  3.46354  2.40513  3.72494  3.29354  2.67741  2.69355  4.24690  2.90347  2.73739  3.18146  2.89801  2.37887  2.77519  2.98518  4.58477  3.61503
          0.02041  4.29761  5.01996  0.61958  0.77255  1.03738  0.43755
     41   2.64065  4.64342  3.17810  2.21509  3.83604  2.75641  3.73908  2.88485  2.37759  2.46768  3.73152  3.11126  3.90638  2.94217  3.02784  2.60171  2.87256  2.53189  5.18446  3.89411     43 e - - -
          2.68618  4.42225  2.77519  2.73123  3.46354  2.40513  3.72494  3.29354  2.67741  2.69355  4.24690  2.90347  2.73739  3.18146  2.89801  2.37887  2.77519  2.98518  4.58477  3.61503
          0.02041  4.29761  5.01996  0.61958  0.77255  1.03738  0.43755
     42   2.64402  5.03744  2.66453  2.13002  4.33751  3.43400  3.62704  3.79198  2.19976  3.32276  3.52227  2.64424  3.82736  2.74082  2.59932  2.62991  2.46586  2.91886  5.49757  4.11668     44 e - - -
          2.68618  4.42225  2.77519  2.73123  3.46354  2.40513  3.72494  3.29354  2.67741  2.69355  4.24690  2.90347  2.73739  3.18146  2.89801  2.37887  2.77519  2.98518  4.58477  3.61503
          0.02041  4.29761  5.01996  0.61958  0.77255  0.79640  0.59956
     43   2.27262  3.45307  2.72319  2.06430  4.32564  2.76237  3.67414  3.77262  2.26211  3.31970  4.09725  2.96753  3.86593  2.79482  2.92123  2.55672  2.62213  3.39644  5.50925  4.13638     45 e - - -
          2.68618  4.42225  2.77519  2.73123  3.46354  2.40513  3.72494  3.29354  2.67741  2.69355  4.24690  2.90347  2.73739  3.18146  2.89801  2.37887  2.77519  2.98518  4.58477  3.61503
          0.01821  4.41095  5.13330  0.61958  0.77255  0.83723  0.56723
     44   2.43365  5.11580  2.17055  2.27689  4.42393  2.85475  3.67276  3.88502  2.42768  2.71544  4.16838  2.95485  3.87135  2.52947  2.69303  2.67595  2.72783  3.48679  5.57145  4.18258     46 d - - -
          2.68618  4.42225  2.77519  2.73123  3.46354  2.40513  3.72494  3.29354  2.67741  2.69355  4.24690  2.90347  2.73739  3.18146  2.89801  2.37887  2.77519  2.98518  4.58477  3.61503
          0.01749  4.45089  5.17324  0.61958  0.77255  0.89433  0.52574
     45   2.76952  3.52726  2.67934  1.27433  4.43250  3.46556  3.79362  3.87259  2.60876  3.43956  4.23691  3.00726  3.93386  2.93210  3.09394  2.41784  3.02913  3.49379  5.63986  4.26379     47 e - - -
          2.68618  4.42225  2.77519  2.73123  3.46354  2.40513  3.72494  3.29354  2.67741  2.69355  4.24690  2.90347  2.73739  3.18146  2.89801  2.37887  2.77519  2.98518  4.58477  3.61503
          0.01749  4.45089  5.17324  0.61958  0.77255  0.51371  0.91198
     46   2.31209  3.65725  2.76682  2.08584  4.32000  2.75643  3.74094  3.24233  2.51442  3.32198  4.10953  2.79752  3.93308  2.86864  2.99068  2.16325  2.96553  3.18185  5.52796  4.16637     48 e - - -
          2.68618  4.42225  2.77519  2.73123  3.46354  2.40513  3.72494  3.29354  2.67741  2.69355  4.24690  2.90347  2.73739  3.18146  2.89801  2.37887  2.77519  2.98518  4.58477  3.61503
          0.01486  4.61217  5.33451  0.61958  0.77255  0.68436  0.70201
     47   3.08602  5.64732  1.17319  2.42159  4.97659  2.50645  3.96592  4.48753  2.50335  3.96412  4.75858  2.34564  4.08733  3.10354  3.42941  2.65494  3.35326  4.04305  6.11001  4.63545     49 d - - -
          2.68618  4.42225  2.77519  2.73123  3.46354  2.40513  3.72494  3.29354  2.67741  2.69355  4.24690  2.90347  2.73739  3.18146  2.89801  2.37887  2.77519  2.98518  4.58477  3.61503
          0.01486  4.61217  5.33451  0.61958  0.77255  0.37902  1.15370
     48   2.25346  4.60175  4.05509  3.70665  4.93283  2.71169  4.75091  4.38821  3.73741  4.03771  4.82029  3.80065  3.47221  4.00299  4.06016  0.69239  2.56076  3.73404  6.24049  5.04545     50 S - - -
          2.68618  4.42225  2.77519  2.73123  3.46354  2.40513  3.72494  3.29354  2.67741  2.69355  4.24690  2.90347  2.73739  3.18146  2.89801  2.37887  2.77519  2.98518  4.58477  3.61503
          0.01332  4.72086  5.44321  0.61958  0.77255  0.48576  0.95510
     49   2.78367  4.80959  3.48153  3.28730  4.96730  3.44028  4.56678  4.45457  3.50142  4.07860  4.88288  2.39448  4.17360  3.78839  3.87708  0.66520  2.95922  3.84819  6.24399  4.96491     51 S - - -
          2.68618  4.42225  2.77519  2.73123  3.46354  2.40513  3.72494  3.29354  2.67741  2.69355  4.24690  2.90347  2.73739  3.18146  2.89801  2.37887  2.77519  2.98518  4.58477  3.61503
          0.01332  4.72086  5.44321  0.61958  0.77255  0.48576  0.95510
     50   2.91053  4.31132  4.64482  4.05126  3.36613  3.12425  4.40792  1.59611  3.88707  1.52988  2.38950  4.15649  4.42599  4.06012  3.98085  3.38041  2.75309  2.38596  4.95803  3.78563     52 l - - -
          2.68618  4.42225  2.77519  2.73123  3.46354  2.40513  3.72494  3.29354  2.67741  2.69355  4.24690  2.90347  2.73739  3.18146  2.89801  2.37887  2.77519  2.98518  4.58477  3.61503
          0.09633  4.72086  2.48983  0.61958  0.77255  0.48576  0.95510
     51   2.42921  4.26224  4.14347  2.73897  3.37313  3.85765  4.15754  2.18447  3.45510  2.15607  2.22409  3.80412  4.22708  3.69031  3.66475  2.76507  2.99719  1.92943  4.88351  3.68739     53 v - - -
          2.68618  4.42225  2.77519  2.73123  3.46354  2.40513  3.72494  3.29354  2.67741  2.69355  4.24690  2.90347  2.73739  3.18146  2.89801  2.37887  2.77519  2.98518  4.58477  3.61503
          0.01447  4.63900  5.36135  0.61958  0.77255  0.64076  0.74844
     52   2.75865  5.25069  1.95822  2.11130  4.58562  2.80662  3.31342  4.06626  2.46369  3.55157  3.42343  2.55577  3.92149  2.82029  2.67779  2.53718  2.99094  3.63610  5.68851  4.28067     54 d - - -
          2.68618  4.42225  2.77519  2.73123  3.46354  2.40513  3.72494  3.29354  2.67741  2.69355  4.24690  2.90347  2.73739  3.18146  2.89801  2.37887  2.77519  2.98518  4.58477  3.61503
          0.05490  4.63900  3.12924  0.61958  0.77255  0.39977  1.11009
     53   2.82707  5.32843  1.92196  1.88233  4.65849  3.54358  3.77544  4.14278  2.54078  3.62750  4.37728  2.26613  3.96715  2.67125  3.04135  2.32467  3.06305  3.71205  3.87318  4.34986     55 e - - -
          2.68618  4.42225  2.77519  2.73123  3.46354  2.40513  3.72494  3.29354  2.67741  2.69355  4.24690  2.90347  2.73739  3.18146  2.89801  2.37887  2.77519  2.98518  4.58477  3.61503
          0.01382  4.68421  5.40656  0.61958  0.77255  0.55972  0.84716
     54   2.75954  5.11604  2.45174  2.31043  4.40208  3.55713  2.88460  2.80132  2.51739  2.68233  4.17298  2.71821  2.87331  2.87328  2.99802  2.53116  2.72629  3.47458  5.58575  4.21317     56 e - - -
          2.68618  4.42225  2.77519  2.73123  3.46354  2.40513  3.72494  3.29354  2.67741  2.69355  4.24690  2.90347  2.73739  3.18146  2.89801  2.37887  2.77519  2.98518  4.58477  3.61503
          0.01382  4.68421  5.40656  0.61958  0.77255  0.55972  0.84716
     55   2.52511  4.27251  4.13464  3.55557  1.98886  3.01995  4.14579  2.72610  3.44982  1.69008  3.38762  3.18000  4.22457  3.68480  3.65948  3.13345  2.83145  2.52866  4.86896  3.04875     57 l - - -
          2.68618  4.42225  2.77519  2.73123  3.46354  2.40513  3.72494  3.29354  2.67741  2.69355  4.24690  2.90347  2.73739  3.18146  2.89801  2.37887  2.77519  2.98518  4.58477  3.61503
          0.01382  4.68421  5.40656  0.61958  0.77255  0.44215  1.02906
     56   2.61236  4.20518  4.61857  4.01476  1.47268  3.96310  4.28352  2.34128  3.83306  2.20002  2.72802  4.07271  4.32484  3.99020  3.89478  2.98783  3.04044  2.23133  4.81610  3.10341     58 f - - -
          2.68618  4.42225  2.77519  2.73123  3.46354  2.40513  3.72494  3.29354  2.67741  2.69355  4.24690  2.90347  2.73739  3.18146  2.89801  2.37887  2.77519  2.98518  4.58477  3.61503
          0.11232  4.72086  2.32960  0.61958  0.77255  0.48576  0.95510
     57   2.51646  5.18358  2.72386  2.32573  4.50273  3.52062  3.31611  3.97066  2.05320  2.52102  3.58863  2.72076  3.91368  2.37387  2.94342  2.56042  2.76727  3.56023  5.63193  4.23739     59 k - - -
          2.68618  4.42225  2.77519  2.73123  3.46354  2.40513  3.72494  3.29354  2.67741  2.69355  4.24690  2.90347  2.73739  3.18146  2.89801  2.37887  2.77519  2.98518  4.58477  3.61503
          0.01470  4.62324  5.34559  0.61958  0.77255  0.66674  0.72027
     58   2.76572  5.25658  3.01375  2.16450  4.60334  3.18094  3.33077  4.08067  1.98891  3.55622  4.29941  2.61170  3.92603  2.41106  2.19014  2.72959  2.50676  3.64870  5.68221  4.28411     60 k - - -
          2.68618  4.42225  2.77519  2.73123  3.46354  2.40513  3.72494  3.29354  2.67741  2.69355  4.24690  2.90347  2.73739  3.18146  2.89801  2.37887  2.77519  2.98518  4.58477  3.61503
          0.01470  4.62324  5.34559  0.61958  0.77255  0.53056  0.88740
     59   2.78643  5.17084  3.00652  2.36094  4.55230  2.47307  3.80643  4.01557  2.57906  3.53983  4.30651  2.18801  2.71908  2.92355  3.06637  2.21833  2.25987  3.60343  5.70744  4.32007     61 n - - -
          2.68618  4.42225  2.77519  2.73123  3.46354  2.40513  3.72494  3.29354  2.67741  2.69355  4.24690  2.90347  2.73739  3.18146  2.89801  2.37887  2.77519  2.98518  4.58477  3.61503
          0.01404  4.66859  5.39094  0.61958  0.77255  0.58889  0.80955
     60   2.53872  5.28863  2.16922  2.11313  4.63028  3.53007  3.09069  4.11631  2.22530  3.59207  4.33175  2.17673  3.93449  2.83192  2.69251  2.51999  3.01067  3.67774  5.72151  4.30837     62 e - - -
          2.68618  4.42225  2.77519  2.73123  3.46354  2.40513  3.72494  3.29354  2.67741  2.69355  4.24690  2.90347  2.73739  3.18146  2.89801  2.37887  2.77519  2.98518  4.58477  3.61503
          0.01404  4.66859  5.39094  0.61958  0.77255  0.58889  0.80955
     61   2.61649  5.27926  2.23905  2.33212  4.62164  2.74060  3.72665  4.10716  1.98594  3.58305  4.32183  2.54151  3.93005  2.65480  2.64660  2.37156  3.00229  3.66869  5.71229  4.30037     63 k - - -
          2.68618  4.42225  2.77519  2.73123  3.46354  2.40513  3.72494  3.29354  2.67741  2.69355  4.24690  2.90347  2.73739  3.18146  2.89801  2.37887  2.77519  2.98518  4.58477  3.61503
          0.01404  4.66859  5.39094  0.61958  0.77255  0.58889  0.80955
     62   2.75299  5.21131  2.54200  2.35808  4.53493  3.19948  3.21279  3.56397  2.29741  3.50738  4.25785  3.00980  3.92733  2.48836  2.95679  2.05370  2.25549  3.26929  5.65700  4.25924     64 s - - -
          2.68618  4.42225  2.77519  2.73123  3.46354  2.40513  3.72494  3.29354  2.67741  2.69355  4.24690  2.90347  2.73739  3.18146  2.89801  2.37887  2.77519  2.98518  4.58477  3.61503
          0.01404  4.66859  5.39094  0.61958  0.77255  0.58889  0.80955
     63   2.75256  4.88500  2.85267  2.19019  4.10488  3.59972  3.80879  3.06436  2.62936  2.63118  3.01825  2.71461  3.98863  2.97511  3.08426  2.07555  2.77515  2.77061  5.40123  4.08169     65 s - - -
          2.68618  4.42225  2.77519  2.73123  3.46354  2.40513  3.72494  3.29354  2.67741  2.69355  4.24690  2.90347  2.73739  3.18146  2.89801  2.37887  2.77519  2.98518  4.58477  3.61503
          0.01404  4.66859  5.39094  0.61958  0.77255  0.58889  0.80955
     64   2.75417  5.24874  2.34715  2.16099  4.58670  3.19413  3.23500  3.62280  2.00815  3.55095  4.29145  2.42435  3.92253  2.81635  2.94765  2.56162  2.62083  3.63559  5.68550  3.64747     66 k - - -
          2.68618  4.42225  2.77519  2.73123  3.46354  2.40513  3.72494  3.29354  2.67741  2.69355  4.24690  2.90347  2.73739  3.18146  2.89801  2.37887  2.77519  2.98518  4.58477  3.61503
          0.01404  4.66859  5.39094  0.61958  0.77255  0.58889  0.80955
     65   2.75296  4.64881  3.40143  2.70493  3.37434  2.77159  2.96163  2.67251  2.81423  2.52446  3.19932  3.30451  3.28262  2.70688  3.22468  2.47192  2.62686  2.93993  5.20540  3.43627     67 s - - -
          2.68618  4.42225  2.77519  2.73123  3.46354  2.40513  3.72494  3.29354  2.67741  2.69355  4.24690  2.90347  2.73739  3.18146  2.89801  2.37887  2.77519  2.98518  4.58477  3.61503
          0.13064  4.66859  2.17964  0.61958  0.77255  0.42629  1.05823
     66   2.47828  5.16457  3.01587  2.46560  4.48262  3.07309  3.31167  3.94541  2.46303  3.46055  4.21999  2.68182  3.91804  2.48081  2.58535  1.91119  2.41440  3.54224  5.62144  4.23280     68 s - - -
          2.68618  4.42225  2.77519  2.73123  3.46354  2.40513  3.72494  3.29354  2.67741  2.69355  4.24690  2.90347  2.73739  3.18146  2.89801  2.37887  2.77519  2.98518  4.58477  3.61503
          0.01486  4.61217  5.33451  0.61958  0.77255  0.68436  0.70201
     67   2.73787  5.22481  2.70569  2.04361  4.55933  3.17624  3.70230  4.03844  2.24817  3.52563  4.26872  2.52953  3.50806  2.57562  2.93473  2.33394  2.57023  2.81261  5.66370  4.25824     69 e - - -
          2.68618  4.42225  2.77519  2.73123  3.46354  2.40513  3.72494  3.29354  2.67741  2.69355  4.24690  2.90347  2.73739  3.18146  2.89801  2.37887  2.77519  2.98518  4.58477  3.61503
          0.06585  4.61217  2.92245  0.61958  0.77255  0.68436  0.70201
     68   2.55246  4.17805  4.25427  3.66437  2.96116  3.83632  4.14519  2.00252  3.00713  2.04803  2.88069  3.84445  4.20435  3.74245  3.69133  2.83783  2.22660  2.10825  4.79558  3.60655     70 i - - -
          2.68618  4.42225  2.77519  2.73123  3.46354  2.40513  3.72494  3.29354  2.67741  2.69355  4.24690  2.90347  2.73739  3.18146  2.89801  2.37887  2.77519  2.98518  4.58477  3.61503
          0.12603  4.56195  2.22587  0.61958  0.77255  0.75839  0.63191
     69   2.68071  3.47149  4.19979  3.61128  2.83691  3.79270  4.10447  2.11378  3.48319  2.18854  3.26046  3.29089  4.16273  3.69505  3.64664  2.79511  2.01263  2.08956  4.76271  3.57270     71 t - - -
          2.68618  4.42225  2.77519  2.73123  3.46354  2.40513  3.72494  3.29354  2.67741  2.69355  4.24690  2.90347  2.73739  3.18146  2.89801  2.37887  2.77519  2.98518  4.58477  3.61503
          0.06015  4.45335  3.06321  0.61958  0.77255  0.89166  0.52759
     70   2.69295  5.10902  2.68337  2.03696  4.42108  2.67778  3.67089  3.88230  2.28926  3.40400  4.16888  2.94391  3.86442  2.78374  2.92008  2.30146  2.31244  3.14433  5.57157  4.18172     72 e - - -
          2.68602  4.42305  2.77562  2.73130  3.46434  2.40570  3.72547  3.29361  2.67800  2.69340  4.24603  2.90167  2.73799  3.18179  2.89771  2.37818  2.77488  2.98470  4.58557  3.61583
          0.70666  0.69151  5.13375  1.87074  0.16725  0.34871  1.22282
     71   2.75833  4.21437  3.19543  2.29948  4.12547  3.60268  3.50146  2.99083  2.62648  2.72761  3.97793  3.14912  3.64395  2.75288  2.92764  1.90289  2.26298  3.22573  5.41614  4.09415     81 s - - -
          2.68618  4.42225  2.77519  2.73123  3.46354  2.40513  3.72494  3.29354  2.67741  2.69355  4.24690  2.90347  2.73739  3.18146  2.89801  2.37887  2.77519  2.98518  4.58477  3.61503
          0.01382  4.68421  5.40656  0.61958  0.77255  0.55972  0.84716
     72   2.75702  5.13024  2.72877  2.30522  4.42231  3.05512  3.74731  2.84425  2.36709  3.10932  3.32917  2.50308  3.94573  2.86416  2.71609  2.41243  2.43394  3.49207  5.59601  4.21956     82 e - - -
          2.68618  4.42225  2.77519  2.73123  3.46354  2.40513  3.72494  3.29354  2.67741  2.69355  4.24690  2.90347  2.73739  3.18146  2.89801  2.37887  2.77519  2.98518  4.58477  3.61503
          0.01382  4.68421  5.40656  0.61958  0.77255  0.55972  0.84716
     73   2.53772  4.89934  2.93746  2.48680  3.42623  3.26892  3.40490  3.02542  2.52763  3.15043  3.48152  2.72689  2.87081  2.97484  3.08477  2.62680  2.70316  2.98901  5.41355  2.83680     83 e - - -
          2.68618  4.42225  2.77519  2.73123  3.46354  2.40513  3.72494  3.29354  2.67741  2.69355  4.24690  2.90347  2.73739  3.18146  2.89801  2.37887  2.77519  2.98518  4.58477  3.61503
          0.01382  4.68421  5.40656  0.61958  0.77255  0.55972  0.84716
     74   2.61019  5.20254  2.81640  2.47615  4.52124  3.54117  3.32142  3.98889  2.36250  3.07984  4.25033  2.48976  3.27456  2.83687  2.54466  1.91216  2.72782  3.57896  5.65129  3.65782     84 s - - -
          2.68618  4.42225  2.77519  2.73123  3.46354  2.40513  3.72494  3.29354  2.67741  2.69355  4.24690  2.90347  2.73739  3.18146  2.89801  2.37887  2.77519  2.98518  4.58477  3.61503
          0.01382  4.68421  5.40656  0.61958  0.77255  0.55972  0.84716
     75   2.48130  4.08176  2.04214  2.12765  4.58984  3.53501  3.72897  4.06965  2.34088  3.55591  4.29888  2.55804  3.93231  2.64031  2.96301  2.27657  2.72162  3.64015  5.69334  4.28696     85 d - - -
          2.68618  4.42225  2.77519  2.73123  3.46354  2.40513  3.72494  3.29354  2.67741  2.69355  4.24690  2.90347  2.73739  3.18146  2.89801  2.37887  2.77519  2.98518  4.58477  3.61503
          0.01382  4.68421  5.40656  0.61958  0.77255  0.55972  0.84716
     76   2.62587  5.27859  2.14674  2.32485  4.61495  2.77646  3.74152  4.09681  1.84550  3.58058  4.32436  2.46319  3.94191  2.84283  2.98243  2.74559  2.72767  3.31164  5.71652  4.30690     86 k - - -
          2.68618  4.42225  2.77519  2.73123  3.46354  2.40513  3.72494  3.29354  2.67741  2.69355  4.24690  2.90347  2.73739  3.18146  2.89801  2.37887  2.77519  2.98518  4.58477  3.61503
          0.03680  4.68421  3.61589  0.61958  0.77255  0.55972  0.84716
     77   2.74956  5.16687  2.58757  2.48025  4.47496  2.98617  3.36683  3.64675  2.35956  3.45624  4.21759  3.02154  2.97391  2.45438  2.83632  2.55816  2.29797  2.69067  5.62241  4.23503     87 t - - -
          2.68618  4.42225  2.77519  2.73123  3.46354  2.40513  3.72494  3.29354  2.67741  2.69355  4.24690  2.90347  2.73739  3.18146  2.89801  2.37887  2.77519  2.98518  4.58477  3.61503
          0.01414  4.66155  5.38390  0.61958  0.77255  0.52940  0.88906
     78   2.58311  4.64175  3.42168  2.65982  3.34032  3.67777  3.90959  3.18212  2.28438  2.38145  2.65716  3.32100  3.37466  2.91714  3.23963  2.62834  2.48182  2.51233  5.20036  3.93453     88 k - - -
          2.68618  4.42225  2.77519  2.73123  3.46354  2.40513  3.72494  3.29354  2.67741  2.69355  4.24690  2.90347  2.73739  3.18146  2.89801  2.37887  2.77519  2.98518  4.58477  3.61503
          0.01382  4.68421  5.40656  0.61958  0.77255  0.55972  0.84716
     79   2.75718  5.01230  2.96708  2.47049  3.73755  2.71717  3.77734  2.81654  2.18208  3.03396  4.07830  2.63308  3.50427  2.58926  3.03382  2.77679  2.70686  2.92698  5.50390  3.45164     89 k - - -
          2.68618  4.42225  2.77519  2.73123  3.46354  2.40513  3.72494  3.29354  2.67741  2.69355  4.24690  2.90347  2.73739  3.18146  2.89801  2.37887  2.77519  2.98518  4.58477  3.61503
          0.01382  4.68421  5.40656  0.61958  0.77255  0.55972  0.84716
     80   2.50939  5.05845  3.10131  2.54491  4.32767  2.52608  3.33770  3.47126  2.54089  3.33131  4.12158  2.52593  2.62813  2.71640  2.79935  2.76609  2.57512  2.79791  5.54127  4.18264     90 a - - -
          2.68618  4.42225  2.77519  2.73123  3.46354  2.40513  3.72494  3.29354  2.67741  2.69355  4.24690  2.90347  2.73739  3.18146  2.89801  2.37887  2.77519  2.98518  4.58477  3.61503
          0.01382  4.68421  5.40656  0.61958  0.77255  0.55972  0.84716
     81   2.45787  5.22609  2.42181  2.46755  4.55324  3.11901  3.39330  3.41461  2.11020  3.52406  4.27255  2.57084  3.93250  2.83218  2.96237  2.07068  2.62690  3.60729  5.67049  4.27053     91 s - - -
          2.68618  4.42225  2.77519  2.73123  3.46354  2.40513  3.72494  3.29354  2.67741  2.69355  4.24690  2.90347  2.73739  3.18146  2.89801  2.37887  2.77519  2.98518  4.58477  3.61503
          0.01382  4.68421  5.40656  0.61958  0.77255  0.55972  0.84716
     82   2.60500  5.14025  2.51313  2.08820  4.43558  3.55211  3.74570  2.88889  2.32349  3.42402  3.49991  3.04209  3.94460  2.57940  2.98627  2.06411  2.98900  3.08191  5.60392  4.22513     92 s - - -
          2.68618  4.42225  2.77519  2.73123  3.46354  2.40513  3.72494  3.29354  2.67741  2.69355  4.24690  2.90347  2.73739  3.18146  2.89801  2.37887  2.77519  2.98518  4.58477  3.61503
          0.01382  4.68421  5.40656  0.61958  0.77255  0.44215  1.02906
     83   2.77827  4.25437  3.44307  3.65555  2.66440  3.88109  4.18410  2.31171  3.53565  1.60565  2.63013  3.34526  3.21316  3.75524  3.71560  2.98035  3.01033  2.27367  4.86599  3.67417     93 l - - -
          2.68618  4.42225  2.77519  2.73123  3.46354  2.40513  3.72494  3.29354  2.67741  2.69355  4.24690  2.90347  2.73739  3.18146  2.89801  2.37887  2.77519  2.98518  4.58477  3.61503
          0.01332  4.72086  5.44321  0.61958  0.77255  0.48576  0.95510
     84   2.77204  5.25608  2.81445  2.26131  4.59022  3.06429  3.34709  3.27300  2.11403  3.55644  3.54026  2.38565  3.94213  1.97042  2.96576  2.73926  3.00322  3.64088  5.69501  4.29098     94 q - - -
          2.68618  4.42225  2.77519  2.73123  3.46354  2.40513  3.72494  3.29354  2.67741  2.69355  4.24690  2.90347  2.73739  3.18146  2.89801  2.37887  2.77519  2.98518  4.58477  3.61503
          0.01332  4.72086  5.44321  0.61958  0.77255  0.48576  0.95510
     85   2.77060  5.10652  3.09629  2.24334  4.38606  3.22724  3.76933  3.56761  2.28374  2.72783  2.98101  2.63398  3.96563  2.57032  2.62912  2.32967  3.00176  2.92640  5.58041  4.21328     95 e - - -
          2.68618  4.42225  2.77519  2.73123  3.46354  2.40513  3.72494  3.29354  2.67741  2.69355  4.24690  2.90347  2.73739  3.18146  2.89801  2.37887  2.77519  2.98518  4.58477  3.61503
          0.01332  4.72086  5.44321  0.61958  0.77255  0.48576  0.95510
     86   2.42359  5.16193  3.07328  2.52381  4.48175  3.05200  3.76888  3.93735  2.52274  3.25926  4.23471  2.43284  3.62821  2.75656  2.63411  1.65236  2.86201  3.54434  5.64088  4.26046     96 s - - -
          2.68618  4.42225  2.77519  2.73123  3.46354  2.40513  3.72494  3.29354  2.67741  2.69355  4.24690  2.90347  2.73739  3.18146  2.89801  2.37887  2.77519  2.98518  4.58477  3.61503
          0.01332  4.72086  5.44321  0.61958  0.77255  0.48576  0.95510
     87   2.80550  4.32256  4.14527  3.56731  2.91785  3.88421  4.19903  2.46701  3.46805  2.49853  3.19121  3.82408  4.26231  3.71047  3.69294  2.42062  1.42993  2.21466  4.95131  3.75208     97 t - - -
          2.68618  4.42225  2.77519  2.73123  3.46354  2.40513  3.72494  3.29354  2.67741  2.69355  4.24690  2.90347  2.73739  3.18146  2.89801  2.37887  2.77519  2.98518  4.58477  3.61503
          0.01332  4.72086  5.44321  0.61958  0.77255  0.48576  0.95510
     88   2.67394  5.09736  3.12633  2.61491  4.46261  3.57750  3.84787  3.90204  2.39451  3.45976  4.24802  3.13434  1.73348  2.63144  3.06373  2.06647  2.55371  3.52307  5.65454  4.29880     98 p - - -
          2.68618  4.42225  2.77519  2.73123  3.46354  2.40513  3.72494  3.29354  2.67741  2.69355  4.24690  2.90347  2.73739  3.18146  2.89801  2.37887  2.77519  2.98518  4.58477  3.61503
          0.01332  4.72086  5.44321  0.61958  0.77255  0.48576  0.95510
     89   2.40433  4.99826  2.84970  2.60430  4.24771  3.59860  3.80416  3.40614  1.83521  2.49241  4.07106  3.12598  3.99092  2.94917  3.05946  2.61619  2.08280  3.33497  5.49956  4.15952     99 k - - -
          2.68618  4.42225  2.77519  2.73123  3.46354  2.40513  3.72494  3.29354  2.67741  2.69355  4.24690  2.90347  2.73739  3.18146  2.89801  2.37887  2.77519  2.98518  4.58477  3.61503
          0.01332  4.72086  5.44321  0.61958  0.77255  0.48576  0.95510
     90   2.49307  5.21399  2.38667  2.50077  4.53326  3.55830  3.76569  3.99748  2.37644  3.51319  3.65336  2.76288  2.14169  2.87565  3.00892  2.04910  3.02130  3.59318  5.67523  4.28344    100 s - - -
          2.68618  4.42225  2.77519  2.73123  3.46354  2.40513  3.72494  3.29354  2.67741  2.69355  4.24690  2.90347  2.73739  3.18146  2.89801  2.37887  2.77519  2.98518  4.58477  3.61503
          0.01332  4.72086  5.44321  0.61958  0.77255  0.48576  0.95510
     91   2.46292  5.21134  3.06238  2.50456  4.52909  3.56446  3.75050  3.99202  1.97952  3.50295  3.42223  2.58503  3.95669  2.73161  2.22478  2.20407  2.58047  3.58762  5.65966  4.27206    101 k - - -
          2.68618  4.42225  2.77519  2.73123  3.46354  2.40513  3.72494  3.29354  2.67741  2.69355  4.24690  2.90347  2.73739  3.18146  2.89801  2.37887  2.77519  2.98518  4.58477  3.61503
          0.06631  4.72086  2.89580  0.61958  0.77255  0.48576  0.95510
     92   2.43500  5.13726  2.77391  2.49737  4.43353  3.54642  2.98694  3.41678  2.03202  3.42144  4.19123  2.47636  2.71284  2.85462  2.97934  2.74054  2.98359  2.83261  5.60026  3.79489    102 k - - -
          2.68618  4.42225  2.77519  2.73123  3.46354  2.40513  3.72494  3.29354  2.67741  2.69355  4.24690  2.90347  2.73739  3.18146  2.89801  2.37887  2.77519  2.98518  4.58477  3.61503
          0.01404  4.66859  5.39094  0.61958  0.77255  0.58889  0.80955
     93   2.75610  4.64803  3.18883  2.84791  3.81840  3.66967  3.90437  2.24995  2.81975  2.87609  3.74466  2.79926  4.05590  3.14874  2.47920  2.55069  2.46159  2.10404  5.20882  3.94136    103 v - - -
          2.68618  4.42225  2.77519  2.73123  3.46354  2.40513  3.72494  3.29354  2.67741  2.69355  4.24690  2.90347  2.73739  3.18146  2.89801  2.37887  2.77519  2.98518  4.58477  3.61503
          0.01404  4.66859  5.39094  0.61958  0.77255  0.58889  0.80955
     94   2.75435  5.10353  3.07368  2.42734  4.38824  3.20790  3.30655  3.83285  1.96177  2.70938  3.59678  2.81881  3.94639  2.86909  2.38211  2.53586  2.56914  3.04994  5.57360  4.20382    104 k - - -
          2.68618  4.42225  2.77519  2.73123  3.46354  2.40513  3.72494  3.29354  2.67741  2.69355  4.24690  2.90347  2.73739  3.18146  2.89801  2.37887  2.77519  2.98518  4.58477  3.61503
          0.04918  4.66859  3.25445  0.61958  0.77255  0.58889  0.80955
     95   2.45994  4.93993  3.14152  2.42753  3.76884  3.57191  3.77571  3.33628  2.09326  2.96144  3.55140  2.53108  3.96165  2.44339  3.03944  2.77484  2.62496  2.60849  5.44275  4.10791    105 k - - -
          2.68618  4.42225  2.77519  2.73123  3.46354  2.40513  3.72494  3.29354  2.67741  2.69355  4.24690  2.90347  2.73739  3.18146  2.89801  2.37887  2.77519  2.98518  4.58477  3.61503
          0.01454  4.63395  5.35630  0.61958  0.77255  0.64920  0.73912
     96   2.40456  5.19489  2.79068  2.11768  4.51529  3.02799  3.71644  3.98432  2.19744  2.56636  4.24265  3.00148  3.91886  2.32763  2.95059  2.55779  2.58927  3.57231  5.64254  4.24663    106 e - - -
          2.68618  4.42225  2.77519  2.73123  3.46354  2.40513  3.72494  3.29354  2.67741  2.69355  4.24690  2.90347  2.73739  3.18146  2.89801  2.37887  2.77519  2.98518  4.58477  3.61503
          0.06439  4.63395  2.94424  0.61958  0.77255  0.64920  0.73912
     97   2.31718  5.16534  2.78435  2.30239  4.48245  3.50868  3.69918  3.94907  2.24767  2.94470  4.21363  2.46815  3.33203  2.80540  2.66775  2.44753  2.52317  3.21249  5.61521  4.22189    107 k - - -
          2.68618  4.42225  2.77519  2.73123  3.46354  2.40513  3.72494  3.29354  2.67741  2.69355  4.24690  2.90347  2.73739  3.18146  2.89801  2.37887  2.77519  2.98518  4.58477  3.61503
          0.01528  4.58484  5.30719  0.61958  0.77255  0.72577  0.66155
     98   2.72323  3.96325  2.90484  2.32925  3.56855  2.95201  3.33389  3.20967  2.56602  3.16888  3.26110  2.56435  3.94707  2.91496  2.72570  2.37549  2.75693  2.88585  5.41715  4.08474    108 e - - -
          2.68618  4.42225  2.77519  2.73123  3.46354  2.40513  3.72494  3.29354  2.67741  2.69355  4.24690  2.90347  2.73739  3.18146  2.89801  2.37887  2.77519  2.98518  4.58477  3.61503
          0.01528  4.58484  5.30719  0.61958  0.77255  0.72577  0.66155
     99   2.72354  5.05744  2.43889  2.10537  3.42896  3.04397  3.72333  3.25497  2.25813  3.33390  3.59498  3.02733  3.91914  2.84692  2.78285  2.61227  2.49755  3.09773  5.53210  4.16526    109 e - - -
          2.68618  4.42225  2.77519  2.73123  3.46354  2.40513  3.72494  3.29354  2.67741  2.69355  4.24690  2.90347  2.73739  3.18146  2.89801  2.37887  2.77519  2.98518  4.58477  3.61503
          0.12797  4.58484  2.20805  0.61958  0.77255  0.72577  0.66155
    100   2.70436  5.03612  3.00117  2.48760  4.40141  2.21446  3.73512  3.85025  2.10317  3.39459  4.17283  2.68108  2.69076  2.85860  2.96770  2.30966  2.95484  3.19418  5.57827  4.20968    110 k - - -
          2.68618  4.42225  2.77519  2.73123  3.46354  2.40513  3.72494  3.29354  2.67741  2.69355  4.24690  2.90347  2.73739  3.18146  2.89801  2.37887  2.77519  2.98518  4.58477  3.61503
          0.01708  4.47396  5.19630  0.61958  0.77255  0.76258  0.62823
    101   2.58834  5.17542  2.60703  2.29816  4.50495  2.68086  3.67064  3.98002  2.15888  3.47397  3.46793  2.69013  3.87503  2.58611  2.59809  2.51441  2.65828  3.32569  5.61742  4.21614    111 k - - -
          2.68618  4.42225  2.77519  2.73123  3.46354  2.40513  3.72494  3.29354  2.67741  2.69355  4.24690  2.90347  2.73739  3.18146  2.89801  2.37887  2.77519  2.98518  4.58477  3.61503
          0.09077  4.51448  2.57938  0.61958  0.77255  0.82063  0.58010
    102   2.57010  5.16623  2.53965  2.06615  4.49813  2.96382  3.65176  3.97521  2.10643  3.46594  4.21129  2.73403  3.85523  2.75313  2.71338  2.48824  2.55302  3.18691  5.60692  4.20328    112 e - - -
          2.68618  4.42225  2.77519  2.73123  3.46354  2.40513  3.72494  3.29354  2.67741  2.69355  4.24690  2.90347  2.73739  3.18146  2.89801  2.37887  2.77519  2.98518  4.58477  3.61503
          0.01766  4.44137  5.16372  0.61958  0.77255  0.90453  0.51874
    103   2.68213  5.10842  2.74353  2.23040  4.41973  3.18007  3.65949  3.54145  2.12967  2.83641  4.15829  2.57575  2.82950  2.57728  2.89473  2.66114  2.91339  3.48083  5.56156  3.61162    113 k - - -
          2.68618  4.42225  2.77519  2.73123  3.46354  2.40513  3.72494  3.29354  2.67741  2.69355  4.24690  2.90347  2.73739  3.18146  2.89801  2.37887  2.77519  2.98518  4.58477  3.61503
          0.08002  4.44137  2.73148  0.61958  0.77255  0.90453  0.51874
    104   2.48164  4.33643  3.76482  2.12575  2.93935  3.75245  4.02623  2.27438  3.13437  1.93913  3.39531  3.55790  4.12215  3.41679  3.44501  3.01334  2.95242  2.29047  4.95337  3.73811    114 l - - -
          2.68618  4.42225  2.77519  2.73123  3.46354  2.40513  3.72494  3.29354  2.67741  2.69355  4.24690  2.90347  2.73739  3.18146  2.89801  2.37887  2.77519  2.98518  4.58477  3.61503
          0.01878  4.38013  5.10248  0.61958  0.77255  0.96565  0.47922
    105   2.81761  5.25904  1.72811  2.36363  4.60271  2.57754  3.77458  4.08114  2.61213  3.15364  4.37968  2.10683  3.91814  2.90416  3.12789  2.51424  3.07517  3.66652  5.76217  4.34219    115 d - - -
          2.68618  4.42225  2.77519  2.73123  3.46354  2.40513  3.72494  3.29354  2.67741  2.69355  4.24690  2.90347  2.73739  3.18146  2.89801  2.37887  2.77519  2.98518  4.58477  3.61503
          0.01878  4.38013  5.10248  0.61958  0.77255  0.96565  0.47922
    106   3.09262  5.73597  1.45208  1.38616  5.02508  3.41489  3.91057  4.55985  2.88914  4.01848  4.83725  2.50248  4.01202  2.64148  3.48386  2.97179  3.36901  4.10510  6.16076  4.64204    116 e - - -
          2.68638  4.42245  2.77465  2.73021  3.46374  2.40532  3.72514  3.29374  2.67760  2.69358  4.24709  2.90366  2.73759  3.18166  2.89820  2.37880  2.77481  2.98538  4.58497  3.61523
          0.66029  0.73978  5.10248  0.64761  0.74086  0.27196  1.43499
    107   3.30329  5.94623  1.31185  1.27954  5.25466  2.57459  4.12796  4.79430  3.12851  4.25231  5.07485  3.05994  4.21722  3.28064  3.73742  2.66158  3.58671  4.33212  6.39608  4.86865    119 e - - -
          2.68618  4.42225  2.77519  2.73123  3.46354  2.40513  3.72494  3.29354  2.67741  2.69355  4.24690  2.90347  2.73739  3.18146  2.89801  2.37887  2.77519  2.98518  4.58477  3.61503
          0.01332  4.72086  5.44321  0.61958  0.77255  0.48576  0.95510
    108   3.46049  6.17384  1.14649  1.15515  5.45782  2.71802  4.22891  5.02754  3.32789  4.47152  5.33675  3.07219  4.28605  3.39929  3.99377  3.30426  3.76276  4.55232  6.61432  5.03536    120 d - - -
          2.68618  4.42225  2.77519  2.73123  3.46354  2.40513  3.72494  3.29354  2.67741  2.69355  4.24690  2.90347  2.73739  3.18146  2.89801  2.37887  2.77519  2.98518  4.58477  3.61503
          0.01332  4.72086  5.44321  0.61958  0.77255  0.48576  0.95510
    109   2.83022  4.54905  4.75338  4.19349  1.86373  4.25600  4.55828  2.68436  4.04292  0.98547  3.31729  4.32736  3.65115  4.19827  4.14980  3.58018  3.37398  2.64840  5.03559  3.80372    121 l - - -
          2.68618  4.42225  2.77519  2.73123  3.46354  2.40513  3.72494  3.29354  2.67741  2.69355  4.24690  2.90347  2.73739  3.18146  2.89801  2.37887  2.77519  2.98518  4.58477  3.61503
          0.01332  4.72086  5.44321  0.61958  0.77255  0.48576  0.95510
    110   2.92690  5.37389  2.98137  1.10016  4.69706  3.61644  3.83500  4.16764  2.54578  3.65884  4.43088  2.84197  4.04530  2.59480  2.66636  2.88775  3.15841  3.75981  5.79359  3.70583    122 e - - -
          2.68618  4.42225  2.77519  2.73123  3.46354  2.40513  3.72494  3.29354  2.67741  2.69355  4.24690  2.90347  2.73739  3.18146  2.89801  2.37887  2.77519  2.98518  4.58477  3.61503
          0.01332  4.72086  5.44321  0.61958  0.77255  0.48576  0.95510
    111   3.43710  4.74440  5.26553  4.75594  3.86876  4.77709  5.34679  0.65164  4.60265  2.38402  3.14470  4.91278  5.09021  4.84106  4.74595  4.16314  2.96577  2.00292  5.80530  4.63483    123 I - - -
          2.68618  4.42225  2.77519  2.73123  3.46354  2.40513  3.72494  3.29354  2.67741  2.69355  4.24690  2.90347  2.73739  3.18146  2.89801  2.37887  2.77519  2.98518  4.58477  3.61503
          0.01332  4.72086  5.44321  0.61958  0.77255  0.48576  0.95510
    112   2.29363  4.70046  3.86331  3.43875  4.52866  3.52668  4.43718  3.86238  3.23213  3.56935  4.43367  3.69103  4.18539  3.68214  2.83264  2.94059  0.76973  3.45358  5.85574  4.63702    124 t - - -
          2.68618  4.42225  2.77519  2.73123  3.46354  2.40513  3.72494  3.29354  2.67741  2.69355  4.24690  2.90347  2.73739  3.18146  2.89801  2.37887  2.77519  2.98518  4.58477  3.61503
          0.01332  4.72086  5.44321  0.61958  0.77255  0.48576  0.95510
    113   3.27020  5.78725  2.62982  0.73717  5.15561  3.62679  4.13608  4.67410  3.07109  4.16003  4.98931  2.62717  2.97776  3.29243  3.61174  3.17795  3.55835  4.23134  6.30084  4.82581    125 e - - -
          2.68618  4.42225  2.77519  2.73123  3.46354  2.40513  3.72494  3.29354  2.67741  2.69355  4.24690  2.90347  2.73739  3.18146  2.89801  2.37887  2.77519  2.98518  4.58477  3.61503
          0.01332  4.72086  5.44321  0.61958  0.77255  0.48576  0.95510
    114   3.62222  4.82041  5.68747  5.21254  4.09371  5.22987  5.92294  1.50455  5.14698  2.13816  3.83155  5.37771  5.43395  5.37126  5.29836  4.65895  3.87850  0.67966  6.21366  5.01947    126 V - - -
          2.68618  4.42225  2.77519  2.73123  3.46354  2.40513  3.72494  3.29354  2.67741  2.69355  4.24690  2.90347  2.73739  3.18146  2.89801  2.37887  2.77519  2.98518  4.58477  3.61503
          0.01332  4.72086  5.44321  0.61958  0.77255  0.48576  0.95510
    115   3.18227  3.76455  3.96833  3.30656  4.11191  3.94940  4.07147  3.74092  2.57647  3.34071  4.26334  3.66403  4.36666  3.31415  0.76773  3.29662  3.41889  3.47947  5.42213  3.37924    127 r - - -
          2.68618  4.42225  2.77519  2.73123  3.46354  2.40513  3.72494  3.29354  2.67741  2.69355  4.24690  2.90347  2.73739  3.18146  2.89801  2.37887  2.77519  2.98518  4.58477  3.61503
          0.01332  4.72086  5.44321  0.61958  0.77255  0.48576  0.95510
    116   2.49730  5.28116  2.13553  1.85690  4.61600  3.22916  3.74970  3.34937  2.34839  3.58229  4.32602  2.43351  3.95109  2.85076  2.98925  2.57565  2.81100  3.66658  5.71948  4.31117    128 e - - -
          2.68618  4.42225  2.77519  2.73123  3.46354  2.40513  3.72494  3.29354  2.67741  2.69355  4.24690  2.90347  2.73739  3.18146  2.89801  2.37887  2.77519  2.98518  4.58477  3.61503
          0.01332  4.72086  5.44321  0.61958  0.77255  0.48576  0.95510
    117   3.31659  4.61105  5.21934  4.67421  3.79515  4.67515  5.14163  1.50288  4.54335  1.93868  3.64869  4.79238  3.74432  4.73514  4.65241  4.02947  3.56254  0.95128  5.60432  4.42301    129 v - - -
          2.68618  4.42225  2.77519  2.73123  3.46354  2.40513  3.72494  3.29354  2.67741  2.69355  4.24690  2.90347  2.73739  3.18146  2.89801  2.37887  2.77519  2.98518  4.58477  3.61503
          0.01332  4.72086  5.44321  0.61958  0.77255  0.48576  0.95510
    118   2.39065  5.09342  2.75885  2.39480  4.37597  3.02164  3.77758  3.81581  2.54873  3.10176  4.16051  3.08068  2.70124  2.90320  3.02618  2.05545  2.51847  2.82703  5.57734  4.21285    130 s - - -
          2.68666  4.42292  2.77520  2.72958  3.46379  2.40541  3.72562  3.29312  2.67680  2.69422  4.24555  2.90345  2.73787  3.18142  2.89868  2.37893  2.77449  2.98534  4.58544  3.61522
          1.06951  0.98843  1.25644  1.69676  0.20245  0.48576  0.95510
    119   2.40017  4.92713  3.03710  2.49375  4.20347  3.48516  3.70075  3.62822  1.98516  2.51159  4.01394  2.64170  3.25830  2.84036  2.92976  2.26536  2.91487  3.28528  5.43348  4.08955    138 k - - -
          2.68618  4.42225  2.77519  2.73123  3.46354  2.40513  3.72494  3.29354  2.67741  2.69355  4.24690  2.90347  2.73739  3.18146  2.89801  2.37887  2.77519  2.98518  4.58477  3.61503
          0.01856  4.39189  5.11423  0.61958  0.77255  0.95449  0.48615
    120   2.28169  3.93134  2.69969  1.99976  4.25630  2.99583  3.67600  3.08198  2.45145  3.25851  4.04660  2.67235  3.86656  2.80424  2.92819  2.49127  2.90149  3.33420  5.46469  4.10263    139 e - - -
          2.68618  4.42225  2.77519  2.73123  3.46354  2.40513  3.72494  3.29354  2.67741  2.69355  4.24690  2.90347  2.73739  3.18146  2.89801  2.37887  2.77519  2.98518  4.58477  3.61503
          0.01856  4.39189  5.11423  0.61958  0.77255  0.71994  0.66705
    121   2.69984  5.17139  2.81210  2.23362  4.50025  2.99759  2.92223  3.62421  1.91718  3.46957  4.21685  2.76246  3.21193  2.76920  2.89826  2.55690  2.53050  3.55340  5.61364  4.21249    140 k - - -
          2.68618  4.42225  2.77519  2.73123  3.46354  2.40513  3.72494  3.29354  2.67741  2.69355  4.24690  2.90347  2.73739  3.18146  2.89801  2.37887  2.77519  2.98518  4.58477  3.61503
          0.01677  4.49259  5.21493  0.61958  0.77255  0.84716  0.55972
    122   2.48414  5.12296  2.45551  2.42353  4.43352  3.48293  3.01221  3.89563  2.25450  3.41395  4.17457  2.47559  3.20323  2.78799  2.91683  2.53949  2.72725  2.69928  5.57820  4.18892    141 k - - -
          2.68618  4.42225  2.77519  2.73123  3.46354  2.40513  3.72494  3.29354  2.67741  2.69355  4.24690  2.90347  2.73739  3.18146  2.89801  2.37887  2.77519  2.98518  4.58477  3.61503
          0.01677  4.49259  5.21493  0.61958  0.77255  0.74005  0.64834
    123   2.56548  5.22023  2.61172  2.41644  4.55063  2.11953  3.71239  4.02642  2.31814  3.52344  4.27704  2.40502  3.90499  2.51782  2.96660  2.41686  2.74991  3.60555  5.67082  4.26521    142 g - - -
          2.68618  4.42225  2.77519  2.73123  3.46354  2.40513  3.72494  3.29354  2.67741  2.69355  4.24690  2.90347  2.73739  3.18146  2.89801  2.37887  2.77519  2.98518  4.58477  3.61503
          0.01610  4.53274  5.25509  0.61958  0.77255  0.79749  0.59867
    124   2.73614  5.15458  2.05263  2.44687  4.50991  2.52329  3.73167  3.97743  2.49886  3.49210  4.25334  2.49463  3.38611  2.84427  2.99014  2.30300  2.66901  3.17069  5.65274  4.25822    143 d - - -
          2.68618  4.42225  2.77519  2.73123  3.46354  2.40513  3.72494  3.29354  2.67741  2.69355  4.24690  2.90347  2.73739  3.18146  2.89801  2.37887  2.77519  2.98518  4.58477  3.61503
          0.01610  4.53274  5.25509  0.61958  0.77255  0.48207  0.96103
    125   2.48082  4.83367  3.22614  2.51620  4.04216  3.60659  3.81905  3.44164  2.65404  2.77035  3.91379  3.17072  2.82529  2.67098  2.88827  2.13978  2.79729  2.37080  5.35837  3.40029    144 s - - -
          2.68618  4.42225  2.77519  2.73123  3.46354  2.40513  3.72494  3.29354  2.67741  2.69355  4.24690  2.90347  2.73739  3.18146  2.89801  2.37887  2.77519  2.98518  4.58477  3.61503
          0.01425  4.65416  5.37651  0.61958  0.77255  0.61472  0.77826
    126   2.65048  5.21176  2.62068  2.33945  4.53776  3.52761  3.35889  3.51276  2.17776  3.50890  4.25763  2.53291  2.80708  2.82036  2.94974  2.14521  2.76526  3.13863  5.65605  4.25679    145 s - - -
          2.68618  4.42225  2.77519  2.73123  3.46354  2.40513  3.72494  3.29354  2.67741  2.69355  4.24690  2.90347  2.73739  3.18146  2.89801  2.37887  2.77519  2.98518  4.58477  3.61503
          0.01425  4.65416  5.37651  0.61958  0.77255  0.61472  0.77826
    127   2.31869  5.26756  2.51069  2.16854  4.61007  2.93790  3.14786  4.09560  1.95858  3.57169  4.30961  2.62311  3.47350  2.65606  2.95088  2.57003  2.99060  3.65696  5.70102  4.28930    146 k - - -
          2.68618  4.42225  2.77519  2.73123  3.46354  2.40513  3.72494  3.29354  2.67741  2.69355  4.24690  2.90347  2.73739  3.18146  2.89801  2.37887  2.77519  2.98518  4.58477  3.61503
          0.01425  4.65416  5.37651  0.61958  0.77255  0.49714  0.93718
    128   2.76006  5.25237  2.53165  2.17057  4.58973  2.94485  3.72422  4.07031  2.33547  3.12065  4.29512  2.45557  3.92959  2.65593  2.47702  2.26084  2.99125  3.30073  5.68959  3.69205    147 e - - -
          2.68618  4.42225  2.77519  2.73123  3.46354  2.40513  3.72494  3.29354  2.67741  2.69355  4.24690  2.90347  2.73739  3.18146  2.89801  2.37887  2.77519  2.98518  4.58477  3.61503
          0.01372  4.69191  5.41425  0.61958  0.77255  0.54486  0.86732
    129   2.78146  5.28560  2.16206  1.89180  4.62487  3.53800  3.73891  4.10906  2.48289  3.26925  4.32915  2.49408  3.94079  2.56068  2.78624  2.24717  2.73980  3.67339  5.72052  4.30915    148 e - - -
          2.68618  4.42225  2.77519  2.73123  3.46354  2.40513  3.72494  3.29354  2.67741  2.69355  4.24690  2.90347  2.73739  3.18146  2.89801  2.37887  2.77519  2.98518  4.58477  3.61503
          0.01372  4.69191  5.41425  0.61958  0.77255  0.45051  1.01420
    130   2.77242  3.59120  3.29571  2.73591  3.99963  3.64560  3.86414  2.83837  2.54922  2.84118  3.88824  2.96970  2.70345  2.60726  3.15642  2.47525  1.95559  3.11134  5.33850  4.04193    149 t - - -
          2.68618  4.42225  2.77519  2.73123  3.46354  2.40513  3.72494  3.29354  2.67741  2.69355  4.24690  2.90347  2.73739  3.18146  2.89801  2.37887  2.77519  2.98518  4.58477  3.61503
          0.01332  4.72086  5.44321  0.61958  0.77255  0.48576  0.95510
    131   2.60982  5.08222  3.10803  2.39875  4.35384  2.44841  3.77599  3.11869  2.40353  2.98386  4.14342  2.78258  3.97030  2.35893  3.02404  2.60496  2.24390  3.24952  5.56188  4.20060    150 t - - -
          2.68618  4.42225  2.77519  2.73123  3.46354  2.40513  3.72494  3.29354  2.67741  2.69355  4.24690  2.90347  2.73739  3.18146  2.89801  2.37887  2.77519  2.98518  4.58477  3.61503
          0.01332  4.72086  5.44321  0.61958  0.77255  0.48576  0.95510
    132   2.44153  4.69799  2.85483  2.82889  2.79464  3.32388  3.90540  3.25140  2.80724  2.03170  3.78962  3.05749  4.06250  2.60910  3.22471  2.51310  2.87434  2.55016  5.25049  3.97591    151 l - - -
          2.68618  4.42225  2.77519  2.73123  3.46354  2.40513  3.72494  3.29354  2.67741  2.69355  4.24690  2.90347  2.73739  3.18146  2.89801  2.37887  2.77519  2.98518  4.58477  3.61503
          0.01332  4.72086  5.44321  0.61958  0.77255  0.48576  0.95510
    133   2.49406  5.21824  3.04501  2.18913  3.80875  3.55429  3.74358  4.00631  1.72329  3.20426  4.26573  2.75393  3.52807  2.69039  2.60486  2.49555  3.00188  3.16368  5.66596  4.27146    152 k - - -
          2.68618  4.42225  2.77519  2.73123  3.46354  2.40513  3.72494  3.29354  2.67741  2.69355  4.24690  2.90347  2.73739  3.18146  2.89801  2.37887  2.77519  2.98518  4.58477  3.61503
          0.01332  4.72086  5.44321  0.61958  0.77255  0.48576  0.95510
    134   2.40149  5.26368  2.26356  2.36074  4.59592  2.97955  3.74457  4.07400  2.26428  2.59311  4.30848  2.58858  3.94738  2.51871  2.97984  2.36175  3.01239  3.64755  5.70362  4.29863    153 d - - -
          2.68618  4.42225  2.77519  2.73123  3.46354  2.40513  3.72494  3.29354  2.67741  2.69355  4.24690  2.90347  2.73739  3.18146  2.89801  2.37887  2.77519  2.98518  4.58477  3.61503
          0.05887  4.72086  3.03114  0.61958  0.77255  0.48576  0.95510
    135   2.77544  5.26341  2.80940  2.31881  4.60140  3.53965  3.73209  4.08002  1.96627  3.56398  4.30836  2.67440  3.93813  2.83283  2.49901  1.80636  2.58303  3.65075  5.69880  4.29500    154 s - - -
          2.68619  4.42226  2.77521  2.73124  3.46355  2.40499  3.72496  3.29355  2.67742  2.69356  4.24691  2.90348  2.73741  3.18148  2.89802  2.37888  2.77521  2.98520  4.58478  3.61504
          0.06161  2.89638  5.39828  0.37549  1.16140  0.57534  0.82671
    136   2.75551  5.23599  2.81237  2.04623  4.56854  3.53272  3.16548  3.23456  1.92743  3.53580  4.28008  2.72477  2.98141  2.63849  2.95167  2.55370  2.98671  3.06768  5.67604  4.27279    156 k - - -
          2.68618  4.42225  2.77519  2.73123  3.46354  2.40513  3.72494  3.29354  2.67741  2.69355  4.24690  2.90347  2.73739  3.18146  2.89801  2.37887  2.77519  2.98518  4.58477  3.61503
          0.01394  4.67593  5.39828  0.61958  0.77255  0.57534  0.82671
    137   2.41421  4.63483  3.09684  2.59923  3.35119  3.67610  3.90856  2.85381  2.83399  2.36599  3.42892  2.55132  4.05986  3.15875  3.24018  2.22655  2.98761  2.32445  5.19429  3.92918    157 s - - -
          2.68618  4.42225  2.77519  2.73123  3.46354  2.40513  3.72494  3.29354  2.67741  2.69355  4.24690  2.90347  2.73739  3.18146  2.89801  2.37887  2.77519  2.98518  4.58477  3.61503
          0.01394  4.67593  5.39828  0.61958  0.77255  0.57534  0.82671
    138   2.60035  4.81010  3.25720  2.34125  2.91406  3.62221  2.74831  2.94330  2.51159  2.66425  3.89222  2.94810  3.19471  3.02461  3.12677  2.48790  2.71312  2.87688  5.34023  4.03800    158 e - - -
          2.68618  4.42225  2.77519  2.73123  3.46354  2.40513  3.72494  3.29354  2.67741  2.69355  4.24690  2.90347  2.73739  3.18146  2.89801  2.37887  2.77519  2.98518  4.58477  3.61503
          0.01394  4.67593  5.39828  0.61958  0.77255  0.57534  0.82671
    139   2.60040  5.25075  2.98761  1.78105  4.58648  3.18759  3.74698  4.06180  2.09798  3.55636  4.30645  2.79144  3.94473  2.85152  2.98403  2.08301  2.43220  3.63904  5.70058  4.29807    159 e - - -
          2.68618  4.42225  2.77519  2.73123  3.46354  2.40513  3.72494  3.29354  2.67741  2.69355  4.24690  2.90347  2.73739  3.18146  2.89801  2.37887  2.77519  2.98518  4.58477  3.61503
          0.01394  4.67593  5.39828  0.61958  0.77255  0.57534  0.82671
    140   2.33213  4.85064  3.24036  2.67926  4.06085  3.61930  3.82728  3.04985  2.03787  2.44613  3.93022  3.18204  3.12953  2.67586  2.77345  2.83054  2.99338  3.16674  5.37221  2.73085    160 k - - -
          2.68618  4.42225  2.77519  2.73123  3.46354  2.40513  3.72494  3.29354  2.67741  2.69355  4.24690  2.90347  2.73739  3.18146  2.89801  2.37887  2.77519  2.98518  4.58477  3.61503
          0.01394  4.67593  5.39828  0.61958  0.77255  0.57534  0.82671
    141   2.34294  5.08626  2.70197  2.52502  4.36441  3.55853  3.75474  3.38275  2.37251  3.05795  4.14549  2.54509  2.83350  2.68847  3.00127  2.39319  2.84163  2.62480  5.56155  4.19518    161 a - - -
          2.68618  4.42225  2.77519  2.73123  3.46354  2.40513  3.72494  3.29354  2.67741  2.69355  4.24690  2.90347  2.73739  3.18146  2.89801  2.37887  2.77519  2.98518  4.58477  3.61503
          0.01394  4.67593  5.39828  0.61958  0.77255  0.57534  0.82671
    142   2.33448  4.78906  2.99225  2.36845  3.98504  3.62849  3.84533  2.54954  2.32467  2.16875  3.54120  2.93271  4.01555  3.03923  3.13894  2.84236  2.71254  2.89341  5.32316  4.02563    162 l - - -
          2.68618  4.42225  2.77519  2.73123  3.46354  2.40513  3.72494  3.29354  2.67741  2.69355  4.24690  2.90347  2.73739  3.18146  2.89801  2.37887  2.77519  2.98518  4.58477  3.61503
          0.01394  4.67593  5.39828  0.61958  0.77255  0.57534  0.82671
    143   2.59451  5.11587  2.66430  2.30657  4.40386  3.12755  3.74734  3.85143  2.16238  2.58740  4.17205  2.71525  3.94500  2.66063  2.99012  2.74786  2.52091  2.91831  3.71087  4.21071    163 k - - -
          2.68618  4.42225  2.77519  2.73123  3.46354  2.40513  3.72494  3.29354  2.67741  2.69355  4.24690  2.90347  2.73739  3.18146  2.89801  2.37887  2.77519  2.98518  4.58477  3.61503
          0.01394  4.67593  5.39828  0.61958  0.77255  0.57534  0.82671
    144   2.13609  5.18320  3.03455  2.36676  4.49554  3.54262  3.73584  3.47774  2.28248  3.47486  4.23448  2.36694  2.78748  2.64297  2.97051  2.20586  2.85131  3.55651  5.63755  4.24825    164 a - - -
          2.68618  4.42225  2.77519  2.73123  3.46354  2.40513  3.72494  3.29354  2.67741  2.69355  4.24690  2.90347  2.73739  3.18146  2.89801  2.37887  2.77519  2.98518  4.58477  3.61503
          0.01394  4.67593  5.39828  0.61958  0.77255  0.57534  0.82671
    145   2.28624  5.23053  2.44845  2.33287  4.56131  3.11716  3.72201  3.39178  2.05243  3.21978  4.27506  3.00623  3.47653  2.63736  2.77122  2.25116  2.98569  3.61349  5.67180  4.26967    165 k - - -
          2.68618  4.42225  2.77519  2.73123  3.46354  2.40513  3.72494  3.29354  2.67741  2.69355  4.24690  2.90347  2.73739  3.18146  2.89801  2.37887  2.77519  2.98518  4.58477  3.61503
          0.01394  4.67593  5.39828  0.61958  0.77255  0.57534  0.82671
    146   2.58782  3.73258  2.73886  2.46797  4.53622  3.53614  3.37306  4.00728  1.98431  3.16788  4.25883  2.32255  3.49578  2.82918  2.62507  2.31534  2.78489  3.59159  5.65800  4.26051    166 k - - -
          2.68618  4.42225  2.77519  2.73123  3.46354  2.40513  3.72494  3.29354  2.67741  2.69355  4.24690  2.90347  2.73739  3.18146  2.89801  2.37887  2.77519  2.98518  4.58477  3.61503
          0.01394  4.67593  5.39828  0.61958  0.77255  0.57534  0.82671
    147   2.25129  5.24333  2.79850  2.26366  3.86818  3.53094  3.71941  4.05888  2.24408  3.54470  4.28648  2.44667  3.18160  2.46282  2.75553  2.49583  2.51217  3.62907  5.68148  4.27603    167 k - - -
          2.68618  4.42225  2.77519  2.73123  3.46354  2.40513  3.72494  3.29354  2.67741  2.69355  4.24690  2.90347  2.73739  3.18146  2.89801  2.37887  2.77519  2.98518  4.58477  3.61503
          0.01394  4.67593  5.39828  0.61958  0.77255  0.57534  0.82671
    148   2.75418  5.03683  2.81270  2.55033  3.50823  3.21947  3.76699  2.87037  2.27649  3.30597  3.33992  2.74031  3.21735  2.73667  2.51119  2.60695  2.54654  3.09854  5.52262  4.16814    168 k - - -
          2.68618  4.42225  2.77519  2.73123  3.46354  2.40513  3.72494  3.29354  2.67741  2.69355  4.24690  2.90347  2.73739  3.18146  2.89801  2.37887  2.77519  2.98518  4.58477  3.61503
          0.07044  4.67593  2.83529  0.61958  0.77255  0.57534  0.82671
    149   2.57646  4.97341  2.62889  2.30325  4.22203  3.55859  3.76025  3.09748  2.55096  2.65558  4.04095  2.52304  3.94904  2.73463  3.01930  2.42886  2.70000  2.73207  5.46859  3.51910    169 e - - -
          2.68618  4.42225  2.77519  2.73123  3.46354  2.40513  3.72494  3.29354  2.67741  2.69355  4.24690  2.90347  2.73739  3.18146  2.89801  2.37887  2.77519  2.98518  4.58477  3.61503
          0.06525  4.62023  2.93147  0.61958  0.77255  0.67157  0.71520
    150   2.71946  5.08400  2.64303  2.47410  4.37318  3.17581  2.89335  3.82145  2.47311  2.88234  3.35339  2.42034  2.85673  2.83006  2.77827  2.48672  2.95074  3.13827  5.55184  4.17751    170 n - - -
          2.68618  4.42225  2.77519  2.73123  3.46354  2.40513  3.72494  3.29354  2.67741  2.69355  4.24690  2.90347  2.73739  3.18146  2.89801  2.37887  2.77519  2.98518  4.58477  3.61503
          0.05225  4.57048  3.20506  0.61958  0.77255  0.74644  0.64255
    151   2.34155  4.99180  3.06797  2.51180  4.25573  3.52630  2.89120  3.68621  2.49679  3.26182  4.05772  3.03913  3.91800  2.56229  2.62737  2.19756  2.23577  3.33896  5.47758  3.42737    171 s - - -
          2.68618  4.42225  2.77519  2.73123  3.46354  2.40513  3.72494  3.29354  2.67741  2.69355  4.24690  2.90347  2.73739  3.18146  2.89801  2.37887  2.77519  2.98518  4.58477  3.61503
          0.01608  4.53431  5.25665  0.61958  0.77255  0.79546  0.60034
    152   2.39039  4.89066  3.11779  2.43388  3.54792  3.14846  3.74754  3.53844  2.55274  2.90833  3.18794  2.77426  2.89885  2.62597  3.01445  2.26153  2.71561  3.22007  5.39710  4.06588    172 s - - -
          2.68618  4.42225  2.77519  2.73123  3.46354  2.40513  3.72494  3.29354  2.67741  2.69355  4.24690  2.90347  2.73739  3.18146  2.89801  2.37887  2.77519  2.98518  4.58477  3.61503
          0.01608  4.53431  5.25665  0.61958  0.77255  0.79546  0.60034
    153   2.70590  4.59477  3.36177  2.60193  3.76061  3.22107  3.85354  2.53780  2.77287  2.29538  3.27388  2.66820  3.45725  2.81720  2.94727  2.84847  2.73864  2.43357  5.15239  3.88535    173 l - - -
          2.68618  4.42225  2.77519  2.73123  3.46354  2.40513  3.72494  3.29354  2.67741  2.69355  4.24690  2.90347  2.73739  3.18146  2.89801  2.37887  2.77519  2.98518  4.58477  3.61503
          0.05645  4.53431  3.12017  0.61958  0.77255  0.79546  0.60034
    154   2.55198  5.09357  2.59352  2.32507  4.39149  3.16567  3.18456  2.94952  2.45007  3.37927  4.14919  2.56609  3.88631  2.80481  2.93454  2.03340  2.71306  3.45906  5.55715  4.17569    174 s - - -
          2.68618  4.42225  2.77519  2.73123  3.46354  2.40513  3.72494  3.29354  2.67741  2.69355  4.24690  2.90347  2.73739  3.18146  2.89801  2.37887  2.77519  2.98518  4.58477  3.61503
          0.08388  4.49459  2.66953  0.61958  0.77255  0.84478  0.56151
    155   2.56855  4.08562  2.66173  2.28869  4.39220  3.15108  3.22260  3.85010  2.42252  3.37677  4.14230  2.32862  3.86292  2.77848  2.90790  2.32844  2.33646  3.45655  5.54828  4.16335    175 e - - -
          2.68618  4.42225  2.77519  2.73123  3.46354  2.40513  3.72494  3.29354  2.67741  2.69355  4.24690  2.90347  2.73739  3.18146  2.89801  2.37887  2.77519  2.98518  4.58477  3.61503
          0.11593  4.42860  2.32757  0.61958  0.77255  0.91791  0.50975
    156   2.66001  5.03218  2.57834  2.25525  4.32412  3.44571  3.64682  3.32567  2.40873  2.92382  4.08933  2.40627  3.84336  2.76517  2.68918  2.09226  2.89205  3.39418  5.49844  4.12164    176 s - - -
          2.68618  4.42225  2.77519  2.73123  3.46354  2.40513  3.72494  3.29354  2.67741  2.69355  4.24690  2.90347  2.73739  3.18146  2.89801  2.37887  2.77519  2.98518  4.58477  3.61503
          0.01971  4.33238  5.05472  0.61958  0.77255  0.25894  1.47784
    157   3.02887  5.58511  1.58536  1.86628  4.90950  3.11677  3.93053  4.41320  2.77874  3.88617  4.65686  2.02216  4.08243  3.05312  3.31471  2.76615  2.46066  3.96959  6.02409  4.56925    177 d - - -
          2.68618  4.42225  2.77519  2.73123  3.46354  2.40513  3.72494  3.29354  2.67741  2.69355  4.24690  2.90347  2.73739  3.18146  2.89801  2.37887  2.77519  2.98518  4.58477  3.61503
          0.01332  4.72086  5.44321  0.61958  0.77255  0.48576  0.95510
    158   1.94455  5.19530  2.75009  2.30709  4.52192  3.57161  3.84541  3.97296  2.63970  3.51948  4.30299  2.83986  3.50855  2.97281  3.12853  2.83197  1.57083  3.58843  5.70905  4.32827    178 t - - -
          2.68618  4.42225  2.77519  2.73123  3.46354  2.40513  3.72494  3.29354  2.67741  2.69355  4.24690  2.90347  2.73739  3.18146  2.89801  2.37887  2.77519  2.98518  4.58477  3.61503
          0.01332  4.72086  5.44321  0.61958  0.77255  0.48576  0.95510
    159   2.74761  4.74994  3.61154  3.39871  4.95356  3.42352  4.62434  4.42695  3.56839  4.06559  4.86870  2.75412  4.16900  3.85765  3.92305  0.62234  2.73619  3.81284  6.24274  4.98806    179 S - - -
          2.68618  4.42225  2.77519  2.73123  3.46354  2.40513  3.72494  3.29354  2.67741  2.69355  4.24690  2.90347  2.73739  3.18146  2.89801  2.37887  2.77519  2.98518  4.58477  3.61503
          0.01332  4.72086  5.44321  0.61958  0.77255  0.48576  0.95510
    160   2.97654  4.87208  4.23181  4.16508  5.10876  3.59927  5.19271  4.79566  4.30825  4.46293  5.34996  4.17187  4.41405  4.58236  4.49987  0.31097  3.52727  4.11310  6.40521  5.22580    180 S - - -
          2.68618  4.42225  2.77519  2.73123  3.46354  2.40513  3.72494  3.29354  2.67741  2.69355  4.24690  2.90347  2.73739  3.18146  2.89801  2.37887  2.77519  2.98518  4.58477  3.61503
          0.01332  4.72086  5.44321  0.61958  0.77255  0.48576  0.95510
    161   3.74978  5.63572  3.60969  3.61017  5.17526  4.03252  5.00926  5.16995  4.05047  4.71286  5.72098  0.26748  4.74523  4.35002  4.37970  3.82227  4.19231  4.68837  6.35211  5.11360    181 N - - -
          2.68618  4.42225  2.77519  2.73123  3.46354  2.40513  3.72494  3.29354  2.67741  2.69355  4.24690  2.90347  2.73739  3.18146  2.89801  2.37887  2.77519  2.98518  4.58477  3.61503
          0.01332  4.72086  5.44321  0.61958  0.77255  0.48576  0.95510
    162   4.16694  6.18856  0.22057  3.27082  5.74408  4.10817  4.99556  5.58462  4.27159  5.04246  6.10657  3.84690  4.81246  4.28116  4.84392  4.08019  4.54029  5.15000  6.69651  5.56931    182 D - - -
          2.68618  4.42225  2.77519  2.73123  3.46354  2.40513  3.72494  3.29354  2.67741  2.69355  4.24690  2.90347  2.73739  3.18146  2.89801  2.37887  2.77519  2.98518  4.58477  3.61503
          0.01332  4.72086  5.44321  0.61958  0.77255  0.48576  0.95510
    163   3.58123  4.97598  5.26517  5.01794  4.35756  4.58024  5.73852  2.39528  4.91705  2.93359  4.24778  5.06899  5.14250  5.24447  5.04709  4.19486  3.95018  0.36452  6.25071  5.02107    183 V - - -
          2.68618  4.42225  2.77519  2.73123  3.46354  2.40513  3.72494  3.29354  2.67741  2.69355  4.24690  2.90347  2.73739  3.18146  2.89801  2.37887  2.77519  2.98518  4.58477  3.61503
          0.01332  4.72086  5.44321  0.61958  0.77255  0.48576  0.95510
    164   4.26711  5.51668  5.55253  5.26230  3.70717  5.05982  5.68471  3.00276  5.04748  0.26863  3.57812  5.47875  5.39528  5.18752  5.05750  4.85792  4.54184  3.24335  5.80513  4.70501    184 L - - -
          2.68618  4.42225  2.77519  2.73123  3.46354  2.40513  3.72494  3.29354  2.67741  2.69355  4.24690  2.90347  2.73739  3.18146  2.89801  2.37887  2.77519  2.98518  4.58477  3.61503
          0.01332  4.72086  5.44321  0.61958  0.77255  0.48576  0.95510
    165   3.35514  4.91750  4.65808  4.33017  3.63511  4.24337  4.93420  2.92636  4.11181  0.50457  3.63097  4.47618  4.76745  4.43723  4.25567  3.09834  3.70341  2.94311  5.49480  4.23333    185 L - - -
          2.68618  4.42225  2.77519  2.73123  3.46354  2.40513  3.72494  3.29354  2.67741  2.69355  4.24690  2.90347  2.73739  3.18146  2.89801  2.37887  2.77519  2.98518  4.58477  3.61503
          0.01332  4.72086  5.44321  0.61958  0.77255  0.48576  0.95510
    166   3.56727  6.20394  2.19959  0.52645  5.50862  3.68418  4.32416  5.09252  3.44228  4.55460  5.45573  3.15180  4.35905  3.50874  4.09310  3.41084  3.88017  4.63243  6.65633  5.11709    186 E - - -
          2.68618  4.42225  2.77519  2.73123  3.46354  2.40513  3.72494  3.29354  2.67741  2.69355  4.24690  2.90347  2.73739  3.18146  2.89801  2.37887  2.77519  2.98518  4.58477  3.61503
          0.01332  4.72086  5.44321  0.61958  0.77255  0.48576  0.95510
    167   0.27766  4.86575  4.57957  4.49785  5.15299  3.65574  5.37361  4.44285  4.54404  4.26824  5.24569  4.35530  4.47259  4.80066  4.67045  3.23302  3.56943  3.91566  6.46230  5.40993    187 A - - -
          2.68618  4.42225  2.77519  2.73123  3.46354  2.40513  3.72494  3.29354  2.67741  2.69355  4.24690  2.90347  2.73739  3.18146  2.89801  2.37887  2.77519  2.98518  4.58477  3.61503
          0.01332  4.72086  5.44321  0.61958  0.77255  0.48576  0.95510
    168   4.55063  5.71031  5.43756  5.36032  0.25491  4.89716  4.55296  4.07630  5.27599  3.26919  4.70185  5.09589  5.37811  5.22651  5.18653  4.72687  4.87179  4.11556  4.66656  2.97690    188 F - - -
          2.68618  4.42225  2.77519  2.73123  3.46354  2.40513  3.72494  3.29354  2.67741  2.69355  4.24690  2.90347  2.73739  3.18146  2.89801  2.37887  2.77519  2.98518  4.58477  3.61503
          0.01332  4.72086  5.44321  0.61958  0.77255  0.48576  0.95510
    169   2.26593  4.73602  3.61252  3.31617  4.71859  3.45864  4.49248  4.10159  3.41281  3.79092  4.62016  2.22706  4.15537  3.72240  3.77864  2.89591  0.85074  3.61092  6.03565  4.78194    189 t - - -
          2.68618  4.42225  2.77519  2.73123  3.46354  2.40513  3.72494  3.29354  2.67741  2.69355  4.24690  2.90347  2.73739  3.18146  2.89801  2.37887  2.77519  2.98518  4.58477  3.61503
          0.01332  4.72086  5.44321  0.61958  0.77255  0.48576  0.95510
    170   3.31463  5.76203  2.24837  2.57829  5.26196  3.60433  4.26681  4.83145  3.32464  4.33446  5.19201  0.70305  4.27002  3.44754  3.91960  2.78238  3.65520  4.34723  6.46969  4.95945    190 n - - -
          2.68618  4.42225  2.77519  2.73123  3.46354  2.40513  3.72494  3.29354  2.67741  2.69355  4.24690  2.90347  2.73739  3.18146  2.89801  2.37887  2.77519  2.98518  4.58477  3.61503
          0.01332  4.72086  5.44321  0.61958  0.77255  0.48576  0.95510
    171   3.15851  4.98164  4.50357  4.38915  5.04647  3.77246  5.29616  4.32106  4.35736  4.13836  5.17586  4.37709  4.55762  4.70883  4.51324  3.37403  0.30043  3.88995  6.36625  5.28048    191 T - - -
          2.68618  4.42225  2.77519  2.73123  3.46354  2.40513  3.72494  3.29354  2.67741  2.69355  4.24690  2.90347  2.73739  3.18146  2.89801  2.37887  2.77519  2.98518  4.58477  3.61503
          0.01332  4.72086  5.44321  0.61958  0.77255  0.48576  0.95510
    172   3.97279  5.79273  3.87766  3.72664  5.10073  4.22628  4.85690  4.97473  3.50646  4.36821  5.45009  4.16455  4.83636  0.28180  3.73711  4.02321  4.30745  4.66373  6.21586  5.03779    192 Q - - -
          2.68618  4.42225  2.77519  2.73123  3.46354  2.40513  3.72494  3.29354  2.67741  2.69355  4.24690  2.90347  2.73739  3.18146  2.89801  2.37887  2.77519  2.98518  4.58477  3.61503
          0.01332  4.72086  5.44321  0.61958  0.77255  0.48576  0.95510
    173   3.79202  5.80884  4.45759  3.50066  5.46298  4.29231  4.02228  4.70002  1.01464  4.00443  4.90551  3.79984  4.60128  3.14719  1.02823  3.75875  3.87654  4.39839  5.92756  4.88465    193 k - - -
          2.68618  4.42225  2.77519  2.73123  3.46354  2.40513  3.72494  3.29354  2.67741  2.69355  4.24690  2.90347  2.73739  3.18146  2.89801  2.37887  2.77519  2.98518  4.58477  3.61503
          0.01332  4.72086  5.44321  0.61958  0.77255  0.48576  0.95510
    174   3.79961  5.07278  5.43476  5.13865  4.12110  4.92282  5.79267  0.40015  5.00197  2.59945  3.99130  5.29063  5.33887  5.30314  5.11730  4.57538  4.10627  2.22829  6.12909  4.91071    194 I - - -
          2.68618  4.42225  2.77519  2.73123  3.46354  2.40513  3.72494  3.29354  2.67741  2.69355  4.24690  2.90347  2.73739  3.18146  2.89801  2.37887  2.77519  2.98518  4.58477  3.61503
          0.01332  4.72086  5.44321  0.61958  0.77255  0.48576  0.95510
    175   3.34017  0.54958  4.85834  4.52189  3.41525  4.09659  4.62229  3.55403  4.27635  3.25778  4.36362  4.45937  4.71015  4.55674  4.38056  3.61649  3.73365  3.34653  5.02786  2.53096    195 C - - -
          2.68618  4.42225  2.77519  2.73123  3.46354  2.40513  3.72494  3.29354  2.67741  2.69355  4.24690  2.90347  2.73739  3.18146  2.89801  2.37887  2.77519  2.98518  4.58477  3.61503
          0.01332  4.72086  5.44321  0.61958  0.77255  0.48576  0.95510
    176   2.09063  4.55935  4.29129  3.99289  4.85473  3.37879  4.91524  4.17331  3.97400  3.95392  4.79221  3.94179  4.17189  4.23122  4.21963  0.58629  3.16604  2.95721  6.23193  5.06114    196 S - - -
          2.68618  4.42225  2.77519  2.73123  3.46354  2.40513  3.72494  3.29354  2.67741  2.69355  4.24690  2.90347  2.73739  3.18146  2.89801  2.37887  2.77519  2.98518  4.58477  3.61503
          0.01332  4.72086  5.44321  0.61958  0.77255  0.48576  0.95510
    177   2.81639  5.12180  3.11519  2.61018  4.49224  3.57960  3.84840  3.93173  2.19487  3.48540  4.27135  1.50106  4.01249  2.97654  3.05593  2.13698  2.81158  3.07101  5.67348  4.31423    197 n - - -
          2.68618  4.42225  2.77519  2.73123  3.46354  2.40513  3.72494  3.29354  2.67741  2.69355  4.24690  2.90347  2.73739  3.18146  2.89801  2.37887  2.77519  2.98518  4.58477  3.61503
          0.01332  4.72086  5.44321  0.61958  0.77255  0.48576  0.95510
    178   4.26711  5.51668  5.55253  5.26230  3.70717  5.05982  5.68471  3.00276  5.04748  0.26863  3.57812  5.47875  5.39528  5.18752  5.05750  4.85792  4.54184  3.24335  5.80513  4.70501    198 L - - -
          2.68618  4.42225  2.77519  2.73123  3.46354  2.40513  3.72494  3.29354  2.67741  2.69355  4.24690  2.90347  2.73739  3.18146  2.89801  2.37887  2.77519  2.98518  4.58477  3.61503
          0.01332  4.72086  5.44321  0.61958  0.77255  0.48576  0.95510
    179   4.04881  5.85822  4.27667  3.81949  5.46296  4.34011  4.58445  4.98531  0.28847  4.38606  5.36742  4.17586  4.83355  3.77495  3.01995  4.07644  4.26692  4.66910  6.20054  5.19219    199 K - - -
          2.68618  4.42225  2.77519  2.73123  3.46354  2.40513  3.72494  3.29354  2.67741  2.69355  4.24690  2.90347  2.73739  3.18146  2.89801  2.37887  2.77519  2.98518  4.58477  3.61503
          0.01332  4.72086  5.44321  0.61958  0.77255  0.48576  0.95510
    180   2.81137  4.78681  3.36835  2.81084  3.95401  3.68788  3.07405  2.58954  2.73708  2.47562  3.87309  3.28996  4.07533  1.54304  3.14069  2.59950  3.04162  3.08768  5.31065  4.02058    200 q - - -
          2.68618  4.42225  2.77519  2.73123  3.46354  2.40513  3.72494  3.29354  2.67741  2.69355  4.24690  2.90347  2.73739  3.18146  2.89801  2.37887  2.77519  2.98518  4.58477  3.61503
          0.01332  4.72086  5.44321  0.61958  0.77255  0.48576  0.95510
    181   3.44767  5.95118  2.66833  0.60580  5.26120  3.70837  4.21694  4.80557  3.09516  4.26682  5.14737  3.18872  4.32435  2.67147  3.56781  3.33491  3.73094  4.38898  6.37190  4.92193    201 E - - -
          2.68618  4.42225  2.77519  2.73123  3.46354  2.40513  3.72494  3.29354  2.67741  2.69355  4.24690  2.90347  2.73739  3.18146  2.89801  2.37887  2.77519  2.98518  4.58477  3.61503
          0.01332  4.72086  5.44321  0.61958  0.77255  0.48576  0.95510
    182   3.97310  5.24709  5.69416  5.21531  3.46956  5.21220  5.65055  2.57629  5.00621  0.41631  3.24957  5.41737  5.36999  5.02706  5.02546  4.67118  4.22028  2.44254  5.70360  4.66045    202 L - - -
          2.68618  4.42225  2.77519  2.73123  3.46354  2.40513  3.72494  3.29354  2.67741  2.69355  4.24690  2.90347  2.73739  3.18146  2.89801  2.37887  2.77519  2.98518  4.58477  3.61503
          0.01332  4.72086  5.44321  0.61958  0.77255  0.48576  0.95510
    183   2.85217  5.26437  2.61537  2.52505  4.55660  3.58548  2.63023  4.03234  2.56170  3.01110  4.32467  3.06848  4.00398  1.41652  3.03619  2.62684  3.08643  3.63797  5.70824  4.31656    203 q - - -
          2.68618  4.42225  2.77519  2.73123  3.46354  2.40513  3.72494  3.29354  2.67741  2.69355  4.24690  2.90347  2.73739  3.18146  2.89801  2.37887  2.77519  2.98518  4.58477  3.61503
          0.01332  4.72086  5.44321  0.61958  0.77255  0.48576  0.95510
    184   2.65140  5.27225  3.18991  2.61207  4.61494  3.64900  3.78996  4.05655  1.69788  3.15872  4.32849  2.50204  4.03473  2.90110  1.80089  2.86373  2.57170  3.66455  5.69005  4.34171    204 k - - -
          2.68618  4.42225  2.77519  2.73123  3.46354  2.40513  3.72494  3.29354  2.67741  2.69355  4.24690  2.90347  2.73739  3.18146  2.89801  2.37887  2.77519  2.98518  4.58477  3.61503
          0.01332  4.72086  5.44321  0.61958  0.77255  0.48576  0.95510
    185   2.59694  5.18834  3.11670  2.34956  4.48846  3.62084  3.80877  3.91936  2.17936  3.46455  4.25364  3.11894  4.02164  1.47719  2.95139  2.84758  3.08274  2.55295  5.64570  4.29137    205 q - - -
          2.68618  4.42225  2.77519  2.73123  3.46354  2.40513  3.72494  3.29354  2.67741  2.69355  4.24690  2.90347  2.73739  3.18146  2.89801  2.37887  2.77519  2.98518  4.58477  3.61503
          0.01332  4.72086  5.44321  0.61958  0.77255  0.48576  0.95510
    186   3.11365  5.51315  3.10861  2.39755  4.87926  3.73888  2.68662  4.32038  2.23029  3.77737  4.57648  3.21068  4.16935  1.10563  2.81162  3.06717  3.32953  3.92725  5.87008  4.53944    206 q - - -
          2.68618  4.42225  2.77519  2.73123  3.46354  2.40513  3.72494  3.29354  2.67741  2.69355  4.24690  2.90347  2.73739  3.18146  2.89801  2.37887  2.77519  2.98518  4.58477  3.61503
          0.01332  4.72086  5.44321  0.61958  0.77255  0.48576  0.95510
    187   2.48673  5.02383  3.14899  2.59157  4.27984  3.59511  3.79582  3.19439  2.57681  3.01376  4.09321  2.85658  3.98651  1.91061  2.71298  2.56423  2.08274  3.36619  5.51756  4.17262    207 q - - -
          2.68618  4.42225  2.77519  2.73123  3.46354  2.40513  3.72494  3.29354  2.67741  2.69355  4.24690  2.90347  2.73739  3.18146  2.89801  2.37887  2.77519  2.98518  4.58477  3.61503
          0.01332  4.72086  5.44321  0.61958  0.77255  0.48576  0.95510
    188   2.99430  5.53655  2.10216  1.33774  4.86531  3.58418  3.89742  4.36132  1.83421  3.83317  4.59906  3.04316  4.06571  3.01527  3.21878  2.92817  2.79975  3.92140  5.96600  4.52624    208 e - - -
          2.68618  4.42225  2.77519  2.73123  3.46354  2.40513  3.72494  3.29354  2.67741  2.69355  4.24690  2.90347  2.73739  3.18146  2.89801  2.37887  2.77519  2.98518  4.58477  3.61503
          0.01332  4.72086  5.44321  0.61958  0.77255  0.48576  0.95510
    189   3.13257  5.09103  3.40277  3.19716  4.29811  3.75818  4.40290  2.88549  3.29134  3.53734  4.55536  0.66738  4.37310  3.68415  3.63712  3.24627  3.49762  3.44971  5.75654  4.33706    209 N - - -
          2.68618  4.42225  2.77519  2.73123  3.46354  2.40513  3.72494  3.29354  2.67741  2.69355  4.24690  2.90347  2.73739  3.18146  2.89801  2.37887  2.77519  2.98518  4.58477  3.61503
          0.01332  4.72086  5.44321  0.61958  0.77255  0.48576  0.95510
    190   2.56154  5.23135  3.03705  2.10678  4.55623  3.12067  3.74136  4.02797  2.21032  3.23382  4.27777  2.57390  3.94495  2.46535  2.97309  2.10967  2.63796  3.05831  5.67652  4.27832    210 e - - -
          2.68618  4.42225  2.77519  2.73123  3.46354  2.40513  3.72494  3.29354  2.67741  2.69355  4.24690  2.90347  2.73739  3.18146  2.89801  2.37887  2.77519  2.98518  4.58477  3.61503
          0.01332  4.72086  5.44321  0.61958  0.77255  0.48576  0.95510
    191   3.36048  5.61883  3.77559  3.05331  5.12383  4.00371  3.09920  4.46857  1.09139  3.84423  4.67555  3.48132  4.34605  1.84209  1.91330  3.32320  3.51754  4.10746  5.84752  4.66145    211 k - - -
          2.68618  4.42225  2.77519  2.73123  3.46354  2.40513  3.72494  3.29354  2.67741  2.69355  4.24690  2.90347  2.73739  3.18146  2.89801  2.37887  2.77519  2.98518  4.58477  3.61503
          0.01332  4.72086  5.44321  0.61958  0.77255  0.48576  0.95510
    192   3.45279  5.10656  4.12763  3.68821  3.69194  4.29762  4.53686  3.09066  3.31493  0.86080  3.62957  4.07147  4.68136  1.74568  3.54785  3.69685  3.69238  3.15387  5.47053  4.23254    212 l - - -
          2.68618  4.42225  2.77519  2.73123  3.46354  2.40513  3.72494  3.29354  2.67741  2.69355  4.24690  2.90347  2.73739  3.18146  2.89801  2.37887  2.77519  2.98518  4.58477  3.61503
          0.01332  4.72086  5.44321  0.61958  0.77255  0.48576  0.95510
    193   3.17565  5.51819  3.39338  2.49598  4.94633  3.83836  3.88513  4.34440  0.90422  3.77195  4.57845  3.31551  4.22301  2.73307  2.42144  2.71316  3.36901  3.96218  5.83157  4.56364    213 k - - -
          2.68618  4.42225  2.77519  2.73123  3.46354  2.40513  3.72494  3.29354  2.67741  2.69355  4.24690  2.90347  2.73739  3.18146  2.89801  2.37887  2.77519  2.98518  4.58477  3.61503
          0.01332  4.72086  5.44321  0.61958  0.77255  0.48576  0.95510
    194   2.76938  5.25656  2.59638  2.20888  4.59186  3.18408  3.73479  3.72991  2.28151  3.22186  4.29982  2.75465  3.93995  2.40642  2.69838  2.15136  2.60887  3.09727  5.69510  4.29014    214 s - - -
          2.68618  4.42225  2.77519  2.73123  3.46354  2.40513  3.72494  3.29354  2.67741  2.69355  4.24690  2.90347  2.73739  3.18146  2.89801  2.37887  2.77519  2.98518  4.58477  3.61503
          0.01332  4.72086  5.44321  0.61958  0.77255  0.48576  0.95510
    195   2.77170  5.25443  2.82498  2.15714  4.58877  3.54910  3.34511  4.06639  2.16382  3.00871  3.45832  3.02101  3.94223  1.99830  2.51571  2.56058  2.73202  3.63934  5.69307  4.28991    215 q - - -
          2.68618  4.42225  2.77519  2.73123  3.46354  2.40513  3.72494  3.29354  2.67741  2.69355  4.24690  2.90347  2.73739  3.18146  2.89801  2.37887  2.77519  2.98518  4.58477  3.61503
          0.01332  4.72086  5.44321  0.61958  0.77255  0.48576  0.95510
    196   3.69758  4.92737  5.68062  5.12931  3.60298  5.13153  5.55144  1.05727  5.00796  1.23070  2.69644  5.27989  5.27630  5.02584  5.03078  4.51513  3.92532  1.95598  5.72085  4.67740    216 i - - -
          2.68618  4.42225  2.77519  2.73123  3.46354  2.40513  3.72494  3.29354  2.67741  2.69355  4.24690  2.90347  2.73739  3.18146  2.89801  2.37887  2.77519  2.98518  4.58477  3.61503
          0.01332  4.72086  5.44321  0.61958  0.77255  0.48576  0.95510
    197   2.79222  5.30527  2.42780  2.14608  4.64957  3.10691  3.74642  4.13607  2.07611  3.60942  4.34749  2.69477  3.95036  1.98588  2.58803  2.52403  3.02435  3.69576  5.73654  4.32396    217 q - - -
          2.68618  4.42225  2.77519  2.73123  3.46354  2.40513  3.72494  3.29354  2.67741  2.69355  4.24690  2.90347  2.73739  3.18146  2.89801  2.37887  2.77519  2.98518  4.58477  3.61503
          0.01332  4.72086  5.44321  0.61958  0.77255  0.48576  0.95510
    198   2.55630  5.13689  2.74791  2.52404  4.42683  3.56783  3.76215  3.87548  2.39613  2.93476  3.62745  2.13985  3.96005  2.50274  3.00433  2.14191  2.86379  2.87351  5.60432  4.22949    218 n - - -
          2.68618  4.42225  2.77519  2.73123  3.46354  2.40513  3.72494  3.29354  2.67741  2.69355  4.24690  2.90347  2.73739  3.18146  2.89801  2.37887  2.77519  2.98518  4.58477  3.61503
          0.01332  4.72086  5.44321  0.61958  0.77255  0.48576  0.95510
    199   3.85014  5.18689  4.87299  4.47549  1.92306  4.67847  2.85309  3.74722  4.33583  3.20833  4.33997  4.38555  5.00577  4.40109  4.44358  4.01026  3.03577  3.59734  4.13013  0.69710    219 y - - -
          2.68618  4.42225  2.77519  2.73123  3.46354  2.40513  3.72494  3.29354  2.67741  2.69355  4.24690  2.90347  2.73739  3.18146  2.89801  2.37887  2.77519  2.98518  4.58477  3.61503
          0.01332  4.72086  5.44321  0.61958  0.77255  0.48576  0.95510
    200   2.66710  5.28425  2.58161  1.94790  4.62606  3.55217  3.74152  4.10779  2.01820  3.58635  4.32694  3.02100  3.94868  1.98560  2.62492  2.74866  3.01641  3.05028  5.71679  4.31031    220 e - - -
          2.68618  4.42225  2.77519  2.73123  3.46354  2.40513  3.72494  3.29354  2.67741  2.69355  4.24690  2.90347  2.73739  3.18146  2.89801  2.37887  2.77519  2.98518  4.58477  3.61503
          0.01332  4.72086  5.44321  0.61958  0.77255  0.48576  0.95510
    201   2.62418  5.18415  3.05632  2.16473  4.49183  3.56173  3.51191  3.95035  2.51001  3.47457  4.23877  1.99720  3.95706  2.86926  2.78591  2.13424  2.47118  2.97676  5.64370  4.25856    221 n - - -
          2.68618  4.42225  2.77519  2.73123  3.46354  2.40513  3.72494  3.29354  2.67741  2.69355  4.24690  2.90347  2.73739  3.18146  2.89801  2.37887  2.77519  2.98518  4.58477  3.61503
          0.01332  4.72086  5.44321  0.61958  0.77255  0.48576  0.95510
    202   3.31093  5.95863  1.20748  1.26968  5.25423  3.61185  4.12789  4.79172  3.12777  4.25151  5.07608  2.80447  4.21977  3.28104  3.73525  3.18667  2.81943  4.33359  6.39622  4.86866    222 d - - -
          2.68618  4.42225  2.77519  2.73123  3.46354  2.40513  3.72494  3.29354  2.67741  2.69355  4.24690  2.90347  2.73739  3.18146  2.89801  2.37887  2.77519  2.98518  4.58477  3.61503
          0.01332  4.72086  5.44321  0.61958  0.77255  0.48576  0.95510
    203   2.78023  4.68730  3.42057  2.86340  3.87110  3.68461  3.92810  1.92089  2.41051  2.92513  3.79232  2.69562  4.07670  3.16582  3.23802  2.07645  2.55391  2.68703  5.25516  3.98533    223 i - - -
          2.68618  4.42225  2.77519  2.73123  3.46354  2.40513  3.72494  3.29354  2.67741  2.69355  4.24690  2.90347  2.73739  3.18146  2.89801  2.37887  2.77519  2.98518  4.58477  3.61503
          0.01332  4.72086  5.44321  0.61958  0.77255  0.48576  0.95510
    204   2.77338  5.27809  2.37077  2.01409  4.62029  2.64903  3.73427  4.10448  2.11525  3.27376  4.31977  2.74968  3.93982  2.56617  2.76908  2.43930  3.00473  3.31579  5.71217  4.30251    224 e - - -
          2.68618  4.42225  2.77519  2.73123  3.46354  2.40513  3.72494  3.29354  2.67741  2.69355  4.24690  2.90347  2.73739  3.18146  2.89801  2.37887  2.77519  2.98518  4.58477  3.61503
          0.01332  4.72086  5.44321  0.61958  0.77255  0.48576  0.95510
    205   2.50262  5.24954  2.81336  2.53215  4.59087  3.21988  3.80478  4.05169  1.21775  3.56536  4.33188  2.74971  3.99614  2.91853  3.01796  2.81213  3.07339  3.26064  5.72299  4.33667    225 k - - -
          2.68618  4.42225  2.77519  2.73123  3.46354  2.40513  3.72494  3.29354  2.67741  2.69355  4.24690  2.90347  2.73739  3.18146  2.89801  2.37887  2.77519  2.98518  4.58477  3.61503
          0.01332  4.72086  5.44321  0.61958  0.77255  0.48576  0.95510
    206   3.31814  4.61373  5.25046  4.68748  3.65592  4.65227  5.07127  1.11497  4.54327  1.61483  2.89979  4.78225  4.93313  4.68543  4.61263  3.99905  2.85322  1.73024  5.48364  4.33417    226 i - - -
          2.68618  4.42225  2.77519  2.73123  3.46354  2.40513  3.72494  3.29354  2.67741  2.69355  4.24690  2.90347  2.73739  3.18146  2.89801  2.37887  2.77519  2.98518  4.58477  3.61503
          0.01332  4.72086  5.44321  0.61958  0.77255  0.48576  0.95510
    207   2.55795  5.22642  3.04006  2.28669  4.54966  3.06709  3.34732  4.02036  2.24948  2.96726  3.75701  2.55784  3.94478  2.50329  2.44499  2.38837  2.81721  3.14762  5.67230  4.27514    227 k - - -
          2.68618  4.42225  2.77519  2.73123  3.46354  2.40513  3.72494  3.29354  2.67741  2.69355  4.24690  2.90347  2.73739  3.18146  2.89801  2.37887  2.77519  2.98518  4.58477  3.61503
          0.01332  4.72086  5.44321  0.61958  0.77255  0.48576  0.95510
    208   2.86173  5.38537  2.12072  1.62997  4.72171  2.66180  3.80169  4.21238  2.33124  3.68700  4.43407  3.02185  3.99044  2.46314  3.07663  2.56115  2.84053  3.77242  5.81825  4.39436    228 e - - -
          2.68618  4.42225  2.77519  2.73123  3.46354  2.40513  3.72494  3.29354  2.67741  2.69355  4.24690  2.90347  2.73739  3.18146  2.89801  2.37887  2.77519  2.98518  4.58477  3.61503
          0.01332  4.72086  5.44321  0.61958  0.77255  0.48576  0.95510
    209   3.56597  5.70529  3.95452  3.24268  5.27092  4.12221  3.98556  4.57607  0.65412  3.93158  4.80132  3.07741  4.47305  3.10968  2.03465  3.53257  3.70223  4.24354  5.90328  4.77937    229 K - - -
          2.68618  4.42225  2.77519  2.73123  3.46354  2.40513  3.72494  3.29354  2.67741  2.69355  4.24690  2.90347  2.73739  3.18146  2.89801  2.37887  2.77519  2.98518  4.58477  3.61503
          0.01332  4.72086  5.44321  0.61958  0.77255  0.48576  0.95510
    210   3.34506  4.64327  5.30399  4.72505  1.70270  4.64518  5.01371  1.58827  4.56170  1.93741  2.81525  4.79303  4.90886  4.64801  4.58693  3.98802  3.57613  1.50035  5.36603  4.23632    230 v - - -
          2.68618  4.42225  2.77519  2.73123  3.46354  2.40513  3.72494  3.29354  2.67741  2.69355  4.24690  2.90347  2.73739  3.18146  2.89801  2.37887  2.77519  2.98518  4.58477  3.61503
          0.01332  4.72086  5.44321  0.61958  0.77255  0.48576  0.95510
    211   2.43764  4.13996  3.07038  2.25201  4.46642  2.45760  3.11325  3.92084  2.52257  3.45395  4.22253  2.36672  3.95908  2.87952  3.00567  2.27119  2.42649  3.53156  5.63070  4.25047    231 e - - -
          2.68618  4.42225  2.77519  2.73123  3.46354  2.40513  3.72494  3.29354  2.67741  2.69355  4.24690  2.90347  2.73739  3.18146  2.89801  2.37887  2.77519  2.98518  4.58477  3.61503
          0.01332  4.72086  5.44321  0.61958  0.77255  0.48576  0.95510
    212   2.78640  5.29271  2.79008  1.68977  4.63472  3.54820  3.74345  4.11926  2.13958  3.59610  4.33523  2.45528  3.94773  2.48248  2.83781  2.27776  3.01827  3.33951  5.72588  4.31531    232 e - - -
          2.68618  4.42225  2.77519  2.73123  3.46354  2.40513  3.72494  3.29354  2.67741  2.69355  4.24690  2.90347  2.73739  3.18146  2.89801  2.37887  2.77519  2.98518  4.58477  3.61503
          0.01332  4.72086  5.44321  0.61958  0.77255  0.48576  0.95510
    213   4.35196  5.51674  5.21070  4.92715  2.09545  5.00330  1.74901  4.14181  4.75348  2.87232  4.68600  4.59189  5.29012  4.67459  4.76491  4.36348  4.55797  4.03838  4.01944  0.72448    233 y - - -
          2.68618  4.42225  2.77519  2.73123  3.46354  2.40513  3.72494  3.29354  2.67741  2.69355  4.24690  2.90347  2.73739  3.18146  2.89801  2.37887  2.77519  2.98518  4.58477  3.61503
          0.01332  4.72086  5.44321  0.61958  0.77255  0.48576  0.95510
    214   3.02305  5.38996  3.35405  2.73725  4.77690  3.75662  2.92857  4.19676  1.18026  3.65467  3.44054  2.92193  4.12847  2.68761  2.14677  2.99548  3.22675  3.80839  5.74602  4.44331    234 k - - -
          2.68618  4.42225  2.77519  2.73123  3.46354  2.40513  3.72494  3.29354  2.67741  2.69355  4.24690  2.90347  2.73739  3.18146  2.89801  2.37887  2.77519  2.98518  4.58477  3.61503
          0.01332  4.72086  5.44321  0.61958  0.77255  0.48576  0.95510
    215   2.79121  5.28230  2.81021  2.47975  4.62237  3.55597  3.74659  4.10173  2.02807  3.58344  4.32675  1.95329  3.95368  2.66125  2.56159  2.14761  2.63719  3.67078  5.71624  4.31223    235 n - - -
          2.68618  4.42225  2.77519  2.73123  3.46354  2.40513  3.72494  3.29354  2.67741  2.69355  4.24690  2.90347  2.73739  3.18146  2.89801  2.37887  2.77519  2.98518  4.58477  3.61503
          0.01332  4.72086  5.44321  0.61958  0.77255  0.48576  0.95510
    216   2.79088  3.72244  4.51246  3.91261  2.97141  3.93148  4.24720  2.46157  3.17668  1.16324  3.31336  4.00993  4.29651  3.92120  3.83673  2.92943  3.02295  2.44996  3.37054  3.62790    236 l - - -
          2.68618  4.42225  2.77519  2.73123  3.46354  2.40513  3.72494  3.29354  2.67741  2.69355  4.24690  2.90347  2.73739  3.18146  2.89801  2.37887  2.77519  2.98518  4.58477  3.61503
          0.01332  4.72086  5.44321  0.61958  0.77255  0.48576  0.95510
    217   4.09024  5.28403  5.94033  5.37507  2.65856  5.46564  5.61654  2.27985  5.24143  0.46265  3.13978  5.58532  5.44263  5.06350  5.17552  4.86925  4.28567  2.88057  5.56653  4.50177    237 L - - -
          2.68618  4.42225  2.77519  2.73123  3.46354  2.40513  3.72494  3.29354  2.67741  2.69355  4.24690  2.90347  2.73739  3.18146  2.89801  2.37887  2.77519  2.98518  4.58477  3.61503
          0.01332  4.72086  5.44321  0.61958  0.77255  0.48576  0.95510
    218   2.77319  3.89677  2.55484  2.03690  4.54060  3.55380  3.74639  4.00901  2.36231  3.09463  4.26923  2.47445  3.94845  2.85198  2.98150  2.20890  2.22506  3.59799  5.66972  4.27439    238 e - - -
          2.68618  4.42225  2.77519  2.73123  3.46354  2.40513  3.72494  3.29354  2.67741  2.69355  4.24690  2.90347  2.73739  3.18146  2.89801  2.37887  2.77519  2.98518  4.58477  3.61503
          0.01332  4.72086  5.44321  0.61958  0.77255  0.48576  0.95510
    219   2.00981  5.12211  2.79001  2.34970  4.41156  3.24329  3.77944  3.85598  2.54944  2.63861  4.18883  2.83529  3.97066  2.90233  3.02975  2.00810  2.53331  3.48471  5.60252  4.23225    239 s - - -
          2.68618  4.42225  2.77519  2.73123  3.46354  2.40513  3.72494  3.29354  2.67741  2.69355  4.24690  2.90347  2.73739  3.18146  2.89801  2.37887  2.77519  2.98518  4.58477  3.61503
          0.01332  4.72086  5.44321  0.61958  0.77255  0.48576  0.95510
    220   4.15604  5.35266  5.85550  5.36045  2.35261  5.41148  5.34462  2.72285  5.20707  0.44045  3.21007  5.49094  5.44372  5.04897  5.14541  4.84826  4.35880  3.02570  5.33538  4.03188    240 L - - -
          2.68618  4.42225  2.77519  2.73123  3.46354  2.40513  3.72494  3.29354  2.67741  2.69355  4.24690  2.90347  2.73739  3.18146  2.89801  2.37887  2.77519  2.98518  4.58477  3.61503
          0.01332  4.72086  5.44321  0.61958  0.77255  0.48576  0.95510
    221   2.86667  5.39150  2.60692  1.48397  4.72815  3.00130  3.80466  4.21905  2.57459  3.69287  4.44034  2.50280  3.99332  2.14858  2.83123  2.64791  3.10420  3.77876  5.82349  4.39933    241 e - - -
          2.68618  4.42225  2.77519  2.73123  3.46354  2.40513  3.72494  3.29354  2.67741  2.69355  4.24690  2.90347  2.73739  3.18146  2.89801  2.37887  2.77519  2.98518  4.58477  3.61503
          0.01332  4.72086  5.44321  0.61958  0.77255  0.48576  0.95510
    222   3.05246  5.62164  1.99232  1.18012  4.94090  2.97853  3.94392  4.44795  2.80028  3.91725  4.69029  2.73022  4.09344  2.68610  3.34005  2.97451  2.82569  4.00235  6.05359  4.59294    242 e - - -
          2.68618  4.42225  2.77519  2.73123  3.46354  2.40513  3.72494  3.29354  2.67741  2.69355  4.24690  2.90347  2.73739  3.18146  2.89801  2.37887  2.77519  2.98518  4.58477  3.61503
          0.01332  4.72086  5.44321  0.61958  0.77255  0.48576  0.95510
    223   2.87362  5.35036  2.67035  2.54409  4.70948  3.61243  3.77969  4.17735  1.35412  3.64309  4.39655  2.91450  4.01108  2.32781  2.36995  2.62458  3.09870  3.75058  5.75703  4.37610    243 k - - -
          2.68618  4.42225  2.77519  2.73123  3.46354  2.40513  3.72494  3.29354  2.67741  2.69355  4.24690  2.90347  2.73739  3.18146  2.89801  2.37887  2.77519  2.98518  4.58477  3.61503
          0.01332  4.72086  5.44321  0.61958  0.77255  0.48576  0.95510
    224   2.58245  4.33273  4.14693  3.57004  3.45428  3.89286  4.21058  1.91390  3.47039  2.13674  2.97707  3.83028  4.27132  3.71618  3.69822  1.66359  2.70646  2.50212  4.96907  3.77071    244 s - - -
          2.68618  4.42225  2.77519  2.73123  3.46354  2.40513  3.72494  3.29354  2.67741  2.69355  4.24690  2.90347  2.73739  3.18146  2.89801  2.37887  2.77519  2.98518  4.58477  3.61503
          0.01332  4.72086  5.44321  0.61958  0.77255  0.48576  0.95510
    225   2.61128  5.24180  3.22548  2.65451  4.61955  3.65321  3.82112  4.05522  1.28526  3.56131  4.34214  3.16743  4.05303  2.93696  2.39947  2.33796  2.56761  3.66418  5.70168  4.36406    245 k - - -
          2.68618  4.42225  2.77519  2.73123  3.46354  2.40513  3.72494  3.29354  2.67741  2.69355  4.24690  2.90347  2.73739  3.18146  2.89801  2.37887  2.77519  2.98518  4.58477  3.61503
          0.01332  4.72086  5.44321  0.61958  0.77255  0.48576  0.95510
    226   2.20930  4.34786  3.94985  2.73325  3.46324  3.39699  4.10469  2.39036  3.29504  2.29278  3.45851  3.68780  4.19840  3.55849  3.56586  2.63618  2.44252  2.23593  2.98184  3.27993    246 a - - -
          2.68618  4.42225  2.77519  2.73123  3.46354  2.40513  3.72494  3.29354  2.67741  2.69355  4.24690  2.90347  2.73739  3.18146  2.89801  2.37887  2.77519  2.98518  4.58477  3.61503
          0.01332  4.72086  5.44321  0.61958  0.77255  0.48576  0.95510
    227   4.15318  5.34970  5.85335  5.35842  2.28954  5.40693  5.32813  2.72586  5.20499  0.45079  3.21215  5.48293  5.44066  5.04572  5.14227  4.84167  4.35571  3.02808  5.32153  4.00973    247 L - - -
          2.68618  4.42225  2.77519  2.73123  3.46354  2.40513  3.72494  3.29354  2.67741  2.69355  4.24690  2.90347  2.73739  3.18146  2.89801  2.37887  2.77519  2.98518  4.58477  3.61503
          0.01332  4.72086  5.44321  0.61958  0.77255  0.48576  0.95510
    228   2.77214  4.81554  2.93471  2.72369  2.82496  3.64228  3.85801  3.19868  2.00758  2.26564  3.44307  3.22028  4.02945  2.56225  3.14889  2.57083  2.62132  3.12443  5.34758  4.04796    248 k - - -
          2.68618  4.42225  2.77519  2.73123  3.46354  2.40513  3.72494  3.29354  2.67741  2.69355  4.24690  2.90347  2.73739  3.18146  2.89801  2.37887  2.77519  2.98518  4.58477  3.61503
          0.01332  4.72086  5.44321  0.61958  0.77255  0.48576  0.95510
    229   2.56102  5.28696  2.61622  1.66222  4.62098  3.55094  2.94554  4.10167  2.50212  3.58766  4.33249  3.02097  3.95512  2.44431  2.99608  2.13522  3.02809  3.30653  5.72540  4.31684    249 e - - -
          2.68618  4.42225  2.77519  2.73123  3.46354  2.40513  3.72494  3.29354  2.67741  2.69355  4.24690  2.90347  2.73739  3.18146  2.89801  2.37887  2.77519  2.98518  4.58477  3.61503
          0.01332  4.72086  5.44321  0.61958  0.77255  0.48576  0.95510
    230   2.80802  5.27350  3.05939  2.36955  4.61107  3.57577  2.91730  4.08094  2.32492  3.56837  4.31933  2.59060  3.96951  1.58187  2.66135  2.61954  3.03655  3.24324  5.70366  4.31293    250 q - - -
          2.68618  4.42225  2.77519  2.73123  3.46354  2.40513  3.72494  3.29354  2.67741  2.69355  4.24690  2.90347  2.73739  3.18146  2.89801  2.37887  2.77519  2.98518  4.58477  3.61503
          0.01332  4.72086  5.44321  0.61958  0.77255  0.48576  0.95510
    231   3.74878  5.77299  4.27744  3.45817  5.38949  4.24617  4.05434  4.67412  0.54142  4.00518  4.90718  3.78110  4.58731  3.18457  2.02259  3.72342  3.86069  4.36564  5.93927  4.87356    251 K - - -
          2.68618  4.42225  2.77519  2.73123  3.46354  2.40513  3.72494  3.29354  2.67741  2.69355  4.24690  2.90347  2.73739  3.18146  2.89801  2.37887  2.77519  2.98518  4.58477  3.61503
          0.01332  4.72086  5.44321  0.61958  0.77255  0.48576  0.95510
    232   2.77259  5.21988  2.82813  2.48973  4.54008  3.55515  3.74460  3.31992  2.15885  3.20465  4.26753  1.95829  3.94826  2.67429  2.66783  2.30016  2.56198  3.59716  5.66735  4.27304    252 n - - -
          2.68618  4.42225  2.77519  2.73123  3.46354  2.40513  3.72494  3.29354  2.67741  2.69355  4.24690  2.90347  2.73739  3.18146  2.89801  2.37887  2.77519  2.98518  4.58477  3.61503
          0.01332  4.72086  5.44321  0.61958  0.77255  0.48576  0.95510
    233   2.77039  5.21757  3.04413  2.12613  4.53716  3.55387  3.25761  3.51798  2.26370  3.08664  4.26510  2.28935  3.94679  2.36375  2.97566  2.37073  2.55306  3.23242  5.66563  4.27097    253 e - - -
          2.68618  4.42225  2.77519  2.73123  3.46354  2.40513  3.72494  3.29354  2.67741  2.69355  4.24690  2.90347  2.73739  3.18146  2.89801  2.37887  2.77519  2.98518  4.58477  3.61503
          0.01332  4.72086  5.44321  0.61958  0.77255  0.48576  0.95510
    234   2.86449  5.38483  2.44563  2.02552  4.71978  2.72928  3.80531  4.20971  2.57866  3.68654  4.43501  1.88548  3.99255  2.42634  3.08449  2.62942  2.51363  3.77137  5.81978  4.39601    254 n - - -
          2.68618  4.42225  2.77519  2.73123  3.46354  2.40513  3.72494  3.29354  2.67741  2.69355  4.24690  2.90347  2.73739  3.18146  2.89801  2.37887  2.77519  2.98518  4.58477  3.61503
          0.01332  4.72086  5.44321  0.61958  0.77255  0.48576  0.95510
    235   2.92189  5.45400  1.47524  1.82075  4.78281  3.56807  3.84733  4.27656  2.46352  3.75203  4.50779  2.74384  4.02453  2.63393  3.15573  2.63893  3.16356  3.83762  5.88646  3.68124    255 d - - -
          2.68618  4.42225  2.77519  2.73123  3.46354  2.40513  3.72494  3.29354  2.67741  2.69355  4.24690  2.90347  2.73739  3.18146  2.89801  2.37887  2.77519  2.98518  4.58477  3.61503
          0.01332  4.72086  5.44321  0.61958  0.77255  0.48576  0.95510
    236   2.66085  5.16828  3.06832  2.33600  4.46939  3.56370  3.75513  2.92490  1.95091  3.15215  4.22097  2.77684  3.95587  2.52023  2.71468  2.33361  2.45719  3.31924  5.62783  4.24616    256 k - - -
          2.68618  4.42225  2.77519  2.73123  3.46354  2.40513  3.72494  3.29354  2.67741  2.69355  4.24690  2.90347  2.73739  3.18146  2.89801  2.37887  2.77519  2.98518  4.58477  3.61503
          0.01332  4.72086  5.44321  0.61958  0.77255  0.48576  0.95510
    237   2.62105  5.16289  2.85112  2.52492  4.46122  3.57215  3.76327  3.31870  1.54546  2.84771  4.21790  3.06218  3.96510  2.36454  2.98663  2.38517  3.01216  3.52805  5.62390  4.24752    257 k - - -
          2.68618  4.42225  2.77519  2.73123  3.46354  2.40513  3.72494  3.29354  2.67741  2.69355  4.24690  2.90347  2.73739  3.18146  2.89801  2.37887  2.77519  2.98518  4.58477  3.61503
          0.01332  4.72086  5.44321  0.61958  0.77255  0.48576  0.95510
    238   3.41155  3.56991  5.33565  4.74682  2.64561  4.67832  5.00481  1.65648  4.57712  0.87757  3.25529  4.82355  4.92034  4.62322  4.58500  4.01883  3.63651  2.48465  5.31216  4.20137    258 l - - -
          2.68618  4.42225  2.77519  2.73123  3.46354  2.40513  3.72494  3.29354  2.67741  2.69355  4.24690  2.90347  2.73739  3.18146  2.89801  2.37887  2.77519  2.98518  4.58477  3.61503
          0.01332  4.72086  5.44321  0.61958  0.77255  0.48576  0.95510
    239   2.30818  5.26389  2.83010  2.15452  4.60153  3.54808  3.25296  3.42095  1.77244  3.56542  4.30681  3.01859  3.94174  2.51052  2.74181  2.38522  3.00390  3.65060  5.70043  4.29513    259 k - - -
          2.68618  4.42225  2.77519  2.73123  3.46354  2.40513  3.72494  3.29354  2.67741  2.69355  4.24690  2.90347  2.73739  3.18146  2.89801  2.37887  2.77519  2.98518  4.58477  3.61503
          0.01332  4.72086  5.44321  0.61958  0.77255  0.48576  0.95510
    240   3.03274  5.57681  1.71709  1.30375  4.89272  3.58562  3.93159  4.39013  2.77505  3.87015  4.64522  3.04400  4.08626  2.38262  3.30469  2.96172  3.28359  3.18639  6.01230  4.56269    260 e - - -
          2.68618  4.42225  2.77519  2.73123  3.46354  2.40513  3.72494  3.29354  2.67741  2.69355  4.24690  2.90347  2.73739  3.18146  2.89801  2.37887  2.77519  2.98518  4.58477  3.61503
          0.01332  4.72086  5.44321  0.61958  0.77255  0.48576  0.95510
    241   4.13186  5.32976  5.82490  5.33649  1.84881  5.36537  5.20650  2.75067  5.18043  0.54878  3.23598  5.41746  5.41705  5.02099  5.11424  4.78954  4.33452  3.04353  5.22073  3.84953    261 L - - -
          2.68618  4.42225  2.77519  2.73123  3.46354  2.40513  3.72494  3.29354  2.67741  2.69355  4.24690  2.90347  2.73739  3.18146  2.89801  2.37887  2.77519  2.98518  4.58477  3.61503
          0.01332  4.72086  5.44321  0.61958  0.77255  0.48576  0.95510
    242   2.86076  5.21501  3.18773  2.61516  4.55406  3.27195  3.79823  3.99228  1.48766  3.51019  4.28995  3.13582  4.02662  2.91458  1.99483  2.43133  2.81084  3.04366  5.66474  4.31735    262 k - - -
          2.68618  4.42225  2.77519  2.73123  3.46354  2.40513  3.72494  3.29354  2.67741  2.69355  4.24690  2.90347  2.73739  3.18146  2.89801  2.37887  2.77519  2.98518  4.58477  3.61503
          0.01332  4.72086  5.44321  0.61958  0.77255  0.48576  0.95510
    243   2.58803  5.26830  2.83510  2.18672  4.60761  3.23583  3.73460  4.08918  2.01168  3.26058  4.31076  3.01615  3.94043  2.16245  2.76215  2.15184  2.69543  3.65590  5.70413  4.29712    263 k - - -
          2.68618  4.42225  2.77519  2.73123  3.46354  2.40513  3.72494  3.29354  2.67741  2.69355  4.24690  2.90347  2.73739  3.18146  2.89801  2.37887  2.77519  2.98518  4.58477  3.61503
          0.01332  4.72086  5.44321  0.61958  0.77255  0.48576  0.95510
    244   2.48617  5.09164  2.46276  2.55250  3.46775  3.57601  3.78386  3.81187  2.55826  3.07889  4.16149  1.98768  3.97353  2.91112  3.03557  2.22669  2.43017  3.44986  5.57859  4.21503    264 n - - -
          2.68618  4.42225  2.77519  2.73123  3.46354  2.40513  3.72494  3.29354  2.67741  2.69355  4.24690  2.90347  2.73739  3.18146  2.89801  2.37887  2.77519  2.98518  4.58477  3.61503
          0.01332  4.72086  5.44321  0.61958  0.77255  0.48576  0.95510
    245   3.09358  5.20188  3.30227  2.86564  3.54052  3.82465  2.32879  3.86995  2.81609  3.40527  4.29892  2.33206  4.23985  2.71085  3.21124  3.11121  3.32324  3.57431  5.03563  1.40129    265 y - - -
          2.68618  4.42225  2.77519  2.73123  3.46354  2.40513  3.72494  3.29354  2.67741  2.69355  4.24690  2.90347  2.73739  3.18146  2.89801  2.37887  2.77519  2.98518  4.58477  3.61503
          0.01332  4.72086  5.44321  0.61958  0.77255  0.48576  0.95510
    246   2.84861  5.37308  2.10469  1.79963  4.71186  2.84632  3.79063  4.20254  2.16821  3.67539  4.41992  2.81180  3.98254  2.25136  3.05657  2.80072  2.76023  3.76120  5.80464  4.38224    266 e - - -
          2.68618  4.42225  2.77519  2.73123  3.46354  2.40513  3.72494  3.29354  2.67741  2.69355  4.24690  2.90347  2.73739  3.18146  2.89801  2.37887  2.77519  2.98518  4.58477  3.61503
          0.01332  4.72086  5.44321  0.61958  0.77255  0.48576  0.95510
    247   2.60574  5.16627  3.07363  2.31469  4.46645  3.56822  3.75960  3.91977  2.11902  2.44613  4.22041  2.59868  3.96094  2.87383  2.71608  2.13470  2.41174  3.53282  5.62658  4.24767    267 k - - -
          2.68618  4.42225  2.77519  2.73123  3.46354  2.40513  3.72494  3.29354  2.67741  2.69355  4.24690  2.90347  2.73739  3.18146  2.89801  2.37887  2.77519  2.98518  4.58477  3.61503
          0.01332  4.72086  5.44321  0.61958  0.77255  0.48576  0.95510
    248   2.79308  4.19760  4.56999  3.96707  2.30092  3.94165  4.26224  2.43703  3.79127  1.58515  2.58308  3.63020  4.30520  3.19199  3.86447  3.24484  3.02499  2.12640  4.81052  2.93156    268 l - - -
          2.68618  4.42225  2.77519  2.73123  3.46354  2.40513  3.72494  3.29354  2.67741  2.69355  4.24690  2.90347  2.73739  3.18146  2.89801  2.37887  2.77519  2.98518  4.58477  3.61503
          0.01332  4.72086  5.44321  0.61958  0.77255  0.48576  0.95510
    249   2.49073  5.16669  3.06964  2.38475  4.46710  3.56523  3.75722  3.92154  1.97423  3.18899  4.22015  2.68461  3.95784  2.20865  2.99060  2.53926  2.62247  2.54763  5.62701  4.24640    269 k - - -
          2.68618  4.42225  2.77519  2.73123  3.46354  2.40513  3.72494  3.29354  2.67741  2.69355  4.24690  2.90347  2.73739  3.18146  2.89801  2.37887  2.77519  2.98518  4.58477  3.61503
          0.01332  4.72086  5.44321  0.61958  0.77255  0.48576  0.95510
    250   2.21516  5.27796  3.02236  1.82749  4.61782  3.17991  3.74618  4.09667  2.09378  3.57961  4.32326  2.74314  3.95288  2.84645  2.36410  2.37020  3.02046  3.66650  5.71340  4.30988    270 e - - -
          2.68618  4.42225  2.77519  2.73123  3.46354  2.40513  3.72494  3.29354  2.67741  2.69355  4.24690  2.90347  2.73739  3.18146  2.89801  2.37887  2.77519  2.98518  4.58477  3.61503
          0.01332  4.72086  5.44321  0.61958  0.77255  0.48576  0.95510
    251   3.76593  5.79458  4.38694  3.47368  5.43458  4.27193  4.02485  4.68589  0.68136  3.99872  4.89731  3.78376  4.58905  3.15044  1.56210  3.73412  3.85949  4.38048  5.92721  4.87433    271 K - - -
          2.68618  4.42225  2.77519  2.73123  3.46354  2.40513  3.72494  3.29354  2.67741  2.69355  4.24690  2.90347  2.73739  3.18146  2.89801  2.37887  2.77519  2.98518  4.58477  3.61503
          0.01332  4.72086  5.44321  0.61958  0.77255  0.48576  0.95510
    252   3.63311  4.82803  5.71200  5.23324  4.05830  5.24289  5.91987  0.94565  5.16832  1.97843  3.79443  5.39434  5.43577  5.37072  5.30553  4.67075  3.88689  1.14055  6.18540  5.00884    272 i - - -
          2.68618  4.42225  2.77519  2.73123  3.46354  2.40513  3.72494  3.29354  2.67741  2.69355  4.24690  2.90347  2.73739  3.18146  2.89801  2.37887  2.77519  2.98518  4.58477  3.61503
          0.01332  4.72086  5.44321  0.61958  0.77255  0.48576  0.95510
    253   2.77077  5.26102  2.56486  2.18824  4.59757  2.87900  3.73512  4.07754  1.94628  3.12084  4.30405  2.75370  3.94037  2.83436  2.70292  2.53454  2.38157  3.64710  5.69869  3.66483    273 k - - -
          2.68618  4.42225  2.77519  2.73123  3.46354  2.40513  3.72494  3.29354  2.67741  2.69355  4.24690  2.90347  2.73739  3.18146  2.89801  2.37887  2.77519  2.98518  4.58477  3.61503
          0.01332  4.72086  5.44321  0.61958  0.77255  0.48576  0.95510
    254   2.61409  4.07183  2.78070  2.35449  4.50301  2.57787  3.24326  3.53257  2.30087  3.18246  4.24274  2.82506  3.94988  2.51562  2.98448  2.35858  2.58801  3.56455  5.64687  3.50729    274 k - - -
          2.68618  4.42225  2.77519  2.73123  3.46354  2.40513  3.72494  3.29354  2.67741  2.69355  4.24690  2.90347  2.73739  3.18146  2.89801  2.37887  2.77519  2.98518  4.58477  3.61503
          0.01332  4.72086  5.44321  0.61958  0.77255  0.48576  0.95510
    255   2.93464  3.57224  4.33224  3.76679  2.16984  4.00573  3.27714  2.86530  3.64809  2.34131  3.52354  3.94456  4.37104  3.85203  3.82715  2.18726  3.16613  2.67377  4.65133  1.63112    275 y - - -
          2.68618  4.42225  2.77519  2.73123  3.46354  2.40513  3.72494  3.29354  2.67741  2.69355  4.24690  2.90347  2.73739  3.18146  2.89801  2.37887  2.77519  2.98518  4.58477  3.61503
          0.01332  4.72086  5.44321  0.61958  0.77255  0.48576  0.95510
    256   2.89034  5.30100  3.18767  2.60639  4.65170  3.65098  3.78442  3.20134  1.55873  3.58182  4.35098  2.64823  4.03467  2.30658  2.07353  2.86415  2.77230  3.69699  5.70621  4.35511    276 k - - -
          2.68618  4.42225  2.77519  2.73123  3.46354  2.40513  3.72494  3.29354  2.67741  2.69355  4.24690  2.90347  2.73739  3.18146  2.89801  2.37887  2.77519  2.98518  4.58477  3.61503
          0.01332  4.72086  5.44321  0.61958  0.77255  0.48576  0.95510
    257   2.42964  5.23541  2.85198  2.20507  4.56051  3.18399  3.74385  3.33098  2.16461  3.53243  4.28233  2.24678  3.94661  2.84747  2.97786  2.45770  2.24635  3.61547  5.68086  4.28194    277 k - - -
          2.68618  4.42225  2.77519  2.73123  3.46354  2.40513  3.72494  3.29354  2.67741  2.69355  4.24690  2.90347  2.73739  3.18146  2.89801  2.37887  2.77519  2.98518  4.58477  3.61503
          0.01332  4.72086  5.44321  0.61958  0.77255  0.48576  0.95510
    258   2.67680  5.43978  1.78695  1.67449  4.77138  3.56488  3.83820  4.26500  2.62961  3.74005  4.49354  2.70551  4.01689  2.39088  3.14254  2.70190  2.66555  3.82500  5.87377  4.44205    278 e - - -
          2.68618  4.42225  2.77519  2.73123  3.46354  2.40513  3.72494  3.29354  2.67741  2.69355  4.24690  2.90347  2.73739  3.18146  2.89801  2.37887  2.77519  2.98518  4.58477  3.61503
          0.01332  4.72086  5.44321  0.61958  0.77255  0.48576  0.95510
    259   2.80061  3.38082  4.58257  3.98161  2.87379  3.95285  4.27977  1.53152  3.80683  2.38329  3.32064  4.05375  4.31808  3.97313  3.88127  2.10178  3.03386  2.06288  4.82953  3.11396    279 i - - -
          2.68618  4.42225  2.77519  2.73123  3.46354  2.40513  3.72494  3.29354  2.67741  2.69355  4.24690  2.90347  2.73739  3.18146  2.89801  2.37887  2.77519  2.98518  4.58477  3.61503
          0.01332  4.72086  5.44321  0.61958  0.77255  0.48576  0.95510
    260   2.67904  5.39673  2.42897  1.47339  4.72819  3.56361  3.40440  4.21663  2.33981  3.69638  4.44885  3.02817  4.00321  2.92668  3.10101  1.93608  3.11982  3.78161  5.83227  4.40887    280 e - - -
          2.68618  4.42225  2.77519  2.73123  3.46354  2.40513  3.72494  3.29354  2.67741  2.69355  4.24690  2.90347  2.73739  3.18146  2.89801  2.37887  2.77519  2.98518  4.58477  3.61503
          0.01332  4.72086  5.44321  0.61958  0.77255  0.48576  0.95510
    261   2.62727  5.25273  2.80507  1.84950  4.58173  3.26282  3.74588  4.05711  2.31341  3.11490  4.29892  2.49627  3.94824  2.84846  2.98144  1.93476  3.01129  3.28855  5.69546  4.29306    281 e - - -
          2.68618  4.42225  2.77519  2.73123  3.46354  2.40513  3.72494  3.29354  2.67741  2.69355  4.24690  2.90347  2.73739  3.18146  2.89801  2.37887  2.77519  2.98518  4.58477  3.61503
          0.01332  4.72086  5.44321  0.61958  0.77255  0.48576  0.95510
    262   3.97036  5.18030  5.86254  5.28812  3.43721  5.37639  5.68622  2.20851  5.16088  0.52136  2.75549  5.51289  5.39601  5.04571  5.13023  4.77050  4.17537  2.32633  5.68503  4.74077    282 L - - -
          2.68618  4.42225  2.77519  2.73123  3.46354  2.40513  3.72494  3.29354  2.67741  2.69355  4.24690  2.90347  2.73739  3.18146  2.89801  2.37887  2.77519  2.98518  4.58477  3.61503
          0.01332  4.72086  5.44321  0.61958  0.77255  0.48576  0.95510
    263   3.05731  5.43700  3.30026  2.73529  4.83448  3.13528  3.25398  4.25810  1.05615  3.70638  4.49517  2.53852  4.14613  2.95787  2.40605  3.02324  3.26326  3.86386  5.78938  4.48364    283 k - - -
          2.68618  4.42225  2.77519  2.73123  3.46354  2.40513  3.72494  3.29354  2.67741  2.69355  4.24690  2.90347  2.73739  3.18146  2.89801  2.37887  2.77519  2.98518  4.58477  3.61503
          0.01332  4.72086  5.44321  0.61958  0.77255  0.48576  0.95510
    264   2.49002  4.52465  3.60951  3.04387  3.67061  2.79988  3.99451  2.56148  2.84403  2.74246  3.27006  3.17040  4.12222  3.30962  3.36783  2.28667  2.18886  2.12664  5.10701  3.86728    284 v - - -
          2.68618  4.42225  2.77519  2.73123  3.46354  2.40513  3.72494  3.29354  2.67741  2.69355  4.24690  2.90347  2.73739  3.18146  2.89801  2.37887  2.77519  2.98518  4.58477  3.61503
          0.01332  4.72086  5.44321  0.61958  0.77255  0.48576  0.95510
    265   2.82312  5.23209  3.05291  2.53652  4.56925  3.57976  3.79155  4.02845  2.10053  3.54202  4.30820  2.41943  3.98983  2.63125  2.98673  1.95855  1.88932  3.62568  5.69942  4.31796    285 t - - -
          2.68618  4.42225  2.77519  2.73123  3.46354  2.40513  3.72494  3.29354  2.67741  2.69355  4.24690  2.90347  2.73739  3.18146  2.89801  2.37887  2.77519  2.98518  4.58477  3.61503
          0.01332  4.72086  5.44321  0.61958  0.77255  0.48576  0.95510
    266   3.73685  4.98839  5.68194  5.09235  2.58003  5.06908  5.38002  1.64157  4.94120  0.82155  2.75549  5.22550  5.19207  4.87475  4.90512  4.43290  3.94824  2.33573  5.51148  4.50504    286 l - - -
          2.68618  4.42225  2.77519  2.73123  3.46354  2.40513  3.72494  3.29354  2.67741  2.69355  4.24690  2.90347  2.73739  3.18146  2.89801  2.37887  2.77519  2.98518  4.58477  3.61503
          0.01332  4.72086  5.44321  0.61958  0.77255  0.48576  0.95510
    267   2.78011  5.27441  2.73392  2.14893  4.61130  3.54777  3.23472  3.56509  2.40145  3.57608  4.31786  2.07331  3.94549  2.53292  2.97507  2.00249  2.81570  3.66077  5.71134  4.30368    287 s - - -
          2.68618  4.42225  2.77519  2.73123  3.46354  2.40513  3.72494  3.29354  2.67741  2.69355  4.24690  2.90347  2.73739  3.18146  2.89801  2.37887  2.77519  2.98518  4.58477  3.61503
          0.01332  4.72086  5.44321  0.61958  0.77255  0.48576  0.95510
    268   2.88222  5.41503  2.34188  1.79523  4.75192  3.56153  3.81534  4.24534  2.27388  3.71628  4.46437  2.24976  4.00136  2.03956  3.09733  2.46748  3.12078  3.80252  5.84530  4.41733    288 e - - -
          2.68618  4.42225  2.77519  2.73123  3.46354  2.40513  3.72494  3.29354  2.67741  2.69355  4.24690  2.90347  2.73739  3.18146  2.89801  2.37887  2.77519  2.98518  4.58477  3.61503
          0.01332  4.72086  5.44321  0.61958  0.77255  0.48576  0.95510
    269   2.79545  3.38865  4.41448  3.82020  3.01626  3.18022  4.23721  2.41513  3.67401  1.32216  3.00126  3.96455  4.28877  2.73304  3.80217  3.21875  3.02745  2.37385  4.84692  3.66310    289 l - - -
          2.68618  4.42225  2.77519  2.73123  3.46354  2.40513  3.72494  3.29354  2.67741  2.69355  4.24690  2.90347  2.73739  3.18146  2.89801  2.37887  2.77519  2.98518  4.58477  3.61503
          0.01332  4.72086  5.44321  0.61958  0.77255  0.48576  0.95510
    270   3.04437  5.44175  3.32427  2.73038  4.84993  2.77535  3.83117  4.27420  1.34874  3.71134  4.49364  2.80288  4.13634  2.30225  1.92561  3.00796  3.24828  3.87216  5.78601  4.47967    290 k - - -
          2.68618  4.42225  2.77519  2.73123  3.46354  2.40513  3.72494  3.29354  2.67741  2.69355  4.24690  2.90347  2.73739  3.18146  2.89801  2.37887  2.77519  2.98518  4.58477  3.61503
          0.01332  4.72086  5.44321  0.61958  0.77255  0.48576  0.95510
    271   2.77071  5.20295  2.76111  2.49464  3.25303  3.55634  3.74726  3.98112  2.19193  3.49477  4.25220  2.42467  3.94935  2.61635  2.72473  1.94307  2.61489  3.21933  5.65481  4.26379    291 s - - -
          2.68618  4.42225  2.77519  2.73123  3.46354  2.40513  3.72494  3.29354  2.67741  2.69355  4.24690  2.90347  2.73739  3.18146  2.89801  2.37887  2.77519  2.98518  4.58477  3.61503
          0.01332  4.72086  5.44321  0.61958  0.77255  0.48576  0.95510
    272   2.56579  4.37782  3.88085  3.30698  3.49480  3.81011  3.17792  2.39789  3.23508  1.71165  3.48705  3.35489  4.18521  3.04192  3.52590  2.26821  3.00827  2.64099  3.68310  3.19125    292 l - - -
          2.68618  4.42225  2.77519  2.73123  3.46354  2.40513  3.72494  3.29354  2.67741  2.69355  4.24690  2.90347  2.73739  3.18146  2.89801  2.37887  2.77519  2.98518  4.58477  3.61503
          0.01332  4.72086  5.44321  0.61958  0.77255  0.48576  0.95510
    273   2.85693  5.19346  3.18304  2.61096  4.49361  3.63840  3.22023  3.93453  1.34152  2.96700  4.25121  3.13305  4.02449  2.35282  2.87627  2.84985  2.67808  3.56520  5.62943  3.62616    293 k - - -
          2.68618  4.42225  2.77519  2.73123  3.46354  2.40513  3.72494  3.29354  2.67741  2.69355  4.24690  2.90347  2.73739  3.18146  2.89801  2.37887  2.77519  2.98518  4.58477  3.61503
          0.01332  4.72086  5.44321  0.61958  0.77255  0.48576  0.95510
    274   2.61401  5.19160  2.74029  2.34128  4.49956  3.57521  3.76067  3.95421  1.42098  2.75677  3.51827  3.06066  3.96754  2.87270  2.73845  2.77305  3.01968  3.56217  5.64372  4.26485    294 k - - -
          2.68618  4.42225  2.77519  2.73123  3.46354  2.40513  3.72494  3.29354  2.67741  2.69355  4.24690  2.90347  2.73739  3.18146  2.89801  2.37887  2.77519  2.98518  4.58477  3.61503
          0.01332  4.72086  5.44321  0.61958  0.77255  0.48576  0.95510
    275   2.49152  5.21989  2.04846  2.02179  4.53897  3.55377  3.74575  4.00720  2.49247  3.09420  3.54417  2.59618  3.94802  2.66201  2.98089  2.45773  3.00395  3.09163  5.66842  4.27321    295 e - - -
          2.68618  4.42225  2.77519  2.73123  3.46354  2.40513  3.72494  3.29354  2.67741  2.69355  4.24690  2.90347  2.73739  3.18146  2.89801  2.37887  2.77519  2.98518  4.58477  3.61503
          0.01332  4.72086  5.44321  0.61958  0.77255  0.48576  0.95510
    276   2.34560  3.10948  3.83953  3.26697  3.51870  3.79932  4.07141  2.87227  3.20064  2.15558  2.67688  3.61690  4.17595  3.12653  2.93240  2.39921  2.24371  2.48863  4.99152  3.77546    296 l - - -
          2.68618  4.42225  2.77519  2.73123  3.46354  2.40513  3.72494  3.29354  2.67741  2.69355  4.24690  2.90347  2.73739  3.18146  2.89801  2.37887  2.77519  2.98518  4.58477  3.61503
          0.01332  4.72086  5.44321  0.61958  0.77255  0.48576  0.95510
    277   3.08984  5.67899  1.57186  1.41018  4.99608  2.97581  3.96765  4.50947  2.45810  3.97208  4.74885  2.63477  4.11132  2.77290  3.38484  3.00397  3.34562  4.05857  6.10525  4.63453    297 e - - -
          2.68618  4.42225  2.77519  2.73123  3.46354  2.40513  3.72494  3.29354  2.67741  2.69355  4.24690  2.90347  2.73739  3.18146  2.89801  2.37887  2.77519  2.98518  4.58477  3.61503
          0.01332  4.72086  5.44321  0.61958  0.77255  0.48576  0.95510
    278   2.48567  4.65340  3.46230  2.90692  3.85117  3.67980  3.95559  2.92243  2.87967  2.13112  3.78007  2.31632  4.08378  3.20565  3.28272  2.24347  2.04997  2.96027  5.24597  3.98200    298 t - - -
          2.68618  4.42225  2.77519  2.73123  3.46354  2.40513  3.72494  3.29354  2.67741  2.69355  4.24690  2.90347  2.73739  3.18146  2.89801  2.37887  2.77519  2.98518  4.58477  3.61503
          0.01332  4.72086  5.44321  0.61958  0.77255  0.48576  0.95510
    279   2.30311  5.44905  2.49160  1.20102  4.77443  3.57434  3.87118  4.26105  2.67810  3.75001  4.51549  3.04154  4.04089  2.54941  3.19134  2.88867  2.79045  3.83265  5.89539  4.46678    299 e - - -
          2.68618  4.42225  2.77519  2.73123  3.46354  2.40513  3.72494  3.29354  2.67741  2.69355  4.24690  2.90347  2.73739  3.18146  2.89801  2.37887  2.77519  2.98518  4.58477  3.61503
          0.01332  4.72086  5.44321  0.61958  0.77255  0.48576  0.95510
    280   3.97958  5.18044  5.90498  5.33358  3.44607  5.40289  5.71690  1.47541  5.20106  0.69859  2.64819  5.55050  5.41505  5.07860  5.16000  4.80324  4.18507  2.65238  5.69883  4.75124    300 l - - -
          2.68618  4.42225  2.77519  2.73123  3.46354  2.40513  3.72494  3.29354  2.67741  2.69355  4.24690  2.90347  2.73739  3.18146  2.89801  2.37887  2.77519  2.98518  4.58477  3.61503
          0.01332  4.72086  5.44321  0.61958  0.77255  0.48576  0.95510
    281   2.34767  4.95835  3.18162  2.62344  4.19293  3.60637  3.81085  3.23058  2.24489  2.93248  2.54650  2.59124  3.99599  2.41769  3.07439  2.44099  2.68106  3.28810  5.46370  4.13218    301 k - - -
          2.68618  4.42225  2.77519  2.73123  3.46354  2.40513  3.72494  3.29354  2.67741  2.69355  4.24690  2.90347  2.73739  3.18146  2.89801  2.37887  2.77519  2.98518  4.58477  3.61503
          0.01332  4.72086  5.44321  0.61958  0.77255  0.48576  0.95510
    282   3.00288  5.42254  3.25383  2.42481  4.81696  2.73249  3.81966  4.25276  1.35122  3.69696  4.47207  3.19317  4.10572  2.08942  2.25211  2.96515  3.21245  3.84430  5.78137  4.45576    302 k - - -
          2.68618  4.42225  2.77519  2.73123  3.46354  2.40513  3.72494  3.29354  2.67741  2.69355  4.24690  2.90347  2.73739  3.18146  2.89801  2.37887  2.77519  2.98518  4.58477  3.61503
          0.01332  4.72086  5.44321  0.61958  0.77255  0.48576  0.95510
    283   3.68002  5.77377  4.26095  3.37165  5.39291  4.22333  3.98128  4.64544  0.84594  3.96165  4.84273  3.70888  4.53405  2.61205  1.43506  3.64122  3.77971  4.32854  5.90487  4.82825    303 k - - -
          2.68618  4.42225  2.77519  2.73123  3.46354  2.40513  3.72494  3.29354  2.67741  2.69355  4.24690  2.90347  2.73739  3.18146  2.89801  2.37887  2.77519  2.98518  4.58477  3.61503
          0.01332  4.72086  5.44321  0.61958  0.77255  0.48576  0.95510
    284   2.77032  5.16972  2.54527  2.37601  4.47115  2.85263  3.75457  3.26941  2.33449  3.45625  3.49938  2.10104  3.95443  2.86723  2.99357  2.38384  2.77346  2.99371  5.62959  4.24658    304 n - - -
          2.68618  4.42225  2.77519  2.73123  3.46354  2.40513  3.72494  3.29354  2.67741  2.69355  4.24690  2.90347  2.73739  3.18146  2.89801  2.37887  2.77519  2.98518  4.58477  3.61503
          0.01332  4.72086  5.44321  0.61958  0.77255  0.48576  0.95510
    285   2.64672  5.20574  3.11130  2.35771  4.51959  3.59591  3.76933  3.47359  1.32291  3.48898  4.25923  3.08235  3.98605  2.69098  2.73082  2.52508  3.04150  3.25815  5.65015  4.28088    305 k - - -
          2.68618  4.42225  2.77519  2.73123  3.46354  2.40513  3.72494  3.29354  2.67741  2.69355  4.24690  2.90347  2.73739  3.18146  2.89801  2.37887  2.77519  2.98518  4.58477  3.61503
          0.01332  4.72086  5.44321  0.61958  0.77255  0.48576  0.95510
    286   4.04607  6.08350  3.25275  0.25795  5.59995  4.10029  4.86691  5.27608  3.89850  4.76570  5.79076  3.82488  4.76458  4.11993  4.34271  3.98134  4.38325  4.89440  6.57164  5.43128    306 E - - -
          2.68618  4.42225  2.77519  2.73123  3.46354  2.40513  3.72494  3.29354  2.67741  2.69355  4.24690  2.90347  2.73739  3.18146  2.89801  2.37887  2.77519  2.98518  4.58477  3.61503
          0.01332  4.72086  5.44321  0.61958  0.77255  0.48576  0.95510
    287   3.79609  5.00596  5.73193  5.23809  3.72154  5.28070  5.77869  0.70348  5.09956  1.48893  3.48729  5.42844  5.42267  5.19692  5.17078  4.71522  4.03821  2.16038  5.91158  4.80805    307 i - - -
          2.68618  4.42225  2.77519  2.73123  3.46354  2.40513  3.72494  3.29354  2.67741  2.69355  4.24690  2.90347  2.73739  3.18146  2.89801  2.37887  2.77519  2.98518  4.58477  3.61503
          0.01332  4.72086  5.44321  0.61958  0.77255  0.48576  0.95510
    288   3.23564  5.81277  1.50977  1.05104  5.09427  3.61553  4.08138  4.60200  3.02892  3.13095  4.91568  3.07061  4.19235  3.22961  3.60037  3.13418  3.50695  4.17338  6.25025  4.75945    308 e - - -
          2.68618  4.42225  2.77519  2.73123  3.46354  2.40513  3.72494  3.29354  2.67741  2.69355  4.24690  2.90347  2.73739  3.18146  2.89801  2.37887  2.77519  2.98518  4.58477  3.61503
          0.01332  4.72086  5.44321  0.61958  0.77255  0.48576  0.95510
    289   4.00084  5.33377  4.87731  4.47918  2.07519  4.75673  3.16963  3.93187  4.25190  3.32480  4.49443  4.39539  5.07336  4.39149  3.08271  4.09219  4.21488  3.78942  4.10508  0.59170    309 Y - - -
          2.68618  4.42225  2.77519  2.73123  3.46354  2.40513  3.72494  3.29354  2.67741  2.69355  4.24690  2.90347  2.73739  3.18146  2.89801  2.37887  2.77519  2.98518  4.58477  3.61503
          0.01332  4.72086  5.44321  0.61958  0.77255  0.48576  0.95510
    290   3.15226  4.64056  4.45269  3.85691  3.35437  4.18602  4.33112  2.89072  2.72782  0.81213  3.49232  4.08647  4.52926  3.86667  3.58916  3.50805  3.37602  2.81561  3.47426  3.68279    310 l - - -
          2.68618  4.42225  2.77519  2.73123  3.46354  2.40513  3.72494  3.29354  2.67741  2.69355  4.24690  2.90347  2.73739  3.18146  2.89801  2.37887  2.77519  2.98518  4.58477  3.61503
          0.01332  4.72086  5.44321  0.61958  0.77255  0.48576  0.95510
    291   3.34322  5.57503  3.59057  3.01626  5.06297  3.95235  3.95632  4.42106  0.80047  3.83709  4.68050  3.45875  4.34155  2.20644  2.52004  3.31531  3.05846  4.06504  5.87395  4.66833    311 k - - -
          2.68618  4.42225  2.77519  2.73123  3.46354  2.40513  3.72494  3.29354  2.67741  2.69355  4.24690  2.90347  2.73739  3.18146  2.89801  2.37887  2.77519  2.98518  4.58477  3.61503
          0.01332  4.72086  5.44321  0.61958  0.77255  0.48576  0.95510
    292   3.00373  5.42385  2.90991  2.66352  4.81081  3.28122  3.83342  4.25087  1.43805  3.70353  4.48062  2.87443  4.10466  2.94234  1.54369  2.96539  3.21840  3.84304  5.79669  4.46219    312 k - - -
          2.68618  4.42225  2.77519  2.73123  3.46354  2.40513  3.72494  3.29354  2.67741  2.69355  4.24690  2.90347  2.73739  3.18146  2.89801  2.37887  2.77519  2.98518  4.58477  3.61503
          0.01332  4.72086  5.44321  0.61958  0.77255  0.48576  0.95510
    293   3.56125  6.21492  2.13014  0.54318  5.51307  3.67695  4.31537  5.09718  3.43709  4.55566  5.45473  3.14028  4.35207  3.49885  4.09439  3.40229  3.87353  4.63434  6.66300  5.11444    313 E - - -
          2.68618  4.42225  2.77519  2.73123  3.46354  2.40513  3.72494  3.29354  2.67741  2.69355  4.24690  2.90347  2.73739  3.18146  2.89801  2.37887  2.77519  2.98518  4.58477  3.61503
          0.05887  4.72086  3.03114  0.61958  0.77255  0.48576  0.95510
    294   3.86041  5.13427  5.61675  5.11740  3.46799  5.13639  5.57491  2.47700  4.93109  0.49787  3.24374  5.31652  5.30135  4.96584  4.96608  4.57091  4.10446  2.11479  5.67534  4.63129    314 L - - -
          2.68618  4.42225  2.77519  2.73123  3.46354  2.40513  3.72494  3.29354  2.67741  2.69355  4.24690  2.90347  2.73739  3.18146  2.89801  2.37887  2.77519  2.98518  4.58477  3.61503
          0.01394  4.67593  5.39828  0.61958  0.77255  0.57534  0.82671
    295   3.51605  6.15976  0.68499  2.49706  5.47655  3.61938  4.29701  5.11248  3.46455  4.56972  5.47816  1.88174  4.31320  3.48789  4.15267  3.36032  3.84680  4.62769  6.66994  5.08459    315 D - - -
          2.68618  4.42225  2.77519  2.73123  3.46354  2.40513  3.72494  3.29354  2.67741  2.69355  4.24690  2.90347  2.73739  3.18146  2.89801  2.37887  2.77519  2.98518  4.58477  3.61503
          0.01394  4.67593  5.39828  0.61958  0.77255  0.57534  0.82671
    296   2.61505  5.76489  1.29402  1.88096  5.07516  3.57263  4.01873  4.59642  2.94923  4.06273  4.86049  1.91484  4.13643  3.15818  3.52242  2.76849  3.42991  4.14534  6.20471  4.71211    316 d - - -
          2.68618  4.42225  2.77519  2.73123  3.46354  2.40513  3.72494  3.29354  2.67741  2.69355  4.24690  2.90347  2.73739  3.18146  2.89801  2.37887  2.77519  2.98518  4.58477  3.61503
          0.01394  4.67593  5.39828  0.61958  0.77255  0.43356  1.04468
    297   2.97521  1.17022  4.56802  4.02306  2.67233  4.03257  4.22905  2.85118  3.86523  2.57973  3.56656  4.09775  4.44090  4.04551  3.98563  3.35828  2.86585  2.67073  4.69330  2.38972    317 c - - -
          2.68618  4.42225  2.77519  2.73123  3.46354  2.40513  3.72494  3.29354  2.67741  2.69355  4.24690  2.90347  2.73739  3.18146  2.89801  2.37887  2.77519  2.98518  4.58477  3.61503
          0.01332  4.72086  5.44321  0.61958  0.77255  0.48576  0.95510
    298   2.32356  4.57646  4.18411  3.90185  5.02510  2.66020  4.90307  4.47986  3.94501  4.14753  4.92739  3.89068  4.14858  4.18650  4.22107  0.62675  2.43076  3.77632  6.34463  5.18170    318 S - - -
          2.68618  4.42225  2.77519  2.73123  3.46354  2.40513  3.72494  3.29354  2.67741  2.69355  4.24690  2.90347  2.73739  3.18146  2.89801  2.37887  2.77519  2.98518  4.58477  3.61503
          0.01332  4.72086  5.44321  0.61958  0.77255  0.48576  0.95510
    299   2.38349  4.74047  3.71816  3.49924  4.46885  0.65765  4.60089  4.05639  3.62288  3.74588  4.62502  3.74203  4.23457  3.92091  3.93840  2.98946  3.27840  3.60428  5.88463  3.44054    319 G - - -
          2.68618  4.42225  2.77519  2.73123  3.46354  2.40513  3.72494  3.29354  2.67741  2.69355  4.24690  2.90347  2.73739  3.18146  2.89801  2.37887  2.77519  2.98518  4.58477  3.61503
          0.05887  4.72086  3.03114  0.61958  0.77255  0.48576  0.95510
    300   3.31599  5.26002  3.62901  3.21926  4.09503  3.98198  4.21430  3.64861  2.82817  2.27004  4.20039  3.65430  4.44019  0.80788  3.09547  3.39981  3.56813  3.52062  5.56944  4.21736    320 q - - -
          2.68618  4.42225  2.77519  2.73123  3.46354  2.40513  3.72494  3.29354  2.67741  2.69355  4.24690  2.90347  2.73739  3.18146  2.89801  2.37887  2.77519  2.98518  4.58477  3.61503
          0.01394  4.67593  5.39828  0.61958  0.77255  0.57534  0.82671
    301   4.20141  5.46091  5.48183  5.18606  3.66487  5.00285  5.61761  2.95526  4.96767  0.28618  3.54040  5.40329  5.34147  5.12113  4.98705  4.78339  4.47680  3.18623  5.75563  4.64659    321 L - - -
          2.68618  4.42225  2.77519  2.73123  3.46354  2.40513  3.72494  3.29354  2.67741  2.69355  4.24690  2.90347  2.73739  3.18146  2.89801  2.37887  2.77519  2.98518  4.58477  3.61503
          0.01394  4.67593  5.39828  0.61958  0.77255  0.57534  0.82671
    302   3.02354  5.16674  2.34733  2.88768  5.03455  3.52277  4.41556  4.58285  3.44328  4.17275  5.01400  3.36356  4.22348  3.62332  3.93734  0.63885  3.44498  4.04353  6.29416  4.91356    322 S - - -
          2.68618  4.42225  2.77519  2.73123  3.46354  2.40513  3.72494  3.29354  2.67741  2.69355  4.24690  2.90347  2.73739  3.18146  2.89801  2.37887  2.77519  2.98518  4.58477  3.61503
          0.01394  4.67593  5.39828  0.61958  0.77255  0.57534  0.82671
    303   3.38865  5.88781  2.64777  0.65604  5.19756  3.67338  4.16508  4.73331  3.02971  4.19776  5.07054  3.15248  4.27985  2.57656  3.49835  3.28070  3.66786  4.31888  6.30755  4.86209    323 E - - -
          2.68618  4.42225  2.77519  2.73123  3.46354  2.40513  3.72494  3.29354  2.67741  2.69355  4.24690  2.90347  2.73739  3.18146  2.89801  2.37887  2.77519  2.98518  4.58477  3.61503
          0.01394  4.67593  5.39828  0.61958  0.77255  0.43356  1.04468
    304   4.04607  6.08350  3.25275  0.25795  5.59995  4.10029  4.86691  5.27608  3.89850  4.76570  5.79076  3.82488  4.76458  4.11993  4.34271  3.98134  4.38325  4.89440  6.57164  5.43128    324 E - - -
          2.68618  4.42225  2.77519  2.73123  3.46354  2.40513  3.72494  3.29354  2.67741  2.69355  4.24690  2.90347  2.73739  3.18146  2.89801  2.37887  2.77519  2.98518  4.58477  3.61503
          0.01332  4.72086  5.44321  0.61958  0.77255  0.48576  0.95510
    305   3.65078  5.75497  4.15122  3.33245  5.35062  4.19441  3.98467  4.62047  0.64650  3.95050  4.83009  3.68374  4.51840  2.61681  1.99252  3.61362  3.76103  4.30130  5.90444  4.81371    325 K - - -
          2.68618  4.42225  2.77519  2.73123  3.46354  2.40513  3.72494  3.29354  2.67741  2.69355  4.24690  2.90347  2.73739  3.18146  2.89801  2.37887  2.77519  2.98518  4.58477  3.61503
          0.01332  4.72086  5.44321  0.61958  0.77255  0.48576  0.95510
    306   3.69960  4.90385  5.72365  5.22083  3.84492  5.24636  5.81392  0.78376  5.13003  1.56509  3.58854  5.39387  5.40592  5.24639  5.22122  4.66373  3.94421  1.76143  6.00390  4.89813    326 i - - -
          2.68618  4.42225  2.77519  2.73123  3.46354  2.40513  3.72494  3.29354  2.67741  2.69355  4.24690  2.90347  2.73739  3.18146  2.89801  2.37887  2.77519  2.98518  4.58477  3.61503
          0.01332  4.72086  5.44321  0.61958  0.77255  0.48576  0.95510
    307   3.75902  5.78800  4.35604  3.46714  5.42112  4.26421  4.03067  4.68075  0.62078  3.99854  4.89747  3.78105  4.58703  3.15726  1.73071  3.72876  3.85727  4.37441  5.92912  4.87244    327 K - - -
          2.68618  4.42225  2.77519  2.73123  3.46354  2.40513  3.72494  3.29354  2.67741  2.69355  4.24690  2.90347  2.73739  3.18146  2.89801  2.37887  2.77519  2.98518  4.58477  3.61503
          0.01332  4.72086  5.44321  0.61958  0.77255  0.48576  0.95510
    308   3.04644  5.13290  3.15901  2.87899  3.90364  3.69691  4.06914  3.97320  3.03094  3.55235  4.43661  0.98388  4.22955  3.36221  3.44990  2.58678  3.34590  3.63554  5.36576  2.50204    328 n - - -
          2.68618  4.42225  2.77519  2.73123  3.46354  2.40513  3.72494  3.29354  2.67741  2.69355  4.24690  2.90347  2.73739  3.18146  2.89801  2.37887  2.77519  2.98518  4.58477  3.61503
          0.01332  4.72086  5.44321  0.61958  0.77255  0.48576  0.95510
    309   2.77709  3.28822  2.85649  2.55657  4.44642  3.16851  3.80006  3.89410  2.57029  3.44266  4.22052  2.32569  3.97544  2.65201  3.04984  1.64737  2.64145  3.51121  5.63222  4.26157    329 s - - -
          2.68618  4.42225  2.77519  2.73123  3.46354  2.40513  3.72494  3.29354  2.67741  2.69355  4.24690  2.90347  2.73739  3.18146  2.89801  2.37887  2.77519  2.98518  4.58477  3.61503
          0.01332  4.72086  5.44321  0.61958  0.77255  0.48576  0.95510
    310   2.96500  5.49882  2.57427  1.83580  4.82613  3.57578  3.88102  4.32110  2.39022  3.79777  4.56073  2.12145  4.04961  2.99738  3.20908  1.55152  3.21035  3.88317  5.93463  4.49689    330 s - - -
          2.68618  4.42225  2.77519  2.73123  3.46354  2.40513  3.72494  3.29354  2.67741  2.69355  4.24690  2.90347  2.73739  3.18146  2.89801  2.37887  2.77519  2.98518  4.58477  3.61503
          0.01332  4.72086  5.44321  0.61958  0.77255  0.48576  0.95510
    311   4.06358  5.26327  5.90055  5.36696  3.45388  5.45960  5.77673  1.96054  5.19842  0.47214  3.20413  5.60878  5.47227  5.11682  5.17741  4.89632  4.27598  2.68991  5.73222  4.74680    331 L - - -
          2.68618  4.42225  2.77519  2.73123  3.46354  2.40513  3.72494  3.29354  2.67741  2.69355  4.24690  2.90347  2.73739  3.18146  2.89801  2.37887  2.77519  2.98518  4.58477  3.61503
          0.01332  4.72086  5.44321  0.61958  0.77255  0.48576  0.95510
    312   2.86550  4.25557  4.66609  4.06774  2.70189  4.03625  4.37058  1.86652  3.89420  1.55510  3.34547  3.24152  4.39307  4.05811  3.96653  3.34434  2.73173  1.80769  4.90823  3.72883    332 l - - -
          2.68618  4.42225  2.77519  2.73123  3.46354  2.40513  3.72494  3.29354  2.67741  2.69355  4.24690  2.90347  2.73739  3.18146  2.89801  2.37887  2.77519  2.98518  4.58477  3.61503
          0.01332  4.72086  5.44321  0.61958  0.77255  0.48576  0.95510
    313   2.82495  5.20308  3.11756  2.46342  4.51166  3.60407  2.95068  3.95925  2.29471  3.06274  3.62887  2.82820  3.99519  1.43529  2.92337  2.81063  3.05174  3.57550  5.64695  4.28193    333 q - - -
          2.68618  4.42225  2.77519  2.73123  3.46354  2.40513  3.72494  3.29354  2.67741  2.69355  4.24690  2.90347  2.73739  3.18146  2.89801  2.37887  2.77519  2.98518  4.58477  3.61503
          0.01332  4.72086  5.44321  0.61958  0.77255  0.48576  0.95510
    314   2.81907  5.25371  2.99920  1.40938  4.57402  3.56703  3.78554  4.03910  2.54131  3.55132  4.31387  2.82140  3.97975  2.23129  3.02647  2.58812  2.70581  3.02493  5.71021  4.31604    334 e - - -
          2.68618  4.42225  2.77519  2.73123  3.46354  2.40513  3.72494  3.29354  2.67741  2.69355  4.24690  2.90347  2.73739  3.18146  2.89801  2.37887  2.77519  2.98518  4.58477  3.61503
          0.01332  4.72086  5.44321  0.61958  0.77255  0.48576  0.95510
    315   3.78224  5.02970  5.70780  5.11986  1.73680  5.10685  5.37233  1.52597  4.96752  1.02884  2.87639  5.25462  5.21497  4.88387  4.92478  4.47239  3.99060  2.73138  5.48147  4.44050    335 l - - -
          2.68618  4.42225  2.77519  2.73123  3.46354  2.40513  3.72494  3.29354  2.67741  2.69355  4.24690  2.90347  2.73739  3.18146  2.89801  2.37887  2.77519  2.98518  4.58477  3.61503
          0.01332  4.72086  5.44321  0.61958  0.77255  0.48576  0.95510
    316   2.77939  5.19508  3.04869  2.23324  4.50406  2.10142  3.31666  3.46657  2.33201  3.48534  4.24809  2.76943  3.95764  2.86858  2.99400  2.09009  2.56742  3.56674  5.65177  4.26459    336 s - - -
          2.68618  4.42225  2.77519  2.73123  3.46354  2.40513  3.72494  3.29354  2.67741  2.69355  4.24690  2.90347  2.73739  3.18146  2.89801  2.37887  2.77519  2.98518  4.58477  3.61503
          0.01332  4.72086  5.44321  0.61958  0.77255  0.48576  0.95510
    317   2.55111  5.27220  2.81636  2.23746  4.61328  3.24214  3.73308  4.09639  1.87963  3.57564  4.31404  2.55842  3.93894  2.43817  2.76208  2.58220  2.41004  3.66072  5.70707  3.69237    337 k - - -
          2.68618  4.42225  2.77519  2.73123  3.46354  2.40513  3.72494  3.29354  2.67741  2.69355  4.24690  2.90347  2.73739  3.18146  2.89801  2.37887  2.77519  2.98518  4.58477  3.61503
          0.01332  4.72086  5.44321  0.61958  0.77255  0.48576  0.95510
    318   2.77730  4.46930  3.70198  3.13414  3.17918  3.76820  4.02701  2.19167  2.71463  1.94119  3.57443  2.46919  4.14727  3.37931  3.42117  2.26736  2.77533  2.73661  5.05590  3.82672    338 l - - -
          2.68618  4.42225  2.77519  2.73123  3.46354  2.40513  3.72494  3.29354  2.67741  2.69355  4.24690  2.90347  2.73739  3.18146  2.89801  2.37887  2.77519  2.98518  4.58477  3.61503
          0.01332  4.72086  5.44321  0.61958  0.77255  0.48576  0.95510
    319   3.55769  5.71147  4.01952  3.24449  5.28408  4.13251  3.96626  4.57815  1.13014  3.92344  4.78769  2.83800  4.46618  3.08630  1.15867  3.52131  3.68636  4.24387  5.89157  4.77159    339 k - - -
          2.68618  4.42225  2.77519  2.73123  3.46354  2.40513  3.72494  3.29354  2.67741  2.69355  4.24690  2.90347  2.73739  3.18146  2.89801  2.37887  2.77519  2.98518  4.58477  3.61503
          0.01332  4.72086  5.44321  0.61958  0.77255  0.48576  0.95510
    320   2.48199  5.24750  2.44190  1.88310  4.57816  3.26518  3.73880  4.05421  2.25535  3.54671  3.44530  2.70865  3.94286  2.84013  2.97062  2.56115  2.40341  3.31225  5.68903  4.28664    340 e - - -
          2.68618  4.42225  2.77519  2.73123  3.46354  2.40513  3.72494  3.29354  2.67741  2.69355  4.24690  2.90347  2.73739  3.18146  2.89801  2.37887  2.77519  2.98518  4.58477  3.61503
          0.01332  4.72086  5.44321  0.61958  0.77255  0.48576  0.95510
    321   2.96601  5.51431  2.09005  1.28898  4.84161  3.57347  3.32748  4.34080  2.69174  3.81172  4.57172  2.67650  4.04774  2.41754  3.21275  2.90154  2.89008  3.89773  5.94459  4.50212    341 e - - -
          2.68618  4.42225  2.77519  2.73123  3.46354  2.40513  3.72494  3.29354  2.67741  2.69355  4.24690  2.90347  2.73739  3.18146  2.89801  2.37887  2.77519  2.98518  4.58477  3.61503
          0.01332  4.72086  5.44321  0.61958  0.77255  0.48576  0.95510
    322   2.78609  4.20963  4.46940  3.87192  2.23867  3.92234  4.24037  2.15788  3.71410  1.63811  2.77060  3.31058  4.28835  3.89671  3.82057  2.62385  2.68763  2.44986  4.82681  3.64319    342 l - - -
          2.68618  4.42225  2.77519  2.73123  3.46354  2.40513  3.72494  3.29354  2.67741  2.69355  4.24690  2.90347  2.73739  3.18146  2.89801  2.37887  2.77519  2.98518  4.58477  3.61503
          0.19088  4.72086  1.80263  0.61958  0.77255  0.48576  0.95510
    323   2.53348  4.55744  3.41661  2.85262  3.71627  3.64238  3.87817  2.76790  2.20357  2.51805  3.29898  3.30396  4.02536  3.14257  2.92835  2.43050  2.30720  2.38663  5.12221  3.86396    343 k - - -
          2.68618  4.42225  2.77519  2.73123  3.46354  2.40513  3.72494  3.29354  2.67741  2.69355  4.24690  2.90347  2.73739  3.18146  2.89801  2.37887  2.77519  2.98518  4.58477  3.61503
          0.01589  4.54587  5.26821  0.61958  0.77255  0.78024  0.61303
    324   2.37215  5.12380  3.01996  2.13112  4.42995  3.51409  3.11696  3.88416  1.90417  3.40941  4.17687  3.00074  3.90616  2.81305  2.63880  2.71101  2.41167  2.93536  5.57818  4.19990    344 k - - -
          2.68618  4.42225  2.77519  2.73123  3.46354  2.40513  3.72494  3.29354  2.67741  2.69355  4.24690  2.90347  2.73739  3.18146  2.89801  2.37887  2.77519  2.98518  4.58477  3.61503
          0.01589  4.54587  5.26821  0.61958  0.77255  0.78024  0.61303
    325   2.70904  4.50353  3.47868  2.71656  3.19783  3.25906  3.90195  2.52055  2.73640  2.39743  3.24539  3.07402  4.04074  2.90871  3.25975  2.46666  2.32062  2.78395  5.07519  3.14911    345 t - - -
          2.68618  4.42225  2.77519  2.73123  3.46354  2.40513  3.72494  3.29354  2.67741  2.69355  4.24690  2.90347  2.73739  3.18146  2.89801  2.37887  2.77519  2.98518  4.58477  3.61503
          0.01589  4.54587  5.26821  0.61958  0.77255  0.78024  0.61303
    326   2.41524  4.19273  4.57036  3.96988  2.48696  3.95386  4.27851  2.03455  3.79790  1.54721  2.50281  4.05133  4.30724  3.95634  3.87211  2.91301  3.02700  2.36140  4.81227  3.64000    346 l - - -
          2.68618  4.42225  2.77519  2.73123  3.46354  2.40513  3.72494  3.29354  2.67741  2.69355  4.24690  2.90347  2.73739  3.18146  2.89801  2.37887  2.77519  2.98518  4.58477  3.61503
          0.01589  4.54587  5.26821  0.61958  0.77255  0.43616  1.03991
    327   2.60939  5.24911  2.24177  2.08783  4.58679  3.31544  3.71992  4.06748  1.97521  3.18185  4.29188  3.00177  3.92536  2.66156  2.68752  2.57180  2.63854  3.30398  5.68605  4.27969    347 k - - -
          2.68618  4.42225  2.77519  2.73123  3.46354  2.40513  3.72494  3.29354  2.67741  2.69355  4.24690  2.90347  2.73739  3.18146  2.89801  2.37887  2.77519  2.98518  4.58477  3.61503
          0.01391  4.67787  5.40022  0.61958  0.77255  0.57172  0.83139
    328   2.63365  5.31231  2.26588  1.63125  4.65267  3.53476  3.30691  4.14029  2.28571  3.61541  4.35660  2.71827  3.94652  2.52250  2.99694  2.58873  2.82275  3.70088  5.74511  4.32872    348 e - - -
          2.68618  4.42225  2.77519  2.73123  3.46354  2.40513  3.72494  3.29354  2.67741  2.69355  4.24690  2.90347  2.73739  3.18146  2.89801  2.37887  2.77519  2.98518  4.58477  3.61503
          0.01391  4.67787  5.40022  0.61958  0.77255  0.57172  0.83139
    329   2.75847  3.70021  3.88701  3.31271  2.86692  3.79688  3.16086  2.82031  3.23929  1.85540  3.46064  2.40271  4.17235  3.50943  3.52363  2.68409  2.54339  2.26726  4.94871  3.73719    349 l - - -
          2.68618  4.42225  2.77519  2.73123  3.46354  2.40513  3.72494  3.29354  2.67741  2.69355  4.24690  2.90347  2.73739  3.18146  2.89801  2.37887  2.77519  2.98518  4.58477  3.61503
          0.01391  4.67787  5.40022  0.61958  0.77255  0.57172  0.83139
    330   2.62761  4.26685  4.59849  4.00188  1.74742  4.02298  4.34657  2.12488  3.15517  1.69714  3.30732  4.10389  4.37628  4.00761  3.92773  3.32781  3.09662  2.13147  4.89669  3.71936    350 l - - -
          2.68618  4.42225  2.77519  2.73123  3.46354  2.40513  3.72494  3.29354  2.67741  2.69355  4.24690  2.90347  2.73739  3.18146  2.89801  2.37887  2.77519  2.98518  4.58477  3.61503
          0.01391  4.67787  5.40022  0.61958  0.77255  0.43554  1.04105
    331   2.55070  5.23594  3.03553  2.06127  4.56249  3.18543  3.74074  3.39639  2.35421  3.53320  4.28190  2.52787  3.94471  2.66512  2.70752  2.02278  2.49615  3.61667  5.67991  4.28080    351 s - - -
          2.68618  4.42225  2.77519  2.73123  3.46354  2.40513  3.72494  3.29354  2.67741  2.69355  4.24690  2.90347  2.73739  3.18146  2.89801  2.37887  2.77519  2.98518  4.58477  3.61503
          0.01332  4.72086  5.44321  0.61958  0.77255  0.48576  0.95510
    332   2.77134  5.26926  2.79160  1.89671  4.60921  3.54581  3.73370  3.55224  2.01937  3.57211  4.31143  2.70463  3.93962  2.18843  2.78589  2.57345  2.80702  3.65718  5.70472  3.52812    352 e - - -
          2.68618  4.42225  2.77519  2.73123  3.46354  2.40513  3.72494  3.29354  2.67741  2.69355  4.24690  2.90347  2.73739  3.18146  2.89801  2.37887  2.77519  2.98518  4.58477  3.61503
          0.01332  4.72086  5.44321  0.61958  0.77255  0.48576  0.95510
    333   2.77028  3.59780  2.62056  2.59149  4.25597  2.88502  3.37746  3.20814  2.31180  2.91519  3.11065  2.81020  3.98415  2.34939  3.05435  2.62875  3.00158  3.08885  5.50285  3.61316    353 k - - -
          2.68618  4.42225  2.77519  2.73123  3.46354  2.40513  3.72494  3.29354  2.67741  2.69355  4.24690  2.90347  2.73739  3.18146  2.89801  2.37887  2.77519  2.98518  4.58477  3.61503
          0.01332  4.72086  5.44321  0.61958  0.77255  0.48576  0.95510
    334   2.80023  5.31514  2.54530  2.18727  4.65784  2.40088  3.15690  4.14520  1.99177  3.61907  4.35812  2.56929  3.42810  2.32872  2.99353  2.75882  3.03321  3.70484  5.74718  4.33249    354 k - - -
          2.68618  4.42225  2.77519  2.73123  3.46354  2.40513  3.72494  3.29354  2.67741  2.69355  4.24690  2.90347  2.73739  3.18146  2.89801  2.37887  2.77519  2.98518  4.58477  3.61503
          0.01332  4.72086  5.44321  0.61958  0.77255  0.48576  0.95510
    335   2.28369  5.26095  3.01583  1.97590  4.59399  3.23284  3.74742  4.07092  2.22504  3.56200  4.30825  2.70446  3.94968  2.66650  2.98082  2.05098  2.44032  3.64585  5.70329  4.29968    355 e - - -
          2.68618  4.42225  2.77519  2.73123  3.46354  2.40513  3.72494  3.29354  2.67741  2.69355  4.24690  2.90347  2.73739  3.18146  2.89801  2.37887  2.77519  2.98518  4.58477  3.61503
          0.01332  4.72086  5.44321  0.61958  0.77255  0.48576  0.95510
    336   2.77430  5.22148  2.66091  2.02484  4.54014  3.55422  3.26292  4.00845  2.49434  2.55487  4.26942  2.43798  3.94912  2.70031  2.98282  2.24705  2.81970  3.59794  5.66993  3.22528    356 e - - -
          2.68618  4.42225  2.77519  2.73123  3.46354  2.40513  3.72494  3.29354  2.67741  2.69355  4.24690  2.90347  2.73739  3.18146  2.89801  2.37887  2.77519  2.98518  4.58477  3.61503
          0.01332  4.72086  5.44321  0.61958  0.77255  0.48576  0.95510
    337   2.59714  4.21205  3.67320  3.81764  2.48186  3.90641  3.00289  2.18075  3.66875  2.26259  2.58867  3.95363  4.27365  3.85972  3.79149  2.94249  3.00972  1.88908  4.82743  2.91311    357 v - - -
          2.68618  4.42225  2.77519  2.73123  3.46354  2.40513  3.72494  3.29354  2.67741  2.69355  4.24690  2.90347  2.73739  3.18146  2.89801  2.37887  2.77519  2.98518  4.58477  3.61503
          0.01332  4.72086  5.44321  0.61958  0.77255  0.48576  0.95510
    338   2.77073  5.03445  2.78273  2.57690  4.29092  3.25343  3.78828  3.21737  2.27046  2.35469  3.17527  2.26749  3.97921  2.92506  2.82993  2.42827  2.79173  3.37654  5.52417  4.17428    358 n - - -
          2.68618  4.42225  2.77519  2.73123  3.46354  2.40513  3.72494  3.29354  2.67741  2.69355  4.24690  2.90347  2.73739  3.18146  2.89801  2.37887  2.77519  2.98518  4.58477  3.61503
          0.01332  4.72086  5.44321  0.61958  0.77255  0.48576  0.95510
    339   2.49417  5.27252  2.60382  1.87484  4.61018  3.10658  3.73940  4.09165  2.07797  2.85755  4.31564  2.64360  3.94360  2.65970  2.97149  2.74179  2.58957  3.65927  5.70921  4.30153    359 e - - -
          2.68618  4.42225  2.77519  2.73123  3.46354  2.40513  3.72494  3.29354  2.67741  2.69355  4.24690  2.90347  2.73739  3.18146  2.89801  2.37887  2.77519  2.98518  4.58477  3.61503
          0.01332  4.72086  5.44321  0.61958  0.77255  0.48576  0.95510
    340   2.78736  5.16334  3.09509  2.53468  4.46232  3.57956  3.76421  3.91128  1.97638  2.98819  3.62981  2.31853  3.97026  2.32716  2.34319  2.77638  2.78045  2.86490  5.62123  4.24897    360 k - - -
          2.68618  4.42225  2.77519  2.73123  3.46354  2.40513  3.72494  3.29354  2.67741  2.69355  4.24690  2.90347  2.73739  3.18146  2.89801  2.37887  2.77519  2.98518  4.58477  3.61503
          0.01332  4.72086  5.44321  0.61958  0.77255  0.48576  0.95510
    341   2.61166  4.20697  4.63330  4.02960  1.89098  3.97343  4.30241  1.96059  3.84774  1.86267  3.00984  3.45059  4.33496  4.00590  3.90867  3.27978  2.78290  2.13730  4.83736  3.65887    361 l - - -
          2.68618  4.42225  2.77519  2.73123  3.46354  2.40513  3.72494  3.29354  2.67741  2.69355  4.24690  2.90347  2.73739  3.18146  2.89801  2.37887  2.77519  2.98518  4.58477  3.61503
          0.01332  4.72086  5.44321  0.61958  0.77255  0.48576  0.95510
    342   2.77613  5.23707  2.66845  2.20471  4.56128  2.53040  3.74555  3.39073  2.19295  3.17018  4.28387  2.19927  3.94814  2.84951  2.98000  2.74759  2.39680  3.61653  5.68227  4.28346    362 k - - -
          2.68618  4.42225  2.77519  2.73123  3.46354  2.40513  3.72494  3.29354  2.67741  2.69355  4.24690  2.90347  2.73739  3.18146  2.89801  2.37887  2.77519  2.98518  4.58477  3.61503
          0.01332  4.72086  5.44321  0.61958  0.77255  0.48576  0.95510
    343   2.76999  5.18345  2.60544  2.08988  4.49005  3.55933  3.75094  2.99429  2.26224  2.90121  4.23446  3.04346  3.95192  2.58793  2.85766  2.35987  2.34787  3.55325  5.63979  3.66156    363 e - - -
          2.68618  4.42225  2.77519  2.73123  3.46354  2.40513  3.72494  3.29354  2.67741  2.69355  4.24690  2.90347  2.73739  3.18146  2.89801  2.37887  2.77519  2.98518  4.58477  3.61503
          0.01332  4.72086  5.44321  0.61958  0.77255  0.48576  0.95510
    344   3.65480  4.92535  5.58585  4.99132  1.93221  4.95413  5.25674  2.16979  4.83129  0.88053  2.77142  5.10641  5.10951  4.78870  4.80245  4.30782  3.86775  2.11741  5.43537  4.40490    364 l - - -
          2.68618  4.42225  2.77519  2.73123  3.46354  2.40513  3.72494  3.29354  2.67741  2.69355  4.24690  2.90347  2.73739  3.18146  2.89801  2.37887  2.77519  2.98518  4.58477  3.61503
          0.01332  4.72086  5.44321  0.61958  0.77255  0.48576  0.95510
    345   2.83262  5.30848  2.67976  1.40209  4.63303  3.56151  3.78715  4.10927  2.54883  3.00298  4.36008  3.03355  3.98038  2.22629  3.04363  2.51323  2.82733  3.68899  5.75197  4.34453    365 e - - -
          2.68618  4.42225  2.77519  2.73123  3.46354  2.40513  3.72494  3.29354  2.67741  2.69355  4.24690  2.90347  2.73739  3.18146  2.89801  2.37887  2.77519  2.98518  4.58477  3.61503
          0.01332  4.72086  5.44321  0.61958  0.77255  0.48576  0.95510
    346   2.47332  5.26424  3.02052  2.07311  4.60096  2.73644  3.74158  4.07992  2.13591  3.56644  4.30976  2.33292  3.94571  2.84190  2.77287  2.28650  2.53827  3.65095  5.70375  4.29889    366 e - - -
          2.68618  4.42225  2.77519  2.73123  3.46354  2.40513  3.72494  3.29354  2.67741  2.69355  4.24690  2.90347  2.73739  3.18146  2.89801  2.37887  2.77519  2.98518  4.58477  3.61503
          0.04681  4.72086  3.30150  0.61958  0.77255  0.48576  0.95510
    347   2.76099  4.03656  3.06997  2.28581  4.42307  3.55756  3.75001  3.87231  2.16096  3.41290  3.49461  2.01551  3.94940  2.86728  2.44120  2.53067  2.78844  3.49295  5.59649  3.32503    367 n - - -
          2.68618  4.42225  2.77519  2.73123  3.46354  2.40513  3.72494  3.29354  2.67741  2.69355  4.24690  2.90347  2.73739  3.18146  2.89801  2.37887  2.77519  2.98518  4.58477  3.61503
          0.01377  4.68782  5.41017  0.61958  0.77255  0.55279  0.85647
    348   2.91650  4.29026  4.76851  4.16912  2.76335  4.10390  4.44171  1.73714  3.98908  1.60049  2.96794  3.23768  4.44961  4.13678  4.04316  3.41668  3.14905  1.72097  4.94605  3.77512    368 l - - -
          2.68618  4.42225  2.77519  2.73123  3.46354  2.40513  3.72494  3.29354  2.67741  2.69355  4.24690  2.90347  2.73739  3.18146  2.89801  2.37887  2.77519  2.98518  4.58477  3.61503
          0.01377  4.68782  5.41017  0.61958  0.77255  0.55279  0.85647
    349   2.40698  5.24701  2.80437  2.34291  4.58265  2.97410  2.92803  4.06195  2.06404  3.06097  4.29028  2.53294  3.92911  2.82350  2.75297  2.29985  2.77494  3.63260  5.68527  4.28012    369 k - - -
          2.68618  4.42225  2.77519  2.73123  3.46354  2.40513  3.72494  3.29354  2.67741  2.69355  4.24690  2.90347  2.73739  3.18146  2.89801  2.37887  2.77519  2.98518  4.58477  3.61503
          0.01377  4.68782  5.41017  0.61958  0.77255  0.55279  0.85647
    350   2.44871  5.21234  2.88052  2.04364  4.53411  3.22813  3.73137  4.00395  2.28076  3.50771  3.63979  2.83967  3.93439  2.65676  2.96470  2.34715  2.09091  3.35388  5.65939  4.26290    370 e - - -
          2.68618  4.42225  2.77519  2.73123  3.46354  2.40513  3.72494  3.29354  2.67741  2.69355  4.24690  2.90347  2.73739  3.18146  2.89801  2.37887  2.77519  2.98518  4.58477  3.61503
          0.01377  4.68782  5.41017  0.61958  0.77255  0.55279  0.85647
    351   2.65388  4.55574  3.53022  2.75541  2.96171  3.71096  3.95353  2.91009  2.61072  1.94747  3.02725  2.76405  4.09247  2.93399  3.04220  2.66211  2.99258  2.46963  5.12731  3.87893    371 l - - -
          2.68618  4.42225  2.77519  2.73123  3.46354  2.40513  3.72494  3.29354  2.67741  2.69355  4.24690  2.90347  2.73739  3.18146  2.89801  2.37887  2.77519  2.98518  4.58477  3.61503
          0.30324  4.68782  1.37686  0.61958  0.77255  0.55279  0.85647
    352   2.67187  4.84873  3.08284  2.52845  4.08577  3.13830  3.71273  3.49836  2.25792  2.47932  3.92575  2.72243  3.89641  2.64768  2.96984  2.19834  2.61932  2.81298  5.35841  4.02974    372 s - - -
          2.68618  4.42225  2.77519  2.73123  3.46354  2.40513  3.72494  3.29354  2.67741  2.69355  4.24690  2.90347  2.73739  3.18146  2.89801  2.37887  2.77519  2.98518  4.58477  3.61503
          0.01835  4.40293  5.12528  0.61958  0.77255  0.94376  0.49292
    353   2.67880  5.12587  2.93850  2.11969  4.44699  3.01573  3.64733  3.91467  2.31258  3.11008  4.17427  2.53332  3.85136  2.43936  2.64638  2.30785  2.53538  3.50386  5.57224  4.17855    373 e - - -
          2.68618  4.42225  2.77519  2.73123  3.46354  2.40513  3.72494  3.29354  2.67741  2.69355  4.24690  2.90347  2.73739  3.18146  2.89801  2.37887  2.77519  2.98518  4.58477  3.61503
          0.01835  4.40293  5.12528  0.61958  0.77255  0.94376  0.49292
    354   2.50802  3.82262  3.18919  2.45027  3.89003  3.53923  3.75724  3.28188  2.38534  2.93358  3.77918  3.12334  3.92675  2.73896  3.04949  2.12535  2.59994  2.54965  5.22957  3.27385    374 s - - -
          2.68618  4.42225  2.77519  2.73123  3.46354  2.40513  3.72494  3.29354  2.67741  2.69355  4.24690  2.90347  2.73739  3.18146  2.89801  2.37887  2.77519  2.98518  4.58477  3.61503
          0.01835  4.40293  5.12528  0.61958  0.77255  0.33861  1.24743
    355   2.79186  4.20847  4.49866  3.90183  2.01641  3.93399  4.25338  2.08006  3.74037  1.72798  3.31341  3.38002  4.29868  3.91898  3.83956  2.60338  3.02463  2.14563  4.82681  3.63910    375 l - - -
          2.68618  4.42225  2.77519  2.73123  3.46354  2.40513  3.72494  3.29354  2.67741  2.69355  4.24690  2.90347  2.73739  3.18146  2.89801  2.37887  2.77519  2.98518  4.58477  3.61503
          0.01377  4.68782  5.41017  0.61958  0.77255  0.55279  0.85647
    356   2.60051  3.98264  3.24635  2.15851  4.03956  3.62129  3.83458  3.16586  2.24042  2.57281  3.91478  2.86527  4.00906  3.01635  3.12011  2.63616  2.21545  2.82320  5.36072  3.54769    376 e - - -
          2.68618  4.42225  2.77519  2.73123  3.46354  2.40513  3.72494  3.29354  2.67741  2.69355  4.24690  2.90347  2.73739  3.18146  2.89801  2.37887  2.77519  2.98518  4.58477  3.61503
          0.01377  4.68782  5.41017  0.61958  0.77255  0.55279  0.85647
    357   2.82298  5.34405  2.31514  1.75221  4.68349  3.54143  3.76832  4.17306  2.13580  3.64672  4.39001  2.78092  3.31170  2.56569  3.02794  2.12221  3.05845  3.73240  5.77611  4.35591    377 e - - -
          2.68618  4.42225  2.77519  2.73123  3.46354  2.40513  3.72494  3.29354  2.67741  2.69355  4.24690  2.90347  2.73739  3.18146  2.89801  2.37887  2.77519  2.98518  4.58477  3.61503
          0.01377  4.68782  5.41017  0.61958  0.77255  0.44602  1.02213
    358   2.78797  5.29872  2.77029  1.96360  4.64341  2.82869  3.74280  4.12905  2.00833  3.60275  4.34066  2.45145  3.33849  2.64976  2.29506  2.74859  3.01962  3.68939  5.72981  4.31878    378 e - - -
          2.68618  4.42225  2.77519  2.73123  3.46354  2.40513  3.72494  3.29354  2.67741  2.69355  4.24690  2.90347  2.73739  3.18146  2.89801  2.37887  2.77519  2.98518  4.58477  3.61503
          0.01332  4.72086  5.44321  0.61958  0.77255  0.48576  0.95510
    359   3.22348  4.56111  5.11501  4.51587  2.50324  4.44693  4.77743  1.86217  4.33894  1.05115  2.86612  4.58278  4.73212  4.42264  4.36215  3.77235  2.70217  2.31205  5.16741  4.05129    379 l - - -
          2.68618  4.42225  2.77519  2.73123  3.46354  2.40513  3.72494  3.29354  2.67741  2.69355  4.24690  2.90347  2.73739  3.18146  2.89801  2.37887  2.77519  2.98518  4.58477  3.61503
          0.01332  4.72086  5.44321  0.61958  0.77255  0.48576  0.95510
    360   2.52970  5.15363  2.74345  2.33983  4.44948  3.56470  3.75765  2.97557  2.14249  3.11892  3.34672  3.05446  3.95685  2.27865  2.86035  2.59155  2.36297  3.51753  5.61690  4.23793    380 k - - -
          2.68618  4.42225  2.77519  2.73123  3.46354  2.40513  3.72494  3.29354  2.67741  2.69355  4.24690  2.90347  2.73739  3.18146  2.89801  2.37887  2.77519  2.98518  4.58477  3.61503
          0.01332  4.72086  5.44321  0.61958  0.77255  0.48576  0.95510
    361   2.77970  5.27958  2.73584  1.64209  4.62107  3.54923  3.73817  3.36322  2.05513  3.58221  4.32191  2.75112  3.94477  2.45649  2.62824  2.74319  2.80624  3.66844  5.71304  4.30569    381 e - - -
          2.68618  4.42225  2.77519  2.73123  3.46354  2.40513  3.72494  3.29354  2.67741  2.69355  4.24690  2.90347  2.73739  3.18146  2.89801  2.37887  2.77519  2.98518  4.58477  3.61503
          0.01332  4.72086  5.44321  0.61958  0.77255  0.48576  0.95510
    362   2.39825  3.14049  3.08650  2.52966  3.58517  3.24360  2.68416  3.86185  2.27586  3.40827  4.18501  2.77070  3.96236  2.40474  2.50660  2.50873  3.00237  3.48744  5.59729  4.22518    382 k - - -
          2.68618  4.42225  2.77519  2.73123  3.46354  2.40513  3.72494  3.29354  2.67741  2.69355  4.24690  2.90347  2.73739  3.18146  2.89801  2.37887  2.77519  2.98518  4.58477  3.61503
          0.01332  4.72086  5.44321  0.61958  0.77255  0.48576  0.95510
    363   2.77977  3.37491  4.63685  4.02884  2.33174  3.93753  4.26552  2.04542  3.83693  1.63699  3.28920  3.52738  4.30218  3.98823  3.88292  2.85131  2.77633  2.19886  4.79186  3.18125    383 l - - -
          2.68618  4.42225  2.77519  2.73123  3.46354  2.40513  3.72494  3.29354  2.67741  2.69355  4.24690  2.90347  2.73739  3.18146  2.89801  2.37887  2.77519  2.98518  4.58477  3.61503
          0.01332  4.72086  5.44321  0.61958  0.77255  0.48576  0.95510
    364   2.77302  5.25561  2.87883  2.24494  4.58881  2.81039  3.73855  4.06663  2.31584  3.55578  4.29977  2.20774  3.94291  2.56735  2.83662  2.37685  2.38915  2.96057  5.69535  4.29132    384 n - - -
          2.68618  4.42225  2.77519  2.73123  3.46354  2.40513  3.72494  3.29354  2.67741  2.69355  4.24690  2.90347  2.73739  3.18146  2.89801  2.37887  2.77519  2.98518  4.58477  3.61503
          0.01332  4.72086  5.44321  0.61958  0.77255  0.48576  0.95510
    365   2.27526  5.25236  2.17534  2.19311  4.58419  3.32166  3.74211  4.06074  2.17603  3.55272  4.29844  3.02238  3.51726  2.84368  2.97575  2.38020  2.45714  3.19324  5.69471  4.29160    385 d - - -
          2.68618  4.42225  2.77519  2.73123  3.46354  2.40513  3.72494  3.29354  2.67741  2.69355  4.24690  2.90347  2.73739  3.18146  2.89801  2.37887  2.77519  2.98518  4.58477  3.61503
          0.01332  4.72086  5.44321  0.61958  0.77255  0.48576  0.95510
    366   2.21818  4.32255  4.01867  3.00912  3.43460  3.83904  4.12486  2.25364  3.02929  1.83821  2.68919  3.16016  4.21184  3.60630  3.60253  3.11071  2.78632  2.33271  4.92629  3.26633    386 l - - -
          2.68618  4.42225  2.77519  2.73123  3.46354  2.40513  3.72494  3.29354  2.67741  2.69355  4.24690  2.90347  2.73739  3.18146  2.89801  2.37887  2.77519  2.98518  4.58477  3.61503
          0.01332  4.72086  5.44321  0.61958  0.77255  0.48576  0.95510
    367   2.48034  5.24140  2.84628  2.16662  4.57046  2.87112  3.73824  3.69828  2.23697  3.20839  4.28637  3.02325  3.94260  2.11729  2.80082  2.24015  3.00098  3.23615  5.68373  4.28277    387 q - - -
          2.68618  4.42225  2.77519  2.73123  3.46354  2.40513  3.72494  3.29354  2.67741  2.69355  4.24690  2.90347  2.73739  3.18146  2.89801  2.37887  2.77519  2.98518  4.58477  3.61503
          0.01332  4.72086  5.44321  0.61958  0.77255  0.48576  0.95510
    368   2.62754  5.26104  2.41000  2.35476  4.59433  3.54868  3.31044  3.41182  2.15355  3.56126  4.30539  2.35543  3.94502  2.84211  2.97420  1.92454  2.83220  3.64545  5.70054  4.29571    388 s - - -
          2.68618  4.42225  2.77519  2.73123  3.46354  2.40513  3.72494  3.29354  2.67741  2.69355  4.24690  2.90347  2.73739  3.18146  2.89801  2.37887  2.77519  2.98518  4.58477  3.61503
          0.01332  4.72086  5.44321  0.61958  0.77255  0.48576  0.95510
    369   2.53697  4.72264  3.36596  2.80468  3.23239  3.31676  3.89426  2.31711  2.54104  2.95356  3.41860  2.64023  4.05492  3.11613  2.74999  2.35138  2.36432  3.02020  5.27076  3.99105    389 i - - -
          2.68618  4.42225  2.77519  2.73123  3.46354  2.40513  3.72494  3.29354  2.67741  2.69355  4.24690  2.90347  2.73739  3.18146  2.89801  2.37887  2.77519  2.98518  4.58477  3.61503
          0.01332  4.72086  5.44321  0.61958  0.77255  0.48576  0.95510
    370   2.79420  4.19078  4.61261  4.00780  2.53018  3.94960  4.27538  2.18453  3.82460  1.62301  3.29973  4.06256  4.31310  3.98249  3.88453  2.52213  2.70806  1.94166  4.81177  3.08159    390 l - - -
          2.68618  4.42225  2.77519  2.73123  3.46354  2.40513  3.72494  3.29354  2.67741  2.69355  4.24690  2.90347  2.73739  3.18146  2.89801  2.37887  2.77519  2.98518  4.58477  3.61503
          0.01332  4.72086  5.44321  0.61958  0.77255  0.48576  0.95510
    371   2.77265  5.21850  2.63078  2.19046  4.53719  2.83021  3.74625  3.30912  2.32765  3.51262  4.26672  2.21552  3.94834  2.85208  2.98163  2.38581  2.58095  2.89974  5.66757  4.27271    391 e - - -
          2.68618  4.42225  2.77519  2.73123  3.46354  2.40513  3.72494  3.29354  2.67741  2.69355  4.24690  2.90347  2.73739  3.18146  2.89801  2.37887  2.77519  2.98518  4.58477  3.61503
          0.01332  4.72086  5.44321  0.61958  0.77255  0.48576  0.95510
    372   2.67109  4.98029  3.16607  2.03964  4.22170  3.22682  3.80450  3.63950  2.60234  2.85148  3.58396  3.12954  3.99071  2.52581  3.06694  2.09032  2.50231  2.59210  5.48213  4.14506    392 e - - -
          2.68618  4.42225  2.77519  2.73123  3.46354  2.40513  3.72494  3.29354  2.67741  2.69355  4.24690  2.90347  2.73739  3.18146  2.89801  2.37887  2.77519  2.98518  4.58477  3.61503
          0.01332  4.72086  5.44321  0.61958  0.77255  0.48576  0.95510
    373   2.78189  5.29078  2.58584  1.91954  4.63448  3.30968  3.73934  4.11975  1.76647  3.59489  4.33259  2.56698  3.94459  2.59981  2.71968  2.58669  3.01349  3.32769  5.72317  4.31236    393 k - - -
          2.68618  4.42225  2.77519  2.73123  3.46354  2.40513  3.72494  3.29354  2.67741  2.69355  4.24690  2.90347  2.73739  3.18146  2.89801  2.37887  2.77519  2.98518  4.58477  3.61503
          0.01332  4.72086  5.44321  0.61958  0.77255  0.48576  0.95510
    374   2.80386  4.19451  4.65075  4.04461  2.14365  3.96383  4.29051  1.94394  3.85589  1.68225  3.29632  4.08645  4.32586  4.00776  3.90575  2.76510  2.75343  2.14981  4.81497  3.20696    394 l - - -
          2.68618  4.42225  2.77519  2.73123  3.46354  2.40513  3.72494  3.29354  2.67741  2.69355  4.24690  2.90347  2.73739  3.18146  2.89801  2.37887  2.77519  2.98518  4.58477  3.61503
          0.01332  4.72086  5.44321  0.61958  0.77255  0.48576  0.95510
    375   2.48828  5.10990  2.90199  2.40053  3.28610  3.24508  3.76935  3.83276  2.10907  2.14215  4.16834  2.54283  3.96559  2.71623  2.86819  2.77008  2.86402  3.46525  5.58329  4.21540    395 k - - -
          2.68618  4.42225  2.77519  2.73123  3.46354  2.40513  3.72494  3.29354  2.67741  2.69355  4.24690  2.90347  2.73739  3.18146  2.89801  2.37887  2.77519  2.98518  4.58477  3.61503
          0.01332  4.72086  5.44321  0.61958  0.77255  0.48576  0.95510
    376   2.35221  5.15471  2.93021  1.89938  4.45081  3.56441  3.75768  3.46380  2.34584  2.98667  4.20867  2.66668  3.95675  2.70814  2.99798  2.57507  2.51096  2.81759  5.61790  4.23860    396 e - - -
          2.68618  4.42225  2.77519  2.73123  3.46354  2.40513  3.72494  3.29354  2.67741  2.69355  4.24690  2.90347  2.73739  3.18146  2.89801  2.37887  2.77519  2.98518  4.58477  3.61503
          0.01332  4.72086  5.44321  0.61958  0.77255  0.48576  0.95510
    377   2.77048  4.13138  3.03654  2.31155  4.56299  3.55089  3.40588  4.03601  1.97480  3.53337  4.28167  2.64210  3.14515  2.22569  2.96953  2.49816  2.39682  3.61695  5.67957  3.67718    397 k - - -
          2.68618  4.42225  2.77519  2.73123  3.46354  2.40513  3.72494  3.29354  2.67741  2.69355  4.24690  2.90347  2.73739  3.18146  2.89801  2.37887  2.77519  2.98518  4.58477  3.61503
          0.01332  4.72086  5.44321  0.61958  0.77255  0.48576  0.95510
    378   2.58467  4.37763  3.87990  3.30648  2.72465  3.48772  4.08433  2.16284  2.86229  2.15175  3.48755  3.21939  4.18469  3.50938  3.52703  2.62306  2.00835  2.64050  4.97540  3.76253    398 t - - -
          2.68618  4.42225  2.77519  2.73123  3.46354  2.40513  3.72494  3.29354  2.67741  2.69355  4.24690  2.90347  2.73739  3.18146  2.89801  2.37887  2.77519  2.98518  4.58477  3.61503
          0.01332  4.72086  5.44321  0.61958  0.77255  0.48576  0.95510
    379   2.76988  5.25235  2.81773  1.99635  4.58589  3.54775  3.73591  3.41351  2.01632  3.20441  4.29611  2.64297  3.94100  2.41792  2.70372  2.46995  2.86503  3.03450  5.69185  4.28822    399 e - - -
          2.68618  4.42225  2.77519  2.73123  3.46354  2.40513  3.72494  3.29354  2.67741  2.69355  4.24690  2.90347  2.73739  3.18146  2.89801  2.37887  2.77519  2.98518  4.58477  3.61503
          0.01332  4.72086  5.44321  0.61958  0.77255  0.48576  0.95510
    380   2.77342  4.58839  3.51607  2.14870  3.20070  3.32686  3.95598  2.48770  2.73277  2.27830  3.68630  3.09197  4.09802  3.23590  3.30690  2.36768  3.00506  2.67022  5.15705  2.93018    400 e - - -
          2.68618  4.42225  2.77519  2.73123  3.46354  2.40513  3.72494  3.29354  2.67741  2.69355  4.24690  2.90347  2.73739  3.18146  2.89801  2.37887  2.77519  2.98518  4.58477  3.61503
          0.01332  4.72086  5.44321  0.61958  0.77255  0.48576  0.95510
    381   2.78393  4.28248  4.16731  3.58409  3.03645  3.87369  4.17127  2.10523  3.02456  1.55703  3.39469  2.78728  4.24410  3.70893  3.68049  2.75002  3.01612  2.19485  4.89381  3.69787    401 l - - -
          2.68618  4.42225  2.77519  2.73123  3.46354  2.40513  3.72494  3.29354  2.67741  2.69355  4.24690  2.90347  2.73739  3.18146  2.89801  2.37887  2.77519  2.98518  4.58477  3.61503
          0.01332  4.72086  5.44321  0.61958  0.77255  0.48576  0.95510
    382   2.60831  5.01321  3.14612  2.58851  3.74051  3.13806  3.79386  3.34295  1.97384  2.67729  4.08030  2.95792  3.50767  2.71635  2.83133  2.24288  2.71959  3.35174  5.50731  3.38318    402 k - - -
          2.68618  4.42225  2.77519  2.73123  3.46354  2.40513  3.72494  3.29354  2.67741  2.69355  4.24690  2.90347  2.73739  3.18146  2.89801  2.37887  2.77519  2.98518  4.58477  3.61503
          0.01332  4.72086  5.44321  0.61958  0.77255  0.48576  0.95510
    383   2.61234  5.24977  2.60665  2.03208  4.58193  3.32343  3.73706  4.05882  2.01083  3.21525  4.29395  3.02081  3.94178  2.83778  2.66896  2.31663  2.58236  3.63348  5.69015  3.18318    403 k - - -
          2.68618  4.42225  2.77519  2.73123  3.46354  2.40513  3.72494  3.29354  2.67741  2.69355  4.24690  2.90347  2.73739  3.18146  2.89801  2.37887  2.77519  2.98518  4.58477  3.61503
          0.01332  4.72086  5.44321  0.61958  0.77255  0.48576  0.95510
    384   2.78877  5.28881  3.02086  1.64908  4.63236  3.55446  3.08458  4.11413  2.18548  3.59089  4.33134  2.59298  3.95081  2.53776  2.73147  2.31641  2.81075  3.67894  5.71959  4.31377    404 e - - -
          2.68618  4.42225  2.77519  2.73123  3.46354  2.40513  3.72494  3.29354  2.67741  2.69355  4.24690  2.90347  2.73739  3.18146  2.89801  2.37887  2.77519  2.98518  4.58477  3.61503
          0.01332  4.72086  5.44321  0.61958  0.77255  0.48576  0.95510
    385   2.82123  4.33794  4.13359  3.55468  3.44259  3.90451  4.20168  2.30509  3.45716  1.78277  2.90768  2.41675  4.27334  3.70332  3.68849  3.18312  1.98910  2.29884  4.96178  3.76382    405 l - - -
          2.68618  4.42225  2.77519  2.73123  3.46354  2.40513  3.72494  3.29354  2.67741  2.69355  4.24690  2.90347  2.73739  3.18146  2.89801  2.37887  2.77519  2.98518  4.58477  3.61503
          0.01332  4.72086  5.44321  0.61958  0.77255  0.48576  0.95510
    386   2.76964  5.25751  2.58791  1.90856  4.59306  3.24892  3.73485  3.26481  2.30228  3.19235  4.30071  2.55423  3.94000  2.38299  2.79731  2.56743  2.79421  3.28202  5.69587  4.29072    406 e - - -
          2.68618  4.42225  2.77519  2.73123  3.46354  2.40513  3.72494  3.29354  2.67741  2.69355  4.24690  2.90347  2.73739  3.18146  2.89801  2.37887  2.77519  2.98518  4.58477  3.61503
          0.01332  4.72086  5.44321  0.61958  0.77255  0.48576  0.95510
    387   2.50339  4.69802  3.39087  2.82900  3.00045  3.67769  3.90470  2.68670  2.22452  2.58558  3.78913  2.94144  4.06245  2.86275  2.99525  2.70898  2.13540  2.79704  5.24991  3.97544    407 t - - -
          2.68618  4.42225  2.77519  2.73123  3.46354  2.40513  3.72494  3.29354  2.67741  2.69355  4.24690  2.90347  2.73739  3.18146  2.89801  2.37887  2.77519  2.98518  4.58477  3.61503
          0.25427  4.72086  1.53429  0.61958  0.77255  0.48576  0.95510
    388   2.68898  3.55723  3.34358  2.43122  3.74542  3.26182  3.83634  2.42831  2.55426  2.60303  3.37020  2.47143  3.98925  3.08172  3.16383  2.51987  2.92060  2.65682  5.13683  3.86952    408 i - - -
          2.68618  4.42225  2.77519  2.73123  3.46354  2.40513  3.72494  3.29354  2.67741  2.69355  4.24690  2.90347  2.73739  3.18146  2.89801  2.37887  2.77519  2.98518  4.58477  3.61503
          0.01692  4.48351  5.20586  0.61958  0.77255  0.30821  1.32712
    389   2.79988  4.24628  4.37360  3.78142  2.99746  3.92111  4.22838  2.15032  3.27724  1.45454  3.33941  3.94437  4.28627  2.77311  3.78320  3.21400  3.03164  2.21947  4.85428  2.83387    409 l - - -
          2.68618  4.42225  2.77519  2.73123  3.46354  2.40513  3.72494  3.29354  2.67741  2.69355  4.24690  2.90347  2.73739  3.18146  2.89801  2.37887  2.77519  2.98518  4.58477  3.61503
          0.01332  4.72086  5.44321  0.61958  0.77255  0.48576  0.95510
    390   2.60108  5.27498  2.84308  2.17060  4.61605  3.54756  3.73588  4.09840  1.73404  3.23535  4.31724  2.44128  3.48971  2.83409  2.52081  2.39398  3.00674  3.66359  5.70931  4.30182    410 k - - -
          2.68618  4.42225  2.77519  2.73123  3.46354  2.40513  3.72494  3.29354  2.67741  2.69355  4.24690  2.90347  2.73739  3.18146  2.89801  2.37887  2.77519  2.98518  4.58477  3.61503
          0.04661  4.72086  3.30673  0.61958  0.77255  0.48576  0.95510
    391   2.76740  5.25543  2.81581  1.98307  4.59034  3.53738  3.73023  4.06966  2.29898  3.05975  4.29941  2.43374  3.93422  2.15214  2.96170  2.17532  2.99901  3.28177  5.69358  4.28791    411 e - - -
          2.68618  4.42225  2.77519  2.73123  3.46354  2.40513  3.72494  3.29354  2.67741  2.69355  4.24690  2.90347  2.73739  3.18146  2.89801  2.37887  2.77519  2.98518  4.58477  3.61503
          0.01377  4.68802  5.41036  0.61958  0.77255  0.44623  1.02175
    392   2.77300  5.02218  3.14459  2.39533  4.27483  3.59326  3.79286  2.66127  2.13629  2.63726  3.55601  2.81785  3.98364  2.17433  3.04461  2.40890  2.79763  3.36206  5.51412  4.16820    412 k - - -
          2.68618  4.42225  2.77519  2.73123  3.46354  2.40513  3.72494  3.29354  2.67741  2.69355  4.24690  2.90347  2.73739  3.18146  2.89801  2.37887  2.77519  2.98518  4.58477  3.61503
          0.01332  4.72086  5.44321  0.61958  0.77255  0.48576  0.95510
    393   2.77997  3.71426  4.66717  4.05728  2.40585  3.94068  3.61877  2.23814  3.31011  1.78028  2.96826  4.07740  4.30499  4.00392  3.89364  3.24869  3.01211  2.28580  2.87118  2.63257    413 l - - -
          2.68618  4.42225  2.77519  2.73123  3.46354  2.40513  3.72494  3.29354  2.67741  2.69355  4.24690  2.90347  2.73739  3.18146  2.89801  2.37887  2.77519  2.98518  4.58477  3.61503
          0.01332  4.72086  5.44321  0.61958  0.77255  0.48576  0.95510
    394   2.76960  5.25878  2.79516  1.84218  4.59493  3.54640  3.35554  3.75709  2.35567  3.26197  4.30182  2.74405  3.93979  2.48033  2.77532  2.23600  2.56355  3.27259  5.69676  4.29132    414 e - - -
          2.68618  4.42225  2.77519  2.73123  3.46354  2.40513  3.72494  3.29354  2.67741  2.69355  4.24690  2.90347  2.73739  3.18146  2.89801  2.37887  2.77519  2.98518  4.58477  3.61503
          0.01332  4.72086  5.44321  0.61958  0.77255  0.48576  0.95510
    395   2.77196  5.25726  2.64526  1.86320  4.59149  3.54750  3.31101  3.41504  2.40354  2.99429  4.30094  2.38985  3.94182  2.39099  2.96781  2.58505  2.64320  3.64210  5.69627  4.29160    415 e - - -
          2.68618  4.42225  2.77519  2.73123  3.46354  2.40513  3.72494  3.29354  2.67741  2.69355  4.24690  2.90347  2.73739  3.18146  2.89801  2.37887  2.77519  2.98518  4.58477  3.61503
          0.01332  4.72086  5.44321  0.61958  0.77255  0.48576  0.95510
    396   2.61445  4.78869  2.94870  2.34684  3.18199  3.64927  3.40890  3.16061  2.72887  2.37499  3.87354  2.84214  4.03596  3.06667  3.16520  2.38983  2.50509  2.58363  5.32547  3.51068    416 e - - -
          2.68618  4.42225  2.77519  2.73123  3.46354  2.40513  3.72494  3.29354  2.67741  2.69355  4.24690  2.90347  2.73739  3.18146  2.89801  2.37887  2.77519  2.98518  4.58477  3.61503
          0.01332  4.72086  5.44321  0.61958  0.77255  0.48576  0.95510
    397   2.48054  5.11405  3.09151  2.13627  4.39635  3.19626  3.76769  2.98995  2.08022  3.09787  4.17224  2.42601  3.96412  2.88956  3.01218  2.52006  2.55782  3.07705  5.58670  4.21752    417 k - - -
          2.68618  4.42225  2.77519  2.73123  3.46354  2.40513  3.72494  3.29354  2.67741  2.69355  4.24690  2.90347  2.73739  3.18146  2.89801  2.37887  2.77519  2.98518  4.58477  3.61503
          0.01332  4.72086  5.44321  0.61958  0.77255  0.48576  0.95510
    398   2.77419  5.26409  2.56743  1.79582  4.59988  2.88534  3.73812  4.07981  2.35956  3.12851  4.30754  2.78685  3.94249  2.42681  2.96979  2.58545  2.55662  3.19773  5.70214  4.29602    418 e - - -
          2.68618  4.42225  2.77519  2.73123  3.46354  2.40513  3.72494  3.29354  2.67741  2.69355  4.24690  2.90347  2.73739  3.18146  2.89801  2.37887  2.77519  2.98518  4.58477  3.61503
          0.01332  4.72086  5.44321  0.61958  0.77255  0.48576  0.95510
    399   2.58617  4.14933  2.82186  2.06736  4.57024  3.54922  3.34683  3.43375  2.26418  3.53961  4.28618  2.19551  3.94243  2.83989  2.76006  2.22418  2.73097  3.62322  5.68361  4.28259    419 e - - -
          2.68618  4.42225  2.77519  2.73123  3.46354  2.40513  3.72494  3.29354  2.67741  2.69355  4.24690  2.90347  2.73739  3.18146  2.89801  2.37887  2.77519  2.98518  4.58477  3.61503
          0.01332  4.72086  5.44321  0.61958  0.77255  0.48576  0.95510
    400   2.77564  4.36481  3.90865  3.01785  2.86344  3.81570  3.35369  1.96575  3.25949  2.05946  3.01943  3.66162  4.19032  3.17601  3.22296  2.48749  2.54025  2.62685  4.96324  3.75255    420 i - - -
          2.68618  4.42225  2.77519  2.73123  3.46354  2.40513  3.72494  3.29354  2.67741  2.69355  4.24690  2.90347  2.73739  3.18146  2.89801  2.37887  2.77519  2.98518  4.58477  3.61503
          0.01332  4.72086  5.44321  0.61958  0.77255  0.48576  0.95510
    401   2.77144  5.20855  2.84601  2.16235  3.21035  3.55568  3.74672  3.98959  1.89023  2.89152  4.25725  2.82245  3.94901  2.53528  2.98077  2.49703  2.39933  3.58322  5.65915  4.26686    421 k - - -
          2.68618  4.42225  2.77519  2.73123  3.46354  2.40513  3.72494  3.29354  2.67741  2.69355  4.24690  2.90347  2.73739  3.18146  2.89801  2.37887  2.77519  2.98518  4.58477  3.61503
          0.01332  4.72086  5.44321  0.61958  0.77255  0.48576  0.95510
    402   2.78656  5.29436  2.77783  1.91024  4.63927  3.55049  3.74106  4.12376  2.00177  3.36675  4.33623  2.40307  3.94798  2.15750  2.65347  2.57992  3.01774  3.68516  5.72502  4.31582    422 e - - -
          2.68618  4.42225  2.77519  2.73123  3.46354  2.40513  3.72494  3.29354  2.67741  2.69355  4.24690  2.90347  2.73739  3.18146  2.89801  2.37887  2.77519  2.98518  4.58477  3.61503
          0.01332  4.72086  5.44321  0.61958  0.77255  0.48576  0.95510
    403   2.58511  4.70176  3.38774  2.82606  3.01507  3.29045  3.90360  2.44285  2.14799  2.57676  3.79290  3.29933  4.06172  2.56029  3.21985  2.30870  2.67064  2.99665  5.25332  3.97817    423 k - - -
          2.68618  4.42225  2.77519  2.73123  3.46354  2.40513  3.72494  3.29354  2.67741  2.69355  4.24690  2.90347  2.73739  3.18146  2.89801  2.37887  2.77519  2.98518  4.58477  3.61503
          0.01332  4.72086  5.44321  0.61958  0.77255  0.48576  0.95510
    404   2.78080  3.06312  4.60245  3.43379  2.98236  3.37834  4.26096  2.09132  3.81225  1.63356  2.44926  4.04907  4.29955  3.97015  3.87080  2.90860  3.01301  2.17658  4.79905  3.61963    424 l - - -
          2.68618  4.42225  2.77519  2.73123  3.46354  2.40513  3.72494  3.29354  2.67741  2.69355  4.24690  2.90347  2.73739  3.18146  2.89801  2.37887  2.77519  2.98518  4.58477  3.61503
          0.01332  4.72086  5.44321  0.61958  0.77255  0.48576  0.95510
    405   2.13978  5.08027  3.10864  2.26018  4.35129  3.13258  3.77586  3.04322  2.37293  3.35343  3.64569  2.60524  3.97000  2.74264  3.02488  2.34728  2.50580  3.12532  5.56025  4.19917    425 a - - -
          2.68618  4.42225  2.77519  2.73123  3.46354  2.40513  3.72494  3.29354  2.67741  2.69355  4.24690  2.90347  2.73739  3.18146  2.89801  2.37887  2.77519  2.98518  4.58477  3.61503
          0.01332  4.72086  5.44321  0.61958  0.77255  0.48576  0.95510
    406   2.49163  5.24822  2.85191  2.03997  4.57976  3.54825  3.38636  4.05633  2.22548  3.13954  4.29253  2.59519  3.94176  2.66991  2.96790  2.22208  2.44285  3.17281  5.68903  4.28631    426 e - - -
          2.68618  4.42225  2.77519  2.73123  3.46354  2.40513  3.72494  3.29354  2.67741  2.69355  4.24690  2.90347  2.73739  3.18146  2.89801  2.37887  2.77519  2.98518  4.58477  3.61503
          0.01332  4.72086  5.44321  0.61958  0.77255  0.48576  0.95510
    407   2.77105  5.27203  2.80284  1.87382  3.58352  3.32921  3.34257  4.09595  2.25086  3.57544  4.31392  2.52253  3.93891  2.52743  2.78187  2.20671  2.78691  3.66041  5.70711  4.29851    427 e - - -
          2.68618  4.42225  2.77519  2.73123  3.46354  2.40513  3.72494  3.29354  2.67741  2.69355  4.24690  2.90347  2.73739  3.18146  2.89801  2.37887  2.77519  2.98518  4.58477  3.61503
          0.04681  4.72086  3.30150  0.61958  0.77255  0.48576  0.95510
    408   2.42744  4.82738  3.25169  2.40066  3.51123  3.62321  3.06746  2.78761  2.56721  2.26545  3.90854  2.60844  4.01081  2.81391  2.88625  2.83448  2.70773  2.91894  5.35514  4.05014    428 l - - -
          2.68618  4.42225  2.77519  2.73123  3.46354  2.40513  3.72494  3.29354  2.67741  2.69355  4.24690  2.90347  2.73739  3.18146  2.89801  2.37887  2.77519  2.98518  4.58477  3.61503
          0.01377  4.68782  5.41017  0.61958  0.77255  0.55279  0.85647
    409   2.56304  5.33484  2.22366  1.95627  4.67468  3.54105  3.76316  4.16334  1.99877  3.63752  4.38030  2.22948  3.95899  2.56001  3.01763  2.77147  2.78992  3.72332  5.76696  4.34841    429 e - - -
          2.68618  4.42225  2.77519  2.73123  3.46354  2.40513  3.72494  3.29354  2.67741  2.69355  4.24690  2.90347  2.73739  3.18146  2.89801  2.37887  2.77519  2.98518  4.58477  3.61503
          0.01377  4.68782  5.41017  0.61958  0.77255  0.55279  0.85647
    410   2.60512  5.26944  2.99671  1.93457  4.60843  3.53801  3.73291  4.08998  1.98849  3.57186  4.31363  2.31924  3.20896  2.65940  2.96231  2.30874  2.71992  3.65721  5.70557  4.29793    430 e - - -
          2.68618  4.42225  2.77519  2.73123  3.46354  2.40513  3.72494  3.29354  2.67741  2.69355  4.24690  2.90347  2.73739  3.18146  2.89801  2.37887  2.77519  2.98518  4.58477  3.61503
          0.01377  4.68782  5.41017  0.61958  0.77255  0.55279  0.85647
    411   2.76250  4.37202  3.84872  2.97268  3.49241  3.33005  3.50459  2.18431  3.20627  1.89310  2.41606  3.04272  4.16774  3.14699  3.50245  3.05303  2.83779  2.40686  4.96803  3.75383    431 l - - -
          2.68618  4.42225  2.77519  2.73123  3.46354  2.40513  3.72494  3.29354  2.67741  2.69355  4.24690  2.90347  2.73739  3.18146  2.89801  2.37887  2.77519  2.98518  4.58477  3.61503
          0.01377  4.68782  5.41017  0.61958  0.77255  0.44602  1.02213
    412   2.21363  4.19753  4.51595  3.40102  2.68952  3.92704  4.24812  1.90217  3.74911  1.88354  2.98947  4.00956  4.29250  3.92310  3.83898  3.22783  2.36814  2.28972  4.81716  3.25586    432 l - - -
          2.68618  4.42225  2.77519  2.73123  3.46354  2.40513  3.72494  3.29354  2.67741  2.69355  4.24690  2.90347  2.73739  3.18146  2.89801  2.37887  2.77519  2.98518  4.58477  3.61503
          0.01332  4.72086  5.44321  0.61958  0.77255  0.48576  0.95510
    413   2.61341  5.27006  3.02329  2.07080  4.61063  3.54619  3.38698  4.09283  1.99698  3.57301  4.31213  2.28750  3.35635  2.67156  2.65856  2.39619  2.79706  3.33022  5.70505  4.29767    433 k - - -
          2.68618  4.42225  2.77519  2.73123  3.46354  2.40513  3.72494  3.29354  2.67741  2.69355  4.24690  2.90347  2.73739  3.18146  2.89801  2.37887  2.77519  2.98518  4.58477  3.61503
          0.01332  4.72086  5.44321  0.61958  0.77255  0.48576  0.95510
    414   2.60053  5.11809  3.08911  2.30413  3.93122  3.12914  3.76670  3.55061  2.53163  3.39738  4.17626  2.77264  3.36251  2.32716  3.01127  2.40054  1.99540  3.17427  5.59022  4.21988    434 t - - -
          2.68618  4.42225  2.77519  2.73123  3.46354  2.40513  3.72494  3.29354  2.67741  2.69355  4.24690  2.90347  2.73739  3.18146  2.89801  2.37887  2.77519  2.98518  4.58477  3.61503
          0.01332  4.72086  5.44321  0.61958  0.77255  0.48576  0.95510
    415   3.02732  4.40066  4.85797  4.25421  2.16524  4.20510  4.52421  1.79986  4.07377  1.31160  2.73105  4.32223  4.52920  3.50443  4.11925  3.51796  2.95623  2.52988  4.98900  3.84336    435 l - - -
          2.68618  4.42225  2.77519  2.73123  3.46354  2.40513  3.72494  3.29354  2.67741  2.69355  4.24690  2.90347  2.73739  3.18146  2.89801  2.37887  2.77519  2.98518  4.58477  3.61503
          0.04570  4.72086  3.33072  0.61958  0.77255  0.48576  0.95510
    416   2.78193  5.18776  2.53923  2.35844  4.49176  3.55247  3.76146  3.95008  2.52420  2.41410  4.24449  2.06683  3.18752  2.87566  3.01157  2.38042  2.51780  3.55709  5.64936  4.26244    436 n - - -
          2.68620  4.42227  2.77507  2.73125  3.46356  2.40515  3.72497  3.29356  2.67743  2.69357  4.24692  2.90349  2.73742  3.18148  2.89803  2.37875  2.77522  2.98520  4.58479  3.61505
          0.31914  2.48288  1.66218  0.30050  1.34881  0.44721  1.02001
    417   2.52197  5.12408  2.55270  1.91861  4.43232  3.49419  3.68956  3.44741  2.44191  3.41404  4.17683  2.97864  3.88941  2.80030  2.46098  2.13595  2.94147  3.04672  5.58137  4.19441    438 e - - -
          2.68618  4.42225  2.77519  2.73123  3.46354  2.40513  3.72494  3.29354  2.67741  2.69355  4.24690  2.90347  2.73739  3.18146  2.89801  2.37887  2.77519  2.98518  4.58477  3.61503
          0.01626  4.52310  5.24545  0.61958  0.77255  0.80982  0.58867
    418   2.51239  4.76171  3.21158  2.28191  2.92124  3.57423  3.78621  2.89632  2.32270  2.35554  3.84361  3.14832  3.96121  2.55319  2.66240  2.78763  2.93912  3.07247  5.29022  3.98947    439 e - - -
          2.68618  4.42225  2.77519  2.73123  3.46354  2.40513  3.72494  3.29354  2.67741  2.69355  4.24690  2.90347  2.73739  3.18146  2.89801  2.37887  2.77519  2.98518  4.58477  3.61503
          0.01626  4.52310  5.24545  0.61958  0.77255  0.80982  0.58867
    419   2.70763  4.50493  3.47320  2.90740  3.64472  2.96303  3.89256  2.65723  2.02430  2.53808  3.60412  3.34225  4.03630  3.18275  3.23792  2.49672  2.93897  2.78641  3.12117  2.89654    440 k - - -
          2.68618  4.42225  2.77519  2.73123  3.46354  2.40513  3.72494  3.29354  2.67741  2.69355  4.24690  2.90347  2.73739  3.18146  2.89801  2.37887  2.77519  2.98518  4.58477  3.61503
          0.01626  4.52310  5.24545  0.61958  0.77255  0.80982  0.58867
    420   2.70580  4.68701  3.27110  2.71063  3.87524  3.59220  3.81534  2.68287  2.15460  2.92238  3.46438  2.48841  3.97937  3.02559  3.11304  2.38300  2.56860  2.39171  5.23271  3.94677    441 k - - -
          2.68618  4.42225  2.77519  2.73123  3.46354  2.40513  3.72494  3.29354  2.67741  2.69355  4.24690  2.90347  2.73739  3.18146  2.89801  2.37887  2.77519  2.98518  4.58477  3.61503
          0.01626  4.52310  5.24545  0.61958  0.77255  0.42471  1.06119
    421   2.62499  5.27858  2.70458  1.85681  4.62004  3.53084  3.36708  4.10528  2.30824  3.58222  4.32118  2.45090  3.93153  2.37318  2.96417  2.27550  2.61757  3.66747  5.71237  4.30054    442 e - - -
          2.68618  4.42225  2.77519  2.73123  3.46354  2.40513  3.72494  3.29354  2.67741  2.69355  4.24690  2.90347  2.73739  3.18146  2.89801  2.37887  2.77519  2.98518  4.58477  3.61503
          0.01394  4.67593  5.39828  0.61958  0.77255  0.57534  0.82671
    422   2.75846  4.44575  3.69158  3.12306  3.57787  3.75192  4.01096  1.99470  3.07034  2.49541  3.55106  2.67833  4.13045  2.68719  3.40890  2.61759  2.55153  2.16803  5.03274  3.35184    443 i - - -
          2.68618  4.42225  2.77519  2.73123  3.46354  2.40513  3.72494  3.29354  2.67741  2.69355  4.24690  2.90347  2.73739  3.18146  2.89801  2.37887  2.77519  2.98518  4.58477  3.61503
          0.01394  4.67593  5.39828  0.61958  0.77255  0.57534  0.82671
    423   2.79770  5.30580  2.65897  2.11564  4.64361  2.97094  3.75012  4.12921  2.24630  3.60810  4.35144  2.44164  3.94760  2.65557  3.00017  1.78698  2.77910  3.69314  5.74085  4.32611    444 s - - -
          2.68618  4.42225  2.77519  2.73123  3.46354  2.40513  3.72494  3.29354  2.67741  2.69355  4.24690  2.90347  2.73739  3.18146  2.89801  2.37887  2.77519  2.98518  4.58477  3.61503
          0.01394  4.67593  5.39828  0.61958  0.77255  0.57534  0.82671
    424   2.76547  5.26234  2.72560  1.75439  4.60015  3.06105  3.72650  4.08213  2.17272  3.56447  4.30571  2.64219  3.93001  2.48334  2.96043  2.56301  2.72020  2.92341  5.69879  4.29030    445 e - - -
          2.68618  4.42225  2.77519  2.73123  3.46354  2.40513  3.72494  3.29354  2.67741  2.69355  4.24690  2.90347  2.73739  3.18146  2.89801  2.37887  2.77519  2.98518  4.58477  3.61503
          0.01394  4.67593  5.39828  0.61958  0.77255  0.57534  0.82671
    425   2.50686  3.27209  3.42424  3.26582  3.49189  3.78593  4.05940  2.07218  3.19846  1.87863  3.47967  3.03593  4.16212  3.08350  3.49663  2.48433  2.98996  2.46198  4.96700  3.75227    446 l - - -
          2.68618  4.42225  2.77519  2.73123  3.46354  2.40513  3.72494  3.29354  2.67741  2.69355  4.24690  2.90347  2.73739  3.18146  2.89801  2.37887  2.77519  2.98518  4.58477  3.61503
          0.01394  4.67593  5.39828  0.61958  0.77255  0.43356  1.04468
    426   2.48336  4.26136  4.21139  3.62542  3.04391  3.87446  3.54595  2.06387  3.16143  1.83557  3.37579  3.84426  4.24437  3.04086  3.69923  2.81295  3.00884  1.99109  4.87168  3.24911    447 l - - -
          2.68618  4.42225  2.77519  2.73123  3.46354  2.40513  3.72494  3.29354  2.67741  2.69355  4.24690  2.90347  2.73739  3.18146  2.89801  2.37887  2.77519  2.98518  4.58477  3.61503
          0.01332  4.72086  5.44321  0.61958  0.77255  0.48576  0.95510
    427   2.66234  4.84609  3.26309  2.70352  4.05263  3.63557  3.84904  2.84025  1.94678  2.65598  3.34132  2.72807  4.02365  3.03124  3.12988  2.05295  2.55737  3.15860  5.37373  4.06811    448 k - - -
          2.68618  4.42225  2.77519  2.73123  3.46354  2.40513  3.72494  3.29354  2.67741  2.69355  4.24690  2.90347  2.73739  3.18146  2.89801  2.37887  2.77519  2.98518  4.58477  3.61503
          0.01332  4.72086  5.44321  0.61958  0.77255  0.48576  0.95510
    428   2.27031  5.27153  2.66985  2.02875  4.61212  3.13744  3.34561  4.09511  2.38802  3.13682  4.31348  2.41458  3.93892  2.56272  2.83133  2.46511  2.74222  3.65978  5.70678  4.29824    449 e - - -
          2.68618  4.42225  2.77519  2.73123  3.46354  2.40513  3.72494  3.29354  2.67741  2.69355  4.24690  2.90347  2.73739  3.18146  2.89801  2.37887  2.77519  2.98518  4.58477  3.61503
          0.01332  4.72086  5.44321  0.61958  0.77255  0.48576  0.95510
    429   2.77574  4.33754  3.97649  2.90828  3.10040  3.83002  3.47108  2.21140  3.31726  2.00948  3.00103  3.27269  4.20352  3.57701  3.24852  2.71918  2.45257  2.11051  4.93927  3.73326    450 l - - -
          2.68618  4.42225  2.77519  2.73123  3.46354  2.40513  3.72494  3.29354  2.67741  2.69355  4.24690  2.90347  2.73739  3.18146  2.89801  2.37887  2.77519  2.98518  4.58477  3.61503
          0.01332  4.72086  5.44321  0.61958  0.77255  0.48576  0.95510
    430   2.77104  4.00599  3.22480  2.33357  3.41324  2.88096  3.40441  2.79883  2.33458  2.93495  3.66646  3.17487  4.01001  2.16423  3.10857  2.49070  3.00242  3.21075  5.40942  3.60988    451 q - - -
          2.68618  4.42225  2.77519  2.73123  3.46354  2.40513  3.72494  3.29354  2.67741  2.69355  4.24690  2.90347  2.73739  3.18146  2.89801  2.37887  2.77519  2.98518  4.58477  3.61503
          0.01332  4.72086  5.44321  0.61958  0.77255  0.48576  0.95510
    431   2.78293  5.29104  2.28537  2.07268  4.63370  3.19375  3.74093  4.11889  2.07927  3.59501  4.33320  3.01409  3.94525  2.44615  2.77865  2.21670  2.51130  3.68056  5.72426  4.31308    452 e - - -
          2.68618  4.42225  2.77519  2.73123  3.46354  2.40513  3.72494  3.29354  2.67741  2.69355  4.24690  2.90347  2.73739  3.18146  2.89801  2.37887  2.77519  2.98518  4.58477  3.61503
          0.01332  4.72086  5.44321  0.61958  0.77255  0.48576  0.95510
    432   2.76949  5.20628  2.83841  2.08318  4.52163  3.12259  3.74553  3.38144  2.10118  3.20024  3.71981  2.42008  3.94782  2.85235  2.98020  2.31118  2.56484  3.25425  5.65719  4.26493    453 e - - -
          2.68618  4.42225  2.77519  2.73123  3.46354  2.40513  3.72494  3.29354  2.67741  2.69355  4.24690  2.90347  2.73739  3.18146  2.89801  2.37887  2.77519  2.98518  4.58477  3.61503
          0.01332  4.72086  5.44321  0.61958  0.77255  0.48576  0.95510
    433   2.77999  4.17888  4.59404  3.98878  2.39343  2.90457  4.25603  1.61901  3.80548  2.00670  3.29627  3.65001  4.29731  3.96444  3.86626  3.23690  2.79077  2.29093  3.80799  3.25937    454 i - - -
          2.68618  4.42225  2.77519  2.73123  3.46354  2.40513  3.72494  3.29354  2.67741  2.69355  4.24690  2.90347  2.73739  3.18146  2.89801  2.37887  2.77519  2.98518  4.58477  3.61503
          0.01332  4.72086  5.44321  0.61958  0.77255  0.48576  0.95510
    434   2.62000  3.55739  2.74670  2.21561  4.43445  3.56646  3.76011  3.88457  2.22633  2.72232  3.50820  2.77219  3.95850  2.30232  3.00169  2.50812  2.79190  3.08686  5.60840  4.23202    455 e - - -
          2.68618  4.42225  2.77519  2.73123  3.46354  2.40513  3.72494  3.29354  2.67741  2.69355  4.24690  2.90347  2.73739  3.18146  2.89801  2.37887  2.77519  2.98518  4.58477  3.61503
          0.01332  4.72086  5.44321  0.61958  0.77255  0.48576  0.95510
    435   2.56819  5.27529  2.79599  2.25271  4.61585  3.23404  3.73589  4.09897  1.93571  3.57861  4.31758  2.26294  3.94096  2.32574  2.96590  2.45740  2.74232  3.29397  5.71049  4.30165    456 k - - -
          2.68618  4.42225  2.77519  2.73123  3.46354  2.40513  3.72494  3.29354  2.67741  2.69355  4.24690  2.90347  2.73739  3.18146  2.89801  2.37887  2.77519  2.98518  4.58477  3.61503
          0.01332  4.72086  5.44321  0.61958  0.77255  0.48576  0.95510
    436   2.54721  5.09868  3.09913  2.42824  3.55352  2.62813  3.77195  3.27804  2.54092  3.37489  4.15868  2.37570  3.96716  2.71140  2.70194  2.00154  2.79204  3.45257  5.57508  4.20969    457 s - - -
          2.68618  4.42225  2.77519  2.73123  3.46354  2.40513  3.72494  3.29354  2.67741  2.69355  4.24690  2.90347  2.73739  3.18146  2.89801  2.37887  2.77519  2.98518  4.58477  3.61503
          0.01332  4.72086  5.44321  0.61958  0.77255  0.48576  0.95510
    437   2.65818  5.04001  3.13042  2.27720  3.44535  3.02251  3.78643  3.23953  2.43149  3.03052  4.10473  2.51855  3.97770  2.74431  3.04087  2.10116  2.47563  3.38305  5.52854  3.63718    458 s - - -
          2.68618  4.42225  2.77519  2.73123  3.46354  2.40513  3.72494  3.29354  2.67741  2.69355  4.24690  2.90347  2.73739  3.18146  2.89801  2.37887  2.77519  2.98518  4.58477  3.61503
          0.01332  4.72086  5.44321  0.61958  0.77255  0.48576  0.95510
    438   2.58842  5.26084  2.74501  1.85243  3.93476  2.82659  3.25341  4.07488  2.32112  3.56179  4.30455  2.70542  3.94244  2.83818  2.97007  2.36837  2.39351  3.64602  5.69960  4.29414    459 e - - -
          2.68618  4.42225  2.77519  2.73123  3.46354  2.40513  3.72494  3.29354  2.67741  2.69355  4.24690  2.90347  2.73739  3.18146  2.89801  2.37887  2.77519  2.98518  4.58477  3.61503
          0.01332  4.72086  5.44321  0.61958  0.77255  0.48576  0.95510
    439   2.77548  5.25594  3.03393  2.12314  4.59043  3.55190  3.73842  4.06712  2.08218  3.25319  4.29999  2.26500  3.94515  2.60374  2.62882  2.11002  2.78854  3.24571  5.69392  4.29213    460 k - - -
          2.68618  4.42225  2.77519  2.73123  3.46354  2.40513  3.72494  3.29354  2.67741  2.69355  4.24690  2.90347  2.73739  3.18146  2.89801  2.37887  2.77519  2.98518  4.58477  3.61503
          0.01332  4.72086  5.44321  0.61958  0.77255  0.48576  0.95510
    440   2.47861  4.25544  4.23428  3.64748  2.66606  3.26327  4.18130  2.26212  3.52871  1.89352  3.04688  3.35977  4.24816  3.74953  3.71109  2.44253  2.33712  2.37288  4.86706  3.67489    461 l - - -
          2.68618  4.42225  2.77519  2.73123  3.46354  2.40513  3.72494  3.29354  2.67741  2.69355  4.24690  2.90347  2.73739  3.18146  2.89801  2.37887  2.77519  2.98518  4.58477  3.61503
          0.01332  4.72086  5.44321  0.61958  0.77255  0.48576  0.95510
    441   2.77181  5.06282  3.12044  2.13515  4.32802  3.58377  3.78123  3.12663  2.15186  2.66605  3.10100  2.62833  3.97473  2.25424  3.02935  2.62223  3.00293  3.10724  5.54622  4.19014    462 e - - -
          2.68618  4.42225  2.77519  2.73123  3.46354  2.40513  3.72494  3.29354  2.67741  2.69355  4.24690  2.90347  2.73739  3.18146  2.89801  2.37887  2.77519  2.98518  4.58477  3.61503
          0.01332  4.72086  5.44321  0.61958  0.77255  0.48576  0.95510
    442   2.77463  4.10273  2.47460  2.00117  4.61480  2.98558  3.73650  4.09773  2.30584  3.57797  4.31725  2.54386  3.94124  2.44787  2.96764  2.31643  2.49028  3.66280  5.71040  4.30158    463 e - - -
          2.68618  4.42225  2.77519  2.73123  3.46354  2.40513  3.72494  3.29354  2.67741  2.69355  4.24690  2.90347  2.73739  3.18146  2.89801  2.37887  2.77519  2.98518  4.58477  3.61503
          0.01332  4.72086  5.44321  0.61958  0.77255  0.48576  0.95510
    443   2.39828  4.82481  3.27687  2.54928  3.22321  3.64018  3.85505  3.41994  1.92142  2.53508  3.90727  3.21523  4.02757  2.70989  3.14288  2.56904  2.64641  2.49805  5.35534  4.05391    464 k - - -
          2.68618  4.42225  2.77519  2.73123  3.46354  2.40513  3.72494  3.29354  2.67741  2.69355  4.24690  2.90347  2.73739  3.18146  2.89801  2.37887  2.77519  2.98518  4.58477  3.61503
          0.01332  4.72086  5.44321  0.61958  0.77255  0.48576  0.95510
    444   2.85681  4.25275  4.65106  4.04750  2.85268  4.01324  3.68033  2.11363  3.86933  1.29388  2.85640  4.11774  4.36688  3.45101  3.93445  3.31898  3.08773  2.02331  4.86105  3.68972    465 l - - -
          2.68618  4.42225  2.77519  2.73123  3.46354  2.40513  3.72494  3.29354  2.67741  2.69355  4.24690  2.90347  2.73739  3.18146  2.89801  2.37887  2.77519  2.98518  4.58477  3.61503
          0.01332  4.72086  5.44321  0.61958  0.77255  0.48576  0.95510
    445   2.58059  4.92437  3.20259  2.37335  4.14965  3.61377  3.82089  2.65400  2.06045  2.64500  3.66607  2.64843  4.00285  2.98208  3.09169  2.30230  2.63695  3.06332  5.43644  4.11238    466 k - - -
          2.68618  4.42225  2.77519  2.73123  3.46354  2.40513  3.72494  3.29354  2.67741  2.69355  4.24690  2.90347  2.73739  3.18146  2.89801  2.37887  2.77519  2.98518  4.58477  3.61503
          0.01332  4.72086  5.44321  0.61958  0.77255  0.48576  0.95510
    446   2.43791  5.23553  2.81962  1.98518  4.56056  3.55156  3.17027  4.03280  2.35184  3.53227  4.28197  3.02699  3.94620  2.69536  2.97644  1.98450  2.46393  3.05374  5.68041  4.28148    467 s - - -
          2.68618  4.42225  2.77519  2.73123  3.46354  2.40513  3.72494  3.29354  2.67741  2.69355  4.24690  2.90347  2.73739  3.18146  2.89801  2.37887  2.77519  2.98518  4.58477  3.61503
          0.01332  4.72086  5.44321  0.61958  0.77255  0.48576  0.95510
    447   2.61977  4.98346  3.16445  1.84993  4.22540  3.60145  3.80627  2.89985  2.47918  2.78349  4.05462  2.82942  3.99257  2.95448  3.06711  1.94033  3.00568  3.00702  5.48529  4.14818    468 e - - -
          2.68618  4.42225  2.77519  2.73123  3.46354  2.40513  3.72494  3.29354  2.67741  2.69355  4.24690  2.90347  2.73739  3.18146  2.89801  2.37887  2.77519  2.98518  4.58477  3.61503
          0.01332  4.72086  5.44321  0.61958  0.77255  0.48576  0.95510
    448   2.59947  4.43473  3.75825  2.82659  2.66554  3.78085  3.26400  2.59143  3.13154  2.15546  3.08140  3.02173  4.15818  3.42037  3.45700  2.01911  3.00661  2.51759  5.02449  3.80124    469 s - - -
          2.68618  4.42225  2.77519  2.73123  3.46354  2.40513  3.72494  3.29354  2.67741  2.69355  4.24690  2.90347  2.73739  3.18146  2.89801  2.37887  2.77519  2.98518  4.58477  3.61503
          0.01332  4.72086  5.44321  0.61958  0.77255  0.48576  0.95510
    449   2.78725  5.28562  2.22000  2.33887  4.62359  3.54845  3.74686  4.10608  2.04768  3.27089  4.32964  2.42840  3.21868  2.84683  2.98324  2.04068  2.80329  3.67274  5.72206  4.31265    470 s - - -
          2.68618  4.42225  2.77519  2.73123  3.46354  2.40513  3.72494  3.29354  2.67741  2.69355  4.24690  2.90347  2.73739  3.18146  2.89801  2.37887  2.77519  2.98518  4.58477  3.61503
          0.01332  4.72086  5.44321  0.61958  0.77255  0.48576  0.95510
    450   2.77016  5.19406  2.82656  2.49791  4.50452  3.27107  3.24297  3.96676  2.25269  2.71215  4.24404  2.37349  3.95032  2.58527  2.98452  2.01794  2.86447  3.24895  5.64795  3.61807    471 s - - -
          2.68618  4.42225  2.77519  2.73123  3.46354  2.40513  3.72494  3.29354  2.67741  2.69355  4.24690  2.90347  2.73739  3.18146  2.89801  2.37887  2.77519  2.98518  4.58477  3.61503
          0.01332  4.72086  5.44321  0.61958  0.77255  0.48576  0.95510
    451   2.77795  3.38170  4.57083  3.96664  2.64160  3.92767  4.25191  2.43509  3.78782  1.85223  2.90321  3.31257  4.29310  3.95085  3.85621  2.73840  2.32364  2.06789  4.79996  2.81891    472 l - - -
          2.68618  4.42225  2.77519  2.73123  3.46354  2.40513  3.72494  3.29354  2.67741  2.69355  4.24690  2.90347  2.73739  3.18146  2.89801  2.37887  2.77519  2.98518  4.58477  3.61503
          0.01332  4.72086  5.44321  0.61958  0.77255  0.48576  0.95510
    452   2.77142  3.93026  3.20810  2.47858  3.43018  3.61571  3.82321  2.95810  1.82898  2.80130  3.99165  2.92141  4.00458  2.77587  2.60147  2.58270  2.71674  3.00335  5.42980  4.10759    473 k - - -
          2.68618  4.42225  2.77519  2.73123  3.46354  2.40513  3.72494  3.29354  2.67741  2.69355  4.24690  2.90347  2.73739  3.18146  2.89801  2.37887  2.77519  2.98518  4.58477  3.61503
          0.01332  4.72086  5.44321  0.61958  0.77255  0.48576  0.95510
    453   2.78061  5.28983  2.51500  1.88862  4.63312  3.54582  3.46893  4.11863  2.01379  3.26646  4.33161  2.56442  3.94363  2.31031  2.96968  2.52016  2.80014  3.67964  5.72272  4.31142    474 e - - -
          2.68618  4.42225  2.77519  2.73123  3.46354  2.40513  3.72494  3.29354  2.67741  2.69355  4.24690  2.90347  2.73739  3.18146  2.89801  2.37887  2.77519  2.98518  4.58477  3.61503
          0.01332  4.72086  5.44321  0.61958  0.77255  0.48576  0.95510
    454   2.58544  3.89683  2.67456  2.01451  4.51844  3.55541  3.08468  3.36873  2.24890  3.03154  4.25281  3.03575  3.94816  2.55295  2.98083  2.29109  2.63405  3.57806  5.65540  4.26372    475 e - - -
          2.68618  4.42225  2.77519  2.73123  3.46354  2.40513  3.72494  3.29354  2.67741  2.69355  4.24690  2.90347  2.73739  3.18146  2.89801  2.37887  2.77519  2.98518  4.58477  3.61503
          0.01332  4.72086  5.44321  0.61958  0.77255  0.48576  0.95510
    455   2.83007  4.55961  5.18599  4.60125  3.02944  4.51771  4.88816  1.54854  4.43242  1.30526  2.94756  4.66223  4.80621  4.53889  4.46496  3.85257  3.47582  1.67486  5.28716  4.15290    476 l - - -
          2.68618  4.42225  2.77519  2.73123  3.46354  2.40513  3.72494  3.29354  2.67741  2.69355  4.24690  2.90347  2.73739  3.18146  2.89801  2.37887  2.77519  2.98518  4.58477  3.61503
          0.01332  4.72086  5.44321  0.61958  0.77255  0.48576  0.95510
    456   2.54787  5.14546  2.63578  2.00661  3.73434  3.56605  3.75957  2.91359  2.38457  2.63227  4.20025  3.05739  3.44650  2.69554  2.55596  2.53570  3.00106  3.50774  5.61067  4.23363    477 e - - -
          2.68618  4.42225  2.77519  2.73123  3.46354  2.40513  3.72494  3.29354  2.67741  2.69355  4.24690  2.90347  2.73739  3.18146  2.89801  2.37887  2.77519  2.98518  4.58477  3.61503
          0.01332  4.72086  5.44321  0.61958  0.77255  0.48576  0.95510
    457   2.49120  4.37496  2.50905  1.89405  4.56168  3.23866  3.73999  3.51816  2.00379  3.53260  4.28103  2.82033  3.94371  2.84272  2.97210  2.36332  3.00127  3.16231  5.67936  4.27990    478 e - - -
          2.68618  4.42225  2.77519  2.73123  3.46354  2.40513  3.72494  3.29354  2.67741  2.69355  4.24690  2.90347  2.73739  3.18146  2.89801  2.37887  2.77519  2.98518  4.58477  3.61503
          0.01332  4.72086  5.44321  0.61958  0.77255  0.48576  0.95510
    458   2.36793  5.18469  2.67465  2.41650  4.49182  2.69832  2.93826  3.95181  2.32517  3.16035  4.23566  3.04292  3.95165  2.86089  2.76278  2.32367  2.65073  2.75366  5.64086  4.25410    479 s - - -
          2.68618  4.42225  2.77519  2.73123  3.46354  2.40513  3.72494  3.29354  2.67741  2.69355  4.24690  2.90347  2.73739  3.18146  2.89801  2.37887  2.77519  2.98518  4.58477  3.61503
          0.01332  4.72086  5.44321  0.61958  0.77255  0.48576  0.95510
    459   2.65575  5.24725  2.62643  2.17697  4.57860  3.54836  2.96852  4.05497  2.12064  2.91450  4.29159  2.63523  3.94169  2.83802  2.78630  2.33723  2.72592  2.94492  5.68816  4.28568    480 k - - -
          2.68618  4.42225  2.77519  2.73123  3.46354  2.40513  3.72494  3.29354  2.67741  2.69355  4.24690  2.90347  2.73739  3.18146  2.89801  2.37887  2.77519  2.98518  4.58477  3.61503
          0.01332  4.72086  5.44321  0.61958  0.77255  0.48576  0.95510
    460   2.42931  5.24030  2.82142  2.22586  4.56861  3.23828  3.23894  3.17656  2.30795  3.01191  4.28545  2.50340  3.94299  2.45024  2.97042  2.17398  3.00135  3.62192  5.68307  4.28236    481 s - - -
          2.68618  4.42225  2.77519  2.73123  3.46354  2.40513  3.72494  3.29354  2.67741  2.69355  4.24690  2.90347  2.73739  3.18146  2.89801  2.37887  2.77519  2.98518  4.58477  3.61503
          0.01332  4.72086  5.44321  0.61958  0.77255  0.48576  0.95510
    461   2.61232  5.25572  2.75055  2.16710  4.59023  2.88905  3.73582  3.41594  2.14844  3.22050  4.29925  2.32423  3.94074  2.27833  2.96586  2.57608  3.00147  3.31757  5.69470  4.29011    482 k - - -
          2.68618  4.42225  2.77519  2.73123  3.46354  2.40513  3.72494  3.29354  2.67741  2.69355  4.24690  2.90347  2.73739  3.18146  2.89801  2.37887  2.77519  2.98518  4.58477  3.61503
          0.01332  4.72086  5.44321  0.61958  0.77255  0.48576  0.95510
    462   2.54753  4.54237  3.03338  3.01388  2.69728  3.73355  3.98083  2.81522  2.97559  2.06422  3.64350  3.10470  3.51836  3.28545  3.34806  2.16567  2.52429  2.64114  5.11836  3.87499    483 l - - -
          2.68618  4.42225  2.77519  2.73123  3.46354  2.40513  3.72494  3.29354  2.67741  2.69355  4.24690  2.90347  2.73739  3.18146  2.89801  2.37887  2.77519  2.98518  4.58477  3.61503
          0.01332  4.72086  5.44321  0.61958  0.77255  0.48576  0.95510
    463   2.19183  4.66626  3.42423  2.86190  3.83328  3.27367  3.10907  2.94201  2.67536  2.89204  3.09437  3.32653  4.07222  2.88180  3.24566  2.18536  2.79314  2.15026  5.22355  3.95560    484 v - - -
          2.68618  4.42225  2.77519  2.73123  3.46354  2.40513  3.72494  3.29354  2.67741  2.69355  4.24690  2.90347  2.73739  3.18146  2.89801  2.37887  2.77519  2.98518  4.58477  3.61503
          0.01332  4.72086  5.44321  0.61958  0.77255  0.48576  0.95510
    464   2.84811  5.36423  2.72389  1.60852  4.70230  2.89977  3.79029  4.19016  1.97021  3.66576  4.41209  3.02414  3.98378  2.50168  3.04749  2.19730  3.08395  3.75217  5.79665  4.37791    485 e - - -
          2.68618  4.42225  2.77519  2.73123  3.46354  2.40513  3.72494  3.29354  2.67741  2.69355  4.24690  2.90347  2.73739  3.18146  2.89801  2.37887  2.77519  2.98518  4.58477  3.61503
          0.01332  4.72086  5.44321  0.61958  0.77255  0.48576  0.95510
    465   2.77300  5.26029  2.20775  2.34692  4.59640  3.54872  3.73642  4.07531  2.17392  2.74062  4.30361  2.42249  3.94236  2.41507  2.51292  2.59501  3.00400  3.64618  4.35944  4.29337    486 k - - -
          2.68618  4.42225  2.77519  2.73123  3.46354  2.40513  3.72494  3.29354  2.67741  2.69355  4.24690  2.90347  2.73739  3.18146  2.89801  2.37887  2.77519  2.98518  4.58477  3.61503
          0.01332  4.72086  5.44321  0.61958  0.77255  0.48576  0.95510
    466   2.79929  4.19305  4.63138  4.02550  3.06426  3.95684  4.28356  1.84324  3.83919  1.59992  3.02204  4.07448  4.31921  3.99414  3.25414  3.05228  3.03136  1.88955  4.81440  3.11643    487 l - - -
          2.68618  4.42225  2.77519  2.73123  3.46354  2.40513  3.72494  3.29354  2.67741  2.69355  4.24690  2.90347  2.73739  3.18146  2.89801  2.37887  2.77519  2.98518  4.58477  3.61503
          0.01332  4.72086  5.44321  0.61958  0.77255  0.48576  0.95510
    467   2.66270  5.27647  2.80184  2.09167  4.61535  3.54806  3.74003  4.09715  1.90343  2.89771  4.31943  2.26790  3.94485  2.35233  2.96905  2.63520  2.79933  3.66391  5.71202  4.30432    488 k - - -
          2.68618  4.42225  2.77519  2.73123  3.46354  2.40513  3.72494  3.29354  2.67741  2.69355  4.24690  2.90347  2.73739  3.18146  2.89801  2.37887  2.77519  2.98518  4.58477  3.61503
          0.01332  4.72086  5.44321  0.61958  0.77255  0.48576  0.95510
    468   2.78484  5.28738  2.62866  2.32486  4.62721  2.66424  3.74408  4.11089  2.07302  3.59044  4.33059  2.13568  3.94718  2.61217  2.97913  2.24098  2.81841  3.41783  5.72262  4.31234    489 k - - -
          2.68618  4.42225  2.77519  2.73123  3.46354  2.40513  3.72494  3.29354  2.67741  2.69355  4.24690  2.90347  2.73739  3.18146  2.89801  2.37887  2.77519  2.98518  4.58477  3.61503
          0.01332  4.72086  5.44321  0.61958  0.77255  0.48576  0.95510
    469   3.68747  4.91727  5.67690  5.12679  3.61248  5.12386  5.54911  1.31962  5.00597  1.04461  2.91613  5.27378  5.27296  5.02853  5.03010  4.50753  3.91608  1.74474  5.72446  4.67671    490 l - - -
          2.68618  4.42225  2.77519  2.73123  3.46354  2.40513  3.72494  3.29354  2.67741  2.69355  4.24690  2.90347  2.73739  3.18146  2.89801  2.37887  2.77519  2.98518  4.58477  3.61503
          0.01332  4.72086  5.44321  0.61958  0.77255  0.48576  0.95510
    470   2.35328  5.26003  2.54727  2.06667  4.59438  3.21364  3.73904  3.34327  2.47987  3.56091  4.30414  2.58037  2.88638  2.60386  2.97151  2.30980  2.80320  3.64503  5.69935  4.29416    491 e - - -
          2.68618  4.42225  2.77519  2.73123  3.46354  2.40513  3.72494  3.29354  2.67741  2.69355  4.24690  2.90347  2.73739  3.18146  2.89801  2.37887  2.77519  2.98518  4.58477  3.61503
          0.01332  4.72086  5.44321  0.61958  0.77255  0.48576  0.95510
    471   2.56179  5.27861  2.55803  2.23455  4.61940  3.54565  3.73721  4.10293  2.02480  3.58203  4.32092  2.44227  3.94196  2.44739  2.96817  2.10326  2.79958  3.29525  5.71354  4.30414    492 k - - -
          2.68618  4.42225  2.77519  2.73123  3.46354  2.40513  3.72494  3.29354  2.67741  2.69355  4.24690  2.90347  2.73739  3.18146  2.89801  2.37887  2.77519  2.98518  4.58477  3.61503
          0.01332  4.72086  5.44321  0.61958  0.77255  0.48576  0.95510
    472   2.23034  5.15616  2.77537  2.14723  4.45263  3.56425  3.75756  3.33310  2.33871  2.61099  4.20998  2.83451  3.95669  2.59130  2.99779  2.26821  3.00155  3.52041  5.61903  3.35971    493 e - - -
          2.68618  4.42225  2.77519  2.73123  3.46354  2.40513  3.72494  3.29354  2.67741  2.69355  4.24690  2.90347  2.73739  3.18146  2.89801  2.37887  2.77519  2.98518  4.58477  3.61503
          0.01332  4.72086  5.44321  0.61958  0.77255  0.48576  0.95510
    473   3.79934  5.03414  5.73951  5.16420  2.51660  5.16654  5.47190  1.44196  5.02519  0.83941  3.20825  5.31487  5.26743  4.95424  4.99656  4.54208  4.01228  2.41925  5.57059  4.54009    494 l - - -
          2.68618  4.42225  2.77519  2.73123  3.46354  2.40513  3.72494  3.29354  2.67741  2.69355  4.24690  2.90347  2.73739  3.18146  2.89801  2.37887  2.77519  2.98518  4.58477  3.61503
          0.01332  4.72086  5.44321  0.61958  0.77255  0.48576  0.95510
    474   2.76984  4.17633  2.68605  2.34028  4.55974  3.55062  3.73993  4.03238  2.03639  3.21090  4.27957  2.74436  3.94380  2.33313  2.97150  2.15852  2.40942  3.27879  5.67802  4.27898    495 k - - -
          2.68618  4.42225  2.77519  2.73123  3.46354  2.40513  3.72494  3.29354  2.67741  2.69355  4.24690  2.90347  2.73739  3.18146  2.89801  2.37887  2.77519  2.98518  4.58477  3.61503
          0.01332  4.72086  5.44321  0.61958  0.77255  0.48576  0.95510
    475   2.66788  5.29407  2.71969  1.98213  4.63528  2.93441  3.74511  4.12030  2.03382  3.59775  4.33702  2.69167  3.94790  2.66022  2.98140  2.09211  2.59048  3.68289  5.72835  4.31663    496 e - - -
          2.68618  4.42225  2.77519  2.73123  3.46354  2.40513  3.72494  3.29354  2.67741  2.69355  4.24690  2.90347  2.73739  3.18146  2.89801  2.37887  2.77519  2.98518  4.58477  3.61503
          0.01332  4.72086  5.44321  0.61958  0.77255  0.48576  0.95510
    476   4.36387  5.45519  5.48805  5.27283  1.32680  5.08768  3.96809  3.86324  5.06487  2.05904  4.41979  4.73952  5.34874  4.84220  4.94226  4.46796  4.56896  3.84417  4.06193  0.85000    497 y - - -
          2.68618  4.42225  2.77519  2.73123  3.46354  2.40513  3.72494  3.29354  2.67741  2.69355  4.24690  2.90347  2.73739  3.18146  2.89801  2.37887  2.77519  2.98518  4.58477  3.61503
          0.01332  4.72086  5.44321  0.61958  0.77255  0.48576  0.95510
    477   2.77767  3.76041  2.60089  2.47663  4.59742  2.63945  3.74042  4.07536  1.65239  3.56246  4.30631  2.74466  3.94594  2.48586  2.77718  2.53545  3.00889  3.64761  5.70000  4.29659    498 k - - -
          2.68618  4.42225  2.77519  2.73123  3.46354  2.40513  3.72494  3.29354  2.67741  2.69355  4.24690  2.90347  2.73739  3.18146  2.89801  2.37887  2.77519  2.98518  4.58477  3.61503
          0.01332  4.72086  5.44321  0.61958  0.77255  0.48576  0.95510
    478   2.38946  4.16914  2.43430  2.11233  4.58652  3.54769  3.73728  4.06428  2.35953  3.20432  4.29744  2.33886  3.94176  2.60396  2.96830  2.21931  2.77562  3.63764  5.69332  4.28941    499 e - - -
          2.68618  4.42225  2.77519  2.73123  3.46354  2.40513  3.72494  3.29354  2.67741  2.69355  4.24690  2.90347  2.73739  3.18146  2.89801  2.37887  2.77519  2.98518  4.58477  3.61503
          0.01332  4.72086  5.44321  0.61958  0.77255  0.48576  0.95510
    479   2.60806  5.28453  2.69531  1.87015  4.62760  3.54734  3.73738  4.11174  1.89882  3.15598  4.32637  2.73898  3.94346  2.26164  2.78514  2.60380  3.01040  3.67423  5.71732  4.30799    500 e - - -
          2.68618  4.42225  2.77519  2.73123  3.46354  2.40513  3.72494  3.29354  2.67741  2.69355  4.24690  2.90347  2.73739  3.18146  2.89801  2.37887  2.77519  2.98518  4.58477  3.61503
          0.01332  4.72086  5.44321  0.61958  0.77255  0.48576  0.95510
    480   3.65765  4.90378  5.62652  5.06075  3.53703  5.04397  5.42910  1.71019  4.92518  0.99039  2.39550  5.19421  5.20304  4.93243  4.93371  4.41506  3.88196  1.63894  5.61911  4.57704    501 l - - -
          2.68618  4.42225  2.77519  2.73123  3.46354  2.40513  3.72494  3.29354  2.67741  2.69355  4.24690  2.90347  2.73739  3.18146  2.89801  2.37887  2.77519  2.98518  4.58477  3.61503
          0.01332  4.72086  5.44321  0.61958  0.77255  0.48576  0.95510
    481   2.54227  4.90241  2.52847  2.65826  3.57105  3.61861  3.82770  3.03317  2.49381  3.15245  3.51787  2.59525  4.00744  2.99428  3.10337  2.36786  2.13041  2.76620  5.41882  4.09954    502 t - - -
          2.68618  4.42225  2.77519  2.73123  3.46354  2.40513  3.72494  3.29354  2.67741  2.69355  4.24690  2.90347  2.73739  3.18146  2.89801  2.37887  2.77519  2.98518  4.58477  3.61503
          0.01332  4.72086  5.44321  0.61958  0.77255  0.48576  0.95510
    482   2.61193  5.25855  2.81546  2.31002  3.78543  3.54637  2.99046  4.07431  1.98326  3.55996  4.30160  2.57129  3.93972  2.33771  2.83763  2.40593  2.78591  3.12447  5.69657  4.29115    503 k - - -
          2.68618  4.42225  2.77519  2.73123  3.46354  2.40513  3.72494  3.29354  2.67741  2.69355  4.24690  2.90347  2.73739  3.18146  2.89801  2.37887  2.77519  2.98518  4.58477  3.61503
          0.01332  4.72086  5.44321  0.61958  0.77255  0.48576  0.95510
    483   2.13620  3.14894  3.23656  2.68038  4.12454  3.23879  3.84525  3.52970  2.45126  3.15690  3.98476  2.58830  4.01288  3.01499  3.12159  1.92247  2.67867  3.22364  5.42520  3.43361    504 s - - -
          2.68618  4.42225  2.77519  2.73123  3.46354  2.40513  3.72494  3.29354  2.67741  2.69355  4.24690  2.90347  2.73739  3.18146  2.89801  2.37887  2.77519  2.98518  4.58477  3.61503
          0.01332  4.72086  5.44321  0.61958  0.77255  0.48576  0.95510
    484   2.55666  5.29035  2.87400  1.84877  4.63396  3.11233  3.73977  4.11878  1.87649  3.59424  4.33231  2.63745  3.94534  2.67002  2.53065  2.46751  3.01420  3.68039  5.72267  4.31246    505 e - - -
          2.68618  4.42225  2.77519  2.73123  3.46354  2.40513  3.72494  3.29354  2.67741  2.69355  4.24690  2.90347  2.73739  3.18146  2.89801  2.37887  2.77519  2.98518  4.58477  3.61503
          0.01332  4.72086  5.44321  0.61958  0.77255  0.48576  0.95510
    485   2.79577  5.27084  3.01901  1.50426  4.60312  3.24636  3.75370  3.57069  2.07220  3.56867  4.31727  2.74413  3.95878  2.54505  2.97288  2.76279  2.57626  3.65505  5.70902  4.30841    506 e - - -
          2.68618  4.42225  2.77519  2.73123  3.46354  2.40513  3.72494  3.29354  2.67741  2.69355  4.24690  2.90347  2.73739  3.18146  2.89801  2.37887  2.77519  2.98518  4.58477  3.61503
          0.01332  4.72086  5.44321  0.61958  0.77255  0.48576  0.95510
    486   3.58621  3.14465  5.08771  4.64905  1.93098  4.57362  4.05049  3.29247  4.46337  2.36545  3.95061  4.45990  4.89907  4.47086  4.46787  3.90911  3.81269  3.16528  4.24310  0.82495    507 y - - -
          2.68618  4.42225  2.77519  2.73123  3.46354  2.40513  3.72494  3.29354  2.67741  2.69355  4.24690  2.90347  2.73739  3.18146  2.89801  2.37887  2.77519  2.98518  4.58477  3.61503
          0.01332  4.72086  5.44321  0.61958  0.77255  0.48576  0.95510
    487   3.13588  5.69886  2.44389  0.91936  5.01704  3.60553  4.00078  4.52192  2.26440  3.99319  4.78434  3.06175  4.14141  3.13427  3.39740  2.62762  3.39445  4.08232  6.13125  4.66885    508 e - - -
          2.68618  4.42225  2.77519  2.73123  3.46354  2.40513  3.72494  3.29354  2.67741  2.69355  4.24690  2.90347  2.73739  3.18146  2.89801  2.37887  2.77519  2.98518  4.58477  3.61503
          0.01332  4.72086  5.44321  0.61958  0.77255  0.48576  0.95510
    488   2.63897  5.28742  2.68955  1.86319  4.62832  3.54714  3.74246  4.11233  2.20801  3.59081  4.33031  2.50826  3.94622  2.84120  2.70617  2.07543  2.55456  3.67605  5.72201  4.31174    509 e - - -
          2.68618  4.42225  2.77519  2.73123  3.46354  2.40513  3.72494  3.29354  2.67741  2.69355  4.24690  2.90347  2.73739  3.18146  2.89801  2.37887  2.77519  2.98518  4.58477  3.61503
          0.01332  4.72086  5.44321  0.61958  0.77255  0.48576  0.95510
    489   2.61521  5.26926  2.81067  2.36560  4.60873  3.55480  3.73880  3.41810  1.74693  3.56971  4.31241  2.84603  3.94797  2.24962  2.25374  2.74703  2.78020  3.65711  5.70298  4.30081    510 k - - -
          2.68618  4.42225  2.77519  2.73123  3.46354  2.40513  3.72494  3.29354  2.67741  2.69355  4.24690  2.90347  2.73739  3.18146  2.89801  2.37887  2.77519  2.98518  4.58477  3.61503
          0.01332  4.72086  5.44321  0.61958  0.77255  0.48576  0.95510
    490   3.66304  4.86311  5.71256  5.22241  3.95229  5.24162  5.86532  0.76492  5.14447  1.80774  3.69286  5.39021  5.41996  5.30633  5.26075  4.66430  3.91284  1.54837  6.09524  4.95365    511 i - - -
          2.68618  4.42225  2.77519  2.73123  3.46354  2.40513  3.72494  3.29354  2.67741  2.69355  4.24690  2.90347  2.73739  3.18146  2.89801  2.37887  2.77519  2.98518  4.58477  3.61503
          0.01332  4.72086  5.44321  0.61958  0.77255  0.48576  0.95510
    491   2.51542  5.24288  2.75419  2.31523  4.57220  3.20140  3.37308  4.04722  1.87937  3.06067  4.28784  2.45918  3.94277  2.84027  2.96983  2.33957  2.80605  3.06212  5.68509  4.28377    512 k - - -
          2.68618  4.42225  2.77519  2.73123  3.46354  2.40513  3.72494  3.29354  2.67741  2.69355  4.24690  2.90347  2.73739  3.18146  2.89801  2.37887  2.77519  2.98518  4.58477  3.61503
          0.01332  4.72086  5.44321  0.61958  0.77255  0.48576  0.95510
    492   2.28813  5.29760  2.28752  2.11456  4.63561  2.68987  2.84432  4.11947  2.49949  3.60011  4.34197  2.72705  3.95338  2.72954  2.99496  2.39118  2.75139  3.68481  5.73365  4.32205    513 e - - -
          2.68618  4.42225  2.77519  2.73123  3.46354  2.40513  3.72494  3.29354  2.67741  2.69355  4.24690  2.90347  2.73739  3.18146  2.89801  2.37887  2.77519  2.98518  4.58477  3.61503
          0.01332  4.72086  5.44321  0.61958  0.77255  0.48576  0.95510
    493   4.00505  5.22936  5.81539  5.26294  2.90482  5.34372  5.55478  2.58497  5.12460  0.45745  3.17105  5.46542  5.38566  5.01163  5.09702  4.74361  4.21363  2.42535  5.56515  4.48399    514 L - - -
          2.68618  4.42225  2.77519  2.73123  3.46354  2.40513  3.72494  3.29354  2.67741  2.69355  4.24690  2.90347  2.73739  3.18146  2.89801  2.37887  2.77519  2.98518  4.58477  3.61503
          0.01332  4.72086  5.44321  0.61958  0.77255  0.48576  0.95510
    494   2.84549  5.34616  2.97603  1.58665  4.68854  3.57221  3.21557  4.16959  2.20933  3.64465  4.39277  2.81441  3.98608  1.99727  2.98795  2.40743  3.07780  3.73651  5.77224  4.36588    515 e - - -
          2.68618  4.42225  2.77519  2.73123  3.46354  2.40513  3.72494  3.29354  2.67741  2.69355  4.24690  2.90347  2.73739  3.18146  2.89801  2.37887  2.77519  2.98518  4.58477  3.61503
          0.01332  4.72086  5.44321  0.61958  0.77255  0.48576  0.95510
    495   2.37208  5.28126  3.01002  1.98514  4.61987  3.55178  3.74678  4.10045  2.05119  3.58323  4.32606  2.61977  3.95109  2.35170  2.97332  2.07458  2.80531  3.66894  5.71754  4.31105    516 e - - -
          2.68618  4.42225  2.77519  2.73123  3.46354  2.40513  3.72494  3.29354  2.67741  2.69355  4.24690  2.90347  2.73739  3.18146  2.89801  2.37887  2.77519  2.98518  4.58477  3.61503
          0.01332  4.72086  5.44321  0.61958  0.77255  0.48576  0.95510
    496   2.83556  5.30276  3.07917  1.61126  4.64896  3.59452  3.29655  4.11764  2.20011  3.59589  4.34826  3.06626  3.98789  1.94111  2.62701  2.80144  3.06185  3.69576  5.72110  3.42328    517 e - - -
          2.68618  4.42225  2.77519  2.73123  3.46354  2.40513  3.72494  3.29354  2.67741  2.69355  4.24690  2.90347  2.73739  3.18146  2.89801  2.37887  2.77519  2.98518  4.58477  3.61503
          0.01332  4.72086  5.44321  0.61958  0.77255  0.48576  0.95510
    497   2.81858  4.30216  4.23856  3.65340  3.40426  3.92060  4.22170  1.64590  3.52893  1.89615  3.06781  2.80129  4.28705  3.76641  2.81636  3.20586  3.05082  2.09209  4.92659  3.73377    518 i - - -
          2.68618  4.42225  2.77519  2.73123  3.46354  2.40513  3.72494  3.29354  2.67741  2.69355  4.24690  2.90347  2.73739  3.18146  2.89801  2.37887  2.77519  2.98518  4.58477  3.61503
          0.01332  4.72086  5.44321  0.61958  0.77255  0.48576  0.95510
    498   2.44591  4.97904  3.17803  2.62775  4.23483  3.60276  2.35790  3.09999  2.61385  3.25397  4.06633  3.14446  4.00077  2.47410  3.07167  1.77388  2.73599  3.32511  5.49479  4.16064    519 s - - -
          2.68618  4.42225  2.77519  2.73123  3.46354  2.40513  3.72494  3.29354  2.67741  2.69355  4.24690  2.90347  2.73739  3.18146  2.89801  2.37887  2.77519  2.98518  4.58477  3.61503
          0.01332  4.72086  5.44321  0.61958  0.77255  0.48576  0.95510
    499   2.29392  5.17100  2.84260  2.18725  3.51444  3.56161  3.75476  3.49049  2.30910  3.45777  4.22366  2.53572  3.95456  2.86733  2.99388  2.17655  2.30549  3.53824  5.63079  4.24752    520 s - - -
          2.68618  4.42225  2.77519  2.73123  3.46354  2.40513  3.72494  3.29354  2.67741  2.69355  4.24690  2.90347  2.73739  3.18146  2.89801  2.37887  2.77519  2.98518  4.58477  3.61503
          0.01332  4.72086  5.44321  0.61958  0.77255  0.48576  0.95510
    500   2.89467  4.59609  5.10665  4.54096  3.61187  4.54907  4.95989  1.82598  4.39727  0.95237  3.47518  4.66019  4.85055  4.55402  4.48925  3.88859  3.07826  1.83835  5.41426  4.26581    521 l - - -
          2.68618  4.42225  2.77519  2.73123  3.46354  2.40513  3.72494  3.29354  2.67741  2.69355  4.24690  2.90347  2.73739  3.18146  2.89801  2.37887  2.77519  2.98518  4.58477  3.61503
          0.01332  4.72086  5.44321  0.61958  0.77255  0.48576  0.95510
    501   2.16810  5.16998  3.06592  2.09053  4.47163  3.56275  3.75478  3.92761  2.22691  3.16114  3.21075  2.84786  3.95521  2.22652  2.99102  2.37666  3.00236  3.20529  5.62946  4.24699    522 e - - -
          2.68618  4.42225  2.77519  2.73123  3.46354  2.40513  3.72494  3.29354  2.67741  2.69355  4.24690  2.90347  2.73739  3.18146  2.89801  2.37887  2.77519  2.98518  4.58477  3.61503
          0.01332  4.72086  5.44321  0.61958  0.77255  0.48576  0.95510
    502   2.78164  4.79313  3.30724  2.57659  3.98612  3.65518  3.87549  2.99162  2.73228  1.71454  3.87986  2.84193  4.04412  2.34063  3.16286  2.43246  2.71538  3.09867  5.33079  4.03874    523 l - - -
          2.68618  4.42225  2.77519  2.73123  3.46354  2.40513  3.72494  3.29354  2.67741  2.69355  4.24690  2.90347  2.73739  3.18146  2.89801  2.37887  2.77519  2.98518  4.58477  3.61503
          0.01332  4.72086  5.44321  0.61958  0.77255  0.48576  0.95510
    503   3.42157  5.83303  2.30349  2.68493  5.14447  3.72827  4.25739  4.75184  3.15496  4.23255  5.11158  3.25111  4.34059  0.65458  3.63196  3.33619  3.71594  4.33568  6.29673  4.86569    524 Q - - -
          2.68618  4.42225  2.77519  2.73123  3.46354  2.40513  3.72494  3.29354  2.67741  2.69355  4.24690  2.90347  2.73739  3.18146  2.89801  2.37887  2.77519  2.98518  4.58477  3.61503
          0.01332  4.72086  5.44321  0.61958  0.77255  0.48576  0.95510
    504   3.13660  5.09358  3.73342  3.12742  4.34838  3.93578  4.07803  2.90664  0.85968  3.17925  4.17808  3.55752  4.33046  3.25111  2.86123  3.24140  3.36307  2.64227  5.64432  4.39674    525 k - - -
          2.68618  4.42225  2.77519  2.73123  3.46354  2.40513  3.72494  3.29354  2.67741  2.69355  4.24690  2.90347  2.73739  3.18146  2.89801  2.37887  2.77519  2.98518  4.58477  3.61503
          0.01332  4.72086  5.44321  0.61958  0.77255  0.48576  0.95510
    505   2.77339  4.93536  3.19546  2.40751  4.17111  3.26676  3.82471  3.22123  2.63598  3.19696  3.07314  2.61407  4.00333  2.98380  3.09419  1.97887  1.95818  3.26736  5.45296  4.12671    526 t - - -
          2.68618  4.42225  2.77519  2.73123  3.46354  2.40513  3.72494  3.29354  2.67741  2.69355  4.24690  2.90347  2.73739  3.18146  2.89801  2.37887  2.77519  2.98518  4.58477  3.61503
          0.01332  4.72086  5.44321  0.61958  0.77255  0.48576  0.95510
    506   2.73233  5.57198  2.53332  1.43931  4.89525  3.58245  3.91770  4.39661  2.75033  3.86812  4.63695  2.34971  4.07679  1.71602  3.27684  2.94698  3.26740  3.95445  6.00343  4.55386    527 e - - -
          2.68618  4.42225  2.77519  2.73123  3.46354  2.40513  3.72494  3.29354  2.67741  2.69355  4.24690  2.90347  2.73739  3.18146  2.89801  2.37887  2.77519  2.98518  4.58477  3.61503
          0.01332  4.72086  5.44321  0.61958  0.77255  0.48576  0.95510
    507   2.07770  3.43771  4.08754  3.50677  3.41018  3.85323  3.54597  2.32286  3.40987  2.30614  3.08867  2.44774  4.22521  3.65386  3.63948  3.12957  2.59633  2.01683  4.90782  3.70831    528 v - - -
          2.68618  4.42225  2.77519  2.73123  3.46354  2.40513  3.72494  3.29354  2.67741  2.69355  4.24690  2.90347  2.73739  3.18146  2.89801  2.37887  2.77519  2.98518  4.58477  3.61503
          0.01332  4.72086  5.44321  0.61958  0.77255  0.48576  0.95510
    508   2.71905  4.35569  4.74943  4.15770  3.41750  4.16599  4.50739  1.60835  3.99476  1.68603  2.96157  4.25655  4.50803  3.20911  4.08169  3.47758  3.20851  1.60545  5.03771  3.86692    529 v - - -
          2.68618  4.42225  2.77519  2.73123  3.46354  2.40513  3.72494  3.29354  2.67741  2.69355  4.24690  2.90347  2.73739  3.18146  2.89801  2.37887  2.77519  2.98518  4.58477  3.61503
          0.01332  4.72086  5.44321  0.61958  0.77255  0.48576  0.95510
    509   2.59961  4.95602  3.26283  2.74109  4.35863  3.58267  3.15759  3.78115  2.69781  3.37842  4.18962  3.22887  4.03996  3.07813  2.83050  1.26763  2.30745  3.42264  5.60528  4.28293    530 s - - -
          2.68618  4.42225  2.77519  2.73123  3.46354  2.40513  3.72494  3.29354  2.67741  2.69355  4.24690  2.90347  2.73739  3.18146  2.89801  2.37887  2.77519  2.98518  4.58477  3.61503
          0.01332  4.72086  5.44321  0.61958  0.77255  0.48576  0.95510
    510   2.08855  4.53835  3.61859  2.80184  3.69530  3.73929  4.01625  3.04337  3.01700  1.90159  2.99423  3.47552  4.13326  3.32936  3.37909  1.81060  3.02259  2.81444  5.13454  3.89549    531 s - - -
          2.68618  4.42225  2.77519  2.73123  3.46354  2.40513  3.72494  3.29354  2.67741  2.69355  4.24690  2.90347  2.73739  3.18146  2.89801  2.37887  2.77519  2.98518  4.58477  3.61503
          0.01332  4.72086  5.44321  0.61958  0.77255  0.48576  0.95510
    511   3.29572  4.67777  4.89719  3.16975  3.40241  4.48172  4.78637  2.08344  4.16414  0.84971  2.41832  4.51006  4.75766  4.31498  4.28229  3.79692  3.51972  2.59425  5.25270  4.14599    532 l - - -
          2.68618  4.42225  2.77519  2.73123  3.46354  2.40513  3.72494  3.29354  2.67741  2.69355  4.24690  2.90347  2.73739  3.18146  2.89801  2.37887  2.77519  2.98518  4.58477  3.61503
          0.01332  4.72086  5.44321  0.61958  0.77255  0.48576  0.95510
    512   3.23703  5.42975  3.47865  2.99415  4.97149  1.23891  4.02303  4.36532  1.41266  3.82960  4.66616  3.44395  4.30440  3.15892  2.47023  3.23785  3.47071  3.98627  5.89731  4.66677    533 g - - -
          2.68618  4.42225  2.77519  2.73123  3.46354  2.40513  3.72494  3.29354  2.67741  2.69355  4.24690  2.90347  2.73739  3.18146  2.89801  2.37887  2.77519  2.98518  4.58477  3.61503
          0.01332  4.72086  5.44321  0.61958  0.77255  0.48576  0.95510
    513   2.78064  4.54036  3.62095  3.05556  3.70047  3.73799  4.00872  3.04579  2.99969  2.58520  3.25512  3.47003  4.12956  3.31815  2.89438  2.22970  1.57198  2.35060  5.13519  3.89532    534 t - - -
          2.68618  4.42225  2.77519  2.73123  3.46354  2.40513  3.72494  3.29354  2.67741  2.69355  4.24690  2.90347  2.73739  3.18146  2.89801  2.37887  2.77519  2.98518  4.58477  3.61503
          0.01332  4.72086  5.44321  0.61958  0.77255  0.48576  0.95510
    514   3.52090  5.60276  4.06809  3.27645  5.06497  4.12999  3.98089  4.38377  0.67687  2.91584  4.68336  3.64462  4.46524  3.11221  2.12017  3.51248  3.65941  4.08334  5.82612  4.68935    535 K - - -
          2.68618  4.42225  2.77519  2.73123  3.46354  2.40513  3.72494  3.29354  2.67741  2.69355  4.24690  2.90347  2.73739  3.18146  2.89801  2.37887  2.77519  2.98518  4.58477  3.61503
          0.01332  4.72086  5.44321  0.61958  0.77255  0.48576  0.95510
    515   3.55799  6.29502  1.18376  0.93736  5.56283  3.65037  4.29334  5.15484  3.44420  4.59425  5.49230  3.09643  4.33256  3.47472  4.13845  3.38384  3.87083  4.67677  6.72265  5.12731    536 e - - -
          2.68618  4.42225  2.77519  2.73123  3.46354  2.40513  3.72494  3.29354  2.67741  2.69355  4.24690  2.90347  2.73739  3.18146  2.89801  2.37887  2.77519  2.98518  4.58477  3.61503
          0.01332  4.72086  5.44321  0.61958  0.77255  0.48576  0.95510
    516   1.38377  4.95412  3.21788  2.70629  4.28602  3.59620  2.74565  3.70303  2.69450  3.31078  4.12895  3.20517  4.03518  2.67775  3.13634  2.65965  2.38665  3.36569  5.55270  4.22910    537 a - - -
          2.68618  4.42225  2.77519  2.73123  3.46354  2.40513  3.72494  3.29354  2.67741  2.69355  4.24690  2.90347  2.73739  3.18146  2.89801  2.37887  2.77519  2.98518  4.58477  3.61503
          0.01332  4.72086  5.44321  0.61958  0.77255  0.48576  0.95510
    517   3.01746  5.41711  2.96392  1.47832  4.70676  3.65577  3.90559  4.16791  2.61688  2.98758  4.48311  3.13819  4.10974  1.47950  3.04276  2.98015  3.25303  3.79060  5.83635  4.45673    538 e - - -
          2.68618  4.42225  2.77519  2.73123  3.46354  2.40513  3.72494  3.29354  2.67741  2.69355  4.24690  2.90347  2.73739  3.18146  2.89801  2.37887  2.77519  2.98518  4.58477  3.61503
          0.01332  4.72086  5.44321  0.61958  0.77255  0.48576  0.95510
    518   2.92660  4.31469  4.68542  4.10321  2.48400  4.06070  3.50865  1.87422  3.92320  2.17971  3.40418  4.13423  4.41724  4.06348  3.98226  3.36876  3.15756  2.24142  4.66700  1.60657    539 y - - -
          2.68618  4.42225  2.77519  2.73123  3.46354  2.40513  3.72494  3.29354  2.67741  2.69355  4.24690  2.90347  2.73739  3.18146  2.89801  2.37887  2.77519  2.98518  4.58477  3.61503
          0.01332  4.72086  5.44321  0.61958  0.77255  0.48576  0.95510
    519   3.30853  5.92530  1.86185  0.82490  5.23532  3.61497  4.13641  4.75973  3.13336  4.23495  5.06437  3.07049  4.22432  3.29167  3.73312  3.19046  2.81669  4.30898  6.38494  4.86639    540 e - - -
          2.68618  4.42225  2.77519  2.73123  3.46354  2.40513  3.72494  3.29354  2.67741  2.69355  4.24690  2.90347  2.73739  3.18146  2.89801  2.37887  2.77519  2.98518  4.58477  3.61503
          0.01332  4.72086  5.44321  0.61958  0.77255  0.48576  0.95510
    520   3.32637  5.97372  1.46339  1.10444  5.27822  3.61275  4.14357  4.82062  3.15564  4.27937  5.10839  3.06345  4.22846  3.29919  3.76900  2.20766  3.61242  4.35873  6.42323  4.89053    541 e - - -
          2.68618  4.42225  2.77519  2.73123  3.46354  2.40513  3.72494  3.29354  2.67741  2.69355  4.24690  2.90347  2.73739  3.18146  2.89801  2.37887  2.77519  2.98518  4.58477  3.61503
          0.01332  4.72086  5.44321  0.61958  0.77255  0.48576  0.95510
    521   2.65113  4.39444  4.22982  3.65616  3.45229  3.97228  4.28404  2.27835  3.52747  1.15518  3.41677  3.91306  4.34062  3.07694  3.74267  3.26198  2.47366  2.53738  5.01781  3.83157    542 l - - -
          2.68618  4.42225  2.77519  2.73123  3.46354  2.40513  3.72494  3.29354  2.67741  2.69355  4.24690  2.90347  2.73739  3.18146  2.89801  2.37887  2.77519  2.98518  4.58477  3.61503
          0.01332  4.72086  5.44321  0.61958  0.77255  0.48576  0.95510
    522   2.77372  3.86906  3.55218  2.76254  3.70948  3.72630  3.96995  2.62572  2.95051  2.54426  3.66126  2.08081  4.10769  3.26381  2.88893  2.57742  2.70298  2.26493  5.13442  3.20239    543 n - - -
          2.68618  4.42225  2.77519  2.73123  3.46354  2.40513  3.72494  3.29354  2.67741  2.69355  4.24690  2.90347  2.73739  3.18146  2.89801  2.37887  2.77519  2.98518  4.58477  3.61503
          0.01332  4.72086  5.44321  0.61958  0.77255  0.48576  0.95510
    523   2.50818  5.28252  3.01501  2.37212  4.62389  3.57491  3.78738  4.09261  1.61792  3.58965  4.34760  1.91503  3.98762  2.89564  2.99070  2.54656  2.75190  3.67602  5.73404  4.34089    544 k - - -
          2.68618  4.42225  2.77519  2.73123  3.46354  2.40513  3.72494  3.29354  2.67741  2.69355  4.24690  2.90347  2.73739  3.18146  2.89801  2.37887  2.77519  2.98518  4.58477  3.61503
          0.01332  4.72086  5.44321  0.61958  0.77255  0.48576  0.95510
    524   2.82636  5.28991  3.05707  2.30190  4.62965  3.58466  3.76440  3.53992  1.64384  3.58384  4.33718  2.73706  3.98172  1.86779  2.92350  2.47257  3.05466  3.67881  5.71709  4.32874    545 k - - -
          2.68618  4.42225  2.77519  2.73123  3.46354  2.40513  3.72494  3.29354  2.67741  2.69355  4.24690  2.90347  2.73739  3.18146  2.89801  2.37887  2.77519  2.98518  4.58477  3.61503
          0.01332  4.72086  5.44321  0.61958  0.77255  0.48576  0.95510
    525   2.98154  4.71162  5.31743  4.72730  2.97588  4.67758  5.01894  1.68056  4.56346  0.93044  2.81942  4.81717  4.91817  4.61600  4.57945  4.01628  3.62995  2.20926  5.33855  4.25228    546 l - - -
          2.68618  4.42225  2.77519  2.73123  3.46354  2.40513  3.72494  3.29354  2.67741  2.69355  4.24690  2.90347  2.73739  3.18146  2.89801  2.37887  2.77519  2.98518  4.58477  3.61503
          0.01332  4.72086  5.44321  0.61958  0.77255  0.48576  0.95510
    526   2.58837  4.52709  3.60367  1.96402  2.89244  2.95694  3.99067  2.63660  2.99731  2.05866  3.05954  3.01276  4.12214  3.30476  3.36358  2.98256  3.00697  2.80117  5.10504  3.86476    547 e - - -
          2.68618  4.42225  2.77519  2.73123  3.46354  2.40513  3.72494  3.29354  2.67741  2.69355  4.24690  2.90347  2.73739  3.18146  2.89801  2.37887  2.77519  2.98518  4.58477  3.61503
          0.01332  4.72086  5.44321  0.61958  0.77255  0.48576  0.95510
    527   2.27397  5.22364  3.04031  1.89062  4.54382  3.55609  3.74773  4.01181  2.18306  2.70613  4.27192  2.76317  3.95077  2.55031  2.97784  2.28582  2.79683  3.60103  5.67136  4.27687    548 e - - -
          2.68618  4.42225  2.77519  2.73123  3.46354  2.40513  3.72494  3.29354  2.67741  2.69355  4.24690  2.90347  2.73739  3.18146  2.89801  2.37887  2.77519  2.98518  4.58477  3.61503
          0.01332  4.72086  5.44321  0.61958  0.77255  0.48576  0.95510
    528   2.98524  5.25725  3.31927  2.74307  4.58284  3.73513  3.84993  3.99551  1.29006  2.37875  4.32806  3.24122  4.12076  2.20558  2.75778  2.56658  3.19897  3.64497  5.67050  4.36727    549 k - - -
          2.68618  4.42225  2.77519  2.73123  3.46354  2.40513  3.72494  3.29354  2.67741  2.69355  4.24690  2.90347  2.73739  3.18146  2.89801  2.37887  2.77519  2.98518  4.58477  3.61503
          0.01332  4.72086  5.44321  0.61958  0.77255  0.48576  0.95510
    529   2.78139  5.26791  2.81558  2.18527  4.60221  3.23980  3.74441  3.60803  1.92780  3.56867  4.31274  2.06707  3.94753  2.84529  2.97801  2.43915  2.42281  3.65302  5.70706  4.30138    550 k - - -
          2.68618  4.42225  2.77519  2.73123  3.46354  2.40513  3.72494  3.29354  2.67741  2.69355  4.24690  2.90347  2.73739  3.18146  2.89801  2.37887  2.77519  2.98518  4.58477  3.61503
          0.01332  4.72086  5.44321  0.61958  0.77255  0.48576  0.95510
    530   2.46005  4.90263  3.21792  2.27401  4.12208  3.61969  3.27384  2.32813  2.38089  2.84380  3.97912  2.45132  4.00850  2.99523  3.10220  2.82719  2.54503  2.83839  5.41883  4.09997    551 e - - -
          2.68618  4.42225  2.77519  2.73123  3.46354  2.40513  3.72494  3.29354  2.67741  2.69355  4.24690  2.90347  2.73739  3.18146  2.89801  2.37887  2.77519  2.98518  4.58477  3.61503
          0.01332  4.72086  5.44321  0.61958  0.77255  0.48576  0.95510
    531   2.77709  3.83796  3.07594  1.47268  4.45359  3.56910  3.76299  3.90468  2.33443  3.44092  3.63404  3.06037  3.96262  2.53110  2.99490  2.31664  2.80251  3.52137  5.62034  4.24343    552 e - - -
          2.68618  4.42225  2.77519  2.73123  3.46354  2.40513  3.72494  3.29354  2.67741  2.69355  4.24690  2.90347  2.73739  3.18146  2.89801  2.37887  2.77519  2.98518  4.58477  3.61503
          0.01332  4.72086  5.44321  0.61958  0.77255  0.48576  0.95510
    532   2.97781  4.37914  4.64536  3.24104  3.43389  4.15245  4.48566  1.53096  3.91232  1.37623  3.02873  4.20384  4.49550  4.09932  4.03499  3.45852  2.80040  2.19151  5.05526  3.88281    553 l - - -
          2.68618  4.42225  2.77519  2.73123  3.46354  2.40513  3.72494  3.29354  2.67741  2.69355  4.24690  2.90347  2.73739  3.18146  2.89801  2.37887  2.77519  2.98518  4.58477  3.61503
          0.01332  4.72086  5.44321  0.61958  0.77255  0.48576  0.95510
    533   2.63016  5.24095  2.75528  2.06030  4.56962  3.11985  3.73870  3.55572  2.28668  3.05298  4.28606  2.67700  3.94284  2.84061  2.78400  2.04285  2.52245  3.62277  5.68358  4.28269    554 s - - -
          2.68618  4.42225  2.77519  2.73123  3.46354  2.40513  3.72494  3.29354  2.67741  2.69355  4.24690  2.90347  2.73739  3.18146  2.89801  2.37887  2.77519  2.98518  4.58477  3.61503
          0.01332  4.72086  5.44321  0.61958  0.77255  0.48576  0.95510
    534   2.79885  5.29464  3.03966  1.93816  4.64193  3.56440  3.74478  4.12109  2.00464  3.59537  4.33728  2.74029  3.95869  2.28715  2.35933  2.26171  2.75267  3.68703  5.72074  4.32014    555 e - - -
          2.68618  4.42225  2.77519  2.73123  3.46354  2.40513  3.72494  3.29354  2.67741  2.69355  4.24690  2.90347  2.73739  3.18146  2.89801  2.37887  2.77519  2.98518  4.58477  3.61503
          0.01332  4.72086  5.44321  0.61958  0.77255  0.48576  0.95510
    535   2.82888  4.25761  4.45983  3.86903  2.28632  3.95324  3.51132  2.25505  3.05611  1.38455  3.35798  3.99335  4.31702  3.90017  3.82964  3.25075  3.06038  2.50524  4.78234  2.86348    556 l - - -
          2.68618  4.42225  2.77519  2.73123  3.46354  2.40513  3.72494  3.29354  2.67741  2.69355  4.24690  2.90347  2.73739  3.18146  2.89801  2.37887  2.77519  2.98518  4.58477  3.61503
          0.01332  4.72086  5.44321  0.61958  0.77255  0.48576  0.95510
    536   2.77020  5.19380  3.05471  1.99867  3.99754  3.21882  3.74860  3.49314  2.17435  3.06773  4.24376  2.72122  3.95043  2.75167  2.48213  2.10239  3.00132  3.21172  5.64754  4.25879    557 e - - -
          2.68618  4.42225  2.77519  2.73123  3.46354  2.40513  3.72494  3.29354  2.67741  2.69355  4.24690  2.90347  2.73739  3.18146  2.89801  2.37887  2.77519  2.98518  4.58477  3.61503
          0.01332  4.72086  5.44321  0.61958  0.77255  0.48576  0.95510
    537   2.79178  5.28689  2.29488  1.83196  4.62264  2.55332  3.75146  3.56291  2.24768  3.58842  4.33180  2.81351  3.95250  2.85245  2.99181  2.53052  2.54989  3.67287  5.72461  4.31536    558 e - - -
          2.68618  4.42225  2.77519  2.73123  3.46354  2.40513  3.72494  3.29354  2.67741  2.69355  4.24690  2.90347  2.73739  3.18146  2.89801  2.37887  2.77519  2.98518  4.58477  3.61503
          0.01332  4.72086  5.44321  0.61958  0.77255  0.48576  0.95510
    538   2.77223  5.06836  3.11768  2.37483  4.33535  3.58293  3.78014  3.13648  1.97607  2.65646  4.13077  2.62853  3.97405  2.69757  3.02711  2.39454  2.29938  3.11122  5.55065  4.19338    559 k - - -
          2.68618  4.42225  2.77519  2.73123  3.46354  2.40513  3.72494  3.29354  2.67741  2.69355  4.24690  2.90347  2.73739  3.18146  2.89801  2.37887  2.77519  2.98518  4.58477  3.61503
          0.01332  4.72086  5.44321  0.61958  0.77255  0.48576  0.95510
    539   2.81433  5.29312  2.69127  1.46042  4.61894  3.55724  3.77194  4.09627  2.38843  3.05914  4.34139  2.24205  3.96867  2.87762  3.02193  2.59846  3.04822  3.67405  5.73445  3.69690    560 e - - -
          2.68618  4.42225  2.77519  2.73123  3.46354  2.40513  3.72494  3.29354  2.67741  2.69355  4.24690  2.90347  2.73739  3.18146  2.89801  2.37887  2.77519  2.98518  4.58477  3.61503
          0.01332  4.72086  5.44321  0.61958  0.77255  0.48576  0.95510
    540   2.48113  5.24784  2.81866  2.30829  4.57899  3.54967  3.47167  4.05484  1.67648  3.23580  4.29242  3.02273  3.94325  2.38296  2.96684  2.34908  2.77579  3.27400  5.68863  4.28679    561 k - - -
          2.68618  4.42225  2.77519  2.73123  3.46354  2.40513  3.72494  3.29354  2.67741  2.69355  4.24690  2.90347  2.73739  3.18146  2.89801  2.37887  2.77519  2.98518  4.58477  3.61503
          0.01332  4.72086  5.44321  0.61958  0.77255  0.48576  0.95510
    541   2.36990  3.91353  2.55084  2.20269  4.58443  3.18455  3.73569  3.60446  2.22700  3.21906  4.29503  2.70826  3.94057  2.41058  2.70485  2.44757  2.79446  3.63548  5.69107  4.28739    562 e - - -
          2.68618  4.42225  2.77519  2.73123  3.46354  2.40513  3.72494  3.29354  2.67741  2.69355  4.24690  2.90347  2.73739  3.18146  2.89801  2.37887  2.77519  2.98518  4.58477  3.61503
          0.01332  4.72086  5.44321  0.61958  0.77255  0.48576  0.95510
    542   2.88583  4.37038  4.29140  3.70965  3.03061  3.97913  4.27134  2.71733  3.10631  1.01557  3.01343  3.93959  4.34024  3.81022  3.75517  2.79180  3.11806  2.57208  4.95535  3.76010    563 l - - -
          2.68618  4.42225  2.77519  2.73123  3.46354  2.40513  3.72494  3.29354  2.67741  2.69355  4.24690  2.90347  2.73739  3.18146  2.89801  2.37887  2.77519  2.98518  4.58477  3.61503
          0.01332  4.72086  5.44321  0.61958  0.77255  0.48576  0.95510
    543   2.77047  5.25829  2.68038  2.34605  4.59423  3.54731  3.40321  3.46679  2.24068  3.55941  3.64347  2.43524  3.94061  2.18035  2.55664  2.73709  2.32329  3.64404  5.69622  4.29139    564 q - - -
          2.68618  4.42225  2.77519  2.73123  3.46354  2.40513  3.72494  3.29354  2.67741  2.69355  4.24690  2.90347  2.73739  3.18146  2.89801  2.37887  2.77519  2.98518  4.58477  3.61503
          0.01332  4.72086  5.44321  0.61958  0.77255  0.48576  0.95510
    544   2.24005  5.27236  2.36083  1.92097  4.61080  3.26203  3.73809  4.09258  2.19266  3.24820  4.31528  2.74074  3.94266  2.83708  2.76803  2.74040  2.49413  3.65953  5.70871  4.30091    565 e - - -
          2.68618  4.42225  2.77519  2.73123  3.46354  2.40513  3.72494  3.29354  2.67741  2.69355  4.24690  2.90347  2.73739  3.18146  2.89801  2.37887  2.77519  2.98518  4.58477  3.61503
          0.01332  4.72086  5.44321  0.61958  0.77255  0.48576  0.95510
    545   2.79043  5.29710  2.53928  1.99919  4.64123  3.55164  3.74420  4.12537  1.82163  3.60027  4.33946  3.01911  3.95055  2.20252  2.71458  2.58249  2.56472  3.68753  5.72801  4.31888    566 k - - -
          2.68618  4.42225  2.77519  2.73123  3.46354  2.40513  3.72494  3.29354  2.67741  2.69355  4.24690  2.90347  2.73739  3.18146  2.89801  2.37887  2.77519  2.98518  4.58477  3.61503
          0.01332  4.72086  5.44321  0.61958  0.77255  0.48576  0.95510
    546   2.88361  4.29361  4.56053  3.97138  3.07489  4.04621  4.37910  1.65777  3.82388  1.88038  3.39914  2.64471  4.40419  4.01481  3.94383  3.34940  2.75572  1.72903  4.96730  3.78157    567 i - - -
          2.68618  4.42225  2.77519  2.73123  3.46354  2.40513  3.72494  3.29354  2.67741  2.69355  4.24690  2.90347  2.73739  3.18146  2.89801  2.37887  2.77519  2.98518  4.58477  3.61503
          0.01332  4.72086  5.44321  0.61958  0.77255  0.48576  0.95510
    547   2.14040  5.08736  2.89039  1.89070  3.47414  3.57746  3.77469  2.83673  2.40834  3.36130  4.14790  2.86185  3.96917  2.70126  3.02337  2.48290  3.00206  3.10154  5.56587  4.20316    568 e - - -
          2.68618  4.42225  2.77519  2.73123  3.46354  2.40513  3.72494  3.29354  2.67741  2.69355  4.24690  2.90347  2.73739  3.18146  2.89801  2.37887  2.77519  2.98518  4.58477  3.61503
          0.01332  4.72086  5.44321  0.61958  0.77255  0.48576  0.95510
    548   2.76991  5.25854  2.74468  2.22777  3.56660  3.33074  3.23744  4.07389  2.14665  3.23256  4.30169  2.56055  3.94005  2.39193  2.96463  2.30260  2.44189  3.64421  5.69674  4.29135    569 k - - -
          2.68618  4.42225  2.77519  2.73123  3.46354  2.40513  3.72494  3.29354  2.67741  2.69355  4.24690  2.90347  2.73739  3.18146  2.89801  2.37887  2.77519  2.98518  4.58477  3.61503
          0.01332  4.72086  5.44321  0.61958  0.77255  0.48576  0.95510
    549   2.77808  4.35891  3.92993  2.94070  2.95427  3.82196  4.10007  2.50155  3.27588  1.40185  3.46835  3.14057  4.19634  3.54467  3.17372  2.65018  3.01000  2.46020  4.95830  3.74886    570 l - - -
          2.68618  4.42225  2.77519  2.73123  3.46354  2.40513  3.72494  3.29354  2.67741  2.69355  4.24690  2.90347  2.73739  3.18146  2.89801  2.37887  2.77519  2.98518  4.58477  3.61503
          0.01332  4.72086  5.44321  0.61958  0.77255  0.48576  0.95510
    550   2.77227  5.19507  3.05433  2.21826  4.50573  2.80863  3.75007  3.16428  1.98022  3.08908  4.24537  2.75392  3.95193  2.66817  2.98336  2.11249  2.64131  3.56716  5.64881  4.26040    571 k - - -
          2.68618  4.42225  2.77519  2.73123  3.46354  2.40513  3.72494  3.29354  2.67741  2.69355  4.24690  2.90347  2.73739  3.18146  2.89801  2.37887  2.77519  2.98518  4.58477  3.61503
          0.01332  4.72086  5.44321  0.61958  0.77255  0.48576  0.95510
    551   2.76973  4.08296  2.90558  1.97577  4.54324  3.55262  3.74227  4.01271  2.34505  2.72364  4.26888  2.50253  3.94557  2.35041  2.71078  2.46735  2.68903  3.28710  5.66893  4.27290    572 e - - -
          2.68618  4.42225  2.77519  2.73123  3.46354  2.40513  3.72494  3.29354  2.67741  2.69355  4.24690  2.90347  2.73739  3.18146  2.89801  2.37887  2.77519  2.98518  4.58477  3.61503
          0.01332  4.72086  5.44321  0.61958  0.77255  0.48576  0.95510
    552   2.80886  5.30593  2.76201  1.53682  4.64109  3.55432  3.76298  4.12304  2.21841  2.81188  4.35151  2.54750  3.96280  2.57184  3.00390  2.46719  3.04210  3.69169  5.74183  4.33167    573 e - - -
          2.68618  4.42225  2.77519  2.73123  3.46354  2.40513  3.72494  3.29354  2.67741  2.69355  4.24690  2.90347  2.73739  3.18146  2.89801  2.37887  2.77519  2.98518  4.58477  3.61503
          0.01332  4.72086  5.44321  0.61958  0.77255  0.48576  0.95510
    553   2.48826  4.32731  4.06285  3.48421  3.44287  3.85925  4.15264  2.57267  3.38340  1.44953  3.43999  3.03748  4.23319  3.64129  3.09980  3.13530  2.77873  1.96735  4.94123  3.73968    574 l - - -
          2.68618  4.42225  2.77519  2.73123  3.46354  2.40513  3.72494  3.29354  2.67741  2.69355  4.24690  2.90347  2.73739  3.18146  2.89801  2.37887  2.77519  2.98518  4.58477  3.61503
          0.01332  4.72086  5.44321  0.61958  0.77255  0.48576  0.95510
    554   2.80836  5.29758  3.01110  1.65866  4.63832  3.56252  3.75820  4.11677  2.07017  3.59816  4.34404  2.40362  3.96494  2.85973  2.74631  2.21343  2.67008  3.68688  5.73054  4.32753    575 e - - -
          2.68618  4.42225  2.77519  2.73123  3.46354  2.40513  3.72494  3.29354  2.67741  2.69355  4.24690  2.90347  2.73739  3.18146  2.89801  2.37887  2.77519  2.98518  4.58477  3.61503
          0.01332  4.72086  5.44321  0.61958  0.77255  0.48576  0.95510
    555   2.48696  5.21963  3.04520  2.05937  4.54005  3.55462  3.74364  4.00831  2.08948  3.20512  4.26703  2.81859  3.94741  2.34467  2.63997  2.38975  3.00247  2.79951  5.66692  3.68768    576 e - - -
          2.68618  4.42225  2.77519  2.73123  3.46354  2.40513  3.72494  3.29354  2.67741  2.69355  4.24690  2.90347  2.73739  3.18146  2.89801  2.37887  2.77519  2.98518  4.58477  3.61503
          0.01332  4.72086  5.44321  0.61958  0.77255  0.48576  0.95510
    556   2.33502  3.89339  2.95725  2.64070  3.60574  3.61230  3.81918  3.56493  1.85964  2.94829  4.00293  3.15483  4.00145  2.53164  3.08998  2.43413  3.00232  3.06799  5.43974  2.90857    577 k - - -
          2.68618  4.42225  2.77519  2.73123  3.46354  2.40513  3.72494  3.29354  2.67741  2.69355  4.24690  2.90347  2.73739  3.18146  2.89801  2.37887  2.77519  2.98518  4.58477  3.61503
          0.01332  4.72086  5.44321  0.61958  0.77255  0.48576  0.95510
    557   2.80681  5.29315  2.71156  2.05643  4.62687  3.55835  3.76106  4.10512  1.80482  3.59175  4.33921  2.73113  3.96356  2.23239  2.98970  2.77047  3.03915  2.42593  5.72942  4.32412    578 k - - -
          2.68618  4.42225  2.77519  2.73123  3.46354  2.40513  3.72494  3.29354  2.67741  2.69355  4.24690  2.90347  2.73739  3.18146  2.89801  2.37887  2.77519  2.98518  4.58477  3.61503
          0.01332  4.72086  5.44321  0.61958  0.77255  0.48576  0.95510
    558   2.37403  5.26089  2.65490  2.05640  3.65757  3.54601  3.46962  3.56435  2.31127  3.56267  4.30373  2.35204  3.93949  2.60097  2.62655  2.36028  3.00082  3.64716  5.69842  4.29239    579 e - - -
          2.68618  4.42225  2.77519  2.73123  3.46354  2.40513  3.72494  3.29354  2.67741  2.69355  4.24690  2.90347  2.73739  3.18146  2.89801  2.37887  2.77519  2.98518  4.58477  3.61503
          0.01332  4.72086  5.44321  0.61958  0.77255  0.48576  0.95510
    559   2.90721  5.43972  2.57199  1.37370  4.77514  3.56871  3.83262  4.26812  2.11575  3.73914  4.49133  2.77375  4.01648  2.26833  3.11539  2.57722  3.14678  3.82680  5.86855  4.43999    580 e - - -
          2.68618  4.42225  2.77519  2.73123  3.46354  2.40513  3.72494  3.29354  2.67741  2.69355  4.24690  2.90347  2.73739  3.18146  2.89801  2.37887  2.77519  2.98518  4.58477  3.61503
          0.01332  4.72086  5.44321  0.61958  0.77255  0.48576  0.95510
    560   2.78128  3.55166  4.57422  3.97050  2.97410  3.93061  4.25054  1.84586  3.79132  1.73867  3.30132  2.85456  4.29589  3.95372  3.85914  2.84453  3.01340  2.43200  3.42665  2.76397    581 l - - -
          2.68618  4.42225  2.77519  2.73123  3.46354  2.40513  3.72494  3.29354  2.67741  2.69355  4.24690  2.90347  2.73739  3.18146  2.89801  2.37887  2.77519  2.98518  4.58477  3.61503
          0.01332  4.72086  5.44321  0.61958  0.77255  0.48576  0.95510
    561   2.60901  5.22328  2.51221  2.04571  4.54371  3.55331  3.74530  3.55246  2.34843  2.98454  4.27095  2.74633  3.94770  2.85044  2.98005  2.02851  2.39945  3.60067  5.67113  4.27512    582 s - - -
          2.68618  4.42225  2.77519  2.73123  3.46354  2.40513  3.72494  3.29354  2.67741  2.69355  4.24690  2.90347  2.73739  3.18146  2.89801  2.37887  2.77519  2.98518  4.58477  3.61503
          0.01332  4.72086  5.44321  0.61958  0.77255  0.48576  0.95510
    562   3.52209  5.70198  3.98587  3.20737  5.26350  4.11335  3.95061  4.56204  1.30468  3.90877  4.76554  3.04813  4.44334  2.61200  1.07371  3.48347  3.65309  4.22261  5.88211  4.75174    583 r - - -
          2.68618  4.42225  2.77519  2.73123  3.46354  2.40513  3.72494  3.29354  2.67741  2.69355  4.24690  2.90347  2.73739  3.18146  2.89801  2.37887  2.77519  2.98518  4.58477  3.61503
          0.01332  4.72086  5.44321  0.61958  0.77255  0.48576  0.95510
    563   3.74671  4.96154  5.73728  5.20387  3.66283  5.22536  5.68727  1.49067  5.09377  0.86600  3.41141  5.37453  5.35505  5.12375  5.13258  4.62596  3.97892  1.71360  5.82639  4.77986    584 l - - -
          2.68618  4.42225  2.77519  2.73123  3.46354  2.40513  3.72494  3.29354  2.67741  2.69355  4.24690  2.90347  2.73739  3.18146  2.89801  2.37887  2.77519  2.98518  4.58477  3.61503
          0.01332  4.72086  5.44321  0.61958  0.77255  0.48576  0.95510
    564   2.78745  3.63894  3.07342  2.51600  4.52324  3.57076  3.75672  3.98276  1.86334  3.49730  4.25899  2.11979  3.96361  2.52126  2.75377  2.50046  2.36266  3.58257  5.65652  4.27349    585 k - - -
          2.68618  4.42225  2.77519  2.73123  3.46354  2.40513  3.72494  3.29354  2.67741  2.69355  4.24690  2.90347  2.73739  3.18146  2.89801  2.37887  2.77519  2.98518  4.58477  3.61503
          0.01332  4.72086  5.44321  0.61958  0.77255  0.48576  0.95510
    565   3.09255  5.66776  2.46135  1.11406  4.98571  3.59321  3.96923  4.49422  2.32747  3.96071  4.74047  2.06407  4.11522  3.09693  3.36785  2.80733  3.34775  4.04854  6.09554  4.63145    586 e - - -
          2.68618  4.42225  2.77519  2.73123  3.46354  2.40513  3.72494  3.29354  2.67741  2.69355  4.24690  2.90347  2.73739  3.18146  2.89801  2.37887  2.77519  2.98518  4.58477  3.61503
          0.01332  4.72086  5.44321  0.61958  0.77255  0.48576  0.95510
    566   2.78114  4.89519  2.97516  1.53362  4.11340  3.62771  3.84326  3.00751  2.66993  2.28158  3.97466  3.18299  4.01944  3.01407  3.12234  2.63363  2.79890  2.92603  5.41939  4.10311    587 e - - -
          2.68618  4.42225  2.77519  2.73123  3.46354  2.40513  3.72494  3.29354  2.67741  2.69355  4.24690  2.90347  2.73739  3.18146  2.89801  2.37887  2.77519  2.98518  4.58477  3.61503
          0.01332  4.72086  5.44321  0.61958  0.77255  0.48576  0.95510
    567   2.81842  5.13701  3.06458  2.24248  4.41693  3.59116  3.80844  3.85447  2.42875  2.31510  4.20593  1.71605  3.99930  2.93817  3.04693  2.40789  2.81476  3.49366  5.61637  4.25314    588 n - - -
          2.68618  4.42225  2.77519  2.73123  3.46354  2.40513  3.72494  3.29354  2.67741  2.69355  4.24690  2.90347  2.73739  3.18146  2.89801  2.37887  2.77519  2.98518  4.58477  3.61503
          0.01332  4.72086  5.44321  0.61958  0.77255  0.48576  0.95510
    568   2.77043  5.11537  2.79545  2.41397  4.39779  3.57211  3.25028  2.59239  1.97771  3.00397  3.62681  2.57452  3.96389  2.88885  3.01131  2.55376  2.46670  3.47188  5.58741  4.21796    589 k - - -
          2.68618  4.42225  2.77519  2.73123  3.46354  2.40513  3.72494  3.29354  2.67741  2.69355  4.24690  2.90347  2.73739  3.18146  2.89801  2.37887  2.77519  2.98518  4.58477  3.61503
          0.01332  4.72086  5.44321  0.61958  0.77255  0.48576  0.95510
    569   2.60162  4.65571  3.43678  2.47480  3.82126  3.69210  3.92501  2.69075  2.84816  2.58225  3.21061  2.96260  4.07633  3.17360  3.25508  2.07828  2.05840  2.73129  5.21560  3.94980    590 t - - -
          2.68618  4.42225  2.77519  2.73123  3.46354  2.40513  3.72494  3.29354  2.67741  2.69355  4.24690  2.90347  2.73739  3.18146  2.89801  2.37887  2.77519  2.98518  4.58477  3.61503
          0.01332  4.72086  5.44321  0.61958  0.77255  0.48576  0.95510
    570   2.62086  5.15613  2.85460  2.07109  4.45240  3.56442  3.35837  3.05947  2.51552  2.65157  4.21006  2.83518  3.95705  2.45149  2.99852  2.36571  2.35784  3.52028  5.61914  4.23961    591 e - - -
          2.68618  4.42225  2.77519  2.73123  3.46354  2.40513  3.72494  3.29354  2.67741  2.69355  4.24690  2.90347  2.73739  3.18146  2.89801  2.37887  2.77519  2.98518  4.58477  3.61503
          0.01332  4.72086  5.44321  0.61958  0.77255  0.48576  0.95510
    571   2.83612  5.09130  3.21151  2.63907  4.36798  3.63940  3.80870  3.08284  1.49448  3.04510  4.15969  3.15485  4.02610  2.94376  2.32950  2.38781  2.57322  3.44423  5.56116  4.22947    592 k - - -
          2.68618  4.42225  2.77519  2.73123  3.46354  2.40513  3.72494  3.29354  2.67741  2.69355  4.24690  2.90347  2.73739  3.18146  2.89801  2.37887  2.77519  2.98518  4.58477  3.61503
          0.01332  4.72086  5.44321  0.61958  0.77255  0.48576  0.95510
    572   1.12642  4.55150  4.11603  3.67349  4.51118  3.42799  4.61769  3.85173  3.63323  3.59269  4.43712  3.79686  4.14214  3.91151  3.94441  1.43154  2.45578  2.67514  5.89643  4.69578    593 a - - -
          2.68618  4.42225  2.77519  2.73123  3.46354  2.40513  3.72494  3.29354  2.67741  2.69355  4.24690  2.90347  2.73739  3.18146  2.89801  2.37887  2.77519  2.98518  4.58477  3.61503
          0.01332  4.72086  5.44321  0.61958  0.77255  0.48576  0.95510
    573   2.81917  4.90645  3.30474  3.05161  4.86148  3.47725  4.35912  4.32546  3.24507  3.92909  4.73236  0.93707  4.14582  3.54738  3.66475  2.09725  2.31187  3.79343  6.11068  4.79752    594 n - - -
          2.68618  4.42225  2.77519  2.73123  3.46354  2.40513  3.72494  3.29354  2.67741  2.69355  4.24690  2.90347  2.73739  3.18146  2.89801  2.37887  2.77519  2.98518  4.58477  3.61503
          0.01332  4.72086  5.44321  0.61958  0.77255  0.48576  0.95510
    574   2.87892  2.98156  4.64229  4.05588  2.08060  4.01238  4.20479  2.71291  3.87620  2.00307  3.39088  4.09144  4.37409  4.02232  3.93762  2.27722  3.11046  2.52867  3.69754  2.00863    595 l - - -
          2.68618  4.42225  2.77519  2.73123  3.46354  2.40513  3.72494  3.29354  2.67741  2.69355  4.24690  2.90347  2.73739  3.18146  2.89801  2.37887  2.77519  2.98518  4.58477  3.61503
          0.01332  4.72086  5.44321  0.61958  0.77255  0.48576  0.95510
    575   3.20321  5.80892  1.98767  0.90674  5.11004  3.60779  3.14469  4.63187  2.66380  4.09416  4.89465  3.05645  4.17018  3.18489  3.51664  3.10049  3.46833  4.18374  6.23053  4.74207    596 e - - -
          2.68618  4.42225  2.77519  2.73123  3.46354  2.40513  3.72494  3.29354  2.67741  2.69355  4.24690  2.90347  2.73739  3.18146  2.89801  2.37887  2.77519  2.98518  4.58477  3.61503
          0.01332  4.72086  5.44321  0.61958  0.77255  0.48576  0.95510
    576   3.03818  5.38010  2.88706  2.64349  4.85898  3.60086  4.04982  4.35674  2.85326  3.87333  4.67681  1.14194  4.14666  2.38777  3.31027  1.99290  3.33121  3.92105  6.01448  4.61641    597 n - - -
          2.68618  4.42225  2.77519  2.73123  3.46354  2.40513  3.72494  3.29354  2.67741  2.69355  4.24690  2.90347  2.73739  3.18146  2.89801  2.37887  2.77519  2.98518  4.58477  3.61503
          0.01332  4.72086  5.44321  0.61958  0.77255  0.48576  0.95510
    577   4.04881  5.85822  4.27667  3.81949  5.46296  4.34011  4.58445  4.98531  0.28847  4.38606  5.36742  4.17586  4.83355  3.77495  3.01995  4.07644  4.26692  4.66910  6.20054  5.19219    598 K - - -
          2.68618  4.42225  2.77519  2.73123  3.46354  2.40513  3.72494  3.29354  2.67741  2.69355  4.24690  2.90347  2.73739  3.18146  2.89801  2.37887  2.77519  2.98518  4.58477  3.61503
          0.01332  4.72086  5.44321  0.61958  0.77255  0.48576  0.95510
    578   3.85799  5.08427  5.78087  5.21096  2.38401  5.22334  5.47507  1.30772  5.07088  0.89503  3.19957  5.36297  5.30379  4.97845  5.03319  4.60422  4.06803  2.64819  5.54341  4.47136    599 l - - -
          2.68618  4.42225  2.77519  2.73123  3.46354  2.40513  3.72494  3.29354  2.67741  2.69355  4.24690  2.90347  2.73739  3.18146  2.89801  2.37887  2.77519  2.98518  4.58477  3.61503
          0.01332  4.72086  5.44321  0.61958  0.77255  0.48576  0.95510
    579   1.95978  4.64196  3.45876  2.55807  3.81435  3.10759  3.93977  2.70097  2.87077  2.66368  3.74647  3.35340  4.08257  3.19437  3.27355  1.98402  2.80523  2.47859  5.21338  3.95066    600 a - - -
          2.68618  4.42225  2.77519  2.73123  3.46354  2.40513  3.72494  3.29354  2.67741  2.69355  4.24690  2.90347  2.73739  3.18146  2.89801  2.37887  2.77519  2.98518  4.58477  3.61503
          0.01332  4.72086  5.44321  0.61958  0.77255  0.48576  0.95510
    580   1.22272  4.53434  4.21684  3.81020  4.49011  3.44200  4.70577  3.73988  3.76759  3.56008  4.43015  3.87323  4.17133  4.03335  4.04535  1.28003  3.13289  2.17387  5.90644  4.71614    601 a - - -
          2.68618  4.42225  2.77519  2.73123  3.46354  2.40513  3.72494  3.29354  2.67741  2.69355  4.24690  2.90347  2.73739  3.18146  2.89801  2.37887  2.77519  2.98518  4.58477  3.61503
          0.01332  4.72086  5.44321  0.61958  0.77255  0.48576  0.95510
    581   3.35046  5.60704  3.34349  2.92265  4.93768  3.90463  3.27140  4.41990  2.14331  3.85330  4.70401  3.39752  4.33268  0.83260  2.65188  3.31115  3.54467  4.06787  5.87512  4.60361    602 q - - -
          2.68618  4.42225  2.77519  2.73123  3.46354  2.40513  3.72494  3.29354  2.67741  2.69355  4.24690  2.90347  2.73739  3.18146  2.89801  2.37887  2.77519  2.98518  4.58477  3.61503
          0.01332  4.72086  5.44321  0.61958  0.77255  0.48576  0.95510
    582   2.78164  5.21392  3.03976  2.31807  4.52947  3.23828  3.35164  3.99390  2.27886  3.50705  4.26564  1.84281  3.95641  2.86414  2.98973  2.37789  2.31588  3.15162  5.66669  4.27536    603 n - - -
          2.68618  4.42225  2.77519  2.73123  3.46354  2.40513  3.72494  3.29354  2.67741  2.69355  4.24690  2.90347  2.73739  3.18146  2.89801  2.37887  2.77519  2.98518  4.58477  3.61503
          0.01332  4.72086  5.44321  0.61958  0.77255  0.48576  0.95510
    583   2.63697  5.25191  2.98514  1.16137  4.62589  3.13068  3.84918  4.08964  2.61926  3.60863  4.37927  3.08493  4.01425  2.96832  2.83808  2.55028  2.76604  3.67772  5.77178  4.38146    604 e - - -
          2.68618  4.42225  2.77519  2.73123  3.46354  2.40513  3.72494  3.29354  2.67741  2.69355  4.24690  2.90347  2.73739  3.18146  2.89801  2.37887  2.77519  2.98518  4.58477  3.61503
          0.01332  4.72086  5.44321  0.61958  0.77255  0.48576  0.95510
    584   3.59692  4.81455  5.62631  5.11672  3.90294  5.12461  5.69048  0.79249  5.02562  2.16096  2.84966  5.26634  5.32502  5.18017  5.12905  4.52582  3.84324  1.47554  5.97171  4.83149    605 i - - -
          2.68618  4.42225  2.77519  2.73123  3.46354  2.40513  3.72494  3.29354  2.67741  2.69355  4.24690  2.90347  2.73739  3.18146  2.89801  2.37887  2.77519  2.98518  4.58477  3.61503
          0.01332  4.72086  5.44321  0.61958  0.77255  0.48576  0.95510
    585   2.52288  4.36572  3.93229  3.35929  3.49109  3.81866  4.11070  2.82404  3.28299  1.82919  3.00962  2.93527  4.19924  3.55157  3.56179  2.16800  2.76251  1.93549  4.97501  3.76536    606 l - - -
          2.68618  4.42225  2.77519  2.73123  3.46354  2.40513  3.72494  3.29354  2.67741  2.69355  4.24690  2.90347  2.73739  3.18146  2.89801  2.37887  2.77519  2.98518  4.58477  3.61503
          0.01332  4.72086  5.44321  0.61958  0.77255  0.48576  0.95510
    586   2.68019  5.35334  2.98241  2.31795  4.70272  3.59436  3.81860  4.17335  1.43296  3.65877  4.42032  2.12442  4.02102  2.92875  2.99798  2.26605  3.12469  3.75210  5.79280  4.39888    607 k - - -
          2.68618  4.42225  2.77519  2.73123  3.46354  2.40513  3.72494  3.29354  2.67741  2.69355  4.24690  2.90347  2.73739  3.18146  2.89801  2.37887  2.77519  2.98518  4.58477  3.61503
          0.01332  4.72086  5.44321  0.61958  0.77255  0.48576  0.95510
    587   1.88107  4.37940  4.67198  4.09410  3.53181  4.17297  4.54384  1.96962  3.95693  1.75636  3.49022  4.23645  4.52910  4.15659  4.08951  3.48610  2.39292  1.67640  5.13266  3.94568    608 v - - -
          2.68618  4.42225  2.77519  2.73123  3.46354  2.40513  3.72494  3.29354  2.67741  2.69355  4.24690  2.90347  2.73739  3.18146  2.89801  2.37887  2.77519  2.98518  4.58477  3.61503
          0.01332  4.72086  5.44321  0.61958  0.77255  0.48576  0.95510
    588   4.10304  5.30064  5.94141  5.36479  2.41081  5.45890  5.59611  2.65645  5.22627  0.48468  2.59733  5.57788  5.42848  5.03560  5.15173  4.85617  4.29335  2.98421  5.54393  4.49729    609 L - - -
          2.68618  4.42225  2.77519  2.73123  3.46354  2.40513  3.72494  3.29354  2.67741  2.69355  4.24690  2.90347  2.73739  3.18146  2.89801  2.37887  2.77519  2.98518  4.58477  3.61503
          0.01332  4.72086  5.44321  0.61958  0.77255  0.48576  0.95510
    589   2.77357  4.96471  3.17920  2.42235  4.20079  3.60630  3.80994  2.78258  2.41274  3.22165  3.53595  2.69446  3.99598  2.18177  3.07034  2.81042  2.02635  2.84585  5.46867  4.13625    610 t - - -
          2.68618  4.42225  2.77519  2.73123  3.46354  2.40513  3.72494  3.29354  2.67741  2.69355  4.24690  2.90347  2.73739  3.18146  2.89801  2.37887  2.77519  2.98518  4.58477  3.61503
          0.01332  4.72086  5.44321  0.61958  0.77255  0.48576  0.95510
    590   2.68460  5.11473  3.11236  2.55703  4.39925  3.58606  3.12646  3.27991  1.99492  3.39296  4.17752  3.08821  3.97885  2.70777  2.99558  1.66493  2.55489  3.47355  5.58802  4.22622    611 s - - -
          2.68618  4.42225  2.77519  2.73123  3.46354  2.40513  3.72494  3.29354  2.67741  2.69355  4.24690  2.90347  2.73739  3.18146  2.89801  2.37887  2.77519  2.98518  4.58477  3.61503
          0.01332  4.72086  5.44321  0.61958  0.77255  0.48576  0.95510
    591   3.24538  5.86165  2.19628  0.82185  5.16350  3.61570  4.07111  4.68601  2.65197  4.14437  4.95334  3.06300  4.19108  2.71024  3.55104  3.13545  3.51364  4.23654  6.28024  4.78597    612 e - - -
          2.68618  4.42225  2.77519  2.73123  3.46354  2.40513  3.72494  3.29354  2.67741  2.69355  4.24690  2.90347  2.73739  3.18146  2.89801  2.37887  2.77519  2.98518  4.58477  3.61503
          0.01332  4.72086  5.44321  0.61958  0.77255  0.48576  0.95510
    592   2.47277  3.65444  3.38472  2.82434  3.90873  3.67248  3.90784  3.28253  2.51418  2.51826  3.41317  1.56658  4.06315  3.13155  3.20901  2.89837  2.78608  3.01933  5.27953  4.00228    613 n - - -
          2.68618  4.42225  2.77519  2.73123  3.46354  2.40513  3.72494  3.29354  2.67741  2.69355  4.24690  2.90347  2.73739  3.18146  2.89801  2.37887  2.77519  2.98518  4.58477  3.61503
          0.01332  4.72086  5.44321  0.61958  0.77255  0.48576  0.95510
    593   2.88274  6.03334  1.11066  1.45358  5.32038  3.61496  4.15457  4.86910  3.18286  4.32054  5.15437  2.27803  4.23778  3.31182  3.80850  3.21966  3.64170  4.40400  6.46383  4.91813    614 d - - -
          2.68618  4.42225  2.77519  2.73123  3.46354  2.40513  3.72494  3.29354  2.67741  2.69355  4.24690  2.90347  2.73739  3.18146  2.89801  2.37887  2.77519  2.98518  4.58477  3.61503
          0.01332  4.72086  5.44321  0.61958  0.77255  0.48576  0.95510
    594   2.77342  4.84960  2.80505  2.45127  4.05658  3.63352  3.84858  3.12800  2.68772  2.78024  2.81399  3.20121  4.02241  3.02994  3.13399  2.06397  1.94726  3.16126  5.37738  4.07037    615 t - - -
          2.68618  4.42225  2.77519  2.73123  3.46354  2.40513  3.72494  3.29354  2.67741  2.69355  4.24690  2.90347  2.73739  3.18146  2.89801  2.37887  2.77519  2.98518  4.58477  3.61503
          0.01332  4.72086  5.44321  0.61958  0.77255  0.48576  0.95510
    595   2.92289  4.56917  4.29776  3.87964  3.77410  3.82712  4.58658  2.98836  3.72767  0.77286  3.73841  4.03727  4.39230  4.03954  3.92759  2.45894  2.89297  2.83132  5.39636  4.19575    616 l - - -
          2.68618  4.42225  2.77519  2.73123  3.46354  2.40513  3.72494  3.29354  2.67741  2.69355  4.24690  2.90347  2.73739  3.18146  2.89801  2.37887  2.77519  2.98518  4.58477  3.61503
          0.01332  4.72086  5.44321  0.61958  0.77255  0.48576  0.95510
    596   3.74750  5.76943  4.25575  3.45732  5.38165  4.24146  4.06317  4.67428  0.52789  4.00906  4.91237  3.78272  4.58861  3.19466  2.08162  3.72367  3.86371  4.36513  5.94354  4.87541    617 K - - -
          2.68618  4.42225  2.77519  2.73123  3.46354  2.40513  3.72494  3.29354  2.67741  2.69355  4.24690  2.90347  2.73739  3.18146  2.89801  2.37887  2.77519  2.98518  4.58477  3.61503
          0.01332  4.72086  5.44321  0.61958  0.77255  0.48576  0.95510
    597   2.79407  5.25020  3.05448  2.50171  4.58037  3.56788  3.16194  4.04915  2.03448  3.20333  4.29750  2.60235  3.96155  1.80079  2.94569  2.30441  2.70077  3.63349  5.68824  4.29650    618 q - - -
          2.68618  4.42225  2.77519  2.73123  3.46354  2.40513  3.72494  3.29354  2.67741  2.69355  4.24690  2.90347  2.73739  3.18146  2.89801  2.37887  2.77519  2.98518  4.58477  3.61503
          0.01332  4.72086  5.44321  0.61958  0.77255  0.48576  0.95510
    598   2.80978  5.27073  2.76527  2.12567  4.60771  3.57829  3.75510  4.07594  2.06137  3.56485  3.54188  3.05233  3.97151  2.85833  1.62549  2.77890  2.73952  3.65770  5.70107  4.31227    619 r - - -
          2.68618  4.42225  2.77519  2.73123  3.46354  2.40513  3.72494  3.29354  2.67741  2.69355  4.24690  2.90347  2.73739  3.18146  2.89801  2.37887  2.77519  2.98518  4.58477  3.61503
          0.01332  4.72086  5.44321  0.61958  0.77255  0.48576  0.95510
    599   3.13390  3.59323  5.04837  4.47906  3.65334  4.42091  4.83710  1.23699  4.32439  1.86652  3.57308  4.55140  4.75019  4.50002  4.40262  3.75619  2.30202  1.64805  5.33073  4.14513    620 i - - -
          2.68618  4.42225  2.77519  2.73123  3.46354  2.40513  3.72494  3.29354  2.67741  2.69355  4.24690  2.90347  2.73739  3.18146  2.89801  2.37887  2.77519  2.98518  4.58477  3.61503
          0.01332  4.72086  5.44321  0.61958  0.77255  0.48576  0.95510
    600   2.18045  5.25117  2.27728  2.06479  4.58329  3.54825  3.48116  3.55067  2.31573  3.18570  4.29540  3.02069  3.94225  2.34267  2.96869  2.52077  2.80164  3.63486  5.69154  4.28830    621 e - - -
          2.68618  4.42225  2.77519  2.73123  3.46354  2.40513  3.72494  3.29354  2.67741  2.69355  4.24690  2.90347  2.73739  3.18146  2.89801  2.37887  2.77519  2.98518  4.58477  3.61503
          0.01332  4.72086  5.44321  0.61958  0.77255  0.48576  0.95510
    601   2.55784  5.25738  3.03513  2.23114  4.59050  3.21548  3.74723  4.06422  2.30257  3.55594  4.30412  3.03223  3.95396  1.69692  2.70381  2.38339  2.58007  3.64221  5.69675  4.29828    622 q - - -
          2.68618  4.42225  2.77519  2.73123  3.46354  2.40513  3.72494  3.29354  2.67741  2.69355  4.24690  2.90347  2.73739  3.18146  2.89801  2.37887  2.77519  2.98518  4.58477  3.61503
          0.01332  4.72086  5.44321  0.61958  0.77255  0.48576  0.95510
    602   2.68711  2.48106  4.94411  4.36968  3.49069  4.30641  4.72971  2.15696  4.20132  0.96037  3.39910  4.45286  4.65817  4.35578  4.27916  3.64264  3.36692  2.32539  5.21504  4.06188    623 l - - -
          2.68618  4.42225  2.77519  2.73123  3.46354  2.40513  3.72494  3.29354  2.67741  2.69355  4.24690  2.90347  2.73739  3.18146  2.89801  2.37887  2.77519  2.98518  4.58477  3.61503
          0.01332  4.72086  5.44321  0.61958  0.77255  0.48576  0.95510
    603   2.88667  5.39923  2.40253  1.38926  4.72756  3.56532  3.82270  4.21482  2.45190  3.69691  4.45132  2.31843  4.00683  2.70383  3.10855  2.83722  3.12557  2.85063  5.83486  4.41181    624 e - - -
          2.68618  4.42225  2.77519  2.73123  3.46354  2.40513  3.72494  3.29354  2.67741  2.69355  4.24690  2.90347  2.73739  3.18146  2.89801  2.37887  2.77519  2.98518  4.58477  3.61503
          0.01332  4.72086  5.44321  0.61958  0.77255  0.48576  0.95510
    604   2.60890  5.28298  2.39057  1.50100  4.61665  2.99027  3.75382  3.41941  2.26479  3.58300  4.32850  3.02295  3.95538  2.85575  2.71285  2.75886  3.02707  3.66780  5.72124  4.31437    625 e - - -
          2.68618  4.42225  2.77519  2.73123  3.46354  2.40513  3.72494  3.29354  2.67741  2.69355  4.24690  2.90347  2.73739  3.18146  2.89801  2.37887  2.77519  2.98518  4.58477  3.61503
          0.01332  4.72086  5.44321  0.61958  0.77255  0.48576  0.95510
    605   2.40230  4.92958  2.82301  2.21913  3.27026  3.61189  3.81874  3.32023  2.36916  3.18270  3.03534  3.15406  4.00104  2.97855  3.08980  2.09781  2.72268  3.02888  5.44052  3.52477    626 s - - -
          2.68618  4.42225  2.77519  2.73123  3.46354  2.40513  3.72494  3.29354  2.67741  2.69355  4.24690  2.90347  2.73739  3.18146  2.89801  2.37887  2.77519  2.98518  4.58477  3.61503
          0.01332  4.72086  5.44321  0.61958  0.77255  0.48576  0.95510
    606   2.53068  5.28631  3.15994  2.58551  4.63137  3.63358  3.37431  4.08163  1.72751  3.19321  4.33673  2.60123  4.01973  2.88603  1.75884  2.64256  3.09118  3.67923  5.70010  4.34107    627 k - - -
          2.68618  4.42225  2.77519  2.73123  3.46354  2.40513  3.72494  3.29354  2.67741  2.69355  4.24690  2.90347  2.73739  3.18146  2.89801  2.37887  2.77519  2.98518  4.58477  3.61503
          0.01332  4.72086  5.44321  0.61958  0.77255  0.48576  0.95510
    607   2.59813  5.24284  3.03143  2.05662  4.57095  3.55181  3.74260  3.53808  2.28803  3.54069  4.28891  2.58788  3.94654  2.21365  2.97224  2.13719  2.39233  3.62452  5.68588  4.28597    628 e - - -
          2.68618  4.42225  2.77519  2.73123  3.46354  2.40513  3.72494  3.29354  2.67741  2.69355  4.24690  2.90347  2.73739  3.18146  2.89801  2.37887  2.77519  2.98518  4.58477  3.61503
          0.01332  4.72086  5.44321  0.61958  0.77255  0.48576  0.95510
    608   2.36461  5.27970  2.74197  2.34621  4.62280  3.54536  3.16688  4.10717  2.18959  3.58377  4.32120  2.28267  3.94012  2.12685  2.66320  2.56695  2.79731  3.66934  5.71303  4.30347    629 q - - -
          2.68618  4.42225  2.77519  2.73123  3.46354  2.40513  3.72494  3.29354  2.67741  2.69355  4.24690  2.90347  2.73739  3.18146  2.89801  2.37887  2.77519  2.98518  4.58477  3.61503
          0.01332  4.72086  5.44321  0.61958  0.77255  0.48576  0.95510
    609   1.95482  4.27571  4.16425  2.89115  2.51315  3.86701  4.16418  2.33050  3.47212  2.28316  3.38938  3.81775  4.23756  3.70424  3.27019  3.14814  2.76861  2.15526  4.88485  2.75145    630 a - - -
          2.68618  4.42225  2.77519  2.73123  3.46354  2.40513  3.72494  3.29354  2.67741  2.69355  4.24690  2.90347  2.73739  3.18146  2.89801  2.37887  2.77519  2.98518  4.58477  3.61503
          0.01332  4.72086  5.44321  0.61958  0.77255  0.48576  0.95510
    610   2.82800  5.31817  2.98821  1.53051  4.65588  3.56707  3.77242  4.13450  2.26693  3.27368  4.36522  2.55934  3.97664  2.16621  2.98710  2.41411  3.06025  3.70581  5.74978  4.34526    631 e - - -
          2.68618  4.42225  2.77519  2.73123  3.46354  2.40513  3.72494  3.29354  2.67741  2.69355  4.24690  2.90347  2.73739  3.18146  2.89801  2.37887  2.77519  2.98518  4.58477  3.61503
          0.01332  4.72086  5.44321  0.61958  0.77255  0.48576  0.95510
    611   2.80317  5.31095  2.54022  1.99853  4.65715  3.55766  3.24353  4.14097  1.74719  3.61339  4.35363  2.73095  3.95869  2.84963  2.22867  2.60205  3.03429  3.70268  5.73873  4.33073    632 k - - -
          2.68618  4.42225  2.77519  2.73123  3.46354  2.40513  3.72494  3.29354  2.67741  2.69355  4.24690  2.90347  2.73739  3.18146  2.89801  2.37887  2.77519  2.98518  4.58477  3.61503
          0.01332  4.72086  5.44321  0.61958  0.77255  0.48576  0.95510
    612   3.31605  5.95606  1.38283  1.03693  5.25041  3.62117  4.12595  4.78753  3.10338  4.24448  5.06980  3.06876  4.22468  3.27837  3.12740  3.19272  3.59476  4.33248  6.38163  4.86417    633 e - - -
          2.68618  4.42225  2.77519  2.73123  3.46354  2.40513  3.72494  3.29354  2.67741  2.69355  4.24690  2.90347  2.73739  3.18146  2.89801  2.37887  2.77519  2.98518  4.58477  3.61503
          0.01332  4.72086  5.44321  0.61958  0.77255  0.48576  0.95510
    613   2.64412  5.23889  3.08888  2.53850  4.56020  3.59318  2.69763  4.01755  2.00085  2.72726  4.29028  1.94411  3.98674  2.36345  2.92543  2.79955  3.04985  3.61835  5.67617  4.30002    634 n - - -
          2.68618  4.42225  2.77519  2.73123  3.46354  2.40513  3.72494  3.29354  2.67741  2.69355  4.24690  2.90347  2.73739  3.18146  2.89801  2.37887  2.77519  2.98518  4.58477  3.61503
          0.01332  4.72086  5.44321  0.61958  0.77255  0.48576  0.95510
    614   2.77074  5.00988  3.14800  2.39485  3.65304  3.59368  3.79507  3.68229  2.58512  3.01749  3.41689  2.36952  3.98409  2.29019  3.05336  2.10047  2.49848  3.34782  5.50463  3.38177    635 s - - -
          2.68618  4.42225  2.77519  2.73123  3.46354  2.40513  3.72494  3.29354  2.67741  2.69355  4.24690  2.90347  2.73739  3.18146  2.89801  2.37887  2.77519  2.98518  4.58477  3.61503
          0.01332  4.72086  5.44321  0.61958  0.77255  0.48576  0.95510
    615   2.55067  5.23942  2.81017  2.03381  4.56708  3.55011  3.74038  3.69448  2.05808  3.53736  4.28515  2.42433  3.94409  2.84282  2.97250  2.27050  2.51385  3.02426  5.68294  4.28265    636 e - - -
          2.68618  4.42225  2.77519  2.73123  3.46354  2.40513  3.72494  3.29354  2.67741  2.69355  4.24690  2.90347  2.73739  3.18146  2.89801  2.37887  2.77519  2.98518  4.58477  3.61503
          0.01332  4.72086  5.44321  0.61958  0.77255  0.48576  0.95510
    616   2.49056  5.05647  3.13973  2.58005  3.53027  3.59419  3.39520  3.38306  1.80139  3.32452  4.12106  3.10651  3.98435  2.92204  2.16291  2.62750  2.37115  3.40279  5.54001  4.19005    637 k - - -
          2.68618  4.42225  2.77519  2.73123  3.46354  2.40513  3.72494  3.29354  2.67741  2.69355  4.24690  2.90347  2.73739  3.18146  2.89801  2.37887  2.77519  2.98518  4.58477  3.61503
          0.01332  4.72086  5.44321  0.61958  0.77255  0.48576  0.95510
    617   2.82645  4.47155  3.82848  3.25647  2.81952  3.83222  4.08372  2.90711  1.98038  1.49993  3.55079  3.23408  4.20712  3.46717  3.45009  3.09331  3.05761  2.42767  5.04204  3.80969    638 l - - -
          2.68618  4.42225  2.77519  2.73123  3.46354  2.40513  3.72494  3.29354  2.67741  2.69355  4.24690  2.90347  2.73739  3.18146  2.89801  2.37887  2.77519  2.98518  4.58477  3.61503
          0.01332  4.72086  5.44321  0.61958  0.77255  0.48576  0.95510
    618   2.33835  5.31478  1.75288  1.73537  3.82017  3.56225  3.38743  4.11032  2.57132  3.61047  4.36869  3.03495  3.98736  2.90912  3.07071  2.55183  3.08019  3.69308  5.76124  4.35222    639 e - - -
          2.68618  4.42225  2.77519  2.73123  3.46354  2.40513  3.72494  3.29354  2.67741  2.69355  4.24690  2.90347  2.73739  3.18146  2.89801  2.37887  2.77519  2.98518  4.58477  3.61503
          0.01332  4.72086  5.44321  0.61958  0.77255  0.48576  0.95510
    619   2.48071  5.24146  3.06867  2.38177  4.56913  3.57322  3.23181  4.03425  1.51095  3.53380  3.50331  2.37817  3.96503  2.85750  2.73496  2.76974  2.88085  3.62325  5.67962  4.29242    640 k - - -
          2.68618  4.42225  2.77519  2.73123  3.46354  2.40513  3.72494  3.29354  2.67741  2.69355  4.24690  2.90347  2.73739  3.18146  2.89801  2.37887  2.77519  2.98518  4.58477  3.61503
          0.01332  4.72086  5.44321  0.61958  0.77255  0.48576  0.95510
    620   2.82233  4.24150  4.49903  3.90782  1.76953  3.95203  3.39743  1.98731  3.74809  2.42442  3.35756  4.00907  4.31707  3.92405  3.85000  2.62324  3.05427  2.15351  4.75893  2.64545    641 f - - -
          2.68618  4.42225  2.77519  2.73123  3.46354  2.40513  3.72494  3.29354  2.67741  2.69355  4.24690  2.90347  2.73739  3.18146  2.89801  2.37887  2.77519  2.98518  4.58477  3.61503
          0.01332  4.72086  5.44321  0.61958  0.77255  0.48576  0.95510
    621   3.12672  5.68712  2.13191  2.16545  5.00754  3.61329  3.98332  4.50863  2.48000  3.97359  4.76177  3.06719  4.13750  1.09075  3.32566  3.04221  3.37998  4.07009  6.10418  4.65227    642 q - - -
          2.68618  4.42225  2.77519  2.73123  3.46354  2.40513  3.72494  3.29354  2.67741  2.69355  4.24690  2.90347  2.73739  3.18146  2.89801  2.37887  2.77519  2.98518  4.58477  3.61503
          0.01332  4.72086  5.44321  0.61958  0.77255  0.48576  0.95510
    622   3.02413  5.40726  3.32055  2.72401  4.80316  3.74786  3.82822  4.22703  1.12127  3.67843  4.46234  2.93846  4.12622  2.53030  2.25375  2.74367  2.81482  3.83117  5.76551  4.45703    643 k - - -
          2.68618  4.42225  2.77519  2.73123  3.46354  2.40513  3.72494  3.29354  2.67741  2.69355  4.24690  2.90347  2.73739  3.18146  2.89801  2.37887  2.77519  2.98518  4.58477  3.61503
          0.01332  4.72086  5.44321  0.61958  0.77255  0.48576  0.95510
    623   2.82195  4.31101  4.22422  3.64692  3.05070  3.91621  4.21801  1.80912  3.53392  1.57032  3.40514  2.45568  4.28665  3.76584  3.73269  2.76165  3.05600  2.50490  4.91919  3.71481    644 l - - -
          2.68618  4.42225  2.77519  2.73123  3.46354  2.40513  3.72494  3.29354  2.67741  2.69355  4.24690  2.90347  2.73739  3.18146  2.89801  2.37887  2.77519  2.98518  4.58477  3.61503
          0.01332  4.72086  5.44321  0.61958  0.77255  0.48576  0.95510
    624   2.87686  5.25129  3.04299  2.56681  4.54055  3.61009  3.35290  4.01360  2.55292  3.06573  4.32236  1.50288  4.02808  2.01746  3.00120  2.59499  3.11016  3.63030  5.69496  4.31741    645 n - - -
          2.68618  4.42225  2.77519  2.73123  3.46354  2.40513  3.72494  3.29354  2.67741  2.69355  4.24690  2.90347  2.73739  3.18146  2.89801  2.37887  2.77519  2.98518  4.58477  3.61503
          0.01332  4.72086  5.44321  0.61958  0.77255  0.48576  0.95510
    625   3.10111  5.67519  2.23311  1.04067  4.99594  3.60054  3.96932  4.50254  2.26823  3.96520  4.74600  3.05324  4.12078  2.47771  3.33869  3.01695  3.35464  4.05734  6.09557  4.63630    646 e - - -
          2.68618  4.42225  2.77519  2.73123  3.46354  2.40513  3.72494  3.29354  2.67741  2.69355  4.24690  2.90347  2.73739  3.18146  2.89801  2.37887  2.77519  2.98518  4.58477  3.61503
          0.01332  4.72086  5.44321  0.61958  0.77255  0.48576  0.95510
    626   3.39672  5.59039  3.27251  2.96610  4.47871  3.90177  2.57605  4.44146  2.65417  3.88188  4.77987  3.44996  4.38736  0.77082  2.93529  3.36794  3.62928  4.09911  5.71273  4.28463    647 q - - -
          2.68618  4.42225  2.77519  2.73123  3.46354  2.40513  3.72494  3.29354  2.67741  2.69355  4.24690  2.90347  2.73739  3.18146  2.89801  2.37887  2.77519  2.98518  4.58477  3.61503
          0.01332  4.72086  5.44321  0.61958  0.77255  0.48576  0.95510
    627   3.70170  4.95854  5.62513  5.04501  2.32219  5.03406  5.34066  2.18815  4.89800  0.77069  3.21319  5.17695  5.17661  4.86177  4.88279  4.39706  3.91748  1.88527  5.50145  4.44853    648 l - - -
          2.68618  4.42225  2.77519  2.73123  3.46354  2.40513  3.72494  3.29354  2.67741  2.69355  4.24690  2.90347  2.73739  3.18146  2.89801  2.37887  2.77519  2.98518  4.58477  3.61503
          0.01332  4.72086  5.44321  0.61958  0.77255  0.48576  0.95510
    628   2.97883  5.38963  2.97844  2.58546  4.69881  3.63659  2.32902  4.19511  2.59076  3.69249  4.47860  2.51806  4.08536  1.33611  3.02059  2.62231  3.21656  3.79419  5.81502  4.42795    649 q - - -
          2.68618  4.42225  2.77519  2.73123  3.46354  2.40513  3.72494  3.29354  2.67741  2.69355  4.24690  2.90347  2.73739  3.18146  2.89801  2.37887  2.77519  2.98518  4.58477  3.61503
          0.01332  4.72086  5.44321  0.61958  0.77255  0.48576  0.95510
    629   2.87531  5.36238  2.70021  2.32687  4.71202  3.59644  3.79195  4.18584  1.25112  3.65709  4.41067  2.82750  4.00839  2.89644  2.52658  2.53069  3.10477  3.75737  5.77872  4.38503    650 k - - -
          2.68618  4.42225  2.77519  2.73123  3.46354  2.40513  3.72494  3.29354  2.67741  2.69355  4.24690  2.90347  2.73739  3.18146  2.89801  2.37887  2.77519  2.98518  4.58477  3.61503
          0.01332  4.72086  5.44321  0.61958  0.77255  0.48576  0.95510
    630   3.79353  5.01313  5.74444  5.20209  3.59505  5.24254  5.66608  1.91152  5.08303  0.70165  3.34324  5.38656  5.35407  5.08453  5.10971  4.64071  4.02092  1.71517  5.77784  4.75360    651 l - - -
          2.68618  4.42225  2.77519  2.73123  3.46354  2.40513  3.72494  3.29354  2.67741  2.69355  4.24690  2.90347  2.73739  3.18146  2.89801  2.37887  2.77519  2.98518  4.58477  3.61503
          0.01332  4.72086  5.44321  0.61958  0.77255  0.48576  0.95510
    631   3.74978  5.63572  3.60969  3.61017  5.17526  4.03252  5.00926  5.16995  4.05047  4.71286  5.72098  0.26748  4.74523  4.35002  4.37970  3.82227  4.19231  4.68837  6.35211  5.11360    652 N - - -
          2.68618  4.42225  2.77519  2.73123  3.46354  2.40513  3.72494  3.29354  2.67741  2.69355  4.24690  2.90347  2.73739  3.18146  2.89801  2.37887  2.77519  2.98518  4.58477  3.61503
          0.01332  4.72086  5.44321  0.61958  0.77255  0.48576  0.95510
    632   3.60444  4.82661  5.63401  5.19648  4.18360  5.15094  5.97401  1.66876  5.12172  2.60498  3.92631  5.34938  5.42332  5.39929  5.29862  4.60447  3.87981  0.53337  6.31326  5.07629    653 V - - -
          2.68618  4.42225  2.77519  2.73123  3.46354  2.40513  3.72494  3.29354  2.67741  2.69355  4.24690  2.90347  2.73739  3.18146  2.89801  2.37887  2.77519  2.98518  4.58477  3.61503
          0.01332  4.72086  5.44321  0.61958  0.77255  0.48576  0.95510
    633   3.54742  6.25598  1.70855  0.66517  5.53384  3.65626  4.29192  5.12056  3.42652  4.56653  5.46051  3.10704  4.33308  3.47244  4.10510  3.38000  3.85836  4.64805  6.68963  5.11140    654 E - - -
          2.68618  4.42225  2.77519  2.73123  3.46354  2.40513  3.72494  3.29354  2.67741  2.69355  4.24690  2.90347  2.73739  3.18146  2.89801  2.37887  2.77519  2.98518  4.58477  3.61503
          0.01332  4.72086  5.44321  0.61958  0.77255  0.48576  0.95510
    634   2.50552  4.28676  4.72373  4.12611  3.36547  4.08382  4.42395  2.01348  3.95133  1.52699  2.20992  4.19453  4.43580  4.11010  4.01848  2.98802  3.13762  1.88750  4.94899  3.77483    655 l - - -
          2.68618  4.42225  2.77519  2.73123  3.46354  2.40513  3.72494  3.29354  2.67741  2.69355  4.24690  2.90347  2.73739  3.18146  2.89801  2.37887  2.77519  2.98518  4.58477  3.61503
          0.01332  4.72086  5.44321  0.61958  0.77255  0.48576  0.95510
    635   3.60960  4.82574  5.65078  5.21134  4.19045  5.17369  5.99413  1.61023  5.14174  2.60816  3.92864  5.36674  5.43619  5.41785  5.31922  4.62673  3.88288  0.55002  6.32580  5.09012    656 V - - -
          2.68618  4.42225  2.77519  2.73123  3.46354  2.40513  3.72494  3.29354  2.67741  2.69355  4.24690  2.90347  2.73739  3.18146  2.89801  2.37887  2.77519  2.98518  4.58477  3.61503
          0.01332  4.72086  5.44321  0.61958  0.77255  0.48576  0.95510
    636   3.45032  5.61801  3.28239  3.00675  4.50800  3.92217  3.10106  4.49069  2.69269  3.92412  4.83810  3.48671  4.42376  0.67107  2.96429  3.42262  3.68913  4.15163  5.74349  4.31866    657 Q - - -
          2.68618  4.42225  2.77519  2.73123  3.46354  2.40513  3.72494  3.29354  2.67741  2.69355  4.24690  2.90347  2.73739  3.18146  2.89801  2.37887  2.77519  2.98518  4.58477  3.61503
          0.01332  4.72086  5.44321  0.61958  0.77255  0.48576  0.95510
    637   2.69712  4.48638  4.41283  3.86834  3.50679  4.01788  4.46388  2.73100  3.71968  0.88398  3.02825  4.07290  4.43486  3.97010  3.90765  2.61373  3.23762  2.61811  5.14921  3.97459    658 l - - -
          2.68618  4.42225  2.77519  2.73123  3.46354  2.40513  3.72494  3.29354  2.67741  2.69355  4.24690  2.90347  2.73739  3.18146  2.89801  2.37887  2.77519  2.98518  4.58477  3.61503
          0.01332  4.72086  5.44321  0.61958  0.77255  0.48576  0.95510
    638   2.64957  5.40264  3.69263  3.22989  5.07485  3.90832  4.16655  4.39651  0.60201  3.91759  4.80642  3.62150  4.41020  3.31783  2.73284  3.36772  3.60163  4.02760  5.98813  4.80590    659 K - - -
          2.68618  4.42225  2.77519  2.73123  3.46354  2.40513  3.72494  3.29354  2.67741  2.69355  4.24690  2.90347  2.73739  3.18146  2.89801  2.37887  2.77519  2.98518  4.58477  3.61503
          0.01332  4.72086  5.44321  0.61958  0.77255  0.48576  0.95510
    639   0.27766  4.86575  4.57957  4.49785  5.15299  3.65574  5.37361  4.44285  4.54404  4.26824  5.24569  4.35530  4.47259  4.80066  4.67045  3.23302  3.56943  3.91566  6.46230  5.40993    660 A - - -
          2.68618  4.42225  2.77519  2.73123  3.46354  2.40513  3.72494  3.29354  2.67741  2.69355  4.24690  2.90347  2.73739  3.18146  2.89801  2.37887  2.77519  2.98518  4.58477  3.61503
          0.01332  4.72086  5.44321  0.61958  0.77255  0.48576  0.95510
    640   2.86640  5.31011  3.11428  2.56170  4.65914  3.13349  1.75237  4.11781  2.05158  3.59838  4.35889  2.72415  4.01233  2.66609  2.41789  2.56864  3.09022  3.70502  5.72333  4.35279    661 h - - -
          2.68618  4.42225  2.77519  2.73123  3.46354  2.40513  3.72494  3.29354  2.67741  2.69355  4.24690  2.90347  2.73739  3.18146  2.89801  2.37887  2.77519  2.98518  4.58477  3.61503
          0.01332  4.72086  5.44321  0.61958  0.77255  0.48576  0.95510
    641   3.11960  5.60451  2.74299  0.88341  4.96554  3.06001  4.00907  4.45189  2.44289  3.93993  4.73857  3.09901  4.14938  3.14590  3.32978  2.62754  3.38254  4.02413  6.08369  4.65180    662 e - - -
          2.68618  4.42225  2.77519  2.73123  3.46354  2.40513  3.72494  3.29354  2.67741  2.69355  4.24690  2.90347  2.73739  3.18146  2.89801  2.37887  2.77519  2.98518  4.58477  3.61503
          0.01332  4.72086  5.44321  0.61958  0.77255  0.48576  0.95510
    642   4.26711  5.51668  5.55253  5.26230  3.70717  5.05982  5.68471  3.00276  5.04748  0.26863  3.57812  5.47875  5.39528  5.18752  5.05750  4.85792  4.54184  3.24335  5.80513  4.70501    663 L - - -
          2.68618  4.42225  2.77519  2.73123  3.46354  2.40513  3.72494  3.29354  2.67741  2.69355  4.24690  2.90347  2.73739  3.18146  2.89801  2.37887  2.77519  2.98518  4.58477  3.61503
          0.01332  4.72086  5.44321  0.61958  0.77255  0.48576  0.95510
    643   4.04607  6.08350  3.25275  0.25795  5.59995  4.10029  4.86691  5.27608  3.89850  4.76570  5.79076  3.82488  4.76458  4.11993  4.34271  3.98134  4.38325  4.89440  6.57164  5.43128    664 E - - -
          2.68618  4.42225  2.77519  2.73123  3.46354  2.40513  3.72494  3.29354  2.67741  2.69355  4.24690  2.90347  2.73739  3.18146  2.89801  2.37887  2.77519  2.98518  4.58477  3.61503
          0.01332  4.72086  5.44321  0.61958  0.77255  0.48576  0.95510
    644   3.59154  4.94965  5.06823  4.53323  2.25302  4.73171  4.81582  2.76066  4.34702  0.64800  3.26570  4.71388  4.96422  3.22668  4.44464  4.07212  3.80977  2.91533  5.12420  3.80984    665 L - - -
          2.68618  4.42225  2.77519  2.73123  3.46354  2.40513  3.72494  3.29354  2.67741  2.69355  4.24690  2.90347  2.73739  3.18146  2.89801  2.37887  2.77519  2.98518  4.58477  3.61503
          0.01332  4.72086  5.44321  0.61958  0.77255  0.48576  0.95510
    645   2.66264  5.32238  2.62490  1.23556  4.63709  3.21768  3.82534  4.10567  2.39439  3.61744  4.38486  3.04809  4.00757  2.94134  3.10669  2.83578  3.11032  2.78840  5.77784  4.37225    666 e - - -
          2.68618  4.42225  2.77519  2.73123  3.46354  2.40513  3.72494  3.29354  2.67741  2.69355  4.24690  2.90347  2.73739  3.18146  2.89801  2.37887  2.77519  2.98518  4.58477  3.61503
          0.01332  4.72086  5.44321  0.61958  0.77255  0.48576  0.95510
    646   4.04607  6.08350  3.25275  0.25795  5.59995  4.10029  4.86691  5.27608  3.89850  4.76570  5.79076  3.82488  4.76458  4.11993  4.34271  3.98134  4.38325  4.89440  6.57164  5.43128    667 E - - -
          2.68618  4.42225  2.77519  2.73123  3.46354  2.40513  3.72494  3.29354  2.67741  2.69355  4.24690  2.90347  2.73739  3.18146  2.89801  2.37887  2.77519  2.98518  4.58477  3.61503
          0.01332  4.72086  5.44321  0.61958  0.77255  0.48576  0.95510
    647   2.83351  5.25860  2.56124  1.30734  4.56344  3.57122  3.79842  3.06860  2.56799  3.54412  4.31436  3.05147  3.98920  2.44356  3.05819  2.80720  3.06862  3.25047  5.71441  4.31977    668 e - - -
          2.68618  4.42225  2.77519  2.73123  3.46354  2.40513  3.72494  3.29354  2.67741  2.69355  4.24690  2.90347  2.73739  3.18146  2.89801  2.37887  2.77519  2.98518  4.58477  3.61503
          0.01332  4.72086  5.44321  0.61958  0.77255  0.48576  0.95510
    648   2.74442  3.74095  3.77994  3.45169  4.69359  3.46674  4.55358  4.06701  3.45620  3.79649  4.63999  0.70302  4.17503  3.79851  3.78965  2.90584  2.56469  3.58262  6.02854  4.77343    669 n - - -
          2.68618  4.42225  2.77519  2.73123  3.46354  2.40513  3.72494  3.29354  2.67741  2.69355  4.24690  2.90347  2.73739  3.18146  2.89801  2.37887  2.77519  2.98518  4.58477  3.61503
          0.01332  4.72086  5.44321  0.61958  0.77255  0.48576  0.95510
    649   3.53991  5.60917  4.09992  3.29271  4.99581  4.14612  3.97513  4.40500  1.78281  3.80943  4.68991  3.65489  4.47478  3.11217  0.75835  3.53042  3.67168  4.10173  5.79028  3.32511    670 r - - -
          2.68618  4.42225  2.77519  2.73123  3.46354  2.40513  3.72494  3.29354  2.67741  2.69355  4.24690  2.90347  2.73739  3.18146  2.89801  2.37887  2.77519  2.98518  4.58477  3.61503
          0.01332  4.72086  5.44321  0.61958  0.77255  0.48576  0.95510
    650   2.61610  5.21136  3.06226  2.50751  4.52764  3.56665  3.46688  3.98969  1.86994  3.50205  4.26168  1.93435  3.95966  2.86173  2.76024  2.40040  2.74554  3.58698  5.65984  3.32511    671 k - - -
          2.68618  4.42225  2.77519  2.73123  3.46354  2.40513  3.72494  3.29354  2.67741  2.69355  4.24690  2.90347  2.73739  3.18146  2.89801  2.37887  2.77519  2.98518  4.58477  3.61503
          0.01332  4.72086  5.44321  0.61958  0.77255  0.48576  0.95510
    651   4.26711  5.51668  5.55253  5.26230  3.70717  5.05982  5.68471  3.00276  5.04748  0.26863  3.57812  5.47875  5.39528  5.18752  5.05750  4.85792  4.54184  3.24335  5.80513  4.70501    672 L - - -
          2.68618  4.42225  2.77519  2.73123  3.46354  2.40513  3.72494  3.29354  2.67741  2.69355  4.24690  2.90347  2.73739  3.18146  2.89801  2.37887  2.77519  2.98518  4.58477  3.61503
          0.01332  4.72086  5.44321  0.61958  0.77255  0.48576  0.95510
    652   3.37884  5.59503  3.81778  3.08980  5.08798  4.02054  3.08505  4.42832  0.86027  3.82117  4.66159  3.50815  4.36354  3.04279  1.85843  3.35023  3.03982  4.08073  5.83470  4.65768    673 k - - -
          2.68618  4.42225  2.77519  2.73123  3.46354  2.40513  3.72494  3.29354  2.67741  2.69355  4.24690  2.90347  2.73739  3.18146  2.89801  2.37887  2.77519  2.98518  4.58477  3.61503
          0.01332  4.72086  5.44321  0.61958  0.77255  0.48576  0.95510
    653   2.77793  5.24555  3.03867  2.12084  4.57584  3.13990  3.74278  4.04897  1.77908  3.54348  4.29171  2.69560  3.94879  2.84518  2.61284  2.50445  2.35783  3.05884  5.68685  4.28847    674 k - - -
          2.68618  4.42225  2.77519  2.73123  3.46354  2.40513  3.72494  3.29354  2.67741  2.69355  4.24690  2.90347  2.73739  3.18146  2.89801  2.37887  2.77519  2.98518  4.58477  3.61503
          0.01332  4.72086  5.44321  0.61958  0.77255  0.48576  0.95510
    654   2.58917  3.27604  2.93223  2.65820  4.12251  3.61855  3.82763  3.08306  2.49268  2.94590  3.97928  2.92056  4.00740  2.20044  3.10299  2.54771  2.17371  2.83934  5.41908  4.09978    675 t - - -
          2.68618  4.42225  2.77519  2.73123  3.46354  2.40513  3.72494  3.29354  2.67741  2.69355  4.24690  2.90347  2.73739  3.18146  2.89801  2.37887  2.77519  2.98518  4.58477  3.61503
          0.01332  4.72086  5.44321  0.61958  0.77255  0.48576  0.95510
    655   3.54995  4.81629  5.51916  4.94727  2.17963  4.89461  5.25509  1.37198  4.79751  1.24237  3.31573  5.04580  5.09463  4.82692  4.80507  4.25349  3.77606  1.84973  5.50094  4.40993    676 l - - -
          2.68618  4.42225  2.77519  2.73123  3.46354  2.40513  3.72494  3.29354  2.67741  2.69355  4.24690  2.90347  2.73739  3.18146  2.89801  2.37887  2.77519  2.98518  4.58477  3.61503
          0.01332  4.72086  5.44321  0.61958  0.77255  0.48576  0.95510
    656   3.20803  5.83274  1.50038  1.27932  5.13792  3.60374  4.04884  4.66413  2.23305  4.12008  4.91838  2.55567  4.17001  3.18782  3.54214  3.10143  3.47473  4.20820  6.25461  4.75731    677 e - - -
          2.68618  4.42225  2.77519  2.73123  3.46354  2.40513  3.72494  3.29354  2.67741  2.69355  4.24690  2.90347  2.73739  3.18146  2.89801  2.37887  2.77519  2.98518  4.58477  3.61503
          0.01332  4.72086  5.44321  0.61958  0.77255  0.48576  0.95510
    657   2.83188  5.34908  2.43885  1.56836  4.68813  2.97760  3.77809  4.17635  2.08538  3.25614  4.39483  2.53574  3.97364  2.61443  3.03270  2.78702  3.06686  3.73716  5.78128  4.36303    678 e - - -
          2.68618  4.42225  2.77519  2.73123  3.46354  2.40513  3.72494  3.29354  2.67741  2.69355  4.24690  2.90347  2.73739  3.18146  2.89801  2.37887  2.77519  2.98518  4.58477  3.61503
          0.01332  4.72086  5.44321  0.61958  0.77255  0.48576  0.95510
    658   2.77264  4.85815  3.25112  2.52861  3.39960  3.63140  3.84334  3.14172  2.05156  2.48866  3.20162  2.32659  4.01933  3.02201  3.12450  2.17913  3.00396  3.17265  5.38245  4.07365    679 k - - -
          2.68618  4.42225  2.77519  2.73123  3.46354  2.40513  3.72494  3.29354  2.67741  2.69355  4.24690  2.90347  2.73739  3.18146  2.89801  2.37887  2.77519  2.98518  4.58477  3.61503
          0.01332  4.72086  5.44321  0.61958  0.77255  0.48576  0.95510
    659   2.79044  5.29840  2.71753  1.59456  4.64162  3.54995  3.74528  4.12644  2.22046  3.60178  4.34088  2.73557  3.95014  2.56429  2.46280  2.57464  2.60979  3.68832  5.73023  4.31972    680 e - - -
          2.68618  4.42225  2.77519  2.73123  3.46354  2.40513  3.72494  3.29354  2.67741  2.69355  4.24690  2.90347  2.73739  3.18146  2.89801  2.37887  2.77519  2.98518  4.58477  3.61503
          0.01332  4.72086  5.44321  0.61958  0.77255  0.48576  0.95510
    660   2.77295  3.51589  3.02949  2.90803  3.32863  3.70250  3.93814  2.84415  2.58012  2.44129  3.36579  2.81809  4.08556  3.20059  3.27780  1.88402  2.59383  2.77416  5.18778  3.92823    681 s - - -
          2.68618  4.42225  2.77519  2.73123  3.46354  2.40513  3.72494  3.29354  2.67741  2.69355  4.24690  2.90347  2.73739  3.18146  2.89801  2.37887  2.77519  2.98518  4.58477  3.61503
          0.01332  4.72086  5.44321  0.61958  0.77255  0.48576  0.95510
    661   2.26581  3.75047  2.76765  2.26970  4.50906  2.51037  3.74846  3.36137  2.35438  3.48839  4.24722  2.47218  3.94994  2.58056  2.98451  2.74940  2.56916  3.56999  5.65077  4.26088    682 a - - -
          2.68618  4.42225  2.77519  2.73123  3.46354  2.40513  3.72494  3.29354  2.67741  2.69355  4.24690  2.90347  2.73739  3.18146  2.89801  2.37887  2.77519  2.98518  4.58477  3.61503
          0.01332  4.72086  5.44321  0.61958  0.77255  0.48576  0.95510
    662   2.53781  4.75065  3.03071  2.58124  2.56778  3.66061  3.88257  2.93730  2.75980  2.98410  3.83820  2.63136  4.04660  2.85506  3.18876  2.35490  2.67737  2.54604  5.29395  3.17952    683 s - - -
          2.68618  4.42225  2.77519  2.73123  3.46354  2.40513  3.72494  3.29354  2.67741  2.69355  4.24690  2.90347  2.73739  3.18146  2.89801  2.37887  2.77519  2.98518  4.58477  3.61503
          0.01332  4.72086  5.44321  0.61958  0.77255  0.48576  0.95510
    663   2.81017  5.32292  2.42093  1.62262  4.66459  3.55225  3.76084  4.15115  2.02427  3.62596  4.36700  2.57617  3.96133  2.86112  2.71423  2.60041  2.70628  3.71223  5.75487  4.34064    684 e - - -
          2.68618  4.42225  2.77519  2.73123  3.46354  2.40513  3.72494  3.29354  2.67741  2.69355  4.24690  2.90347  2.73739  3.18146  2.89801  2.37887  2.77519  2.98518  4.58477  3.61503
          0.01332  4.72086  5.44321  0.61958  0.77255  0.48576  0.95510
    664   2.82303  5.30631  2.57895  1.32797  4.63318  3.55859  3.08732  4.11184  2.53485  3.60350  3.50229  3.02912  3.97333  2.61969  3.02955  2.50972  3.05740  3.68799  5.74653  4.33800    685 e - - -
          2.68618  4.42225  2.77519  2.73123  3.46354  2.40513  3.72494  3.29354  2.67741  2.69355  4.24690  2.90347  2.73739  3.18146  2.89801  2.37887  2.77519  2.98518  4.58477  3.61503
          0.01332  4.72086  5.44321  0.61958  0.77255  0.48576  0.95510
    665   2.62208  5.21772  2.67295  2.36209  4.53200  3.55772  3.75751  3.30281  2.51045  3.51051  4.26903  2.05968  3.95664  2.61513  2.99889  2.37239  2.06810  3.59215  5.67068  4.27766    686 n - - -
          2.68618  4.42225  2.77519  2.73123  3.46354  2.40513  3.72494  3.29354  2.67741  2.69355  4.24690  2.90347  2.73739  3.18146  2.89801  2.37887  2.77519  2.98518  4.58477  3.61503
          0.01332  4.72086  5.44321  0.61958  0.77255  0.48576  0.95510
    666   2.43795  5.02553  2.89955  2.16541  4.27941  3.59026  3.79180  3.70539  2.57867  2.70173  4.09218  2.88738  3.98148  2.93060  3.04890  1.98600  2.44964  2.84451  5.51781  3.60510    687 s - - -
          2.68618  4.42225  2.77519  2.73123  3.46354  2.40513  3.72494  3.29354  2.67741  2.69355  4.24690  2.90347  2.73739  3.18146  2.89801  2.37887  2.77519  2.98518  4.58477  3.61503
          0.01332  4.72086  5.44321  0.61958  0.77255  0.48576  0.95510
    667   2.77194  4.08784  2.17678  2.47843  4.57096  3.11927  3.39048  4.04549  2.48225  3.54071  4.28791  2.22698  3.94408  2.64558  2.67166  2.12686  3.00328  3.62428  5.68526  3.68225    688 s - - -
          2.68618  4.42225  2.77519  2.73123  3.46354  2.40513  3.72494  3.29354  2.67741  2.69355  4.24690  2.90347  2.73739  3.18146  2.89801  2.37887  2.77519  2.98518  4.58477  3.61503
          0.01332  4.72086  5.44321  0.61958  0.77255  0.48576  0.95510
    668   3.09058  5.67497  1.86560  1.32936  4.99129  3.58786  3.97037  4.50373  2.84474  3.96925  4.74736  2.63466  4.11234  2.68023  3.39294  2.06515  3.34704  4.05468  6.10479  4.63443    689 e - - -
          2.68618  4.42225  2.77519  2.73123  3.46354  2.40513  3.72494  3.29354  2.67741  2.69355  4.24690  2.90347  2.73739  3.18146  2.89801  2.37887  2.77519  2.98518  4.58477  3.61503
          0.01332  4.72086  5.44321  0.61958  0.77255  0.48576  0.95510
    669   2.85609  4.24350  4.68739  4.08571  2.28686  4.01941  4.33300  2.46391  3.90136  1.65303  3.31331  4.13448  4.37600  4.05170  3.95567  2.87769  3.08822  1.49993  4.84423  3.26288    690 v - - -
          2.68618  4.42225  2.77519  2.73123  3.46354  2.40513  3.72494  3.29354  2.67741  2.69355  4.24690  2.90347  2.73739  3.18146  2.89801  2.37887  2.77519  2.98518  4.58477  3.61503
          0.01332  4.72086  5.44321  0.61958  0.77255  0.48576  0.95510
    670   2.93740  5.19903  3.31754  2.71911  3.32648  3.71444  3.82883  3.24663  1.35782  3.45179  4.26090  3.22029  4.09174  2.50662  1.99177  2.94247  3.15140  3.57116  5.61998  4.31067    691 k - - -
          2.68618  4.42225  2.77519  2.73123  3.46354  2.40513  3.72494  3.29354  2.67741  2.69355  4.24690  2.90347  2.73739  3.18146  2.89801  2.37887  2.77519  2.98518  4.58477  3.61503
          0.01332  4.72086  5.44321  0.61958  0.77255  0.48576  0.95510
    671   2.78480  5.17624  3.08399  2.34427  4.47985  3.57454  3.76017  3.93279  2.04178  3.46063  4.22938  3.06212  3.96585  2.68590  2.05764  2.26709  2.63830  2.70256  5.63174  3.66723    692 k - - -
          2.68618  4.42225  2.77519  2.73123  3.46354  2.40513  3.72494  3.29354  2.67741  2.69355  4.24690  2.90347  2.73739  3.18146  2.89801  2.37887  2.77519  2.98518  4.58477  3.61503
          0.01332  4.72086  5.44321  0.61958  0.77255  0.48576  0.95510
    672   2.81392  4.51330  4.84366  4.26080  2.77997  4.29011  4.51367  2.65616  4.09744  0.86829  3.30114  4.35655  4.60751  4.22496  4.17232  3.60382  3.36090  2.42031  4.94362  2.71437    693 l - - -
          2.68618  4.42225  2.77519  2.73123  3.46354  2.40513  3.72494  3.29354  2.67741  2.69355  4.24690  2.90347  2.73739  3.18146  2.89801  2.37887  2.77519  2.98518  4.58477  3.61503
          0.01332  4.72086  5.44321  0.61958  0.77255  0.48576  0.95510
    673   3.10240  5.49122  3.35754  2.46799  4.91502  3.79421  3.85005  4.32980  1.17702  3.75293  4.54224  2.41982  4.17281  2.62206  2.03525  3.06212  3.30056  3.93043  5.81328  4.52253    694 k - - -
          2.68618  4.42225  2.77519  2.73123  3.46354  2.40513  3.72494  3.29354  2.67741  2.69355  4.24690  2.90347  2.73739  3.18146  2.89801  2.37887  2.77519  2.98518  4.58477  3.61503
          0.01332  4.72086  5.44321  0.61958  0.77255  0.48576  0.95510
    674   2.80422  5.30734  2.42403  2.03824  4.64758  3.55452  3.75623  4.13084  2.35871  3.60894  4.35142  2.77980  3.95940  1.67821  2.70554  2.76482  3.03657  3.18208  5.73982  4.33002    695 q - - -
          2.68618  4.42225  2.77519  2.73123  3.46354  2.40513  3.72494  3.29354  2.67741  2.69355  4.24690  2.90347  2.73739  3.18146  2.89801  2.37887  2.77519  2.98518  4.58477  3.61503
          0.01332  4.72086  5.44321  0.61958  0.77255  0.48576  0.95510
    675   3.23570  5.56290  3.55147  2.50432  5.02927  3.90071  3.88415  4.40836  1.31698  3.80615  4.61694  3.37468  4.26322  1.62932  1.98156  3.19592  3.41443  4.02732  5.83639  4.59953    696 k - - -
          2.68618  4.42225  2.77519  2.73123  3.46354  2.40513  3.72494  3.29354  2.67741  2.69355  4.24690  2.90347  2.73739  3.18146  2.89801  2.37887  2.77519  2.98518  4.58477  3.61503
          0.01332  4.72086  5.44321  0.61958  0.77255  0.48576  0.95510
    676   3.10804  4.45984  4.90892  4.32917  3.56239  4.35236  4.72338  1.61832  4.16726  2.11063  3.00478  4.44178  4.67838  4.35291  3.20160  3.67540  3.34466  1.10574  5.24172  4.06772    697 v - - -
          2.68618  4.42225  2.77519  2.73123  3.46354  2.40513  3.72494  3.29354  2.67741  2.69355  4.24690  2.90347  2.73739  3.18146  2.89801  2.37887  2.77519  2.98518  4.58477  3.61503
          0.01332  4.72086  5.44321  0.61958  0.77255  0.48576  0.95510
    677   2.79410  4.35637  3.98980  3.41089  3.47008  3.84780  2.83084  1.48704  2.60549  2.36743  3.00325  3.71784  4.21999  3.58437  3.56953  3.11783  2.77928  2.42811  4.96167  3.75582    698 i - - -
          2.68618  4.42225  2.77519  2.73123  3.46354  2.40513  3.72494  3.29354  2.67741  2.69355  4.24690  2.90347  2.73739  3.18146  2.89801  2.37887  2.77519  2.98518  4.58477  3.61503
          0.01332  4.72086  5.44321  0.61958  0.77255  0.48576  0.95510
    678   2.61853  4.98809  3.16219  2.25266  4.23088  3.59922  3.80179  3.30906  2.59681  2.78035  4.05755  2.70051  3.98928  2.31647  2.76321  2.61638  2.62498  2.24991  5.48741  4.14877    699 v - - -
          2.68618  4.42225  2.77519  2.73123  3.46354  2.40513  3.72494  3.29354  2.67741  2.69355  4.24690  2.90347  2.73739  3.18146  2.89801  2.37887  2.77519  2.98518  4.58477  3.61503
          0.01332  4.72086  5.44321  0.61958  0.77255  0.48576  0.95510
    679   4.02565  5.24371  5.86015  5.28443  3.39900  5.39215  5.67723  2.57861  5.13330  0.50690  2.26637  5.52479  5.40194  5.01891  5.10252  4.79000  4.22792  2.48553  5.66078  4.72219    700 L - - -
          2.68618  4.42225  2.77519  2.73123  3.46354  2.40513  3.72494  3.29354  2.67741  2.69355  4.24690  2.90347  2.73739  3.18146  2.89801  2.37887  2.77519  2.98518  4.58477  3.61503
          0.01332  4.72086  5.44321  0.61958  0.77255  0.48576  0.95510
    680   2.83105  5.34363  2.43829  1.54762  4.68249  3.55697  3.77684  3.57082  1.93857  3.64503  4.38948  2.57861  3.97405  2.60892  3.02396  2.78722  3.06551  3.73162  5.77554  4.35976    701 e - - -
          2.68618  4.42225  2.77519  2.73123  3.46354  2.40513  3.72494  3.29354  2.67741  2.69355  4.24690  2.90347  2.73739  3.18146  2.89801  2.37887  2.77519  2.98518  4.58477  3.61503
          0.01332  4.72086  5.44321  0.61958  0.77255  0.48576  0.95510
    681   2.13547  3.89597  3.23524  2.45891  4.12910  3.62087  3.84327  3.53166  2.21852  2.57342  3.98789  3.18534  4.01648  3.01233  3.10809  1.73396  3.01177  3.22701  5.42688  4.11144    702 s - - -
          2.68618  4.42225  2.77519  2.73123  3.46354  2.40513  3.72494  3.29354  2.67741  2.69355  4.24690  2.90347  2.73739  3.18146  2.89801  2.37887  2.77519  2.98518  4.58477  3.61503
          0.01332  4.72086  5.44321  0.61958  0.77255  0.48576  0.95510
    682   3.25056  5.86132  1.64116  0.96711  5.16517  3.61696  4.08039  4.69044  3.01230  4.15178  4.96270  3.06738  4.19553  3.22530  2.89680  3.14123  3.52099  4.24100  6.28717  4.79217    703 e - - -
          2.68618  4.42225  2.77519  2.73123  3.46354  2.40513  3.72494  3.29354  2.67741  2.69355  4.24690  2.90347  2.73739  3.18146  2.89801  2.37887  2.77519  2.98518  4.58477  3.61503
          0.01332  4.72086  5.44321  0.61958  0.77255  0.48576  0.95510
    683   3.37833  5.62445  3.69373  3.04801  5.12875  3.99344  3.93635  4.47882  0.91795  3.86313  4.70094  2.18536  4.35697  3.05469  1.96423  3.34172  3.54271  4.11949  5.87093  4.68159    704 k - - -
          2.68618  4.42225  2.77519  2.73123  3.46354  2.40513  3.72494  3.29354  2.67741  2.69355  4.24690  2.90347  2.73739  3.18146  2.89801  2.37887  2.77519  2.98518  4.58477  3.61503
          0.01332  4.72086  5.44321  0.61958  0.77255  0.48576  0.95510
    684   2.86798  5.27971  3.13576  2.57911  4.61910  3.62713  3.08565  4.07005  2.25482  3.56504  4.33350  3.10835  4.01883  1.44372  2.65744  2.30732  2.76412  3.67015  5.70133  4.33924    705 q - - -
          2.68618  4.42225  2.77519  2.73123  3.46354  2.40513  3.72494  3.29354  2.67741  2.69355  4.24690  2.90347  2.73739  3.18146  2.89801  2.37887  2.77519  2.98518  4.58477  3.61503
          0.01332  4.72086  5.44321  0.61958  0.77255  0.48576  0.95510
    685   2.68330  5.38698  1.85143  1.81625  4.71880  3.17250  3.81625  4.20667  2.59626  3.25388  4.44101  2.44620  4.00006  2.92480  3.10340  2.21972  3.11409  3.77244  5.82630  4.40321    706 e - - -
          2.68618  4.42225  2.77519  2.73123  3.46354  2.40513  3.72494  3.29354  2.67741  2.69355  4.24690  2.90347  2.73739  3.18146  2.89801  2.37887  2.77519  2.98518  4.58477  3.61503
          0.01332  4.72086  5.44321  0.61958  0.77255  0.48576  0.95510
    686   2.79230  4.19938  4.55516  3.95322  2.57510  3.93931  4.25901  1.85637  3.77946  1.57160  3.30529  4.03259  4.30341  3.94738  3.21840  2.71833  3.02433  2.27443  4.81292  3.10865    707 l - - -
          2.68618  4.42225  2.77519  2.73123  3.46354  2.40513  3.72494  3.29354  2.67741  2.69355  4.24690  2.90347  2.73739  3.18146  2.89801  2.37887  2.77519  2.98518  4.58477  3.61503
          0.01332  4.72086  5.44321  0.61958  0.77255  0.48576  0.95510
    687   2.54546  4.31465  4.21051  3.62986  3.43678  3.92383  4.23031  2.33807  3.52447  2.18625  2.98495  2.46747  4.29244  3.76089  3.73508  3.20756  2.49061  1.55023  4.95523  3.75820    708 v - - -
          2.68618  4.42225  2.77519  2.73123  3.46354  2.40513  3.72494  3.29354  2.67741  2.69355  4.24690  2.90347  2.73739  3.18146  2.89801  2.37887  2.77519  2.98518  4.58477  3.61503
          0.01332  4.72086  5.44321  0.61958  0.77255  0.48576  0.95510
    688   2.12596  4.90950  2.86200  2.67332  4.16384  3.60811  3.84900  3.57058  2.66765  2.36104  4.01727  3.17979  4.01296  3.01397  2.89044  1.79142  2.48326  3.25723  5.45483  4.13445    709 s - - -
          2.68618  4.42225  2.77519  2.73123  3.46354  2.40513  3.72494  3.29354  2.67741  2.69355  4.24690  2.90347  2.73739  3.18146  2.89801  2.37887  2.77519  2.98518  4.58477  3.61503
          0.01332  4.72086  5.44321  0.61958  0.77255  0.48576  0.95510
    689   2.69787  5.45818  2.30584  1.00156  4.76512  3.59389  3.93761  3.28873  2.78291  3.75086  4.54662  3.07130  4.08778  3.06959  3.30131  2.95777  3.25897  3.80742  5.93269  4.50889    710 e - - -
          2.68618  4.42225  2.77519  2.73123  3.46354  2.40513  3.72494  3.29354  2.67741  2.69355  4.24690  2.90347  2.73739  3.18146  2.89801  2.37887  2.77519  2.98518  4.58477  3.61503
          0.01332  4.72086  5.44321  0.61958  0.77255  0.48576  0.95510
    690   3.24784  5.48217  3.64903  2.98183  4.92356  3.92694  3.90713  4.28838  0.88336  3.73161  4.56103  2.99006  4.28862  3.02855  2.03708  3.23059  3.42797  3.13535  5.79091  4.57224    711 k - - -
          2.68618  4.42225  2.77519  2.73123  3.46354  2.40513  3.72494  3.29354  2.67741  2.69355  4.24690  2.90347  2.73739  3.18146  2.89801  2.37887  2.77519  2.98518  4.58477  3.61503
          0.01332  4.72086  5.44321  0.61958  0.77255  0.48576  0.95510
    691   2.95619  4.39224  4.50781  3.92064  3.32668  4.08314  4.36747  2.47818  3.76876  0.96374  2.79858  3.26465  4.42803  3.96900  3.91133  3.38122  3.18605  2.55484  4.95019  3.19929    712 l - - -
          2.68618  4.42225  2.77519  2.73123  3.46354  2.40513  3.72494  3.29354  2.67741  2.69355  4.24690  2.90347  2.73739  3.18146  2.89801  2.37887  2.77519  2.98518  4.58477  3.61503
          0.01332  4.72086  5.44321  0.61958  0.77255  0.48576  0.95510
    692   3.20306  5.81612  1.37628  1.34103  5.12172  3.60221  4.05023  4.64506  2.63365  4.10739  4.90703  3.05160  4.16888  3.19025  3.55170  2.33295  3.47076  4.19283  6.24667  4.75135    713 e - - -
          2.68618  4.42225  2.77519  2.73123  3.46354  2.40513  3.72494  3.29354  2.67741  2.69355  4.24690  2.90347  2.73739  3.18146  2.89801  2.37887  2.77519  2.98518  4.58477  3.61503
          0.01332  4.72086  5.44321  0.61958  0.77255  0.48576  0.95510
    693   2.94021  4.36650  4.52126  3.94350  3.27174  4.06549  4.31742  2.02229  3.78049  1.13080  3.37738  3.27217  4.41917  3.98123  3.90918  3.36829  3.17188  2.51953  4.86829  2.65294    714 l - - -
          2.68618  4.42225  2.77519  2.73123  3.46354  2.40513  3.72494  3.29354  2.67741  2.69355  4.24690  2.90347  2.73739  3.18146  2.89801  2.37887  2.77519  2.98518  4.58477  3.61503
          0.01332  4.72086  5.44321  0.61958  0.77255  0.48576  0.95510
    694   2.77830  5.01067  3.16043  2.24522  4.25957  3.60101  3.53976  3.31473  2.43452  2.66964  3.12965  3.12336  3.99064  1.73875  2.80984  2.80338  3.00884  3.34872  5.50395  3.58153    715 q - - -
          2.68618  4.42225  2.77519  2.73123  3.46354  2.40513  3.72494  3.29354  2.67741  2.69355  4.24690  2.90347  2.73739  3.18146  2.89801  2.37887  2.77519  2.98518  4.58477  3.61503
          0.01332  4.72086  5.44321  0.61958  0.77255  0.48576  0.95510
    695   3.65085  6.01332  0.43450  2.78465  5.62727  2.70845  4.56719  5.28263  3.77646  4.75857  5.69287  3.36366  4.48107  3.78387  4.43386  3.55076  4.02466  4.76680  6.73424  5.32069    716 D - - -
          2.68618  4.42225  2.77519  2.73123  3.46354  2.40513  3.72494  3.29354  2.67741  2.69355  4.24690  2.90347  2.73739  3.18146  2.89801  2.37887  2.77519  2.98518  4.58477  3.61503
          0.01332  4.72086  5.44321  0.61958  0.77255  0.48576  0.95510
    696   2.79561  5.29095  2.78724  2.30391  4.63439  3.55963  3.74598  4.11423  1.49827  3.13395  4.33402  2.54440  3.95615  2.44494  2.74536  2.58759  3.02586  3.68114  5.72051  4.31739    717 k - - -
          2.68618  4.42225  2.77519  2.73123  3.46354  2.40513  3.72494  3.29354  2.67741  2.69355  4.24690  2.90347  2.73739  3.18146  2.89801  2.37887  2.77519  2.98518  4.58477  3.61503
          0.01332  4.72086  5.44321  0.61958  0.77255  0.48576  0.95510
    697   2.78585  3.48778  4.56938  3.96623  3.28548  3.93632  4.26082  1.52692  3.29140  1.89541  3.03372  3.49159  4.30117  3.95491  3.86153  3.23981  3.01810  2.11795  4.81191  2.92029    718 i - - -
          2.68618  4.42225  2.77519  2.73123  3.46354  2.40513  3.72494  3.29354  2.67741  2.69355  4.24690  2.90347  2.73739  3.18146  2.89801  2.37887  2.77519  2.98518  4.58477  3.61503
          0.01332  4.72086  5.44321  0.61958  0.77255  0.48576  0.95510
    698   2.65560  5.58809  2.13107  1.10369  4.91017  3.58446  3.93537  4.41127  2.43259  3.88646  4.65998  3.04307  4.08804  3.05916  3.31275  2.59867  3.28927  3.97100  6.02567  4.57328    719 e - - -
          2.68618  4.42225  2.77519  2.73123  3.46354  2.40513  3.72494  3.29354  2.67741  2.69355  4.24690  2.90347  2.73739  3.18146  2.89801  2.37887  2.77519  2.98518  4.58477  3.61503
          0.01332  4.72086  5.44321  0.61958  0.77255  0.48576  0.95510
    699   2.77677  5.24943  3.03593  1.67523  4.58070  3.55355  3.74096  4.05521  2.19012  3.54759  3.68504  2.45263  3.94715  2.66225  2.74137  2.26995  3.00755  3.16974  5.68929  4.28944    720 e - - -
          2.68618  4.42225  2.77519  2.73123  3.46354  2.40513  3.72494  3.29354  2.67741  2.69355  4.24690  2.90347  2.73739  3.18146  2.89801  2.37887  2.77519  2.98518  4.58477  3.61503
          0.01332  4.72086  5.44321  0.61958  0.77255  0.48576  0.95510
    700   2.91493  4.38149  4.37384  3.78542  3.39713  4.02276  4.32113  2.46824  3.06699  1.03582  2.64622  4.00009  4.37735  3.86465  3.78838  2.97749  3.14606  2.54130  4.98611  3.80925    721 l - - -
          2.68618  4.42225  2.77519  2.73123  3.46354  2.40513  3.72494  3.29354  2.67741  2.69355  4.24690  2.90347  2.73739  3.18146  2.89801  2.37887  2.77519  2.98518  4.58477  3.61503
          0.01332  4.72086  5.44321  0.61958  0.77255  0.48576  0.95510
    701   2.57513  5.36755  3.07564  1.36271  4.72563  3.62810  3.79815  4.18824  1.96498  3.65639  4.41674  3.09823  4.03212  2.38343  2.63715  2.86464  3.12847  3.76773  5.77129  4.39675    722 e - - -
          2.68618  4.42225  2.77519  2.73123  3.46354  2.40513  3.72494  3.29354  2.67741  2.69355  4.24690  2.90347  2.73739  3.18146  2.89801  2.37887  2.77519  2.98518  4.58477  3.61503
          0.01332  4.72086  5.44321  0.61958  0.77255  0.48576  0.95510
    702   2.65472  5.32365  2.53633  2.15305  4.66467  3.03338  3.76110  4.15214  1.97434  3.62715  4.36777  2.37006  3.96010  2.60818  3.00770  2.03321  3.04272  3.71258  5.75660  4.34075    723 k - - -
          2.68618  4.42225  2.77519  2.73123  3.46354  2.40513  3.72494  3.29354  2.67741  2.69355  4.24690  2.90347  2.73739  3.18146  2.89801  2.37887  2.77519  2.98518  4.58477  3.61503
          0.01332  4.72086  5.44321  0.61958  0.77255  0.48576  0.95510
    703   2.77847  4.89039  3.23856  2.67794  4.10672  3.62913  3.83564  2.65414  2.05878  2.75881  3.96824  2.90497  4.01700  2.31240  2.80042  2.66509  2.79049  2.37624  5.40792  4.09462    724 k - - -
          2.68618  4.42225  2.77519  2.73123  3.46354  2.40513  3.72494  3.29354  2.67741  2.69355  4.24690  2.90347  2.73739  3.18146  2.89801  2.37887  2.77519  2.98518  4.58477  3.61503
          0.01332  4.72086  5.44321  0.61958  0.77255  0.48576  0.95510
    704   3.12038  3.25124  5.05809  4.48562  3.63049  4.40487  4.81588  1.36410  4.32415  1.72778  3.55586  4.54376  4.73447  4.49278  4.39058  3.73960  2.54413  1.55589  5.30089  4.11684    725 i - - -
          2.68618  4.42225  2.77519  2.73123  3.46354  2.40513  3.72494  3.29354  2.67741  2.69355  4.24690  2.90347  2.73739  3.18146  2.89801  2.37887  2.77519  2.98518  4.58477  3.61503
          0.01332  4.72086  5.44321  0.61958  0.77255  0.48576  0.95510
    705   2.62480  5.19031  2.83856  2.35832  4.49900  3.56093  3.75184  3.95916  1.56519  3.08429  3.12500  3.04436  3.95384  2.61578  2.98330  2.50082  2.66773  3.56131  5.64493  4.25838    726 k - - -
          2.68618  4.42225  2.77519  2.73123  3.46354  2.40513  3.72494  3.29354  2.67741  2.69355  4.24690  2.90347  2.73739  3.18146  2.89801  2.37887  2.77519  2.98518  4.58477  3.61503
          0.01332  4.72086  5.44321  0.61958  0.77255  0.48576  0.95510
    706   2.60353  5.25908  3.02754  2.36037  4.59507  2.92604  3.34473  4.07411  2.05922  3.56011  4.30238  2.23354  3.94142  2.40584  2.77365  2.38517  2.81091  3.12336  5.69689  4.29227    727 k - - -
          2.68618  4.42225  2.77519  2.73123  3.46354  2.40513  3.72494  3.29354  2.67741  2.69355  4.24690  2.90347  2.73739  3.18146  2.89801  2.37887  2.77519  2.98518  4.58477  3.61503
          0.01332  4.72086  5.44321  0.61958  0.77255  0.48576  0.95510
    707   2.27675  4.57259  3.56924  3.00439  3.72424  3.73561  3.98021  3.08268  2.33139  1.59393  2.95243  2.94615  4.11918  3.27315  3.31090  2.97692  2.71365  2.84916  5.14789  3.90306    728 l - - -
          2.68618  4.42225  2.77519  2.73123  3.46354  2.40513  3.72494  3.29354  2.67741  2.69355  4.24690  2.90347  2.73739  3.18146  2.89801  2.37887  2.77519  2.98518  4.58477  3.61503
          0.01332  4.72086  5.44321  0.61958  0.77255  0.48576  0.95510
    708   2.57549  5.29038  3.04866  2.31306  4.63656  3.56842  3.74640  4.11325  1.98453  3.58976  4.33370  2.14766  3.96183  2.42585  2.15845  2.59211  2.81137  3.68226  5.71650  4.31902    729 k - - -
          2.68618  4.42225  2.77519  2.73123  3.46354  2.40513  3.72494  3.29354  2.67741  2.69355  4.24690  2.90347  2.73739  3.18146  2.89801  2.37887  2.77519  2.98518  4.58477  3.61503
          0.01332  4.72086  5.44321  0.61958  0.77255  0.48576  0.95510
    709   2.84006  5.30804  3.07535  2.33208  4.65544  3.59585  3.29577  3.57599  1.59819  3.60109  4.35381  2.39971  3.99057  1.99250  2.89407  2.80538  3.06645  3.70135  5.72612  4.34176    730 k - - -
          2.68618  4.42225  2.77519  2.73123  3.46354  2.40513  3.72494  3.29354  2.67741  2.69355  4.24690  2.90347  2.73739  3.18146  2.89801  2.37887  2.77519  2.98518  4.58477  3.61503
          0.01332  4.72086  5.44321  0.61958  0.77255  0.48576  0.95510
    710   2.56409  5.29984  2.72550  2.04177  4.64425  3.55790  3.74830  4.12611  1.65790  3.60155  4.34285  3.02590  3.95683  2.14259  2.74149  2.76018  2.81571  3.69058  5.72912  4.32329    731 k - - -
          2.68618  4.42225  2.77519  2.73123  3.46354  2.40513  3.72494  3.29354  2.67741  2.69355  4.24690  2.90347  2.73739  3.18146  2.89801  2.37887  2.77519  2.98518  4.58477  3.61503
          0.16103  4.72086  1.96736  0.61958  0.77255  0.48576  0.95510
    711   2.78274  4.25288  4.23957  3.65310  3.34270  3.89485  4.19880  2.04295  2.92898  1.89251  2.97539  3.86920  4.25741  3.11259  3.70507  3.18320  3.01476  1.60463  4.88197  3.69334    732 v - - -
          2.68618  4.42225  2.77519  2.73123  3.46354  2.40513  3.72494  3.29354  2.67741  2.69355  4.24690  2.90347  2.73739  3.18146  2.89801  2.37887  2.77519  2.98518  4.58477  3.61503
          0.01543  4.57526  5.29760  0.61958  0.77255  0.73964  0.64872
    712   2.33442  5.10296  3.02659  2.47142  4.40050  3.07562  3.71158  3.38100  1.99080  3.38851  4.15962  2.60294  3.91049  2.19151  2.94712  2.57181  2.74587  3.13727  5.56831  4.19088    733 k - - -
          2.68618  4.42225  2.77519  2.73123  3.46354  2.40513  3.72494  3.29354  2.67741  2.69355  4.24690  2.90347  2.73739  3.18146  2.89801  2.37887  2.77519  2.98518  4.58477  3.61503
          0.08518  4.57526  2.64015  0.61958  0.77255  0.63287  0.75729
    713   2.70985  4.35377  3.72413  3.15293  3.22593  3.72335  3.98954  2.55294  2.29799  2.11177  2.90196  3.13266  4.10005  3.37781  3.40886  2.63593  2.50419  2.25251  4.94633  3.72597    734 l - - -
          2.68618  4.42225  2.77519  2.73123  3.46354  2.40513  3.72494  3.29354  2.67741  2.69355  4.24690  2.90347  2.73739  3.18146  2.89801  2.37887  2.77519  2.98518  4.58477  3.61503
          0.01589  4.54609  5.26843  0.61958  0.77255  0.77995  0.61328
    714   3.11248  4.56408  4.49099  3.91604  3.37740  4.24473  4.53943  2.29666  3.76583  1.02084  3.24992  4.18493  4.55465  2.69788  3.96219  3.54641  3.34118  2.02586  5.15924  4.01564    735 l - - -
          2.68618  4.42225  2.77519  2.73123  3.46354  2.40513  3.72494  3.29354  2.67741  2.69355  4.24690  2.90347  2.73739  3.18146  2.89801  2.37887  2.77519  2.98518  4.58477  3.61503
          0.01589  4.54609  5.26843  0.61958  0.77255  0.77995  0.61328
    715   2.46973  5.19176  2.99812  1.92509  4.52298  3.50869  3.31002  3.99177  1.97687  3.03776  4.23813  2.98386  3.90129  2.24965  2.74680  2.70488  2.74704  3.57538  5.62814  4.23674    736 e - - -
          2.68618  4.42225  2.77519  2.73123  3.46354  2.40513  3.72494  3.29354  2.67741  2.69355  4.24690  2.90347  2.73739  3.18146  2.89801  2.37887  2.77519  2.98518  4.58477  3.61503
          0.01589  4.54609  5.26843  0.61958  0.77255  0.77995  0.61328
    716   2.72404  5.19647  2.76358  2.13192  4.52946  3.49845  3.68464  4.00342  1.78017  3.49438  3.80629  2.97175  3.89242  2.78644  2.39769  2.35865  2.56437  3.58089  5.63448  4.23596    737 k - - -
          2.68618  4.42225  2.77519  2.73123  3.46354  2.40513  3.72494  3.29354  2.67741  2.69355  4.24690  2.90347  2.73739  3.18146  2.89801  2.37887  2.77519  2.98518  4.58477  3.61503
          0.01589  4.54609  5.26843  0.61958  0.77255  0.77995  0.61328
    717   2.47791  5.21176  2.97528  1.60326  4.54112  3.51729  3.70895  4.00699  2.16402  3.14078  4.26208  2.36066  3.91920  2.81602  2.67826  2.73209  2.99231  3.59495  5.64792  4.25894    738 e - - -
          2.68618  4.42225  2.77519  2.73123  3.46354  2.40513  3.72494  3.29354  2.67741  2.69355  4.24690  2.90347  2.73739  3.18146  2.89801  2.37887  2.77519  2.98518  4.58477  3.61503
          0.01589  4.54609  5.26843  0.61958  0.77255  0.77995  0.61328
    718   2.71299  5.02678  2.70456  2.08702  4.29899  3.51961  3.71690  3.19577  2.18835  2.36738  4.08761  3.02356  3.91145  2.63290  2.96429  2.54692  2.67875  3.07701  5.50562  4.14376    739 e - - -
          2.68618  4.42225  2.77519  2.73123  3.46354  2.40513  3.72494  3.29354  2.67741  2.69355  4.24690  2.90347  2.73739  3.18146  2.89801  2.37887  2.77519  2.98518  4.58477  3.61503
          0.01589  4.54609  5.26843  0.61958  0.77255  0.77995  0.61328
    719   2.54467  5.09633  3.01440  1.90693  4.39231  3.50721  3.35752  3.39206  2.02988  3.09436  4.15043  2.72128  3.89955  2.81523  2.93751  2.48114  2.74131  3.46036  5.55923  3.43543    740 e - - -
          2.68618  4.42225  2.77519  2.73123  3.46354  2.40513  3.72494  3.29354  2.67741  2.69355  4.24690  2.90347  2.73739  3.18146  2.89801  2.37887  2.77519  2.98518  4.58477  3.61503
          0.01589  4.54609  5.26843  0.61958  0.77255  0.77995  0.61328
    720   2.36178  5.23599  2.57496  2.03223  4.57617  3.48843  3.10086  4.06059  2.43011  3.53889  4.27917  2.33645  3.44300  2.30959  2.69396  2.69206  2.96310  3.62424  5.67019  4.25893    741 e - - -
          2.68618  4.42225  2.77519  2.73123  3.46354  2.40513  3.72494  3.29354  2.67741  2.69355  4.24690  2.90347  2.73739  3.18146  2.89801  2.37887  2.77519  2.98518  4.58477  3.61503
          0.01589  4.54609  5.26843  0.61958  0.77255  0.77995  0.61328
    721   2.71433  4.89586  3.12726  2.56821  4.12952  3.54920  3.33324  3.20552  2.08731  2.57445  3.96810  3.08488  3.23750  2.68978  2.78148  2.57394  2.49301  3.22522  5.40089  3.04516    742 k - - -
          2.68618  4.42225  2.77519  2.73123  3.46354  2.40513  3.72494  3.29354  2.67741  2.69355  4.24690  2.90347  2.73739  3.18146  2.89801  2.37887  2.77519  2.98518  4.58477  3.61503
          0.01589  4.54609  5.26843  0.61958  0.77255  0.77995  0.61328
    722   2.71069  4.38069  3.67497  2.84287  3.25102  3.71209  3.97316  2.12627  2.46946  2.40981  3.00794  3.48572  4.08959  2.77899  3.37784  2.76335  2.94241  2.10156  4.96969  3.74474    743 v - - -
          2.68618  4.42225  2.77519  2.73123  3.46354  2.40513  3.72494  3.29354  2.67741  2.69355  4.24690  2.90347  2.73739  3.18146  2.89801  2.37887  2.77519  2.98518  4.58477  3.61503
          0.01589  4.54609  5.26843  0.61958  0.77255  0.77995  0.61328
    723   2.57796  5.21896  3.00464  2.30939  4.55966  3.52300  3.70071  4.02658  1.78391  3.51395  4.26806  2.17446  3.91866  2.80475  2.37021  2.52852  2.75674  3.60881  5.64825  4.26212    744 k - - -
          2.68618  4.42225  2.77519  2.73123  3.46354  2.40513  3.72494  3.29354  2.67741  2.69355  4.24690  2.90347  2.73739  3.18146  2.89801  2.37887  2.77519  2.98518  4.58477  3.61503
          0.01589  4.54609  5.26843  0.61958  0.77255  0.77995  0.61328
    724   2.71188  5.15190  2.75175  2.09801  4.46847  3.00965  3.68705  3.43398  2.43388  3.44492  4.20022  2.76250  3.88951  2.28132  2.61466  2.47220  2.73534  3.07582  5.60199  3.48785    745 e - - -
          2.68618  4.42225  2.77519  2.73123  3.46354  2.40513  3.72494  3.29354  2.67741  2.69355  4.24690  2.90347  2.73739  3.18146  2.89801  2.37887  2.77519  2.98518  4.58477  3.61503
          0.01589  4.54609  5.26843  0.61958  0.77255  0.77995  0.61328
    725   2.71259  4.99775  2.63484  2.31499  4.26057  3.07409  3.72418  2.67328  2.32408  2.52633  4.06119  2.79567  3.39170  2.67574  2.97671  2.72430  2.94393  3.34340  5.48293  3.33648    746 e - - -
          2.68618  4.42225  2.77519  2.73123  3.46354  2.40513  3.72494  3.29354  2.67741  2.69355  4.24690  2.90347  2.73739  3.18146  2.89801  2.37887  2.77519  2.98518  4.58477  3.61503
          0.01589  4.54609  5.26843  0.61958  0.77255  0.77995  0.61328
    726   2.72325  5.18759  2.97817  1.69389  4.51602  3.14580  3.68690  3.98805  2.29600  3.14588  4.23379  2.70098  3.00133  2.60636  2.60268  2.69362  2.95403  3.33270  5.62864  4.23127    747 e - - -
          2.68634  4.42278  2.77572  2.73080  3.46362  2.40554  3.72357  3.29232  2.67690  2.69408  4.24684  2.90279  2.73792  3.18124  2.89854  2.37914  2.77453  2.98509  4.58530  3.61556
          1.01167  0.90525  1.46124  1.54857  0.23896  0.77995  0.61328
    727   2.46551  5.07644  2.92702  2.08408  4.39009  3.44003  3.62859  3.84670  2.03842  3.02661  4.12976  2.58231  2.90386  2.74019  2.64559  2.64608  2.89615  3.45091  5.52479  4.14484    755 k - - -
          2.68618  4.42225  2.77519  2.73123  3.46354  2.40513  3.72494  3.29354  2.67741  2.69355  4.24690  2.90347  2.73739  3.18146  2.89801  2.37887  2.77519  2.98518  4.58477  3.61503
          0.02059  4.28887  5.01122  0.61958  0.77255  0.76259  0.62821
    728   2.46575  5.15212  2.61417  2.10002  4.48085  3.02142  3.07268  3.95542  2.38926  3.45013  4.19772  2.92954  3.38495  2.59821  2.29402  2.65028  2.91233  3.14079  5.59427  4.19324    756 e - - -
          2.68618  4.42225  2.77519  2.73123  3.46354  2.40513  3.72494  3.29354  2.67741  2.69355  4.24690  2.90347  2.73739  3.18146  2.89801  2.37887  2.77519  2.98518  4.58477  3.61503
          0.01797  4.42393  5.14628  0.61958  0.77255  0.92271  0.50657
    729   2.55575  4.71772  3.18093  2.36449  3.26041  3.54118  3.75674  2.79899  2.38726  2.95802  3.33432  2.93541  3.92845  2.49226  3.04701  2.30875  2.90321  2.73178  5.24937  3.94922    757 s - - -
          2.68618  4.42225  2.77519  2.73123  3.46354  2.40513  3.72494  3.29354  2.67741  2.69355  4.24690  2.90347  2.73739  3.18146  2.89801  2.37887  2.77519  2.98518  4.58477  3.61503
          0.01797  4.42393  5.14628  0.61958  0.77255  0.81560  0.58406
    730   2.43681  5.20136  2.64709  2.08433  4.54207  3.46399  3.65768  4.02556  2.15136  3.50436  4.24401  2.61617  3.45936  2.41068  2.61510  2.31400  2.93051  3.58983  5.63567  4.22619    758 e - - -
          2.68618  4.42225  2.77519  2.73123  3.46354  2.40513  3.72494  3.29354  2.67741  2.69355  4.24690  2.90347  2.73739  3.18146  2.89801  2.37887  2.77519  2.98518  4.58477  3.61503
          0.01721  4.46688  5.18922  0.61958  0.77255  0.87674  0.53809
    731   2.42978  5.04364  3.00133  2.31112  3.85343  3.48750  3.68300  3.77589  2.33229  2.92859  4.10108  2.70343  3.53919  2.30786  2.92506  2.07645  2.78164  3.40242  5.51369  4.14196    759 s - - -
          2.68618  4.42225  2.77519  2.73123  3.46354  2.40513  3.72494  3.29354  2.67741  2.69355  4.24690  2.90347  2.73739  3.18146  2.89801  2.37887  2.77519  2.98518  4.58477  3.61503
          0.01721  4.46688  5.18922  0.61958  0.77255  0.87674  0.53809
    732   2.68939  3.89781  2.99930  2.30258  4.34951  3.27972  3.16388  3.79841  2.08868  3.33957  3.42230  2.48720  3.87805  2.47785  2.63634  2.56592  2.92032  3.41961  4.12518  4.14915    760 k - - -
          2.68618  4.42225  2.77519  2.73123  3.46354  2.40513  3.72494  3.29354  2.67741  2.69355  4.24690  2.90347  2.73739  3.18146  2.89801  2.37887  2.77519  2.98518  4.58477  3.61503
          0.01721  4.46688  5.18922  0.61958  0.77255  0.87674  0.53809
    733   2.43241  4.99381  3.02782  2.21020  3.61873  3.49798  3.69555  3.69859  2.24393  2.64317  4.05588  3.00421  3.09970  2.25291  2.94067  2.47832  2.92153  3.34331  5.47441  4.11543    761 e - - -
          2.68618  4.42225  2.77519  2.73123  3.46354  2.40513  3.72494  3.29354  2.67741  2.69355  4.24690  2.90347  2.73739  3.18146  2.89801  2.37887  2.77519  2.98518  4.58477  3.61503
          0.01721  4.46688  5.18922  0.61958  0.77255  0.36152  1.19276
    734   3.24271  5.55926  3.52397  2.53050  5.02650  3.89302  3.88052  4.40218  1.12737  3.80118  4.61705  2.69977  4.26105  2.99378  1.62752  3.20252  3.42092  4.02518  5.83135  4.59880    762 k - - -
          2.68618  4.42225  2.77519  2.73123  3.46354  2.40513  3.72494  3.29354  2.67741  2.69355  4.24690  2.90347  2.73739  3.18146  2.89801  2.37887  2.77519  2.98518  4.58477  3.61503
          0.01373  4.69052  5.41286  0.61958  0.77255  0.54757  0.86359
    735   2.59376  5.25366  2.75712  2.24557  4.59178  2.77319  3.72358  4.07275  2.05603  3.20363  4.29630  2.53768  3.36503  2.82231  2.32082  2.54765  2.99108  3.27590  5.69043  4.28385    763 k - - -
          2.68618  4.42225  2.77519  2.73123  3.46354  2.40513  3.72494  3.29354  2.67741  2.69355  4.24690  2.90347  2.73739  3.18146  2.89801  2.37887  2.77519  2.98518  4.58477  3.61503
          0.01373  4.69052  5.41286  0.61958  0.77255  0.44897  1.01690
    736   2.65946  5.12366  3.08771  2.53095  4.40917  3.57075  3.76517  3.55641  2.38666  2.96825  4.18077  2.29553  2.97603  2.48933  2.69043  2.35684  2.52503  2.94556  5.59383  4.22250    764 n - - -
          2.68618  4.42225  2.77519  2.73123  3.46354  2.40513  3.72494  3.29354  2.67741  2.69355  4.24690  2.90347  2.73739  3.18146  2.89801  2.37887  2.77519  2.98518  4.58477  3.61503
          0.01332  4.72086  5.44321  0.61958  0.77255  0.48576  0.95510
    737   2.43191  5.25348  2.82095  1.82424  4.58642  3.54795  3.73754  3.53523  2.30519  3.55353  4.29750  2.83304  3.94207  2.15637  2.96833  2.39122  2.80686  3.63761  5.69334  3.68336    765 e - - -
          2.68618  4.42225  2.77519  2.73123  3.46354  2.40513  3.72494  3.29354  2.67741  2.69355  4.24690  2.90347  2.73739  3.18146  2.89801  2.37887  2.77519  2.98518  4.58477  3.61503
          0.01332  4.72086  5.44321  0.61958  0.77255  0.48576  0.95510
    738   2.61099  5.19948  2.90786  2.29827  3.74452  3.55616  3.74698  3.53981  2.13549  3.49088  4.24879  2.51544  2.94329  2.47199  2.98239  2.50838  2.58169  2.90072  5.65201  4.26143    766 k - - -
          2.68618  4.42225  2.77519  2.73123  3.46354  2.40513  3.72494  3.29354  2.67741  2.69355  4.24690  2.90347  2.73739  3.18146  2.89801  2.37887  2.77519  2.98518  4.58477  3.61503
          0.01332  4.72086  5.44321  0.61958  0.77255  0.48576  0.95510
    739   2.77129  5.02127  3.14210  2.58495  3.82924  3.59171  3.37231  3.69902  2.43957  3.28603  4.08785  2.72309  3.98231  2.21484  3.04796  2.15599  2.24126  2.67498  5.51365  3.62954    767 s - - -
          2.68618  4.42225  2.77519  2.73123  3.46354  2.40513  3.72494  3.29354  2.67741  2.69355  4.24690  2.90347  2.73739  3.18146  2.89801  2.37887  2.77519  2.98518  4.58477  3.61503
          0.01332  4.72086  5.44321  0.61958  0.77255  0.48576  0.95510
    740   2.77184  4.90910  3.21357  2.51008  2.89442  2.99850  3.82591  3.53714  2.41053  2.56833  3.98506  2.92446  4.00663  2.99097  2.35662  2.36716  2.52597  2.88291  5.42397  4.10357    768 r - - -
          2.68618  4.42225  2.77519  2.73123  3.46354  2.40513  3.72494  3.29354  2.67741  2.69355  4.24690  2.90347  2.73739  3.18146  2.89801  2.37887  2.77519  2.98518  4.58477  3.61503
          0.01332  4.72086  5.44321  0.61958  0.77255  0.48576  0.95510
    741   2.61163  5.29469  2.13552  2.12245  4.63781  3.54746  3.74254  4.12318  1.91789  3.59865  4.33693  2.65372  3.16423  2.84071  2.52708  2.74682  2.79413  3.68449  5.72735  4.31604    769 k - - -
          2.68618  4.42225  2.77519  2.73123  3.46354  2.40513  3.72494  3.29354  2.67741  2.69355  4.24690  2.90347  2.73739  3.18146  2.89801  2.37887  2.77519  2.98518  4.58477  3.61503
          0.01332  4.72086  5.44321  0.61958  0.77255  0.48576  0.95510
    742   2.60767  5.23786  2.55837  2.36121  4.56538  3.26662  3.23960  3.53975  2.31182  3.53560  4.28323  2.57299  2.35072  2.84142  2.66711  2.74048  2.81941  3.00247  5.68115  4.28103    770 k - - -
          2.68618  4.42225  2.77519  2.73123  3.46354  2.40513  3.72494  3.29354  2.67741  2.69355  4.24690  2.90347  2.73739  3.18146  2.89801  2.37887  2.77519  2.98518  4.58477  3.61503
          0.01332  4.72086  5.44321  0.61958  0.77255  0.48576  0.95510
    743   2.76989  5.21973  2.55641  2.48693  3.63194  3.55312  3.74281  4.00910  2.06060  2.66006  4.26697  2.59639  3.21601  2.43553  2.57826  2.53614  3.00104  3.25819  5.66729  4.27187    771 k - - -
          2.68618  4.42225  2.77519  2.73123  3.46354  2.40513  3.72494  3.29354  2.67741  2.69355  4.24690  2.90347  2.73739  3.18146  2.89801  2.37887  2.77519  2.98518  4.58477  3.61503
          0.01332  4.72086  5.44321  0.61958  0.77255  0.48576  0.95510
    744   2.77288  5.25167  2.59721  2.47575  4.58381  2.96555  3.73895  4.06051  1.80261  3.06529  4.29627  2.56093  3.94346  2.29685  2.96864  2.57038  2.78967  3.16518  5.69215  4.28934    772 k - - -
          2.68618  4.42225  2.77519  2.73123  3.46354  2.40513  3.72494  3.29354  2.67741  2.69355  4.24690  2.90347  2.73739  3.18146  2.89801  2.37887  2.77519  2.98518  4.58477  3.61503
          0.01332  4.72086  5.44321  0.61958  0.77255  0.48576  0.95510
    745   2.35777  5.11352  3.09347  2.25660  4.39542  3.57329  3.76805  3.30966  2.40054  2.54901  4.17160  3.07130  3.47010  2.49200  2.65429  2.10094  2.77254  3.46977  5.58585  4.21730    773 s - - -
          2.68618  4.42225  2.77519  2.73123  3.46354  2.40513  3.72494  3.29354  2.67741  2.69355  4.24690  2.90347  2.73739  3.18146  2.89801  2.37887  2.77519  2.98518  4.58477  3.61503
          0.01332  4.72086  5.44321  0.61958  0.77255  0.48576  0.95510
    746   2.59573  5.28626  2.73218  2.09502  4.62711  3.55083  3.74345  4.10943  2.01991  3.58856  4.32928  3.01956  2.20478  2.38859  2.76361  2.74939  2.80975  3.67489  5.71982  4.31203    774 k - - -
          2.68618  4.42225  2.77519  2.73123  3.46354  2.40513  3.72494  3.29354  2.67741  2.69355  4.24690  2.90347  2.73739  3.18146  2.89801  2.37887  2.77519  2.98518  4.58477  3.61503
          0.01332  4.72086  5.44321  0.61958  0.77255  0.48576  0.95510
    747   2.49996  5.11538  3.09801  2.41300  4.39780  3.57622  3.76927  3.45112  1.94734  2.84393  4.17350  2.55511  3.96755  2.70202  2.47442  2.60178  3.00540  2.57821  5.58663  4.21937    775 k - - -
          2.68618  4.42225  2.77519  2.73123  3.46354  2.40513  3.72494  3.29354  2.67741  2.69355  4.24690  2.90347  2.73739  3.18146  2.89801  2.37887  2.77519  2.98518  4.58477  3.61503
          0.01332  4.72086  5.44321  0.61958  0.77255  0.48576  0.95510
    748   2.94223  5.33884  3.23742  2.65378  4.70692  3.68801  3.80474  4.14509  1.45298  3.19782  4.39437  2.36872  4.07149  2.91359  2.03906  2.33534  3.15746  3.74683  5.73001  4.39521    776 k - - -
          2.68618  4.42225  2.77519  2.73123  3.46354  2.40513  3.72494  3.29354  2.67741  2.69355  4.24690  2.90347  2.73739  3.18146  2.89801  2.37887  2.77519  2.98518  4.58477  3.61503
          0.01332  4.72086  5.44321  0.61958  0.77255  0.48576  0.95510
    749   2.76937  5.20484  2.77700  2.49267  4.51967  2.97610  2.93916  3.48745  2.29400  2.92872  4.25357  2.76559  3.23202  2.67131  2.81006  2.23082  2.61948  3.13821  5.65604  4.26413    777 s - - -
          2.68618  4.42225  2.77519  2.73123  3.46354  2.40513  3.72494  3.29354  2.67741  2.69355  4.24690  2.90347  2.73739  3.18146  2.89801  2.37887  2.77519  2.98518  4.58477  3.61503
          0.01332  4.72086  5.44321  0.61958  0.77255  0.48576  0.95510
    750   2.51779  5.25655  2.37409  2.30098  4.59024  3.54777  3.73803  4.06848  2.47821  3.06251  4.30054  2.74445  3.09801  2.32499  2.80048  2.58147  2.20813  3.64113  5.69604  4.29161    778 t - - -
          2.68618  4.42225  2.77519  2.73123  3.46354  2.40513  3.72494  3.29354  2.67741  2.69355  4.24690  2.90347  2.73739  3.18146  2.89801  2.37887  2.77519  2.98518  4.58477  3.61503
          0.05620  4.72086  3.08479  0.61958  0.77255  0.48576  0.95510
    751   2.75610  5.22826  3.02001  2.33593  3.85689  3.53551  3.11034  3.60176  1.94995  3.52665  4.27311  2.73384  3.61045  2.34326  2.65354  2.24879  2.66803  3.61068  5.66989  4.26917    779 k - - -
          2.68618  4.42225  2.77519  2.73123  3.46354  2.40513  3.72494  3.29354  2.67741  2.69355  4.24690  2.90347  2.73739  3.18146  2.89801  2.37887  2.77519  2.98518  4.58477  3.61503
          0.01390  4.67857  5.40091  0.61958  0.77255  0.43625  1.03975
    752   2.66704  5.26634  2.82666  2.34278  4.60452  3.05369  3.73577  4.08537  2.22150  3.56848  4.30925  3.01707  2.67511  2.46999  2.47924  2.43502  2.24933  3.65337  5.70300  4.29653    780 k - - -
          2.68618  4.42225  2.77519  2.73123  3.46354  2.40513  3.72494  3.29354  2.67741  2.69355  4.24690  2.90347  2.73739  3.18146  2.89801  2.37887  2.77519  2.98518  4.58477  3.61503
          0.01332  4.72086  5.44321  0.61958  0.77255  0.48576  0.95510
    753   2.77212  5.24586  3.03490  2.08344  4.57669  3.55082  3.73846  4.05178  2.02679  3.13067  4.29058  2.80386  3.35728  2.66210  2.54453  2.12582  2.69193  3.16182  5.68664  4.28583    781 k - - -
          2.68618  4.42225  2.77519  2.73123  3.46354  2.40513  3.72494  3.29354  2.67741  2.69355  4.24690  2.90347  2.73739  3.18146  2.89801  2.37887  2.77519  2.98518  4.58477  3.61503
          0.01332  4.72086  5.44321  0.61958  0.77255  0.48576  0.95510
    754   2.77515  5.11264  3.09885  2.29036  4.39402  3.57690  3.42174  3.13452  2.53204  3.38949  3.58806  3.07575  2.98675  2.70232  2.48812  1.70321  3.00601  3.46871  5.58475  4.21822    782 s - - -
          2.68618  4.42225  2.77519  2.73123  3.46354  2.40513  3.72494  3.29354  2.67741  2.69355  4.24690  2.90347  2.73739  3.18146  2.89801  2.37887  2.77519  2.98518  4.58477  3.61503
          0.14725  4.72086  2.05558  0.61958  0.77255  0.48576  0.95510
    755   2.72699  5.03574  2.91116  2.30222  4.30662  2.55230  3.73163  2.81908  2.13644  2.85480  4.09694  2.88344  3.92637  2.66772  2.75341  2.73285  2.95811  2.79798  5.51524  4.15491    783 k - - -
          2.68618  4.42225  2.77519  2.73123  3.46354  2.40513  3.72494  3.29354  2.67741  2.69355  4.24690  2.90347  2.73739  3.18146  2.89801  2.37887  2.77519  2.98518  4.58477  3.61503
          0.01522  4.58882  5.31117  0.61958  0.77255  0.71991  0.66708
    756   2.56676  4.41673  3.64892  2.56379  3.28652  3.71590  3.97389  2.27213  3.03019  2.35879  3.52148  2.94382  4.09439  3.32627  3.37163  2.32825  2.71443  2.38516  5.00256  2.99552    784 i - - -
          2.68624  4.42231  2.77526  2.73130  3.46360  2.40519  3.72501  3.29333  2.67727  2.69340  4.24638  2.90353  2.73733  3.18153  2.89807  2.37882  2.77526  2.98525  4.58483  3.61509
          0.14391  2.04718  5.31117  0.66998  0.71686  0.65062  0.73756
    757   2.73285  4.56833  3.00008  2.68227  2.50310  3.66794  3.90530  2.94591  2.11230  2.53625  2.92670  3.33483  4.05055  3.17520  3.24950  2.68640  2.96446  2.66368  5.13381  3.12941    787 k - - -
          2.68618  4.42225  2.77519  2.73123  3.46354  2.40513  3.72494  3.29354  2.67741  2.69355  4.24690  2.90347  2.73739  3.18146  2.89801  2.37887  2.77519  2.98518  4.58477  3.61503
          0.01486  4.61217  5.33451  0.61958  0.77255  0.68436  0.70201
    758   2.73287  5.16959  2.73908  2.25905  4.48489  3.19073  3.70884  3.61901  2.12348  2.77907  4.21825  2.77540  2.90736  2.63472  2.94353  2.43611  2.68794  3.10228  5.62050  4.22825    788 k - - -
          2.68618  4.42225  2.77519  2.73123  3.46354  2.40513  3.72494  3.29354  2.67741  2.69355  4.24690  2.90347  2.73739  3.18146  2.89801  2.37887  2.77519  2.98518  4.58477  3.61503
          0.01486  4.61217  5.33451  0.61958  0.77255  0.68436  0.70201
    759   2.36097  5.13846  3.02612  2.33271  4.44212  3.52505  3.71715  3.89924  2.16510  3.42573  4.19083  2.23116  3.04132  2.82915  2.74530  2.38413  2.96617  2.92857  5.59685  3.62053    789 k - - -
          2.68618  4.42225  2.77519  2.73123  3.46354  2.40513  3.72494  3.29354  2.67741  2.69355  4.24690  2.90347  2.73739  3.18146  2.89801  2.37887  2.77519  2.98518  4.58477  3.61503
          0.01486  4.61217  5.33451  0.61958  0.77255  0.68436  0.70201
    760   2.28265  5.19452  2.40790  2.10361  4.51782  3.14722  3.70735  3.65742  2.45270  3.08038  4.24158  2.61231  3.90990  2.65981  2.94214  2.45750  2.50032  3.57353  5.64071  4.24266    790 e - - -
          2.68618  4.42225  2.77519  2.73123  3.46354  2.40513  3.72494  3.29354  2.67741  2.69355  4.24690  2.90347  2.73739  3.18146  2.89801  2.37887  2.77519  2.98518  4.58477  3.61503
          0.01486  4.61217  5.33451  0.61958  0.77255  0.68436  0.70201
    761   2.44197  4.93593  3.13163  2.37733  4.17464  3.56361  2.68590  3.11280  2.56687  2.69589  4.00644  2.66748  3.95347  2.60879  3.03085  2.31725  2.75225  3.01473  5.43808  3.71627    791 s - - -
          2.68618  4.42225  2.77519  2.73123  3.46354  2.40513  3.72494  3.29354  2.67741  2.69355  4.24690  2.90347  2.73739  3.18146  2.89801  2.37887  2.77519  2.98518  4.58477  3.61503
          0.01486  4.61217  5.33451  0.61958  0.77255  0.68436  0.70201
    762   2.51233  4.76014  3.25937  2.69922  3.44901  3.19199  3.82562  3.34716  2.17107  2.48597  3.84516  3.19251  3.01710  3.02158  2.68714  2.42827  2.96518  2.45032  5.29573  3.99996    792 k - - -
          2.68618  4.42225  2.77519  2.73123  3.46354  2.40513  3.72494  3.29354  2.67741  2.69355  4.24690  2.90347  2.73739  3.18146  2.89801  2.37887  2.77519  2.98518  4.58477  3.61503
          0.01486  4.61217  5.33451  0.61958  0.77255  0.68436  0.70201
    763   2.62141  5.17928  2.78321  2.45582  4.49831  3.51962  3.70973  3.47468  1.98712  3.47303  4.22804  2.99871  2.34447  2.54339  2.74029  2.38920  2.68940  3.55609  5.62809  4.23527    793 k - - -
          2.68618  4.42225  2.77519  2.73123  3.46354  2.40513  3.72494  3.29354  2.67741  2.69355  4.24690  2.90347  2.73739  3.18146  2.89801  2.37887  2.77519  2.98518  4.58477  3.61503
          0.01486  4.61217  5.33451  0.61958  0.77255  0.68436  0.70201
    764   2.50818  5.01379  2.45312  2.38172  4.27546  3.03414  3.74586  3.21072  2.33573  2.47565  3.70279  3.05827  3.93796  2.47726  2.99871  2.57800  2.96401  2.91292  5.49992  4.14582    794 k - - -
          2.68618  4.42225  2.77519  2.73123  3.46354  2.40513  3.72494  3.29354  2.67741  2.69355  4.24690  2.90347  2.73739  3.18146  2.89801  2.37887  2.77519  2.98518  4.58477  3.61503
          0.01486  4.61217  5.33451  0.61958  0.77255  0.68436  0.70201
    765   2.73496  5.18447  2.15563  2.45158  4.50542  3.51756  3.42761  3.97403  2.06969  3.07389  3.39670  2.55991  3.51192  2.81159  2.45370  2.70919  2.96596  3.21381  5.63138  4.23651    795 k - - -
          2.68618  4.42225  2.77519  2.73123  3.46354  2.40513  3.72494  3.29354  2.67741  2.69355  4.24690  2.90347  2.73739  3.18146  2.89801  2.37887  2.77519  2.98518  4.58477  3.61503
          0.01486  4.61217  5.33451  0.61958  0.77255  0.68436  0.70201
    766   2.75356  5.25870  2.76652  1.86316  4.59863  3.51020  3.71071  4.08308  2.21101  3.56166  4.30215  2.59299  3.28024  2.41792  2.94823  2.28342  2.51217  3.64686  5.69327  4.28177    796 e - - -
          2.68618  4.42225  2.77519  2.73123  3.46354  2.40513  3.72494  3.29354  2.67741  2.69355  4.24690  2.90347  2.73739  3.18146  2.89801  2.37887  2.77519  2.98518  4.58477  3.61503
          0.01486  4.61217  5.33451  0.61958  0.77255  0.68436  0.70201
    767   2.57123  5.19375  2.68189  2.44589  4.51817  3.21693  3.20259  3.98972  2.44873  3.14802  4.24041  2.72358  2.74140  2.62879  2.75032  2.14494  2.52871  3.57336  5.63938  4.24126    797 s - - -
          2.68618  4.42225  2.77519  2.73123  3.46354  2.40513  3.72494  3.29354  2.67741  2.69355  4.24690  2.90347  2.73739  3.18146  2.89801  2.37887  2.77519  2.98518  4.58477  3.61503
          0.14557  4.61217  2.07512  0.61958  0.77255  0.68436  0.70201
    768   2.48942  5.11218  2.98434  2.11464  4.42135  3.48495  3.67461  3.88078  1.99821  3.13137  3.73507  2.72995  3.87756  2.78475  2.68681  2.18268  2.66376  3.48356  5.56642  4.18115    798 k - - -
          2.68618  4.42225  2.77519  2.73123  3.46354  2.40513  3.72494  3.29354  2.67741  2.69355  4.24690  2.90347  2.73739  3.18146  2.89801  2.37887  2.77519  2.98518  4.58477  3.61503
          0.01692  4.48351  5.20586  0.61958  0.77255  0.85778  0.55182
    769   2.52492  5.02960  3.02030  2.46877  4.31291  3.49903  3.30899  3.75362  2.12477  2.92185  4.09304  2.41970  3.47604  2.82177  2.93263  2.50873  2.13213  3.38784  5.50651  4.14175    799 k - - -
          2.68618  4.42225  2.77519  2.73123  3.46354  2.40513  3.72494  3.29354  2.67741  2.69355  4.24690  2.90347  2.73739  3.18146  2.89801  2.37887  2.77519  2.98518  4.58477  3.61503
          0.07524  4.48351  2.79380  0.61958  0.77255  0.85778  0.55182
    770   2.68014  5.10618  2.75414  2.27235  4.41820  3.01894  3.65578  3.05743  2.31330  3.07480  4.15612  2.49721  3.85820  2.58166  2.30298  2.51948  2.91121  3.47903  5.55843  4.16950    800 e - - -
          2.68618  4.42225  2.77519  2.73123  3.46354  2.40513  3.72494  3.29354  2.67741  2.69355  4.24690  2.90347  2.73739  3.18146  2.89801  2.37887  2.77519  2.98518  4.58477  3.61503
          0.06353  4.42620  3.00396  0.61958  0.77255  0.92038  0.50811
    771   2.66699  4.23533  2.69015  2.24761  4.44892  3.11623  3.08017  3.92010  2.10025  3.42147  4.17241  2.42858  3.51775  2.74149  2.87103  2.54352  2.48376  3.50451  5.57121  4.17324    801 k - - -
          2.68618  4.42225  2.77519  2.73123  3.46354  2.40513  3.72494  3.29354  2.67741  2.69355  4.24690  2.90347  2.73739  3.18146  2.89801  2.37887  2.77519  2.98518  4.58477  3.61503
          0.06246  4.38143  3.03567  0.61958  0.77255  0.96443  0.47997
    772   2.49455  5.10619  2.91689  2.19653  4.42279  3.44353  3.20643  3.88656  2.08816  3.39665  4.15639  2.58572  2.58498  2.58575  2.85439  2.64794  2.90347  3.48193  5.55297  3.72306    802 k - - -
          2.68618  4.42225  2.77519  2.73123  3.46354  2.40513  3.72494  3.29354  2.67741  2.69355  4.24690  2.90347  2.73739  3.18146  2.89801  2.37887  2.77519  2.98518  4.58477  3.61503
          0.06908  4.33855  2.92442  0.61958  0.77255  1.00318  0.45683
    773   2.73998  4.88438  3.17472  2.59669  2.80634  3.54620  3.69771  3.54204  1.86854  3.13220  3.96506  3.08899  3.16452  2.85544  2.03421  2.78071  2.96169  3.23235  5.34687  4.04230    803 k - - -
          2.68618  4.42225  2.77519  2.73123  3.46354  2.40513  3.72494  3.29354  2.67741  2.69355  4.24690  2.90347  2.73739  3.18146  2.89801  2.37887  2.77519  2.98518  4.58477  3.61503
          0.02057  4.29004  5.01239  0.61958  0.77255  1.04343  0.43424
    774   2.64001  5.00252  2.72362  2.06939  4.29147  3.43704  3.23592  3.25801  2.06270  3.28302  3.66093  2.93080  3.82935  2.59170  2.86912  2.63303  2.73764  2.95834  5.46981  4.09652    804 k - - -
          2.68618  4.42225  2.77519  2.73123  3.46354  2.40513  3.72494  3.29354  2.67741  2.69355  4.24690  2.90347  2.73739  3.18146  2.89801  2.37887  2.77519  2.98518  4.58477  3.61503
          0.02057  4.29004  5.01239  0.61958  0.77255  1.04343  0.43424
    775   2.68629  5.16717  2.18028  2.19436  4.49353  3.41584  3.15561  3.97100  2.03490  3.13585  4.21662  2.53545  3.83310  2.74433  2.88548  2.46515  2.92074  3.54859  5.60658  4.19915    805 k - - -
          2.68683  4.42223  2.77531  2.73088  3.46469  2.40610  3.72456  3.29180  2.67528  2.69435  4.24805  2.90353  2.73789  3.18082  2.89880  2.37810  2.77447  2.98574  4.58592  3.61576
          0.81787  0.59425  5.01239  2.24622  0.11182  0.24884  1.51277
    776   2.60511  5.20429  2.75768  2.26843  4.51717  3.24120  3.12647  2.56646  1.98296  3.08086  4.25383  2.31079  3.95145  2.85787  2.98482  2.75166  3.00500  3.57756  5.65638  4.26563    821 k - - -
          2.68618  4.42225  2.77519  2.73123  3.46354  2.40513  3.72494  3.29354  2.67741  2.69355  4.24690  2.90347  2.73739  3.18146  2.89801  2.37887  2.77519  2.98518  4.58477  3.61503
          0.01332  4.72086  5.44321  0.61958  0.77255  0.48576  0.95510
    777   2.77105  3.95594  3.23139  1.91855  3.23243  3.25378  3.37740  3.06324  2.66170  2.77311  3.47203  2.59634  4.01219  2.54008  3.11346  2.59889  3.00243  3.20010  5.40186  3.71346    822 e - - -
          2.68618  4.42225  2.77519  2.73123  3.46354  2.40513  3.72494  3.29354  2.67741  2.69355  4.24690  2.90347  2.73739  3.18146  2.89801  2.37887  2.77519  2.98518  4.58477  3.61503
          0.01332  4.72086  5.44321  0.61958  0.77255  0.48576  0.95510
    778   2.64495  5.23974  1.85325  2.28286  3.60922  3.23109  3.76455  4.02331  2.52122  3.53279  4.29043  2.27742  3.96195  2.87308  3.01239  2.31408  3.02780  3.61486  5.69004  3.53443    823 d - - -
          2.68618  4.42225  2.77519  2.73123  3.46354  2.40513  3.72494  3.29354  2.67741  2.69355  4.24690  2.90347  2.73739  3.18146  2.89801  2.37887  2.77519  2.98518  4.58477  3.61503
          0.01332  4.72086  5.44321  0.61958  0.77255  0.48576  0.95510
    779   4.16694  6.18856  0.22057  3.27082  5.74408  4.10817  4.99556  5.58462  4.27159  5.04246  6.10657  3.84690  4.81246  4.28116  4.84392  4.08019  4.54029  5.15000  6.69651  5.56931    824 D - - -
          2.68618  4.42225  2.77519  2.73123  3.46354  2.40513  3.72494  3.29354  2.67741  2.69355  4.24690  2.90347  2.73739  3.18146  2.89801  2.37887  2.77519  2.98518  4.58477  3.61503
          0.01332  4.72086  5.44321  0.61958  0.77255  0.48576  0.95510
    780   2.30730  5.18398  2.72691  1.38784  4.48044  3.57110  3.78828  3.31376  2.55922  3.46991  4.24588  2.76954  3.97897  2.90743  3.04523  2.79036  3.03837  3.03245  5.65430  4.27262    825 e - - -
          2.68618  4.42225  2.77519  2.73123  3.46354  2.40513  3.72494  3.29354  2.67741  2.69355  4.24690  2.90347  2.73739  3.18146  2.89801  2.37887  2.77519  2.98518  4.58477  3.61503
          0.01332  4.72086  5.44321  0.61958  0.77255  0.48576  0.95510
    781   4.55063  5.71031  5.43756  5.36032  0.25491  4.89716  4.55296  4.07630  5.27599  3.26919  4.70185  5.09589  5.37811  5.22651  5.18653  4.72687  4.87179  4.11556  4.66656  2.97690    826 F - - -
          2.68618  4.42225  2.77519  2.73123  3.46354  2.40513  3.72494  3.29354  2.67741  2.69355  4.24690  2.90347  2.73739  3.18146  2.89801  2.37887  2.77519  2.98518  4.58477  3.61503
          0.01332  4.72086  5.44321  0.61958  0.77255  0.48576  0.95510
    782   2.27685  6.00487  0.81893  1.95025  5.32481  3.61984  4.19713  4.85542  3.25387  4.33605  5.18823  3.08005  4.25997  3.36378  3.88507  3.25152  3.67994  4.40077  6.49431  4.95325    827 d - - -
          2.68618  4.42225  2.77519  2.73123  3.46354  2.40513  3.72494  3.29354  2.67741  2.69355  4.24690  2.90347  2.73739  3.18146  2.89801  2.37887  2.77519  2.98518  4.58477  3.61503
          0.01332  4.72086  5.44321  0.61958  0.77255  0.48576  0.95510
    783   4.17084  5.37364  5.84585  5.36008  2.81827  5.42154  5.46281  2.70489  5.20116  0.38294  3.20843  5.53325  5.46004  5.06960  5.15450  4.88187  4.37925  3.00434  5.44095  4.19906    828 L - - -
          2.68618  4.42225  2.77519  2.73123  3.46354  2.40513  3.72494  3.29354  2.67741  2.69355  4.24690  2.90347  2.73739  3.18146  2.89801  2.37887  2.77519  2.98518  4.58477  3.61503
          0.12356  4.72086  2.23191  0.61958  0.77255  0.48576  0.95510
    784   2.67494  4.62556  3.84669  3.67842  4.94154  3.35050  4.79740  4.46468  3.80999  4.12246  4.94211  3.78703  3.03152  4.08831  4.08965  0.52563  3.19906  3.79594  6.25246  5.04733    829 S - - -
          2.68618  4.42225  2.77519  2.73123  3.46354  2.40513  3.72494  3.29354  2.67741  2.69355  4.24690  2.90347  2.73739  3.18146  2.89801  2.37887  2.77519  2.98518  4.58477  3.61503
          0.01486  4.61217  5.33451  0.61958  0.77255  0.68436  0.70201
    785   2.76069  4.77160  3.38420  3.25123  4.86479  3.38847  4.55031  4.44850  3.51253  4.07486  4.89882  2.64585  4.13842  3.79849  3.86891  0.62165  3.24436  3.83515  6.17110  4.86250    830 S - - -
          2.68618  4.42225  2.77519  2.73123  3.46354  2.40513  3.72494  3.29354  2.67741  2.69355  4.24690  2.90347  2.73739  3.18146  2.89801  2.37887  2.77519  2.98518  4.58477  3.61503
          0.01486  4.61217  5.33451  0.61958  0.77255  0.68436  0.70201
    786   2.86489  4.76598  4.06955  3.98264  4.95531  3.49230  5.02805  4.61683  4.11575  4.29138  5.18217  4.02529  4.29878  4.40221  4.32628  0.36811  3.40743  3.96561  6.26493  5.06529    831 S - - -
          2.68618  4.42225  2.77519  2.73123  3.46354  2.40513  3.72494  3.29354  2.67741  2.69355  4.24690  2.90347  2.73739  3.18146  2.89801  2.37887  2.77519  2.98518  4.58477  3.61503
          0.01486  4.61217  5.33451  0.61958  0.77255  0.37902  1.15370
    787   2.28188  4.40649  3.88549  3.31678  3.54072  3.80539  4.11301  2.64988  3.24587  1.81993  3.14059  3.65438  3.75406  3.52469  3.54262  1.65304  3.02813  2.65738  5.02408  3.81075    832 s - - -
          2.68618  4.42225  2.77519  2.73123  3.46354  2.40513  3.72494  3.29354  2.67741  2.69355  4.24690  2.90347  2.73739  3.18146  2.89801  2.37887  2.77519  2.98518  4.58477  3.61503
          0.01332  4.72086  5.44321  0.61958  0.77255  0.48576  0.95510
    788   2.94470  5.03743  3.16828  3.05427  4.99964  3.51191  4.47514  4.59131  3.42253  4.17605  5.00056  0.86179  4.22479  3.68835  3.84255  1.63923  3.38864  4.00869  6.26660  4.90569    833 n - - -
          2.68618  4.42225  2.77519  2.73123  3.46354  2.40513  3.72494  3.29354  2.67741  2.69355  4.24690  2.90347  2.73739  3.18146  2.89801  2.37887  2.77519  2.98518  4.58477  3.61503
          0.01332  4.72086  5.44321  0.61958  0.77255  0.48576  0.95510
    789   3.66517  6.02282  0.42036  2.79379  5.63486  2.80150  4.57771  5.29526  3.79060  4.77067  5.70866  3.37312  4.48960  3.79593  4.44815  3.56420  4.03929  4.78050  6.73764  5.32983    834 D - - -
          2.68618  4.42225  2.77519  2.73123  3.46354  2.40513  3.72494  3.29354  2.67741  2.69355  4.24690  2.90347  2.73739  3.18146  2.89801  2.37887  2.77519  2.98518  4.58477  3.61503
          0.01332  4.72086  5.44321  0.61958  0.77255  0.48576  0.95510
    790   3.15359  5.65367  0.96213  2.01525  3.31745  2.95351  4.03903  4.43359  2.96684  3.94671  4.75925  3.07369  4.15873  3.18731  3.52359  3.07637  3.41958  4.02371  6.11054  4.64844    835 d - - -
          2.68618  4.42225  2.77519  2.73123  3.46354  2.40513  3.72494  3.29354  2.67741  2.69355  4.24690  2.90347  2.73739  3.18146  2.89801  2.37887  2.77519  2.98518  4.58477  3.61503
          0.01332  4.72086  5.44321  0.61958  0.77255  0.48576  0.95510
    791   3.54564  5.09670  4.12094  2.86048  3.75091  4.36877  4.77598  2.98604  3.74502  0.54246  3.65775  4.23418  4.79268  4.14233  3.97081  3.86279  3.80363  3.02228  5.57518  4.38708    836 L - - -
          2.68618  4.42225  2.77519  2.73123  3.46354  2.40513  3.72494  3.29354  2.67741  2.69355  4.24690  2.90347  2.73739  3.18146  2.89801  2.37887  2.77519  2.98518  4.58477  3.61503
          0.01332  4.72086  5.44321  0.61958  0.77255  0.48576  0.95510
    792   3.37268  6.00842  2.13320  0.70208  5.32166  3.62004  4.18379  4.86663  3.22297  4.33246  5.17824  3.07689  4.25427  3.34746  3.84377  2.62130  3.66799  4.40643  6.47971  4.93998    837 e - - -
          2.68618  4.42225  2.77519  2.73123  3.46354  2.40513  3.72494  3.29354  2.67741  2.69355  4.24690  2.90347  2.73739  3.18146  2.89801  2.37887  2.77519  2.98518  4.58477  3.61503
          0.01332  4.72086  5.44321  0.61958  0.77255  0.48576  0.95510
    793   3.90180  5.13819  5.78089  5.18893  2.74361  5.23391  5.49274  2.60893  5.04702  0.62712  2.10304  5.37297  5.28994  4.92594  4.99949  4.60633  4.10252  2.40032  5.54231  4.56432    838 L - - -
          2.68618  4.42225  2.77519  2.73123  3.46354  2.40513  3.72494  3.29354  2.67741  2.69355  4.24690  2.90347  2.73739  3.18146  2.89801  2.37887  2.77519  2.98518  4.58477  3.61503
          0.01332  4.72086  5.44321  0.61958  0.77255  0.48576  0.95510
    794   2.74413  4.56666  4.09564  3.68447  4.25355  3.55342  4.58105  2.79470  3.60198  3.28571  4.21575  3.84393  4.22340  3.92066  3.87846  2.46248  0.75883  3.09152  5.71295  4.49678    839 t - - -
          2.68618  4.42225  2.77519  2.73123  3.46354  2.40513  3.72494  3.29354  2.67741  2.69355  4.24690  2.90347  2.73739  3.18146  2.89801  2.37887  2.77519  2.98518  4.58477  3.61503
          0.01332  4.72086  5.44321  0.61958  0.77255  0.48576  0.95510
    795   2.81459  4.60468  3.57673  3.01785  3.11650  3.75724  3.96981  3.11821  2.97820  2.54106  3.27017  1.40781  4.14000  3.29310  3.35513  2.64712  3.04711  2.88585  5.06839  3.17830    840 n - - -
          2.68618  4.42225  2.77519  2.73123  3.46354  2.40513  3.72494  3.29354  2.67741  2.69355  4.24690  2.90347  2.73739  3.18146  2.89801  2.37887  2.77519  2.98518  4.58477  3.61503
          0.01332  4.72086  5.44321  0.61958  0.77255  0.48576  0.95510
    796   3.16118  4.92979  4.24738  3.98420  4.33191  3.87161  4.89422  2.61768  3.88133  3.24728  4.41885  4.17332  0.55463  4.27432  4.11173  3.39570  3.59408  3.26791  5.89502  4.63810    841 P - - -
          2.68618  4.42225  2.77519  2.73123  3.46354  2.40513  3.72494  3.29354  2.67741  2.69355  4.24690  2.90347  2.73739  3.18146  2.89801  2.37887  2.77519  2.98518  4.58477  3.61503
          0.01332  4.72086  5.44321  0.61958  0.77255  0.48576  0.95510
    797   2.46044  5.09638  3.05188  2.09420  4.82485  3.53360  4.20740  4.26867  3.08672  3.85787  4.67086  3.30208  4.14697  3.37760  3.54697  0.89406  3.28232  3.80460  6.05354  4.70027    842 s - - -
          2.68621  4.42228  2.77523  2.73127  3.46306  2.40516  3.72498  3.29357  2.67744  2.69358  4.24693  2.90350  2.73743  3.18150  2.89804  2.37890  2.77523  2.98522  4.58480  3.61438
          0.18415  2.12909  3.01097  0.23664  1.55719  0.48576  0.95510
    798   2.74862  3.67605  3.64000  3.11035  3.13516  3.64383  4.07782  3.21109  3.05675  2.91014  3.79657  3.49245  1.27299  2.91036  3.41454  2.70664  3.03552  2.94958  5.23871  3.97820    844 p - - -
          2.68618  4.42225  2.77519  2.73123  3.46354  2.40513  3.72494  3.29354  2.67741  2.69355  4.24690  2.90347  2.73739  3.18146  2.89801  2.37887  2.77519  2.98518  4.58477  3.61503
          0.06286  4.67490  2.96434  0.61958  0.77255  0.57726  0.82425
    799   2.82375  4.31640  4.19864  3.62097  3.44972  3.92530  4.24061  1.30124  2.91380  2.47246  3.08568  3.87036  4.29546  3.75425  3.70905  2.58859  3.05999  2.04778  4.98073  3.78261    845 i - - -
          2.68618  4.42225  2.77519  2.73123  3.46354  2.40513  3.72494  3.29354  2.67741  2.69355  4.24690  2.90347  2.73739  3.18146  2.89801  2.37887  2.77519  2.98518  4.58477  3.61503
          0.01465  4.62669  5.34904  0.61958  0.77255  0.51640  0.90798
    800   2.27351  5.03551  3.14322  2.39257  4.29577  3.59153  3.78121  3.72026  2.38803  2.35137  4.10137  3.10717  3.98133  1.82799  2.76980  2.79705  3.00873  3.38020  5.51796  3.54020    846 q - - -
          2.68618  4.42225  2.77519  2.73123  3.46354  2.40513  3.72494  3.29354  2.67741  2.69355  4.24690  2.90347  2.73739  3.18146  2.89801  2.37887  2.77519  2.98518  4.58477  3.61503
          0.01395  4.67487  5.39722  0.61958  0.77255  0.43249  1.04666
    801   2.28736  4.24927  4.34734  3.75760  3.35406  3.91788  4.23062  1.54314  3.62381  2.00740  3.06125  3.93225  4.28530  3.19709  3.77757  2.92239  2.79068  2.18966  4.87425  3.68581    847 i - - -
          2.68618  4.42225  2.77519  2.73123  3.46354  2.40513  3.72494  3.29354  2.67741  2.69355  4.24690  2.90347  2.73739  3.18146  2.89801  2.37887  2.77519  2.98518  4.58477  3.61503
          0.01332  4.72086  5.44321  0.61958  0.77255  0.48576  0.95510
    802   2.53598  5.06963  3.46852  2.92252  4.56384  3.69780  4.00144  3.85028  0.92577  3.50530  4.34923  3.37326  4.16190  3.15142  2.91899  3.00255  2.86692  3.04642  5.72665  4.45068    848 k - - -
          2.68618  4.42225  2.77519  2.73123  3.46354  2.40513  3.72494  3.29354  2.67741  2.69355  4.24690  2.90347  2.73739  3.18146  2.89801  2.37887  2.77519  2.98518  4.58477  3.61503
          0.01332  4.72086  5.44321  0.61958  0.77255  0.48576  0.95510
    803   2.39704  4.88790  3.23071  2.67325  4.11140  3.62040  3.83736  3.09292  2.66192  2.99847  3.97261  2.80563  2.17380  2.54926  3.11368  2.64584  2.26699  2.95807  5.41366  4.09791    849 p - - -
          2.68618  4.42225  2.77519  2.73123  3.46354  2.40513  3.72494  3.29354  2.67741  2.69355  4.24690  2.90347  2.73739  3.18146  2.89801  2.37887  2.77519  2.98518  4.58477  3.61503
          0.01332  4.72086  5.44321  0.61958  0.77255  0.48576  0.95510
    804   2.39755  4.26407  4.25569  3.66971  3.37324  3.89414  4.20210  2.34551  3.55020  2.03533  3.05900  3.25677  4.26427  3.77109  3.73133  2.56552  2.69267  1.57487  4.88510  3.69287    850 v - - -
          2.68618  4.42225  2.77519  2.73123  3.46354  2.40513  3.72494  3.29354  2.67741  2.69355  4.24690  2.90347  2.73739  3.18146  2.89801  2.37887  2.77519  2.98518  4.58477  3.61503
          0.08156  4.72086  2.66766  0.61958  0.77255  0.48576  0.95510
    805   2.76787  5.23980  3.02677  2.09836  4.57635  3.54095  3.72198  3.59850  1.84994  3.53705  4.28489  2.53745  2.86313  2.82355  2.33385  2.73614  2.67929  3.62632  5.67368  4.27822    851 k - - -
          2.68618  4.42225  2.77519  2.73123  3.46354  2.40513  3.72494  3.29354  2.67741  2.69355  4.24690  2.90347  2.73739  3.18146  2.89801  2.37887  2.77519  2.98518  4.58477  3.61503
          0.01426  4.65356  5.37590  0.61958  0.77255  0.61577  0.77702
    806   2.17764  4.96898  3.13797  2.58232  4.22488  2.82596  3.78215  3.64560  2.22139  2.88252  4.04846  2.64996  3.33941  2.92722  3.04060  2.77582  2.20129  2.89068  5.47707  4.13698    852 a - - -
          2.68618  4.42225  2.77519  2.73123  3.46354  2.40513  3.72494  3.29354  2.67741  2.69355  4.24690  2.90347  2.73739  3.18146  2.89801  2.37887  2.77519  2.98518  4.58477  3.61503
          0.33706  4.65356  1.28517  0.61958  0.77255  0.61577  0.77702
    807   3.00485  5.28451  3.31296  2.70779  4.70461  3.68418  3.70945  4.09019  1.15891  3.53763  4.35621  3.17614  3.12345  2.51708  2.18425  2.98153  3.19497  3.72782  5.60948  4.36163    853 k - - -
          2.68618  4.42225  2.77519  2.73123  3.46354  2.40513  3.72494  3.29354  2.67741  2.69355  4.24690  2.90347  2.73739  3.18146  2.89801  2.37887  2.77519  2.98518  4.58477  3.61503
          0.01963  4.33613  5.05848  0.61958  0.77255  1.00527  0.45562
    808   2.64852  4.41295  3.46080  2.89515  3.10468  3.60857  3.85758  2.37971  2.84548  2.62377  3.51518  2.57961  3.99075  3.16270  2.51290  2.85003  2.44875  2.38339  4.99306  3.74968    854 i - - -
          2.68618  4.42225  2.77519  2.73123  3.46354  2.40513  3.72494  3.29354  2.67741  2.69355  4.24690  2.90347  2.73739  3.18146  2.89801  2.37887  2.77519  2.98518  4.58477  3.61503
          0.01963  4.33613  5.05848  0.61958  0.77255  0.33493  1.25664
    809   2.82178  3.78883  3.11878  2.54910  4.55891  3.59550  3.75610  4.00983  1.49094  3.51356  4.28106  2.71795  3.98398  2.61074  2.24077  2.60989  2.73082  3.61273  5.65878  4.29384    855 k - - -
          2.68618  4.42225  2.77519  2.73123  3.46354  2.40513  3.72494  3.29354  2.67741  2.69355  4.24690  2.90347  2.73739  3.18146  2.89801  2.37887  2.77519  2.98518  4.58477  3.61503
          0.01394  4.67593  5.39828  0.61958  0.77255  0.57534  0.82671
    810   2.88251  5.32150  3.08956  2.33978  4.67759  3.20325  3.78012  4.13350  2.16518  3.61058  4.37568  2.66197  4.01668  2.88752  1.46631  2.35479  3.10646  3.72167  5.73157  4.36568    856 r - - -
          2.68618  4.42225  2.77519  2.73123  3.46354  2.40513  3.72494  3.29354  2.67741  2.69355  4.24690  2.90347  2.73739  3.18146  2.89801  2.37887  2.77519  2.98518  4.58477  3.61503
          0.07868  4.67593  2.71282  0.61958  0.77255  0.57534  0.82671
    811   2.74055  5.10286  2.80682  2.49014  4.39420  2.18016  3.73301  3.84229  2.49692  3.05009  3.43984  2.18428  3.92823  2.53482  2.97790  2.55340  2.75985  3.46525  5.57405  4.19962    857 g - - -
          2.68618  4.42225  2.77519  2.73123  3.46354  2.40513  3.72494  3.29354  2.67741  2.69355  4.24690  2.90347  2.73739  3.18146  2.89801  2.37887  2.77519  2.98518  4.58477  3.61503
          0.01486  4.61211  5.33446  0.61958  0.77255  0.68444  0.70193
    812   2.73402  4.01965  2.55692  2.47504  4.43349  3.15121  3.72133  3.88924  2.35350  2.96441  4.18633  2.36542  3.04166  2.83473  2.96128  2.04148  2.75749  3.49881  5.59380  4.21160    858 s - - -
          2.68618  4.42225  2.77519  2.73123  3.46354  2.40513  3.72494  3.29354  2.67741  2.69355  4.24690  2.90347  2.73739  3.18146  2.89801  2.37887  2.77519  2.98518  4.58477  3.61503
          0.01486  4.61211  5.33446  0.61958  0.77255  0.68444  0.70193
    813   2.54782  4.99288  3.09498  2.32880  4.33069  3.52935  3.80426  3.76089  2.59431  3.34136  4.13804  2.52522  3.95745  2.94266  3.06364  1.91911  1.91605  3.05850  5.55825  4.20792    859 t - - -
          2.68618  4.42225  2.77519  2.73123  3.46354  2.40513  3.72494  3.29354  2.67741  2.69355  4.24690  2.90347  2.73739  3.18146  2.89801  2.37887  2.77519  2.98518  4.58477  3.61503
          0.01486  4.61211  5.33446  0.61958  0.77255  0.68444  0.70193
    814   2.57579  4.12977  3.19041  2.63118  3.68703  3.58500  3.25431  2.69275  1.81283  2.85482  3.92851  2.97798  3.97337  2.51053  3.06788  2.49904  2.96543  3.17036  5.36932  4.05372    860 k - - -
          2.68627  4.42234  2.77528  2.73132  3.46363  2.40522  3.72503  3.29363  2.67724  2.69328  4.24699  2.90356  2.73748  3.18155  2.89810  2.37886  2.77487  2.98527  4.58486  3.61463
          0.41084  1.10237  5.33446  0.11861  2.19063  0.68444  0.70193
    815   2.41598  4.29274  3.98196  3.40465  3.41136  3.80579  4.09722  2.30617  2.71458  2.48905  1.91389  3.69734  4.18055  3.57268  3.56569  2.81218  2.67023  2.12752  4.90583  3.70189    862 m - - -
          2.68618  4.42225  2.77519  2.73123  3.46354  2.40513  3.72494  3.29354  2.67741  2.69355  4.24690  2.90347  2.73739  3.18146  2.89801  2.37887  2.77519  2.98518  4.58477  3.61503
          0.01486  4.61211  5.33446  0.61958  0.77255  0.49802  0.93581
    816   2.82258  5.16721  3.14960  2.57716  4.47259  3.05325  3.22636  3.90970  1.62459  3.44128  2.80339  3.10197  3.99436  2.66034  2.22869  2.81499  3.04684  3.17404  5.61093  4.26038    863 k - - -
          2.68618  4.42225  2.77519  2.73123  3.46354  2.40513  3.72494  3.29354  2.67741  2.69355  4.24690  2.90347  2.73739  3.18146  2.89801  2.37887  2.77519  2.98518  4.58477  3.61503
          0.01394  4.67593  5.39828  0.61958  0.77255  0.57534  0.82671
    817   2.56410  5.05946  2.26644  2.73369  4.72434  3.49684  4.09982  4.17777  2.97684  3.75161  4.55007  3.22557  1.19154  3.25784  3.46074  2.50768  2.81111  3.72275  5.94846  4.58648    864 p - - -
          2.68618  4.42225  2.77519  2.73123  3.46354  2.40513  3.72494  3.29354  2.67741  2.69355  4.24690  2.90347  2.73739  3.18146  2.89801  2.37887  2.77519  2.98518  4.58477  3.61503
          0.01394  4.67593  5.39828  0.61958  0.77255  0.57534  0.82671
    818   2.78070  5.08157  3.09035  2.60320  4.51219  3.17817  3.85835  3.96195  2.35930  3.51048  4.29068  2.74831  1.80067  2.98657  3.10062  1.99760  2.57589  3.55858  5.69561  4.33125    865 p - - -
          2.68618  4.42225  2.77519  2.73123  3.46354  2.40513  3.72494  3.29354  2.67741  2.69355  4.24690  2.90347  2.73739  3.18146  2.89801  2.37887  2.77519  2.98518  4.58477  3.61503
          0.01394  4.67593  5.39828  0.61958  0.77255  0.57534  0.82671
    819   2.35611  4.84244  3.23667  2.67681  4.05091  2.95693  3.82708  2.42282  2.25959  2.77184  3.51049  2.94059  4.00372  2.67845  2.48974  2.82644  2.98848  3.15742  5.36637  3.40762    866 k - - -
          2.68618  4.42225  2.77519  2.73123  3.46354  2.40513  3.72494  3.29354  2.67741  2.69355  4.24690  2.90347  2.73739  3.18146  2.89801  2.37887  2.77519  2.98518  4.58477  3.61503
          0.11287  4.67593  2.32880  0.61958  0.77255  0.57534  0.82671
    820   2.40879  4.05295  3.03396  2.47800  4.38333  2.97324  3.00929  3.83238  2.34000  3.37441  4.14837  2.79915  3.33076  2.83342  2.64308  1.97928  2.74532  3.45302  5.55931  4.18463    867 s - - -
          2.68618  4.42225  2.77519  2.73123  3.46354  2.40513  3.72494  3.29354  2.67741  2.69355  4.24690  2.90347  2.73739  3.18146  2.89801  2.37887  2.77519  2.98518  4.58477  3.61503
          0.01538  4.57844  5.30079  0.61958  0.77255  0.73507  0.65291
    821   2.72039  4.91804  3.12815  2.57799  4.18313  2.89769  3.32848  3.21399  2.57327  3.20373  4.01519  2.25535  3.94621  2.92322  3.03548  1.97203  2.40085  3.01119  5.44562  4.11086    868 s - - -
          2.68627  4.42234  2.77529  2.73133  3.46363  2.40511  3.72504  3.29315  2.67750  2.69364  4.24699  2.90356  2.73749  3.18156  2.89777  2.37885  2.77482  2.98508  4.58486  3.61512
          0.45852  1.01392  5.30079  0.11332  2.23368  0.46926  0.98206
    822   3.00907  5.33411  3.28149  2.72921  4.73391  3.72055  3.84471  4.15225  2.21578  3.63262  4.42983  2.68855  3.27242  2.96358  1.15585  2.58562  3.22624  3.76990  5.74268  4.43998    870 r - - -
          2.68618  4.42225  2.77519  2.73123  3.46354  2.40513  3.72494  3.29354  2.67741  2.69355  4.24690  2.90347  2.73739  3.18146  2.89801  2.37887  2.77519  2.98518  4.58477  3.61503
          0.01395  4.67490  5.39725  0.61958  0.77255  0.57726  0.82425
    823   3.70425  5.74254  4.27773  3.41355  5.36236  4.21702  3.99843  4.63115  0.63695  3.95719  4.85372  3.73542  4.54435  3.12541  1.75967  3.67546  3.80876  4.32263  5.89420  4.82909    871 K - - -
          2.68618  4.42225  2.77519  2.73123  3.46354  2.40513  3.72494  3.29354  2.67741  2.69355  4.24690  2.90347  2.73739  3.18146  2.89801  2.37887  2.77519  2.98518  4.58477  3.61503
          0.01395  4.67490  5.39725  0.61958  0.77255  0.57726  0.82425
    824   3.97401  5.79978  4.19866  3.74335  5.39110  4.28095  4.52153  4.90552  0.31216  4.31504  5.29322  4.10448  4.77302  3.71039  2.96637  4.00079  4.19315  4.58995  6.14503  5.12393    872 K - - -
          2.68618  4.42225  2.77519  2.73123  3.46354  2.40513  3.72494  3.29354  2.67741  2.69355  4.24690  2.90347  2.73739  3.18146  2.89801  2.37887  2.77519  2.98518  4.58477  3.61503
          0.01395  4.67490  5.39725  0.61958  0.77255  0.57726  0.82425
    825   3.07627  4.52901  4.50020  3.91386  3.41876  4.20636  4.49948  2.38343  2.52145  1.01179  2.83856  4.16105  4.52881  3.99578  3.94560  3.50205  3.30414  2.27243  5.13246  3.98254    873 l - - -
          2.68618  4.42225  2.77519  2.73123  3.46354  2.40513  3.72494  3.29354  2.67741  2.69355  4.24690  2.90347  2.73739  3.18146  2.89801  2.37887  2.77519  2.98518  4.58477  3.61503
          0.01395  4.67490  5.39725  0.61958  0.77255  0.57726  0.82425
    826   4.10608  5.31322  5.78462  5.29042  2.56484  5.35610  5.34470  2.67903  5.13517  0.42853  3.17955  5.44311  5.40126  5.00443  5.09070  4.79621  4.31240  2.97210  5.34420  4.06591    874 L - - -
          2.68618  4.42225  2.77519  2.73123  3.46354  2.40513  3.72494  3.29354  2.67741  2.69355  4.24690  2.90347  2.73739  3.18146  2.89801  2.37887  2.77519  2.98518  4.58477  3.61503
          0.01395  4.67490  5.39725  0.61958  0.77255  0.57726  0.82425
    827   4.04585  5.26661  5.78784  5.27308  3.40297  5.37316  5.67953  2.27771  5.06803  0.42067  3.17303  5.51683  5.41918  5.03655  5.06657  4.82137  4.26378  2.74781  5.66587  4.64370    875 L - - -
          2.68618  4.42225  2.77519  2.73123  3.46354  2.40513  3.72494  3.29354  2.67741  2.69355  4.24690  2.90347  2.73739  3.18146  2.89801  2.37887  2.77519  2.98518  4.58477  3.61503
          0.01395  4.67490  5.39725  0.61958  0.77255  0.57726  0.82425
    828   2.50780  4.33131  4.03281  3.46014  3.46680  3.83406  4.15686  2.43515  3.37308  2.04786  3.45802  3.74660  3.16788  3.63009  3.62614  1.91377  3.01945  1.83233  4.96711  3.76322    876 v - - -
          2.68618  4.42225  2.77519  2.73123  3.46354  2.40513  3.72494  3.29354  2.67741  2.69355  4.24690  2.90347  2.73739  3.18146  2.89801  2.37887  2.77519  2.98518  4.58477  3.61503
          0.01395  4.67490  5.39725  0.61958  0.77255  0.57726  0.82425
    829   3.53848  6.27873  0.86255  1.31246  5.54414  3.61872  4.26949  5.13824  3.43122  4.57857  5.48283  3.06498  4.30529  3.45295  4.13211  3.36161  3.85368  4.66028  6.70768  5.10788    877 d - - -
          2.68618  4.42225  2.77519  2.73123  3.46354  2.40513  3.72494  3.29354  2.67741  2.69355  4.24690  2.90347  2.73739  3.18146  2.89801  2.37887  2.77519  2.98518  4.58477  3.61503
          0.01395  4.67490  5.39725  0.61958  0.77255  0.57726  0.82425
    830   3.55263  6.29468  0.76114  1.47880  5.55957  3.62121  4.27960  5.15690  3.45126  4.59728  5.50762  3.06820  4.31184  3.46506  4.15795  3.37325  3.87016  4.67846  6.72508  5.12226    878 d - - -
          2.68618  4.42225  2.77519  2.73123  3.46354  2.40513  3.72494  3.29354  2.67741  2.69355  4.24690  2.90347  2.73739  3.18146  2.89801  2.37887  2.77519  2.98518  4.58477  3.61503
          0.01395  4.67490  5.39725  0.61958  0.77255  0.43253  1.04659
    831   2.77091  4.96761  2.22094  2.06055  3.49935  3.60310  3.80741  3.62045  2.60916  2.79341  3.39440  3.13499  3.99294  2.78658  3.07259  2.35187  3.00225  2.89262  5.47088  3.09312    879 e - - -
          2.68618  4.42225  2.77519  2.73123  3.46354  2.40513  3.72494  3.29354  2.67741  2.69355  4.24690  2.90347  2.73739  3.18146  2.89801  2.37887  2.77519  2.98518  4.58477  3.61503
          0.04693  4.72086  3.29863  0.61958  0.77255  0.48576  0.95510
    832   2.88225  5.39475  1.60881  1.84278  4.72163  3.55167  3.81774  4.20926  2.60554  3.69292  4.44917  2.64272  3.99836  2.61679  3.11457  2.83181  2.55017  3.29548  5.83274  4.40769    880 d - - -
          2.68618  4.42225  2.77519  2.73123  3.46354  2.40513  3.72494  3.29354  2.67741  2.69355  4.24690  2.90347  2.73739  3.18146  2.89801  2.37887  2.77519  2.98518  4.58477  3.61503
          0.01377  4.68771  5.41006  0.61958  0.77255  0.55300  0.85618
    833   2.76683  5.26208  2.81177  1.93269  3.80245  2.82715  3.72887  4.08098  2.29476  3.56409  4.30538  2.79933  3.02905  2.42012  2.96230  2.12577  2.99859  3.64870  5.69897  4.29105    881 e - - -
          2.68618  4.42225  2.77519  2.73123  3.46354  2.40513  3.72494  3.29354  2.67741  2.69355  4.24690  2.90347  2.73739  3.18146  2.89801  2.37887  2.77519  2.98518  4.58477  3.61503
          0.01377  4.68771  5.41006  0.61958  0.77255  0.55300  0.85618
    834   2.75885  4.96029  2.79388  2.60110  3.61630  3.59004  3.79413  3.61551  2.26947  2.79580  3.51689  2.80318  3.65107  2.94406  3.05825  1.75237  2.81143  2.87891  5.46303  4.12771    882 s - - -
          2.68618  4.42225  2.77519  2.73123  3.46354  2.40513  3.72494  3.29354  2.67741  2.69355  4.24690  2.90347  2.73739  3.18146  2.89801  2.37887  2.77519  2.98518  4.58477  3.61503
          0.01377  4.68771  5.41006  0.61958  0.77255  0.44590  1.02234
    835   2.35362  4.99445  3.16002  2.40751  4.23893  3.59891  3.80063  3.16878  1.95262  2.47845  4.06342  3.12431  2.68114  2.75841  3.05743  2.56830  3.00392  3.32983  5.49226  3.59159    883 k - - -
          2.68618  4.42225  2.77519  2.73123  3.46354  2.40513  3.72494  3.29354  2.67741  2.69355  4.24690  2.90347  2.73739  3.18146  2.89801  2.37887  2.77519  2.98518  4.58477  3.61503
          0.01332  4.72086  5.44321  0.61958  0.77255  0.48576  0.95510
    836   2.59413  3.64069  3.08003  2.22622  4.43254  3.56783  3.76127  3.88192  2.11419  3.14110  4.19648  2.73388  3.95985  2.87858  2.44215  2.16973  2.57083  3.07734  5.60719  4.23182    884 k - - -
          2.68618  4.42225  2.77519  2.73123  3.46354  2.40513  3.72494  3.29354  2.67741  2.69355  4.24690  2.90347  2.73739  3.18146  2.89801  2.37887  2.77519  2.98518  4.58477  3.61503
          0.01332  4.72086  5.44321  0.61958  0.77255  0.48576  0.95510
    837   2.65998  5.17872  2.63620  2.26018  4.48349  3.12443  3.75235  3.37980  1.79205  2.69360  3.82289  2.82907  3.95298  2.86356  2.98958  2.75338  2.48177  3.54748  5.63629  4.25116    885 k - - -
          2.68618  4.42225  2.77519  2.73123  3.46354  2.40513  3.72494  3.29354  2.67741  2.69355  4.24690  2.90347  2.73739  3.18146  2.89801  2.37887  2.77519  2.98518  4.58477  3.61503
          0.01332  4.72086  5.44321  0.61958  0.77255  0.48576  0.95510
    838   2.58360  5.04811  3.12843  2.57129  4.30927  3.58664  2.88791  3.34083  2.11940  2.86611  4.11278  2.16841  3.97767  2.91976  3.03572  2.23214  2.78238  3.02075  5.53520  4.18260    886 k - - -
          2.68618  4.42225  2.77519  2.73123  3.46354  2.40513  3.72494  3.29354  2.67741  2.69355  4.24690  2.90347  2.73739  3.18146  2.89801  2.37887  2.77519  2.98518  4.58477  3.61503
          0.01332  4.72086  5.44321  0.61958  0.77255  0.48576  0.95510
    839   3.21610  5.45502  3.63394  2.95556  3.35594  3.91374  3.89035  4.23928  1.20389  3.68898  4.51699  3.40665  4.26829  2.68449  1.48103  3.20043  3.39551  3.89259  5.75534  4.52209    887 k - - -
          2.68618  4.42225  2.77519  2.73123  3.46354  2.40513  3.72494  3.29354  2.67741  2.69355  4.24690  2.90347  2.73739  3.18146  2.89801  2.37887  2.77519  2.98518  4.58477  3.61503
          0.01332  4.72086  5.44321  0.61958  0.77255  0.48576  0.95510
    840   2.92026  5.19944  3.29029  2.69786  4.51257  3.69661  3.82315  3.93137  1.44308  3.46573  4.26712  3.20292  4.07779  2.95024  2.09223  2.39374  2.67910  3.57834  3.15344  4.31434    888 k - - -
          2.68618  4.42225  2.77519  2.73123  3.46354  2.40513  3.72494  3.29354  2.67741  2.69355  4.24690  2.90347  2.73739  3.18146  2.89801  2.37887  2.77519  2.98518  4.58477  3.61503
          0.05991  4.72086  3.01097  0.61958  0.77255  0.48576  0.95510
    841   3.72651  5.76042  4.35738  3.43526  5.39812  4.23860  3.98734  4.64714  0.85548  3.96073  4.85746  3.74650  4.55279  3.11222  1.27439  3.69429  3.81944  4.34142  5.89152  4.83706    889 k - - -
          2.68618  4.42225  2.77519  2.73123  3.46354  2.40513  3.72494  3.29354  2.67741  2.69355  4.24690  2.90347  2.73739  3.18146  2.89801  2.37887  2.77519  2.98518  4.58477  3.61503
          0.01395  4.67490  5.39725  0.61958  0.77255  0.57726  0.82425
    842   3.73718  5.76500  4.38120  3.44667  5.40707  4.24610  3.98823  4.65208  1.00143  3.96339  4.86156  3.75379  4.55832  3.11316  1.08062  3.70488  3.82732  4.34799  5.89229  4.84153    890 k - - -
          2.68618  4.42225  2.77519  2.73123  3.46354  2.40513  3.72494  3.29354  2.67741  2.69355  4.24690  2.90347  2.73739  3.18146  2.89801  2.37887  2.77519  2.98518  4.58477  3.61503
          0.01395  4.67490  5.39725  0.61958  0.77255  0.57726  0.82425
    843   2.99025  5.18073  3.40626  2.80027  2.79893  3.13277  3.84963  3.89131  1.71686  3.43551  4.26198  3.28034  4.13333  2.99121  1.43348  3.00829  3.20048  3.56386  5.59149  4.30458    891 r - - -
          2.68618  4.42225  2.77519  2.73123  3.46354  2.40513  3.72494  3.29354  2.67741  2.69355  4.24690  2.90347  2.73739  3.18146  2.89801  2.37887  2.77519  2.98518  4.58477  3.61503
          0.01395  4.67490  5.39725  0.61958  0.77255  0.57726  0.82425
    844   2.96721  5.03217  3.48191  2.86526  2.86998  3.77581  3.87586  3.08065  1.65099  3.23767  4.10236  3.33080  4.14705  3.04661  1.52760  3.02571  3.17773  3.36371  5.46581  4.18720    892 r - - -
          2.68618  4.42225  2.77519  2.73123  3.46354  2.40513  3.72494  3.29354  2.67741  2.69355  4.24690  2.90347  2.73739  3.18146  2.89801  2.37887  2.77519  2.98518  4.58477  3.61503
          0.00941  4.67036        *  0.61958  0.77255  0.00000        *
//
