# Supplementary material for: Correction to: Identification of the meiotic toolkit in diatoms and exploration of meiosis-specific SPO11 and RAD51 homologs in the sexual species Pseudo-nitzschia multistriata and Seminavis robusta
Source: BMC Genomics. 2019 Jul 5;20:544. doi: 10.1186/s12864-019-5942-4 (PMC6610888; doi:10.1186/s12864-019-5942-4)
Supplement: Supplementary file 1 — HMM profiles used for Hmmsearch. (ZIP 1469 kb) [file 12864_2019_5942_MOESM1_ESM.zip › Additional file10/ZIP1_SYCP1_Animals_HMM]

HMMER3/f [3.1b2 | February 2015]
NAME  ZIP1_Animals_aln
LENG  979
ALPH  amino
RF    no
MM    no
CONS  yes
CS    no
MAP   yes
DATE  Fri Sep  4 10:08:03 2015
NSEQ  72
EFFN  1.401855
CKSUM 1771033012
STATS LOCAL MSV      -13.3156  0.69564
STATS LOCAL VITERBI  -13.9515  0.69564
STATS LOCAL FORWARD   -6.7628  0.69564
HMM          A        C        D        E        F        G        H        I        K        L        M        N        P        Q        R        S        T        V        W        Y   
            m->m     m->i     m->d     i->m     i->i     d->m     d->d
  COMPO   2.64981  4.49128  2.92257  2.25612  3.64162  3.40219  3.73802  3.01214  2.25802  2.43730  3.63933  2.95126  3.70887  2.79835  2.87688  2.64005  2.83571  2.86156  5.01271  3.86372
          2.68618  4.42225  2.77519  2.73123  3.46354  2.40513  3.72494  3.29354  2.67741  2.69355  4.24690  2.90347  2.73739  3.18146  2.89801  2.37887  2.77519  2.98518  4.58477  3.61503
          0.05035  4.38788  3.30572  0.61958  0.77255  0.00000        *
      1   2.83662  4.63469  3.65457  3.06727  3.80506  3.69332  3.92442  3.15472  2.58423  2.78396  1.57475  3.44221  4.11101  3.18428  2.00356  2.85821  3.08165  2.93971  5.19406  3.96042      1 m - - -
          2.68618  4.42225  2.77519  2.73123  3.46354  2.40513  3.72494  3.29354  2.67741  2.69355  4.24690  2.90347  2.73739  3.18146  2.89801  2.37887  2.77519  2.98518  4.58477  3.61503
          0.01923  4.35676  5.07911  0.61958  0.77255  0.53154  0.88600
      2   3.13178  5.78285  1.48006  1.20061  5.06260  3.40255  3.93155  4.60317  2.94213  4.06425  4.90090  2.84815  4.02032  2.75306  3.54900  3.00127  3.41548  4.15063  6.20971  4.67854      2 e - - -
          2.68618  4.42225  2.77519  2.73123  3.46354  2.40513  3.72494  3.29354  2.67741  2.69355  4.24690  2.90347  2.73739  3.18146  2.89801  2.37887  2.77519  2.98518  4.58477  3.61503
          0.01923  4.35676  5.07911  0.61958  0.77255  0.53154  0.88600
      3   3.01207  5.32650  3.34588  2.70857  4.75908  3.69863  3.21383  4.14692  1.34639  3.57313  4.38277  2.82758  4.06287  2.55061  1.79231  2.93677  3.19723  3.77315  5.62754  4.37794      3 k - - -
          2.68618  4.42225  2.77519  2.73123  3.46354  2.40513  3.72494  3.29354  2.67741  2.69355  4.24690  2.90347  2.73739  3.18146  2.89801  2.37887  2.77519  2.98518  4.58477  3.61503
          0.01923  4.35676  5.07911  0.61958  0.77255  0.53154  0.88600
      4   2.44216  5.10965  2.90570  2.17082  4.43140  2.53732  3.65904  3.89226  2.40300  3.40766  4.17290  2.93548  3.49167  2.06783  2.62713  2.56905  2.92564  3.49116  5.56842  4.18192      4 q - - -
          2.68618  4.42225  2.77519  2.73123  3.46354  2.40513  3.72494  3.29354  2.67741  2.69355  4.24690  2.90347  2.73739  3.18146  2.89801  2.37887  2.77519  2.98518  4.58477  3.61503
          0.04618  4.35676  3.43250  0.61958  0.77255  0.53154  0.88600
      5   2.99915  4.81384  3.58408  3.08365  1.70004  3.79223  3.88459  3.28634  1.49310  2.85223  3.88446  3.47728  4.20546  3.27705  3.03033  3.13028  3.23731  3.09400  4.86128  3.36675      5 k - - -
          2.68618  4.42225  2.77519  2.73123  3.46354  2.40513  3.72494  3.29354  2.67741  2.69355  4.24690  2.90347  2.73739  3.18146  2.89801  2.37887  2.77519  2.98518  4.58477  3.61503
          0.01975  4.33034  5.05268  0.61958  0.77255  0.56780  0.83649
      6   2.73559  5.05837  2.92164  2.46196  4.41032  3.46015  3.71198  3.85230  2.27231  3.39090  4.18237  2.24864  2.07299  2.84116  2.67940  2.41257  2.98014  3.47173  5.56620  4.20957      6 p - - -
          2.68618  4.42225  2.77519  2.73123  3.46354  2.40513  3.72494  3.29354  2.67741  2.69355  4.24690  2.90347  2.73739  3.18146  2.89801  2.37887  2.77519  2.98518  4.58477  3.61503
          0.01975  4.33034  5.05268  0.61958  0.77255  0.56780  0.83649
      7   3.68610  5.00985  4.88048  4.58534  0.68311  4.51451  4.05720  2.87340  4.42441  2.29072  3.69184  4.45465  4.88761  4.46441  4.46549  3.97122  3.96596  3.02755  4.21167  2.53408      7 F - - -
          2.68618  4.42225  2.77519  2.73123  3.46354  2.40513  3.72494  3.29354  2.67741  2.69355  4.24690  2.90347  2.73739  3.18146  2.89801  2.37887  2.77519  2.98518  4.58477  3.61503
          0.01975  4.33034  5.05268  0.61958  0.77255  0.56780  0.83649
      8   2.58959  5.06395  3.24707  2.68539  4.48253  3.58764  3.74484  3.86225  1.22309  3.39888  4.22406  3.15517  4.00343  2.88091  2.43849  2.88162  2.55634  3.51090  5.54742  4.27670      8 k - - -
          2.68618  4.42225  2.77519  2.73123  3.46354  2.40513  3.72494  3.29354  2.67741  2.69355  4.24690  2.90347  2.73739  3.18146  2.89801  2.37887  2.77519  2.98518  4.58477  3.61503
          0.01975  4.33034  5.05268  0.61958  0.77255  0.56780  0.83649
      9   3.67564  4.97958  5.14527  4.67594  2.89428  4.82127  5.00935  2.43499  4.49752  0.56275  3.04884  4.88963  5.01259  4.57854  4.57235  4.26038  3.91059  2.62726  5.17836  3.91477      9 L - - -
          2.68618  4.42225  2.77519  2.73123  3.46354  2.40513  3.72494  3.29354  2.67741  2.69355  4.24690  2.90347  2.73739  3.18146  2.89801  2.37887  2.77519  2.98518  4.58477  3.61503
          0.01975  4.33034  5.05268  0.61958  0.77255  0.56780  0.83649
     10   3.62592  4.90577  5.14556  4.66931  1.38513  4.75192  4.55363  2.55646  4.50952  1.02334  3.13251  4.72837  4.94720  4.50998  4.54169  4.13547  3.84684  2.72442  4.70585  3.21479     10 l - - -
          2.68618  4.42225  2.77519  2.73123  3.46354  2.40513  3.72494  3.29354  2.67741  2.69355  4.24690  2.90347  2.73739  3.18146  2.89801  2.37887  2.77519  2.98518  4.58477  3.61503
          0.01975  4.33034  5.05268  0.61958  0.77255  0.56780  0.83649
     11   3.22949  4.57504  4.97578  4.54408  3.81286  4.50139  5.26793  1.81313  4.40520  2.33791  3.64286  4.70350  4.90325  4.71180  4.59432  3.93787  3.53134  0.69695  5.79106  4.53839     11 v - - -
          2.68618  4.42225  2.77519  2.73123  3.46354  2.40513  3.72494  3.29354  2.67741  2.69355  4.24690  2.90347  2.73739  3.18146  2.89801  2.37887  2.77519  2.98518  4.58477  3.61503
          0.01975  4.33034  5.05268  0.61958  0.77255  0.56780  0.83649
     12   3.47749  5.13088  4.13632  4.05715  4.97476  3.79391  5.07341  4.66918  4.15991  4.23138  5.31597  4.30746  0.29434  4.53232  4.33091  3.66430  3.95786  4.25585  6.00674  5.10878     12 P - - -
          2.68618  4.42225  2.77519  2.73123  3.46354  2.40513  3.72494  3.29354  2.67741  2.69355  4.24690  2.90347  2.73739  3.18146  2.89801  2.37887  2.77519  2.98518  4.58477  3.61503
          0.01975  4.33034  5.05268  0.61958  0.77255  0.56780  0.83649
     13   2.64147  4.62904  3.29349  3.01487  4.43449  3.31281  4.16390  3.90305  2.93875  3.53405  4.39261  3.35393  1.03380  3.39162  2.93552  2.48614  3.05607  3.45279  5.71641  4.44769     13 p - - -
          2.68618  4.42225  2.77519  2.73123  3.46354  2.40513  3.72494  3.29354  2.67741  2.69355  4.24690  2.90347  2.73739  3.18146  2.89801  2.37887  2.77519  2.98518  4.58477  3.61503
          0.01975  4.33034  5.05268  0.61958  0.77255  0.56780  0.83649
     14   3.60785  5.36426  4.15237  3.59550  4.84153  3.97357  4.27075  4.43879  2.57177  3.87068  4.87877  3.90921  4.47214  3.48606  0.46029  3.68303  3.85405  4.14725  5.74787  4.69284     14 R - - -
          2.68618  4.42225  2.77519  2.73123  3.46354  2.40513  3.72494  3.29354  2.67741  2.69355  4.24690  2.90347  2.73739  3.18146  2.89801  2.37887  2.77519  2.98518  4.58477  3.61503
          0.01975  4.33034  5.05268  0.61958  0.77255  0.56780  0.83649
     15   2.44024  4.15730  4.22876  3.64494  3.01897  3.83282  4.15703  2.26381  3.52034  1.62238  3.24698  3.83735  3.73469  3.73442  3.68861  3.09712  2.74641  1.82039  4.81009  3.62203     15 l - - -
          2.68618  4.42225  2.77519  2.73123  3.46354  2.40513  3.72494  3.29354  2.67741  2.69355  4.24690  2.90347  2.73739  3.18146  2.89801  2.37887  2.77519  2.98518  4.58477  3.61503
          0.01975  4.33034  5.05268  0.61958  0.77255  0.56780  0.83649
     16   2.73147  4.96455  2.84193  2.51572  4.41849  3.30221  3.32073  3.89930  2.65421  3.46593  4.27555  1.99035  3.91684  2.99439  3.10711  1.52201  2.98076  3.49846  5.64426  4.27731     16 s - - -
          2.68619  4.42226  2.77520  2.73124  3.46354  2.40513  3.72495  3.29355  2.67741  2.69355  4.24690  2.90347  2.73740  3.18147  2.89801  2.37887  2.77520  2.98519  4.58478  3.61475
          0.05832  2.99049  5.05268  0.45116  1.01304  0.56780  0.83649
     17   2.64931  4.77610  3.08155  2.55462  4.04276  2.95821  3.21158  3.45306  2.55128  2.57295  3.90186  2.74943  3.88871  2.90165  2.99859  1.88780  2.59652  3.13813  5.33509  4.01643     18 s - - -
          2.68618  4.42225  2.77519  2.73123  3.46354  2.40513  3.72494  3.29354  2.67741  2.69355  4.24690  2.90347  2.73739  3.18146  2.89801  2.37887  2.77519  2.98518  4.58477  3.61503
          0.01975  4.33034  5.05268  0.61958  0.77255  0.56780  0.83649
     18   2.60685  4.67375  3.08967  2.78987  4.39436  1.70382  3.33762  3.89309  2.91790  3.50314  4.32567  3.20348  3.91752  3.24469  3.32757  1.47591  2.99220  3.43936  5.68491  4.36327     19 s - - -
          2.68618  4.42225  2.77519  2.73123  3.46354  2.40513  3.72494  3.29354  2.67741  2.69355  4.24690  2.90347  2.73739  3.18146  2.89801  2.37887  2.77519  2.98518  4.58477  3.61503
          0.01975  4.33034  5.05268  0.61958  0.77255  0.56780  0.83649
     19   2.86201  5.20198  2.84093  2.36377  4.50316  3.50373  3.25431  3.96383  2.42311  3.48299  4.29258  2.99903  3.19215  1.37195  2.81920  2.83601  3.09576  3.59349  5.62951  4.27305     20 q - - -
          2.68618  4.42225  2.77519  2.73123  3.46354  2.40513  3.72494  3.29354  2.67741  2.69355  4.24690  2.90347  2.73739  3.18146  2.89801  2.37887  2.77519  2.98518  4.58477  3.61503
          0.01975  4.33034  5.05268  0.61958  0.77255  0.56780  0.83649
     20   3.31466  4.57046  5.21545  4.74158  3.84376  4.78063  5.45842  1.38148  4.64735  2.31210  3.61660  4.92006  5.06440  4.90847  4.82602  4.19713  3.58262  0.83407  5.88011  4.66417     21 v - - -
          2.68618  4.42225  2.77519  2.73123  3.46354  2.40513  3.72494  3.29354  2.67741  2.69355  4.24690  2.90347  2.73739  3.18146  2.89801  2.37887  2.77519  2.98518  4.58477  3.61503
          0.01975  4.33034  5.05268  0.61958  0.77255  0.56780  0.83649
     21   2.61745  4.67391  3.05143  2.85910  4.56359  3.24718  4.17518  4.10252  3.08403  3.71909  4.54634  2.21075  3.93757  3.39111  3.47926  0.99828  3.04939  3.57722  5.85325  4.52114     22 s - - -
          2.68618  4.42225  2.77519  2.73123  3.46354  2.40513  3.72494  3.29354  2.67741  2.69355  4.24690  2.90347  2.73739  3.18146  2.89801  2.37887  2.77519  2.98518  4.58477  3.61503
          0.01975  4.33034  5.05268  0.61958  0.77255  0.56780  0.83649
     22   0.79261  4.62557  2.76018  2.99609  4.48668  3.28951  4.29546  3.79312  3.29245  3.56514  4.45374  3.35720  3.98896  3.54556  3.68260  2.78560  3.08734  3.36955  5.82938  4.55842     23 a - - -
          2.68618  4.42225  2.77519  2.73123  3.46354  2.40513  3.72494  3.29354  2.67741  2.69355  4.24690  2.90347  2.73739  3.18146  2.89801  2.37887  2.77519  2.98518  4.58477  3.61503
          0.01975  4.33034  5.05268  0.61958  0.77255  0.56780  0.83649
     23   3.19330  4.63749  4.74518  4.44518  3.93605  4.18342  5.18517  2.14641  4.32282  2.55593  3.85114  4.55710  4.73528  4.65985  4.48932  3.73456  3.55389  0.59192  5.78976  4.54186     24 V - - -
          2.68618  4.42225  2.77519  2.73123  3.46354  2.40513  3.72494  3.29354  2.67741  2.69355  4.24690  2.90347  2.73739  3.18146  2.89801  2.37887  2.77519  2.98518  4.58477  3.61503
          0.01975  4.33034  5.05268  0.61958  0.77255  0.56780  0.83649
     24   3.08357  5.33819  3.43334  2.78390  4.79499  3.26680  3.71304  4.15875  1.19687  3.57931  4.40762  3.23109  4.10435  2.47968  1.81231  3.05655  3.25866  3.80177  5.62260  4.40819     25 k - - -
          2.68618  4.42225  2.77519  2.73123  3.46354  2.40513  3.72494  3.29354  2.67741  2.69355  4.24690  2.90347  2.73739  3.18146  2.89801  2.37887  2.77519  2.98518  4.58477  3.61503
          0.01975  4.33034  5.05268  0.61958  0.77255  0.56780  0.83649
     25   2.99362  4.89035  3.54191  3.27851  4.56456  3.55355  4.35694  4.10830  3.07745  3.69309  4.63205  3.62551  0.70165  3.61738  2.78043  3.12209  3.39027  3.71530  5.76238  4.58388     26 p - - -
          2.68618  4.42225  2.77519  2.73123  3.46354  2.40513  3.72494  3.29354  2.67741  2.69355  4.24690  2.90347  2.73739  3.18146  2.89801  2.37887  2.77519  2.98518  4.58477  3.61503
          0.01975  4.33034  5.05268  0.61958  0.77255  0.56780  0.83649
     26   3.06285  5.29763  3.15314  2.69556  4.64048  3.67051  3.49297  4.07644  2.05020  3.54605  4.39014  3.17163  4.08769  1.17212  2.40126  3.04018  3.26180  3.73337  5.61957  4.35297     27 q - - -
          2.68618  4.42225  2.77519  2.73123  3.46354  2.40513  3.72494  3.29354  2.67741  2.69355  4.24690  2.90347  2.73739  3.18146  2.89801  2.37887  2.77519  2.98518  4.58477  3.61503
          0.01975  4.33034  5.05268  0.61958  0.77255  0.56780  0.83649
     27   2.74456  5.16269  2.59315  1.88055  4.47396  2.95593  3.70412  3.93754  2.37748  3.46223  4.24088  2.87952  3.87641  2.82781  2.99944  2.58170  1.90994  3.54065  5.63519  4.23542     28 e - - -
          2.68618  4.42225  2.77519  2.73123  3.46354  2.40513  3.72494  3.29354  2.67741  2.69355  4.24690  2.90347  2.73739  3.18146  2.89801  2.37887  2.77519  2.98518  4.58477  3.61503
          0.01975  4.33034  5.05268  0.61958  0.77255  0.56780  0.83649
     28   2.50830  4.37447  3.50795  2.94509  3.52796  3.60560  3.87756  2.53250  2.88961  1.94094  3.49054  3.06204  3.99572  3.20233  3.07081  2.32195  2.46133  2.65086  4.96897  3.73339     29 l - - -
          2.68618  4.42231  2.77526  2.73130  3.46360  2.40509  3.72501  3.29360  2.67747  2.69341  4.24696  2.90339  2.73746  3.18153  2.89795  2.37893  2.77526  2.98479  4.58483  3.61509
          0.34658  1.37410  3.22309  0.34305  1.23652  0.56780  0.83649
     29   2.38332  4.75434  3.04015  2.03596  3.22959  2.17581  3.75234  3.43214  2.59307  3.06937  3.90336  3.05654  3.88802  2.92850  3.04343  2.71068  2.68170  3.11998  5.34015  4.02307     32 e - - -
          2.68618  4.42225  2.77519  2.73123  3.46354  2.40513  3.72494  3.29354  2.67741  2.69355  4.24690  2.90347  2.73739  3.18146  2.89801  2.37887  2.77519  2.98518  4.58477  3.61503
          0.02044  4.29632  5.01867  0.61958  0.77255  0.61130  0.78229
     30   2.70748  5.18302  2.52910  2.13942  4.50657  2.20277  3.65526  3.98297  2.31450  3.47918  4.23807  2.60642  3.74221  2.76598  2.58206  2.46748  2.94427  3.56380  5.62693  4.21811     33 e - - -
          2.68618  4.42225  2.77519  2.73123  3.46354  2.40513  3.72494  3.29354  2.67741  2.69355  4.24690  2.90347  2.73739  3.18146  2.89801  2.37887  2.77519  2.98518  4.58477  3.61503
          0.02044  4.29632  5.01867  0.61958  0.77255  0.61130  0.78229
     31   2.47417  5.01589  2.07353  2.23800  3.91445  3.43568  3.45024  3.43647  2.39706  3.29802  4.07256  2.92803  3.83144  2.75291  2.63938  2.42045  2.78538  3.37735  5.48277  4.10647     34 d - - -
          2.68618  4.42225  2.77519  2.73123  3.46354  2.40513  3.72494  3.29354  2.67741  2.69355  4.24690  2.90347  2.73739  3.18146  2.89801  2.37887  2.77519  2.98518  4.58477  3.61503
          0.02044  4.29632  5.01867  0.61958  0.77255  0.61130  0.78229
     32   2.46987  4.74543  3.09124  2.56860  4.09170  2.47350  3.75082  3.15475  2.42993  3.12115  3.94164  2.85466  3.86996  2.91610  3.01516  1.89564  2.65923  3.16729  5.37422  4.05601     35 s - - -
          2.68618  4.42225  2.77519  2.73123  3.46354  2.40513  3.72494  3.29354  2.67741  2.69355  4.24690  2.90347  2.73739  3.18146  2.89801  2.37887  2.77519  2.98518  4.58477  3.61503
          0.02044  4.29632  5.01867  0.61958  0.77255  0.61130  0.78229
     33   2.68207  5.20414  2.18597  2.19305  4.52309  2.99121  3.58134  4.00132  2.40253  3.50081  4.26401  2.25234  3.85231  2.78684  2.96649  2.47553  2.39832  3.58312  5.65314  4.23823     36 d - - -
          2.68618  4.42225  2.77519  2.73123  3.46354  2.40513  3.72494  3.29354  2.67741  2.69355  4.24690  2.90347  2.73739  3.18146  2.89801  2.37887  2.77519  2.98518  4.58477  3.61503
          0.02044  4.29632  5.01867  0.61958  0.77255  0.61130  0.78229
     34   2.62922  3.27781  4.03826  3.46415  1.85821  3.70136  4.02488  2.59314  3.34849  2.02865  3.26612  3.31799  3.79920  3.58223  3.54769  2.79441  2.87222  2.39510  4.72670  3.50093     37 f - - -
          2.68618  4.42225  2.77519  2.73123  3.46354  2.40513  3.72494  3.29354  2.67741  2.69355  4.24690  2.90347  2.73739  3.18146  2.89801  2.37887  2.77519  2.98518  4.58477  3.61503
          0.02044  4.29632  5.01867  0.61958  0.77255  0.61130  0.78229
     35   2.71417  3.19461  4.39821  3.80275  1.85739  3.85828  4.16613  2.35547  3.64323  1.91560  2.58563  3.92209  4.21099  3.81736  3.41791  3.16022  2.94548  2.30918  4.72148  3.53367     38 f - - -
          2.68618  4.42225  2.77519  2.73123  3.46354  2.40513  3.72494  3.29354  2.67741  2.69355  4.24690  2.90347  2.73739  3.18146  2.89801  2.37887  2.77519  2.98518  4.58477  3.61503
          0.02044  4.29632  5.01867  0.61958  0.77255  0.61130  0.78229
     36   2.90253  5.24495  3.05828  2.55894  4.63033  3.57380  3.69432  4.04900  1.29816  3.51756  4.32060  2.64350  3.98121  2.41173  2.49340  2.65400  3.11366  3.66908  5.61676  4.31430     39 k - - -
          2.68610  4.42244  2.77539  2.73117  3.46348  2.40532  3.72514  3.29355  2.67760  2.69347  4.24674  2.90353  2.73730  3.18044  2.89808  2.37898  2.77499  2.98527  4.58496  3.61522
          0.33479  1.35449  3.63330  1.21561  0.35173  0.53578  0.87999
     37   2.44735  4.41875  3.47745  3.09551  4.33501  1.85360  4.20162  3.74882  3.13358  3.42001  4.24533  3.18983  3.87477  3.43829  3.50091  1.35078  2.88364  2.63485  5.66943  4.42126     44 s - - -
          2.68618  4.42225  2.77519  2.73123  3.46354  2.40513  3.72494  3.29354  2.67741  2.69355  4.24690  2.90347  2.73739  3.18146  2.89801  2.37887  2.77519  2.98518  4.58477  3.61503
          0.02014  4.31100  5.03334  0.61958  0.77255  0.59295  0.80452
     38   3.09133  4.64554  4.20160  3.72196  1.34867  3.34509  2.85778  3.16757  3.62468  2.75280  3.78095  3.85813  4.44884  3.80518  3.83142  3.39528  3.39728  2.98663  4.07049  1.67671     45 f - - -
          2.68618  4.42225  2.77519  2.73123  3.46354  2.40513  3.72494  3.29354  2.67741  2.69355  4.24690  2.90347  2.73739  3.18146  2.89801  2.37887  2.77519  2.98518  4.58477  3.61503
          0.02014  4.31100  5.03334  0.61958  0.77255  0.59295  0.80452
     39   2.61667  4.75615  3.05118  2.60972  4.25089  3.05321  3.83381  3.67401  2.65557  2.94605  4.09784  1.68897  3.88065  2.99868  3.09863  2.14558  2.57619  3.29462  5.51460  4.19049     46 n - - -
          2.68618  4.42225  2.77519  2.73123  3.46354  2.40513  3.72494  3.29354  2.67741  2.69355  4.24690  2.90347  2.73739  3.18146  2.89801  2.37887  2.77519  2.98518  4.58477  3.61503
          0.02014  4.31100  5.03334  0.61958  0.77255  0.59295  0.80452
     40   2.80319  5.14161  3.09059  2.30961  4.48334  3.54563  3.28613  3.90856  1.39196  3.40930  4.20157  3.03515  3.93258  2.78463  2.44287  2.65398  3.01762  3.21104  5.54245  4.22125     47 k - - -
          2.68618  4.42225  2.77519  2.73123  3.46354  2.40513  3.72494  3.29354  2.67741  2.69355  4.24690  2.90347  2.73739  3.18146  2.89801  2.37887  2.77519  2.98518  4.58477  3.61503
          0.02014  4.31100  5.03334  0.61958  0.77255  0.59295  0.80452
     41   2.69539  1.62490  3.90487  3.45602  3.00065  3.75313  4.03393  2.60591  3.33135  2.23533  3.32369  3.69825  4.14076  3.58790  3.44188  3.04648  2.93857  2.39118  4.73400  3.23719     48 c - - -
          2.68618  4.42225  2.77519  2.73123  3.46354  2.40513  3.72494  3.29354  2.67741  2.69355  4.24690  2.90347  2.73739  3.18146  2.89801  2.37887  2.77519  2.98518  4.58477  3.61503
          0.02014  4.31100  5.03334  0.61958  0.77255  0.59295  0.80452
     42   2.55833  4.15601  3.92719  3.34731  2.42361  3.70147  3.65019  2.24159  3.25134  2.21920  3.26890  3.61750  3.24542  3.49766  3.48449  2.78312  2.44029  2.22236  4.76299  3.56226     49 l - - -
          2.68618  4.42225  2.77519  2.73123  3.46354  2.40513  3.72494  3.29354  2.67741  2.69355  4.24690  2.90347  2.73739  3.18146  2.89801  2.37887  2.77519  2.98518  4.58477  3.61503
          0.02014  4.31100  5.03334  0.61958  0.77255  0.59295  0.80452
     43   3.11804  5.77818  1.32500  1.39254  5.06260  3.13581  3.91741  4.60695  2.95063  4.06724  4.90723  2.54338  3.99784  3.07779  3.57404  2.98392  3.40612  4.14970  6.21555  4.67427     50 d - - -
          2.68618  4.42225  2.77519  2.73123  3.46354  2.40513  3.72494  3.29354  2.67741  2.69355  4.24690  2.90347  2.73739  3.18146  2.89801  2.37887  2.77519  2.98518  4.58477  3.61503
          0.02014  4.31100  5.03334  0.61958  0.77255  0.59295  0.80452
     44   2.69006  5.10948  1.87327  2.37350  4.42091  3.43458  3.65268  3.88114  2.03263  3.39983  3.66024  2.91733  3.84833  2.60146  2.88662  2.52841  2.75866  3.48327  5.56411  4.17495     51 d - - -
          2.68618  4.42225  2.77519  2.73123  3.46354  2.40513  3.72494  3.29354  2.67741  2.69355  4.24690  2.90347  2.73739  3.18146  2.89801  2.37887  2.77519  2.98518  4.58477  3.61503
          0.02014  4.31100  5.03334  0.61958  0.77255  0.54899  0.86164
     45   3.04280  5.65150  1.35760  1.49449  4.94382  3.39264  3.87410  4.46544  2.83570  3.93741  4.75496  2.84250  3.98035  2.69233  3.41680  2.93162  3.07650  4.02195  6.08638  4.58344     52 d - - -
          2.68618  4.42225  2.77519  2.73123  3.46354  2.40513  3.72494  3.29354  2.67741  2.69355  4.24690  2.90347  2.73739  3.18146  2.89801  2.37887  2.77519  2.98518  4.58477  3.61503
          0.01975  4.33034  5.05268  0.61958  0.77255  0.56780  0.83649
     46   2.51946  4.48081  3.36219  2.79779  2.21775  3.57875  3.81366  2.96555  2.39493  2.61491  3.38922  3.24537  3.64887  2.61954  3.14415  2.81129  2.68490  2.76485  5.04432  3.67241     53 f - - -
          2.68618  4.42225  2.77519  2.73123  3.46354  2.40513  3.72494  3.29354  2.67741  2.69355  4.24690  2.90347  2.73739  3.18146  2.89801  2.37887  2.77519  2.98518  4.58477  3.61503
          0.01975  4.33034  5.05268  0.61958  0.77255  0.56780  0.83649
     47   2.57119  4.60045  2.89971  2.15278  4.38398  2.75231  3.55843  3.84201  2.41385  3.36896  4.13751  2.24354  3.84417  2.54950  2.89802  2.21272  2.90593  3.44783  5.54073  4.15530     54 e - - -
          2.68618  4.42225  2.77519  2.73123  3.46354  2.40513  3.72494  3.29354  2.67741  2.69355  4.24690  2.90347  2.73739  3.18146  2.89801  2.37887  2.77519  2.98518  4.58477  3.61503
          0.01975  4.33034  5.05268  0.61958  0.77255  0.56780  0.83649
     48   2.71638  4.12120  4.45198  3.85254  2.04678  3.86641  4.17851  2.25583  3.30917  1.73956  2.72399  3.94915  4.21822  3.84757  3.77022  3.16987  2.94703  2.12876  4.14181  3.53791     55 l - - -
          2.68618  4.42225  2.77519  2.73123  3.46354  2.40513  3.72494  3.29354  2.67741  2.69355  4.24690  2.90347  2.73739  3.18146  2.89801  2.37887  2.77519  2.98518  4.58477  3.61503
          0.01975  4.33034  5.05268  0.61958  0.77255  0.56780  0.83649
     49   2.41605  4.46846  3.63662  3.19396  3.90408  3.45156  4.18421  3.05612  3.10763  2.44521  3.84821  3.50226  1.30202  3.46966  3.43035  2.83029  2.99405  2.65933  5.39690  4.14775     56 p - - -
          2.68618  4.42225  2.77519  2.73123  3.46354  2.40513  3.72494  3.29354  2.67741  2.69355  4.24690  2.90347  2.73739  3.18146  2.89801  2.37887  2.77519  2.98518  4.58477  3.61503
          0.01975  4.33034  5.05268  0.61958  0.77255  0.56780  0.83649
     50   3.02415  4.55139  4.24160  3.79796  1.08086  3.95196  3.98404  2.92334  3.68011  2.30909  3.62974  3.92409  4.39589  3.89460  3.86673  2.56216  3.30925  2.78537  4.38668  2.79897     57 f - - -
          2.68618  4.42225  2.77519  2.73123  3.46354  2.40513  3.72494  3.29354  2.67741  2.69355  4.24690  2.90347  2.73739  3.18146  2.89801  2.37887  2.77519  2.98518  4.58477  3.61503
          0.05832  4.33034  3.13519  0.61958  0.77255  0.56780  0.83649
     51   1.53530  4.37274  3.56483  3.08536  4.04851  3.26666  4.10857  3.39827  3.06292  3.11515  3.97090  3.37712  2.54979  3.37044  3.42544  2.02770  2.85316  2.35796  5.42999  4.19277     58 a - - -
          2.68618  4.42225  2.77519  2.73123  3.46354  2.40513  3.72494  3.29354  2.67741  2.69355  4.24690  2.90347  2.73739  3.18146  2.89801  2.37887  2.77519  2.98518  4.58477  3.61503
          0.05673  4.29253  3.18246  0.61958  0.77255  0.53250  0.88464
     52   2.65459  4.60215  3.23882  2.68714  3.79298  3.53707  3.76741  3.16727  2.40540  2.67429  2.22393  2.42045  3.93035  2.98813  3.02342  2.54509  2.84545  2.85457  5.15507  3.87894     59 m - - -
          2.68618  4.42225  2.77519  2.73123  3.46354  2.40513  3.72494  3.29354  2.67741  2.69355  4.24690  2.90347  2.73739  3.18146  2.89801  2.37887  2.77519  2.98518  4.58477  3.61503
          0.02044  4.29621  5.01855  0.61958  0.77255  0.53568  0.88014
     53   2.37414  4.53784  3.33670  2.80489  3.85120  3.47734  3.86823  3.20722  2.57544  2.90090  3.26592  3.23652  3.93806  3.10304  3.14032  2.44993  1.58012  2.92433  5.22386  3.95950     60 t - - -
          2.68618  4.42225  2.77519  2.73123  3.46354  2.40513  3.72494  3.29354  2.67741  2.69355  4.24690  2.90347  2.73739  3.18146  2.89801  2.37887  2.77519  2.98518  4.58477  3.61503
          0.06140  4.33034  3.07073  0.61958  0.77255  0.56780  0.83649
     54   2.72452  4.96153  2.83845  2.50465  4.44970  3.38340  3.81660  3.89163  2.41934  3.45827  4.26734  1.53501  3.90461  2.96808  3.03927  2.13881  2.74250  3.49113  5.64838  4.29626     61 n - - -
          2.68618  4.42225  2.77519  2.73123  3.46354  2.40513  3.72494  3.29354  2.67741  2.69355  4.24690  2.90347  2.73739  3.18146  2.89801  2.37887  2.77519  2.98518  4.58477  3.61503
          0.05170  4.28952  3.30560  0.61958  0.77255  0.61962  0.77252
     55   2.79534  4.32189  4.50997  3.93485  3.23860  4.11054  4.45945  2.20524  3.80928  1.46436  2.52871  4.13208  4.43448  4.00371  3.96518  3.42250  2.88334  1.59246  5.02825  3.87055     62 l - - -
          2.68618  4.42225  2.77519  2.73123  3.46354  2.40513  3.72494  3.29354  2.67741  2.69355  4.24690  2.90347  2.73739  3.18146  2.89801  2.37887  2.77519  2.98518  4.58477  3.61503
          0.02122  4.25904  4.98139  0.61958  0.77255  0.63293  0.75722
     56   2.32088  4.34600  3.57564  3.04902  3.70612  3.44490  4.00048  2.78836  3.00375  2.75668  3.65443  3.39234  3.31830  3.31089  3.35250  1.77196  2.86542  1.93761  5.14485  3.91192     63 s - - -
          2.68618  4.42225  2.77519  2.73123  3.46354  2.40513  3.72494  3.29354  2.67741  2.69355  4.24690  2.90347  2.73739  3.18146  2.89801  2.37887  2.77519  2.98518  4.58477  3.61503
          0.02100  4.26937  4.99171  0.61958  0.77255  0.62825  0.76255
     57   2.16366  4.88781  3.04076  2.51109  4.18805  3.46779  3.69438  3.60076  1.76974  2.76880  4.00318  2.72403  3.88066  2.84046  2.85087  2.49400  2.91762  3.26294  5.41078  4.08318     64 k - - -
          2.68618  4.42225  2.77519  2.73123  3.46354  2.40513  3.72494  3.29354  2.67741  2.69355  4.24690  2.90347  2.73739  3.18146  2.89801  2.37887  2.77519  2.98518  4.58477  3.61503
          0.02086  4.27631  4.99866  0.61958  0.77255  0.63540  0.75444
     58   2.67420  4.94810  2.98584  2.45688  4.23147  3.45956  3.36186  3.66376  2.40882  3.00841  4.03112  2.16544  2.46437  2.80189  2.60731  2.64757  2.78264  3.31299  5.43534  4.08872     65 n - - -
          2.68618  4.42225  2.77519  2.73123  3.46354  2.40513  3.72494  3.29354  2.67741  2.69355  4.24690  2.90347  2.73739  3.18146  2.89801  2.37887  2.77519  2.98518  4.58477  3.61503
          0.02086  4.27631  4.99866  0.61958  0.77255  0.63540  0.75444
     59   2.47436  4.47207  3.13374  2.93906  4.31777  1.57065  4.11102  3.72281  3.03250  3.38638  4.21282  3.27699  3.86367  3.33179  3.42621  2.43802  1.73942  3.14198  5.64020  4.37521     66 g - - -
          2.68618  4.42225  2.77519  2.73123  3.46354  2.40513  3.72494  3.29354  2.67741  2.69355  4.24690  2.90347  2.73739  3.18146  2.89801  2.37887  2.77519  2.98518  4.58477  3.61503
          0.02086  4.27631  4.99866  0.61958  0.77255  0.63540  0.75444
     60   2.99330  5.37678  2.76642  1.47151  4.74636  3.51965  3.77148  4.18103  1.50880  3.65764  4.48312  3.00486  4.00291  2.90642  2.73269  2.93780  3.22410  3.79578  5.75896  4.42172     67 e - - -
          2.68618  4.42225  2.77519  2.73123  3.46354  2.40513  3.72494  3.29354  2.67741  2.69355  4.24690  2.90347  2.73739  3.18146  2.89801  2.37887  2.77519  2.98518  4.58477  3.61503
          0.02086  4.27631  4.99866  0.61958  0.77255  0.63540  0.75444
     61   2.66457  4.83853  2.98868  2.50712  4.12309  3.44787  3.72056  2.96288  2.52009  3.14799  3.96969  2.01821  2.54452  2.70598  2.96615  2.54784  2.91290  3.21103  5.38972  4.05868     68 n - - -
          2.68618  4.42225  2.77519  2.73123  3.46354  2.40513  3.72494  3.29354  2.67741  2.69355  4.24690  2.90347  2.73739  3.18146  2.89801  2.37887  2.77519  2.98518  4.58477  3.61503
          0.02086  4.27631  4.99866  0.61958  0.77255  0.63540  0.75444
     62   2.51926  4.42803  3.39288  2.84080  3.60425  3.55840  3.83582  2.07095  2.79921  2.66648  3.55093  2.99573  3.04456  2.91277  3.17639  2.80790  2.33927  2.61356  5.02483  3.77650     69 i - - -
          2.68618  4.42225  2.77519  2.73123  3.46354  2.40513  3.72494  3.29354  2.67741  2.69355  4.24690  2.90347  2.73739  3.18146  2.89801  2.37887  2.77519  2.98518  4.58477  3.61503
          0.02086  4.27631  4.99866  0.61958  0.77255  0.63540  0.75444
     63   2.80783  5.27212  1.71393  2.32552  4.60950  3.44412  3.69121  4.07653  2.00019  3.55801  4.33579  2.86338  3.89581  2.80966  2.25801  2.75829  3.04241  3.66338  5.68795  4.29685     70 d - - -
          2.68618  4.42225  2.77519  2.73123  3.46354  2.40513  3.72494  3.29354  2.67741  2.69355  4.24690  2.90347  2.73739  3.18146  2.89801  2.37887  2.77519  2.98518  4.58477  3.61503
          0.04789  4.27631  3.41537  0.61958  0.77255  0.63540  0.75444
     64   2.21392  4.75050  3.02552  2.58512  4.28403  3.33824  3.81205  3.71351  2.61480  3.30812  4.11646  3.05928  3.20733  2.32636  3.05205  1.63954  2.90444  3.31826  5.52729  4.20162     71 s - - -
          2.68618  4.42225  2.77519  2.73123  3.46354  2.40513  3.72494  3.29354  2.67741  2.69355  4.24690  2.90347  2.73739  3.18146  2.89801  2.37887  2.77519  2.98518  4.58477  3.61503
          0.02142  4.24985  4.97219  0.61958  0.77255  0.60925  0.78473
     65   3.18308  5.82733  0.93586  1.77139  5.11604  3.23805  3.96228  4.66769  3.05602  4.14338  5.01956  2.81240  4.01478  3.13842  3.70271  3.03724  3.48730  4.21600  6.28747  4.73688     72 d - - -
          2.68600  4.42232  2.77526  2.73130  3.46360  2.40519  3.72501  3.29360  2.67747  2.69361  4.24696  2.90353  2.73669  3.18153  2.89807  2.37893  2.77526  2.98525  4.58483  3.61510
          0.43668  1.05821  4.99866  0.15012  1.97046  0.56202  0.84411
     66   1.91262  4.13154  4.12317  3.53832  2.70843  3.36369  4.07766  2.24820  3.42038  2.01171  2.98270  3.74934  4.13537  3.64130  3.60351  3.05594  2.81544  2.17722  4.75855  3.56748     74 a - - -
          2.68618  4.42225  2.77519  2.73123  3.46354  2.40513  3.72494  3.29354  2.67741  2.69355  4.24690  2.90347  2.73739  3.18146  2.89801  2.37887  2.77519  2.98518  4.58477  3.61503
          0.02016  4.30999  5.03234  0.61958  0.77255  0.59423  0.80294
     67   2.64125  4.30586  3.68134  3.12712  3.46049  3.62362  3.97086  2.77648  3.04533  1.54876  3.11713  3.47617  3.29394  3.34882  3.35408  2.40682  2.71007  2.56854  4.94347  3.72539     75 l - - -
          2.68618  4.42225  2.77519  2.73123  3.46354  2.40513  3.72494  3.29354  2.67741  2.69355  4.24690  2.90347  2.73739  3.18146  2.89801  2.37887  2.77519  2.98518  4.58477  3.61503
          0.02016  4.30999  5.03234  0.61958  0.77255  0.59423  0.80294
     68   2.92788  5.24671  3.12605  2.60001  4.62723  3.60476  3.53666  4.04258  1.57055  3.51052  4.31938  3.09407  4.00274  1.69269  2.47337  2.65462  3.13330  3.67114  5.60433  4.31504     76 k - - -
          2.68618  4.42225  2.77519  2.73123  3.46354  2.40513  3.72494  3.29354  2.67741  2.69355  4.24690  2.90347  2.73739  3.18146  2.89801  2.37887  2.77519  2.98518  4.58477  3.61503
          0.02016  4.30999  5.03234  0.61958  0.77255  0.59423  0.80294
     69   2.79146  4.94793  3.20437  2.62620  4.22193  3.57649  3.71075  3.60766  1.50224  3.18204  2.71797  3.11358  3.96175  2.50955  2.66189  2.82468  2.76998  3.29850  5.40576  4.11892     77 k - - -
          2.68618  4.42225  2.77519  2.73123  3.46354  2.40513  3.72494  3.29354  2.67741  2.69355  4.24690  2.90347  2.73739  3.18146  2.89801  2.37887  2.77519  2.98518  4.58477  3.61503
          0.02016  4.30999  5.03234  0.61958  0.77255  0.59423  0.80294
     70   2.51374  4.37948  3.53059  2.95973  3.52758  3.63190  3.88240  2.66345  2.39110  2.58240  3.19257  3.36542  4.01172  3.20579  2.95763  2.88060  2.67680  1.76997  4.97275  3.73891     78 v - - -
          2.68618  4.42225  2.77519  2.73123  3.46354  2.40513  3.72494  3.29354  2.67741  2.69355  4.24690  2.90347  2.73739  3.18146  2.89801  2.37887  2.77519  2.98518  4.58477  3.61503
          0.02016  4.30999  5.03234  0.61958  0.77255  0.59423  0.80294
     71   2.22319  4.92953  2.92580  2.44541  4.20989  3.15732  3.66881  3.64081  2.16027  2.88233  4.01163  2.21964  3.85344  2.80328  2.91501  2.52726  2.88730  3.12230  5.43062  4.07705     79 k - - -
          2.68618  4.42225  2.77519  2.73123  3.46354  2.40513  3.72494  3.29354  2.67741  2.69355  4.24690  2.90347  2.73739  3.18146  2.89801  2.37887  2.77519  2.98518  4.58477  3.61503
          0.02016  4.30999  5.03234  0.61958  0.77255  0.59423  0.80294
     72   3.12409  4.46425  4.87960  4.29898  1.86870  4.35725  4.66001  2.22169  4.15367  1.60276  2.63180  4.43587  4.62472  4.26034  4.22952  3.68457  3.35112  1.55086  5.05118  3.89444     80 v - - -
          2.68618  4.42225  2.77519  2.73123  3.46354  2.40513  3.72494  3.29354  2.67741  2.69355  4.24690  2.90347  2.73739  3.18146  2.89801  2.37887  2.77519  2.98518  4.58477  3.61503
          0.02016  4.30999  5.03234  0.61958  0.77255  0.59423  0.80294
     73   2.62901  3.49612  3.66649  3.09643  3.39962  3.46012  3.92123  2.75250  3.02673  1.76259  2.90890  3.45337  3.26273  2.92248  3.33641  2.59326  2.86449  2.53839  4.86821  3.64979     81 l - - -
          2.68618  4.42225  2.77519  2.73123  3.46354  2.40513  3.72494  3.29354  2.67741  2.69355  4.24690  2.90347  2.73739  3.18146  2.89801  2.37887  2.77519  2.98518  4.58477  3.61503
          0.02016  4.30999  5.03234  0.61958  0.77255  0.59423  0.80294
     74   2.47733  4.43878  3.43016  3.22782  4.54836  3.15899  4.38793  3.99836  3.33348  3.67632  4.52161  3.44409  0.99796  3.65361  3.64466  2.08890  2.88728  3.44582  5.88015  4.63554     82 p - - -
          2.68618  4.42225  2.77519  2.73123  3.46354  2.40513  3.72494  3.29354  2.67741  2.69355  4.24690  2.90347  2.73739  3.18146  2.89801  2.37887  2.77519  2.98518  4.58477  3.61503
          0.02016  4.30999  5.03234  0.61958  0.77255  0.59423  0.80294
     75   2.72088  4.37687  3.53422  2.73507  3.46068  3.71844  3.99075  2.68952  3.03345  2.19031  1.70332  3.49458  4.09648  3.34879  3.35225  2.98702  2.95521  2.36934  4.97949  3.75894     83 m - - -
          2.68618  4.42225  2.77519  2.73123  3.46354  2.40513  3.72494  3.29354  2.67741  2.69355  4.24690  2.90347  2.73739  3.18146  2.89801  2.37887  2.77519  2.98518  4.58477  3.61503
          0.02016  4.30999  5.03234  0.61958  0.77255  0.59423  0.80294
     76   2.78906  4.57719  3.49308  1.88937  3.58006  3.73330  3.98654  2.68187  2.91095  1.75432  3.52973  3.40735  4.11104  3.24783  3.28979  2.98787  3.02399  2.29152  5.17599  3.92661     84 l - - -
          2.68618  4.42225  2.77519  2.73123  3.46354  2.40513  3.72494  3.29354  2.67741  2.69355  4.24690  2.90347  2.73739  3.18146  2.89801  2.37887  2.77519  2.98518  4.58477  3.61503
          0.02016  4.30999  5.03234  0.61958  0.77255  0.59423  0.80294
     77   2.71845  5.18018  2.50388  1.76060  4.50312  3.43198  3.65885  3.97310  1.80429  3.47165  3.63333  2.85445  3.85597  2.77028  2.88596  2.68150  2.95287  3.55975  5.61877  4.21884     85 e - - -
          2.68618  4.42225  2.77519  2.73123  3.46354  2.40513  3.72494  3.29354  2.67741  2.69355  4.24690  2.90347  2.73739  3.18146  2.89801  2.37887  2.77519  2.98518  4.58477  3.61503
          0.02016  4.30999  5.03234  0.61958  0.77255  0.59423  0.80294
     78   2.59316  5.32351  2.27879  1.76006  4.64383  3.40816  3.71618  4.13393  2.52758  3.61738  4.38611  2.67722  3.88464  1.89449  2.97243  2.74312  3.04870  3.70379  5.75946  4.32604     86 e - - -
          2.68711  4.41895  2.77328  2.73132  3.46333  2.40517  3.72381  3.29442  2.67758  2.69344  4.24783  2.90341  2.73831  3.18113  2.89888  2.37828  2.77604  2.98516  4.58570  3.61397
          0.31982  1.31977  5.03234  2.64538  0.07362  0.42346  1.06356
     79   2.88801  5.28164  2.67643  1.13646  4.60882  3.11131  3.81185  4.06580  2.61570  3.59737  4.40584  2.96027  3.96499  2.60189  3.08692  2.84806  3.14378  3.33492  5.77092  4.37197    106 e - - -
          2.68618  4.42225  2.77519  2.73123  3.46354  2.40513  3.72494  3.29354  2.67741  2.69355  4.24690  2.90347  2.73739  3.18146  2.89801  2.37887  2.77519  2.98518  4.58477  3.61503
          0.01863  4.38788  5.11023  0.61958  0.77255  0.48576  0.95510
     80   2.73012  5.01328  2.94615  2.50119  4.39706  3.15374  3.75971  3.83598  2.42899  3.39157  4.18738  1.58658  3.91247  2.89579  2.76430  2.55419  2.45101  3.45513  5.58260  4.22891    107 n - - -
          2.68618  4.42225  2.77519  2.73123  3.46354  2.40513  3.72494  3.29354  2.67741  2.69355  4.24690  2.90347  2.73739  3.18146  2.89801  2.37887  2.77519  2.98518  4.58477  3.61503
          0.01863  4.38788  5.11023  0.61958  0.77255  0.48576  0.95510
     81   2.65468  4.70449  3.18010  2.63261  3.95094  3.50832  3.77219  2.88746  2.61686  2.99052  3.41498  2.22016  3.51770  2.96083  3.05404  1.89744  2.74024  3.04569  5.27894  3.97876    108 s - - -
          2.68618  4.42225  2.77519  2.73123  3.46354  2.40513  3.72494  3.29354  2.67741  2.69355  4.24690  2.90347  2.73739  3.18146  2.89801  2.37887  2.77519  2.98518  4.58477  3.61503
          0.01863  4.38788  5.11023  0.61958  0.77255  0.48576  0.95510
     82   2.66397  2.92452  3.36030  1.86434  3.67387  3.58909  3.83134  3.03979  2.76824  2.47511  3.61594  3.25330  3.97648  3.09445  3.16376  2.58878  2.89783  2.64789  5.08065  3.26141    109 e - - -
          2.68618  4.42225  2.77519  2.73123  3.46354  2.40513  3.72494  3.29354  2.67741  2.69355  4.24690  2.90347  2.73739  3.18146  2.89801  2.37887  2.77519  2.98518  4.58477  3.61503
          0.01863  4.38788  5.11023  0.61958  0.77255  0.48576  0.95510
     83   2.51719  5.04314  2.96810  2.42888  4.36961  3.33534  3.67236  3.82174  2.42492  3.35658  4.12851  2.41011  2.68595  2.67261  2.46534  2.29321  2.61107  3.43221  5.53360  4.15821    110 s - - -
          2.68618  4.42225  2.77519  2.73123  3.46354  2.40513  3.72494  3.29354  2.67741  2.69355  4.24690  2.90347  2.73739  3.18146  2.89801  2.37887  2.77519  2.98518  4.58477  3.61503
          0.01863  4.38788  5.11023  0.61958  0.77255  0.48576  0.95510
     84   2.51671  3.74665  3.69224  3.12229  3.42618  3.66263  3.94837  2.70005  3.05833  2.22883  2.32040  3.23818  2.64446  3.34261  3.36966  2.51699  2.83971  2.56111  4.89496  3.67639    111 l - - -
          2.68618  4.42225  2.77519  2.73123  3.46354  2.40513  3.72494  3.29354  2.67741  2.69355  4.24690  2.90347  2.73739  3.18146  2.89801  2.37887  2.77519  2.98518  4.58477  3.61503
          0.01863  4.38788  5.11023  0.61958  0.77255  0.48576  0.95510
     85   2.57394  4.63239  3.15795  2.92484  4.67656  1.66588  4.22615  4.15423  3.15167  3.75966  4.55982  2.57116  3.93207  3.42782  3.56633  1.32027  3.01584  3.58999  5.94169  4.64515    112 s - - -
          2.68618  4.42225  2.77519  2.73123  3.46354  2.40513  3.72494  3.29354  2.67741  2.69355  4.24690  2.90347  2.73739  3.18146  2.89801  2.37887  2.77519  2.98518  4.58477  3.61503
          0.01863  4.38788  5.11023  0.61958  0.77255  0.48576  0.95510
     86   2.94535  5.31787  3.07366  1.91260  4.70300  3.60922  3.72661  4.12762  2.24807  3.58254  4.38144  3.08742  4.01600  1.89166  1.74488  2.90785  3.15461  3.73984  5.67237  4.36325    113 r - - -
          2.68618  4.42225  2.77519  2.73123  3.46354  2.40513  3.72494  3.29354  2.67741  2.69355  4.24690  2.90347  2.73739  3.18146  2.89801  2.37887  2.77519  2.98518  4.58477  3.61503
          0.01863  4.38788  5.11023  0.61958  0.77255  0.48576  0.95510
     87   3.52073  4.84459  5.16037  4.65644  3.32992  4.75136  5.18685  2.27050  4.47343  0.69140  3.13301  4.87049  4.98630  4.60875  4.57332  4.15748  3.77184  1.91403  5.44812  4.34885    114 L - - -
          2.68618  4.42225  2.77519  2.73123  3.46354  2.40513  3.72494  3.29354  2.67741  2.69355  4.24690  2.90347  2.73739  3.18146  2.89801  2.37887  2.77519  2.98518  4.58477  3.61503
          0.01863  4.38788  5.11023  0.61958  0.77255  0.48576  0.95510
     88   3.37473  3.58165  4.57543  4.16617  2.39943  4.22136  3.85764  3.27674  3.98675  2.83775  3.98421  4.12760  4.64272  4.13918  4.11380  3.59930  3.65449  3.12718  4.10262  0.73300    115 y - - -
          2.68618  4.42225  2.77519  2.73123  3.46354  2.40513  3.72494  3.29354  2.67741  2.69355  4.24690  2.90347  2.73739  3.18146  2.89801  2.37887  2.77519  2.98518  4.58477  3.61503
          0.01863  4.38788  5.11023  0.61958  0.77255  0.48576  0.95510
     89   2.52272  4.43186  3.77035  3.43787  4.26210  3.26622  4.42516  3.59342  3.38720  3.23444  4.31552  3.59469  3.98902  3.72829  3.67751  0.79263  2.99153  2.79986  5.70039  4.41529    116 s - - -
          2.68618  4.42225  2.77519  2.73123  3.46354  2.40513  3.72494  3.29354  2.67741  2.69355  4.24690  2.90347  2.73739  3.18146  2.89801  2.37887  2.77519  2.98518  4.58477  3.61503
          0.01863  4.38788  5.11023  0.61958  0.77255  0.48576  0.95510
     90   3.14493  5.30045  3.31409  2.86096  4.79629  3.71752  3.84835  4.19506  0.84613  3.65867  4.52351  3.29659  4.16943  2.90571  2.44610  2.82387  3.36695  3.84003  5.71002  4.48789    117 k - - -
          2.68618  4.42225  2.77519  2.73123  3.46354  2.40513  3.72494  3.29354  2.67741  2.69355  4.24690  2.90347  2.73739  3.18146  2.89801  2.37887  2.77519  2.98518  4.58477  3.61503
          0.01863  4.38788  5.11023  0.61958  0.77255  0.48576  0.95510
     91   3.79345  5.11940  5.01937  4.69042  3.42305  4.63413  5.19171  2.67885  4.45807  0.42844  3.33436  4.92039  4.99900  4.69535  4.53759  4.31471  4.07334  2.84429  5.45595  4.28920    118 L - - -
          2.68618  4.42225  2.77519  2.73123  3.46354  2.40513  3.72494  3.29354  2.67741  2.69355  4.24690  2.90347  2.73739  3.18146  2.89801  2.37887  2.77519  2.98518  4.58477  3.61503
          0.01863  4.38788  5.11023  0.61958  0.77255  0.48576  0.95510
     92   4.06794  5.19462  5.12289  4.87695  1.07320  4.78262  3.69437  3.65404  4.68525  2.56565  4.22857  4.42777  5.05839  4.52307  4.61534  4.15671  4.27693  3.60250  3.79964  1.06763    119 y - - -
          2.68618  4.42225  2.77519  2.73123  3.46354  2.40513  3.72494  3.29354  2.67741  2.69355  4.24690  2.90347  2.73739  3.18146  2.89801  2.37887  2.77519  2.98518  4.58477  3.61503
          0.01863  4.38788  5.11023  0.61958  0.77255  0.48576  0.95510
     93   2.97554  5.52990  1.63455  1.98095  4.84801  3.44639  3.82913  4.34737  1.56010  3.81763  4.61161  2.90204  3.97830  2.96253  3.18235  2.88980  3.23107  3.91235  5.95114  4.49841    120 k - - -
          2.68618  4.42225  2.77519  2.73123  3.46354  2.40513  3.72494  3.29354  2.67741  2.69355  4.24690  2.90347  2.73739  3.18146  2.89801  2.37887  2.77519  2.98518  4.58477  3.61503
          0.01863  4.38788  5.11023  0.61958  0.77255  0.48576  0.95510
     94   3.52254  5.64386  2.85143  0.46796  5.07517  3.70140  4.37613  4.64532  3.33514  4.18831  5.17446  3.37396  4.34022  3.60269  3.77534  3.46922  3.84169  4.28656  6.14080  4.91102    121 E - - -
          2.68618  4.42225  2.77519  2.73123  3.46354  2.40513  3.72494  3.29354  2.67741  2.69355  4.24690  2.90347  2.73739  3.18146  2.89801  2.37887  2.77519  2.98518  4.58477  3.61503
          0.01863  4.38788  5.11023  0.61958  0.77255  0.48576  0.95510
     95   1.52040  4.31686  4.20949  3.65381  3.15385  3.91101  4.33942  2.17601  3.56360  2.41219  3.44860  3.90456  4.31363  3.81633  3.80091  3.22332  2.92731  1.65755  5.09931  3.89545    122 a - - -
          2.68618  4.42225  2.77519  2.73123  3.46354  2.40513  3.72494  3.29354  2.67741  2.69355  4.24690  2.90347  2.73739  3.18146  2.89801  2.37887  2.77519  2.98518  4.58477  3.61503
          0.01863  4.38788  5.11023  0.61958  0.77255  0.48576  0.95510
     96   3.15063  5.73281  2.21244  0.85082  5.01652  3.43564  3.95582  4.54247  2.93278  4.02433  4.87190  2.89261  4.04952  2.83617  3.49929  3.03230  3.43366  4.11196  6.17223  4.67057    123 e - - -
          2.68618  4.42225  2.77519  2.73123  3.46354  2.40513  3.72494  3.29354  2.67741  2.69355  4.24690  2.90347  2.73739  3.18146  2.89801  2.37887  2.77519  2.98518  4.58477  3.61503
          0.01863  4.38788  5.11023  0.61958  0.77255  0.48576  0.95510
     97   3.38328  5.42669  3.67831  3.11218  4.92925  3.89311  3.91400  4.31781  0.67297  3.74016  4.64803  3.49559  4.31064  3.06162  2.27468  3.38142  3.56552  3.99913  5.72533  4.58577    124 K - - -
          2.68618  4.42225  2.77519  2.73123  3.46354  2.40513  3.72494  3.29354  2.67741  2.69355  4.24690  2.90347  2.73739  3.18146  2.89801  2.37887  2.77519  2.98518  4.58477  3.61503
          0.01863  4.38788  5.11023  0.61958  0.77255  0.48576  0.95510
     98   3.37912  4.66901  5.18173  4.74241  3.75327  4.73694  5.42886  0.71220  4.60072  2.19484  3.55636  4.91457  5.05939  4.86761  4.76237  4.17815  3.66091  1.70842  5.82016  4.60478    125 i - - -
          2.68618  4.42225  2.77519  2.73123  3.46354  2.40513  3.72494  3.29354  2.67741  2.69355  4.24690  2.90347  2.73739  3.18146  2.89801  2.37887  2.77519  2.98518  4.58477  3.61503
          0.01863  4.38788  5.11023  0.61958  0.77255  0.48576  0.95510
     99   3.31444  5.44510  3.46408  2.95902  4.90465  3.83756  3.84951  4.29223  0.76891  3.70425  4.59491  3.37649  4.25166  2.67958  2.33848  3.29212  3.49220  3.96620  5.71798  4.53926    126 k - - -
          2.68618  4.42225  2.77519  2.73123  3.46354  2.40513  3.72494  3.29354  2.67741  2.69355  4.24690  2.90347  2.73739  3.18146  2.89801  2.37887  2.77519  2.98518  4.58477  3.61503
          0.01863  4.38788  5.11023  0.61958  0.77255  0.48576  0.95510
    100   2.66872  2.82539  3.26265  2.69876  3.40512  3.56261  3.78155  3.18215  1.94693  2.69427  3.70936  3.17523  3.94751  2.78562  2.91755  2.45096  2.89944  2.91855  5.16328  3.60062    127 k - - -
          2.68618  4.42225  2.77519  2.73123  3.46354  2.40513  3.72494  3.29354  2.67741  2.69355  4.24690  2.90347  2.73739  3.18146  2.89801  2.37887  2.77519  2.98518  4.58477  3.61503
          0.01863  4.38788  5.11023  0.61958  0.77255  0.48576  0.95510
    101   4.32542  5.48782  4.95823  4.81130  3.38532  4.38086  4.68152  4.41540  4.55099  3.70666  5.01713  4.87193  4.94464  4.90755  4.57689  4.52458  4.65846  4.31635  0.27795  3.36582    128 W - - -
          2.68618  4.42225  2.77519  2.73123  3.46354  2.40513  3.72494  3.29354  2.67741  2.69355  4.24690  2.90347  2.73739  3.18146  2.89801  2.37887  2.77519  2.98518  4.58477  3.61503
          0.01863  4.38788  5.11023  0.61958  0.77255  0.48576  0.95510
    102   3.54552  5.45630  3.75205  3.31256  4.96741  3.93915  4.17232  4.44102  0.49952  3.90493  4.86671  3.70190  4.42586  3.35447  2.68578  3.57065  3.77293  4.13020  5.82594  4.73254    129 K - - -
          2.68618  4.42225  2.77519  2.73123  3.46354  2.40513  3.72494  3.29354  2.67741  2.69355  4.24690  2.90347  2.73739  3.18146  2.89801  2.37887  2.77519  2.98518  4.58477  3.61503
          0.01863  4.38788  5.11023  0.61958  0.77255  0.48576  0.95510
    103   2.92990  4.31527  4.58954  4.01630  3.04675  4.13811  4.49380  2.11177  3.88440  1.89774  3.23358  4.18145  4.47403  4.08416  4.02739  3.10062  3.16810  1.12750  5.06104  3.86877    130 v - - -
          2.68618  4.42225  2.77519  2.73123  3.46354  2.40513  3.72494  3.29354  2.67741  2.69355  4.24690  2.90347  2.73739  3.18146  2.89801  2.37887  2.77519  2.98518  4.58477  3.61503
          0.01863  4.38788  5.11023  0.61958  0.77255  0.48576  0.95510
    104   2.65087  5.10742  3.00094  2.45671  4.45026  3.40340  3.67542  3.89963  1.71484  3.41283  4.18494  2.63075  3.88898  2.78931  2.51791  2.13516  2.69471  3.50464  5.56636  4.20214    131 k - - -
          2.68618  4.42225  2.77519  2.73123  3.46354  2.40513  3.72494  3.29354  2.67741  2.69355  4.24690  2.90347  2.73739  3.18146  2.89801  2.37887  2.77519  2.98518  4.58477  3.61503
          0.01863  4.38788  5.11023  0.61958  0.77255  0.48576  0.95510
    105   2.58115  4.37297  4.55192  4.00205  3.62673  4.18739  4.63857  1.86735  3.89872  2.28104  3.52258  4.21664  4.55059  4.14765  4.10330  3.51586  2.45094  1.10917  5.30475  4.10148    132 v - - -
          2.68618  4.42225  2.77519  2.73123  3.46354  2.40513  3.72494  3.29354  2.67741  2.69355  4.24690  2.90347  2.73739  3.18146  2.89801  2.37887  2.77519  2.98518  4.58477  3.61503
          0.01863  4.38788  5.11023  0.61958  0.77255  0.48576  0.95510
    106   2.96152  5.47877  1.86515  1.21723  4.72769  3.43713  3.83924  4.26020  2.73836  3.76107  4.56601  2.89843  3.97450  2.98243  3.28171  2.88354  3.22129  3.84518  5.90154  3.32126    133 e - - -
          2.68618  4.42225  2.77519  2.73123  3.46354  2.40513  3.72494  3.29354  2.67741  2.69355  4.24690  2.90347  2.73739  3.18146  2.89801  2.37887  2.77519  2.98518  4.58477  3.61503
          0.01863  4.38788  5.11023  0.61958  0.77255  0.48576  0.95510
    107   1.97040  4.50031  3.45769  3.05798  4.17515  3.25461  4.18716  3.79408  3.09473  3.45568  4.27674  2.94946  3.91511  3.40696  3.47871  1.08600  2.75252  3.32814  5.70147  4.44152    134 s - - -
          2.68618  4.42225  2.77519  2.73123  3.46354  2.40513  3.72494  3.29354  2.67741  2.69355  4.24690  2.90347  2.73739  3.18146  2.89801  2.37887  2.77519  2.98518  4.58477  3.61503
          0.01863  4.38788  5.11023  0.61958  0.77255  0.48576  0.95510
    108   3.23421  5.89013  1.51454  0.99928  5.17302  3.42751  4.01344  4.72799  3.08414  4.19431  5.06032  2.88070  4.07562  3.18412  3.72085  3.08973  3.53205  4.27305  6.32972  4.78459    135 e - - -
          2.68618  4.42225  2.77519  2.73123  3.46354  2.40513  3.72494  3.29354  2.67741  2.69355  4.24690  2.90347  2.73739  3.18146  2.89801  2.37887  2.77519  2.98518  4.58477  3.61503
          0.01863  4.38788  5.11023  0.61958  0.77255  0.48576  0.95510
    109   2.56005  4.33124  4.29417  3.72963  3.42398  3.98495  4.36251  1.98303  3.61726  1.49205  3.34925  3.97042  4.35538  3.86020  3.82829  3.29226  2.05348  2.15063  5.06052  3.87656    136 l - - -
          2.68618  4.42225  2.77519  2.73123  3.46354  2.40513  3.72494  3.29354  2.67741  2.69355  4.24690  2.90347  2.73739  3.18146  2.89801  2.37887  2.77519  2.98518  4.58477  3.61503
          0.01863  4.38788  5.11023  0.61958  0.77255  0.48576  0.95510
    110   2.53718  4.63150  3.24993  2.68650  3.81539  3.55849  3.77795  3.04103  1.90965  2.71395  3.12128  3.16619  3.94387  2.99351  2.79826  2.51114  2.77653  2.49339  5.17662  3.89560    137 k - - -
          2.68618  4.42225  2.77519  2.73123  3.46354  2.40513  3.72494  3.29354  2.67741  2.69355  4.24690  2.90347  2.73739  3.18146  2.89801  2.37887  2.77519  2.98518  4.58477  3.61503
          0.01863  4.38788  5.11023  0.61958  0.77255  0.48576  0.95510
    111   3.00804  5.40623  2.73276  2.01804  4.69634  3.53393  3.45870  4.19068  2.50010  3.67652  4.49947  3.01138  4.02834  1.22614  2.88841  2.95187  3.24554  3.80682  5.78714  4.41044    138 q - - -
          2.68618  4.42225  2.77519  2.73123  3.46354  2.40513  3.72494  3.29354  2.67741  2.69355  4.24690  2.90347  2.73739  3.18146  2.89801  2.37887  2.77519  2.98518  4.58477  3.61503
          0.01863  4.38788  5.11023  0.61958  0.77255  0.48576  0.95510
    112   3.07818  5.23951  3.45096  2.83689  4.59187  3.75720  3.77247  3.96428  0.96351  3.44644  3.59675  3.27954  4.13391  2.64409  2.40044  3.08141  3.26675  3.65298  5.57761  4.34916    139 k - - -
          2.68618  4.42225  2.77519  2.73123  3.46354  2.40513  3.72494  3.29354  2.67741  2.69355  4.24690  2.90347  2.73739  3.18146  2.89801  2.37887  2.77519  2.98518  4.58477  3.61503
          0.01863  4.38788  5.11023  0.61958  0.77255  0.48576  0.95510
    113   3.22919  5.86310  1.76252  0.88013  5.15123  3.43250  4.01459  4.70154  3.07566  4.17463  5.04064  2.89002  4.07746  3.18550  3.70232  3.08960  3.52634  4.25192  6.30795  4.77419    140 e - - -
          2.68618  4.42225  2.77519  2.73123  3.46354  2.40513  3.72494  3.29354  2.67741  2.69355  4.24690  2.90347  2.73739  3.18146  2.89801  2.37887  2.77519  2.98518  4.58477  3.61503
          0.01863  4.38788  5.11023  0.61958  0.77255  0.48576  0.95510
    114   2.78933  5.04944  3.13464  2.57421  4.37359  3.55479  3.71429  3.79110  2.30674  3.33582  3.62634  2.16896  3.95171  2.84625  1.64290  2.59127  2.97018  3.43917  5.50839  4.19218    141 r - - -
          2.68618  4.42225  2.77519  2.73123  3.46354  2.40513  3.72494  3.29354  2.67741  2.69355  4.24690  2.90347  2.73739  3.18146  2.89801  2.37887  2.77519  2.98518  4.58477  3.61503
          0.01863  4.38788  5.11023  0.61958  0.77255  0.48576  0.95510
    115   3.33966  5.48103  3.78924  3.03596  5.01556  3.92474  3.77426  4.32146  0.90827  3.69088  4.55722  3.41815  4.26252  2.64191  1.76922  3.31026  3.47372  3.99460  5.67912  4.54941    142 k - - -
          2.68618  4.42225  2.77519  2.73123  3.46354  2.40513  3.72494  3.29354  2.67741  2.69355  4.24690  2.90347  2.73739  3.18146  2.89801  2.37887  2.77519  2.98518  4.58477  3.61503
          0.01863  4.38788  5.11023  0.61958  0.77255  0.48576  0.95510
    116   3.72340  4.98181  5.39284  4.84748  2.98107  5.02665  5.23790  2.17789  4.69707  0.57595  2.99961  5.08463  5.11399  4.69128  4.74122  4.41259  3.93681  2.54451  5.34359  4.22877    143 L - - -
          2.68618  4.42225  2.77519  2.73123  3.46354  2.40513  3.72494  3.29354  2.67741  2.69355  4.24690  2.90347  2.73739  3.18146  2.89801  2.37887  2.77519  2.98518  4.58477  3.61503
          0.01863  4.38788  5.11023  0.61958  0.77255  0.48576  0.95510
    117   3.43352  5.36267  3.38336  3.18030  4.60220  3.80581  4.33031  4.35237  2.97106  3.79622  4.84176  3.63253  4.38656  0.53868  3.23019  3.47451  3.74548  4.05732  5.78792  4.53736    144 Q - - -
          2.68618  4.42225  2.77519  2.73123  3.46354  2.40513  3.72494  3.29354  2.67741  2.69355  4.24690  2.90347  2.73739  3.18146  2.89801  2.37887  2.77519  2.98518  4.58477  3.61503
          0.01863  4.38788  5.11023  0.61958  0.77255  0.48576  0.95510
    118   3.23040  5.87475  1.66126  0.92422  5.16043  3.43001  4.01320  4.71277  3.07810  4.18257  5.04812  2.88536  4.07606  3.18381  3.70922  3.08867  3.52769  4.26061  6.31697  4.77800    145 e - - -
          2.68618  4.42225  2.77519  2.73123  3.46354  2.40513  3.72494  3.29354  2.67741  2.69355  4.24690  2.90347  2.73739  3.18146  2.89801  2.37887  2.77519  2.98518  4.58477  3.61503
          0.01863  4.38788  5.11023  0.61958  0.77255  0.48576  0.95510
    119   2.79490  4.90081  2.86653  2.75825  4.66168  3.33391  4.18382  4.26821  3.10618  3.86794  4.71865  0.89845  4.02305  3.40093  3.51867  2.32866  3.21192  3.75698  5.94732  4.56239    146 n - - -
          2.68618  4.42225  2.77519  2.73123  3.46354  2.40513  3.72494  3.29354  2.67741  2.69355  4.24690  2.90347  2.73739  3.18146  2.89801  2.37887  2.77519  2.98518  4.58477  3.61503
          0.01863  4.38788  5.11023  0.61958  0.77255  0.48576  0.95510
    120   3.22636  5.35940  3.74573  2.98494  4.81553  3.87459  3.76473  4.14202  1.40667  3.57099  3.74151  3.38187  4.21376  2.89246  1.19963  3.21760  3.37943  3.82490  5.61771  4.45602    147 r - - -
          2.68618  4.42225  2.77519  2.73123  3.46354  2.40513  3.72494  3.29354  2.67741  2.69355  4.24690  2.90347  2.73739  3.18146  2.89801  2.37887  2.77519  2.98518  4.58477  3.61503
          0.01863  4.38788  5.11023  0.61958  0.77255  0.48576  0.95510
    121   3.16292  5.31376  3.64957  2.92689  4.74029  3.83180  3.75999  3.37686  1.12106  3.53178  4.38993  3.34148  4.17955  2.88884  1.64032  3.15808  3.32813  3.75565  5.60130  4.41622    148 k - - -
          2.68618  4.42225  2.77519  2.73123  3.46354  2.40513  3.72494  3.29354  2.67741  2.69355  4.24690  2.90347  2.73739  3.18146  2.89801  2.37887  2.77519  2.98518  4.58477  3.61503
          0.01863  4.38788  5.11023  0.61958  0.77255  0.48576  0.95510
    122   2.94370  4.45002  4.40942  3.91529  3.70463  4.02272  4.65711  1.35402  3.78964  2.42787  3.58867  4.13064  4.48520  4.08785  4.02002  3.39317  1.58096  2.00820  5.42166  4.21443    149 i - - -
          2.68618  4.42225  2.77519  2.73123  3.46354  2.40513  3.72494  3.29354  2.67741  2.69355  4.24690  2.90347  2.73739  3.18146  2.89801  2.37887  2.77519  2.98518  4.58477  3.61503
          0.01863  4.38788  5.11023  0.61958  0.77255  0.48576  0.95510
    123   3.46443  4.77869  5.01805  4.67740  3.78245  4.59049  5.34151  0.59967  4.51959  2.29142  3.66703  4.85806  4.99926  4.83249  4.66284  4.16409  3.76461  1.99881  5.75885  4.52549    150 I - - -
          2.68618  4.42225  2.77519  2.73123  3.46354  2.40513  3.72494  3.29354  2.67741  2.69355  4.24690  2.90347  2.73739  3.18146  2.89801  2.37887  2.77519  2.98518  4.58477  3.61503
          0.01863  4.38788  5.11023  0.61958  0.77255  0.48576  0.95510
    124   3.52254  5.64386  2.85143  0.46796  5.07517  3.70140  4.37613  4.64532  3.33514  4.18831  5.17446  3.37396  4.34022  3.60269  3.77534  3.46922  3.84169  4.28656  6.14080  4.91102    151 E - - -
          2.68618  4.42225  2.77519  2.73123  3.46354  2.40513  3.72494  3.29354  2.67741  2.69355  4.24690  2.90347  2.73739  3.18146  2.89801  2.37887  2.77519  2.98518  4.58477  3.61503
          0.01863  4.38788  5.11023  0.61958  0.77255  0.48576  0.95510
    125   1.31045  4.41072  3.65775  3.30142  4.36893  3.23039  4.35109  3.70405  3.31215  3.44420  4.29093  3.13055  3.93802  3.61915  3.63894  2.66031  1.40846  3.24912  5.73217  4.51097    152 a - - -
          2.68618  4.42225  2.77519  2.73123  3.46354  2.40513  3.72494  3.29354  2.67741  2.69355  4.24690  2.90347  2.73739  3.18146  2.89801  2.37887  2.77519  2.98518  4.58477  3.61503
          0.01863  4.38788  5.11023  0.61958  0.77255  0.48576  0.95510
    126   3.43352  5.36267  3.38336  3.18030  4.60220  3.80581  4.33031  4.35237  2.97106  3.79622  4.84176  3.63253  4.38656  0.53868  3.23019  3.47451  3.74548  4.05732  5.78792  4.53736    153 Q - - -
          2.68618  4.42225  2.77519  2.73123  3.46354  2.40513  3.72494  3.29354  2.67741  2.69355  4.24690  2.90347  2.73739  3.18146  2.89801  2.37887  2.77519  2.98518  4.58477  3.61503
          0.01863  4.38788  5.11023  0.61958  0.77255  0.48576  0.95510
    127   3.69734  5.43674  4.24931  3.68700  4.93086  4.04304  4.34382  4.53868  2.63514  3.95959  4.97075  3.99379  4.54312  3.56056  0.41588  3.77300  3.94232  4.24546  5.81570  4.77573    154 R - - -
          2.68618  4.42225  2.77519  2.73123  3.46354  2.40513  3.72494  3.29354  2.67741  2.69355  4.24690  2.90347  2.73739  3.18146  2.89801  2.37887  2.77519  2.98518  4.58477  3.61503
          0.01863  4.38788  5.11023  0.61958  0.77255  0.48576  0.95510
    128   3.32464  5.44155  3.47306  2.97561  4.89944  3.84055  3.86222  4.29389  0.74810  3.70858  4.60524  3.38985  4.26020  2.75953  2.34765  3.30530  3.50553  3.97001  5.72065  4.54305    155 k - - -
          2.68618  4.42225  2.77519  2.73123  3.46354  2.40513  3.72494  3.29354  2.67741  2.69355  4.24690  2.90347  2.73739  3.18146  2.89801  2.37887  2.77519  2.98518  4.58477  3.61503
          0.01863  4.38788  5.11023  0.61958  0.77255  0.48576  0.95510
    129   0.47097  4.54110  4.07981  3.93256  4.65916  3.34591  4.87865  3.87127  3.96516  3.72501  4.72037  3.92198  4.13560  4.25960  4.15502  2.89817  3.21272  3.42713  6.02719  4.90164    156 A - - -
          2.68618  4.42225  2.77519  2.73123  3.46354  2.40513  3.72494  3.29354  2.67741  2.69355  4.24690  2.90347  2.73739  3.18146  2.89801  2.37887  2.77519  2.98518  4.58477  3.61503
          0.01863  4.38788  5.11023  0.61958  0.77255  0.48576  0.95510
    130   3.46443  4.77869  5.01805  4.67740  3.78245  4.59049  5.34151  0.59967  4.51959  2.29142  3.66703  4.85806  4.99926  4.83249  4.66284  4.16409  3.76461  1.99881  5.75885  4.52549    157 I - - -
          2.68618  4.42225  2.77519  2.73123  3.46354  2.40513  3.72494  3.29354  2.67741  2.69355  4.24690  2.90347  2.73739  3.18146  2.89801  2.37887  2.77519  2.98518  4.58477  3.61503
          0.01863  4.38788  5.11023  0.61958  0.77255  0.48576  0.95510
    131   3.43352  5.36267  3.38336  3.18030  4.60220  3.80581  4.33031  4.35237  2.97106  3.79622  4.84176  3.63253  4.38656  0.53868  3.23019  3.47451  3.74548  4.05732  5.78792  4.53736    158 Q - - -
          2.68618  4.42225  2.77519  2.73123  3.46354  2.40513  3.72494  3.29354  2.67741  2.69355  4.24690  2.90347  2.73739  3.18146  2.89801  2.37887  2.77519  2.98518  4.58477  3.61503
          0.01863  4.38788  5.11023  0.61958  0.77255  0.48576  0.95510
    132   3.24457  5.77882  2.18544  0.73419  5.09299  3.46275  4.04918  4.63084  3.08424  4.13378  5.01342  2.94616  4.10464  3.22676  3.67147  3.12263  3.54451  4.20309  6.24932  4.76416    159 e - - -
          2.68618  4.42225  2.77519  2.73123  3.46354  2.40513  3.72494  3.29354  2.67741  2.69355  4.24690  2.90347  2.73739  3.18146  2.89801  2.37887  2.77519  2.98518  4.58477  3.61503
          0.01863  4.38788  5.11023  0.61958  0.77255  0.48576  0.95510
    133   3.79345  5.11940  5.01937  4.69042  3.42305  4.63413  5.19171  2.67885  4.45807  0.42844  3.33436  4.92039  4.99900  4.69535  4.53759  4.31471  4.07334  2.84429  5.45595  4.28920    160 L - - -
          2.68618  4.42225  2.77519  2.73123  3.46354  2.40513  3.72494  3.29354  2.67741  2.69355  4.24690  2.90347  2.73739  3.18146  2.89801  2.37887  2.77519  2.98518  4.58477  3.61503
          0.01863  4.38788  5.11023  0.61958  0.77255  0.48576  0.95510
    134   3.43352  5.36267  3.38336  3.18030  4.60220  3.80581  4.33031  4.35237  2.97106  3.79622  4.84176  3.63253  4.38656  0.53868  3.23019  3.47451  3.74548  4.05732  5.78792  4.53736    161 Q - - -
          2.68618  4.42225  2.77519  2.73123  3.46354  2.40513  3.72494  3.29354  2.67741  2.69355  4.24690  2.90347  2.73739  3.18146  2.89801  2.37887  2.77519  2.98518  4.58477  3.61503
          0.01863  4.38788  5.11023  0.61958  0.77255  0.48576  0.95510
    135   3.99914  5.25470  4.95980  4.79697  0.44008  4.50888  4.22091  3.49567  4.70099  2.75541  4.16126  4.64675  4.97444  4.73110  4.69128  4.22187  4.30981  3.51980  4.36572  2.68837    162 F - - -
          2.68618  4.42225  2.77519  2.73123  3.46354  2.40513  3.72494  3.29354  2.67741  2.69355  4.24690  2.90347  2.73739  3.18146  2.89801  2.37887  2.77519  2.98518  4.58477  3.61503
          0.01863  4.38788  5.11023  0.61958  0.77255  0.48576  0.95510
    136   2.39550  5.06677  2.73698  1.63208  4.61122  1.71864  3.90802  4.06751  2.77936  3.62703  4.43276  3.01681  3.94912  3.06220  3.27061  2.57357  3.10455  3.63697  5.81794  4.43388    163 e - - -
          2.68618  4.42225  2.77519  2.73123  3.46354  2.40513  3.72494  3.29354  2.67741  2.69355  4.24690  2.90347  2.73739  3.18146  2.89801  2.37887  2.77519  2.98518  4.58477  3.61503
          0.01863  4.38788  5.11023  0.61958  0.77255  0.48576  0.95510
    137   3.26442  5.22263  3.15056  3.10328  4.68153  3.62560  4.48720  4.54249  3.45787  4.13286  5.10886  0.49615  4.31416  3.78732  3.80828  3.32758  3.67840  4.10723  5.92250  4.61322    164 N - - -
          2.68618  4.42225  2.77519  2.73123  3.46354  2.40513  3.72494  3.29354  2.67741  2.69355  4.24690  2.90347  2.73739  3.18146  2.89801  2.37887  2.77519  2.98518  4.58477  3.61503
          0.01863  4.38788  5.11023  0.61958  0.77255  0.48576  0.95510
    138   3.52254  5.64386  2.85143  0.46796  5.07517  3.70140  4.37613  4.64532  3.33514  4.18831  5.17446  3.37396  4.34022  3.60269  3.77534  3.46922  3.84169  4.28656  6.14080  4.91102    165 E - - -
          2.68618  4.42225  2.77519  2.73123  3.46354  2.40513  3.72494  3.29354  2.67741  2.69355  4.24690  2.90347  2.73739  3.18146  2.89801  2.37887  2.77519  2.98518  4.58477  3.61503
          0.01863  4.38788  5.11023  0.61958  0.77255  0.48576  0.95510
    139   2.90332  5.14149  3.21222  2.68442  4.58072  3.59999  3.77147  3.99202  1.45900  3.49668  4.31311  3.16110  4.02685  2.90328  2.42878  1.68509  3.13664  3.62023  5.61657  4.33479    166 k - - -
          2.68618  4.42225  2.77519  2.73123  3.46354  2.40513  3.72494  3.29354  2.67741  2.69355  4.24690  2.90347  2.73739  3.18146  2.89801  2.37887  2.77519  2.98518  4.58477  3.61503
          0.01863  4.38788  5.11023  0.61958  0.77255  0.48576  0.95510
    140   3.40940  4.72103  5.12700  4.61515  3.43715  4.69595  5.16222  2.13248  4.45651  0.97263  3.24500  4.81000  4.95254  4.61896  4.57268  4.08822  3.66166  1.37327  5.49144  4.36501    167 l - - -
          2.68618  4.42225  2.77519  2.73123  3.46354  2.40513  3.72494  3.29354  2.67741  2.69355  4.24690  2.90347  2.73739  3.18146  2.89801  2.37887  2.77519  2.98518  4.58477  3.61503
          0.01863  4.38788  5.11023  0.61958  0.77255  0.48576  0.95510
    141   2.65735  4.56872  3.75893  3.63213  4.65467  3.29406  4.70745  4.26623  3.74479  3.95438  4.85303  3.74356  4.08068  4.05369  3.98909  0.51915  3.18106  3.67789  5.98693  4.75198    168 S - - -
          2.68618  4.42225  2.77519  2.73123  3.46354  2.40513  3.72494  3.29354  2.67741  2.69355  4.24690  2.90347  2.73739  3.18146  2.89801  2.37887  2.77519  2.98518  4.58477  3.61503
          0.01863  4.38788  5.11023  0.61958  0.77255  0.48576  0.95510
    142   3.50204  4.76720  5.34212  4.76951  3.28516  4.84670  5.19030  1.59803  4.63807  0.96917  2.33244  4.95364  4.99321  4.65108  4.67336  4.20852  3.72099  2.12270  5.38956  4.36468    169 l - - -
          2.68618  4.42225  2.77519  2.73123  3.46354  2.40513  3.72494  3.29354  2.67741  2.69355  4.24690  2.90347  2.73739  3.18146  2.89801  2.37887  2.77519  2.98518  4.58477  3.61503
          0.01863  4.38788  5.11023  0.61958  0.77255  0.48576  0.95510
    143   3.54552  5.45630  3.75205  3.31256  4.96741  3.93915  4.17232  4.44102  0.49952  3.90493  4.86671  3.70190  4.42586  3.35447  2.68578  3.57065  3.77293  4.13020  5.82594  4.73254    170 K - - -
          2.68618  4.42225  2.77519  2.73123  3.46354  2.40513  3.72494  3.29354  2.67741  2.69355  4.24690  2.90347  2.73739  3.18146  2.89801  2.37887  2.77519  2.98518  4.58477  3.61503
          0.01863  4.38788  5.11023  0.61958  0.77255  0.48576  0.95510
    144   3.72127  5.02012  5.26695  4.75269  3.21583  4.93228  5.23087  2.41190  4.49982  0.53612  2.79755  5.00706  5.08047  4.62275  4.57584  4.35268  3.95002  2.61864  5.39655  4.31240    171 L - - -
          2.68618  4.42225  2.77519  2.73123  3.46354  2.40513  3.72494  3.29354  2.67741  2.69355  4.24690  2.90347  2.73739  3.18146  2.89801  2.37887  2.77519  2.98518  4.58477  3.61503
          0.01863  4.38788  5.11023  0.61958  0.77255  0.48576  0.95510
    145   3.24529  5.77682  2.19169  0.73215  5.09179  3.46372  4.05040  4.62943  3.08476  4.13311  5.01320  2.94795  4.10558  3.22819  3.67089  3.12383  3.54535  4.20221  6.24797  4.76419    172 e - - -
          2.68618  4.42225  2.77519  2.73123  3.46354  2.40513  3.72494  3.29354  2.67741  2.69355  4.24690  2.90347  2.73739  3.18146  2.89801  2.37887  2.77519  2.98518  4.58477  3.61503
          0.01863  4.38788  5.11023  0.61958  0.77255  0.48576  0.95510
    146   3.23067  5.87637  1.64631  0.93122  5.16173  3.42970  4.01311  4.71435  3.07858  4.18374  5.04927  2.88479  4.07594  3.18370  3.71031  3.08865  3.52800  4.26187  6.31827  4.77860    173 e - - -
          2.68618  4.42225  2.77519  2.73123  3.46354  2.40513  3.72494  3.29354  2.67741  2.69355  4.24690  2.90347  2.73739  3.18146  2.89801  2.37887  2.77519  2.98518  4.58477  3.61503
          0.01863  4.38788  5.11023  0.61958  0.77255  0.48576  0.95510
    147   2.84471  5.24494  2.82532  2.13690  4.58276  2.14141  3.74599  4.03646  2.45358  3.54157  4.33157  2.98314  3.94703  1.74154  2.68874  2.80992  3.08188  3.64228  5.68886  4.31593    174 q - - -
          2.68618  4.42225  2.77519  2.73123  3.46354  2.40513  3.72494  3.29354  2.67741  2.69355  4.24690  2.90347  2.73739  3.18146  2.89801  2.37887  2.77519  2.98518  4.58477  3.61503
          0.01863  4.38788  5.11023  0.61958  0.77255  0.48576  0.95510
    148   3.46790  4.72815  5.24561  4.76365  3.58207  4.86145  5.36056  0.77809  4.59558  1.76790  3.39566  4.96625  5.09439  4.81456  4.73014  4.28293  3.72196  1.90029  5.66845  4.48088    175 i - - -
          2.68618  4.42225  2.77519  2.73123  3.46354  2.40513  3.72494  3.29354  2.67741  2.69355  4.24690  2.90347  2.73739  3.18146  2.89801  2.37887  2.77519  2.98518  4.58477  3.61503
          0.01863  4.38788  5.11023  0.61958  0.77255  0.48576  0.95510
    149   2.65203  3.31863  3.07190  2.55493  4.23836  3.11771  3.76341  3.66637  2.55316  3.25600  4.05952  2.53503  3.88955  1.99188  3.00691  2.02655  2.91961  3.30330  5.47889  4.14242    176 q - - -
          2.68618  4.42225  2.77519  2.73123  3.46354  2.40513  3.72494  3.29354  2.67741  2.69355  4.24690  2.90347  2.73739  3.18146  2.89801  2.37887  2.77519  2.98518  4.58477  3.61503
          0.01863  4.38788  5.11023  0.61958  0.77255  0.48576  0.95510
    150   3.24457  5.77882  2.18544  0.73419  5.09299  3.46275  4.04918  4.63084  3.08424  4.13378  5.01342  2.94616  4.10464  3.22676  3.67147  3.12263  3.54451  4.20309  6.24932  4.76416    177 e - - -
          2.68618  4.42225  2.77519  2.73123  3.46354  2.40513  3.72494  3.29354  2.67741  2.69355  4.24690  2.90347  2.73739  3.18146  2.89801  2.37887  2.77519  2.98518  4.58477  3.61503
          0.01863  4.38788  5.11023  0.61958  0.77255  0.48576  0.95510
    151   3.26442  5.22263  3.15056  3.10328  4.68153  3.62560  4.48720  4.54249  3.45787  4.13286  5.10886  0.49615  4.31416  3.78732  3.80828  3.32758  3.67840  4.10723  5.92250  4.61322    178 N - - -
          2.68618  4.42225  2.77519  2.73123  3.46354  2.40513  3.72494  3.29354  2.67741  2.69355  4.24690  2.90347  2.73739  3.18146  2.89801  2.37887  2.77519  2.98518  4.58477  3.61503
          0.01863  4.38788  5.11023  0.61958  0.77255  0.48576  0.95510
    152   2.85748  5.33290  2.59924  1.59514  4.66686  3.47155  3.74857  4.13671  1.59800  3.62367  4.40292  2.94072  3.93799  2.86956  2.95544  2.80423  2.85611  3.72096  5.76026  4.35659    179 e - - -
          2.68618  4.42225  2.77519  2.73123  3.46354  2.40513  3.72494  3.29354  2.67741  2.69355  4.24690  2.90347  2.73739  3.18146  2.89801  2.37887  2.77519  2.98518  4.58477  3.61503
          0.01863  4.38788  5.11023  0.61958  0.77255  0.48576  0.95510
    153   3.28176  5.97273  0.79095  1.99250  5.24134  3.41395  4.03982  4.81159  3.16392  4.27433  5.16175  2.63370  4.08713  3.21958  3.83315  3.12212  3.59147  4.35016  6.42267  4.84014    180 d - - -
          2.68618  4.42225  2.77519  2.73123  3.46354  2.40513  3.72494  3.29354  2.67741  2.69355  4.24690  2.90347  2.73739  3.18146  2.89801  2.37887  2.77519  2.98518  4.58477  3.61503
          0.01863  4.38788  5.11023  0.61958  0.77255  0.48576  0.95510
    154   3.79345  5.11940  5.01937  4.69042  3.42305  4.63413  5.19171  2.67885  4.45807  0.42844  3.33436  4.92039  4.99900  4.69535  4.53759  4.31471  4.07334  2.84429  5.45595  4.28920    181 L - - -
          2.68618  4.42225  2.77519  2.73123  3.46354  2.40513  3.72494  3.29354  2.67741  2.69355  4.24690  2.90347  2.73739  3.18146  2.89801  2.37887  2.77519  2.98518  4.58477  3.61503
          0.01863  4.38788  5.11023  0.61958  0.77255  0.48576  0.95510
    155   2.92399  4.55505  3.93210  3.32554  3.58550  3.91933  4.12905  1.77761  2.94947  2.13003  3.50037  3.68668  4.27632  3.44857  1.70606  3.20906  3.15134  2.45954  5.15686  3.94435    182 r - - -
          2.68618  4.42225  2.77519  2.73123  3.46354  2.40513  3.72494  3.29354  2.67741  2.69355  4.24690  2.90347  2.73739  3.18146  2.89801  2.37887  2.77519  2.98518  4.58477  3.61503
          0.01863  4.38788  5.11023  0.61958  0.77255  0.48576  0.95510
    156   2.93242  5.26275  2.91103  2.55300  4.68354  3.53834  3.80265  4.13211  1.48407  3.62439  4.43487  1.69586  4.01388  2.93631  2.77099  2.67040  3.17897  3.73518  5.73675  4.40084    183 k - - -
          2.68618  4.42225  2.77519  2.73123  3.46354  2.40513  3.72494  3.29354  2.67741  2.69355  4.24690  2.90347  2.73739  3.18146  2.89801  2.37887  2.77519  2.98518  4.58477  3.61503
          0.01863  4.38788  5.11023  0.61958  0.77255  0.48576  0.95510
    157   2.99321  5.36601  3.02765  1.56997  4.76053  3.61646  3.75004  4.18036  1.44051  3.62988  4.43633  3.09354  4.03910  2.87050  2.42305  2.94927  3.20313  3.79311  5.71284  4.40737    184 k - - -
          2.68618  4.42225  2.77519  2.73123  3.46354  2.40513  3.72494  3.29354  2.67741  2.69355  4.24690  2.90347  2.73739  3.18146  2.89801  2.37887  2.77519  2.98518  4.58477  3.61503
          0.01863  4.38788  5.11023  0.61958  0.77255  0.48576  0.95510
    158   2.90103  5.21136  2.39753  2.45148  4.73758  3.38963  3.96679  4.21798  2.89644  3.77466  4.60013  1.07414  3.99283  3.13362  3.40988  2.68057  2.86800  3.78076  5.95288  4.53497    185 n - - -
          2.68618  4.42225  2.77519  2.73123  3.46354  2.40513  3.72494  3.29354  2.67741  2.69355  4.24690  2.90347  2.73739  3.18146  2.89801  2.37887  2.77519  2.98518  4.58477  3.61503
          0.01863  4.38788  5.11023  0.61958  0.77255  0.48576  0.95510
    159   2.76508  4.87354  2.88860  2.75766  4.66067  3.32452  4.16811  4.24106  3.08432  3.83776  4.67801  0.97784  4.00669  3.37804  3.50227  2.11135  3.17900  3.72806  5.93790  4.56324    186 n - - -
          2.68618  4.42225  2.77519  2.73123  3.46354  2.40513  3.72494  3.29354  2.67741  2.69355  4.24690  2.90347  2.73739  3.18146  2.89801  2.37887  2.77519  2.98518  4.58477  3.61503
          0.01863  4.38788  5.11023  0.61958  0.77255  0.48576  0.95510
    160   0.84018  4.32924  3.88947  3.56526  4.55904  2.73921  4.54961  3.96711  3.58252  3.66438  4.47774  3.61236  3.90851  3.84221  3.86881  2.20249  2.38781  3.38728  5.91173  4.73141    187 a - - -
          2.68618  4.42225  2.77519  2.73123  3.46354  2.40513  3.72494  3.29354  2.67741  2.69355  4.24690  2.90347  2.73739  3.18146  2.89801  2.37887  2.77519  2.98518  4.58477  3.61503
          0.01863  4.38788  5.11023  0.61958  0.77255  0.48576  0.95510
    161   2.47425  4.39177  3.77740  3.52590  4.51265  3.19383  4.54227  3.85278  3.52784  3.61956  4.48441  3.61764  3.95917  3.84530  3.79346  2.17070  0.80190  3.34314  5.88822  4.67860    188 t - - -
          2.68618  4.42225  2.77519  2.73123  3.46354  2.40513  3.72494  3.29354  2.67741  2.69355  4.24690  2.90347  2.73739  3.18146  2.89801  2.37887  2.77519  2.98518  4.58477  3.61503
          0.01863  4.38788  5.11023  0.61958  0.77255  0.48576  0.95510
    162   3.19753  5.14269  3.83784  3.10556  4.21433  3.89036  3.82170  3.83321  2.10087  3.34636  4.25367  3.47285  4.24613  3.01392  0.93674  3.25257  3.37089  3.56744  3.44221  4.08480    189 r - - -
          2.68618  4.42225  2.77519  2.73123  3.46354  2.40513  3.72494  3.29354  2.67741  2.69355  4.24690  2.90347  2.73739  3.18146  2.89801  2.37887  2.77519  2.98518  4.58477  3.61503
          0.01863  4.38788  5.11023  0.61958  0.77255  0.48576  0.95510
    163   2.93258  5.19604  2.77729  2.53514  4.30383  3.49342  1.79831  4.06132  2.67031  3.59422  4.43757  1.58079  4.02456  3.05882  3.08462  2.76494  3.21059  3.68162  5.59251  4.14182    190 n - - -
          2.68618  4.42225  2.77519  2.73123  3.46354  2.40513  3.72494  3.29354  2.67741  2.69355  4.24690  2.90347  2.73739  3.18146  2.89801  2.37887  2.77519  2.98518  4.58477  3.61503
          0.01863  4.38788  5.11023  0.61958  0.77255  0.48576  0.95510
    164   3.79345  5.11940  5.01937  4.69042  3.42305  4.63413  5.19171  2.67885  4.45807  0.42844  3.33436  4.92039  4.99900  4.69535  4.53759  4.31471  4.07334  2.84429  5.45595  4.28920    191 L - - -
          2.68618  4.42225  2.77519  2.73123  3.46354  2.40513  3.72494  3.29354  2.67741  2.69355  4.24690  2.90347  2.73739  3.18146  2.89801  2.37887  2.77519  2.98518  4.58477  3.61503
          0.01863  4.38788  5.11023  0.61958  0.77255  0.48576  0.95510
    165   2.94481  0.50374  4.57142  4.31128  4.35367  3.59149  4.91788  3.67874  4.00560  3.49901  4.55288  4.22661  4.32489  4.42346  3.63741  3.19721  3.43063  3.35973  5.74693  4.59822    192 C - - -
          2.68618  4.42225  2.77519  2.73123  3.46354  2.40513  3.72494  3.29354  2.67741  2.69355  4.24690  2.90347  2.73739  3.18146  2.89801  2.37887  2.77519  2.98518  4.58477  3.61503
          0.01863  4.38788  5.11023  0.61958  0.77255  0.48576  0.95510
    166   2.84603  4.94759  2.84591  2.76420  4.64214  3.35533  4.20362  4.30049  3.13096  3.90617  4.77597  0.81850  4.05135  3.43252  3.53348  2.59630  3.26537  3.79755  5.94312  4.53993    193 n - - -
          2.68618  4.42225  2.77519  2.73123  3.46354  2.40513  3.72494  3.29354  2.67741  2.69355  4.24690  2.90347  2.73739  3.18146  2.89801  2.37887  2.77519  2.98518  4.58477  3.61503
          0.01863  4.38788  5.11023  0.61958  0.77255  0.48576  0.95510
    167   3.55853  4.80852  5.36110  4.83522  3.39386  4.94251  5.34138  1.17938  4.68070  1.05884  3.17371  5.04428  5.09821  4.77249  4.75726  4.34105  3.79159  2.12872  5.53669  4.45226    194 l - - -
          2.68618  4.42225  2.77519  2.73123  3.46354  2.40513  3.72494  3.29354  2.67741  2.69355  4.24690  2.90347  2.73739  3.18146  2.89801  2.37887  2.77519  2.98518  4.58477  3.61503
          0.01863  4.38788  5.11023  0.61958  0.77255  0.48576  0.95510
    168   3.79345  5.11940  5.01937  4.69042  3.42305  4.63413  5.19171  2.67885  4.45807  0.42844  3.33436  4.92039  4.99900  4.69535  4.53759  4.31471  4.07334  2.84429  5.45595  4.28920    195 L - - -
          2.68618  4.42225  2.77519  2.73123  3.46354  2.40513  3.72494  3.29354  2.67741  2.69355  4.24690  2.90347  2.73739  3.18146  2.89801  2.37887  2.77519  2.98518  4.58477  3.61503
          0.01863  4.38788  5.11023  0.61958  0.77255  0.48576  0.95510
    169   3.54552  5.45630  3.75205  3.31256  4.96741  3.93915  4.17232  4.44102  0.49952  3.90493  4.86671  3.70190  4.42586  3.35447  2.68578  3.57065  3.77293  4.13020  5.82594  4.73254    196 K - - -
          2.68618  4.42225  2.77519  2.73123  3.46354  2.40513  3.72494  3.29354  2.67741  2.69355  4.24690  2.90347  2.73739  3.18146  2.89801  2.37887  2.77519  2.98518  4.58477  3.61503
          0.01863  4.38788  5.11023  0.61958  0.77255  0.48576  0.95510
    170   3.23200  5.88256  1.58792  0.95988  5.16676  3.42862  4.01301  4.72044  3.08074  4.18835  5.05396  2.88278  4.07563  3.18359  3.71473  3.08886  3.52951  4.26678  6.32331  4.78110    197 e - - -
          2.68618  4.42225  2.77519  2.73123  3.46354  2.40513  3.72494  3.29354  2.67741  2.69355  4.24690  2.90347  2.73739  3.18146  2.89801  2.37887  2.77519  2.98518  4.58477  3.61503
          0.01863  4.38788  5.11023  0.61958  0.77255  0.48576  0.95510
    171   2.31941  4.41243  3.88301  3.65174  4.48123  3.24892  4.63363  3.58610  3.62116  3.48327  4.44054  3.70895  4.01703  3.95403  3.85947  2.73460  0.72347  3.17427  5.91262  4.71980    198 t - - -
          2.68618  4.42225  2.77519  2.73123  3.46354  2.40513  3.72494  3.29354  2.67741  2.69355  4.24690  2.90347  2.73739  3.18146  2.89801  2.37887  2.77519  2.98518  4.58477  3.61503
          0.01863  4.38788  5.11023  0.61958  0.77255  0.48576  0.95510
    172   3.04963  1.54993  4.70260  4.25941  1.38955  3.98385  4.28866  2.80429  4.09391  2.45328  3.62628  4.21798  4.48187  4.24268  4.17815  3.40967  3.37077  2.67841  4.63959  3.11677    199 f - - -
          2.68618  4.42225  2.77519  2.73123  3.46354  2.40513  3.72494  3.29354  2.67741  2.69355  4.24690  2.90347  2.73739  3.18146  2.89801  2.37887  2.77519  2.98518  4.58477  3.61503
          0.01863  4.38788  5.11023  0.61958  0.77255  0.48576  0.95510
    173   1.99800  5.17696  2.46724  2.09206  4.49611  3.35886  3.68779  3.96647  2.46334  3.47563  4.23958  2.92341  3.87303  2.17884  2.95957  2.62293  2.64094  3.55651  5.63413  4.23078    200 a - - -
          2.68618  4.42225  2.77519  2.73123  3.46354  2.40513  3.72494  3.29354  2.67741  2.69355  4.24690  2.90347  2.73739  3.18146  2.89801  2.37887  2.77519  2.98518  4.58477  3.61503
          0.01863  4.38788  5.11023  0.61958  0.77255  0.48576  0.95510
    174   2.84235  4.97258  3.29459  2.69220  4.16784  3.63277  3.04232  3.63942  2.32769  3.21353  4.05096  3.16965  4.00854  2.71060  1.50603  2.58332  3.05410  3.33189  3.35586  4.06545    201 r - - -
          2.68618  4.42225  2.77519  2.73123  3.46354  2.40513  3.72494  3.29354  2.67741  2.69355  4.24690  2.90347  2.73739  3.18146  2.89801  2.37887  2.77519  2.98518  4.58477  3.61503
          0.01863  4.38788  5.11023  0.61958  0.77255  0.48576  0.95510
    175   2.57650  4.44137  3.65155  3.22360  2.88910  3.37921  4.18057  3.34887  3.20546  3.06409  3.98130  3.49660  3.99950  3.51277  3.53961  1.04318  2.67772  3.02592  5.31985  3.99083    202 s - - -
          2.68618  4.42225  2.77519  2.73123  3.46354  2.40513  3.72494  3.29354  2.67741  2.69355  4.24690  2.90347  2.73739  3.18146  2.89801  2.37887  2.77519  2.98518  4.58477  3.61503
          0.01863  4.38788  5.11023  0.61958  0.77255  0.48576  0.95510
    176   1.50802  4.52439  3.39679  2.71305  3.97488  3.41859  3.96892  3.32804  2.87801  3.02951  3.88642  3.29058  3.94178  3.20309  3.27594  2.30922  2.21325  2.64238  5.34457  4.08147    203 a - - -
          2.68618  4.42225  2.77519  2.73123  3.46354  2.40513  3.72494  3.29354  2.67741  2.69355  4.24690  2.90347  2.73739  3.18146  2.89801  2.37887  2.77519  2.98518  4.58477  3.61503
          0.01863  4.38788  5.11023  0.61958  0.77255  0.48576  0.95510
    177   3.26902  5.72937  2.32774  0.68509  5.06604  3.49211  4.08679  4.60029  3.10231  4.12172  5.01453  3.00002  4.13319  3.27060  3.65934  3.16007  3.57232  4.18590  6.21573  4.76912    204 E - - -
          2.68618  4.42225  2.77519  2.73123  3.46354  2.40513  3.72494  3.29354  2.67741  2.69355  4.24690  2.90347  2.73739  3.18146  2.89801  2.37887  2.77519  2.98518  4.58477  3.61503
          0.01863  4.38788  5.11023  0.61958  0.77255  0.48576  0.95510
    178   3.54552  5.45630  3.75205  3.31256  4.96741  3.93915  4.17232  4.44102  0.49952  3.90493  4.86671  3.70190  4.42586  3.35447  2.68578  3.57065  3.77293  4.13020  5.82594  4.73254    205 K - - -
          2.68618  4.42225  2.77519  2.73123  3.46354  2.40513  3.72494  3.29354  2.67741  2.69355  4.24690  2.90347  2.73739  3.18146  2.89801  2.37887  2.77519  2.98518  4.58477  3.61503
          0.01863  4.38788  5.11023  0.61958  0.77255  0.48576  0.95510
    179   2.68809  4.27318  3.90318  3.34164  3.42131  3.71616  4.08256  2.30157  3.24690  2.43820  2.02847  3.63794  4.12463  3.52392  3.51317  2.58793  1.99394  2.44781  4.93479  3.72910    206 t - - -
          2.68618  4.42225  2.77519  2.73123  3.46354  2.40513  3.72494  3.29354  2.67741  2.69355  4.24690  2.90347  2.73739  3.18146  2.89801  2.37887  2.77519  2.98518  4.58477  3.61503
          0.01863  4.38788  5.11023  0.61958  0.77255  0.48576  0.95510
    180   2.74662  5.15963  2.96087  2.44019  4.48962  3.21355  2.47976  3.94381  1.76436  3.44609  4.21626  2.53618  3.89536  2.61537  2.79509  2.72091  2.63329  3.54524  5.59079  4.22047    207 k - - -
          2.68618  4.42225  2.77519  2.73123  3.46354  2.40513  3.72494  3.29354  2.67741  2.69355  4.24690  2.90347  2.73739  3.18146  2.89801  2.37887  2.77519  2.98518  4.58477  3.61503
          0.01863  4.38788  5.11023  0.61958  0.77255  0.48576  0.95510
    181   2.90618  4.67202  3.66168  3.09170  3.17072  3.82132  3.99088  2.93832  1.68407  1.55410  3.56296  3.50556  4.18951  3.28282  3.11387  3.09710  3.13199  2.81208  5.10473  3.81243    208 l - - -
          2.68618  4.42225  2.77519  2.73123  3.46354  2.40513  3.72494  3.29354  2.67741  2.69355  4.24690  2.90347  2.73739  3.18146  2.89801  2.37887  2.77519  2.98518  4.58477  3.61503
          0.01863  4.38788  5.11023  0.61958  0.77255  0.48576  0.95510
    182   4.26330  5.31858  5.17658  5.00941  1.03569  4.86096  3.66120  3.86769  4.81581  3.08998  4.42303  4.46128  5.13750  4.59338  4.70673  4.25946  4.47108  3.81546  3.75291  0.95152    209 y - - -
          2.68618  4.42225  2.77519  2.73123  3.46354  2.40513  3.72494  3.29354  2.67741  2.69355  4.24690  2.90347  2.73739  3.18146  2.89801  2.37887  2.77519  2.98518  4.58477  3.61503
          0.01863  4.38788  5.11023  0.61958  0.77255  0.48576  0.95510
    183   3.52254  5.64386  2.85143  0.46796  5.07517  3.70140  4.37613  4.64532  3.33514  4.18831  5.17446  3.37396  4.34022  3.60269  3.77534  3.46922  3.84169  4.28656  6.14080  4.91102    210 E - - -
          2.68618  4.42225  2.77519  2.73123  3.46354  2.40513  3.72494  3.29354  2.67741  2.69355  4.24690  2.90347  2.73739  3.18146  2.89801  2.37887  2.77519  2.98518  4.58477  3.61503
          0.01863  4.38788  5.11023  0.61958  0.77255  0.48576  0.95510
    184   2.32778  4.64642  3.22561  2.70860  3.81580  3.22347  3.12599  3.27053  2.69951  2.93051  3.78879  3.17968  3.95265  3.03827  3.11737  1.99714  2.92504  2.99235  5.19189  2.28797    211 s - - -
          2.68618  4.42225  2.77519  2.73123  3.46354  2.40513  3.72494  3.29354  2.67741  2.69355  4.24690  2.90347  2.73739  3.18146  2.89801  2.37887  2.77519  2.98518  4.58477  3.61503
          0.01863  4.38788  5.11023  0.61958  0.77255  0.48576  0.95510
    185   3.52254  5.64386  2.85143  0.46796  5.07517  3.70140  4.37613  4.64532  3.33514  4.18831  5.17446  3.37396  4.34022  3.60269  3.77534  3.46922  3.84169  4.28656  6.14080  4.91102    212 E - - -
          2.68618  4.42225  2.77519  2.73123  3.46354  2.40513  3.72494  3.29354  2.67741  2.69355  4.24690  2.90347  2.73739  3.18146  2.89801  2.37887  2.77519  2.98518  4.58477  3.61503
          0.01863  4.38788  5.11023  0.61958  0.77255  0.48576  0.95510
    186   3.69734  5.43674  4.24931  3.68700  4.93086  4.04304  4.34382  4.53868  2.63514  3.95959  4.97075  3.99379  4.54312  3.56056  0.41588  3.77300  3.94232  4.24546  5.81570  4.77573    213 R - - -
          2.68618  4.42225  2.77519  2.73123  3.46354  2.40513  3.72494  3.29354  2.67741  2.69355  4.24690  2.90347  2.73739  3.18146  2.89801  2.37887  2.77519  2.98518  4.58477  3.61503
          0.01863  4.38788  5.11023  0.61958  0.77255  0.48576  0.95510
    187   3.52254  5.64386  2.85143  0.46796  5.07517  3.70140  4.37613  4.64532  3.33514  4.18831  5.17446  3.37396  4.34022  3.60269  3.77534  3.46922  3.84169  4.28656  6.14080  4.91102    214 E - - -
          2.68618  4.42225  2.77519  2.73123  3.46354  2.40513  3.72494  3.29354  2.67741  2.69355  4.24690  2.90347  2.73739  3.18146  2.89801  2.37887  2.77519  2.98518  4.58477  3.61503
          0.01863  4.38788  5.11023  0.61958  0.77255  0.48576  0.95510
    188   3.52254  5.64386  2.85143  0.46796  5.07517  3.70140  4.37613  4.64532  3.33514  4.18831  5.17446  3.37396  4.34022  3.60269  3.77534  3.46922  3.84169  4.28656  6.14080  4.91102    215 E - - -
          2.68618  4.42225  2.77519  2.73123  3.46354  2.40513  3.72494  3.29354  2.67741  2.69355  4.24690  2.90347  2.73739  3.18146  2.89801  2.37887  2.77519  2.98518  4.58477  3.61503
          0.01863  4.38788  5.11023  0.61958  0.77255  0.48576  0.95510
    189   2.79240  4.62862  4.00172  3.81766  4.54098  3.44161  4.78027  3.74106  3.77239  3.58336  4.62143  3.91112  4.19557  4.14445  3.98244  3.00218  0.53019  3.37117  5.92367  4.76638    216 T - - -
          2.68618  4.42225  2.77519  2.73123  3.46354  2.40513  3.72494  3.29354  2.67741  2.69355  4.24690  2.90347  2.73739  3.18146  2.89801  2.37887  2.77519  2.98518  4.58477  3.61503
          0.01863  4.38788  5.11023  0.61958  0.77255  0.48576  0.95510
    190   3.04484  5.21948  3.45168  2.81125  4.50369  3.74649  1.83858  3.96655  2.15009  3.45204  4.04231  3.25861  4.11234  2.67032  1.50772  3.04659  3.23122  3.64138  5.52166  4.26154    217 r - - -
          2.68618  4.42225  2.77519  2.73123  3.46354  2.40513  3.72494  3.29354  2.67741  2.69355  4.24690  2.90347  2.73739  3.18146  2.89801  2.37887  2.77519  2.98518  4.58477  3.61503
          0.01863  4.38788  5.11023  0.61958  0.77255  0.48576  0.95510
    191   2.84043  5.28444  2.43384  2.38363  4.57873  3.13854  2.18793  4.07088  2.54363  3.57768  4.36360  2.93782  3.93222  1.69135  3.02413  2.79492  3.08447  3.66747  5.72330  4.31242    218 q - - -
          2.68618  4.42225  2.77519  2.73123  3.46354  2.40513  3.72494  3.29354  2.67741  2.69355  4.24690  2.90347  2.73739  3.18146  2.89801  2.37887  2.77519  2.98518  4.58477  3.61503
          0.01863  4.38788  5.11023  0.61958  0.77255  0.48576  0.95510
    192   3.01918  4.60032  4.92620  4.40594  3.48916  4.48734  4.98401  2.12143  4.25923  1.05617  3.30960  4.59354  4.80231  4.45900  4.40242  3.85852  3.50501  1.41266  5.43743  4.29927    219 l - - -
          2.68618  4.42225  2.77519  2.73123  3.46354  2.40513  3.72494  3.29354  2.67741  2.69355  4.24690  2.90347  2.73739  3.18146  2.89801  2.37887  2.77519  2.98518  4.58477  3.61503
          0.01863  4.38788  5.11023  0.61958  0.77255  0.48576  0.95510
    193   3.73976  4.97445  4.94539  4.59503  1.34526  4.58124  3.51060  3.45942  4.41784  2.00605  4.05134  4.31213  4.88194  4.36307  4.41476  3.92908  3.95579  3.35571  3.86611  1.15316    220 y - - -
          2.68618  4.42225  2.77519  2.73123  3.46354  2.40513  3.72494  3.29354  2.67741  2.69355  4.24690  2.90347  2.73739  3.18146  2.89801  2.37887  2.77519  2.98518  4.58477  3.61503
          0.01863  4.38788  5.11023  0.61958  0.77255  0.48576  0.95510
    194   2.72760  4.24735  4.24461  3.45702  3.34225  3.92011  4.24264  2.26203  3.54689  2.14863  1.74686  3.89282  4.27724  3.77929  3.74064  3.21377  2.67894  1.83147  4.92385  3.73639    221 m - - -
          2.68618  4.42225  2.77519  2.73123  3.46354  2.40513  3.72494  3.29354  2.67741  2.69355  4.24690  2.90347  2.73739  3.18146  2.89801  2.37887  2.77519  2.98518  4.58477  3.61503
          0.01863  4.38788  5.11023  0.61958  0.77255  0.48576  0.95510
    195   3.01573  5.61641  1.53046  1.48939  4.91927  3.42723  3.86145  4.43683  2.60306  3.90176  4.70135  2.87651  3.98713  2.34800  3.33079  2.91491  3.28027  3.99049  6.04101  4.55510    222 e - - -
          2.68618  4.42225  2.77519  2.73123  3.46354  2.40513  3.72494  3.29354  2.67741  2.69355  4.24690  2.90347  2.73739  3.18146  2.89801  2.37887  2.77519  2.98518  4.58477  3.61503
          0.01863  4.38788  5.11023  0.61958  0.77255  0.48576  0.95510
    196   2.83610  4.55043  3.66096  3.13455  3.53511  3.78831  4.06094  2.57170  3.02886  1.57138  3.45429  1.89271  4.18034  3.38410  3.35962  3.07014  3.07985  2.60873  5.10339  3.83083    223 l - - -
          2.68618  4.42225  2.77519  2.73123  3.46354  2.40513  3.72494  3.29354  2.67741  2.69355  4.24690  2.90347  2.73739  3.18146  2.89801  2.37887  2.77519  2.98518  4.58477  3.61503
          0.01863  4.38788  5.11023  0.61958  0.77255  0.48576  0.95510
    197   2.70428  4.82660  3.02835  2.69578  4.34372  3.38993  3.95711  3.83976  2.78902  3.07170  4.28762  1.46969  3.95703  3.14126  3.20960  1.77093  3.04123  3.43822  5.62919  4.27417    224 n - - -
          2.68618  4.42225  2.77519  2.73123  3.46354  2.40513  3.72494  3.29354  2.67741  2.69355  4.24690  2.90347  2.73739  3.18146  2.89801  2.37887  2.77519  2.98518  4.58477  3.61503
          0.01863  4.38788  5.11023  0.61958  0.77255  0.48576  0.95510
    198   2.93310  5.41443  2.53782  1.43924  4.77863  3.00151  3.85127  4.27227  2.73221  3.77141  4.57007  1.77741  3.96913  2.99156  3.26078  2.50296  3.20465  3.84125  5.92759  4.48165    225 e - - -
          2.68618  4.42225  2.77519  2.73123  3.46354  2.40513  3.72494  3.29354  2.67741  2.69355  4.24690  2.90347  2.73739  3.18146  2.89801  2.37887  2.77519  2.98518  4.58477  3.61503
          0.01863  4.38788  5.11023  0.61958  0.77255  0.48576  0.95510
    199   2.71805  5.09385  2.69102  2.41528  4.39994  3.45800  3.42823  3.85641  2.46867  3.39296  4.17228  1.73325  3.88160  2.82015  2.77742  2.22157  2.95677  3.19137  5.57138  4.18930    226 n - - -
          2.68618  4.42225  2.77519  2.73123  3.46354  2.40513  3.72494  3.29354  2.67741  2.69355  4.24690  2.90347  2.73739  3.18146  2.89801  2.37887  2.77519  2.98518  4.58477  3.61503
          0.01863  4.38788  5.11023  0.61958  0.77255  0.48576  0.95510
    200   3.34636  4.59521  5.26973  4.78554  3.86189  4.82977  5.48687  0.88151  4.69013  2.29767  3.62766  4.96209  5.09865  4.94151  4.86125  4.23946  3.48734  1.29918  5.89724  4.69567    227 i - - -
          2.68618  4.42225  2.77519  2.73123  3.46354  2.40513  3.72494  3.29354  2.67741  2.69355  4.24690  2.90347  2.73739  3.18146  2.89801  2.37887  2.77519  2.98518  4.58477  3.61503
          0.01863  4.38788  5.11023  0.61958  0.77255  0.48576  0.95510
    201   2.92724  5.36872  2.85562  1.55870  4.73269  3.54071  3.74674  4.18329  1.77009  3.64270  4.43301  3.00900  3.98673  2.12613  2.75002  2.87446  3.15206  3.77648  5.74660  4.38876    228 e - - -
          2.68618  4.42225  2.77519  2.73123  3.46354  2.40513  3.72494  3.29354  2.67741  2.69355  4.24690  2.90347  2.73739  3.18146  2.89801  2.37887  2.77519  2.98518  4.58477  3.61503
          0.01863  4.38788  5.11023  0.61958  0.77255  0.48576  0.95510
    202   3.30130  5.46953  3.70659  2.76877  4.99458  3.89517  3.76997  4.30666  1.04188  3.68463  4.54355  3.38584  4.23962  2.89218  1.54708  3.27023  3.44339  3.97295  5.68120  4.53701    229 k - - -
          2.68618  4.42225  2.77519  2.73123  3.46354  2.40513  3.72494  3.29354  2.67741  2.69355  4.24690  2.90347  2.73739  3.18146  2.89801  2.37887  2.77519  2.98518  4.58477  3.61503
          0.01863  4.38788  5.11023  0.61958  0.77255  0.48576  0.95510
    203   3.56963  4.86500  5.23013  4.65789  3.22641  4.85067  5.14003  2.15906  4.49585  1.21949  1.20074  4.89993  4.98851  4.55354  4.57018  4.20885  3.78466  2.49737  5.35732  4.32620    230 m - - -
          2.68618  4.42225  2.77519  2.73123  3.46354  2.40513  3.72494  3.29354  2.67741  2.69355  4.24690  2.90347  2.73739  3.18146  2.89801  2.37887  2.77519  2.98518  4.58477  3.61503
          0.01863  4.38788  5.11023  0.61958  0.77255  0.48576  0.95510
    204   3.28552  4.54746  5.17902  4.66347  3.77692  4.73472  5.28945  0.99787  4.56316  2.06597  3.56725  4.83636  5.00018  4.78895  4.71958  4.11576  3.20611  1.33360  5.72892  4.54169    231 i - - -
          2.68618  4.42225  2.77519  2.73123  3.46354  2.40513  3.72494  3.29354  2.67741  2.69355  4.24690  2.90347  2.73739  3.18146  2.89801  2.37887  2.77519  2.98518  4.58477  3.61503
          0.01863  4.38788  5.11023  0.61958  0.77255  0.48576  0.95510
    205   1.92482  4.41139  3.21352  2.93999  3.57459  3.61714  3.89466  2.29508  2.89972  2.63907  3.16904  3.35370  4.01004  3.20734  3.26527  2.48838  2.45659  2.60051  5.01312  3.77305    232 a - - -
          2.68618  4.42225  2.77519  2.73123  3.46354  2.40513  3.72494  3.29354  2.67741  2.69355  4.24690  2.90347  2.73739  3.18146  2.89801  2.37887  2.77519  2.98518  4.58477  3.61503
          0.01863  4.38788  5.11023  0.61958  0.77255  0.48576  0.95510
    206   0.83549  4.56136  3.29109  2.79289  4.43590  3.28569  4.27450  3.77323  3.20705  3.50320  4.36473  3.38715  3.97727  3.52282  3.55982  2.52741  3.03220  3.33927  5.77977  4.52341    233 a - - -
          2.68618  4.42225  2.77519  2.73123  3.46354  2.40513  3.72494  3.29354  2.67741  2.69355  4.24690  2.90347  2.73739  3.18146  2.89801  2.37887  2.77519  2.98518  4.58477  3.61503
          0.01863  4.38788  5.11023  0.61958  0.77255  0.48576  0.95510
    207   3.99914  5.25470  4.95980  4.79697  0.44008  4.50888  4.22091  3.49567  4.70099  2.75541  4.16126  4.64675  4.97444  4.73110  4.69128  4.22187  4.30981  3.51980  4.36572  2.68837    234 F - - -
          2.68618  4.42225  2.77519  2.73123  3.46354  2.40513  3.72494  3.29354  2.67741  2.69355  4.24690  2.90347  2.73739  3.18146  2.89801  2.37887  2.77519  2.98518  4.58477  3.61503
          0.01863  4.38788  5.11023  0.61958  0.77255  0.48576  0.95510
    208   3.13425  5.70771  2.24708  0.87193  4.99385  3.43810  3.94389  4.51547  2.90331  3.99764  4.84038  2.89542  4.04399  2.74046  3.45952  3.02021  3.41401  4.08692  6.14500  4.65119    235 e - - -
          2.68618  4.42225  2.77519  2.73123  3.46354  2.40513  3.72494  3.29354  2.67741  2.69355  4.24690  2.90347  2.73739  3.18146  2.89801  2.37887  2.77519  2.98518  4.58477  3.61503
          0.01863  4.38788  5.11023  0.61958  0.77255  0.48576  0.95510
    209   2.76283  5.07588  2.80445  1.56554  4.49850  2.89951  3.81015  3.75784  2.62761  3.50458  4.30066  2.99390  3.92263  2.95027  3.10824  1.75268  3.03971  3.54849  5.69182  4.31133    236 e - - -
          2.68618  4.42225  2.77519  2.73123  3.46354  2.40513  3.72494  3.29354  2.67741  2.69355  4.24690  2.90347  2.73739  3.18146  2.89801  2.37887  2.77519  2.98518  4.58477  3.61503
          0.01863  4.38788  5.11023  0.61958  0.77255  0.48576  0.95510
    210   3.79345  5.11940  5.01937  4.69042  3.42305  4.63413  5.19171  2.67885  4.45807  0.42844  3.33436  4.92039  4.99900  4.69535  4.53759  4.31471  4.07334  2.84429  5.45595  4.28920    237 L - - -
          2.68618  4.42225  2.77519  2.73123  3.46354  2.40513  3.72494  3.29354  2.67741  2.69355  4.24690  2.90347  2.73739  3.18146  2.89801  2.37887  2.77519  2.98518  4.58477  3.61503
          0.01863  4.38788  5.11023  0.61958  0.77255  0.48576  0.95510
    211   3.14959  5.28990  3.50782  2.89601  4.68541  3.79042  3.44789  4.08870  2.11495  3.54938  4.40502  3.31998  4.17211  2.67712  0.99690  2.80527  3.33182  3.76124  5.60225  4.39186    238 r - - -
          2.68618  4.42225  2.77519  2.73123  3.46354  2.40513  3.72494  3.29354  2.67741  2.69355  4.24690  2.90347  2.73739  3.18146  2.89801  2.37887  2.77519  2.98518  4.58477  3.61503
          0.01863  4.38788  5.11023  0.61958  0.77255  0.48576  0.95510
    212   2.97021  4.35325  4.57556  4.01574  3.56000  4.06088  4.59113  1.49836  3.34773  2.24737  3.47178  4.21710  4.54250  4.12877  4.04495  3.52452  3.21349  1.18943  5.22637  4.02583    239 v - - -
          2.68618  4.42225  2.77519  2.73123  3.46354  2.40513  3.72494  3.29354  2.67741  2.69355  4.24690  2.90347  2.73739  3.18146  2.89801  2.37887  2.77519  2.98518  4.58477  3.61503
          0.01863  4.38788  5.11023  0.61958  0.77255  0.48576  0.95510
    213   3.17498  5.38127  3.48601  2.86467  4.83167  3.80061  3.76583  4.19398  1.96828  3.61628  4.46317  3.29903  4.17087  1.27192  1.75839  3.15147  3.34566  3.85250  5.65599  4.45784    240 q - - -
          2.68618  4.42225  2.77519  2.73123  3.46354  2.40513  3.72494  3.29354  2.67741  2.69355  4.24690  2.90347  2.73739  3.18146  2.89801  2.37887  2.77519  2.98518  4.58477  3.61503
          0.01863  4.38788  5.11023  0.61958  0.77255  0.48576  0.95510
    214   1.20443  4.34688  4.17412  3.74841  3.98840  3.49580  4.56438  2.68848  3.67192  2.88430  3.90201  3.84640  4.15055  3.94934  3.91839  2.91517  2.76864  1.56300  5.54905  4.35230    241 a - - -
          2.68618  4.42225  2.77519  2.73123  3.46354  2.40513  3.72494  3.29354  2.67741  2.69355  4.24690  2.90347  2.73739  3.18146  2.89801  2.37887  2.77519  2.98518  4.58477  3.61503
          0.01863  4.38788  5.11023  0.61958  0.77255  0.48576  0.95510
    215   3.18383  5.58677  2.51056  0.75503  4.96973  3.31827  4.02654  4.46101  2.81039  3.98712  4.86122  3.01084  4.10658  3.20099  3.39484  3.10152  3.47871  4.05502  6.10408  4.68795    242 e - - -
          2.68618  4.42225  2.77519  2.73123  3.46354  2.40513  3.72494  3.29354  2.67741  2.69355  4.24690  2.90347  2.73739  3.18146  2.89801  2.37887  2.77519  2.98518  4.58477  3.61503
          0.01863  4.38788  5.11023  0.61958  0.77255  0.48576  0.95510
    216   1.87828  4.84884  3.03314  2.57691  4.27124  3.42602  3.38352  3.70014  2.62036  3.29607  4.10556  1.89801  3.90539  2.96605  3.07315  2.55848  2.48199  3.33116  5.52179  4.18690    243 a - - -
          2.68618  4.42225  2.77519  2.73123  3.46354  2.40513  3.72494  3.29354  2.67741  2.69355  4.24690  2.90347  2.73739  3.18146  2.89801  2.37887  2.77519  2.98518  4.58477  3.61503
          0.01863  4.38788  5.11023  0.61958  0.77255  0.48576  0.95510
    217   2.78998  5.27937  1.55825  2.26877  4.66173  3.41842  3.83269  4.13482  2.70579  3.66135  4.45716  2.93278  3.94592  2.97231  3.23022  1.80095  2.69211  3.71693  5.83606  4.41182    244 d - - -
          2.68618  4.42225  2.77519  2.73123  3.46354  2.40513  3.72494  3.29354  2.67741  2.69355  4.24690  2.90347  2.73739  3.18146  2.89801  2.37887  2.77519  2.98518  4.58477  3.61503
          0.01863  4.38788  5.11023  0.61958  0.77255  0.48576  0.95510
    218   3.23134  5.41617  3.60500  2.92817  4.89674  3.84787  3.76586  4.23838  1.92620  3.64113  4.49380  3.34355  4.20342  1.61479  1.31860  3.20604  3.38843  3.90165  5.66154  4.48915    245 r - - -
          2.68618  4.42225  2.77519  2.73123  3.46354  2.40513  3.72494  3.29354  2.67741  2.69355  4.24690  2.90347  2.73739  3.18146  2.89801  2.37887  2.77519  2.98518  4.58477  3.61503
          0.01863  4.38788  5.11023  0.61958  0.77255  0.48576  0.95510
    219   2.89261  4.79207  3.38699  2.88381  3.72716  3.70814  3.45188  3.28656  2.60235  1.61713  3.81049  3.32824  4.10645  1.83191  2.91073  3.00790  3.11767  3.08150  5.15570  3.81635    246 l - - -
          2.68618  4.42225  2.77519  2.73123  3.46354  2.40513  3.72494  3.29354  2.67741  2.69355  4.24690  2.90347  2.73739  3.18146  2.89801  2.37887  2.77519  2.98518  4.58477  3.61503
          0.01863  4.38788  5.11023  0.61958  0.77255  0.48576  0.95510
    220   3.23546  5.80937  2.07675  0.76895  5.11245  3.44946  4.03279  4.65413  3.07790  4.14580  5.01920  2.92157  4.09202  3.20737  3.68096  3.10662  3.53391  4.21828  6.27002  4.76523    247 e - - -
          2.68618  4.42225  2.77519  2.73123  3.46354  2.40513  3.72494  3.29354  2.67741  2.69355  4.24690  2.90347  2.73739  3.18146  2.89801  2.37887  2.77519  2.98518  4.58477  3.61503
          0.01863  4.38788  5.11023  0.61958  0.77255  0.48576  0.95510
    221   3.19096  4.65173  4.76808  4.22649  3.37974  4.40808  4.83774  2.10045  4.04753  1.83448  1.08025  4.45898  4.72151  4.27122  4.21167  3.76256  3.39526  2.23144  5.33309  4.21538    248 m - - -
          2.68618  4.42225  2.77519  2.73123  3.46354  2.40513  3.72494  3.29354  2.67741  2.69355  4.24690  2.90347  2.73739  3.18146  2.89801  2.37887  2.77519  2.98518  4.58477  3.61503
          0.01863  4.38788  5.11023  0.61958  0.77255  0.48576  0.95510
    222   2.68640  3.54946  3.19850  2.59162  3.92008  3.54792  2.27512  3.31667  2.57067  2.51323  3.80793  3.12955  3.93638  2.25094  2.94609  2.62784  2.91667  3.03492  5.24553  3.95036    249 q - - -
          2.68624  4.42232  2.77526  2.73130  3.46155  2.40519  3.72501  3.29360  2.67747  2.69358  4.24696  2.90353  2.73746  3.18153  2.89807  2.37893  2.77526  2.98525  4.58483  3.61510
          0.38048  1.16978  5.11023  0.15012  1.97046  0.48576  0.95510
    223   3.54552  5.45630  3.75205  3.31256  4.96741  3.93915  4.17232  4.44102  0.49952  3.90493  4.86671  3.70190  4.42586  3.35447  2.68578  3.57065  3.77293  4.13020  5.82594  4.73254    251 K - - -
          2.68618  4.42225  2.77519  2.73123  3.46354  2.40513  3.72494  3.29354  2.67741  2.69355  4.24690  2.90347  2.73739  3.18146  2.89801  2.37887  2.77519  2.98518  4.58477  3.61503
          0.01863  4.38788  5.11023  0.61958  0.77255  0.48576  0.95510
    224   3.37911  4.68825  5.11376  4.60493  3.48528  4.67991  5.16470  2.08592  4.45087  1.11433  3.29728  4.79479  4.94780  4.63035  4.57558  4.07214  3.63389  1.20855  5.51894  4.37656    252 l - - -
          2.68618  4.42225  2.77519  2.73123  3.46354  2.40513  3.72494  3.29354  2.67741  2.69355  4.24690  2.90347  2.73739  3.18146  2.89801  2.37887  2.77519  2.98518  4.58477  3.61503
          0.01863  4.38788  5.11023  0.61958  0.77255  0.48576  0.95510
    225   3.38913  5.47559  3.85724  3.10823  5.01835  3.94765  3.81165  4.33234  0.81632  3.70892  4.59176  3.47271  4.29788  2.94120  1.79941  3.36932  3.52634  4.01434  5.68864  4.57382    253 k - - -
          2.68618  4.42225  2.77519  2.73123  3.46354  2.40513  3.72494  3.29354  2.67741  2.69355  4.24690  2.90347  2.73739  3.18146  2.89801  2.37887  2.77519  2.98518  4.58477  3.61503
          0.01863  4.38788  5.11023  0.61958  0.77255  0.48576  0.95510
    226   3.11477  5.61244  2.46740  0.89846  4.93381  3.46592  3.92510  4.42962  2.59458  3.92060  4.76248  2.62677  4.05127  3.08230  3.26286  3.01967  3.38703  4.01583  6.05595  4.60894    254 e - - -
          2.68618  4.42225  2.77519  2.73123  3.46354  2.40513  3.72494  3.29354  2.67741  2.69355  4.24690  2.90347  2.73739  3.18146  2.89801  2.37887  2.77519  2.98518  4.58477  3.61503
          0.01863  4.38788  5.11023  0.61958  0.77255  0.48576  0.95510
    227   2.65040  4.10555  1.72445  2.23235  4.43790  2.69305  3.31459  3.89791  2.48811  3.42787  4.20315  2.93950  3.87958  2.82235  2.98179  2.56467  2.96569  3.50463  5.60399  4.21180    255 d - - -
          2.68618  4.42225  2.77519  2.73123  3.46354  2.40513  3.72494  3.29354  2.67741  2.69355  4.24690  2.90347  2.73739  3.18146  2.89801  2.37887  2.77519  2.98518  4.58477  3.61503
          0.01863  4.38788  5.11023  0.61958  0.77255  0.48576  0.95510
    228   2.45638  3.95788  4.02336  3.28978  3.26002  3.75320  3.94723  2.61258  3.32799  1.62325  3.28698  3.69155  4.12577  3.57421  3.54177  3.03570  2.90660  2.29142  4.77227  2.25708    256 l - - -
          2.68618  4.42225  2.77519  2.73123  3.46354  2.40513  3.72494  3.29354  2.67741  2.69355  4.24690  2.90347  2.73739  3.18146  2.89801  2.37887  2.77519  2.98518  4.58477  3.61503
          0.01863  4.38788  5.11023  0.61958  0.77255  0.48576  0.95510
    229   2.59741  4.99837  2.97751  1.69043  4.25666  3.51330  3.72956  3.67060  2.36141  2.19357  4.06992  3.02847  3.92771  2.58084  2.90788  2.76922  2.98715  3.33895  5.47738  4.13943    257 e - - -
          2.68618  4.42225  2.77519  2.73123  3.46354  2.40513  3.72494  3.29354  2.67741  2.69355  4.24690  2.90347  2.73739  3.18146  2.89801  2.37887  2.77519  2.98518  4.58477  3.61503
          0.01863  4.38788  5.11023  0.61958  0.77255  0.48576  0.95510
    230   3.02075  5.36790  3.13804  2.37409  4.77842  3.65787  3.74085  4.18353  1.42300  3.62124  4.43181  3.13454  4.06107  1.70036  2.46069  2.98018  3.21997  3.80336  5.69123  4.41115    258 k - - -
          2.68618  4.42225  2.77519  2.73123  3.46354  2.40513  3.72494  3.29354  2.67741  2.69355  4.24690  2.90347  2.73739  3.18146  2.89801  2.37887  2.77519  2.98518  4.58477  3.61503
          0.01863  4.38788  5.11023  0.61958  0.77255  0.48576  0.95510
    231   3.14957  4.47786  4.95493  4.37852  1.64248  4.40746  4.73717  1.54327  4.23163  1.81537  3.01248  4.50108  4.68066  4.34683  4.30414  3.73975  3.27261  1.97776  5.13348  3.97379    259 i - - -
          2.68618  4.42225  2.77519  2.73123  3.46354  2.40513  3.72494  3.29354  2.67741  2.69355  4.24690  2.90347  2.73739  3.18146  2.89801  2.37887  2.77519  2.98518  4.58477  3.61503
          0.01863  4.38788  5.11023  0.61958  0.77255  0.48576  0.95510
    232   2.93760  5.50200  1.86738  1.59688  4.81341  3.43309  3.70009  4.31947  2.67321  3.79111  4.57559  2.88728  3.95721  1.87077  3.14000  2.85475  3.19281  3.88001  5.92915  4.46828    260 e - - -
          2.68618  4.42225  2.77519  2.73123  3.46354  2.40513  3.72494  3.29354  2.67741  2.69355  4.24690  2.90347  2.73739  3.18146  2.89801  2.37887  2.77519  2.98518  4.58477  3.61503
          0.01863  4.38788  5.11023  0.61958  0.77255  0.48576  0.95510
    233   2.64845  5.27325  2.18718  2.13683  4.59820  3.44325  2.11017  4.08171  2.29670  3.56785  4.32741  2.54530  3.88797  2.81548  2.89806  2.72350  3.01108  3.65475  5.70867  4.28986    261 h - - -
          2.68618  4.42225  2.77519  2.73123  3.46354  2.40513  3.72494  3.29354  2.67741  2.69355  4.24690  2.90347  2.73739  3.18146  2.89801  2.37887  2.77519  2.98518  4.58477  3.61503
          0.01863  4.38788  5.11023  0.61958  0.77255  0.48576  0.95510
    234   3.18308  4.78050  5.11616  4.55353  2.72239  4.70919  4.97415  2.20061  4.41644  0.70402  3.03640  4.76067  4.89659  4.47717  4.49617  4.05831  3.68469  2.47711  5.23903  4.11406    262 l - - -
          2.68618  4.42225  2.77519  2.73123  3.46354  2.40513  3.72494  3.29354  2.67741  2.69355  4.24690  2.90347  2.73739  3.18146  2.89801  2.37887  2.77519  2.98518  4.58477  3.61503
          0.01863  4.38788  5.11023  0.61958  0.77255  0.48576  0.95510
    235   2.90722  5.37920  2.70063  1.56010  4.72666  3.50374  3.75465  4.19154  1.59211  3.65897  4.44409  2.96878  3.96699  2.55084  2.86215  2.84930  3.14041  3.77666  5.77579  4.39025    263 e - - -
          2.68618  4.42225  2.77519  2.73123  3.46354  2.40513  3.72494  3.29354  2.67741  2.69355  4.24690  2.90347  2.73739  3.18146  2.89801  2.37887  2.77519  2.98518  4.58477  3.61503
          0.01863  4.38788  5.11023  0.61958  0.77255  0.48576  0.95510
    236   2.71178  5.13992  2.89935  1.62212  4.46190  3.41330  3.66023  3.92171  2.09222  3.17811  4.19132  2.95146  3.87197  2.41465  2.75945  2.68608  2.94108  3.23426  5.57877  4.19661    264 e - - -
          2.68618  4.42225  2.77519  2.73123  3.46354  2.40513  3.72494  3.29354  2.67741  2.69355  4.24690  2.90347  2.73739  3.18146  2.89801  2.37887  2.77519  2.98518  4.58477  3.61503
          0.01863  4.38788  5.11023  0.61958  0.77255  0.48576  0.95510
    237   2.82693  5.28552  2.88940  1.63249  4.63810  3.51769  3.71559  4.09087  1.68986  3.56720  4.34624  2.99048  3.94637  2.45078  2.77172  2.80614  2.84805  3.68430  5.68772  4.32166    265 e - - -
          2.68618  4.42225  2.77519  2.73123  3.46354  2.40513  3.72494  3.29354  2.67741  2.69355  4.24690  2.90347  2.73739  3.18146  2.89801  2.37887  2.77519  2.98518  4.58477  3.61503
          0.01863  4.38788  5.11023  0.61958  0.77255  0.48576  0.95510
    238   2.91096  3.30688  4.50800  3.96015  2.23988  3.99512  3.50069  2.56044  3.79893  2.29238  3.42222  3.98557  4.34914  3.93102  3.88283  3.30235  3.14060  2.57868  3.82005  1.42332    266 y - - -
          2.68618  4.42225  2.77519  2.73123  3.46354  2.40513  3.72494  3.29354  2.67741  2.69355  4.24690  2.90347  2.73739  3.18146  2.89801  2.37887  2.77519  2.98518  4.58477  3.61503
          0.01863  4.38788  5.11023  0.61958  0.77255  0.48576  0.95510
    239   2.74100  4.17646  3.00444  2.08906  4.48266  3.50186  2.94144  3.93448  1.64728  3.43413  4.20310  2.98275  3.89423  2.37076  2.75789  2.71694  2.96538  3.53672  5.57507  4.21039    267 k - - -
          2.68618  4.42225  2.77519  2.73123  3.46354  2.40513  3.72494  3.29354  2.67741  2.69355  4.24690  2.90347  2.73739  3.18146  2.89801  2.37887  2.77519  2.98518  4.58477  3.61503
          0.01863  4.38788  5.11023  0.61958  0.77255  0.48576  0.95510
    240   2.77837  5.16525  3.03143  2.37031  4.50111  3.52670  3.67787  3.94302  1.63057  2.92791  4.22029  2.82226  3.92003  2.09536  2.69048  2.59911  2.99963  3.55370  5.58044  4.23075    268 k - - -
          2.68618  4.42225  2.77519  2.73123  3.46354  2.40513  3.72494  3.29354  2.67741  2.69355  4.24690  2.90347  2.73739  3.18146  2.89801  2.37887  2.77519  2.98518  4.58477  3.61503
          0.01863  4.38788  5.11023  0.61958  0.77255  0.48576  0.95510
    241   2.85617  5.65868  2.18316  0.86259  4.98473  3.42678  3.96500  4.47754  2.95882  3.99413  4.84244  2.90087  4.04304  3.12878  3.53712  3.01465  3.41049  4.05148  6.15921  4.66358    269 e - - -
          2.68618  4.42225  2.77519  2.73123  3.46354  2.40513  3.72494  3.29354  2.67741  2.69355  4.24690  2.90347  2.73739  3.18146  2.89801  2.37887  2.77519  2.98518  4.58477  3.61503
          0.01863  4.38788  5.11023  0.61958  0.77255  0.48576  0.95510
    242   2.67839  3.57840  4.35168  3.75814  2.49568  3.81080  3.12258  2.29516  3.60049  2.26359  3.21288  3.86852  4.17587  3.78044  3.70677  3.10979  2.91044  1.70887  4.65836  2.61628    270 v - - -
          2.68618  4.42225  2.77519  2.73123  3.46354  2.40513  3.72494  3.29354  2.67741  2.69355  4.24690  2.90347  2.73739  3.18146  2.89801  2.37887  2.77519  2.98518  4.58477  3.61503
          0.01863  4.38788  5.11023  0.61958  0.77255  0.48576  0.95510
    243   2.67351  4.93548  3.03495  2.47781  4.19377  3.48778  3.14272  3.32437  2.18146  2.87793  3.68361  2.15394  3.87846  2.76717  2.91544  2.25280  2.90395  3.27934  5.42135  4.07403    271 n - - -
          2.68618  4.42225  2.77519  2.73123  3.46354  2.40513  3.72494  3.29354  2.67741  2.69355  4.24690  2.90347  2.73739  3.18146  2.89801  2.37887  2.77519  2.98518  4.58477  3.61503
          0.01863  4.38788  5.11023  0.61958  0.77255  0.48576  0.95510
    244   2.51861  4.44934  2.26630  2.88761  3.28083  3.62312  3.86990  2.65803  2.85218  2.44807  2.39394  3.23953  4.00456  3.16479  3.23020  2.86153  2.74071  2.69678  5.02841  3.78179    272 d - - -
          2.68618  4.42225  2.77519  2.73123  3.46354  2.40513  3.72494  3.29354  2.67741  2.69355  4.24690  2.90347  2.73739  3.18146  2.89801  2.37887  2.77519  2.98518  4.58477  3.61503
          0.01863  4.38788  5.11023  0.61958  0.77255  0.48576  0.95510
    245   3.54552  5.45630  3.75205  3.31256  4.96741  3.93915  4.17232  4.44102  0.49952  3.90493  4.86671  3.70190  4.42586  3.35447  2.68578  3.57065  3.77293  4.13020  5.82594  4.73254    273 K - - -
          2.68618  4.42225  2.77519  2.73123  3.46354  2.40513  3.72494  3.29354  2.67741  2.69355  4.24690  2.90347  2.73739  3.18146  2.89801  2.37887  2.77519  2.98518  4.58477  3.61503
          0.01863  4.38788  5.11023  0.61958  0.77255  0.48576  0.95510
    246   3.05047  5.64908  2.14376  1.06466  4.94519  3.42746  3.88598  4.46468  2.81909  3.93411  4.74493  2.68365  4.00259  2.43257  3.38250  2.94466  3.31966  4.02225  6.07772  4.58598    274 e - - -
          2.68618  4.42225  2.77519  2.73123  3.46354  2.40513  3.72494  3.29354  2.67741  2.69355  4.24690  2.90347  2.73739  3.18146  2.89801  2.37887  2.77519  2.98518  4.58477  3.61503
          0.01863  4.38788  5.11023  0.61958  0.77255  0.48576  0.95510
    247   3.03364  5.43576  2.83121  1.59684  4.81446  3.57254  3.80193  4.25217  1.32146  3.71267  4.52888  2.97714  4.04667  2.93223  2.73891  2.97562  3.26025  3.85870  5.80536  4.46725    275 k - - -
          2.68618  4.42225  2.77519  2.73123  3.46354  2.40513  3.72494  3.29354  2.67741  2.69355  4.24690  2.90347  2.73739  3.18146  2.89801  2.37887  2.77519  2.98518  4.58477  3.61503
          0.01863  4.38788  5.11023  0.61958  0.77255  0.48576  0.95510
    248   3.04450  5.49079  2.62006  1.42173  4.80846  3.50303  3.86819  4.29752  2.62784  3.77938  4.61069  2.98277  4.03557  1.51908  3.05867  2.97278  3.29794  3.89831  5.90606  4.50355    276 e - - -
          2.68618  4.42225  2.77519  2.73123  3.46354  2.40513  3.72494  3.29354  2.67741  2.69355  4.24690  2.90347  2.73739  3.18146  2.89801  2.37887  2.77519  2.98518  4.58477  3.61503
          0.01863  4.38788  5.11023  0.61958  0.77255  0.48576  0.95510
    249   2.99431  4.36050  4.65851  4.10033  3.56029  4.24859  4.65182  1.48087  3.97289  2.32317  3.14527  3.57027  4.58289  4.20755  4.14059  3.57462  3.23838  1.16319  5.24995  4.05037    277 v - - -
          2.68618  4.42225  2.77519  2.73123  3.46354  2.40513  3.72494  3.29354  2.67741  2.69355  4.24690  2.90347  2.73739  3.18146  2.89801  2.37887  2.77519  2.98518  4.58477  3.61503
          0.01863  4.38788  5.11023  0.61958  0.77255  0.48576  0.95510
    250   2.24301  4.64080  3.24453  2.47690  4.04651  3.43806  3.88084  3.41297  2.74391  3.08821  3.93112  3.19115  3.92605  3.07923  3.16925  1.57053  2.59926  2.57680  5.37911  4.08970    278 s - - -
          2.68618  4.42225  2.77519  2.73123  3.46354  2.40513  3.72494  3.29354  2.67741  2.69355  4.24690  2.90347  2.73739  3.18146  2.89801  2.37887  2.77519  2.98518  4.58477  3.61503
          0.01863  4.38788  5.11023  0.61958  0.77255  0.48576  0.95510
    251   2.72891  4.20823  4.41101  3.82322  3.27372  3.94757  4.27378  2.13955  3.37112  1.59295  2.40603  3.98310  4.29742  3.87755  3.81691  3.24900  2.80295  1.81870  4.86971  3.69288    279 l - - -
          2.68618  4.42225  2.77519  2.73123  3.46354  2.40513  3.72494  3.29354  2.67741  2.69355  4.24690  2.90347  2.73739  3.18146  2.89801  2.37887  2.77519  2.98518  4.58477  3.61503
          0.01863  4.38788  5.11023  0.61958  0.77255  0.48576  0.95510
    252   3.63592  4.91898  5.29920  4.75389  2.69037  4.89866  5.09773  2.38681  4.61369  0.62603  3.01307  4.95989  5.03312  4.61750  4.66309  4.27211  3.85463  2.34814  5.25166  4.08383    280 L - - -
          2.68618  4.42225  2.77519  2.73123  3.46354  2.40513  3.72494  3.29354  2.67741  2.69355  4.24690  2.90347  2.73739  3.18146  2.89801  2.37887  2.77519  2.98518  4.58477  3.61503
          0.01863  4.38788  5.11023  0.61958  0.77255  0.48576  0.95510
    253   2.73877  4.70251  3.29846  2.74058  3.88453  3.60196  3.80467  3.24191  2.48696  2.00339  3.67890  3.21061  3.99144  1.93135  2.95176  2.84602  2.48130  2.98974  5.23491  3.96394    281 q - - -
          2.68618  4.42225  2.77519  2.73123  3.46354  2.40513  3.72494  3.29354  2.67741  2.69355  4.24690  2.90347  2.73739  3.18146  2.89801  2.37887  2.77519  2.98518  4.58477  3.61503
          0.01863  4.38788  5.11023  0.61958  0.77255  0.48576  0.95510
    254   2.56217  4.34455  3.59265  2.68132  3.47757  3.65241  3.91133  2.10894  2.69808  2.34910  3.06445  3.33164  4.03067  3.26689  3.30781  2.74059  2.43389  2.36474  4.93301  3.70492    282 i - - -
          2.68618  4.42225  2.77519  2.73123  3.46354  2.40513  3.72494  3.29354  2.67741  2.69355  4.24690  2.90347  2.73739  3.18146  2.89801  2.37887  2.77519  2.98518  4.58477  3.61503
          0.01863  4.38788  5.11023  0.61958  0.77255  0.48576  0.95510
    255   3.00237  5.35382  3.16230  2.34833  4.76492  3.65629  3.73037  4.17089  1.46293  3.60822  4.41440  3.13254  4.05200  1.70492  2.41125  2.96346  3.20093  3.78850  5.67830  4.39714    283 k - - -
          2.68618  4.42225  2.77519  2.73123  3.46354  2.40513  3.72494  3.29354  2.67741  2.69355  4.24690  2.90347  2.73739  3.18146  2.89801  2.37887  2.77519  2.98518  4.58477  3.61503
          0.04120  4.38788  3.57769  0.61958  0.77255  0.48576  0.95510
    256   2.66076  3.91462  3.86853  3.30032  3.36929  3.69968  4.02582  2.20402  3.20848  1.66828  3.36224  3.09459  4.09312  3.47996  3.47246  2.27147  2.90463  2.45202  4.86622  3.65674    284 l - - -
          2.68618  4.42225  2.77519  2.73123  3.46354  2.40513  3.72494  3.29354  2.67741  2.69355  4.24690  2.90347  2.73739  3.18146  2.89801  2.37887  2.77519  2.98518  4.58477  3.61503
          0.01906  4.36573  5.08808  0.61958  0.77255  0.51871  0.90459
    257   2.57275  5.12930  2.53646  2.27833  4.45384  3.44113  3.63564  3.92559  2.23137  3.42538  4.17648  2.64390  3.83830  2.40218  2.72679  2.54187  2.24279  3.25679  5.57382  4.17522    285 k - - -
          2.68618  4.42225  2.77519  2.73123  3.46354  2.40513  3.72494  3.29354  2.67741  2.69355  4.24690  2.90347  2.73739  3.18146  2.89801  2.37887  2.77519  2.98518  4.58477  3.61503
          0.01906  4.36573  5.08808  0.61958  0.77255  0.51871  0.90459
    258   2.87755  5.42466  2.03238  1.42388  4.74071  3.42078  3.77411  4.24041  2.45152  3.71885  4.49484  2.49869  3.92599  2.89925  3.15682  2.60741  2.87204  3.80370  5.86115  4.40919    286 e - - -
          2.68618  4.42225  2.77519  2.73123  3.46354  2.40513  3.72494  3.29354  2.67741  2.69355  4.24690  2.90347  2.73739  3.18146  2.89801  2.37887  2.77519  2.98518  4.58477  3.61503
          0.01906  4.36573  5.08808  0.61958  0.77255  0.51871  0.90459
    259   3.11353  5.28409  3.22987  2.81249  4.79151  3.10346  3.85543  4.19362  0.86998  3.66314  4.52089  3.26350  4.14390  2.91039  2.50987  3.10924  3.34461  3.83000  5.72170  4.49337    287 k - - -
          2.68618  4.42225  2.77519  2.73123  3.46354  2.40513  3.72494  3.29354  2.67741  2.69355  4.24690  2.90347  2.73739  3.18146  2.89801  2.37887  2.77519  2.98518  4.58477  3.61503
          0.01906  4.36573  5.08808  0.61958  0.77255  0.51871  0.90459
    260   3.12089  5.73419  1.95756  0.95081  5.02243  3.41586  3.92907  4.54709  2.69398  4.02099  4.85667  2.86674  4.02459  3.08629  3.49388  2.99968  3.40146  4.10588  6.16799  4.65734    288 e - - -
          2.68618  4.42225  2.77519  2.73123  3.46354  2.40513  3.72494  3.29354  2.67741  2.69355  4.24690  2.90347  2.73739  3.18146  2.89801  2.37887  2.77519  2.98518  4.58477  3.61503
          0.01906  4.36573  5.08808  0.61958  0.77255  0.51871  0.90459
    261   2.69462  5.12403  2.51294  2.32975  4.43272  3.44525  3.30977  3.51369  2.33908  3.41338  4.17795  1.86052  3.85617  2.73400  2.91215  2.54375  2.66813  3.49571  5.57721  4.18359    289 n - - -
          2.68618  4.42225  2.77519  2.73123  3.46354  2.40513  3.72494  3.29354  2.67741  2.69355  4.24690  2.90347  2.73739  3.18146  2.89801  2.37887  2.77519  2.98518  4.58477  3.61503
          0.01906  4.36573  5.08808  0.61958  0.77255  0.51871  0.90459
    262   2.69077  5.14638  2.60626  1.90636  4.47053  3.44808  3.64803  3.46609  1.77697  3.43969  4.19556  2.92339  3.85156  2.57913  2.86688  2.66048  2.87235  3.37975  5.58801  4.19233    290 k - - -
          2.68618  4.42225  2.77519  2.73123  3.46354  2.40513  3.72494  3.29354  2.67741  2.69355  4.24690  2.90347  2.73739  3.18146  2.89801  2.37887  2.77519  2.98518  4.58477  3.61503
          0.01906  4.36573  5.08808  0.61958  0.77255  0.51871  0.90459
    263   3.52924  4.80400  5.33520  4.74793  2.81568  4.82667  5.10924  1.89531  4.60953  0.97365  1.80277  4.93089  4.95490  4.57935  4.61986  4.18035  3.73882  2.53026  5.27907  4.26128    291 l - - -
          2.68618  4.42225  2.77519  2.73123  3.46354  2.40513  3.72494  3.29354  2.67741  2.69355  4.24690  2.90347  2.73739  3.18146  2.89801  2.37887  2.77519  2.98518  4.58477  3.61503
          0.01906  4.36573  5.08808  0.61958  0.77255  0.51871  0.90459
    264   3.16924  5.40155  3.50816  2.85342  4.87659  3.79919  3.74165  4.22924  1.20741  3.63149  4.47129  3.28688  4.15883  1.78073  2.08365  3.13842  3.33404  3.87895  5.65602  4.46277    292 k - - -
          2.68618  4.42225  2.77519  2.73123  3.46354  2.40513  3.72494  3.29354  2.67741  2.69355  4.24690  2.90347  2.73739  3.18146  2.89801  2.37887  2.77519  2.98518  4.58477  3.61503
          0.01906  4.36573  5.08808  0.61958  0.77255  0.51871  0.90459
    265   2.87540  5.41494  1.65426  1.85330  4.73422  3.42737  3.76881  4.22994  1.96458  3.70779  4.48386  2.81403  3.92708  2.89301  3.12013  2.80459  2.83173  3.79539  5.84749  4.40257    293 d - - -
          2.68618  4.42225  2.77519  2.73123  3.46354  2.40513  3.72494  3.29354  2.67741  2.69355  4.24690  2.90347  2.73739  3.18146  2.89801  2.37887  2.77519  2.98518  4.58477  3.61503
          0.01906  4.36573  5.08808  0.61958  0.77255  0.51871  0.90459
    266   2.46556  4.33459  4.62638  4.05701  3.38532  4.18120  4.56211  1.74437  3.93176  1.43219  3.33723  4.22879  4.51300  4.13224  4.07922  3.50085  2.91238  1.72329  5.13023  3.95513    294 l - - -
          2.68618  4.42225  2.77519  2.73123  3.46354  2.40513  3.72494  3.29354  2.67741  2.69355  4.24690  2.90347  2.73739  3.18146  2.89801  2.37887  2.77519  2.98518  4.58477  3.61503
          0.01906  4.36573  5.08808  0.61958  0.77255  0.51871  0.90459
    267   2.65923  4.28286  3.71577  3.14409  3.13569  3.68169  3.95565  2.60892  2.69479  1.85493  3.38755  3.49671  4.05893  3.35785  3.37641  2.68612  2.12400  2.38425  4.88369  3.66672    295 l - - -
          2.68618  4.42225  2.77519  2.73123  3.46354  2.40513  3.72494  3.29354  2.67741  2.69355  4.24690  2.90347  2.73739  3.18146  2.89801  2.37887  2.77519  2.98518  4.58477  3.61503
          0.01906  4.36573  5.08808  0.61958  0.77255  0.51871  0.90459
    268   2.87444  4.04811  4.54267  3.95691  1.77379  4.03878  4.35881  2.29509  3.81094  1.56646  3.17800  4.09752  4.37536  3.97900  3.92481  3.34842  2.63384  2.15253  4.88903  3.70543    296 l - - -
          2.68618  4.42225  2.77519  2.73123  3.46354  2.40513  3.72494  3.29354  2.67741  2.69355  4.24690  2.90347  2.73739  3.18146  2.89801  2.37887  2.77519  2.98518  4.58477  3.61503
          0.01906  4.36573  5.08808  0.61958  0.77255  0.51871  0.90459
    269   2.68108  5.06977  2.57339  2.30681  4.36610  3.45390  3.49536  3.81963  2.21613  2.24937  4.12535  2.65217  3.85608  2.56801  2.90029  2.43367  2.82884  3.43430  5.53059  4.14955    297 k - - -
          2.68618  4.42225  2.77519  2.73123  3.46354  2.40513  3.72494  3.29354  2.67741  2.69355  4.24690  2.90347  2.73739  3.18146  2.89801  2.37887  2.77519  2.98518  4.58477  3.61503
          0.01906  4.36573  5.08808  0.61958  0.77255  0.46570  0.98804
    270   3.65321  4.93516  5.30610  4.76458  2.69878  4.91213  5.10023  2.39522  4.62206  0.61187  3.01182  4.97149  5.04345  4.62434  4.67077  4.28856  3.87202  2.40025  5.24654  4.06928    298 L - - -
          2.68618  4.42225  2.77519  2.73123  3.46354  2.40513  3.72494  3.29354  2.67741  2.69355  4.24690  2.90347  2.73739  3.18146  2.89801  2.37887  2.77519  2.98518  4.58477  3.61503
          0.01863  4.38788  5.11023  0.61958  0.77255  0.48576  0.95510
    271   2.82876  5.36679  2.30724  1.69188  4.69064  3.43403  3.39362  4.18659  2.55344  3.66222  4.42578  2.42597  3.90951  2.00691  3.07136  2.63048  3.07388  3.74860  5.79851  4.35928    299 e - - -
          2.68618  4.42225  2.77519  2.73123  3.46354  2.40513  3.72494  3.29354  2.67741  2.69355  4.24690  2.90347  2.73739  3.18146  2.89801  2.37887  2.77519  2.98518  4.58477  3.61503
          0.01863  4.38788  5.11023  0.61958  0.77255  0.48576  0.95510
    272   3.10742  5.57263  2.54570  0.92190  4.89195  3.49828  3.89555  4.36815  2.46267  3.85099  4.69300  2.96754  4.05671  2.81306  3.09944  3.02095  3.36482  3.96966  5.98204  4.57008    300 e - - -
          2.68618  4.42225  2.77519  2.73123  3.46354  2.40513  3.72494  3.29354  2.67741  2.69355  4.24690  2.90347  2.73739  3.18146  2.89801  2.37887  2.77519  2.98518  4.58477  3.61503
          0.01863  4.38788  5.11023  0.61958  0.77255  0.48576  0.95510
    273   2.37759  4.46578  3.47675  2.94360  3.78547  3.49853  3.95599  2.68043  2.90673  2.84193  3.72344  3.33916  3.97741  3.22847  3.28413  1.71761  1.98993  2.83650  5.19636  3.78296    301 s - - -
          2.68618  4.42225  2.77519  2.73123  3.46354  2.40513  3.72494  3.29354  2.67741  2.69355  4.24690  2.90347  2.73739  3.18146  2.89801  2.37887  2.77519  2.98518  4.58477  3.61503
          0.01863  4.38788  5.11023  0.61958  0.77255  0.48576  0.95510
    274   3.05929  5.29902  3.43216  2.78573  4.71393  3.67015  3.73594  3.83691  1.99023  3.54031  4.36878  3.23926  4.10727  1.57702  1.57531  3.04254  3.24155  3.74033  5.61174  4.38233    302 r - - -
          2.68618  4.42225  2.77519  2.73123  3.46354  2.40513  3.72494  3.29354  2.67741  2.69355  4.24690  2.90347  2.73739  3.18146  2.89801  2.37887  2.77519  2.98518  4.58477  3.61503
          0.01863  4.38788  5.11023  0.61958  0.77255  0.48576  0.95510
    275   2.56288  5.15401  2.21023  2.26152  4.48156  3.44595  3.34255  3.81524  1.92184  3.45125  4.20091  2.52919  3.84710  2.74932  2.88036  2.65047  2.79636  3.26810  5.59600  4.19399    303 k - - -
          2.68618  4.42225  2.77519  2.73123  3.46354  2.40513  3.72494  3.29354  2.67741  2.69355  4.24690  2.90347  2.73739  3.18146  2.89801  2.37887  2.77519  2.98518  4.58477  3.61503
          0.01863  4.38788  5.11023  0.61958  0.77255  0.48576  0.95510
    276   2.55370  4.49127  2.90773  2.41965  4.28574  3.47231  2.72721  3.40537  1.73839  3.28094  4.06379  2.80997  3.86383  2.78840  2.83328  2.57033  2.90159  3.36075  5.47644  3.83548    304 k - - -
          2.68618  4.42225  2.77519  2.73123  3.46354  2.40513  3.72494  3.29354  2.67741  2.69355  4.24690  2.90347  2.73739  3.18146  2.89801  2.37887  2.77519  2.98518  4.58477  3.61503
          0.01863  4.38788  5.11023  0.61958  0.77255  0.48576  0.95510
    277   2.66767  2.14192  4.39397  3.80753  3.26479  3.85690  4.21315  1.99113  3.65552  2.30878  3.26739  3.93120  4.23165  3.85004  3.77556  2.92861  2.95455  1.74599  4.80965  3.26913    305 v - - -
          2.68618  4.42225  2.77519  2.73123  3.46354  2.40513  3.72494  3.29354  2.67741  2.69355  4.24690  2.90347  2.73739  3.18146  2.89801  2.37887  2.77519  2.98518  4.58477  3.61503
          0.01863  4.38788  5.11023  0.61958  0.77255  0.48576  0.95510
    278   2.44909  5.13854  2.82546  2.21746  4.45525  3.45434  3.68151  3.91734  2.10639  3.43486  4.20279  1.88489  3.87302  2.79642  2.92398  2.43570  2.95264  3.30463  5.59858  4.20719    306 n - - -
          2.68618  4.42225  2.77519  2.73123  3.46354  2.40513  3.72494  3.29354  2.67741  2.69355  4.24690  2.90347  2.73739  3.18146  2.89801  2.37887  2.77519  2.98518  4.58477  3.61503
          0.01863  4.38788  5.11023  0.61958  0.77255  0.48576  0.95510
    279   2.71274  5.13324  2.46184  2.13411  4.44016  3.45814  3.67506  3.89984  2.43171  3.16801  4.18870  2.93932  3.87103  1.74971  2.85725  2.68783  2.94635  3.08479  5.58553  4.19549    307 q - - -
          2.68618  4.42225  2.77519  2.73123  3.46354  2.40513  3.72494  3.29354  2.67741  2.69355  4.24690  2.90347  2.73739  3.18146  2.89801  2.37887  2.77519  2.98518  4.58477  3.61503
          0.01863  4.38788  5.11023  0.61958  0.77255  0.48576  0.95510
    280   3.75128  5.02826  5.28822  4.80100  2.73972  4.93648  5.04553  2.47254  4.63683  0.54510  3.04945  4.99531  5.08393  4.65574  4.68311  4.36037  3.97521  2.69034  5.16822  3.89054    308 L - - -
          2.68618  4.42225  2.77519  2.73123  3.46354  2.40513  3.72494  3.29354  2.67741  2.69355  4.24690  2.90347  2.73739  3.18146  2.89801  2.37887  2.77519  2.98518  4.58477  3.61503
          0.01863  4.38788  5.11023  0.61958  0.77255  0.48576  0.95510
    281   2.74887  5.14954  2.87104  1.62708  4.45444  3.47135  3.40100  3.91313  2.44311  3.43537  4.21340  2.95625  3.89440  2.04471  2.90755  2.57777  2.98314  3.08509  5.60008  4.21717    309 e - - -
          2.68618  4.42225  2.77519  2.73123  3.46354  2.40513  3.72494  3.29354  2.67741  2.69355  4.24690  2.90347  2.73739  3.18146  2.89801  2.37887  2.77519  2.98518  4.58477  3.61503
          0.01863  4.38788  5.11023  0.61958  0.77255  0.48576  0.95510
    282   2.81852  5.32111  2.32245  1.37854  4.64143  3.44676  3.73305  4.12489  2.28922  3.26018  4.38062  2.91092  3.91090  2.55844  3.02008  2.76373  3.06030  3.70076  5.75418  4.33184    310 e - - -
          2.68618  4.42225  2.77519  2.73123  3.46354  2.40513  3.72494  3.29354  2.67741  2.69355  4.24690  2.90347  2.73739  3.18146  2.89801  2.37887  2.77519  2.98518  4.58477  3.61503
          0.01863  4.38788  5.11023  0.61958  0.77255  0.48576  0.95510
    283   2.37081  5.11500  2.74610  2.22939  4.42894  3.45798  3.67113  3.88779  1.82438  3.21091  4.17613  2.94390  3.86740  2.78516  2.90115  2.04259  2.93632  3.49078  5.57400  4.18737    311 k - - -
          2.68618  4.42225  2.77519  2.73123  3.46354  2.40513  3.72494  3.29354  2.67741  2.69355  4.24690  2.90347  2.73739  3.18146  2.89801  2.37887  2.77519  2.98518  4.58477  3.61503
          0.01863  4.38788  5.11023  0.61958  0.77255  0.48576  0.95510
    284   2.44549  4.74825  3.15373  2.49308  3.99781  3.51762  3.77145  3.10696  2.34286  3.02961  3.87035  3.11625  3.92973  2.95462  3.01412  2.60461  1.65874  3.08521  5.31013  4.00901    312 t - - -
          2.68618  4.42225  2.77519  2.73123  3.46354  2.40513  3.72494  3.29354  2.67741  2.69355  4.24690  2.90347  2.73739  3.18146  2.89801  2.37887  2.77519  2.98518  4.58477  3.61503
          0.01863  4.38788  5.11023  0.61958  0.77255  0.48576  0.95510
    285   2.62441  5.21661  2.77561  2.45054  4.56796  3.50636  3.68195  4.02352  1.56415  3.50569  4.27413  2.31856  3.91333  2.79179  2.31018  2.74919  3.00848  3.61471  5.63120  4.26374    313 k - - -
          2.68618  4.42225  2.77519  2.73123  3.46354  2.40513  3.72494  3.29354  2.67741  2.69355  4.24690  2.90347  2.73739  3.18146  2.89801  2.37887  2.77519  2.98518  4.58477  3.61503
          0.01863  4.38788  5.11023  0.61958  0.77255  0.48576  0.95510
    286   2.81431  4.93202  3.25339  2.67070  4.17385  3.61280  2.72382  3.57960  2.24737  1.97545  4.00741  3.15394  3.99284  2.09915  2.54790  2.85853  3.02928  3.27790  5.38315  4.09710    314 l - - -
          2.68618  4.42225  2.77519  2.73123  3.46354  2.40513  3.72494  3.29354  2.67741  2.69355  4.24690  2.90347  2.73739  3.18146  2.89801  2.37887  2.77519  2.98518  4.58477  3.61503
          0.01863  4.38788  5.11023  0.61958  0.77255  0.48576  0.95510
    287   2.91195  5.27538  2.87970  2.21798  4.55217  3.54501  2.80940  4.04188  2.40843  3.45618  4.35031  3.02841  3.99094  1.37293  2.79046  2.87733  3.13940  3.66667  5.65765  4.29558    315 q - - -
          2.68618  4.42225  2.77519  2.73123  3.46354  2.40513  3.72494  3.29354  2.67741  2.69355  4.24690  2.90347  2.73739  3.18146  2.89801  2.37887  2.77519  2.98518  4.58477  3.61503
          0.01863  4.38788  5.11023  0.61958  0.77255  0.48576  0.95510
    288   2.52633  4.25607  2.99357  2.51091  3.07521  3.02062  3.16809  3.50615  2.50432  2.97013  3.92689  2.40437  3.88588  2.48700  2.96680  2.40700  2.89457  3.18546  5.35953  4.02640    316 n - - -
          2.68618  4.42225  2.77519  2.73123  3.46354  2.40513  3.72494  3.29354  2.67741  2.69355  4.24690  2.90347  2.73739  3.18146  2.89801  2.37887  2.77519  2.98518  4.58477  3.61503
          0.01863  4.38788  5.11023  0.61958  0.77255  0.48576  0.95510
    289   3.14489  5.63259  2.42254  0.84010  4.95052  3.47367  3.95192  4.43827  2.57592  3.94243  4.79547  2.94957  4.06769  3.11369  3.31642  3.04766  3.42042  4.03133  6.07905  4.63479    317 e - - -
          2.68618  4.42225  2.77519  2.73123  3.46354  2.40513  3.72494  3.29354  2.67741  2.69355  4.24690  2.90347  2.73739  3.18146  2.89801  2.37887  2.77519  2.98518  4.58477  3.61503
          0.01863  4.38788  5.11023  0.61958  0.77255  0.48576  0.95510
    290   2.56003  4.34393  3.65571  3.09240  3.47815  3.67709  3.95958  2.76860  3.02721  1.88401  2.80942  2.25404  4.06262  3.32658  3.35230  2.82520  2.91567  2.28119  4.95257  3.72824    318 l - - -
          2.68618  4.42225  2.77519  2.73123  3.46354  2.40513  3.72494  3.29354  2.67741  2.69355  4.24690  2.90347  2.73739  3.18146  2.89801  2.37887  2.77519  2.98518  4.58477  3.61503
          0.01863  4.38788  5.11023  0.61958  0.77255  0.48576  0.95510
    291   3.79345  5.11940  5.01937  4.69042  3.42305  4.63413  5.19171  2.67885  4.45807  0.42844  3.33436  4.92039  4.99900  4.69535  4.53759  4.31471  4.07334  2.84429  5.45595  4.28920    319 L - - -
          2.68618  4.42225  2.77519  2.73123  3.46354  2.40513  3.72494  3.29354  2.67741  2.69355  4.24690  2.90347  2.73739  3.18146  2.89801  2.37887  2.77519  2.98518  4.58477  3.61503
          0.01863  4.38788  5.11023  0.61958  0.77255  0.48576  0.95510
    292   3.11199  5.37926  3.42886  2.79586  4.82171  3.76451  3.25210  4.19777  1.14236  3.61449  4.44188  3.24771  4.12868  2.02398  2.23164  3.08104  3.28665  3.83892  5.65277  4.43095    320 k - - -
          2.68618  4.42225  2.77519  2.73123  3.46354  2.40513  3.72494  3.29354  2.67741  2.69355  4.24690  2.90347  2.73739  3.18146  2.89801  2.37887  2.77519  2.98518  4.58477  3.61503
          0.01863  4.38788  5.11023  0.61958  0.77255  0.48576  0.95510
    293   2.77657  5.24382  2.75627  1.71573  4.57186  3.44602  3.71679  4.04754  2.49699  3.54695  4.31476  2.36150  3.89594  2.39789  2.99036  2.10960  2.81433  3.63070  5.69773  4.28741    321 e - - -
          2.68618  4.42225  2.77519  2.73123  3.46354  2.40513  3.72494  3.29354  2.67741  2.69355  4.24690  2.90347  2.73739  3.18146  2.89801  2.37887  2.77519  2.98518  4.58477  3.61503
          0.01863  4.38788  5.11023  0.61958  0.77255  0.48576  0.95510
    294   2.25896  3.75139  3.50888  2.96297  3.72050  3.52312  3.94394  3.06537  2.71634  2.24411  3.66661  3.35413  3.98504  3.23206  3.26958  1.60753  2.90259  2.80485  5.13808  3.89497    322 s - - -
          2.68618  4.42225  2.77519  2.73123  3.46354  2.40513  3.72494  3.29354  2.67741  2.69355  4.24690  2.90347  2.73739  3.18146  2.89801  2.37887  2.77519  2.98518  4.58477  3.61503
          0.01863  4.38788  5.11023  0.61958  0.77255  0.48576  0.95510
    295   2.70589  5.07777  2.98155  2.33961  4.38060  3.48265  3.62220  3.08366  1.86455  3.35771  4.13432  2.23846  3.87815  2.51214  2.84139  2.69318  2.62410  3.44628  5.52975  4.16235    323 k - - -
          2.68618  4.42225  2.77519  2.73123  3.46354  2.40513  3.72494  3.29354  2.67741  2.69355  4.24690  2.90347  2.73739  3.18146  2.89801  2.37887  2.77519  2.98518  4.58477  3.61503
          0.01863  4.38788  5.11023  0.61958  0.77255  0.48576  0.95510
    296   2.39939  5.01041  2.98263  1.85927  4.29318  3.46941  3.66738  3.27496  2.33388  3.17618  4.07093  2.96874  3.86389  2.44654  2.90461  2.43032  2.58276  3.36706  5.48386  4.11691    324 e - - -
          2.68618  4.42225  2.77519  2.73123  3.46354  2.40513  3.72494  3.29354  2.67741  2.69355  4.24690  2.90347  2.73739  3.18146  2.89801  2.37887  2.77519  2.98518  4.58477  3.61503
          0.01863  4.38788  5.11023  0.61958  0.77255  0.48576  0.95510
    297   2.90100  5.43220  2.44010  1.49810  4.75783  3.45036  3.77952  4.24922  1.71242  3.72202  4.50129  2.55390  3.94748  2.90383  3.07693  2.83016  3.14827  3.81708  5.85469  4.42010    325 e - - -
          2.68618  4.42225  2.77519  2.73123  3.46354  2.40513  3.72494  3.29354  2.67741  2.69355  4.24690  2.90347  2.73739  3.18146  2.89801  2.37887  2.77519  2.98518  4.58477  3.61503
          0.01863  4.38788  5.11023  0.61958  0.77255  0.48576  0.95510
    298   3.07889  5.35966  3.38372  2.71944  4.79559  3.74117  3.52284  4.17267  1.73024  3.59862  4.42080  3.22385  4.10878  1.38812  2.06710  3.04874  3.25877  3.81068  5.64917  4.41671    326 q - - -
          2.68618  4.42225  2.77519  2.73123  3.46354  2.40513  3.72494  3.29354  2.67741  2.69355  4.24690  2.90347  2.73739  3.18146  2.89801  2.37887  2.77519  2.98518  4.58477  3.61503
          0.01863  4.38788  5.11023  0.61958  0.77255  0.48576  0.95510
    299   2.86805  5.38904  1.83454  1.48819  4.68127  3.43617  2.85419  4.18976  2.61141  3.67787  4.45588  2.85469  3.93038  2.89777  3.13575  2.80257  3.11710  3.76385  5.81788  3.83039    327 e - - -
          2.68618  4.42225  2.77519  2.73123  3.46354  2.40513  3.72494  3.29354  2.67741  2.69355  4.24690  2.90347  2.73739  3.18146  2.89801  2.37887  2.77519  2.98518  4.58477  3.61503
          0.01863  4.38788  5.11023  0.61958  0.77255  0.48576  0.95510
    300   2.53838  4.60571  3.10365  2.54717  4.03424  3.50711  2.28392  3.44244  2.42443  3.01698  3.88746  2.85747  3.89861  2.88243  2.98200  2.14451  2.74884  2.94423  5.32376  3.67783    328 s - - -
          2.68618  4.42225  2.77519  2.73123  3.46354  2.40513  3.72494  3.29354  2.67741  2.69355  4.24690  2.90347  2.73739  3.18146  2.89801  2.37887  2.77519  2.98518  4.58477  3.61503
          0.01863  4.38788  5.11023  0.61958  0.77255  0.48576  0.95510
    301   3.00087  4.54056  4.37257  3.90435  3.41309  3.99913  4.54856  2.52603  3.71273  0.84698  3.35672  4.10729  4.45510  4.01453  3.90195  2.94316  3.30334  2.33258  5.20102  3.98046    329 l - - -
          2.68618  4.42225  2.77519  2.73123  3.46354  2.40513  3.72494  3.29354  2.67741  2.69355  4.24690  2.90347  2.73739  3.18146  2.89801  2.37887  2.77519  2.98518  4.58477  3.61503
          0.01863  4.38788  5.11023  0.61958  0.77255  0.48576  0.95510
    302   2.70781  4.64349  3.29544  2.46461  3.82995  3.58843  3.79935  3.15084  2.55408  2.00145  3.73597  3.20642  3.97627  3.02065  2.72384  2.82716  1.97346  2.93746  5.18615  3.91730    330 t - - -
          2.68618  4.42225  2.77519  2.73123  3.46354  2.40513  3.72494  3.29354  2.67741  2.69355  4.24690  2.90347  2.73739  3.18146  2.89801  2.37887  2.77519  2.98518  4.58477  3.61503
          0.01863  4.38788  5.11023  0.61958  0.77255  0.48576  0.95510
    303   2.45863  5.17612  2.87973  2.04660  4.50403  3.46560  3.68060  3.96816  2.15955  3.47078  4.23597  2.94488  3.88271  2.03539  2.87810  2.13583  2.97024  3.56047  5.62002  4.23066    331 q - - -
          2.68618  4.42225  2.77519  2.73123  3.46354  2.40513  3.72494  3.29354  2.67741  2.69355  4.24690  2.90347  2.73739  3.18146  2.89801  2.37887  2.77519  2.98518  4.58477  3.61503
          0.01863  4.38788  5.11023  0.61958  0.77255  0.48576  0.95510
    304   2.76933  5.23266  2.86427  1.67444  4.57029  3.47594  3.68659  4.03811  1.82932  3.52333  4.28673  2.66593  3.89717  2.54241  2.84896  2.60481  3.00054  3.43723  5.65678  4.26659    332 e - - -
          2.68618  4.42225  2.77519  2.73123  3.46354  2.40513  3.72494  3.29354  2.67741  2.69355  4.24690  2.90347  2.73739  3.18146  2.89801  2.37887  2.77519  2.98518  4.58477  3.61503
          0.01863  4.38788  5.11023  0.61958  0.77255  0.48576  0.95510
    305   3.79345  5.11940  5.01937  4.69042  3.42305  4.63413  5.19171  2.67885  4.45807  0.42844  3.33436  4.92039  4.99900  4.69535  4.53759  4.31471  4.07334  2.84429  5.45595  4.28920    333 L - - -
          2.68618  4.42225  2.77519  2.73123  3.46354  2.40513  3.72494  3.29354  2.67741  2.69355  4.24690  2.90347  2.73739  3.18146  2.89801  2.37887  2.77519  2.98518  4.58477  3.61503
          0.01863  4.38788  5.11023  0.61958  0.77255  0.48576  0.95510
    306   2.73577  5.23291  2.61116  1.64880  4.56269  3.44405  3.21584  4.04478  2.32615  3.23513  4.28265  2.34479  3.87055  2.52835  2.93239  2.69236  2.97153  3.61644  5.66798  4.25461    334 e - - -
          2.68618  4.42225  2.77519  2.73123  3.46354  2.40513  3.72494  3.29354  2.67741  2.69355  4.24690  2.90347  2.73739  3.18146  2.89801  2.37887  2.77519  2.98518  4.58477  3.61503
          0.01863  4.38788  5.11023  0.61958  0.77255  0.48576  0.95510
    307   2.58369  4.99709  2.13000  2.24689  4.27347  3.47002  3.67072  2.90417  2.34598  3.27233  4.05796  2.97138  3.86506  2.79661  2.65482  2.48324  2.90341  2.91010  5.47373  4.10875    335 d - - -
          2.68618  4.42225  2.77519  2.73123  3.46354  2.40513  3.72494  3.29354  2.67741  2.69355  4.24690  2.90347  2.73739  3.18146  2.89801  2.37887  2.77519  2.98518  4.58477  3.61503
          0.01863  4.38788  5.11023  0.61958  0.77255  0.48576  0.95510
    308   1.53235  3.96994  4.18969  3.63397  3.51801  3.84491  4.31404  1.73918  3.53761  2.46041  3.32273  3.86977  4.27036  3.79235  3.77205  3.16374  2.73933  2.12904  5.08741  3.88656    336 a - - -
          2.68618  4.42225  2.77519  2.73123  3.46354  2.40513  3.72494  3.29354  2.67741  2.69355  4.24690  2.90347  2.73739  3.18146  2.89801  2.37887  2.77519  2.98518  4.58477  3.61503
          0.01863  4.38788  5.11023  0.61958  0.77255  0.48576  0.95510
    309   2.89122  5.39229  2.52379  1.63849  4.72858  3.47517  3.75957  4.20647  1.53160  3.67722  4.45694  2.93714  3.95088  2.66888  2.95781  2.82851  3.13072  3.78279  5.80238  4.39322    337 k - - -
          2.68618  4.42225  2.77519  2.73123  3.46354  2.40513  3.72494  3.29354  2.67741  2.69355  4.24690  2.90347  2.73739  3.18146  2.89801  2.37887  2.77519  2.98518  4.58477  3.61503
          0.01863  4.38788  5.11023  0.61958  0.77255  0.48576  0.95510
    310   2.70704  4.47013  3.51169  2.94861  3.60175  3.66179  3.90996  2.77805  2.86304  2.61110  2.62775  3.22958  4.04441  1.95009  3.21910  2.91060  2.94058  2.06738  5.05498  3.81261    338 q - - -
          2.68618  4.42225  2.77519  2.73123  3.46354  2.40513  3.72494  3.29354  2.67741  2.69355  4.24690  2.90347  2.73739  3.18146  2.89801  2.37887  2.77519  2.98518  4.58477  3.61503
          0.01863  4.38788  5.11023  0.61958  0.77255  0.48576  0.95510
    311   2.68238  4.74058  3.17826  2.61849  3.94896  3.32887  3.47893  3.11198  2.55824  2.44237  3.82654  3.11346  3.92812  2.74617  2.62642  1.79814  2.91305  3.05814  5.26498  3.96572    339 s - - -
          2.68618  4.42225  2.77519  2.73123  3.46354  2.40513  3.72494  3.29354  2.67741  2.69355  4.24690  2.90347  2.73739  3.18146  2.89801  2.37887  2.77519  2.98518  4.58477  3.61503
          0.01863  4.38788  5.11023  0.61958  0.77255  0.48576  0.95510
    312   2.67090  2.59378  3.75205  3.17410  3.39714  3.69314  3.53325  2.75853  2.84615  1.65772  3.39178  3.26356  4.06830  3.11001  3.33273  2.95801  2.90161  2.54852  4.52466  3.65048    340 l - - -
          2.68618  4.42225  2.77519  2.73123  3.46354  2.40513  3.72494  3.29354  2.67741  2.69355  4.24690  2.90347  2.73739  3.18146  2.89801  2.37887  2.77519  2.98518  4.58477  3.61503
          0.01863  4.38788  5.11023  0.61958  0.77255  0.48576  0.95510
    313   2.77855  5.14636  3.08667  2.29312  4.48144  3.54108  3.67349  3.91743  1.97261  3.41971  4.20062  3.02706  3.92502  1.74694  2.39641  2.76062  2.85025  3.53445  4.23066  4.21895    341 q - - -
          2.68618  4.42225  2.77519  2.73123  3.46354  2.40513  3.72494  3.29354  2.67741  2.69355  4.24690  2.90347  2.73739  3.18146  2.89801  2.37887  2.77519  2.98518  4.58477  3.61503
          0.01863  4.38788  5.11023  0.61958  0.77255  0.48576  0.95510
    314   2.76192  5.22095  2.70393  1.66863  4.56128  3.41028  3.67792  3.89601  2.15294  3.51056  4.27279  2.95396  3.89504  2.78655  2.02295  2.72448  2.99099  3.61106  5.64158  4.25644    342 e - - -
          2.68618  4.42225  2.77519  2.73123  3.46354  2.40513  3.72494  3.29354  2.67741  2.69355  4.24690  2.90347  2.73739  3.18146  2.89801  2.37887  2.77519  2.98518  4.58477  3.61503
          0.01863  4.38788  5.11023  0.61958  0.77255  0.48576  0.95510
    315   2.65764  4.48413  3.40160  2.84047  3.32018  3.58943  3.84860  2.90490  2.79931  2.43527  3.59679  3.17304  3.98225  3.12391  3.00556  1.96398  2.07117  2.77458  5.06427  3.80893    343 s - - -
          2.68618  4.42225  2.77519  2.73123  3.46354  2.40513  3.72494  3.29354  2.67741  2.69355  4.24690  2.90347  2.73739  3.18146  2.89801  2.37887  2.77519  2.98518  4.58477  3.61503
          0.01863  4.38788  5.11023  0.61958  0.77255  0.48576  0.95510
    316   2.69981  4.85902  3.09143  1.73759  4.09223  3.52225  3.72432  3.47952  2.32835  3.05690  3.54385  3.06182  3.91575  2.72861  2.93711  2.74310  2.92980  2.26335  5.36390  4.04293    344 e - - -
          2.68618  4.42225  2.77519  2.73123  3.46354  2.40513  3.72494  3.29354  2.67741  2.69355  4.24690  2.90347  2.73739  3.18146  2.89801  2.37887  2.77519  2.98518  4.58477  3.61503
          0.01863  4.38788  5.11023  0.61958  0.77255  0.48576  0.95510
    317   2.61159  5.00430  2.98855  2.18278  4.28816  3.32224  3.67060  3.25242  1.90950  3.28401  4.06815  2.82390  3.86651  2.79515  2.90363  2.11100  2.87379  3.08360  5.48096  4.11639    345 k - - -
          2.68618  4.42225  2.77519  2.73123  3.46354  2.40513  3.72494  3.29354  2.67741  2.69355  4.24690  2.90347  2.73739  3.18146  2.89801  2.37887  2.77519  2.98518  4.58477  3.61503
          0.01863  4.38788  5.11023  0.61958  0.77255  0.48576  0.95510
    318   2.57710  4.99892  3.01851  2.46288  4.28142  3.48596  3.37311  3.46382  2.05680  3.27432  4.06337  2.58898  3.87838  2.80228  2.69090  2.58533  2.00048  3.35687  5.47176  4.11660    346 t - - -
          2.68618  4.42225  2.77519  2.73123  3.46354  2.40513  3.72494  3.29354  2.67741  2.69355  4.24690  2.90347  2.73739  3.18146  2.89801  2.37887  2.77519  2.98518  4.58477  3.61503
          0.01863  4.38788  5.11023  0.61958  0.77255  0.48576  0.95510
    319   2.55497  4.11275  3.06170  2.33769  4.16137  3.49874  3.69700  3.57938  2.46580  3.02549  3.97968  2.88997  3.89080  1.71053  2.76479  2.70736  2.91211  3.00800  5.40144  4.06487    347 q - - -
          2.68618  4.42225  2.77519  2.73123  3.46354  2.40513  3.72494  3.29354  2.67741  2.69355  4.24690  2.90347  2.73739  3.18146  2.89801  2.37887  2.77519  2.98518  4.58477  3.61503
          0.01863  4.38788  5.11023  0.61958  0.77255  0.48576  0.95510
    320   2.68784  5.12948  2.79311  1.97895  4.45323  3.46164  3.64684  3.91785  1.71060  3.14801  3.85586  2.83777  3.85626  2.75330  2.69564  2.66177  2.76393  3.50899  5.57079  4.18249    348 k - - -
          2.68618  4.42225  2.77519  2.73123  3.46354  2.40513  3.72494  3.29354  2.67741  2.69355  4.24690  2.90347  2.73739  3.18146  2.89801  2.37887  2.77519  2.98518  4.58477  3.61503
          0.01863  4.38788  5.11023  0.61958  0.77255  0.48576  0.95510
    321   1.79931  4.80215  3.04664  2.42276  4.04724  3.49683  3.62263  3.35813  2.55128  3.07654  3.90124  2.77905  3.89956  2.89674  3.00582  2.49191  2.41654  2.90488  5.33853  4.01743    349 a - - -
          2.68618  4.42225  2.77519  2.73123  3.46354  2.40513  3.72494  3.29354  2.67741  2.69355  4.24690  2.90347  2.73739  3.18146  2.89801  2.37887  2.77519  2.98518  4.58477  3.61503
          0.01863  4.38788  5.11023  0.61958  0.77255  0.48576  0.95510
    322   2.75788  4.24615  4.15962  3.58441  3.24876  3.86028  4.19260  2.26845  3.47449  1.45117  3.30292  3.82529  4.23105  3.71163  3.68371  2.86429  2.21115  2.17145  4.90356  3.71202    350 l - - -
          2.68618  4.42225  2.77519  2.73123  3.46354  2.40513  3.72494  3.29354  2.67741  2.69355  4.24690  2.90347  2.73739  3.18146  2.89801  2.37887  2.77519  2.98518  4.58477  3.61503
          0.01863  4.38788  5.11023  0.61958  0.77255  0.48576  0.95510
    323   2.02211  4.81921  3.09213  1.66593  4.11137  3.50043  3.78146  3.40681  2.59445  2.93484  3.95717  3.09037  3.92693  2.94556  3.04272  2.74759  2.75433  2.79359  5.40857  4.08629    351 e - - -
          2.68618  4.42225  2.77519  2.73123  3.46354  2.40513  3.72494  3.29354  2.67741  2.69355  4.24690  2.90347  2.73739  3.18146  2.89801  2.37887  2.77519  2.98518  4.58477  3.61503
          0.01863  4.38788  5.11023  0.61958  0.77255  0.48576  0.95510
    324   2.17009  5.09007  2.73879  1.78689  4.39240  3.45542  3.66476  3.84979  2.42666  3.37776  4.14657  2.78516  3.85989  2.77972  2.75651  2.66877  2.52106  3.45835  5.55078  3.68900    352 e - - -
          2.68618  4.42225  2.77519  2.73123  3.46354  2.40513  3.72494  3.29354  2.67741  2.69355  4.24690  2.90347  2.73739  3.18146  2.89801  2.37887  2.77519  2.98518  4.58477  3.61503
          0.01863  4.38788  5.11023  0.61958  0.77255  0.48576  0.95510
    325   2.03484  5.15170  2.02953  2.18331  4.46144  3.45022  3.68354  3.92511  2.23188  3.17995  4.21072  2.88686  3.87233  2.79871  2.94663  2.69211  2.78289  3.52402  5.60815  4.21148    353 d - - -
          2.68618  4.42225  2.77519  2.73123  3.46354  2.40513  3.72494  3.29354  2.67741  2.69355  4.24690  2.90347  2.73739  3.18146  2.89801  2.37887  2.77519  2.98518  4.58477  3.61503
          0.01863  4.38788  5.11023  0.61958  0.77255  0.48576  0.95510
    326   3.79345  5.11940  5.01937  4.69042  3.42305  4.63413  5.19171  2.67885  4.45807  0.42844  3.33436  4.92039  4.99900  4.69535  4.53759  4.31471  4.07334  2.84429  5.45595  4.28920    354 L - - -
          2.68618  4.42225  2.77519  2.73123  3.46354  2.40513  3.72494  3.29354  2.67741  2.69355  4.24690  2.90347  2.73739  3.18146  2.89801  2.37887  2.77519  2.98518  4.58477  3.61503
          0.01863  4.38788  5.11023  0.61958  0.77255  0.48576  0.95510
    327   2.86390  5.31942  2.72822  1.62010  4.63599  3.47603  3.32837  4.11320  2.50357  3.60625  4.39152  2.94775  3.94406  1.73062  2.95978  2.60090  3.10372  3.70590  5.74481  4.34402    355 e - - -
          2.68618  4.42225  2.77519  2.73123  3.46354  2.40513  3.72494  3.29354  2.67741  2.69355  4.24690  2.90347  2.73739  3.18146  2.89801  2.37887  2.77519  2.98518  4.58477  3.61503
          0.01863  4.38788  5.11023  0.61958  0.77255  0.48576  0.95510
    328   2.51554  4.44342  3.45353  2.88664  3.59169  3.61774  3.85983  2.10215  2.67569  2.43171  3.46543  3.31552  3.99870  2.37680  3.07171  2.77547  2.65157  2.55034  5.01770  3.77299    356 i - - -
          2.68618  4.42225  2.77519  2.73123  3.46354  2.40513  3.72494  3.29354  2.67741  2.69355  4.24690  2.90347  2.73739  3.18146  2.89801  2.37887  2.77519  2.98518  4.58477  3.61503
          0.01863  4.38788  5.11023  0.61958  0.77255  0.48576  0.95510
    329   1.85537  4.75368  3.13002  2.45127  3.98014  3.51134  3.74338  3.12928  2.57728  3.01591  3.85030  2.66968  3.91005  2.92116  3.02404  2.44850  2.43090  3.08176  5.29311  3.65779    357 a - - -
          2.68618  4.42225  2.77519  2.73123  3.46354  2.40513  3.72494  3.29354  2.67741  2.69355  4.24690  2.90347  2.73739  3.18146  2.89801  2.37887  2.77519  2.98518  4.58477  3.61503
          0.01863  4.38788  5.11023  0.61958  0.77255  0.48576  0.95510
    330   2.72050  4.80870  3.20703  2.63372  4.04521  3.55857  3.74644  3.41889  1.76146  3.05463  3.48250  3.12533  3.94699  2.91780  2.69111  2.78477  2.05990  2.73751  5.32384  4.02838    358 k - - -
          2.68618  4.42225  2.77519  2.73123  3.46354  2.40513  3.72494  3.29354  2.67741  2.69355  4.24690  2.90347  2.73739  3.18146  2.89801  2.37887  2.77519  2.98518  4.58477  3.61503
          0.01863  4.38788  5.11023  0.61958  0.77255  0.48576  0.95510
    331   2.85700  5.23051  3.09352  2.28712  4.59347  3.57710  3.69530  4.02237  1.30410  3.50007  4.28721  2.83277  3.96859  2.60486  2.50034  2.82957  3.06996  3.28118  5.61311  4.28947    359 k - - -
          2.68618  4.42225  2.77519  2.73123  3.46354  2.40513  3.72494  3.29354  2.67741  2.69355  4.24690  2.90347  2.73739  3.18146  2.89801  2.37887  2.77519  2.98518  4.58477  3.61503
          0.01863  4.38788  5.11023  0.61958  0.77255  0.48576  0.95510
    332   2.49229  5.19926  2.69679  1.82900  4.52444  3.44581  3.67732  3.99981  2.05239  3.49633  4.25365  2.52122  3.86925  2.78678  2.93214  2.68871  2.35885  3.58069  5.64363  4.23685    360 e - - -
          2.68618  4.42225  2.77519  2.73123  3.46354  2.40513  3.72494  3.29354  2.67741  2.69355  4.24690  2.90347  2.73739  3.18146  2.89801  2.37887  2.77519  2.98518  4.58477  3.61503
          0.05497  4.38788  3.19273  0.61958  0.77255  0.48576  0.95510
    333   2.66055  3.73354  4.04575  3.46372  3.20222  3.74712  3.22079  1.86518  3.34632  2.13617  3.26923  3.38846  4.11712  3.58206  3.54845  3.02990  2.89258  2.38118  4.71677  2.35188    361 i - - -
          2.68618  4.42225  2.77519  2.73123  3.46354  2.40513  3.72494  3.29354  2.67741  2.69355  4.24690  2.90347  2.73739  3.18146  2.89801  2.37887  2.77519  2.98518  4.58477  3.61503
          0.01932  4.35223  5.07457  0.61958  0.77255  0.53793  0.87697
    334   2.19828  3.19320  3.33281  2.35288  3.67167  3.57328  3.64911  2.69727  2.59804  2.73360  3.60618  3.11453  3.95720  3.06564  3.14085  2.65966  2.88038  2.79834  5.07232  2.86352    362 a - - -
          2.68618  4.42225  2.77519  2.73123  3.46354  2.40513  3.72494  3.29354  2.67741  2.69355  4.24690  2.90347  2.73739  3.18146  2.89801  2.37887  2.77519  2.98518  4.58477  3.61503
          0.01932  4.35223  5.07457  0.61958  0.77255  0.53793  0.87697
    335   2.81735  5.20522  2.95610  2.08968  4.54455  3.52058  3.69425  3.98369  1.97182  3.48001  4.26700  3.00238  3.93376  1.65808  2.72106  2.78833  3.04054  3.25167  5.61507  4.26573    363 q - - -
          2.68618  4.42225  2.77519  2.73123  3.46354  2.40513  3.72494  3.29354  2.67741  2.69355  4.24690  2.90347  2.73739  3.18146  2.89801  2.37887  2.77519  2.98518  4.58477  3.61503
          0.01932  4.35223  5.07457  0.61958  0.77255  0.53793  0.87697
    336   2.95396  4.33849  4.59622  4.01692  3.34445  4.16029  4.50337  1.87776  3.37413  1.40330  3.00697  4.19393  4.48023  4.07057  4.01383  3.47336  3.18750  1.60031  5.05763  3.89610    364 l - - -
          2.68618  4.42225  2.77519  2.73123  3.46354  2.40513  3.72494  3.29354  2.67741  2.69355  4.24690  2.90347  2.73739  3.18146  2.89801  2.37887  2.77519  2.98518  4.58477  3.61503
          0.01932  4.35223  5.07457  0.61958  0.77255  0.45447  1.00727
    337   2.71906  4.23261  4.03361  3.45854  3.06275  3.80708  4.11474  1.92356  3.36122  2.15888  3.33228  3.30331  4.17780  3.61154  3.59571  3.08948  1.82904  2.23069  4.87668  3.67292    365 t - - -
          2.68618  4.42225  2.77519  2.73123  3.46354  2.40513  3.72494  3.29354  2.67741  2.69355  4.24690  2.90347  2.73739  3.18146  2.89801  2.37887  2.77519  2.98518  4.58477  3.61503
          0.01863  4.38788  5.11023  0.61958  0.77255  0.48576  0.95510
    338   2.49732  5.10811  2.91457  1.96769  4.42442  2.64123  3.67529  3.88118  2.42295  3.40399  4.17407  2.95070  3.87150  2.00316  2.77330  2.65527  2.94019  3.25666  5.57102  4.18813    366 e - - -
          2.68618  4.42225  2.77519  2.73123  3.46354  2.40513  3.72494  3.29354  2.67741  2.69355  4.24690  2.90347  2.73739  3.18146  2.89801  2.37887  2.77519  2.98518  4.58477  3.61503
          0.01863  4.38788  5.11023  0.61958  0.77255  0.48576  0.95510
    339   2.79349  5.39874  2.42208  1.30705  4.71471  3.43454  3.78608  4.20570  2.45912  3.69595  4.47732  2.69524  3.93794  2.91380  3.15539  2.21592  3.13459  3.77952  5.84626  4.40470    367 e - - -
          2.68618  4.42225  2.77519  2.73123  3.46354  2.40513  3.72494  3.29354  2.67741  2.69355  4.24690  2.90347  2.73739  3.18146  2.89801  2.37887  2.77519  2.98518  4.58477  3.61503
          0.01863  4.38788  5.11023  0.61958  0.77255  0.48576  0.95510
    340   3.16748  5.34613  3.50701  2.89469  4.84314  3.20084  3.79056  4.20016  0.92466  3.63163  4.47963  3.32066  4.17611  2.91938  2.05563  3.15451  3.35177  3.85219  5.66996  4.48060    368 k - - -
          2.68618  4.42225  2.77519  2.73123  3.46354  2.40513  3.72494  3.29354  2.67741  2.69355  4.24690  2.90347  2.73739  3.18146  2.89801  2.37887  2.77519  2.98518  4.58477  3.61503
          0.01863  4.38788  5.11023  0.61958  0.77255  0.48576  0.95510
    341   3.01902  5.56556  1.47798  1.34504  4.86485  3.42804  3.88434  4.35070  2.81996  3.86163  4.67886  2.89021  3.99662  3.03119  3.38354  2.92781  3.28984  3.34610  6.02530  4.54669    369 e - - -
          2.68618  4.42225  2.77519  2.73123  3.46354  2.40513  3.72494  3.29354  2.67741  2.69355  4.24690  2.90347  2.73739  3.18146  2.89801  2.37887  2.77519  2.98518  4.58477  3.61503
          0.01863  4.38788  5.11023  0.61958  0.77255  0.48576  0.95510
    342   1.85189  4.27416  3.75603  3.28222  3.08712  3.71797  4.04569  2.64686  3.20740  1.89628  3.38965  3.59950  4.11095  3.47794  3.48848  2.99653  2.29083  2.32927  4.91467  3.70401    370 a - - -
          2.68618  4.42225  2.77519  2.73123  3.46354  2.40513  3.72494  3.29354  2.67741  2.69355  4.24690  2.90347  2.73739  3.18146  2.89801  2.37887  2.77519  2.98518  4.58477  3.61503
          0.01863  4.38788  5.11023  0.61958  0.77255  0.48576  0.95510
    343   2.73542  5.16993  2.90523  2.18401  4.49482  3.47309  3.67434  3.95654  2.19898  3.22739  4.22446  2.68261  3.88335  1.85054  2.85132  2.22726  2.96614  3.55160  5.60679  4.22225    371 q - - -
          2.68618  4.42225  2.77519  2.73123  3.46354  2.40513  3.72494  3.29354  2.67741  2.69355  4.24690  2.90347  2.73739  3.18146  2.89801  2.37887  2.77519  2.98518  4.58477  3.61503
          0.01863  4.38788  5.11023  0.61958  0.77255  0.48576  0.95510
    344   3.09527  4.45953  4.78462  4.19976  3.27032  4.30863  4.63619  1.96342  3.77179  1.39810  1.71231  4.36540  4.59240  4.19517  4.15511  3.62804  3.32301  2.06617  5.09541  3.97540    372 l - - -
          2.68618  4.42225  2.77519  2.73123  3.46354  2.40513  3.72494  3.29354  2.67741  2.69355  4.24690  2.90347  2.73739  3.18146  2.89801  2.37887  2.77519  2.98518  4.58477  3.61503
          0.01863  4.38788  5.11023  0.61958  0.77255  0.48576  0.95510
    345   2.81900  5.27774  2.67504  1.40317  4.59558  3.46798  3.72911  4.06444  2.35600  3.22637  4.33939  2.93853  3.92025  2.17730  2.95082  2.77357  3.05652  3.65658  5.70920  4.30864    373 e - - -
          2.68618  4.42225  2.77519  2.73123  3.46354  2.40513  3.72494  3.29354  2.67741  2.69355  4.24690  2.90347  2.73739  3.18146  2.89801  2.37887  2.77519  2.98518  4.58477  3.61503
          0.01863  4.38788  5.11023  0.61958  0.77255  0.48576  0.95510
    346   2.68690  5.44714  2.16050  1.15749  4.76236  3.43696  3.81691  4.25263  2.67637  3.74522  4.53740  2.90166  3.95998  2.95062  2.87118  2.85577  3.18548  3.82820  5.89668  4.44973    374 e - - -
          2.68618  4.42225  2.77519  2.73123  3.46354  2.40513  3.72494  3.29354  2.67741  2.69355  4.24690  2.90347  2.73739  3.18146  2.89801  2.37887  2.77519  2.98518  4.58477  3.61503
          0.01863  4.38788  5.11023  0.61958  0.77255  0.48576  0.95510
    347   2.72451  3.21998  4.41462  3.82554  2.22578  3.85740  4.18887  2.47969  3.66805  1.48319  3.21082  3.93656  4.22746  3.84680  3.77453  2.77277  2.96310  2.20869  4.75263  3.54957    375 l - - -
          2.68618  4.42225  2.77519  2.73123  3.46354  2.40513  3.72494  3.29354  2.67741  2.69355  4.24690  2.90347  2.73739  3.18146  2.89801  2.37887  2.77519  2.98518  4.58477  3.61503
          0.01863  4.38788  5.11023  0.61958  0.77255  0.48576  0.95510
    348   2.76482  5.08911  2.89633  2.34647  4.39092  3.48462  3.72816  3.42109  2.24726  3.38057  4.17757  1.59088  3.91700  2.86099  2.92496  2.39828  3.00292  3.46244  5.56934  4.20715    376 n - - -
          2.68618  4.42225  2.77519  2.73123  3.46354  2.40513  3.72494  3.29354  2.67741  2.69355  4.24690  2.90347  2.73739  3.18146  2.89801  2.37887  2.77519  2.98518  4.58477  3.61503
          0.01863  4.38788  5.11023  0.61958  0.77255  0.48576  0.95510
    349   2.63729  5.21493  3.03438  2.26407  4.57398  3.53457  3.67682  4.01954  1.56318  3.49657  4.26872  2.51219  3.92829  2.78591  2.22405  2.76857  2.87326  3.61661  5.61417  4.26453    377 k - - -
          2.68618  4.42225  2.77519  2.73123  3.46354  2.40513  3.72494  3.29354  2.67741  2.69355  4.24690  2.90347  2.73739  3.18146  2.89801  2.37887  2.77519  2.98518  4.58477  3.61503
          0.01863  4.38788  5.11023  0.61958  0.77255  0.48576  0.95510
    350   1.89822  4.33747  3.27206  3.07196  3.48125  3.67087  3.94641  2.36592  3.01834  2.38459  3.35788  3.45192  4.05296  3.31099  3.35039  2.70251  2.59570  2.17100  4.94714  3.72117    378 a - - -
          2.68618  4.42225  2.77519  2.73123  3.46354  2.40513  3.72494  3.29354  2.67741  2.69355  4.24690  2.90347  2.73739  3.18146  2.89801  2.37887  2.77519  2.98518  4.58477  3.61503
          0.01863  4.38788  5.11023  0.61958  0.77255  0.48576  0.95510
    351   3.01249  5.25993  3.39537  2.68095  4.65629  3.71718  3.72671  3.41242  1.19882  3.50357  4.32616  3.00003  4.08093  2.84955  1.89010  2.99940  3.20000  3.68572  5.59162  4.34879    379 k - - -
          2.68618  4.42225  2.77519  2.73123  3.46354  2.40513  3.72494  3.29354  2.67741  2.69355  4.24690  2.90347  2.73739  3.18146  2.89801  2.37887  2.77519  2.98518  4.58477  3.61503
          0.01863  4.38788  5.11023  0.61958  0.77255  0.48576  0.95510
    352   1.89180  4.91175  3.02765  2.13532  4.16721  3.48442  3.52338  3.36701  2.44417  3.18043  3.98480  2.59205  3.88024  2.83567  2.94944  2.60151  2.73600  2.97772  5.41034  4.06559    380 a - - -
          2.68618  4.42225  2.77519  2.73123  3.46354  2.40513  3.72494  3.29354  2.67741  2.69355  4.24690  2.90347  2.73739  3.18146  2.89801  2.37887  2.77519  2.98518  4.58477  3.61503
          0.01863  4.38788  5.11023  0.61958  0.77255  0.48576  0.95510
    353   2.01919  4.96836  3.00546  2.27292  4.23524  3.48889  3.33353  3.66383  2.45688  2.83535  4.03821  3.00220  3.88830  2.03614  2.91290  2.66918  2.84629  3.31785  5.45232  4.10307    381 a - - -
          2.68618  4.42225  2.77519  2.73123  3.46354  2.40513  3.72494  3.29354  2.67741  2.69355  4.24690  2.90347  2.73739  3.18146  2.89801  2.37887  2.77519  2.98518  4.58477  3.61503
          0.01863  4.38788  5.11023  0.61958  0.77255  0.48576  0.95510
    354   2.70322  4.93672  3.08036  2.51727  4.16630  3.51485  2.23229  3.61511  2.43571  3.03362  3.59508  2.85260  3.90290  2.09564  2.70922  2.72475  2.93059  3.28166  5.39898  3.57041    382 q - - -
          2.68618  4.42225  2.77519  2.73123  3.46354  2.40513  3.72494  3.29354  2.67741  2.69355  4.24690  2.90347  2.73739  3.18146  2.89801  2.37887  2.77519  2.98518  4.58477  3.61503
          0.01863  4.38788  5.11023  0.61958  0.77255  0.48576  0.95510
    355   1.68806  4.61653  3.30591  2.80886  4.15911  3.38273  3.94189  3.55227  2.56528  3.12689  4.03522  3.22873  3.91823  3.13659  3.19924  1.78974  2.29380  3.18836  5.47194  4.18782    383 a - - -
          2.68618  4.42225  2.77519  2.73123  3.46354  2.40513  3.72494  3.29354  2.67741  2.69355  4.24690  2.90347  2.73739  3.18146  2.89801  2.37887  2.77519  2.98518  4.58477  3.61503
          0.01863  4.38788  5.11023  0.61958  0.77255  0.48576  0.95510
    356   2.67167  4.94171  2.71900  1.98406  2.66886  3.47949  3.38568  3.62839  2.47151  3.05892  4.00743  2.82287  3.87479  2.77194  2.94399  2.38048  2.90362  3.07817  5.42905  4.07603    384 e - - -
          2.68618  4.42225  2.77519  2.73123  3.46354  2.40513  3.72494  3.29354  2.67741  2.69355  4.24690  2.90347  2.73739  3.18146  2.89801  2.37887  2.77519  2.98518  4.58477  3.61503
          0.01863  4.38788  5.11023  0.61958  0.77255  0.48576  0.95510
    357   2.68068  4.78413  3.14287  2.28359  4.00146  3.52903  3.73089  3.39278  2.06742  2.76371  3.53207  3.08584  3.91657  2.60606  2.96558  2.74262  2.77823  2.17988  5.30050  3.99144    385 k - - -
          2.68618  4.42225  2.77519  2.73123  3.46354  2.40513  3.72494  3.29354  2.67741  2.69355  4.24690  2.90347  2.73739  3.18146  2.89801  2.37887  2.77519  2.98518  4.58477  3.61503
          0.01863  4.38788  5.11023  0.61958  0.77255  0.48576  0.95510
    358   2.75201  4.19469  4.30077  3.71154  2.88278  3.88112  4.18844  2.24192  3.57119  1.62442  3.20763  3.89243  4.23512  3.37735  3.34272  3.17596  2.98332  1.67109  4.80905  3.62809    386 l - - -
          2.68618  4.42225  2.77519  2.73123  3.46354  2.40513  3.72494  3.29354  2.67741  2.69355  4.24690  2.90347  2.73739  3.18146  2.89801  2.37887  2.77519  2.98518  4.58477  3.61503
          0.01863  4.38788  5.11023  0.61958  0.77255  0.48576  0.95510
    359   2.55504  4.98850  2.98885  1.85888  4.27464  3.47718  3.69109  3.70391  2.24565  3.08608  4.06627  2.99088  3.88119  2.82201  2.91817  2.56468  2.07082  3.25844  5.47936  4.12249    387 e - - -
          2.68618  4.42225  2.77519  2.73123  3.46354  2.40513  3.72494  3.29354  2.67741  2.69355  4.24690  2.90347  2.73739  3.18146  2.89801  2.37887  2.77519  2.98518  4.58477  3.61503
          0.01863  4.38788  5.11023  0.61958  0.77255  0.48576  0.95510
    360   2.54619  3.84814  2.71028  1.61686  4.43617  3.45172  3.65889  3.90073  2.26013  3.41451  4.17569  2.82906  3.85652  2.54904  2.90010  2.66446  2.80052  3.49691  5.57515  4.18217    388 e - - -
          2.68618  4.42225  2.77519  2.73123  3.46354  2.40513  3.72494  3.29354  2.67741  2.69355  4.24690  2.90347  2.73739  3.18146  2.89801  2.37887  2.77519  2.98518  4.58477  3.61503
          0.01863  4.38788  5.11023  0.61958  0.77255  0.48576  0.95510
    361   3.13192  4.47005  4.95531  4.36127  2.18451  4.35796  4.67844  1.85630  4.20042  1.23219  2.56868  4.46872  4.62453  4.28245  4.24347  3.68389  3.07542  2.25750  5.05653  3.95080    389 l - - -
          2.68618  4.42225  2.77519  2.73123  3.46354  2.40513  3.72494  3.29354  2.67741  2.69355  4.24690  2.90347  2.73739  3.18146  2.89801  2.37887  2.77519  2.98518  4.58477  3.61503
          0.01863  4.38788  5.11023  0.61958  0.77255  0.48576  0.95510
    362   2.89101  5.34311  2.86292  1.75761  4.70474  3.52787  3.73019  4.16000  1.73381  3.62118  4.40303  2.86934  3.96622  2.00039  2.75996  2.84044  3.11649  3.74820  5.72809  4.36314    390 k - - -
          2.68618  4.42225  2.77519  2.73123  3.46354  2.40513  3.72494  3.29354  2.67741  2.69355  4.24690  2.90347  2.73739  3.18146  2.89801  2.37887  2.77519  2.98518  4.58477  3.61503
          0.01863  4.38788  5.11023  0.61958  0.77255  0.48576  0.95510
    363   2.31534  4.51375  3.37818  2.82433  3.72142  3.55985  3.85570  3.08210  2.78231  2.61978  3.13951  3.26500  3.97224  2.90570  3.17353  2.46217  1.74716  2.82836  5.12212  3.86396    391 t - - -
          2.68618  4.42225  2.77519  2.73123  3.46354  2.40513  3.72494  3.29354  2.67741  2.69355  4.24690  2.90347  2.73739  3.18146  2.89801  2.37887  2.77519  2.98518  4.58477  3.61503
          0.01863  4.38788  5.11023  0.61958  0.77255  0.48576  0.95510
    364   2.46449  4.70330  3.17482  2.74162  4.24060  3.39388  3.92761  3.64764  2.56465  3.27841  4.10615  2.86460  3.92996  3.11242  3.16875  2.23497  1.39307  3.27553  5.52916  4.23249    392 t - - -
          2.68618  4.42225  2.77519  2.73123  3.46354  2.40513  3.72494  3.29354  2.67741  2.69355  4.24690  2.90347  2.73739  3.18146  2.89801  2.37887  2.77519  2.98518  4.58477  3.61503
          0.01863  4.38788  5.11023  0.61958  0.77255  0.48576  0.95510
    365   2.90097  4.29007  4.55403  3.98304  3.45719  4.11297  4.49054  1.25536  3.85390  2.22876  3.02166  4.15407  4.45901  4.07035  4.00866  3.13980  2.70382  1.70667  5.09337  3.90316    393 i - - -
          2.68618  4.42225  2.77519  2.73123  3.46354  2.40513  3.72494  3.29354  2.67741  2.69355  4.24690  2.90347  2.73739  3.18146  2.89801  2.37887  2.77519  2.98518  4.58477  3.61503
          0.01863  4.38788  5.11023  0.61958  0.77255  0.48576  0.95510
    366   2.68098  2.65901  2.86084  2.15018  4.32438  3.46663  3.50552  3.77058  2.32907  3.31668  4.09581  2.79517  3.86476  2.23989  2.90601  2.44022  2.91272  3.39689  5.50540  4.03311    394 e - - -
          2.68618  4.42225  2.77519  2.73123  3.46354  2.40513  3.72494  3.29354  2.67741  2.69355  4.24690  2.90347  2.73739  3.18146  2.89801  2.37887  2.77519  2.98518  4.58477  3.61503
          0.01863  4.38788  5.11023  0.61958  0.77255  0.48576  0.95510
    367   2.60976  5.27317  2.45256  1.95516  4.59968  3.43747  3.70504  4.08525  2.27530  3.57194  4.33038  2.08930  3.88506  2.81718  2.99964  2.14494  2.95146  3.65607  5.71411  4.29143    395 e - - -
          2.68618  4.42225  2.77519  2.73123  3.46354  2.40513  3.72494  3.29354  2.67741  2.69355  4.24690  2.90347  2.73739  3.18146  2.89801  2.37887  2.77519  2.98518  4.58477  3.61503
          0.01863  4.38788  5.11023  0.61958  0.77255  0.48576  0.95510
    368   3.15272  4.63629  4.28055  3.21284  2.96089  4.20794  4.45462  2.54965  3.66160  0.83091  3.22012  4.09858  4.53438  3.93046  3.87641  3.54227  3.38690  2.56601  5.05935  3.80874    396 l - - -
          2.68618  4.42225  2.77519  2.73123  3.46354  2.40513  3.72494  3.29354  2.67741  2.69355  4.24690  2.90347  2.73739  3.18146  2.89801  2.37887  2.77519  2.98518  4.58477  3.61503
          0.01863  4.38788  5.11023  0.61958  0.77255  0.48576  0.95510
    369   2.88850  5.28227  3.03113  2.30415  4.65141  3.57451  3.31744  4.08577  1.31322  3.55200  4.34010  3.05041  3.98040  2.36649  2.63124  2.63802  3.10292  3.69206  5.65558  4.32654    397 k - - -
          2.68618  4.42225  2.77519  2.73123  3.46354  2.40513  3.72494  3.29354  2.67741  2.69355  4.24690  2.90347  2.73739  3.18146  2.89801  2.37887  2.77519  2.98518  4.58477  3.61503
          0.01863  4.38788  5.11023  0.61958  0.77255  0.48576  0.95510
    370   2.67682  4.22708  2.73458  1.87811  4.44530  3.20765  3.64780  3.91419  2.33704  3.42075  4.17575  2.59911  3.84743  2.60669  2.88789  2.32147  2.48319  3.50305  5.57520  4.17859    398 e - - -
          2.68618  4.42225  2.77519  2.73123  3.46354  2.40513  3.72494  3.29354  2.67741  2.69355  4.24690  2.90347  2.73739  3.18146  2.89801  2.37887  2.77519  2.98518  4.58477  3.61503
          0.01863  4.38788  5.11023  0.61958  0.77255  0.48576  0.95510
    371   2.67597  4.49375  3.47045  3.04274  3.76332  3.51321  4.03786  3.15399  2.99563  1.54621  3.78473  3.01276  4.03399  3.34901  3.32880  1.75213  2.98894  2.89308  5.20822  3.93021    399 l - - -
          2.68618  4.42225  2.77519  2.73123  3.46354  2.40513  3.72494  3.29354  2.67741  2.69355  4.24690  2.90347  2.73739  3.18146  2.89801  2.37887  2.77519  2.98518  4.58477  3.61503
          0.01863  4.38788  5.11023  0.61958  0.77255  0.48576  0.95510
    372   2.80120  4.50690  3.65083  3.07931  3.57880  3.73660  3.54679  2.96863  2.55547  1.28607  3.40809  3.46115  4.11159  2.97005  3.01696  3.02036  3.02344  2.77182  5.02507  3.78723    400 l - - -
          2.68618  4.42225  2.77519  2.73123  3.46354  2.40513  3.72494  3.29354  2.67741  2.69355  4.24690  2.90347  2.73739  3.18146  2.89801  2.37887  2.77519  2.98518  4.58477  3.61503
          0.01863  4.38788  5.11023  0.61958  0.77255  0.48576  0.95510
    373   2.10726  5.05102  2.98851  2.32645  4.35000  3.47828  3.66766  3.79459  2.27687  3.33323  4.11178  2.92824  3.87334  2.51779  2.46689  2.55435  2.23084  3.41822  5.51303  4.14681    401 a - - -
          2.68618  4.42225  2.77519  2.73123  3.46354  2.40513  3.72494  3.29354  2.67741  2.69355  4.24690  2.90347  2.73739  3.18146  2.89801  2.37887  2.77519  2.98518  4.58477  3.61503
          0.01863  4.38788  5.11023  0.61958  0.77255  0.48576  0.95510
    374   2.67420  4.54565  3.34451  2.66430  3.72177  3.58477  3.82580  3.08834  2.63338  2.12726  3.65089  3.24262  3.97591  3.07716  2.98851  2.53457  1.88574  2.70768  5.11318  3.85266    402 t - - -
          2.68618  4.42225  2.77519  2.73123  3.46354  2.40513  3.72494  3.29354  2.67741  2.69355  4.24690  2.90347  2.73739  3.18146  2.89801  2.37887  2.77519  2.98518  4.58477  3.61503
          0.01863  4.38788  5.11023  0.61958  0.77255  0.48576  0.95510
    375   2.97415  5.31813  2.70570  1.04099  4.55552  3.51355  3.84904  4.01452  2.61457  3.08897  4.41392  3.01034  4.02144  2.74414  3.04091  2.93550  3.22449  3.67032  5.75144  4.36243    403 e - - -
          2.68618  4.42225  2.77519  2.73123  3.46354  2.40513  3.72494  3.29354  2.67741  2.69355  4.24690  2.90347  2.73739  3.18146  2.89801  2.37887  2.77519  2.98518  4.58477  3.61503
          0.01863  4.38788  5.11023  0.61958  0.77255  0.48576  0.95510
    376   2.83238  5.08898  3.19871  2.57547  4.40189  3.59806  3.53833  2.75036  1.90729  3.34323  4.15308  3.10319  3.97632  1.75052  2.38573  2.83603  3.04401  3.46610  5.50425  4.20395    404 q - - -
          2.68618  4.42225  2.77519  2.73123  3.46354  2.40513  3.72494  3.29354  2.67741  2.69355  4.24690  2.90347  2.73739  3.18146  2.89801  2.37887  2.77519  2.98518  4.58477  3.61503
          0.01863  4.38788  5.11023  0.61958  0.77255  0.48576  0.95510
    377   2.93522  5.39142  2.72932  2.04402  4.73028  3.50482  3.77677  4.19311  2.30912  3.66948  4.46456  2.53961  3.98197  1.40517  2.89518  2.87646  3.17134  3.78646  5.79364  4.40865    405 q - - -
          2.68618  4.42225  2.77519  2.73123  3.46354  2.40513  3.72494  3.29354  2.67741  2.69355  4.24690  2.90347  2.73739  3.18146  2.89801  2.37887  2.77519  2.98518  4.58477  3.61503
          0.01863  4.38788  5.11023  0.61958  0.77255  0.48576  0.95510
    378   3.27175  5.33630  3.73536  3.06491  4.86191  3.86485  3.82365  4.19981  1.91770  3.63423  4.51242  3.43603  4.25191  2.96254  0.86487  2.98306  3.44761  3.87630  5.65842  4.51353    406 r - - -
          2.68618  4.42225  2.77519  2.73123  3.46354  2.40513  3.72494  3.29354  2.67741  2.69355  4.24690  2.90347  2.73739  3.18146  2.89801  2.37887  2.77519  2.98518  4.58477  3.61503
          0.01863  4.38788  5.11023  0.61958  0.77255  0.48576  0.95510
    379   1.93305  4.28742  3.75746  3.18804  3.37890  3.68402  3.98563  2.73738  3.10382  1.71339  3.09058  3.52753  4.07307  3.39346  3.19459  2.85441  2.61314  2.53145  4.90299  3.68950    407 l - - -
          2.68618  4.42225  2.77519  2.73123  3.46354  2.40513  3.72494  3.29354  2.67741  2.69355  4.24690  2.90347  2.73739  3.18146  2.89801  2.37887  2.77519  2.98518  4.58477  3.61503
          0.01863  4.38788  5.11023  0.61958  0.77255  0.48576  0.95510
    380   2.78823  5.24228  2.87222  1.62160  4.58333  3.13754  3.69430  4.04684  1.84666  3.53109  4.29882  2.95916  3.90957  2.49825  2.79468  2.74876  2.82302  3.63382  5.66244  4.27896    408 e - - -
          2.68618  4.42225  2.77519  2.73123  3.46354  2.40513  3.72494  3.29354  2.67741  2.69355  4.24690  2.90347  2.73739  3.18146  2.89801  2.37887  2.77519  2.98518  4.58477  3.61503
          0.01863  4.38788  5.11023  0.61958  0.77255  0.48576  0.95510
    381   2.82291  5.34256  2.12177  1.83998  4.67188  3.13822  3.73288  4.16025  1.66515  3.63748  4.40236  2.90713  3.91095  2.84875  2.94583  2.76443  3.01790  3.72759  5.77227  4.34556    409 k - - -
          2.68618  4.42225  2.77519  2.73123  3.46354  2.40513  3.72494  3.29354  2.67741  2.69355  4.24690  2.90347  2.73739  3.18146  2.89801  2.37887  2.77519  2.98518  4.58477  3.61503
          0.01863  4.38788  5.11023  0.61958  0.77255  0.48576  0.95510
    382   2.66431  4.55773  3.23545  2.74912  3.71853  3.57583  3.68605  2.94110  2.72014  1.93025  3.65150  2.64303  3.96124  2.84419  3.12703  2.32345  2.89595  2.81830  5.10945  3.26158    410 l - - -
          2.68618  4.42225  2.77519  2.73123  3.46354  2.40513  3.72494  3.29354  2.67741  2.69355  4.24690  2.90347  2.73739  3.18146  2.89801  2.37887  2.77519  2.98518  4.58477  3.61503
          0.01863  4.38788  5.11023  0.61958  0.77255  0.48576  0.95510
    383   3.08127  5.66491  2.26866  0.95344  4.95861  3.43363  3.90460  4.47238  2.64654  3.94781  4.77012  2.59826  4.01847  2.99106  3.39186  2.97342  3.35279  4.03817  6.09541  4.60770    411 e - - -
          2.68618  4.42225  2.77519  2.73123  3.46354  2.40513  3.72494  3.29354  2.67741  2.69355  4.24690  2.90347  2.73739  3.18146  2.89801  2.37887  2.77519  2.98518  4.58477  3.61503
          0.01863  4.38788  5.11023  0.61958  0.77255  0.48576  0.95510
    384   2.73899  5.11157  1.55337  2.40490  4.25607  3.00505  3.35734  3.86783  2.51808  3.17625  4.19562  2.88227  3.89139  2.84699  3.01029  2.57576  2.78640  3.48583  5.59621  4.20856    412 d - - -
          2.68618  4.42225  2.77519  2.73123  3.46354  2.40513  3.72494  3.29354  2.67741  2.69355  4.24690  2.90347  2.73739  3.18146  2.89801  2.37887  2.77519  2.98518  4.58477  3.61503
          0.01863  4.38788  5.11023  0.61958  0.77255  0.48576  0.95510
    385   2.80190  5.24120  2.95684  1.97049  4.59414  3.51591  3.58568  4.04902  1.74748  3.45589  4.29365  2.98876  3.92307  2.00806  2.71444  2.58518  3.02523  3.63941  5.64300  4.27849    413 k - - -
          2.68618  4.42225  2.77519  2.73123  3.46354  2.40513  3.72494  3.29354  2.67741  2.69355  4.24690  2.90347  2.73739  3.18146  2.89801  2.37887  2.77519  2.98518  4.58477  3.61503
          0.01863  4.38788  5.11023  0.61958  0.77255  0.48576  0.95510
    386   2.96805  4.42797  4.41626  3.85634  3.02984  4.07663  4.40799  2.42596  3.72666  0.98696  3.22370  4.07817  4.42814  3.94036  3.90825  2.84914  3.21297  2.25390  4.99634  3.78491    414 l - - -
          2.68618  4.42225  2.77519  2.73123  3.46354  2.40513  3.72494  3.29354  2.67741  2.69355  4.24690  2.90347  2.73739  3.18146  2.89801  2.37887  2.77519  2.98518  4.58477  3.61503
          0.01863  4.38788  5.11023  0.61958  0.77255  0.48576  0.95510
    387   2.66815  4.66882  3.21727  2.65556  3.78024  3.27170  3.76591  2.90395  1.75510  2.69661  3.22641  3.14246  3.93465  2.96899  3.04442  2.39623  2.76844  2.96889  5.20977  3.92076    415 k - - -
          2.68618  4.42225  2.77519  2.73123  3.46354  2.40513  3.72494  3.29354  2.67741  2.69355  4.24690  2.90347  2.73739  3.18146  2.89801  2.37887  2.77519  2.98518  4.58477  3.61503
          0.01863  4.38788  5.11023  0.61958  0.77255  0.48576  0.95510
    388   2.44990  4.42083  3.47975  2.66724  3.56709  3.62493  3.87368  2.20856  2.50651  2.21132  3.52346  3.33639  4.00619  3.18220  3.23572  2.54255  2.65364  2.50580  5.00138  3.75988    416 i - - -
          2.68619  4.42226  2.77520  2.73124  3.46350  2.40513  3.72495  3.29355  2.67742  2.69356  4.24690  2.90347  2.73740  3.18128  2.89801  2.37888  2.77520  2.98519  4.58478  3.61504
          0.06120  2.93134  5.11023  0.43162  1.04826  0.48576  0.95510
    389   2.66169  4.32418  3.63697  2.94834  3.31663  3.66556  3.92778  2.49702  2.66445  1.77253  3.43003  2.87668  4.04308  3.29985  3.32845  2.79499  2.89352  2.23487  4.91572  3.69186    418 l - - -
          2.68618  4.42225  2.77519  2.73123  3.46354  2.40513  3.72494  3.29354  2.67741  2.69355  4.24690  2.90347  2.73739  3.18146  2.89801  2.37887  2.77519  2.98518  4.58477  3.61503
          0.01863  4.38788  5.11023  0.61958  0.77255  0.48576  0.95510
    390   2.66137  4.82915  2.87548  2.55086  4.13545  3.46811  3.75197  3.54802  2.56509  3.16073  3.53340  2.60551  3.89663  2.90988  3.02274  2.19982  1.78278  3.16800  5.40814  4.07887    419 t - - -
          2.68618  4.42225  2.77519  2.73123  3.46354  2.40513  3.72494  3.29354  2.67741  2.69355  4.24690  2.90347  2.73739  3.18146  2.89801  2.37887  2.77519  2.98518  4.58477  3.61503
          0.01863  4.38788  5.11023  0.61958  0.77255  0.48576  0.95510
    391   2.55412  4.73509  2.99749  2.29730  3.94057  3.35595  3.73746  3.29709  2.46698  2.63939  2.41935  2.90319  3.91161  2.91977  3.02265  2.60017  2.64995  2.88310  5.26224  3.95610    420 e - - -
          2.68618  4.42225  2.77519  2.73123  3.46354  2.40513  3.72494  3.29354  2.67741  2.69355  4.24690  2.90347  2.73739  3.18146  2.89801  2.37887  2.77519  2.98518  4.58477  3.61503
          0.01863  4.38788  5.11023  0.61958  0.77255  0.48576  0.95510
    392   3.07553  5.66741  2.08606  0.98819  4.96611  3.02786  3.90863  4.48368  2.65556  3.95994  4.78013  2.87938  4.01430  3.05918  3.43773  2.96704  3.35023  4.04400  6.10984  4.61367    421 e - - -
          2.68618  4.42225  2.77519  2.73123  3.46354  2.40513  3.72494  3.29354  2.67741  2.69355  4.24690  2.90347  2.73739  3.18146  2.89801  2.37887  2.77519  2.98518  4.58477  3.61503
          0.01863  4.38788  5.11023  0.61958  0.77255  0.48576  0.95510
    393   3.34416  4.74242  4.82206  4.30354  2.95982  4.48134  4.81632  2.42333  4.14621  0.70397  3.12036  4.52660  4.76874  4.31248  4.28441  3.84370  3.05998  2.50494  5.20532  4.01700    422 l - - -
          2.68618  4.42225  2.77519  2.73123  3.46354  2.40513  3.72494  3.29354  2.67741  2.69355  4.24690  2.90347  2.73739  3.18146  2.89801  2.37887  2.77519  2.98518  4.58477  3.61503
          0.01863  4.38788  5.11023  0.61958  0.77255  0.48576  0.95510
    394   2.71935  5.21290  2.58428  1.93687  4.54566  3.44518  3.66595  4.02630  2.39739  3.51113  4.26143  2.74938  3.86302  1.93468  2.66288  2.54243  2.73372  3.59783  5.64844  4.23842    423 q - - -
          2.68618  4.42225  2.77519  2.73123  3.46354  2.40513  3.72494  3.29354  2.67741  2.69355  4.24690  2.90347  2.73739  3.18146  2.89801  2.37887  2.77519  2.98518  4.58477  3.61503
          0.05497  4.38788  3.19273  0.61958  0.77255  0.48576  0.95510
    395   2.88982  5.28133  3.06366  2.40769  4.67448  3.59112  3.68397  4.09982  1.46353  3.54813  4.33440  2.63247  3.97918  2.58486  1.96366  2.85369  3.09650  3.70321  5.63340  4.32183    424 k - - -
          2.68618  4.42225  2.77519  2.73123  3.46354  2.40513  3.72494  3.29354  2.67741  2.69355  4.24690  2.90347  2.73739  3.18146  2.89801  2.37887  2.77519  2.98518  4.58477  3.61503
          0.01932  4.35223  5.07457  0.61958  0.77255  0.45447  1.00727
    396   3.04120  5.37507  3.35839  2.59521  4.82213  3.74328  3.74556  4.19336  1.05357  3.61799  4.44457  2.91005  4.12003  2.86558  2.02616  3.06924  3.28177  3.83226  5.66677  4.43864    425 k - - -
          2.68618  4.42225  2.77519  2.73123  3.46354  2.40513  3.72494  3.29354  2.67741  2.69355  4.24690  2.90347  2.73739  3.18146  2.89801  2.37887  2.77519  2.98518  4.58477  3.61503
          0.01863  4.38788  5.11023  0.61958  0.77255  0.48576  0.95510
    397   2.55601  4.75587  2.77173  2.44953  4.38324  3.15431  3.71333  3.83490  2.39458  3.37941  4.15673  2.24802  3.87027  2.83734  2.97138  1.74681  2.79407  3.44016  5.56420  4.19043    426 s - - -
          2.68618  4.42225  2.77519  2.73123  3.46354  2.40513  3.72494  3.29354  2.67741  2.69355  4.24690  2.90347  2.73739  3.18146  2.89801  2.37887  2.77519  2.98518  4.58477  3.61503
          0.01863  4.38788  5.11023  0.61958  0.77255  0.48576  0.95510
    398   2.30708  4.48456  3.15385  2.59651  3.98228  3.50699  3.74710  3.14150  2.22430  3.01758  3.85128  3.00220  3.90844  2.92471  2.97188  1.99798  2.38953  2.94342  5.29413  3.98613    427 s - - -
          2.68618  4.42225  2.77519  2.73123  3.46354  2.40513  3.72494  3.29354  2.67741  2.69355  4.24690  2.90347  2.73739  3.18146  2.89801  2.37887  2.77519  2.98518  4.58477  3.61503
          0.01863  4.38788  5.11023  0.61958  0.77255  0.48576  0.95510
    399   2.74503  4.92531  2.85571  1.47331  4.14930  3.51240  3.76588  3.50356  2.58113  2.44882  3.99945  3.04656  3.93696  2.89362  3.03745  2.77813  2.98303  2.83863  5.43925  4.10078    428 e - - -
          2.68618  4.42225  2.77519  2.73123  3.46354  2.40513  3.72494  3.29354  2.67741  2.69355  4.24690  2.90347  2.73739  3.18146  2.89801  2.37887  2.77519  2.98518  4.58477  3.61503
          0.01863  4.38788  5.11023  0.61958  0.77255  0.48576  0.95510
    400   3.37866  4.72254  4.96320  4.39980  2.84989  4.57480  4.44456  2.15660  4.24208  0.72637  3.05303  4.59131  4.79364  4.34149  4.33596  3.91009  3.59827  2.55828  5.07201  3.85255    429 l - - -
          2.68618  4.42225  2.77519  2.73123  3.46354  2.40513  3.72494  3.29354  2.67741  2.69355  4.24690  2.90344  2.73740  3.18146  2.89801  2.37887  2.77519  2.98518  4.58477  3.61503
          0.06120  4.00081  3.19273  0.58285  0.81714  0.48576  0.95510
    401   2.91325  5.26598  2.55371  1.26487  4.76473  1.91302  3.92855  4.24628  2.83858  3.78225  4.60411  2.95820  3.97919  3.08872  3.34921  2.62571  3.22409  3.80860  5.95149  4.52989    431 e - - -
          2.68618  4.42225  2.77519  2.73123  3.46354  2.40513  3.72494  3.29354  2.67741  2.69355  4.24690  2.90347  2.73739  3.18146  2.89801  2.37887  2.77519  2.98518  4.58477  3.61503
          0.01932  4.35223  5.07457  0.61958  0.77255  0.53793  0.87697
    402   2.91882  5.24251  2.72099  1.08818  4.55719  3.48712  3.82761  3.93950  2.41413  3.53011  4.37549  2.99910  3.99098  2.97681  3.01271  2.89146  3.17325  3.15465  5.73445  4.36043    432 e - - -
          2.68618  4.42225  2.77519  2.73123  3.46354  2.40513  3.72494  3.29354  2.67741  2.69355  4.24690  2.90347  2.73739  3.18146  2.89801  2.37887  2.77519  2.98518  4.58477  3.61503
          0.01932  4.35223  5.07457  0.61958  0.77255  0.53793  0.87697
    403   2.93344  4.39002  4.36131  3.79268  3.35934  4.06731  4.41663  2.00495  3.66317  2.01205  1.65536  4.04115  4.41191  3.90240  3.86499  3.37470  2.19163  2.23636  5.07179  3.90543    433 m - - -
          2.68618  4.42225  2.77519  2.73123  3.46354  2.40513  3.72494  3.29354  2.67741  2.69355  4.24690  2.90347  2.73739  3.18146  2.89801  2.37887  2.77519  2.98518  4.58477  3.61503
          0.01932  4.35223  5.07457  0.61958  0.77255  0.53793  0.87697
    404   2.51999  4.37481  3.51514  2.80309  3.15055  3.62463  3.87714  2.70560  2.61999  2.46404  3.05898  3.28615  4.00424  3.20560  3.25593  2.86880  1.87345  2.54542  4.95765  3.72212    434 t - - -
          2.68618  4.42225  2.77519  2.73123  3.46354  2.40513  3.72494  3.29354  2.67741  2.69355  4.24690  2.90347  2.73739  3.18146  2.89801  2.37887  2.77519  2.98518  4.58477  3.61503
          0.01932  4.35223  5.07457  0.61958  0.77255  0.53793  0.87697
    405   2.58061  5.19590  2.50088  2.02765  4.52447  3.43963  3.66333  3.99983  1.63326  3.49146  4.08197  2.85975  3.86033  2.73368  2.89776  2.53952  2.95357  3.57896  5.63383  4.22922    435 k - - -
          2.68618  4.42225  2.77519  2.73123  3.46354  2.40513  3.72494  3.29354  2.67741  2.69355  4.24690  2.90347  2.73739  3.18146  2.89801  2.37887  2.77519  2.98518  4.58477  3.61503
          0.04639  4.35223  3.42796  0.61958  0.77255  0.53793  0.87697
    406   2.70662  4.66494  3.22673  2.25164  3.26799  3.57605  3.79367  3.17171  2.65356  1.89667  3.70157  3.17925  3.96688  2.26792  3.05872  2.81675  2.93751  2.93747  5.17085  3.87578    436 l - - -
          2.68618  4.42225  2.77519  2.73123  3.46354  2.40513  3.72494  3.29354  2.67741  2.69355  4.24690  2.90347  2.73739  3.18146  2.89801  2.37887  2.77519  2.98518  4.58477  3.61503
          0.01984  4.32568  5.04802  0.61958  0.77255  0.57396  0.82849
    407   2.31249  4.89734  3.03672  2.46853  4.17564  3.47051  3.68407  3.59452  1.77859  3.02943  3.98764  2.75994  3.87076  2.82521  2.89933  2.55661  2.52791  3.02616  5.40690  4.06750    437 k - - -
          2.68618  4.42225  2.77519  2.73123  3.46354  2.40513  3.72494  3.29354  2.67741  2.69355  4.24690  2.90347  2.73739  3.18146  2.89801  2.37887  2.77519  2.98518  4.58477  3.61503
          0.01984  4.32568  5.04802  0.61958  0.77255  0.57396  0.82849
    408   2.40709  3.74046  2.85608  2.38192  4.11089  3.46854  3.68559  3.52889  2.46530  3.12932  3.93956  2.12750  3.86597  2.83376  2.88884  2.67867  2.40553  2.98846  5.36931  4.03160    438 n - - -
          2.68618  4.42225  2.77519  2.73123  3.46354  2.40513  3.72494  3.29354  2.67741  2.69355  4.24690  2.90347  2.73739  3.18146  2.89801  2.37887  2.77519  2.98518  4.58477  3.61503
          0.01984  4.32568  5.04802  0.61958  0.77255  0.51303  0.91300
    409   2.73889  5.22274  2.41379  2.21085  4.55366  3.44321  3.67181  4.03031  1.87118  3.27990  4.27453  2.02463  3.86977  2.78090  2.79112  2.69670  2.97342  3.60731  5.65458  4.24915    439 k - - -
          2.68618  4.42225  2.77519  2.73123  3.46354  2.40513  3.72494  3.29354  2.67741  2.69355  4.24690  2.90347  2.73739  3.18146  2.89801  2.37887  2.77519  2.98518  4.58477  3.61503
          0.01932  4.35223  5.07457  0.61958  0.77255  0.53793  0.87697
    410   2.71708  5.21897  3.23524  2.65234  4.58818  3.64220  3.27254  3.86072  1.18476  3.47388  4.28686  3.13649  4.02320  2.47325  2.45383  2.91916  3.13556  3.63462  5.57773  4.30105    440 k - - -
          2.68618  4.42225  2.77519  2.73123  3.46354  2.40513  3.72494  3.29354  2.67741  2.69355  4.24690  2.90347  2.73739  3.18146  2.89801  2.37887  2.77519  2.98518  4.58477  3.61503
          0.01932  4.35223  5.07457  0.61958  0.77255  0.45447  1.00727
    411   2.81757  4.02418  1.93639  1.39896  4.58996  3.43542  3.76881  4.05862  2.59847  3.58136  4.36509  2.92463  3.91973  2.89729  3.11037  2.63577  3.07115  3.65013  5.74903  4.33175    441 e - - -
          2.68618  4.42225  2.77519  2.73123  3.46354  2.40513  3.72494  3.29354  2.67741  2.69355  4.24690  2.90347  2.73739  3.18146  2.89801  2.37887  2.77519  2.98518  4.58477  3.61503
          0.01863  4.38788  5.11023  0.61958  0.77255  0.48576  0.95510
    412   2.66188  4.70638  2.91058  2.38802  3.90496  2.94918  3.74715  3.23714  2.59746  2.94673  3.18200  2.92599  3.91840  2.93784  2.86341  2.63353  2.89342  2.07096  5.23846  3.54366    442 v - - -
          2.68618  4.42225  2.77519  2.73123  3.46354  2.40513  3.72494  3.29354  2.67741  2.69355  4.24690  2.90347  2.73739  3.18146  2.89801  2.37887  2.77519  2.98518  4.58477  3.61503
          0.01863  4.38788  5.11023  0.61958  0.77255  0.48576  0.95510
    413   2.77898  5.05503  2.97559  1.82264  4.31477  3.52162  3.72780  3.68774  2.42185  2.37379  4.11640  3.02809  3.93628  1.96807  2.86720  2.78166  3.00852  3.39844  5.51371  4.17000    443 e - - -
          2.68618  4.42225  2.77519  2.73123  3.46354  2.40513  3.72494  3.29354  2.67741  2.69355  4.24690  2.90347  2.73739  3.18146  2.89801  2.37887  2.77519  2.98518  4.58477  3.61503
          0.01863  4.38788  5.11023  0.61958  0.77255  0.48576  0.95510
    414   3.55129  4.80047  5.37718  4.83969  3.38947  4.94561  5.34628  1.27935  4.69819  0.99400  3.15861  5.04790  5.09382  4.77071  4.77015  4.33503  3.78237  2.08507  5.53679  4.47236    444 l - - -
          2.68618  4.42225  2.77519  2.73123  3.46354  2.40513  3.72494  3.29354  2.67741  2.69355  4.24690  2.90347  2.73739  3.18146  2.89801  2.37887  2.77519  2.98518  4.58477  3.61503
          0.01863  4.38788  5.11023  0.61958  0.77255  0.48576  0.95510
    415   2.74786  5.21524  2.92273  1.68274  4.56068  3.48177  3.34251  4.02811  2.12985  3.50629  4.26344  2.75445  3.88695  2.21619  2.64929  2.71051  2.84432  3.60778  5.63231  4.24706    445 e - - -
          2.68618  4.42225  2.77519  2.73123  3.46354  2.40513  3.72494  3.29354  2.67741  2.69355  4.24690  2.90347  2.73739  3.18146  2.89801  2.37887  2.77519  2.98518  4.58477  3.61503
          0.01863  4.38788  5.11023  0.61958  0.77255  0.48576  0.95510
    416   2.54774  4.68923  3.20895  1.80539  3.89577  3.55522  3.78440  2.31398  2.63113  2.92177  3.78358  3.15094  3.94860  2.98378  2.84383  2.78261  2.67053  2.77698  5.24516  3.95388    446 e - - -
          2.68618  4.42225  2.77519  2.73123  3.46354  2.40513  3.72494  3.29354  2.67741  2.69355  4.24690  2.90347  2.73739  3.18146  2.89801  2.37887  2.77519  2.98518  4.58477  3.61503
          0.01863  4.38788  5.11023  0.61958  0.77255  0.48576  0.95510
    417   3.72475  5.01954  5.28195  4.76124  3.21315  4.94613  5.23978  2.40934  4.51527  0.53940  2.75269  5.01802  5.08463  4.62681  4.58868  4.36194  3.95082  2.61983  5.39871  4.32505    447 L - - -
          2.68618  4.42225  2.77519  2.73123  3.46354  2.40513  3.72494  3.29354  2.67741  2.69355  4.24690  2.90347  2.73739  3.18146  2.89801  2.37887  2.77519  2.98518  4.58477  3.61503
          0.01863  4.38788  5.11023  0.61958  0.77255  0.48576  0.95510
    418   2.79738  5.19985  3.04711  2.18381  4.55272  3.53778  3.67715  3.99521  1.46213  3.47863  4.25368  3.01726  3.92941  2.55912  2.49999  2.46863  3.01628  3.39112  5.60137  4.25514    448 k - - -
          2.68618  4.42225  2.77519  2.73123  3.46354  2.40513  3.72494  3.29354  2.67741  2.69355  4.24690  2.90347  2.73739  3.18146  2.89801  2.37887  2.77519  2.98518  4.58477  3.61503
          0.01863  4.38788  5.11023  0.61958  0.77255  0.48576  0.95510
    419   2.72530  5.21702  2.39933  1.96002  4.54907  3.44732  3.66908  3.52573  1.75358  3.51403  4.26577  2.65369  3.86657  2.63240  2.90761  2.68435  2.95957  3.60154  5.65142  4.24238    449 k - - -
          2.68618  4.42225  2.77519  2.73123  3.46354  2.40513  3.72494  3.29354  2.67741  2.69355  4.24690  2.90347  2.73739  3.18146  2.89801  2.37887  2.77519  2.98518  4.58477  3.61503
          0.01863  4.38788  5.11023  0.61958  0.77255  0.48576  0.95510
    420   2.66546  4.78170  2.76345  1.84590  4.00499  3.52824  3.74900  2.52824  2.57768  3.02062  3.77917  3.08606  3.92164  2.92106  3.02936  2.74594  2.60828  2.60476  5.32010  4.00441    450 e - - -
          2.68618  4.42225  2.77519  2.73123  3.46354  2.40513  3.72494  3.29354  2.67741  2.69355  4.24690  2.90347  2.73739  3.18146  2.89801  2.37887  2.77519  2.98518  4.58477  3.61503
          0.01863  4.38788  5.11023  0.61958  0.77255  0.48576  0.95510
    421   3.72996  5.01747  5.30928  4.77716  3.20771  4.96952  5.25501  2.40626  4.54546  0.54887  2.64465  5.03750  5.09082  4.63413  4.61307  4.37705  3.95119  2.62441  5.40126  4.34751    451 L - - -
          2.68618  4.42225  2.77519  2.73123  3.46354  2.40513  3.72494  3.29354  2.67741  2.69355  4.24690  2.90347  2.73739  3.18146  2.89801  2.37887  2.77519  2.98518  4.58477  3.61503
          0.01863  4.38788  5.11023  0.61958  0.77255  0.48576  0.95510
    422   2.12133  5.30495  1.73129  2.18761  4.62505  2.45838  3.76939  4.10428  2.60661  3.61285  4.39420  2.91140  3.92235  2.66846  3.12601  2.78449  3.08686  3.61145  5.77598  4.35024    452 d - - -
          2.68618  4.42225  2.77519  2.73123  3.46354  2.40513  3.72494  3.29354  2.67741  2.69355  4.24690  2.90347  2.73739  3.18146  2.89801  2.37887  2.77519  2.98518  4.58477  3.61503
          0.01863  4.38788  5.11023  0.61958  0.77255  0.48576  0.95510
    423   2.68606  4.99753  2.98516  1.74603  4.27660  3.43921  3.68194  3.30829  2.24669  3.27409  4.06452  2.79366  3.87633  2.81061  2.91222  2.68933  2.26290  3.15319  5.47783  4.11784    453 e - - -
          2.68618  4.42225  2.77519  2.73123  3.46354  2.40513  3.72494  3.29354  2.67741  2.69355  4.24690  2.90347  2.73739  3.18146  2.89801  2.37887  2.77519  2.98518  4.58477  3.61503
          0.01863  4.38788  5.11023  0.61958  0.77255  0.48576  0.95510
    424   2.63433  5.03543  3.01832  2.35435  4.12141  3.49151  3.67133  3.76412  1.62820  3.05460  4.09530  2.41667  3.88263  2.79388  2.72378  2.69784  2.92914  3.10038  5.49520  4.13812    454 k - - -
          2.68618  4.42225  2.77519  2.73123  3.46354  2.40513  3.72494  3.29354  2.67741  2.69355  4.24690  2.90347  2.73739  3.18146  2.89801  2.37887  2.77519  2.98518  4.58477  3.61503
          0.01863  4.38788  5.11023  0.61958  0.77255  0.48576  0.95510
    425   2.72394  5.09201  2.91047  2.00525  4.40115  3.46892  3.69549  3.84939  2.44718  3.11903  4.16793  2.96683  3.88737  2.09929  2.91259  1.93594  2.81162  3.46776  5.56486  4.19026    455 s - - -
          2.68618  4.42225  2.77519  2.73123  3.46354  2.40513  3.72494  3.29354  2.67741  2.69355  4.24690  2.90347  2.73739  3.18146  2.89801  2.37887  2.77519  2.98518  4.58477  3.61503
          0.01863  4.38788  5.11023  0.61958  0.77255  0.48576  0.95510
    426   2.86367  5.24184  3.03876  2.41361  4.60905  3.15227  3.70878  4.04144  1.29113  3.52055  4.30878  2.64237  3.96984  2.82499  2.47628  2.83407  2.95158  3.65132  5.63610  4.30591    456 k - - -
          2.68618  4.42225  2.77519  2.73123  3.46354  2.40513  3.72494  3.29354  2.67741  2.69355  4.24690  2.90347  2.73739  3.18146  2.89801  2.37887  2.77519  2.98518  4.58477  3.61503
          0.01863  4.38788  5.11023  0.61958  0.77255  0.48576  0.95510
    427   2.48022  4.32948  3.81767  3.28902  3.59365  3.59146  4.12172  2.80319  3.20992  1.54969  3.55612  3.58383  4.07883  3.50507  3.50494  1.92369  2.77181  2.40295  5.09001  3.87731    457 l - - -
          2.68618  4.42225  2.77519  2.73123  3.46354  2.40513  3.72494  3.29354  2.67741  2.69355  4.24690  2.90347  2.73739  3.18146  2.89801  2.37887  2.77519  2.98518  4.58477  3.61503
          0.01863  4.38788  5.11023  0.61958  0.77255  0.48576  0.95510
    428   2.77832  4.24367  4.23459  3.65219  3.31656  3.89655  4.21501  1.92269  3.50436  1.41485  3.28038  3.87358  4.25688  3.75195  3.25610  3.13185  2.68241  2.17201  4.89621  3.71130    458 l - - -
          2.68618  4.42225  2.77519  2.73123  3.46354  2.40513  3.72494  3.29354  2.67741  2.69355  4.24690  2.90347  2.73739  3.18146  2.89801  2.37887  2.77519  2.98518  4.58477  3.61503
          0.01863  4.38788  5.11023  0.61958  0.77255  0.48576  0.95510
    429   2.60670  5.00041  2.24753  1.96292  4.27793  3.31379  3.66681  3.71950  2.34301  3.27646  4.05990  2.96784  3.86174  2.79125  2.91466  2.66786  2.75119  3.02160  4.32044  3.24435    459 e - - -
          2.68618  4.42225  2.77519  2.73123  3.46354  2.40513  3.72494  3.29354  2.67741  2.69355  4.24690  2.90347  2.73739  3.18146  2.89801  2.37887  2.77519  2.98518  4.58477  3.61503
          0.01863  4.38788  5.11023  0.61958  0.77255  0.48576  0.95510
    430   2.72257  5.10894  2.93955  1.71282  4.42390  3.47668  3.68017  3.87424  2.25868  3.23873  4.17419  2.96727  3.88461  2.79749  2.69888  2.00024  2.78183  3.48626  5.56524  4.19207    460 e - - -
          2.68618  4.42225  2.77519  2.73123  3.46354  2.40513  3.72494  3.29354  2.67741  2.69355  4.24690  2.90347  2.73739  3.18146  2.89801  2.37887  2.77519  2.98518  4.58477  3.61503
          0.05497  4.38788  3.19273  0.61958  0.77255  0.48576  0.95510
    431   2.65523  4.51725  3.34075  2.77627  3.25874  3.57968  3.81057  2.85208  1.96381  2.26568  3.38075  2.84472  3.96230  2.90864  3.13135  2.80924  2.88634  2.56186  5.07706  3.81564    461 k - - -
          2.68618  4.42225  2.77519  2.73123  3.46354  2.40513  3.72494  3.29354  2.67741  2.69355  4.24690  2.90347  2.73739  3.18146  2.89801  2.37887  2.77519  2.98518  4.58477  3.61503
          0.01932  4.35223  5.07457  0.61958  0.77255  0.53793  0.87697
    432   2.93764  5.24364  3.04028  2.08886  4.60928  3.59152  3.74642  3.99888  1.19129  3.51198  4.33483  3.09189  4.01610  2.87526  2.61583  2.91523  3.15565  3.28392  5.64162  4.33687    462 k - - -
          2.68582  4.42277  2.77506  2.73041  3.46309  2.40550  3.72519  3.29263  2.67715  2.69380  4.24742  2.90386  2.73786  3.18101  2.89841  2.37918  2.77484  2.98514  4.58529  3.61555
          0.39069  1.14836  5.07457  1.92085  0.15839  0.45447  1.00727
    433   2.76380  5.23302  2.64432  2.29755  4.58509  3.38078  3.66927  4.05125  1.87074  3.52319  4.28132  2.96013  3.89622  1.90118  2.36401  2.72457  2.99014  3.62948  5.64287  4.26147    471 k - - -
          2.68618  4.42225  2.77519  2.73123  3.46354  2.40513  3.72494  3.29354  2.67741  2.69355  4.24690  2.90347  2.73739  3.18146  2.89801  2.37887  2.77519  2.98518  4.58477  3.61503
          0.01863  4.38788  5.11023  0.61958  0.77255  0.48576  0.95510
    434   2.57699  4.10261  4.38562  3.78801  2.09463  3.82875  3.56306  2.15051  3.62819  1.98222  2.81740  3.89888  4.19026  3.80577  3.72915  3.12901  2.76300  2.02366  4.72042  3.53882    472 l - - -
          2.68618  4.42225  2.77519  2.73123  3.46354  2.40513  3.72494  3.29354  2.67741  2.69355  4.24690  2.90347  2.73739  3.18146  2.89801  2.37887  2.77519  2.98518  4.58477  3.61503
          0.01863  4.38788  5.11023  0.61958  0.77255  0.48576  0.95510
    435   2.74494  5.20730  2.56283  1.52379  4.52386  3.44996  3.69049  3.99601  2.26898  2.97809  4.26231  2.92262  3.88031  2.62653  2.94885  2.45959  2.98134  3.58381  5.65105  4.24625    473 e - - -
          2.68618  4.42225  2.77519  2.73123  3.46354  2.40513  3.72494  3.29354  2.67741  2.69355  4.24690  2.90347  2.73739  3.18146  2.89801  2.37887  2.77519  2.98518  4.58477  3.61503
          0.01863  4.38788  5.11023  0.61958  0.77255  0.48576  0.95510
    436   2.48171  5.24611  2.85780  1.79747  4.58653  3.25609  3.71045  4.04549  1.60415  3.53600  4.31093  2.96750  3.92260  2.65588  2.84111  2.76989  3.04017  3.63871  5.67196  4.29250    474 k - - -
          2.68618  4.42225  2.77519  2.73123  3.46354  2.40513  3.72494  3.29354  2.67741  2.69355  4.24690  2.90347  2.73739  3.18146  2.89801  2.37887  2.77519  2.98518  4.58477  3.61503
          0.01863  4.38788  5.11023  0.61958  0.77255  0.48576  0.95510
    437   3.17715  4.53382  4.83375  4.28108  3.42650  4.42054  4.82202  1.48896  4.13406  1.18532  3.26536  4.47662  4.71548  4.32758  4.27546  3.76249  2.62460  2.08631  5.30455  4.16717    475 l - - -
          2.68618  4.42225  2.77519  2.73123  3.46354  2.40513  3.72494  3.29354  2.67741  2.69355  4.24690  2.90347  2.73739  3.18146  2.89801  2.37887  2.77519  2.98518  4.58477  3.61503
          0.01863  4.38788  5.11023  0.61958  0.77255  0.48576  0.95510
    438   1.95656  4.20592  3.98862  3.41115  3.33247  3.75980  4.06782  2.10277  3.31285  2.39216  2.91816  3.68175  4.13544  3.56438  3.23811  2.98103  2.60815  1.93212  4.84121  3.64038    476 v - - -
          2.68618  4.42225  2.77519  2.73123  3.46354  2.40513  3.72494  3.29354  2.67741  2.69355  4.24690  2.90347  2.73739  3.18146  2.89801  2.37887  2.77519  2.98518  4.58477  3.61503
          0.01863  4.38788  5.11023  0.61958  0.77255  0.48576  0.95510
    439   2.23496  4.97645  2.98987  1.73723  4.26144  3.47235  3.68896  3.69304  2.34385  3.26311  3.62581  2.98806  3.87581  2.82017  2.93056  2.48724  2.51874  3.33612  5.47171  4.11379    477 e - - -
          2.68618  4.42225  2.77519  2.73123  3.46354  2.40513  3.72494  3.29354  2.67741  2.69355  4.24690  2.90347  2.73739  3.18146  2.89801  2.37887  2.77519  2.98518  4.58477  3.61503
          0.01863  4.38788  5.11023  0.61958  0.77255  0.48576  0.95510
    440   3.02174  5.50319  2.49974  1.00182  4.84036  3.44619  3.88722  4.32996  2.64193  3.82976  4.65039  2.61540  4.01039  3.03698  3.26083  2.60374  3.29259  3.91263  5.98244  4.53865    478 e - - -
          2.68618  4.42225  2.77519  2.73123  3.46354  2.40513  3.72494  3.29354  2.67741  2.69355  4.24690  2.90347  2.73739  3.18146  2.89801  2.37887  2.77519  2.98518  4.58477  3.61503
          0.01863  4.38788  5.11023  0.61958  0.77255  0.48576  0.95510
    441   3.06234  4.52049  4.41647  3.85365  3.21336  4.16212  3.63278  2.35372  3.65391  0.90336  3.19226  4.10320  4.48213  3.92109  3.83821  3.47446  3.29380  2.38663  4.98316  3.74774    479 l - - -
          2.68618  4.42225  2.77519  2.73123  3.46354  2.40513  3.72494  3.29354  2.67741  2.69355  4.24690  2.90347  2.73739  3.18146  2.89801  2.37887  2.77519  2.98518  4.58477  3.61503
          0.01863  4.38788  5.11023  0.61958  0.77255  0.48576  0.95510
    442   2.74098  5.15212  2.98180  2.06888  4.48143  3.49624  3.66781  3.93367  1.72492  3.03084  4.20546  2.97720  3.89311  2.49498  2.73715  2.23653  2.96684  3.53615  5.58040  4.21257    480 k - - -
          2.68618  4.42225  2.77519  2.73123  3.46354  2.40513  3.72494  3.29354  2.67741  2.69355  4.24690  2.90347  2.73739  3.18146  2.89801  2.37887  2.77519  2.98518  4.58477  3.61503
          0.01863  4.38788  5.11023  0.61958  0.77255  0.48576  0.95510
    443   2.69102  5.13269  2.93215  1.93110  4.45564  2.54869  3.65119  3.92097  2.14925  3.23242  4.18315  2.78296  3.85755  2.72041  2.61360  2.36215  2.92177  3.44137  5.57647  4.18655    481 e - - -
          2.68618  4.42225  2.77519  2.73123  3.46354  2.40513  3.72494  3.29354  2.67741  2.69355  4.24690  2.90347  2.73739  3.18146  2.89801  2.37887  2.77519  2.98518  4.58477  3.61503
          0.01863  4.38788  5.11023  0.61958  0.77255  0.48576  0.95510
    444   2.41421  5.04400  3.14385  2.56457  4.37521  3.54769  3.70411  3.69345  1.55886  3.33363  4.13467  3.06977  3.94016  2.83256  2.27297  2.74217  2.45320  3.39113  5.50637  4.18724    482 k - - -
          2.68618  4.42225  2.77519  2.73123  3.46354  2.40513  3.72494  3.29354  2.67741  2.69355  4.24690  2.90347  2.73739  3.18146  2.89801  2.37887  2.77519  2.98518  4.58477  3.61503
          0.01863  4.38788  5.11023  0.61958  0.77255  0.48576  0.95510
    445   2.56253  5.09318  2.91299  1.73424  4.39476  3.45902  3.66990  3.85057  2.39614  3.37967  4.15086  2.78242  3.86554  2.50191  2.91051  2.53338  2.32834  3.46132  5.55347  3.76578    483 e - - -
          2.68618  4.42225  2.77519  2.73123  3.46354  2.40513  3.72494  3.29354  2.67741  2.69355  4.24690  2.90347  2.73739  3.18146  2.89801  2.37887  2.77519  2.98518  4.58477  3.61503
          0.01863  4.38788  5.11023  0.61958  0.77255  0.48576  0.95510
    446   2.47875  5.15745  2.90179  1.90462  4.48381  3.19693  3.60165  3.95292  2.18129  3.45203  4.20840  2.93186  3.86116  2.07638  2.83912  2.54108  2.75146  3.53911  5.59921  4.20422    484 e - - -
          2.68618  4.42225  2.77519  2.73123  3.46354  2.40513  3.72494  3.29354  2.67741  2.69355  4.24690  2.90347  2.73739  3.18146  2.89801  2.37887  2.77519  2.98518  4.58477  3.61503
          0.01863  4.38788  5.11023  0.61958  0.77255  0.48576  0.95510
    447   2.83955  5.17773  2.79379  1.19912  3.65115  3.49248  3.76626  3.89199  2.43502  3.43778  4.25478  2.98569  3.95152  2.71190  2.99049  2.81800  3.07931  3.53402  5.61873  4.23588    485 e - - -
          2.68618  4.42225  2.77519  2.73123  3.46354  2.40513  3.72494  3.29354  2.67741  2.69355  4.24690  2.90347  2.73739  3.18146  2.89801  2.37887  2.77519  2.98518  4.58477  3.61503
          0.01863  4.38788  5.11023  0.61958  0.77255  0.48576  0.95510
    448   2.71618  4.33085  4.64025  4.06343  3.37972  4.16981  4.53005  1.55151  3.92904  1.50751  2.94201  4.22273  4.49600  4.11566  4.06006  3.48600  2.64035  1.96481  5.07755  3.91131    486 l - - -
          2.68618  4.42225  2.77519  2.73123  3.46354  2.40513  3.72494  3.29354  2.67741  2.69355  4.24690  2.90347  2.73739  3.18146  2.89801  2.37887  2.77519  2.98518  4.58477  3.61503
          0.01863  4.38788  5.11023  0.61958  0.77255  0.48576  0.95510
    449   2.47718  4.97510  3.00538  2.32041  4.24610  3.47553  3.21243  2.94307  2.25002  3.04262  4.03664  2.57992  3.86715  2.46731  2.91134  2.64958  2.42049  3.32537  5.45401  4.09494    487 k - - -
          2.68618  4.42225  2.77519  2.73123  3.46354  2.40513  3.72494  3.29354  2.67741  2.69355  4.24690  2.90347  2.73739  3.18146  2.89801  2.37887  2.77519  2.98518  4.58477  3.61503
          0.01863  4.38788  5.11023  0.61958  0.77255  0.48576  0.95510
    450   2.66656  5.00611  2.87505  2.23960  4.09053  2.41831  3.36119  3.72947  2.29806  2.74884  3.41521  2.66486  3.85982  2.65358  2.90773  2.61718  2.89785  3.36167  5.47908  4.11096    488 e - - -
          2.68618  4.42225  2.77519  2.73123  3.46354  2.40513  3.72494  3.29354  2.67741  2.69355  4.24690  2.90347  2.73739  3.18146  2.89801  2.37887  2.77519  2.98518  4.58477  3.61503
          0.01863  4.38788  5.11023  0.61958  0.77255  0.48576  0.95510
    451   3.15529  4.51364  4.83911  4.25602  2.92423  4.36994  4.68186  2.07561  4.11149  0.96004  3.10179  4.42583  4.63882  4.23728  3.82631  3.69215  3.38132  1.98415  5.10590  3.98222    489 l - - -
          2.68618  4.42225  2.77519  2.73123  3.46354  2.40513  3.72494  3.29354  2.67741  2.69355  4.24690  2.90347  2.73739  3.18146  2.89801  2.37887  2.77519  2.98518  4.58477  3.61503
          0.01863  4.38788  5.11023  0.61958  0.77255  0.48576  0.95510
    452   2.82336  4.80274  3.40435  2.79243  4.01089  3.66204  3.78372  3.38086  1.77627  1.82254  3.38427  3.24676  4.03312  2.77214  2.47375  2.91453  3.03626  3.12013  5.28593  4.03560    490 k - - -
          2.68618  4.42225  2.77519  2.73123  3.46354  2.40513  3.72494  3.29354  2.67741  2.69355  4.24690  2.90347  2.73739  3.18146  2.89801  2.37887  2.77519  2.98518  4.58477  3.61503
          0.01863  4.38788  5.11023  0.61958  0.77255  0.48576  0.95510
    453   2.71479  5.19681  2.61912  2.27217  4.52557  3.44683  3.60485  4.00296  2.22276  3.49341  4.24599  2.38759  3.86236  1.88714  2.90610  2.44980  2.94881  3.34628  5.63511  4.22850    491 q - - -
          2.68618  4.42225  2.77519  2.73123  3.46354  2.40513  3.72494  3.29354  2.67741  2.69355  4.24690  2.90347  2.73739  3.18146  2.89801  2.37887  2.77519  2.98518  4.58477  3.61503
          0.06946  4.38788  2.90632  0.61958  0.77255  0.48576  0.95510
    454   2.43466  4.94517  2.88383  1.98443  4.21025  3.46338  3.66803  3.16929  2.34603  3.21566  4.01095  2.97386  3.85922  2.66437  2.91781  2.67031  2.15501  3.17530  5.43117  4.07590    492 e - - -
          2.68618  4.42225  2.77519  2.73123  3.46354  2.40513  3.72494  3.29354  2.67741  2.69355  4.24690  2.90347  2.73739  3.18146  2.89801  2.37887  2.77519  2.98518  4.58477  3.61503
          0.01960  4.33802  5.06036  0.61958  0.77255  0.55750  0.85013
    455   2.35596  4.67983  3.24636  2.67439  3.88350  3.55783  3.75938  2.98085  2.34007  2.74588  3.77012  3.15384  3.94308  2.95950  1.91410  2.78456  2.79053  2.63297  5.21648  3.93575    493 r - - -
          2.68618  4.42225  2.77519  2.73123  3.46354  2.40513  3.72494  3.29354  2.67741  2.69355  4.24690  2.90347  2.73739  3.18146  2.89801  2.37887  2.77519  2.98518  4.58477  3.61503
          0.01960  4.33802  5.06036  0.61958  0.77255  0.55750  0.85013
    456   2.96640  5.42944  2.44797  1.04702  4.74873  3.43063  3.83839  4.21355  2.49034  3.73197  4.55008  2.90688  3.97492  2.98474  3.18541  2.89648  2.90024  3.81134  5.89636  4.46600    494 e - - -
          2.68618  4.42225  2.77519  2.73123  3.46354  2.40513  3.72494  3.29354  2.67741  2.69355  4.24690  2.90347  2.73739  3.18146  2.89801  2.37887  2.77519  2.98518  4.58477  3.61503
          0.01960  4.33802  5.06036  0.61958  0.77255  0.55750  0.85013
    457   2.66824  4.94932  3.02041  2.38309  4.21765  3.40296  3.66508  3.11708  1.73151  3.21729  3.70253  2.58430  3.86622  2.66043  2.82035  2.67949  2.80356  3.06939  5.42749  4.07876    495 k - - -
          2.68618  4.42225  2.77519  2.73123  3.46354  2.40513  3.72494  3.29354  2.67741  2.69355  4.24690  2.90347  2.73739  3.18146  2.89801  2.37887  2.77519  2.98518  4.58477  3.61503
          0.01960  4.33802  5.06036  0.61958  0.77255  0.44338  1.02683
    458   2.97274  5.43450  2.57875  1.80403  4.78126  3.50938  3.79900  4.24328  1.25332  3.71644  4.51780  2.97773  4.00005  2.92855  2.91301  2.90810  3.21145  3.83458  5.83391  4.44783    496 k - - -
          2.68618  4.42225  2.77519  2.73123  3.46354  2.40513  3.72494  3.29354  2.67741  2.69355  4.24690  2.90347  2.73739  3.18146  2.89801  2.37887  2.77519  2.98518  4.58477  3.61503
          0.01863  4.38788  5.11023  0.61958  0.77255  0.48576  0.95510
    459   3.31391  4.57847  5.20092  4.66297  3.59438  4.73077  5.20078  1.65918  4.55336  1.74251  2.91845  4.82952  4.96570  4.71250  4.66896  4.09893  3.55530  0.98753  5.57116  4.43301    497 v - - -
          2.68618  4.42225  2.77519  2.73123  3.46354  2.40513  3.72494  3.29354  2.67741  2.69355  4.24690  2.90347  2.73739  3.18146  2.89801  2.37887  2.77519  2.98518  4.58477  3.61503
          0.01863  4.38788  5.11023  0.61958  0.77255  0.48576  0.95510
    460   2.70631  4.50865  2.93566  2.45007  4.35920  3.48757  2.15185  3.80578  2.07272  3.34139  4.12149  2.98122  3.88154  2.22559  2.83619  2.54934  2.93469  3.43031  5.51555  4.02787    498 k - - -
          2.68618  4.42225  2.77519  2.73123  3.46354  2.40513  3.72494  3.29354  2.67741  2.69355  4.24690  2.90347  2.73739  3.18146  2.89801  2.37887  2.77519  2.98518  4.58477  3.61503
          0.01863  4.38788  5.11023  0.61958  0.77255  0.48576  0.95510
    461   2.88516  5.38811  1.44499  1.77590  4.69649  3.43433  3.79266  4.17970  2.58724  3.68255  4.46886  2.82410  3.94072  2.92318  3.17727  2.82095  2.84069  3.32187  5.84146  4.40121    499 d - - -
          2.68618  4.42225  2.77519  2.73123  3.46354  2.40513  3.72494  3.29354  2.67741  2.69355  4.24690  2.90347  2.73739  3.18146  2.89801  2.37887  2.77519  2.98518  4.58477  3.61503
          0.01863  4.38788  5.11023  0.61958  0.77255  0.48576  0.95510
    462   2.65754  4.34531  4.39176  3.81696  3.31259  4.03316  4.37228  2.16703  3.67968  1.10779  2.93442  4.03319  4.37926  3.90019  3.85478  3.02323  3.13749  2.29887  4.99473  3.82916    500 l - - -
          2.68618  4.42225  2.77519  2.73123  3.46354  2.40513  3.72494  3.29354  2.67741  2.69355  4.24690  2.90347  2.73739  3.18146  2.89801  2.37887  2.77519  2.98518  4.58477  3.61503
          0.01863  4.38788  5.11023  0.61958  0.77255  0.48576  0.95510
    463   3.10331  5.53978  2.57133  0.91686  4.89087  3.38445  3.91536  4.36021  2.32378  3.85749  4.69873  2.98809  4.06281  3.06874  3.12951  3.02485  3.36675  3.95945  5.98222  4.58070    501 e - - -
          2.68618  4.42225  2.77519  2.73123  3.46354  2.40513  3.72494  3.29354  2.67741  2.69355  4.24690  2.90347  2.73739  3.18146  2.89801  2.37887  2.77519  2.98518  4.58477  3.61503
          0.05497  4.38788  3.19273  0.61958  0.77255  0.48576  0.95510
    464   2.52932  4.41762  3.48034  2.39086  3.57440  2.65551  3.88397  2.09314  2.87828  2.60003  3.34101  3.34097  4.00935  3.19028  3.24716  2.86934  2.76060  2.35819  5.01489  3.77246    502 i - - -
          2.68618  4.42225  2.77519  2.73123  3.46354  2.40513  3.72494  3.29354  2.67741  2.69355  4.24690  2.90347  2.73739  3.18146  2.89801  2.37887  2.77519  2.98518  4.58477  3.61503
          0.01932  4.35223  5.07457  0.61958  0.77255  0.45447  1.00727
    465   2.91039  5.26605  2.95677  2.28858  4.61566  3.56450  3.74478  4.04323  2.16157  3.53686  4.34054  3.05008  3.99445  1.35234  2.66734  2.87922  2.84446  3.66623  5.66571  4.33549    503 q - - -
          2.68618  4.42225  2.77519  2.73123  3.46354  2.40513  3.72494  3.29354  2.67741  2.69355  4.24690  2.90347  2.73739  3.18146  2.89801  2.37887  2.77519  2.98518  4.58477  3.61503
          0.01863  4.38788  5.11023  0.61958  0.77255  0.48576  0.95510
    466   3.71824  4.97350  5.40596  4.85488  2.88315  5.02540  5.22267  2.16638  4.71244  0.58789  2.99191  5.08453  5.10810  4.68994  4.74811  4.40661  3.92915  2.55596  5.32440  4.20634    504 L - - -
          2.68618  4.42225  2.77519  2.73123  3.46354  2.40513  3.72494  3.29354  2.67741  2.69355  4.24690  2.90347  2.73739  3.18146  2.89801  2.37887  2.77519  2.98518  4.58477  3.61503
          0.01863  4.38788  5.11023  0.61958  0.77255  0.48576  0.95510
    467   2.47898  3.54333  3.45716  2.89668  3.38502  3.58106  3.87889  2.99078  2.67140  2.55877  3.57820  3.26263  3.98762  3.17152  3.23201  2.16755  1.91066  2.74822  5.05060  3.80465    505 t - - -
          2.68618  4.42225  2.77519  2.73123  3.46354  2.40513  3.72494  3.29354  2.67741  2.69355  4.24690  2.90347  2.73739  3.18146  2.89801  2.37887  2.77519  2.98518  4.58477  3.61503
          0.01863  4.38788  5.11023  0.61958  0.77255  0.48576  0.95510
    468   1.85754  4.18938  3.28441  2.44720  3.82356  3.22320  3.81578  3.20209  2.70803  2.70814  3.73461  3.19310  3.94026  3.03923  3.12690  2.34686  2.54651  2.63820  5.19294  3.91602    506 a - - -
          2.68618  4.42225  2.77519  2.73123  3.46354  2.40513  3.72494  3.29354  2.67741  2.69355  4.24690  2.90347  2.73739  3.18146  2.89801  2.37887  2.77519  2.98518  4.58477  3.61503
          0.01863  4.38788  5.11023  0.61958  0.77255  0.48576  0.95510
    469   2.24545  4.67419  3.19853  2.07531  3.87655  3.54387  3.77772  2.23468  2.49475  2.91730  3.77133  3.14358  3.93910  2.98128  3.06573  2.65840  2.66471  2.90446  5.22605  3.93577    507 e - - -
          2.68618  4.42225  2.77519  2.73123  3.46354  2.40513  3.72494  3.29354  2.67741  2.69355  4.24690  2.90347  2.73739  3.18146  2.89801  2.37887  2.77519  2.98518  4.58477  3.61503
          0.01863  4.38788  5.11023  0.61958  0.77255  0.48576  0.95510
    470   2.13025  4.30755  3.66759  2.82643  3.43425  3.67272  3.93892  2.54040  3.03459  2.19241  2.74133  3.46483  4.04947  3.32302  3.03393  2.92796  2.39743  2.37703  4.90241  3.68152    508 a - - -
          2.68618  4.42225  2.77519  2.73123  3.46354  2.40513  3.72494  3.29354  2.67741  2.69355  4.24690  2.90347  2.73739  3.18146  2.89801  2.37887  2.77519  2.98518  4.58477  3.61503
          0.01863  4.38788  5.11023  0.61958  0.77255  0.48576  0.95510
    471   2.65273  5.11114  2.98680  1.92409  4.42988  3.48216  3.65706  3.78749  2.07125  3.39601  4.04964  2.96596  3.87426  2.59148  2.56186  2.68702  2.14725  3.48842  5.55187  4.17956    509 e - - -
          2.68618  4.42225  2.77519  2.73123  3.46354  2.40513  3.72494  3.29354  2.67741  2.69355  4.24690  2.90347  2.73739  3.18146  2.89801  2.37887  2.77519  2.98518  4.58477  3.61503
          0.01863  4.38788  5.11023  0.61958  0.77255  0.48576  0.95510
    472   2.73605  5.07462  3.01161  2.49099  4.43925  3.26689  3.70597  3.88115  1.73249  3.40729  4.18989  2.82156  3.90608  2.82737  2.68192  1.84952  2.76270  3.49295  5.57007  4.21727    510 k - - -
          2.68618  4.42225  2.77519  2.73123  3.46354  2.40513  3.72494  3.29354  2.67741  2.69355  4.24690  2.90347  2.73739  3.18146  2.89801  2.37887  2.77519  2.98518  4.58477  3.61503
          0.01863  4.38788  5.11023  0.61958  0.77255  0.48576  0.95510
    473   2.92175  5.39491  2.67654  1.33355  4.72642  3.48113  3.78418  4.19894  2.41747  3.68138  4.47362  2.03275  3.96988  2.91230  2.73826  2.86053  3.16430  3.78661  5.81417  4.41074    511 e - - -
          2.68618  4.42225  2.77519  2.73123  3.46354  2.40513  3.72494  3.29354  2.67741  2.69355  4.24690  2.90347  2.73739  3.18146  2.89801  2.37887  2.77519  2.98518  4.58477  3.61503
          0.01863  4.38788  5.11023  0.61958  0.77255  0.48576  0.95510
    474   2.71518  4.09434  3.07585  2.41312  4.27043  3.51561  3.68423  3.69451  1.92090  3.00709  3.61642  3.02460  3.90202  1.87890  2.66923  2.72477  2.94054  3.34685  5.45581  4.11805    512 q - - -
          2.68618  4.42225  2.77519  2.73123  3.46354  2.40513  3.72494  3.29354  2.67741  2.69355  4.24690  2.90347  2.73739  3.18146  2.89801  2.37887  2.77519  2.98518  4.58477  3.61503
          0.01863  4.38788  5.11023  0.61958  0.77255  0.48576  0.95510
    475   2.67079  4.60972  2.77771  1.94832  4.45083  3.44819  2.73724  3.92149  2.19656  3.42306  4.17461  2.63612  3.84324  2.54357  2.87035  2.64304  2.77937  3.50662  5.57281  3.39339    513 e - - -
          2.68618  4.42225  2.77519  2.73123  3.46354  2.40513  3.72494  3.29354  2.67741  2.69355  4.24690  2.90347  2.73739  3.18146  2.89801  2.37887  2.77519  2.98518  4.58477  3.61503
          0.04947  4.38788  3.32866  0.61958  0.77255  0.48576  0.95510
    476   2.66085  2.23707  3.95778  3.44539  3.25895  3.59777  4.05812  2.91507  3.33531  2.64357  3.57279  3.65646  4.09948  3.60915  3.57839  2.22206  2.96899  2.68134  4.79332  1.79359    514 y - - -
          2.68618  4.42225  2.77519  2.73123  3.46354  2.40513  3.72494  3.29354  2.67741  2.69355  4.24690  2.90347  2.73739  3.18146  2.89801  2.37887  2.77519  2.98518  4.58477  3.61503
          0.01921  4.35762  5.07997  0.61958  0.77255  0.53033  0.88773
    477   2.66021  4.82523  3.07043  2.41297  4.06059  3.32724  3.70552  3.47139  2.51166  2.65358  3.58384  2.75608  3.88645  2.69394  2.96692  1.89163  2.54342  3.15686  5.33919  4.01286    515 s - - -
          2.68618  4.42225  2.77519  2.73123  3.46354  2.40513  3.72494  3.29354  2.67741  2.69355  4.24690  2.90347  2.73739  3.18146  2.89801  2.37887  2.77519  2.98518  4.58477  3.61503
          0.01921  4.35762  5.07997  0.61958  0.77255  0.53033  0.88773
    478   2.67348  4.86608  3.07254  2.45272  3.18016  3.49881  3.33847  3.52179  1.67433  3.12320  3.93845  2.91290  3.88867  2.84610  2.86095  2.60708  2.75001  2.93755  5.36293  4.03370    516 k - - -
          2.68618  4.42225  2.77519  2.73123  3.46354  2.40513  3.72494  3.29354  2.67741  2.69355  4.24690  2.90347  2.73739  3.18146  2.89801  2.37887  2.77519  2.98518  4.58477  3.61503
          0.01921  4.35762  5.07997  0.61958  0.77255  0.45887  0.99966
    479   2.83376  5.29459  2.84235  2.03019  4.63834  3.49829  3.33354  4.10245  2.15162  3.57760  4.35090  2.62653  3.93258  1.62983  2.82221  2.78756  3.06326  3.68863  5.70008  4.31856    517 q - - -
          2.68618  4.42225  2.77519  2.73123  3.46354  2.40513  3.72494  3.29354  2.67741  2.69355  4.24690  2.90347  2.73739  3.18146  2.89801  2.37887  2.77519  2.98518  4.58477  3.61503
          0.01863  4.38788  5.11023  0.61958  0.77255  0.48576  0.95510
    480   2.94514  4.45553  4.97368  4.41104  3.47662  4.45624  4.86270  1.66941  4.27921  1.85617  2.10384  4.54951  4.73907  4.43910  4.38207  3.79678  3.38047  1.32663  5.30928  4.16046    518 v - - -
          2.68618  4.42225  2.77519  2.73123  3.46354  2.40513  3.72494  3.29354  2.67741  2.69355  4.24690  2.90347  2.73739  3.18146  2.89801  2.37887  2.77519  2.98518  4.58477  3.61503
          0.01863  4.38788  5.11023  0.61958  0.77255  0.48576  0.95510
    481   2.55619  5.10302  2.95901  1.73559  4.41453  3.47457  3.66350  3.86705  1.91051  3.38795  3.49716  2.91477  3.87258  2.64039  2.84701  2.68584  2.75283  3.47604  5.55172  4.17609    519 e - - -
          2.68618  4.42225  2.77519  2.73123  3.46354  2.40513  3.72494  3.29354  2.67741  2.69355  4.24690  2.90347  2.73739  3.18146  2.89801  2.37887  2.77519  2.98518  4.58477  3.61503
          0.01863  4.38788  5.11023  0.61958  0.77255  0.48576  0.95510
    482   2.71414  5.21090  2.32573  1.98558  4.54878  3.44860  3.65839  4.02954  2.21947  3.50974  4.25743  2.91654  3.86064  2.13705  2.59220  2.67368  2.62853  3.59847  5.64224  4.23452    520 e - - -
          2.68618  4.42225  2.77519  2.73123  3.46354  2.40513  3.72494  3.29354  2.67741  2.69355  4.24690  2.90347  2.73739  3.18146  2.89801  2.37887  2.77519  2.98518  4.58477  3.61503
          0.01863  4.38788  5.11023  0.61958  0.77255  0.48576  0.95510
    483   3.29427  4.71649  4.66069  4.09058  3.23391  4.42955  4.69438  2.49856  3.87768  0.76688  2.59113  4.37322  4.68227  3.44736  4.04550  3.75243  3.51626  2.54638  5.19127  4.09218    521 l - - -
          2.68618  4.42225  2.77519  2.73123  3.46354  2.40513  3.72494  3.29354  2.67741  2.69355  4.24690  2.90347  2.73739  3.18146  2.89801  2.37887  2.77519  2.98518  4.58477  3.61503
          0.01863  4.38788  5.11023  0.61958  0.77255  0.48576  0.95510
    484   2.79674  5.17950  3.08154  2.38431  4.52705  3.54711  3.67601  3.47004  1.46786  3.45410  4.23307  2.51874  3.93308  2.66464  2.38879  2.77363  2.94488  3.57440  5.58160  4.24288    522 k - - -
          2.68618  4.42225  2.77519  2.73123  3.46354  2.40513  3.72494  3.29354  2.67741  2.69355  4.24690  2.90347  2.73739  3.18146  2.89801  2.37887  2.77519  2.98518  4.58477  3.61503
          0.01863  4.38788  5.11023  0.61958  0.77255  0.48576  0.95510
    485   2.52904  5.04112  2.89078  2.34361  4.33663  3.48223  3.67218  3.69098  1.96347  3.32142  4.10366  2.98015  3.87774  2.79385  2.60971  2.69137  1.92070  3.36218  5.50562  4.14318    523 t - - -
          2.68618  4.42225  2.77519  2.73123  3.46354  2.40513  3.72494  3.29354  2.67741  2.69355  4.24690  2.90347  2.73739  3.18146  2.89801  2.37887  2.77519  2.98518  4.58477  3.61503
          0.01863  4.38788  5.11023  0.61958  0.77255  0.48576  0.95510
    486   2.75216  5.45461  1.58200  1.46483  4.75399  3.43308  3.82542  4.23895  2.70839  3.22581  4.54120  2.89584  3.96212  2.92811  3.24791  2.86157  3.19428  3.82102  5.90525  4.45200    524 e - - -
          2.68618  4.42225  2.77519  2.73123  3.46354  2.40513  3.72494  3.29354  2.67741  2.69355  4.24690  2.90347  2.73739  3.18146  2.89801  2.37887  2.77519  2.98518  4.58477  3.61503
          0.01863  4.38788  5.11023  0.61958  0.77255  0.48576  0.95510
    487   3.29311  4.60936  5.04142  4.47142  3.34225  4.57974  4.94012  1.46036  4.32912  1.08840  2.79759  4.65259  4.81399  4.44787  4.42350  3.92199  3.09194  2.18107  5.30662  4.21627    525 l - - -
          2.68618  4.42225  2.77519  2.73123  3.46354  2.40513  3.72494  3.29354  2.67741  2.69355  4.24690  2.90347  2.73739  3.18146  2.89801  2.37887  2.77519  2.98518  4.58477  3.61503
          0.01863  4.38788  5.11023  0.61958  0.77255  0.48576  0.95510
    488   2.67862  4.93392  2.96728  1.66130  4.18981  3.48635  3.69143  3.61307  2.36649  2.55270  3.69661  2.83812  3.88202  2.83081  2.93722  2.57286  2.91030  3.09254  5.42430  4.07694    526 e - - -
          2.68618  4.42225  2.77519  2.73123  3.46354  2.40513  3.72494  3.29354  2.67741  2.69355  4.24690  2.90347  2.73739  3.18146  2.89801  2.37887  2.77519  2.98518  4.58477  3.61503
          0.01863  4.38788  5.11023  0.61958  0.77255  0.48576  0.95510
    489   2.78925  5.15705  3.05158  2.50311  4.49035  3.53704  3.68401  3.50638  2.14383  3.43226  4.21561  2.06056  3.92992  1.86199  2.49668  2.76990  3.00964  3.54555  5.57242  4.22992    527 q - - -
          2.68618  4.42225  2.77519  2.73123  3.46354  2.40513  3.72494  3.29354  2.67741  2.69355  4.24690  2.90347  2.73739  3.18146  2.89801  2.37887  2.77519  2.98518  4.58477  3.61503
          0.01863  4.38788  5.11023  0.61958  0.77255  0.48576  0.95510
    490   2.78606  5.21863  2.80047  1.51193  4.49992  3.46815  2.49903  3.99187  2.47345  3.50115  4.27918  2.64267  3.90763  2.66756  2.94502  2.74980  3.02217  3.59313  5.64436  3.75228    528 e - - -
          2.68618  4.42225  2.77519  2.73123  3.46354  2.40513  3.72494  3.29354  2.67741  2.69355  4.24690  2.90347  2.73739  3.18146  2.89801  2.37887  2.77519  2.98518  4.58477  3.61503
          0.01863  4.38788  5.11023  0.61958  0.77255  0.48576  0.95510
    491   2.50507  5.27807  2.91751  1.93605  4.63319  3.53584  3.72758  4.07513  1.40556  3.55803  4.34665  3.01460  3.96542  2.65639  2.74321  2.83455  3.09764  3.67949  5.68093  4.32935    529 k - - -
          2.68618  4.42225  2.77519  2.73123  3.46354  2.40513  3.72494  3.29354  2.67741  2.69355  4.24690  2.90347  2.73739  3.18146  2.89801  2.37887  2.77519  2.98518  4.58477  3.61503
          0.01863  4.38788  5.11023  0.61958  0.77255  0.48576  0.95510
    492   2.66517  4.51117  3.16315  2.41312  3.49279  3.59160  3.83016  3.03439  2.62739  1.88203  3.60769  3.25214  3.97681  3.09472  3.12783  2.65574  2.89710  2.22596  5.07621  3.81753    530 l - - -
          2.68618  4.42225  2.77519  2.73123  3.46354  2.40513  3.72494  3.29354  2.67741  2.69355  4.24690  2.90347  2.73739  3.18146  2.89801  2.37887  2.77519  2.98518  4.58477  3.61503
          0.01863  4.38788  5.11023  0.61958  0.77255  0.48576  0.95510
    493   2.85881  5.18530  3.18000  2.58919  4.54083  3.59997  3.69541  3.95830  1.29382  3.45009  3.66771  2.85895  3.97980  2.46937  2.43879  2.70258  3.06821  3.58711  5.57228  4.26594    531 k - - -
          2.68618  4.42225  2.77519  2.73123  3.46354  2.40513  3.72494  3.29354  2.67741  2.69355  4.24690  2.90347  2.73739  3.18146  2.89801  2.37887  2.77519  2.98518  4.58477  3.61503
          0.01863  4.38788  5.11023  0.61958  0.77255  0.48576  0.95510
    494   2.67791  3.80229  3.39881  2.87973  3.63317  3.55831  3.88070  3.15156  2.83815  2.84111  3.72349  1.90894  3.99932  3.17488  3.21710  2.79678  2.75015  2.89050  5.06847  2.08084    532 n - - -
          2.68618  4.42225  2.77519  2.73123  3.46354  2.40513  3.72494  3.29354  2.67741  2.69355  4.24690  2.90347  2.73739  3.18146  2.89801  2.37887  2.77519  2.98518  4.58477  3.61503
          0.01863  4.38788  5.11023  0.61958  0.77255  0.48576  0.95510
    495   2.63781  5.13240  2.58404  1.81307  4.30081  3.19999  3.66145  3.78098  2.23044  3.42547  4.18588  2.89089  3.85713  2.77168  2.90994  2.66622  2.17312  3.50732  5.58494  4.18909    533 e - - -
          2.68618  4.42225  2.77519  2.73123  3.46354  2.40513  3.72494  3.29354  2.67741  2.69355  4.24690  2.90347  2.73739  3.18146  2.89801  2.37887  2.77519  2.98518  4.58477  3.61503
          0.01863  4.38788  5.11023  0.61958  0.77255  0.48576  0.95510
    496   2.72283  5.17617  2.73008  1.50148  4.50119  3.46212  3.66771  3.96882  2.32166  3.46708  3.71732  2.93665  3.87258  2.38897  2.69221  2.69027  2.95452  3.55702  5.61321  4.21998    534 e - - -
          2.68618  4.42225  2.77519  2.73123  3.46354  2.40513  3.72494  3.29354  2.67741  2.69355  4.24690  2.90347  2.73739  3.18146  2.89801  2.37887  2.77519  2.98518  4.58477  3.61503
          0.01863  4.38788  5.11023  0.61958  0.77255  0.48576  0.95510
    497   3.73513  5.00774  5.36663  4.81140  3.20453  5.02054  5.28830  2.33728  4.60401  0.55881  2.63654  5.07717  5.10884  4.65531  4.66370  4.40971  3.94892  2.59401  5.41214  4.38440    535 L - - -
          2.68618  4.42225  2.77519  2.73123  3.46354  2.40513  3.72494  3.29354  2.67741  2.69355  4.24690  2.90347  2.73739  3.18146  2.89801  2.37887  2.77519  2.98518  4.58477  3.61503
          0.05497  4.38788  3.19273  0.61958  0.77255  0.48576  0.95510
    498   2.63535  4.55072  3.31993  2.79712  3.76768  3.55123  3.84503  3.12856  2.56931  2.01489  3.69591  2.90502  3.97127  3.09425  3.10772  2.67603  1.87330  2.87067  5.15289  3.89266    536 t - - -
          2.68618  4.42225  2.77519  2.73123  3.46354  2.40513  3.72494  3.29354  2.67741  2.69355  4.24690  2.90347  2.73739  3.18146  2.89801  2.37887  2.77519  2.98518  4.58477  3.61503
          0.01932  4.35223  5.07457  0.61958  0.77255  0.53793  0.87697
    499   2.10884  4.60282  3.25068  2.43969  3.84616  3.51230  3.80704  3.20214  2.68890  2.71614  3.75092  3.17437  3.93126  3.02385  3.10984  2.02870  2.61087  2.45056  5.21016  3.92932    537 s - - -
          2.68618  4.42225  2.77519  2.73123  3.46354  2.40513  3.72494  3.29354  2.67741  2.69355  4.24690  2.90347  2.73739  3.18146  2.89801  2.37887  2.77519  2.98518  4.58477  3.61503
          0.01932  4.35223  5.07457  0.61958  0.77255  0.53793  0.87697
    500   2.66682  4.46939  3.02247  2.46810  4.19154  3.47759  3.14535  3.62298  2.33845  3.20095  4.00017  2.43975  3.86982  2.81077  2.72655  1.88379  2.89770  3.27930  5.41644  3.45886    538 s - - -
          2.68618  4.42225  2.77519  2.73123  3.46354  2.40513  3.72494  3.29354  2.67741  2.69355  4.24690  2.90347  2.73739  3.18146  2.89801  2.37887  2.77519  2.98518  4.58477  3.61503
          0.01932  4.35223  5.07457  0.61958  0.77255  0.53793  0.87697
    501   2.74332  2.24104  4.55487  3.96563  1.96076  3.97260  4.27099  2.17522  3.80038  1.89497  3.18563  4.05721  4.31911  3.95886  3.88476  3.28353  3.04333  2.26219  4.77559  3.48396    539 l - - -
          2.68618  4.42225  2.77519  2.73123  3.46354  2.40513  3.72494  3.29354  2.67741  2.69355  4.24690  2.90347  2.73739  3.18146  2.89801  2.37887  2.77519  2.98518  4.58477  3.61503
          0.01932  4.35223  5.07457  0.61958  0.77255  0.53793  0.87697
    502   2.97045  5.46747  2.22942  2.23432  4.79450  3.10194  3.86142  4.28890  2.70863  3.79387  4.60629  1.24140  3.97164  3.00969  3.33140  2.57374  3.24334  3.86771  5.96098  4.50227    540 n - - -
          2.68618  4.42225  2.77519  2.73123  3.46354  2.40513  3.72494  3.29354  2.67741  2.69355  4.24690  2.90347  2.73739  3.18146  2.89801  2.37887  2.77519  2.98518  4.58477  3.61503
          0.01932  4.35223  5.07457  0.61958  0.77255  0.53793  0.87697
    503   2.73660  5.21536  2.58168  2.06465  4.56316  3.46559  3.65424  4.03414  1.68222  3.50832  4.26298  2.93457  3.87339  2.50563  2.43753  2.69682  2.87151  3.60910  5.63173  4.24187    541 k - - -
          2.68618  4.42225  2.77519  2.73123  3.46354  2.40513  3.72494  3.29354  2.67741  2.69355  4.24690  2.90347  2.73739  3.18146  2.89801  2.37887  2.77519  2.98518  4.58477  3.61503
          0.01932  4.35223  5.07457  0.61958  0.77255  0.53793  0.87697
    504   3.70102  5.00133  5.17638  4.70974  2.91946  4.84674  5.04088  2.44887  4.52926  0.54708  3.05940  4.92258  5.03549  4.60615  4.59969  4.29113  3.93619  2.64546  5.20147  3.94350    542 L - - -
          2.68618  4.42225  2.77519  2.73123  3.46354  2.40513  3.72494  3.29354  2.67741  2.69355  4.24690  2.90347  2.73739  3.18146  2.89801  2.37887  2.77519  2.98518  4.58477  3.61503
          0.01932  4.35223  5.07457  0.61958  0.77255  0.53793  0.87697
    505   2.68336  4.82034  3.10714  2.59481  4.13505  3.47894  3.76665  3.53963  2.53801  2.72302  3.98660  3.08841  3.91528  1.90401  2.95745  1.94731  2.63923  3.21447  5.40492  4.08748    543 q - - -
          2.68618  4.42225  2.77519  2.73123  3.46354  2.40513  3.72494  3.29354  2.67741  2.69355  4.24690  2.90347  2.73739  3.18146  2.89801  2.37887  2.77519  2.98518  4.58477  3.61503
          0.01932  4.35223  5.07457  0.61958  0.77255  0.53793  0.87697
    506   2.68300  4.30981  3.77884  3.22022  3.43995  3.68908  4.02648  2.54409  3.12943  1.57466  3.40892  3.55489  4.09229  3.33461  3.42247  2.11028  2.73084  2.44000  4.94732  3.73412    544 l - - -
          2.68618  4.42225  2.77519  2.73123  3.46354  2.40513  3.72494  3.29354  2.67741  2.69355  4.24690  2.90347  2.73739  3.18146  2.89801  2.37887  2.77519  2.98518  4.58477  3.61503
          0.01932  4.35223  5.07457  0.61958  0.77255  0.53793  0.87697
    507   3.07486  5.53021  2.53291  1.01026  4.83563  3.47429  3.89037  4.33511  2.69777  3.82147  4.66884  2.95462  4.03534  2.26363  3.14695  2.99325  3.33813  3.93699  5.95402  4.53501    545 e - - -
          2.68618  4.42225  2.77519  2.73123  3.46354  2.40513  3.72494  3.29354  2.67741  2.69355  4.24690  2.90347  2.73739  3.18146  2.89801  2.37887  2.77519  2.98518  4.58477  3.61503
          0.01932  4.35223  5.07457  0.61958  0.77255  0.53793  0.87697
    508   3.03191  5.32389  2.95634  2.61688  4.73399  3.58736  3.82084  4.18939  1.34831  3.66816  4.50283  1.66784  4.06592  2.96133  2.66749  3.00097  3.26884  3.80756  5.74072  4.43342    546 k - - -
          2.68618  4.42225  2.77519  2.73123  3.46354  2.40513  3.72494  3.29354  2.67741  2.69355  4.24690  2.90347  2.73739  3.18146  2.89801  2.37887  2.77519  2.98518  4.58477  3.61503
          0.01932  4.35223  5.07457  0.61958  0.77255  0.53793  0.87697
    509   2.66548  5.08201  2.52398  2.20516  4.39096  3.44615  3.64065  3.50796  1.79947  3.37077  3.68018  2.80024  3.84212  2.75135  2.87068  2.64567  2.48455  3.45279  5.53620  4.14965    547 k - - -
          2.68618  4.42225  2.77519  2.73123  3.46354  2.40513  3.72494  3.29354  2.67741  2.69355  4.24690  2.90347  2.73739  3.18146  2.89801  2.37887  2.77519  2.98518  4.58477  3.61503
          0.01932  4.35223  5.07457  0.61958  0.77255  0.53793  0.87697
    510   2.23124  5.07623  2.87959  1.85153  4.38205  3.40762  3.65660  3.83889  2.38385  3.36749  4.13687  2.79837  3.85043  2.50390  2.90242  2.47998  2.54962  3.28816  5.54095  4.15607    548 e - - -
          2.68618  4.42225  2.77519  2.73123  3.46354  2.40513  3.72494  3.29354  2.67741  2.69355  4.24690  2.90347  2.73739  3.18146  2.89801  2.37887  2.77519  2.98518  4.58477  3.61503
          0.01932  4.35223  5.07457  0.61958  0.77255  0.53793  0.87697
    511   3.17910  3.76348  5.03134  4.46850  3.42869  4.49982  4.90560  1.28816  4.33363  1.35227  3.07771  4.60409  4.76677  4.47250  4.42275  3.84554  3.41575  1.85679  5.31034  4.17734    549 i - - -
          2.68618  4.42225  2.77519  2.73123  3.46354  2.40513  3.72494  3.29354  2.67741  2.69355  4.24690  2.90347  2.73739  3.18146  2.89801  2.37887  2.77519  2.98518  4.58477  3.61503
          0.01932  4.35223  5.07457  0.61958  0.77255  0.53793  0.87697
    512   1.84035  4.75612  3.16532  2.65918  4.11262  3.46931  3.81402  3.47637  2.59805  2.92236  3.97202  3.13488  3.92736  1.87004  3.00758  2.74522  2.54536  3.15892  5.40606  4.10312    550 a - - -
          2.68618  4.42225  2.77519  2.73123  3.46354  2.40513  3.72494  3.29354  2.67741  2.69355  4.24690  2.90347  2.73739  3.18146  2.89801  2.37887  2.77519  2.98518  4.58477  3.61503
          0.01932  4.35223  5.07457  0.61958  0.77255  0.53793  0.87697
    513   2.91137  5.32652  2.76984  2.00882  4.66565  3.50396  3.75758  4.11636  2.28744  3.60472  4.40547  2.97998  3.61875  1.39664  2.83724  2.86297  3.14504  3.72273  5.73638  4.36844    551 q - - -
          2.68618  4.42225  2.77519  2.73123  3.46354  2.40513  3.72494  3.29354  2.67741  2.69355  4.24690  2.90347  2.73739  3.18146  2.89801  2.37887  2.77519  2.98518  4.58477  3.61503
          0.01932  4.35223  5.07457  0.61958  0.77255  0.53793  0.87697
    514   2.78172  5.35174  2.71294  1.42203  4.68705  3.48040  3.75691  4.14889  2.28611  3.63313  4.42647  2.95035  3.95579  1.97234  2.90267  2.84273  3.13614  3.74324  5.76573  4.37671    552 e - - -
          2.68618  4.42225  2.77519  2.73123  3.46354  2.40513  3.72494  3.29354  2.67741  2.69355  4.24690  2.90347  2.73739  3.18146  2.89801  2.37887  2.77519  2.98518  4.58477  3.61503
          0.01932  4.35223  5.07457  0.61958  0.77255  0.53793  0.87697
    515   2.47250  4.19671  3.88199  3.30421  2.44929  3.70991  3.99570  2.40177  2.78650  2.38775  3.25080  3.59803  4.08267  3.47259  3.46865  2.98164  2.11624  2.22686  4.80213  3.28254    553 t - - -
          2.68618  4.42225  2.77519  2.73123  3.46354  2.40513  3.72494  3.29354  2.67741  2.69355  4.24690  2.90347  2.73739  3.18146  2.89801  2.37887  2.77519  2.98518  4.58477  3.61503
          0.01932  4.35223  5.07457  0.61958  0.77255  0.53793  0.87697
    516   2.81099  5.28886  2.50760  1.65683  4.60491  3.42967  3.73533  4.08407  2.54410  3.58479  4.36126  2.83995  3.90309  2.69742  2.91367  1.76547  3.05657  3.66895  5.73951  4.31914    554 e - - -
          2.68618  4.42225  2.77519  2.73123  3.46354  2.40513  3.72494  3.29354  2.67741  2.69355  4.24690  2.90347  2.73739  3.18146  2.89801  2.37887  2.77519  2.98518  4.58477  3.61503
          0.04431  4.35223  3.49129  0.61958  0.77255  0.53793  0.87697
    517   2.91111  5.43819  1.58810  2.26795  4.76815  2.57355  3.80953  4.26875  2.62048  3.75851  4.55161  2.08735  3.93478  2.94631  3.25272  2.37116  3.17622  3.83482  5.91259  4.45231    555 d - - -
          2.68618  4.42225  2.77519  2.73123  3.46354  2.40513  3.72494  3.29354  2.67741  2.69355  4.24690  2.90347  2.73739  3.18146  2.89801  2.37887  2.77519  2.98518  4.58477  3.61503
          0.01980  4.32772  5.05007  0.61958  0.77255  0.57127  0.83197
    518   2.64776  4.54529  3.27213  2.49050  3.77630  2.33641  3.84181  3.13935  2.75081  2.82987  2.07972  3.21757  3.95125  3.08760  3.14711  2.62341  2.85993  2.78260  5.16391  3.89836    556 m - - -
          2.68618  4.42225  2.77519  2.73123  3.46354  2.40513  3.72494  3.29354  2.67741  2.69355  4.24690  2.90347  2.73739  3.18146  2.89801  2.37887  2.77519  2.98518  4.58477  3.61503
          0.01980  4.32772  5.05007  0.61958  0.77255  0.57127  0.83197
    519   1.89043  4.32057  3.59110  3.02351  3.07958  3.62801  3.90456  2.70311  2.96735  2.24356  3.43434  3.40626  4.01379  3.26370  3.06140  2.59692  2.42201  2.54754  4.91915  3.69212    557 a - - -
          2.68618  4.42225  2.77519  2.73123  3.46354  2.40513  3.72494  3.29354  2.67741  2.69355  4.24690  2.90347  2.73739  3.18146  2.89801  2.37887  2.77519  2.98518  4.58477  3.61503
          0.01980  4.32772  5.05007  0.61958  0.77255  0.57127  0.83197
    520   2.59947  3.87049  3.70468  3.15288  3.51940  3.55687  3.99703  2.84611  3.07899  1.74792  3.49460  3.47833  3.90580  3.31928  3.38875  2.11157  2.25566  2.58126  4.98480  3.76668    558 l - - -
          2.68618  4.42225  2.77519  2.73123  3.46354  2.40513  3.72494  3.29354  2.67741  2.69355  4.24690  2.90347  2.73739  3.18146  2.89801  2.37887  2.77519  2.98518  4.58477  3.61503
          0.01980  4.32772  5.05007  0.61958  0.77255  0.57127  0.83197
    521   2.68137  5.38028  2.58051  1.23716  4.70701  3.43396  3.78767  4.18054  2.32181  3.67897  4.47868  2.41960  3.94702  2.92291  3.07034  2.84561  3.16172  3.76998  5.82842  4.40939    559 e - - -
          2.68618  4.42225  2.77519  2.73123  3.46354  2.40513  3.72494  3.29354  2.67741  2.69355  4.24690  2.90347  2.73739  3.18146  2.89801  2.37887  2.77519  2.98518  4.58477  3.61503
          0.01980  4.32772  5.05007  0.61958  0.77255  0.48781  0.95184
    522   2.57741  3.62240  4.24860  3.66379  3.28006  3.84080  4.16681  2.22463  3.19512  1.65312  3.27256  3.85003  4.20676  3.75065  3.69840  3.13622  2.58900  1.79114  4.81944  3.62922    560 l - - -
          2.68618  4.42225  2.77519  2.73123  3.46354  2.40513  3.72494  3.29354  2.67741  2.69355  4.24690  2.90347  2.73739  3.18146  2.89801  2.37887  2.77519  2.98518  4.58477  3.61503
          0.01908  4.36424  5.08659  0.61958  0.77255  0.52086  0.90143
    523   2.90250  5.27227  3.15197  2.41356  4.66311  3.60767  3.69152  4.08192  1.30982  3.53636  4.32766  2.77190  3.99238  2.56734  2.24300  2.87048  2.90308  3.69325  5.62518  4.32235    561 k - - -
          2.68618  4.42225  2.77519  2.73123  3.46354  2.40513  3.72494  3.29354  2.67741  2.69355  4.24690  2.90347  2.73739  3.18146  2.89801  2.37887  2.77519  2.98518  4.58477  3.61503
          0.01908  4.36424  5.08659  0.61958  0.77255  0.52086  0.90143
    524   2.46844  5.02601  2.80684  2.21949  4.31532  3.45818  3.65590  3.48545  1.83954  3.30683  4.08404  2.66735  3.85331  2.77560  2.89388  2.65922  2.75105  2.75730  5.49465  4.12183    562 k - - -
          2.68618  4.42225  2.77519  2.73123  3.46354  2.40513  3.72494  3.29354  2.67741  2.69355  4.24690  2.90347  2.73739  3.18146  2.89801  2.37887  2.77519  2.98518  4.58477  3.61503
          0.01908  4.36424  5.08659  0.61958  0.77255  0.52086  0.90143
    525   2.67456  4.65295  3.23564  2.67418  3.84047  3.55459  3.44927  2.88289  2.46783  2.10608  3.74088  3.15497  3.94050  2.16732  3.01548  2.55433  2.74599  2.95616  5.18960  3.90752    563 l - - -
          2.68618  4.42225  2.77519  2.73123  3.46354  2.40513  3.72494  3.29354  2.67741  2.69355  4.24690  2.90347  2.73739  3.18146  2.89801  2.37887  2.77519  2.98518  4.58477  3.61503
          0.01908  4.36424  5.08659  0.61958  0.77255  0.52086  0.90143
    526   2.69288  5.37636  2.41185  1.73872  4.69349  3.09801  3.77026  4.18182  2.60370  3.67260  4.45344  2.89346  3.92655  1.63139  3.12034  2.80214  3.11686  3.75746  5.82195  4.38526    564 q - - -
          2.68618  4.42225  2.77519  2.73123  3.46354  2.40513  3.72494  3.29354  2.67741  2.69355  4.24690  2.90347  2.73739  3.18146  2.89801  2.37887  2.77519  2.98518  4.58477  3.61503
          0.01908  4.36424  5.08659  0.61958  0.77255  0.52086  0.90143
    527   1.99424  3.95161  3.01072  1.61211  4.25502  3.42873  3.76824  3.67678  2.57236  3.27239  4.07792  2.83010  3.88758  2.91680  3.03366  2.54622  2.92964  3.31310  5.49774  4.15629    565 e - - -
          2.68618  4.42225  2.77519  2.73123  3.46354  2.40513  3.72494  3.29354  2.67741  2.69355  4.24690  2.90347  2.73739  3.18146  2.89801  2.37887  2.77519  2.98518  4.58477  3.61503
          0.01908  4.36424  5.08659  0.61958  0.77255  0.52086  0.90143
    528   2.67622  4.20223  2.09891  2.27604  4.41022  3.44473  3.65021  3.87308  2.40772  3.15223  4.15397  2.31331  3.84737  2.52433  2.89565  2.41717  2.90905  3.47282  5.55596  4.05294    566 d - - -
          2.68618  4.42225  2.77519  2.73123  3.46354  2.40513  3.72494  3.29354  2.67741  2.69355  4.24690  2.90347  2.73739  3.18146  2.89801  2.37887  2.77519  2.98518  4.58477  3.61503
          0.01908  4.36424  5.08659  0.61958  0.77255  0.52086  0.90143
    529   2.66676  4.13990  4.13247  3.54569  3.23479  3.77234  3.23759  1.75628  3.41612  1.91107  2.68359  3.66012  4.13989  3.64302  3.59566  2.93276  2.86725  2.26381  4.75500  3.56208    567 i - - -
          2.68618  4.42225  2.77519  2.73123  3.46354  2.40513  3.72494  3.29354  2.67741  2.69355  4.24690  2.90347  2.73739  3.18146  2.89801  2.37887  2.77519  2.98518  4.58477  3.61503
          0.01908  4.36424  5.08659  0.61958  0.77255  0.52086  0.90143
    530   2.72083  5.16867  2.71227  2.21062  4.49140  3.45423  3.66641  3.95753  1.75272  3.45960  3.69171  2.06893  3.86856  2.77710  2.87621  2.68871  2.91218  3.54833  5.60884  4.21576    568 k - - -
          2.68618  4.42225  2.77519  2.73123  3.46354  2.40513  3.72494  3.29354  2.67741  2.69355  4.24690  2.90347  2.73739  3.18146  2.89801  2.37887  2.77519  2.98518  4.58477  3.61503
          0.01908  4.36424  5.08659  0.61958  0.77255  0.52086  0.90143
    531   2.58218  5.15752  2.49606  1.99863  4.46326  3.44104  3.60327  3.92928  2.44525  3.44622  4.21467  2.08694  3.86776  2.66911  2.95550  2.65560  2.95813  2.66028  5.61166  4.21207    569 e - - -
          2.68618  4.42225  2.77519  2.73123  3.46354  2.40513  3.72494  3.29354  2.67741  2.69355  4.24690  2.90347  2.73739  3.18146  2.89801  2.37887  2.77519  2.98518  4.58477  3.61503
          0.01908  4.36424  5.08659  0.61958  0.77255  0.52086  0.90143
    532   2.65809  4.74584  3.14436  2.60164  4.00604  3.49570  3.75392  3.29218  2.57153  3.03984  3.43483  2.73965  3.90863  2.84164  2.95004  1.60680  2.59905  3.10125  5.31164  4.00454    570 s - - -
          2.68618  4.42225  2.77519  2.73123  3.46354  2.40513  3.72494  3.29354  2.67741  2.69355  4.24690  2.90347  2.73739  3.18146  2.89801  2.37887  2.77519  2.98518  4.58477  3.61503
          0.01908  4.36424  5.08659  0.61958  0.77255  0.52086  0.90143
    533   2.69915  5.21484  3.05167  1.97265  4.57814  3.54985  3.68472  4.01187  1.48743  3.49226  4.27519  3.03196  3.94622  2.79799  2.36263  2.80035  2.80306  3.61953  5.60923  4.27533    571 k - - -
          2.68618  4.42225  2.77519  2.73123  3.46354  2.40513  3.72494  3.29354  2.67741  2.69355  4.24690  2.90347  2.73739  3.18146  2.89801  2.37887  2.77519  2.98518  4.58477  3.61503
          0.01908  4.36424  5.08659  0.61958  0.77255  0.52086  0.90143
    534   2.47036  5.16319  2.77069  1.88604  4.49171  3.28753  3.65756  3.95940  1.70633  3.45718  4.13274  2.92948  3.86246  2.76578  2.75880  2.67799  2.88033  3.54630  5.60258  4.20958    572 k - - -
          2.68618  4.42225  2.77519  2.73123  3.46354  2.40513  3.72494  3.29354  2.67741  2.69355  4.24690  2.90347  2.73739  3.18146  2.89801  2.37887  2.77519  2.98518  4.58477  3.61503
          0.01908  4.36424  5.08659  0.61958  0.77255  0.52086  0.90143
    535   2.90136  5.28834  3.10682  2.51854  4.67944  3.59560  3.69423  4.10449  1.62031  3.55515  4.34384  2.34151  3.98764  1.92764  2.36273  2.86525  3.10876  3.70989  5.64212  4.33079    573 k - - -
          2.68618  4.42225  2.77519  2.73123  3.46354  2.40513  3.72494  3.29354  2.67741  2.69355  4.24690  2.90347  2.73739  3.18146  2.89801  2.37887  2.77519  2.98518  4.58477  3.61503
          0.01908  4.36424  5.08659  0.61958  0.77255  0.52086  0.90143
    536   2.18932  4.87866  3.03801  1.53128  4.13117  3.50127  3.74021  3.18596  2.53336  3.12370  3.69095  3.04922  3.91328  2.85179  2.98213  2.73985  2.93976  3.17261  5.40927  4.07797    574 e - - -
          2.68618  4.42225  2.77519  2.73123  3.46354  2.40513  3.72494  3.29354  2.67741  2.69355  4.24690  2.90347  2.73739  3.18146  2.89801  2.37887  2.77519  2.98518  4.58477  3.61503
          0.01908  4.36424  5.08659  0.61958  0.77255  0.52086  0.90143
    537   2.76560  4.70374  3.33248  1.50037  3.82238  3.66478  3.89340  2.70092  2.74560  2.43555  3.38104  3.26833  4.04511  3.09629  3.16323  2.89552  2.99845  2.56310  5.28757  4.00999    575 e - - -
          2.68618  4.42225  2.77519  2.73123  3.46354  2.40513  3.72494  3.29354  2.67741  2.69355  4.24690  2.90347  2.73739  3.18146  2.89801  2.37887  2.77519  2.98518  4.58477  3.61503
          0.01908  4.36424  5.08659  0.61958  0.77255  0.52086  0.90143
    538   2.89932  5.26619  3.19051  2.42472  4.66054  3.61532  3.68520  4.07741  1.65061  3.52946  4.16190  2.49759  3.99258  2.68510  1.71123  2.86873  3.06772  3.68888  5.61529  4.31671    576 k - - -
          2.68618  4.42225  2.77519  2.73123  3.46354  2.40513  3.72494  3.29354  2.67741  2.69355  4.24690  2.90347  2.73739  3.18146  2.89801  2.37887  2.77519  2.98518  4.58477  3.61503
          0.01908  4.36424  5.08659  0.61958  0.77255  0.52086  0.90143
    539   2.42987  4.22967  3.85186  3.02413  3.34384  3.71511  4.00347  2.54610  3.18969  1.80286  2.23606  3.58732  4.09043  3.45822  3.45528  2.79683  2.66570  2.45278  4.84040  3.63473    577 l - - -
          2.68618  4.42225  2.77519  2.73123  3.46354  2.40513  3.72494  3.29354  2.67741  2.69355  4.24690  2.90347  2.73739  3.18146  2.89801  2.37887  2.77519  2.98518  4.58477  3.61503
          0.01908  4.36424  5.08659  0.61958  0.77255  0.52086  0.90143
    540   2.69110  4.75934  2.88716  2.61084  3.97508  3.53625  3.75274  3.32848  1.86086  2.07045  3.84437  3.10847  3.93110  2.93348  2.98062  2.76427  2.65281  2.83236  5.29183  3.98988    578 k - - -
          2.68618  4.42225  2.77519  2.73123  3.46354  2.40513  3.72494  3.29354  2.67741  2.69355  4.24690  2.90347  2.73739  3.18146  2.89801  2.37887  2.77519  2.98518  4.58477  3.61503
          0.01908  4.36424  5.08659  0.61958  0.77255  0.46443  0.99019
    541   2.56090  5.11305  3.00229  2.43761  4.43476  3.07452  3.54479  3.88697  1.74666  3.39763  3.70472  2.80382  3.87634  2.53665  2.31114  2.68942  2.76894  3.49220  5.55050  4.18085    579 k - - -
          2.68618  4.42225  2.77519  2.73123  3.46354  2.40513  3.72494  3.29354  2.67741  2.69355  4.24690  2.90347  2.73739  3.18146  2.89801  2.37887  2.77519  2.98518  4.58477  3.61503
          0.01863  4.38788  5.11023  0.61958  0.77255  0.48576  0.95510
    542   2.72462  5.11807  2.97138  1.80425  4.42945  3.48769  3.30920  3.67183  2.26063  3.02525  4.17228  2.97230  3.88559  1.96665  2.81823  2.70525  2.95228  3.49290  5.55712  4.18705    580 e - - -
          2.68618  4.42225  2.77519  2.73123  3.46354  2.40513  3.72494  3.29354  2.67741  2.69355  4.24690  2.90347  2.73739  3.18146  2.89801  2.37887  2.77519  2.98518  4.58477  3.61503
          0.01863  4.38788  5.11023  0.61958  0.77255  0.48576  0.95510
    543   2.34485  4.29319  4.27523  3.72692  3.52145  3.93677  4.37313  1.35944  3.62340  2.45819  3.46774  3.44540  4.33768  3.87735  3.83957  3.25574  2.88178  1.70088  5.10460  3.90188    581 i - - -
          2.68618  4.42225  2.77519  2.73123  3.46354  2.40513  3.72494  3.29354  2.67741  2.69355  4.24690  2.90347  2.73739  3.18146  2.89801  2.37887  2.77519  2.98518  4.58477  3.61503
          0.01863  4.38788  5.11023  0.61958  0.77255  0.48576  0.95510
    544   2.79746  5.24031  2.81299  1.46406  4.56394  3.43691  3.71382  4.02741  2.30946  3.52723  4.30229  2.78727  3.91328  2.18660  2.90407  2.75840  3.03226  3.27299  5.67387  4.28324    582 e - - -
          2.68618  4.42225  2.77519  2.73123  3.46354  2.40513  3.72494  3.29354  2.67741  2.69355  4.24690  2.90347  2.73739  3.18146  2.89801  2.37887  2.77519  2.98518  4.58477  3.61503
          0.01863  4.38788  5.11023  0.61958  0.77255  0.48576  0.95510
    545   2.74472  5.15031  3.00733  2.45681  4.48583  3.50355  3.29831  3.93612  1.90709  3.43606  4.20613  2.05827  3.89731  2.77789  2.40460  2.56217  2.57467  3.53884  5.57710  4.21442    583 k - - -
          2.68618  4.42225  2.77519  2.73123  3.46354  2.40513  3.72494  3.29354  2.67741  2.69355  4.24690  2.90347  2.73739  3.18146  2.89801  2.37887  2.77519  2.98518  4.58477  3.61503
          0.01863  4.38788  5.11023  0.61958  0.77255  0.48576  0.95510
    546   3.71423  4.98920  5.34686  4.80885  3.23004  4.99904  5.28660  2.19582  4.59077  0.56233  2.95917  5.06393  5.11119  4.67096  4.65940  4.39824  3.93640  2.51077  5.42555  4.36057    584 L - - -
          2.68618  4.42225  2.77519  2.73123  3.46354  2.40513  3.72494  3.29354  2.67741  2.69355  4.24690  2.90347  2.73739  3.18146  2.89801  2.37887  2.77519  2.98518  4.58477  3.61503
          0.01863  4.38788  5.11023  0.61958  0.77255  0.48576  0.95510
    547   2.72323  5.04309  2.94801  1.41862  4.32614  3.29359  3.69911  3.75887  2.39885  3.31720  3.58474  2.98671  3.89523  2.60226  2.90767  2.72046  2.95610  3.14403  5.51582  4.15534    585 e - - -
          2.68618  4.42225  2.77519  2.73123  3.46354  2.40513  3.72494  3.29354  2.67741  2.69355  4.24690  2.90347  2.73739  3.18146  2.89801  2.37887  2.77519  2.98518  4.58477  3.61503
          0.01863  4.38788  5.11023  0.61958  0.77255  0.48576  0.95510
    548   2.59034  5.12262  2.81685  1.36253  4.42796  3.41278  3.71602  3.87560  2.45952  3.13967  4.20122  2.96425  3.90180  2.84249  2.75721  2.56353  2.99228  3.49583  5.59537  4.21790    586 e - - -
          2.68618  4.42225  2.77519  2.73123  3.46354  2.40513  3.72494  3.29354  2.67741  2.69355  4.24690  2.90347  2.73739  3.18146  2.89801  2.37887  2.77519  2.98518  4.58477  3.61503
          0.01863  4.38788  5.11023  0.61958  0.77255  0.48576  0.95510
    549   2.41079  5.03813  2.94360  1.70831  4.34405  3.47581  3.70913  3.77513  2.31687  3.33548  4.05145  2.98952  3.89548  2.83908  2.89308  2.71930  2.08681  3.40948  5.53183  4.17063    587 e - - -
          2.68618  4.42225  2.77519  2.73123  3.46354  2.40513  3.72494  3.29354  2.67741  2.69355  4.24690  2.90347  2.73739  3.18146  2.89801  2.37887  2.77519  2.98518  4.58477  3.61503
          0.01863  4.38788  5.11023  0.61958  0.77255  0.48576  0.95510
    550   2.82452  5.26149  2.79614  1.71904  4.58282  3.48146  3.72932  4.04488  2.13202  3.16598  4.32776  1.86510  3.92850  2.85034  2.90836  2.78352  3.06010  3.64339  5.69178  4.30278    588 e - - -
          2.68618  4.42225  2.77519  2.73123  3.46354  2.40513  3.72494  3.29354  2.67741  2.69355  4.24690  2.90347  2.73739  3.18146  2.89801  2.37887  2.77519  2.98518  4.58477  3.61503
          0.01863  4.38788  5.11023  0.61958  0.77255  0.48576  0.95510
    551   2.68488  5.11603  2.81003  2.39844  4.43437  3.05591  3.46470  3.89726  2.15132  3.40740  4.16713  2.93970  3.85574  2.33630  2.61855  2.48846  2.09598  3.49294  5.56344  4.17572    589 t - - -
          2.68618  4.42225  2.77519  2.73123  3.46354  2.40513  3.72494  3.29354  2.67741  2.69355  4.24690  2.90347  2.73739  3.18146  2.89801  2.37887  2.77519  2.98518  4.58477  3.61503
          0.01863  4.38788  5.11023  0.61958  0.77255  0.48576  0.95510
    552   2.68067  3.22622  3.26967  2.70421  3.83208  3.56607  3.78445  2.99691  2.50290  2.74248  3.73551  3.17927  3.95374  1.82936  2.96792  2.79308  2.50442  2.94093  5.18759  3.91012    590 q - - -
          2.68618  4.42225  2.77519  2.73123  3.46354  2.40513  3.72494  3.29354  2.67741  2.69355  4.24690  2.90347  2.73739  3.18146  2.89801  2.37887  2.77519  2.98518  4.58477  3.61503
          0.01863  4.38788  5.11023  0.61958  0.77255  0.48576  0.95510
    553   3.30659  4.74994  4.55942  4.02592  3.26395  4.40224  4.65824  2.32546  3.76044  0.74644  3.12462  4.32082  4.67969  3.33385  3.94033  3.74417  3.53487  2.60328  5.20337  4.05173    591 l - - -
          2.68618  4.42225  2.77519  2.73123  3.46354  2.40513  3.72494  3.29354  2.67741  2.69355  4.24690  2.90347  2.73739  3.18146  2.89801  2.37887  2.77519  2.98518  4.58477  3.61503
          0.01863  4.38788  5.11023  0.61958  0.77255  0.48576  0.95510
    554   3.15084  5.38971  3.28968  2.21009  4.81812  3.74741  3.78075  4.19451  2.15046  3.63058  4.47547  3.24192  4.14761  2.65489  1.07710  3.12033  3.33527  3.84705  5.68684  4.46168    592 r - - -
          2.68618  4.42225  2.77519  2.73123  3.46354  2.40513  3.72494  3.29354  2.67741  2.69355  4.24690  2.90347  2.73739  3.18146  2.89801  2.37887  2.77519  2.98518  4.58477  3.61503
          0.01863  4.38788  5.11023  0.61958  0.77255  0.48576  0.95510
    555   2.79200  5.26432  2.26370  2.00095  4.57717  3.44068  3.72975  4.05342  2.53597  3.18345  4.33106  1.76796  3.90104  2.84991  3.04439  2.70444  2.65238  3.64013  5.71692  4.29906    593 n - - -
          2.68618  4.42225  2.77519  2.73123  3.46354  2.40513  3.72494  3.29354  2.67741  2.69355  4.24690  2.90347  2.73739  3.18146  2.89801  2.37887  2.77519  2.98518  4.58477  3.61503
          0.01863  4.38788  5.11023  0.61958  0.77255  0.48576  0.95510
    556   2.99426  5.42420  2.59134  1.03477  4.75594  3.47243  3.86301  4.21802  2.66813  3.73065  4.55826  2.95967  4.01034  2.52879  3.12742  2.93213  2.93187  3.82275  5.89299  4.48122    594 e - - -
          2.68618  4.42225  2.77519  2.73123  3.46354  2.40513  3.72494  3.29354  2.67741  2.69355  4.24690  2.90347  2.73739  3.18146  2.89801  2.37887  2.77519  2.98518  4.58477  3.61503
          0.01863  4.38788  5.11023  0.61958  0.77255  0.48576  0.95510
    557   3.47677  4.73860  5.30836  4.75323  3.38418  4.85553  5.24627  1.79469  4.63029  0.89660  3.05659  4.95056  5.02126  4.69632  4.70315  4.22518  3.70474  1.70544  5.48387  4.42858    595 l - - -
          2.68618  4.42225  2.77519  2.73123  3.46354  2.40513  3.72494  3.29354  2.67741  2.69355  4.24690  2.90347  2.73739  3.18146  2.89801  2.37887  2.77519  2.98518  4.58477  3.61503
          0.01863  4.38788  5.11023  0.61958  0.77255  0.48576  0.95510
    558   2.77972  5.28491  2.29572  1.56448  4.60815  3.43732  3.71283  4.09388  2.38738  3.58175  4.34261  2.56558  3.89026  2.80285  3.01600  2.55866  2.54756  3.58840  5.72549  4.30108    596 e - - -
          2.68618  4.42225  2.77519  2.73123  3.46354  2.40513  3.72494  3.29354  2.67741  2.69355  4.24690  2.90347  2.73739  3.18146  2.89801  2.37887  2.77519  2.98518  4.58477  3.61503
          0.01863  4.38788  5.11023  0.61958  0.77255  0.48576  0.95510
    559   2.45808  4.50710  3.36775  2.80738  3.67797  3.58201  3.83437  2.85365  2.60860  2.74064  3.61577  3.25576  3.97326  3.09791  3.16701  1.92485  2.43305  2.65387  5.08286  2.87794    597 s - - -
          2.68618  4.42225  2.77519  2.73123  3.46354  2.40513  3.72494  3.29354  2.67741  2.69355  4.24690  2.90347  2.73739  3.18146  2.89801  2.37887  2.77519  2.98518  4.58477  3.61503
          0.01863  4.38788  5.11023  0.61958  0.77255  0.48576  0.95510
    560   3.37208  4.62028  5.28712  4.76251  3.62690  4.82464  5.32907  1.54234  4.65678  1.45240  3.40538  4.93462  5.04391  4.81585  4.77369  4.20802  3.61635  1.12120  5.65972  4.52275    598 v - - -
          2.68618  4.42225  2.77519  2.73123  3.46354  2.40513  3.72494  3.29354  2.67741  2.69355  4.24690  2.90347  2.73739  3.18146  2.89801  2.37887  2.77519  2.98518  4.58477  3.61503
          0.01863  4.38788  5.11023  0.61958  0.77255  0.48576  0.95510
    561   2.76232  4.10000  3.09998  2.52475  4.42899  3.23416  3.68728  3.85963  1.67583  3.38115  4.16878  2.75003  3.92385  2.80731  1.94671  2.59955  2.98715  3.48523  5.53672  4.20227    599 k - - -
          2.68618  4.42225  2.77519  2.73123  3.46354  2.40513  3.72494  3.29354  2.67741  2.69355  4.24690  2.90347  2.73739  3.18146  2.89801  2.37887  2.77519  2.98518  4.58477  3.61503
          0.01863  4.38788  5.11023  0.61958  0.77255  0.48576  0.95510
    562   2.26396  5.13646  2.87083  1.69160  4.45002  3.46234  3.69285  3.90653  2.22109  3.42996  4.20449  2.82020  3.88488  2.73938  2.92181  2.70932  2.38622  3.51338  5.59804  4.21297    600 e - - -
          2.68618  4.42225  2.77519  2.73123  3.46354  2.40513  3.72494  3.29354  2.67741  2.69355  4.24690  2.90347  2.73739  3.18146  2.89801  2.37887  2.77519  2.98518  4.58477  3.61503
          0.01863  4.38788  5.11023  0.61958  0.77255  0.48576  0.95510
    563   2.74583  5.21143  2.94543  1.80190  4.56084  3.48652  3.66098  4.02687  1.89578  3.50273  4.25909  2.64129  3.88705  2.55255  2.44712  2.60173  2.84240  3.60617  5.62590  4.24413    601 e - - -
          2.68618  4.42225  2.77519  2.73123  3.46354  2.40513  3.72494  3.29354  2.67741  2.69355  4.24690  2.90347  2.73739  3.18146  2.89801  2.37887  2.77519  2.98518  4.58477  3.61503
          0.01863  4.38788  5.11023  0.61958  0.77255  0.48576  0.95510
    564   3.44833  4.72158  5.30667  4.72971  3.04012  4.77612  5.11369  1.43234  4.59516  1.07479  2.50553  4.89113  4.94198  4.60927  4.62282  4.13173  3.66774  2.14632  5.33586  4.29521    602 l - - -
          2.68618  4.42225  2.77519  2.73123  3.46354  2.40513  3.72494  3.29354  2.67741  2.69355  4.24690  2.90347  2.73739  3.18146  2.89801  2.37887  2.77519  2.98518  4.58477  3.61503
          0.01863  4.38788  5.11023  0.61958  0.77255  0.48576  0.95510
    565   2.51084  5.07283  2.97940  2.17413  4.37755  3.47380  3.65946  3.82706  1.76198  2.99330  4.12846  2.96297  3.86724  2.40778  2.85145  2.54886  2.75897  3.28476  5.52753  4.15500    603 k - - -
          2.68618  4.42225  2.77519  2.73123  3.46354  2.40513  3.72494  3.29354  2.67741  2.69355  4.24690  2.90347  2.73739  3.18146  2.89801  2.37887  2.77519  2.98518  4.58477  3.61503
          0.01863  4.38788  5.11023  0.61958  0.77255  0.48576  0.95510
    566   2.75215  5.24127  2.63978  2.09386  4.56962  2.38426  3.68919  4.04899  2.18896  3.53703  4.29478  2.91616  3.88042  2.00909  2.90521  2.54450  2.98876  3.62459  5.67783  4.26658    604 q - - -
          2.68618  4.42225  2.77519  2.73123  3.46354  2.40513  3.72494  3.29354  2.67741  2.69355  4.24690  2.90347  2.73739  3.18146  2.89801  2.37887  2.77519  2.98518  4.58477  3.61503
          0.04120  4.38788  3.57769  0.61958  0.77255  0.48576  0.95510
    567   2.79261  5.14609  3.05138  2.51062  4.49048  3.53364  3.68694  3.92275  1.47269  3.42970  4.21693  2.69404  3.93161  2.27548  2.69015  2.77571  2.70443  3.28731  5.57080  4.23395    605 k - - -
          2.68618  4.42225  2.77519  2.73123  3.46354  2.40513  3.72494  3.29354  2.67741  2.69355  4.24690  2.90347  2.73739  3.18146  2.89801  2.37887  2.77519  2.98518  4.58477  3.61503
          0.01906  4.36573  5.08808  0.61958  0.77255  0.51871  0.90459
    568   2.58775  2.55734  2.96043  2.68597  4.02109  2.15460  3.82305  3.41938  2.66447  3.06303  3.89962  3.15106  3.91031  3.01317  2.46073  2.66436  2.68933  3.10003  5.34098  4.04660    606 g - - -
          2.68618  4.42225  2.77519  2.73123  3.46354  2.40513  3.72494  3.29354  2.67741  2.69355  4.24690  2.90347  2.73739  3.18146  2.89801  2.37887  2.77519  2.98518  4.58477  3.61503
          0.01906  4.36573  5.08808  0.61958  0.77255  0.51871  0.90459
    569   2.75568  5.22835  1.93455  1.97312  4.54469  3.43572  3.69879  4.01880  2.48555  3.52187  4.28782  2.90730  3.87960  2.13525  2.98697  2.71354  2.77476  3.09355  5.67605  4.26315    607 d - - -
          2.68618  4.42225  2.77519  2.73123  3.46354  2.40513  3.72494  3.29354  2.67741  2.69355  4.24690  2.90347  2.73739  3.18146  2.89801  2.37887  2.77519  2.98518  4.58477  3.61503
          0.01906  4.36573  5.08808  0.61958  0.77255  0.51871  0.90459
    570   2.96899  5.53767  2.13771  1.19336  4.84562  3.42516  3.82629  4.35147  2.50751  3.82323  4.61775  2.87825  3.96555  2.39416  3.23471  2.87943  3.22765  3.91404  5.96311  4.49747    608 e - - -
          2.68618  4.42225  2.77519  2.73123  3.46354  2.40513  3.72494  3.29354  2.67741  2.69355  4.24690  2.90347  2.73739  3.18146  2.89801  2.37887  2.77519  2.98518  4.58477  3.61503
          0.05624  4.36573  3.17058  0.61958  0.77255  0.51871  0.90459
    571   2.59554  4.26121  4.14989  3.59929  3.49732  3.81862  4.28070  1.95235  3.50334  2.46047  3.45075  3.83721  4.24261  3.76129  3.73750  2.86273  2.10142  1.50054  5.05734  3.85392    609 v - - -
          2.68618  4.42225  2.77519  2.73123  3.46354  2.40513  3.72494  3.29354  2.67741  2.69355  4.24690  2.90347  2.73739  3.18146  2.89801  2.37887  2.77519  2.98518  4.58477  3.61503
          0.01977  4.32926  5.05161  0.61958  0.77255  0.56922  0.83463
    572   2.80701  5.27996  2.49201  1.92136  4.62520  3.46768  3.69204  4.09276  1.52123  3.56643  4.33691  2.93515  3.90558  2.80552  2.58142  2.75876  3.03838  3.67414  5.68918  4.30076    610 k - - -
          2.68618  4.42225  2.77519  2.73123  3.46354  2.40513  3.72494  3.29354  2.67741  2.69355  4.24690  2.90347  2.73739  3.18146  2.89801  2.37887  2.77519  2.98518  4.58477  3.61503
          0.01977  4.32926  5.05161  0.61958  0.77255  0.51622  0.90826
    573   2.65130  2.65926  3.19948  2.51993  3.74515  3.52768  3.76087  3.23582  2.50499  2.89496  3.74604  2.67812  3.92126  2.96655  3.05509  2.39673  2.26876  2.96062  5.19837  3.76662    611 t - - -
          2.68618  4.42225  2.77519  2.73123  3.46354  2.40513  3.72494  3.29354  2.67741  2.69355  4.24690  2.90347  2.73739  3.18146  2.89801  2.37887  2.77519  2.98518  4.58477  3.61503
          0.01932  4.35223  5.07457  0.61958  0.77255  0.53793  0.87697
    574   2.72811  4.44183  3.60242  3.03070  3.19950  3.70797  3.94893  2.80948  1.84955  1.93438  3.00101  3.43810  4.07763  3.22526  3.27896  2.95745  2.95793  2.39494  5.01031  3.78311    612 k - - -
          2.68618  4.42225  2.77519  2.73123  3.46354  2.40513  3.72494  3.29354  2.67741  2.69355  4.24690  2.90347  2.73739  3.18146  2.89801  2.37887  2.77519  2.98518  4.58477  3.61503
          0.01932  4.35223  5.07457  0.61958  0.77255  0.53793  0.87697
    575   3.04303  4.84960  3.58435  3.11999  3.64063  3.85359  4.07656  3.04796  2.81655  1.40546  3.62392  3.54496  4.26133  1.67128  3.09900  3.20527  3.28268  2.98590  5.24800  3.96011    613 l - - -
          2.68618  4.42225  2.77519  2.73123  3.46354  2.40513  3.72494  3.29354  2.67741  2.69355  4.24690  2.90347  2.73739  3.18146  2.89801  2.37887  2.77519  2.98518  4.58477  3.61503
          0.01932  4.35223  5.07457  0.61958  0.77255  0.53793  0.87697
    576   2.87599  5.39256  1.60943  2.09665  4.71999  3.44302  3.75519  4.20555  1.78291  3.68061  4.45978  2.90371  3.93089  2.87830  2.83389  2.80958  3.12043  3.77808  5.81297  4.38811    614 d - - -
          2.68618  4.42225  2.77519  2.73123  3.46354  2.40513  3.72494  3.29354  2.67741  2.69355  4.24690  2.90347  2.73739  3.18146  2.89801  2.37887  2.77519  2.98518  4.58477  3.61503
          0.01932  4.35223  5.07457  0.61958  0.77255  0.53793  0.87697
    577   2.94535  5.34424  2.96204  2.23144  4.72774  3.57469  3.72570  4.15813  1.30705  3.60977  4.40787  2.79190  4.00055  2.22991  2.61333  2.89899  3.15923  3.76339  5.69973  4.37678    615 k - - -
          2.68618  4.42225  2.77519  2.73123  3.46354  2.40513  3.72494  3.29354  2.67741  2.69355  4.24690  2.90347  2.73739  3.18146  2.89801  2.37887  2.77519  2.98518  4.58477  3.61503
          0.01932  4.35223  5.07457  0.61958  0.77255  0.53793  0.87697
    578   2.51298  4.43857  3.42560  2.86148  3.29365  3.59537  3.84568  2.72964  2.82020  2.22805  3.54307  3.10914  3.98054  3.13756  2.87770  1.97263  2.62690  2.71924  5.01590  3.76834    616 s - - -
          2.68618  4.42225  2.77519  2.73123  3.46354  2.40513  3.72494  3.29354  2.67741  2.69355  4.24690  2.90347  2.73739  3.18146  2.89801  2.37887  2.77519  2.98518  4.58477  3.61503
          0.01932  4.35223  5.07457  0.61958  0.77255  0.53793  0.87697
    579   2.83708  5.31076  2.51531  1.26272  4.63140  3.44683  3.73907  4.10434  2.32742  3.59928  4.37992  2.91571  3.91871  2.86244  2.76408  2.78427  2.87745  3.69186  5.74605  4.33558    617 e - - -
          2.68618  4.42225  2.77519  2.73123  3.46354  2.40513  3.72494  3.29354  2.67741  2.69355  4.24690  2.90347  2.73739  3.18146  2.89801  2.37887  2.77519  2.98518  4.58477  3.61503
          0.01932  4.35223  5.07457  0.61958  0.77255  0.53793  0.87697
    580   3.09281  5.65415  2.21714  0.92159  4.95096  3.42273  3.90931  4.45756  2.57945  3.94486  4.78019  2.88099  4.01736  3.06541  3.38916  2.98472  3.36819  4.03163  6.09244  4.61082    618 e - - -
          2.68618  4.42225  2.77519  2.73123  3.46354  2.40513  3.72494  3.29354  2.67741  2.69355  4.24690  2.90347  2.73739  3.18146  2.89801  2.37887  2.77519  2.98518  4.58477  3.61503
          0.01932  4.35223  5.07457  0.61958  0.77255  0.53793  0.87697
    581   2.65559  4.00910  3.14383  2.58428  3.94592  3.51337  3.72870  2.91749  2.35619  2.98149  3.59454  1.96796  3.90359  2.90918  2.85236  2.45082  2.76775  3.05021  5.26190  3.95643    619 n - - -
          2.68618  4.42225  2.77519  2.73123  3.46354  2.40513  3.72494  3.29354  2.67741  2.69355  4.24690  2.90347  2.73739  3.18146  2.89801  2.37887  2.77519  2.98518  4.58477  3.61503
          0.24779  4.35223  1.57698  0.61958  0.77255  0.53793  0.87697
    582   2.24703  3.00844  3.62439  3.05373  3.33234  2.99899  3.55096  2.69049  2.98752  2.41721  3.32028  3.40702  3.97193  3.27048  3.29473  2.68164  2.72243  2.44843  3.93850  3.07612    620 a - - -
          2.68618  4.42225  2.77519  2.73123  3.46354  2.40513  3.72494  3.29354  2.67741  2.69355  4.24690  2.90347  2.73739  3.18146  2.89801  2.37887  2.77519  2.98518  4.58477  3.61503
          0.02422  4.12865  4.85100  0.61958  0.77255  0.78522  0.60884
    583   2.78961  5.19183  2.88158  1.79141  4.55301  3.46377  3.62243  3.99110  1.81171  3.46282  4.25080  2.76317  3.87978  2.55161  2.36900  2.75149  3.00787  3.59632  5.57386  4.23484    621 e - - -
          2.68618  4.42225  2.77519  2.73123  3.46354  2.40513  3.72494  3.29354  2.67741  2.69355  4.24690  2.90347  2.73739  3.18146  2.89801  2.37887  2.77519  2.98518  4.58477  3.61503
          0.02422  4.12865  4.85100  0.61958  0.77255  0.78522  0.60884
    584   2.64556  5.05165  2.54285  2.31642  4.35829  3.09131  2.90008  3.81830  2.39289  3.34554  4.11945  2.66477  3.80027  2.48789  2.88200  2.17586  2.65902  3.42528  5.51890  4.12797    622 s - - -
          2.68618  4.42225  2.77519  2.73123  3.46354  2.40513  3.72494  3.29354  2.67741  2.69355  4.24690  2.90347  2.73739  3.18146  2.89801  2.37887  2.77519  2.98518  4.58477  3.61503
          0.02422  4.12865  4.85100  0.61958  0.77255  0.78522  0.60884
    585   2.49158  4.20962  3.98538  3.42987  3.35132  3.74972  4.13031  1.94959  3.31977  1.64701  3.30415  3.70214  4.14632  3.59364  3.56229  2.79773  2.70866  2.17640  4.92054  3.72061    623 l - - -
          2.68618  4.42225  2.77519  2.73123  3.46354  2.40513  3.72494  3.29354  2.67741  2.69355  4.24690  2.90347  2.73739  3.18146  2.89801  2.37887  2.77519  2.98518  4.58477  3.61503
          0.02422  4.12865  4.85100  0.61958  0.77255  0.78522  0.60884
    586   2.80063  5.20523  2.74101  1.88171  4.53260  3.42835  3.22820  3.98491  2.17589  3.47553  4.27225  2.90317  3.87653  1.84734  2.70892  2.75816  3.02895  3.59558  5.60550  4.24381    624 q - - -
          2.68618  4.42225  2.77519  2.73123  3.46354  2.40513  3.72494  3.29354  2.67741  2.69355  4.24690  2.90347  2.73739  3.18146  2.89801  2.37887  2.77519  2.98518  4.58477  3.61503
          0.02422  4.12865  4.85100  0.61958  0.77255  0.78522  0.60884
    587   2.60178  3.83028  2.98522  2.11605  4.05625  3.42103  3.63758  3.47075  2.24876  3.07383  3.88682  2.49567  3.81948  2.78770  2.88631  2.50814  2.70506  2.81611  5.31501  3.98091    625 e - - -
          2.68618  4.42225  2.77519  2.73123  3.46354  2.40513  3.72494  3.29354  2.67741  2.69355  4.24690  2.90347  2.73739  3.18146  2.89801  2.37887  2.77519  2.98518  4.58477  3.61503
          0.02422  4.12865  4.85100  0.61958  0.77255  0.78522  0.60884
    588   2.86023  5.33261  2.38233  1.43818  4.65086  3.36254  3.71247  4.12155  1.90440  3.61685  4.42393  2.83072  3.87924  2.84978  2.96173  2.79147  3.10998  3.71572  5.75918  4.34533    626 e - - -
          2.68618  4.42225  2.77519  2.73123  3.46354  2.40513  3.72494  3.29354  2.67741  2.69355  4.24690  2.90347  2.73739  3.18146  2.89801  2.37887  2.77519  2.98518  4.58477  3.61503
          0.02422  4.12865  4.85100  0.61958  0.77255  0.78522  0.60884
    589   2.72651  4.37006  4.69020  4.13437  3.07760  4.30535  4.69998  1.28615  4.02424  1.76171  3.23609  4.33848  4.59882  4.21955  4.18552  3.63844  3.26516  1.70192  5.21538  4.04689    627 i - - -
          2.68618  4.42225  2.77519  2.73123  3.46354  2.40513  3.72494  3.29354  2.67741  2.69355  4.24690  2.90347  2.73739  3.18146  2.89801  2.37887  2.77519  2.98518  4.58477  3.61503
          0.02422  4.12865  4.85100  0.61958  0.77255  0.78522  0.60884
    590   2.26099  4.31715  3.48169  2.92388  3.51511  3.52193  3.86215  2.77412  2.87037  2.23823  3.15314  3.31628  3.94080  3.18156  3.22404  2.28576  2.30522  2.52923  4.96455  3.72939    628 l - - -
          2.68618  4.42225  2.77519  2.73123  3.46354  2.40513  3.72494  3.29354  2.67741  2.69355  4.24690  2.90347  2.73739  3.18146  2.89801  2.37887  2.77519  2.98518  4.58477  3.61503
          0.02422  4.12865  4.85100  0.61958  0.77255  0.78522  0.60884
    591   2.50830  4.95275  2.96589  2.05248  4.24139  3.42946  3.60385  3.67316  1.98205  3.22346  3.55395  2.93066  3.81924  2.60805  2.52604  2.63875  2.86490  3.05937  5.41195  4.06294    629 k - - -
          2.68618  4.42225  2.77519  2.73123  3.46354  2.40513  3.72494  3.29354  2.67741  2.69355  4.24690  2.90347  2.73739  3.18146  2.89801  2.37887  2.77519  2.98518  4.58477  3.61503
          0.02422  4.12865  4.85100  0.61958  0.77255  0.78522  0.60884
    592   3.22626  5.18255  3.41811  3.00133  4.62835  3.67879  3.92922  4.07600  0.73388  3.58880  4.54383  3.41155  4.16711  3.11147  2.51649  3.25585  3.46402  3.77206  5.58283  4.43648    630 k - - -
          2.68618  4.42225  2.77519  2.73123  3.46354  2.40513  3.72494  3.29354  2.67741  2.69355  4.24690  2.90347  2.73739  3.18146  2.89801  2.37887  2.77519  2.98518  4.58477  3.61503
          0.02422  4.12865  4.85100  0.61958  0.77255  0.78522  0.60884
    593   3.02685  5.58447  1.86631  1.07271  4.87782  3.29671  3.84395  4.39790  2.85664  3.90126  4.75876  2.76544  3.91938  3.01177  3.44504  2.91051  3.31643  3.97237  6.04455  4.54875    631 e - - -
          2.68618  4.42225  2.77519  2.73123  3.46354  2.40513  3.72494  3.29354  2.67741  2.69355  4.24690  2.90347  2.73739  3.18146  2.89801  2.37887  2.77519  2.98518  4.58477  3.61503
          0.02422  4.12865  4.85100  0.61958  0.77255  0.78522  0.60884
    594   3.13544  5.22708  3.47228  2.87135  4.68615  3.71259  3.70507  4.05281  0.96671  3.49789  4.38296  3.27249  4.10721  2.84630  2.02651  3.13321  3.31335  3.73481  5.52929  4.36186    632 k - - -
          2.68618  4.42225  2.77519  2.73123  3.46354  2.40513  3.72494  3.29354  2.67741  2.69355  4.24690  2.90347  2.73739  3.18146  2.89801  2.37887  2.77519  2.98518  4.58477  3.61503
          0.02422  4.12865  4.85100  0.61958  0.77255  0.78522  0.60884
    595   2.90150  5.03832  3.19395  2.67690  4.28406  3.57999  3.69223  3.74909  2.17000  3.05896  4.14576  3.13513  3.99330  1.42390  2.22253  2.91964  3.11640  3.44720  5.41135  4.12806    633 q - - -
          2.68618  4.42225  2.77519  2.73123  3.46354  2.40513  3.72494  3.29354  2.67741  2.69355  4.24690  2.90347  2.73739  3.18146  2.89801  2.37887  2.77519  2.98518  4.58477  3.61503
          0.02422  4.12865  4.85100  0.61958  0.77255  0.78522  0.60884
    596   2.73597  4.39775  4.65910  4.09368  3.30148  4.28905  4.65625  1.40674  3.97139  1.59284  2.52430  4.30997  4.57221  4.15677  4.12748  3.61585  3.27354  1.92759  5.16094  4.02515    634 i - - -
          2.68618  4.42225  2.77519  2.73123  3.46354  2.40513  3.72494  3.29354  2.67741  2.69355  4.24690  2.90347  2.73739  3.18146  2.89801  2.37887  2.77519  2.98518  4.58477  3.61503
          0.02422  4.12865  4.85100  0.61958  0.77255  0.78522  0.60884
    597   2.90673  5.13761  2.98923  2.36762  4.53516  3.52645  3.68958  3.90138  1.22681  3.42600  4.26955  3.05326  3.96713  2.82899  2.47838  2.89571  2.81600  3.55707  5.55531  4.28277    635 k - - -
          2.68618  4.42225  2.77519  2.73123  3.46354  2.40513  3.72494  3.29354  2.67741  2.69355  4.24690  2.90347  2.73739  3.18146  2.89801  2.37887  2.77519  2.98518  4.58477  3.61503
          0.02422  4.12865  4.85100  0.61958  0.77255  0.78522  0.60884
    598   1.79381  4.35625  3.42184  2.88220  3.58171  3.49721  3.85703  2.39744  2.83070  2.63081  3.26707  2.84347  3.93058  3.15537  3.19266  2.66314  2.83522  2.61298  5.01776  3.77341    636 a - - -
          2.68618  4.42225  2.77519  2.73123  3.46354  2.40513  3.72494  3.29354  2.67741  2.69355  4.24690  2.90347  2.73739  3.18146  2.89801  2.37887  2.77519  2.98518  4.58477  3.61503
          0.02422  4.12865  4.85100  0.61958  0.77255  0.78522  0.60884
    599   2.86894  4.35770  4.15685  3.58867  3.26171  3.97610  4.27706  2.31569  3.44009  1.48734  2.96627  3.88309  4.31010  3.24156  3.66908  3.27405  3.10301  1.62142  4.98597  3.81171    637 l - - -
          2.68618  4.42225  2.77519  2.73123  3.46354  2.40513  3.72494  3.29354  2.67741  2.69355  4.24690  2.90347  2.73739  3.18146  2.89801  2.37887  2.77519  2.98518  4.58477  3.61503
          0.02422  4.12865  4.85100  0.61958  0.77255  0.78522  0.60884
    600   3.02916  5.52651  2.06748  0.99221  4.83079  3.31063  3.85898  4.33945  2.85471  3.86379  4.73071  2.79566  3.93095  3.03123  3.41891  2.92470  3.32024  3.92884  6.00194  4.53312    638 e - - -
          2.68618  4.42225  2.77519  2.73123  3.46354  2.40513  3.72494  3.29354  2.67741  2.69355  4.24690  2.90347  2.73739  3.18146  2.89801  2.37887  2.77519  2.98518  4.58477  3.61503
          0.02422  4.12865  4.85100  0.61958  0.77255  0.78522  0.60884
    601   2.28870  4.66702  3.05860  2.54310  3.94544  3.18219  3.70316  3.33758  2.41704  2.61414  3.81701  2.44276  3.84366  2.88493  2.95936  2.66627  2.30268  3.03230  5.25516  3.95093    639 a - - -
          2.68618  4.42225  2.77519  2.73123  3.46354  2.40513  3.72494  3.29354  2.67741  2.69355  4.24690  2.90347  2.73739  3.18146  2.89801  2.37887  2.77519  2.98518  4.58477  3.61503
          0.02422  4.12865  4.85100  0.61958  0.77255  0.78522  0.60884
    602   3.00242  5.16977  3.06402  2.67375  4.59437  3.55699  3.73799  4.02946  1.05323  3.52436  4.39118  2.75216  4.02513  2.88924  2.41861  2.99610  3.23211  3.67891  5.57603  4.32276    640 k - - -
          2.68618  4.42225  2.77519  2.73123  3.46354  2.40513  3.72494  3.29354  2.67741  2.69355  4.24690  2.90347  2.73739  3.18146  2.89801  2.37887  2.77519  2.98518  4.58477  3.61503
          0.02422  4.12865  4.85100  0.61958  0.77255  0.39289  1.12426
    603   2.81269  2.25167  4.34902  3.76417  3.25580  3.92220  4.26395  2.47479  3.57505  1.34349  2.93892  3.94921  4.28751  3.81975  3.43789  3.23210  3.05430  2.35962  4.88899  3.71026    641 l - - -
          2.68618  4.42225  2.77519  2.73123  3.46354  2.40513  3.72494  3.29354  2.67741  2.69355  4.24690  2.90347  2.73739  3.18146  2.89801  2.37887  2.77519  2.98518  4.58477  3.61503
          0.01932  4.35223  5.07457  0.61958  0.77255  0.53793  0.87697
    604   2.63986  3.39878  3.16377  2.61739  3.59345  3.28109  3.75994  3.34595  2.60480  2.98954  3.82840  1.92250  3.90438  2.67940  3.04378  2.51799  2.58096  3.04846  5.27307  3.97154    642 n - - -
          2.68618  4.42225  2.77519  2.73123  3.46354  2.40513  3.72494  3.29354  2.67741  2.69355  4.24690  2.90347  2.73739  3.18146  2.89801  2.37887  2.77519  2.98518  4.58477  3.61503
          0.01932  4.35223  5.07457  0.61958  0.77255  0.53793  0.87697
    605   2.87628  5.31551  2.34615  2.35685  4.65562  3.42549  3.80148  4.13013  2.35836  3.64590  4.44388  1.35725  3.94106  2.93922  3.14311  2.72330  2.85939  3.72104  5.81114  4.39094    643 n - - -
          2.68618  4.42225  2.77519  2.73123  3.46354  2.40513  3.72494  3.29354  2.67741  2.69355  4.24690  2.90347  2.73739  3.18146  2.89801  2.37887  2.77519  2.98518  4.58477  3.61503
          0.01932  4.35223  5.07457  0.61958  0.77255  0.53793  0.87697
    606   3.61454  4.88774  5.31841  4.74354  3.20357  4.92709  5.22162  2.21536  4.60242  0.68835  2.34352  4.99147  5.02872  4.60921  4.65547  4.29155  3.82560  2.34623  5.37809  4.38373    644 L - - -
          2.68618  4.42225  2.77519  2.73123  3.46354  2.40513  3.72494  3.29354  2.67741  2.69355  4.24690  2.90347  2.73739  3.18146  2.89801  2.37887  2.77519  2.98518  4.58477  3.61503
          0.01932  4.35223  5.07457  0.61958  0.77255  0.53793  0.87697
    607   3.20602  5.38210  3.62083  2.92315  4.88003  3.83046  3.74731  4.21188  1.47584  3.61890  4.46977  3.01948  4.18483  2.87122  1.19841  3.18484  3.21056  3.87389  5.64031  4.47310    645 r - - -
          2.68618  4.42225  2.77519  2.73123  3.46354  2.40513  3.72494  3.29354  2.67741  2.69355  4.24690  2.90347  2.73739  3.18146  2.89801  2.37887  2.77519  2.98518  4.58477  3.61503
          0.01932  4.35223  5.07457  0.61958  0.77255  0.53793  0.87697
    608   2.85916  5.02863  3.24774  2.68093  4.35906  3.60867  3.74592  3.36286  1.23977  3.29491  4.13787  3.15789  4.00772  2.78043  2.61193  2.88479  2.47798  3.40073  5.48986  4.21206    646 k - - -
          2.68618  4.42225  2.77519  2.73123  3.46354  2.40513  3.72494  3.29354  2.67741  2.69355  4.24690  2.90347  2.73739  3.18146  2.89801  2.37887  2.77519  2.98518  4.58477  3.61503
          0.01932  4.35223  5.07457  0.61958  0.77255  0.53793  0.87697
    609   2.98450  5.26238  3.17130  2.66441  4.66651  3.63972  3.74379  4.06374  1.60182  3.53786  4.36304  3.14751  4.04955  1.50386  2.50074  2.96442  2.89028  3.70176  5.63655  4.36428    647 q - - -
          2.68618  4.42225  2.77519  2.73123  3.46354  2.40513  3.72494  3.29354  2.67741  2.69355  4.24690  2.90347  2.73739  3.18146  2.89801  2.37887  2.77519  2.98518  4.58477  3.61503
          0.01932  4.35223  5.07457  0.61958  0.77255  0.53793  0.87697
    610   2.89156  4.26338  4.66357  4.07604  2.40969  4.07730  4.36012  2.11723  3.91262  1.73309  3.17562  4.16320  4.40463  4.05453  3.98625  3.39148  3.12241  1.48592  4.82715  2.99789    648 v - - -
          2.68618  4.42225  2.77519  2.73123  3.46354  2.40513  3.72494  3.29354  2.67741  2.69355  4.24690  2.90347  2.73739  3.18146  2.89801  2.37887  2.77519  2.98518  4.58477  3.61503
          0.01932  4.35223  5.07457  0.61958  0.77255  0.53793  0.87697
    611   3.16937  5.59020  2.48792  0.80420  4.88506  3.47928  3.97969  4.40933  2.84954  3.90927  4.80088  2.98097  4.08419  2.87389  3.31090  3.08105  3.45353  4.02184  6.04007  4.61273    649 e - - -
          2.68618  4.42225  2.77519  2.73123  3.46354  2.40513  3.72494  3.29354  2.67741  2.69355  4.24690  2.90347  2.73739  3.18146  2.89801  2.37887  2.77519  2.98518  4.58477  3.61503
          0.01932  4.35223  5.07457  0.61958  0.77255  0.53793  0.87697
    612   2.69468  4.90137  2.78342  2.49222  4.16882  3.47101  3.73008  2.86745  2.47452  3.18788  4.00488  1.73999  3.89580  2.88380  3.00376  2.60082  2.60553  3.24991  5.42950  4.08902    650 n - - -
          2.68618  4.42225  2.77519  2.73123  3.46354  2.40513  3.72494  3.29354  2.67741  2.69355  4.24690  2.90347  2.73739  3.18146  2.89801  2.37887  2.77519  2.98518  4.58477  3.61503
          0.01932  4.35223  5.07457  0.61958  0.77255  0.53793  0.87697
    613   3.49762  5.41659  3.70209  3.26514  4.91829  3.90052  4.13467  4.38779  0.52789  3.85839  4.81870  3.65767  4.38702  3.31644  2.65769  3.52300  3.72626  4.07772  5.78995  4.68855    651 K - - -
          2.68618  4.42225  2.77519  2.73123  3.46354  2.40513  3.72494  3.29354  2.67741  2.69355  4.24690  2.90347  2.73739  3.18146  2.89801  2.37887  2.77519  2.98518  4.58477  3.61503
          0.01932  4.35223  5.07457  0.61958  0.77255  0.53793  0.87697
    614   2.49586  3.99990  3.47382  2.91360  2.64418  3.41789  3.87777  2.95158  2.87419  2.52407  3.54332  2.74591  3.98217  3.18336  3.24325  2.25027  2.23453  2.71252  5.01696  3.77476    652 t - - -
          2.68618  4.42225  2.77519  2.73123  3.46354  2.40513  3.72494  3.29354  2.67741  2.69355  4.24690  2.90347  2.73739  3.18146  2.89801  2.37887  2.77519  2.98518  4.58477  3.61503
          0.01932  4.35223  5.07457  0.61958  0.77255  0.53793  0.87697
    615   3.29016  5.41105  3.43640  2.94291  4.86149  3.81163  3.83970  4.25745  0.77900  3.67770  4.57296  3.36045  4.23231  2.73916  2.33624  3.27177  3.47324  3.93348  5.69578  4.51311    653 k - - -
          2.68618  4.42225  2.77519  2.73123  3.46354  2.40513  3.72494  3.29354  2.67741  2.69355  4.24690  2.90347  2.73739  3.18146  2.89801  2.37887  2.77519  2.98518  4.58477  3.61503
          0.01932  4.35223  5.07457  0.61958  0.77255  0.53793  0.87697
    616   2.02269  3.00270  3.75710  2.96807  3.08602  3.67794  3.64822  2.71088  3.11029  2.44255  3.34950  3.38846  4.05334  3.38305  3.22202  2.94104  2.87446  2.15843  4.83652  2.89049    654 a - - -
          2.68618  4.42225  2.77519  2.73123  3.46354  2.40513  3.72494  3.29354  2.67741  2.69355  4.24690  2.90347  2.73739  3.18146  2.89801  2.37887  2.77519  2.98518  4.58477  3.61503
          0.01932  4.35223  5.07457  0.61958  0.77255  0.53793  0.87697
    617   2.67622  4.50219  3.45565  2.89401  3.61185  3.64044  3.15268  1.89960  2.76817  2.52045  3.57903  3.32394  4.02199  2.17927  3.11773  2.89016  2.93746  2.69644  5.04541  3.78540    655 i - - -
          2.68618  4.42225  2.77519  2.73123  3.46354  2.40513  3.72494  3.29354  2.67741  2.69355  4.24690  2.90347  2.73739  3.18146  2.89801  2.37887  2.77519  2.98518  4.58477  3.61503
          0.01932  4.35223  5.07457  0.61958  0.77255  0.53793  0.87697
    618   2.80691  5.54892  2.26698  1.00700  4.85468  3.41938  3.86809  4.34582  2.55505  3.84400  4.66256  2.88176  3.98773  3.01645  3.31577  2.92554  3.28519  3.92510  6.00201  4.53618    656 e - - -
          2.68618  4.42225  2.77519  2.73123  3.46354  2.40513  3.72494  3.29354  2.67741  2.69355  4.24690  2.90347  2.73739  3.18146  2.89801  2.37887  2.77519  2.98518  4.58477  3.61503
          0.01932  4.35223  5.07457  0.61958  0.77255  0.53793  0.87697
    619   3.21188  5.74132  2.16817  0.76617  5.05409  3.43966  4.02022  4.58759  3.04898  4.09347  4.97080  2.92315  4.07830  3.19685  3.63264  3.09248  3.51041  4.16221  6.21235  4.72944    657 e - - -
          2.68618  4.42225  2.77519  2.73123  3.46354  2.40513  3.72494  3.29354  2.67741  2.69355  4.24690  2.90347  2.73739  3.18146  2.89801  2.37887  2.77519  2.98518  4.58477  3.61503
          0.02651  4.35223  4.32151  0.61958  0.77255  0.53793  0.87697
    620   2.69364  3.56529  4.36263  3.77149  2.67862  3.82595  4.09843  2.37671  3.61388  1.54978  3.19928  3.88124  4.18799  3.79089  3.71972  2.89794  2.92574  2.33539  4.64612  2.40109    658 l - - -
          2.68618  4.42225  2.77519  2.73123  3.46354  2.40513  3.72494  3.29354  2.67741  2.69355  4.24690  2.90347  2.73739  3.18146  2.89801  2.37887  2.77519  2.98518  4.58477  3.61503
          0.01946  4.34518  5.06752  0.61958  0.77255  0.54772  0.86338
    621   2.95228  5.16326  3.24921  2.69350  4.46746  3.65584  3.73683  3.87344  1.80151  2.79312  4.23290  3.16960  4.04578  1.46632  2.51239  2.95349  3.15628  3.55110  5.53403  4.25897    659 q - - -
          2.68618  4.42225  2.77519  2.73123  3.46354  2.40513  3.72494  3.29354  2.67741  2.69355  4.24690  2.90347  2.73739  3.18146  2.89801  2.37887  2.77519  2.98518  4.58477  3.61503
          0.01946  4.34518  5.06752  0.61958  0.77255  0.54772  0.86338
    622   2.98883  5.32977  3.06110  2.60167  4.72603  3.61590  3.73521  4.14624  1.52122  3.59785  4.41067  2.66507  4.03481  1.65370  2.53141  2.95088  3.19684  3.76640  5.67648  4.38326    660 k - - -
          2.68618  4.42225  2.77519  2.73123  3.46354  2.40513  3.72494  3.29354  2.67741  2.69355  4.24690  2.90347  2.73739  3.18146  2.89801  2.37887  2.77519  2.98518  4.58477  3.61503
          0.01946  4.34518  5.06752  0.61958  0.77255  0.44888  1.01706
    623   3.13153  5.55099  2.60853  0.90935  4.89642  3.52591  3.92286  4.36039  2.24493  3.85634  4.70744  3.01484  4.08208  3.07674  3.08112  3.05356  3.39026  3.96879  5.97180  4.58606    661 e - - -
          2.68618  4.42225  2.77519  2.73123  3.46354  2.40513  3.72494  3.29354  2.67741  2.69355  4.24690  2.90347  2.73739  3.18146  2.89801  2.37887  2.77519  2.98518  4.58477  3.61503
          0.05144  4.38788  3.27781  0.61958  0.77255  0.48576  0.95510
    624   3.04961  5.46806  2.34521  2.37801  4.81200  3.43551  3.92636  4.32338  2.52820  3.84418  4.68863  1.03145  4.02675  3.09181  3.29996  2.97902  3.33621  3.91451  5.98435  4.54523    662 n - - -
          2.68618  4.42225  2.77519  2.73123  3.46354  2.40513  3.72494  3.29354  2.67741  2.69355  4.24690  2.90347  2.73739  3.18146  2.89801  2.37887  2.77519  2.98518  4.58477  3.61503
          0.01925  4.35569  5.07804  0.61958  0.77255  0.53306  0.88384
    625   3.06322  5.30269  3.13564  2.46907  4.73458  3.65950  3.79028  4.09753  0.98315  3.58949  4.43454  3.18008  4.09545  2.92544  2.50656  3.04293  2.94080  3.74664  5.68692  4.43226    663 k - - -
          2.68618  4.42225  2.77519  2.73123  3.46354  2.40513  3.72494  3.29354  2.67741  2.69355  4.24690  2.90347  2.73739  3.18146  2.89801  2.37887  2.77519  2.98518  4.58477  3.61503
          0.01925  4.35569  5.07804  0.61958  0.77255  0.53306  0.88384
    626   1.90966  4.21153  3.92251  3.34740  3.33741  3.35815  4.03942  2.33373  3.25886  2.24332  2.51912  3.63546  4.11011  3.51523  3.51024  3.00889  2.49758  2.26384  4.84265  3.63949    664 a - - -
          2.68618  4.42225  2.77519  2.73123  3.46354  2.40513  3.72494  3.29354  2.67741  2.69355  4.24690  2.90347  2.73739  3.18146  2.89801  2.37887  2.77519  2.98518  4.58477  3.61503
          0.01925  4.35569  5.07804  0.61958  0.77255  0.53306  0.88384
    627   3.49092  4.80363  5.12289  4.54891  2.70584  4.70712  4.83934  2.47224  4.39792  0.66723  2.68331  4.73389  4.87148  4.42598  4.45444  4.04695  3.70053  2.67689  4.52949  3.85949    665 L - - -
          2.68618  4.42225  2.77519  2.73123  3.46354  2.40513  3.72494  3.29354  2.67741  2.69355  4.24690  2.90347  2.73739  3.18146  2.89801  2.37887  2.77519  2.98518  4.58477  3.61503
          0.01925  4.35569  5.07804  0.61958  0.77255  0.53306  0.88384
    628   2.83293  4.93135  3.26060  2.67123  4.25570  3.59714  3.71209  3.65895  1.18777  2.97190  4.06156  3.14479  3.97418  2.87074  2.60944  2.86310  2.88040  3.34856  5.34049  4.13044    666 k - - -
          2.68618  4.42225  2.77519  2.73123  3.46354  2.40513  3.72494  3.29354  2.67741  2.69355  4.24690  2.90347  2.73739  3.18146  2.89801  2.37887  2.77519  2.98518  4.58477  3.61503
          0.01925  4.35569  5.07804  0.61958  0.77255  0.53306  0.88384
    629   3.36925  5.39151  3.62228  3.10824  4.88051  3.85985  3.94544  4.29579  0.65814  3.73773  4.65805  3.49823  4.30113  3.10148  2.37073  3.37516  3.56887  3.97806  5.72128  4.57631    667 K - - -
          2.68618  4.42225  2.77519  2.73123  3.46354  2.40513  3.72494  3.29354  2.67741  2.69355  4.24690  2.90347  2.73739  3.18146  2.89801  2.37887  2.77519  2.98518  4.58477  3.61503
          0.01925  4.35569  5.07804  0.61958  0.77255  0.53306  0.88384
    630   3.13886  5.37982  3.34502  2.79175  4.82173  3.74745  3.75667  4.20118  1.31110  3.62318  4.46672  3.24369  4.13667  1.57736  2.31284  3.10837  3.31955  3.84978  5.66534  4.44617    668 k - - -
          2.68618  4.42225  2.77519  2.73123  3.46354  2.40513  3.72494  3.29354  2.67741  2.69355  4.24690  2.90347  2.73739  3.18146  2.89801  2.37887  2.77519  2.98518  4.58477  3.61503
          0.01925  4.35569  5.07804  0.61958  0.77255  0.53306  0.88384
    631   2.64916  4.31125  3.62762  2.91828  3.44524  2.54963  3.92256  2.02347  3.00194  2.40446  2.73623  3.29793  4.03232  3.29674  3.32527  2.57779  2.88350  2.57156  4.90784  3.68454    669 i - - -
          2.68618  4.42225  2.77519  2.73123  3.46354  2.40513  3.72494  3.29354  2.67741  2.69355  4.24690  2.90347  2.73739  3.18146  2.89801  2.37887  2.77519  2.98518  4.58477  3.61503
          0.01925  4.35569  5.07804  0.61958  0.77255  0.53306  0.88384
    632   1.65040  4.39534  3.61815  3.13913  4.10436  3.00801  4.15714  3.19617  3.11283  3.17594  4.02581  3.41786  3.91345  3.41967  3.47193  2.23105  1.55580  3.08862  5.48143  4.24746    670 t - - -
          2.68618  4.42225  2.77519  2.73123  3.46354  2.40513  3.72494  3.29354  2.67741  2.69355  4.24690  2.90347  2.73739  3.18146  2.89801  2.37887  2.77519  2.98518  4.58477  3.61503
          0.01925  4.35569  5.07804  0.61958  0.77255  0.53306  0.88384
    633   1.81308  4.71330  3.18383  2.62319  3.92500  3.53233  3.74756  3.10183  2.13403  2.78892  3.80334  3.11543  3.92282  2.66944  2.98943  2.75312  2.77687  2.81205  5.25026  3.95437    671 a - - -
          2.68618  4.42225  2.77519  2.73123  3.46354  2.40513  3.72494  3.29354  2.67741  2.69355  4.24690  2.90347  2.73739  3.18146  2.89801  2.37887  2.77519  2.98518  4.58477  3.61503
          0.01925  4.35569  5.07804  0.61958  0.77255  0.53306  0.88384
    634   3.04636  5.59281  2.17752  0.97868  4.92407  3.05369  3.90854  4.43630  2.88003  3.92852  4.75389  2.87266  3.99856  3.06384  3.45641  2.67036  3.33038  3.99903  6.08776  4.59759    672 e - - -
          2.68618  4.42225  2.77519  2.73123  3.46354  2.40513  3.72494  3.29354  2.67741  2.69355  4.24690  2.90347  2.73739  3.18146  2.89801  2.37887  2.77519  2.98518  4.58477  3.61503
          0.01925  4.35569  5.07804  0.61958  0.77255  0.53306  0.88384
    635   2.63907  4.75256  2.90720  2.58058  4.04475  3.12999  3.75469  3.01905  2.58435  3.07791  3.90480  2.88229  3.89242  2.92563  3.03498  1.76748  2.38548  2.97690  5.34354  4.02821    673 s - - -
          2.68618  4.42225  2.77519  2.73123  3.46354  2.40513  3.72494  3.29354  2.67741  2.69355  4.24690  2.90347  2.73739  3.18146  2.89801  2.37887  2.77519  2.98518  4.58477  3.61503
          0.01925  4.35569  5.07804  0.61958  0.77255  0.53306  0.88384
    636   2.05229  4.99117  3.01936  2.27448  4.30414  3.48914  3.70349  3.71286  1.66093  3.28901  4.09056  3.01684  3.90016  2.83693  2.85059  2.72618  2.81099  3.10364  5.49094  4.14909    674 k - - -
          2.68618  4.42225  2.77519  2.73123  3.46354  2.40513  3.72494  3.29354  2.67741  2.69355  4.24690  2.90347  2.73739  3.18146  2.89801  2.37887  2.77519  2.98518  4.58477  3.61503
          0.01925  4.35569  5.07804  0.61958  0.77255  0.53306  0.88384
    637   3.16034  5.39112  3.31991  2.79959  4.82837  3.74751  3.77590  4.21766  1.17678  3.64012  4.49242  3.25209  4.14881  1.72608  2.36687  3.12953  3.34477  3.86868  5.67976  4.45971    675 k - - -
          2.68618  4.42225  2.77519  2.73123  3.46354  2.40513  3.72494  3.29354  2.67741  2.69355  4.24690  2.90347  2.73739  3.18146  2.89801  2.37887  2.77519  2.98518  4.58477  3.61503
          0.01925  4.35569  5.07804  0.61958  0.77255  0.53306  0.88384
    638   2.63148  3.70165  3.63139  3.07435  3.53463  3.59237  3.95463  2.86783  2.79099  1.76384  3.50465  3.43581  4.01916  3.30772  3.31854  2.02560  2.54160  2.63797  4.98840  3.76350    676 l - - -
          2.68618  4.42225  2.77519  2.73123  3.46354  2.40513  3.72494  3.29354  2.67741  2.69355  4.24690  2.90347  2.73739  3.18146  2.89801  2.37887  2.77519  2.98518  4.58477  3.61503
          0.01925  4.35569  5.07804  0.61958  0.77255  0.53306  0.88384
    639   2.66523  4.92233  2.95314  2.47627  3.71971  3.46205  3.69651  3.64323  2.47798  3.22374  4.02352  1.97784  3.87253  2.83532  2.64314  2.14373  2.59965  3.29338  5.44106  4.09118    677 n - - -
          2.68618  4.42225  2.77519  2.73123  3.46354  2.40513  3.72494  3.29354  2.67741  2.69355  4.24690  2.90347  2.73739  3.18146  2.89801  2.37887  2.77519  2.98518  4.58477  3.61503
          0.01925  4.35569  5.07804  0.61958  0.77255  0.53306  0.88384
    640   2.56632  4.81278  2.78859  2.43339  4.03919  3.49452  3.08244  3.01489  2.51667  3.06579  3.88788  3.03730  3.88550  2.39737  2.97391  2.60367  2.71651  2.29029  5.32436  3.99944    678 v - - -
          2.68618  4.42225  2.77519  2.73123  3.46354  2.40513  3.72494  3.29354  2.67741  2.69355  4.24690  2.90347  2.73739  3.18146  2.89801  2.37887  2.77519  2.98518  4.58477  3.61503
          0.01925  4.35569  5.07804  0.61958  0.77255  0.53306  0.88384
    641   3.50408  4.81033  4.82984  4.39182  2.08581  4.47310  3.90558  3.01481  4.22857  1.37242  3.61364  4.29573  4.76497  4.25951  4.28296  3.81004  3.72431  2.99708  4.09399  1.27787    679 y - - -
          2.68618  4.42225  2.77519  2.73123  3.46354  2.40513  3.72494  3.29354  2.67741  2.69355  4.24690  2.90347  2.73739  3.18146  2.89801  2.37887  2.77519  2.98518  4.58477  3.61503
          0.01925  4.35569  5.07804  0.61958  0.77255  0.53306  0.88384
    642   3.09244  5.58464  2.45423  0.92557  4.90527  3.44860  3.90601  4.39958  2.58633  3.89334  4.73494  2.61103  4.03246  3.06324  3.24235  2.99917  3.36446  3.98752  6.03021  4.58495    680 e - - -
          2.68618  4.42225  2.77519  2.73123  3.46354  2.40513  3.72494  3.29354  2.67741  2.69355  4.24690  2.90347  2.73739  3.18146  2.89801  2.37887  2.77519  2.98518  4.58477  3.61503
          0.01925  4.35569  5.07804  0.61958  0.77255  0.53306  0.88384
    643   2.66247  4.69080  2.96051  2.61935  3.89482  3.00927  3.75360  2.14231  2.28122  2.93646  3.71857  2.94836  3.91949  2.94941  3.03783  2.75025  2.35109  2.99948  5.23256  3.93664    681 i - - -
          2.68618  4.42225  2.77519  2.73123  3.46354  2.40513  3.72494  3.29354  2.67741  2.69355  4.24690  2.90347  2.73739  3.18146  2.89801  2.37887  2.77519  2.98518  4.58477  3.61503
          0.01925  4.35569  5.07804  0.61958  0.77255  0.53306  0.88384
    644   2.69818  4.98220  3.04833  2.20582  4.26125  3.49759  3.67360  3.68508  1.69031  3.24918  3.29012  3.00610  3.88637  2.80429  2.65449  2.70660  2.53133  3.10338  5.45011  4.10776    682 k - - -
          2.68618  4.42225  2.77519  2.73123  3.46354  2.40513  3.72494  3.29354  2.67741  2.69355  4.24690  2.90347  2.73739  3.18146  2.89801  2.37887  2.77519  2.98518  4.58477  3.61503
          0.01925  4.35569  5.07804  0.61958  0.77255  0.45728  1.00239
    645   3.37546  4.60385  5.33804  4.84594  3.84491  4.90503  5.52990  1.22393  4.76072  2.14592  3.60702  5.02438  5.13944  4.99267  4.92231  4.31264  3.63129  0.95342  5.89804  4.70200    683 v - - -
          2.68618  4.42225  2.77519  2.73123  3.46354  2.40513  3.72494  3.29354  2.67741  2.69355  4.24690  2.90347  2.73739  3.18146  2.89801  2.37887  2.77519  2.98518  4.58477  3.61503
          0.01863  4.38788  5.11023  0.61958  0.77255  0.48576  0.95510
    646   2.76161  5.18854  2.63036  2.39240  4.52125  3.45053  3.71780  3.98743  2.20636  3.50076  4.27422  1.70169  3.89591  2.83751  2.91507  2.23444  2.80963  3.58137  5.66135  4.26407    684 n - - -
          2.68618  4.42225  2.77519  2.73123  3.46354  2.40513  3.72494  3.29354  2.67741  2.69355  4.24690  2.90347  2.73739  3.18146  2.89801  2.37887  2.77519  2.98518  4.58477  3.61503
          0.01863  4.38788  5.11023  0.61958  0.77255  0.48576  0.95510
    647   2.84258  5.20931  3.06950  2.39599  4.56715  3.56382  3.69911  3.99768  1.37120  3.48508  4.27290  3.04975  3.96093  2.64048  2.53803  2.27192  2.91633  3.61253  5.60792  4.27933    685 k - - -
          2.68618  4.42225  2.77519  2.73123  3.46354  2.40513  3.72494  3.29354  2.67741  2.69355  4.24690  2.90347  2.73739  3.18146  2.89801  2.37887  2.77519  2.98518  4.58477  3.61503
          0.01863  4.38788  5.11023  0.61958  0.77255  0.48576  0.95510
    648   3.79345  5.11940  5.01937  4.69042  3.42305  4.63413  5.19171  2.67885  4.45807  0.42844  3.33436  4.92039  4.99900  4.69535  4.53759  4.31471  4.07334  2.84429  5.45595  4.28920    686 L - - -
          2.68618  4.42225  2.77519  2.73123  3.46354  2.40513  3.72494  3.29354  2.67741  2.69355  4.24690  2.90347  2.73739  3.18146  2.89801  2.37887  2.77519  2.98518  4.58477  3.61503
          0.01863  4.38788  5.11023  0.61958  0.77255  0.48576  0.95510
    649   2.88357  5.30434  2.99958  1.76576  4.67994  3.56312  3.70753  4.12060  1.89958  3.57743  4.35963  3.03469  3.97275  1.86107  2.49068  2.84204  3.09963  3.71659  5.67534  4.33692    687 e - - -
          2.68618  4.42225  2.77519  2.73123  3.46354  2.40513  3.72494  3.29354  2.67741  2.69355  4.24690  2.90347  2.73739  3.18146  2.89801  2.37887  2.77519  2.98518  4.58477  3.61503
          0.01863  4.38788  5.11023  0.61958  0.77255  0.48576  0.95510
    650   2.60566  4.86315  2.85887  1.95406  4.09759  3.49826  3.72071  3.35340  2.53298  2.05560  3.94062  2.75022  3.89968  2.87802  2.99400  2.69590  2.75232  3.15794  5.37370  4.04194    688 e - - -
          2.68618  4.42225  2.77519  2.73123  3.46354  2.40513  3.72494  3.29354  2.67741  2.69355  4.24690  2.90347  2.73739  3.18146  2.89801  2.37887  2.77519  2.98518  4.58477  3.61503
          0.01863  4.38788  5.11023  0.61958  0.77255  0.48576  0.95510
    651   3.23464  5.81292  2.06202  0.77366  5.11483  3.44809  4.03116  4.65701  3.07736  4.14738  5.02014  2.91904  4.09075  3.20542  3.68213  3.10504  3.53294  4.22022  6.27243  4.76552    689 e - - -
          2.68618  4.42225  2.77519  2.73123  3.46354  2.40513  3.72494  3.29354  2.67741  2.69355  4.24690  2.90347  2.73739  3.18146  2.89801  2.37887  2.77519  2.98518  4.58477  3.61503
          0.01863  4.38788  5.11023  0.61958  0.77255  0.48576  0.95510
    652   2.52633  4.22943  3.87305  3.29831  3.33876  3.71808  4.01146  2.66910  3.20982  1.72187  2.66865  3.60070  4.09560  3.47373  3.47086  2.22255  2.73149  2.43709  4.83690  3.28932    690 l - - -
          2.68618  4.42225  2.77519  2.73123  3.46354  2.40513  3.72494  3.29354  2.67741  2.69355  4.24690  2.90347  2.73739  3.18146  2.89801  2.37887  2.77519  2.98518  4.58477  3.61503
          0.01863  4.38788  5.11023  0.61958  0.77255  0.48576  0.95510
    653   2.88008  5.40198  2.47352  1.42919  4.72885  3.45420  3.76406  4.21655  2.19692  3.69055  4.46659  2.91408  3.93935  2.07094  3.03830  2.81395  3.12431  3.78675  5.82287  4.39550    691 e - - -
          2.68618  4.42225  2.77519  2.73123  3.46354  2.40513  3.72494  3.29354  2.67741  2.69355  4.24690  2.90347  2.73739  3.18146  2.89801  2.37887  2.77519  2.98518  4.58477  3.61503
          0.01863  4.38788  5.11023  0.61958  0.77255  0.48576  0.95510
    654   2.67191  4.85454  2.57036  2.38624  4.43266  2.80633  3.64576  3.89955  2.30383  3.40868  4.16459  2.27390  3.84636  2.75273  2.60411  2.17502  2.85624  3.44432  5.56487  3.98401    692 s - - -
          2.68618  4.42225  2.77519  2.73123  3.46354  2.40513  3.72494  3.29354  2.67741  2.69355  4.24690  2.90347  2.73739  3.18146  2.89801  2.37887  2.77519  2.98518  4.58477  3.61503
          0.01863  4.38788  5.11023  0.61958  0.77255  0.48576  0.95510
    655   2.00243  3.97453  4.12626  3.53889  3.04626  3.75896  3.59705  2.56898  3.41752  1.97757  2.69561  3.74339  4.12810  3.63621  3.59524  3.04545  2.70373  2.03206  4.74064  3.23064    693 l - - -
          2.68618  4.42225  2.77519  2.73123  3.46354  2.40513  3.72494  3.29354  2.67741  2.69355  4.24690  2.90347  2.73739  3.18146  2.89801  2.37887  2.77519  2.98518  4.58477  3.61503
          0.01863  4.38788  5.11023  0.61958  0.77255  0.48576  0.95510
    656   3.11003  5.39789  3.17642  2.71360  4.82545  3.69975  3.77863  4.22467  1.01915  3.65866  4.49144  2.70396  4.11683  2.44318  2.45727  3.07215  3.30640  3.85871  5.71238  4.45904    694 k - - -
          2.68618  4.42225  2.77519  2.73123  3.46354  2.40513  3.72494  3.29354  2.67741  2.69355  4.24690  2.90347  2.73739  3.18146  2.89801  2.37887  2.77519  2.98518  4.58477  3.61503
          0.01863  4.38788  5.11023  0.61958  0.77255  0.48576  0.95510
    657   2.87028  5.21746  3.17134  2.58657  4.59192  3.60047  3.69592  4.01161  1.83517  3.48867  4.28048  3.08836  3.98312  1.69495  2.20646  2.66463  2.73493  3.63056  5.59782  4.29039    695 q - - -
          2.68618  4.42225  2.77519  2.73123  3.46354  2.40513  3.72494  3.29354  2.67741  2.69355  4.24690  2.90347  2.73739  3.18146  2.89801  2.37887  2.77519  2.98518  4.58477  3.61503
          0.01863  4.38788  5.11023  0.61958  0.77255  0.48576  0.95510
    658   2.67995  4.02546  3.16027  2.59580  3.97813  3.53338  3.15458  3.37659  1.89330  2.47323  3.21679  3.09597  3.91982  2.47249  2.96609  2.63385  2.90933  3.08358  5.28289  3.97814    696 k - - -
          2.68618  4.42225  2.77519  2.73123  3.46354  2.40513  3.72494  3.29354  2.67741  2.69355  4.24690  2.90347  2.73739  3.18146  2.89801  2.37887  2.77519  2.98518  4.58477  3.61503
          0.01863  4.38788  5.11023  0.61958  0.77255  0.48576  0.95510
    659   2.73046  4.54635  3.30454  2.74544  2.25039  3.60900  2.57661  3.25184  2.03468  2.87832  3.77152  3.01887  3.99247  3.03784  3.07403  2.83713  2.95969  2.98947  5.00926  3.29074    697 k - - -
          2.68618  4.42225  2.77519  2.73123  3.46354  2.40513  3.72494  3.29354  2.67741  2.69355  4.24690  2.90347  2.73739  3.18146  2.89801  2.37887  2.77519  2.98518  4.58477  3.61503
          0.01863  4.38788  5.11023  0.61958  0.77255  0.48576  0.95510
    660   2.76922  5.28790  2.36919  1.82610  4.61944  2.64734  3.69917  4.10820  1.92625  3.58590  4.34031  2.71842  3.88385  2.67072  2.94583  2.71748  2.94375  3.67284  5.72026  4.29620    698 e - - -
          2.68618  4.42225  2.77519  2.73123  3.46354  2.40513  3.72494  3.29354  2.67741  2.69355  4.24690  2.90347  2.73739  3.18146  2.89801  2.37887  2.77519  2.98518  4.58477  3.61503
          0.01863  4.38788  5.11023  0.61958  0.77255  0.48576  0.95510
    661   2.90308  5.63018  2.20338  0.97695  4.92703  3.43061  3.89926  4.43619  2.83671  3.92008  4.74049  2.88665  4.01126  2.65844  3.39471  2.95861  3.33268  4.00496  6.07332  4.58859    699 e - - -
          2.68618  4.42225  2.77519  2.73123  3.46354  2.40513  3.72494  3.29354  2.67741  2.69355  4.24690  2.90347  2.73739  3.18146  2.89801  2.37887  2.77519  2.98518  4.58477  3.61503
          0.01863  4.38788  5.11023  0.61958  0.77255  0.48576  0.95510
    662   2.67250  4.92677  2.73124  1.89257  4.18061  3.48378  3.68944  3.10970  2.36337  3.19160  2.67662  2.89917  3.87850  2.82902  2.94557  2.69129  2.61181  3.26557  5.41865  4.07062    700 e - - -
          2.68618  4.42225  2.77519  2.73123  3.46354  2.40513  3.72494  3.29354  2.67741  2.69355  4.24690  2.90347  2.73739  3.18146  2.89801  2.37887  2.77519  2.98518  4.58477  3.61503
          0.01863  4.38788  5.11023  0.61958  0.77255  0.48576  0.95510
    663   2.63348  3.86425  3.64610  3.07536  3.43922  3.66265  2.74057  2.73492  3.01449  2.20335  3.41948  3.44803  4.04020  3.30507  3.12953  2.80544  2.11944  2.34016  4.90236  3.18567    701 t - - -
          2.68618  4.42225  2.77519  2.73123  3.46354  2.40513  3.72494  3.29354  2.67741  2.69355  4.24690  2.90347  2.73739  3.18146  2.89801  2.37887  2.77519  2.98518  4.58477  3.61503
          0.01863  4.38788  5.11023  0.61958  0.77255  0.48576  0.95510
    664   2.70554  5.27250  1.86709  2.04894  4.60462  3.38352  3.33019  4.09045  2.36216  3.56944  4.32374  2.90787  3.88167  2.15586  2.77463  2.71239  2.99904  3.65760  5.70374  4.28476    702 d - - -
          2.68618  4.42225  2.77519  2.73123  3.46354  2.40513  3.72494  3.29354  2.67741  2.69355  4.24690  2.90347  2.73739  3.18146  2.89801  2.37887  2.77519  2.98518  4.58477  3.61503
          0.01863  4.38788  5.11023  0.61958  0.77255  0.48576  0.95510
    665   2.71065  4.99270  3.06311  2.49829  4.27467  3.50903  3.68466  3.02528  1.79626  3.26255  4.05943  2.97305  3.89826  2.66362  2.55301  2.19871  2.61293  3.35050  5.46099  4.12015    703 k - - -
          2.68618  4.42225  2.77519  2.73123  3.46354  2.40513  3.72494  3.29354  2.67741  2.69355  4.24690  2.90347  2.73739  3.18146  2.89801  2.37887  2.77519  2.98518  4.58477  3.61503
          0.01863  4.38788  5.11023  0.61958  0.77255  0.48576  0.95510
    666   2.91536  4.31756  4.54740  3.96106  3.17731  4.07441  4.35334  2.28677  3.81423  1.57393  2.75428  4.11193  4.39954  3.98003  3.93159  3.38037  3.14451  2.03414  4.86687  1.86963    704 l - - -
          2.68618  4.42225  2.77519  2.73123  3.46354  2.40513  3.72494  3.29354  2.67741  2.69355  4.24690  2.90347  2.73739  3.18146  2.89801  2.37887  2.77519  2.98518  4.58477  3.61503
          0.01863  4.38788  5.11023  0.61958  0.77255  0.48576  0.95510
    667   2.67909  3.94377  3.29334  2.65627  3.78698  3.57578  3.79184  3.00389  2.60028  2.07362  3.69992  3.19686  3.96001  2.00967  2.85994  2.65555  2.90901  2.90518  5.15460  3.88309    705 q - - -
          2.68618  4.42225  2.77519  2.73123  3.46354  2.40513  3.72494  3.29354  2.67741  2.69355  4.24690  2.90347  2.73739  3.18146  2.89801  2.37887  2.77519  2.98518  4.58477  3.61503
          0.01863  4.38788  5.11023  0.61958  0.77255  0.48576  0.95510
    668   2.78427  5.23239  2.72342  2.28676  4.57022  3.48409  3.69555  4.03318  1.42928  3.52191  4.29080  2.77387  3.90802  2.80830  2.70813  2.33619  3.01528  3.62257  5.65733  4.27362    706 k - - -
          2.68618  4.42225  2.77519  2.73123  3.46354  2.40513  3.72494  3.29354  2.67741  2.69355  4.24690  2.90347  2.73739  3.18146  2.89801  2.37887  2.77519  2.98518  4.58477  3.61503
          0.01863  4.38788  5.11023  0.61958  0.77255  0.48576  0.95510
    669   2.76578  5.65057  1.55492  1.31872  4.95355  3.41951  3.89374  4.47342  2.84998  3.94679  4.75792  2.59361  4.00086  3.04022  3.43177  2.94283  3.18256  4.02754  6.09555  4.59591    707 e - - -
          2.68618  4.42225  2.77519  2.73123  3.46354  2.40513  3.72494  3.29354  2.67741  2.69355  4.24690  2.90347  2.73739  3.18146  2.89801  2.37887  2.77519  2.98518  4.58477  3.61503
          0.01863  4.38788  5.11023  0.61958  0.77255  0.48576  0.95510
    670   3.20679  4.53938  4.95485  4.37605  3.27229  4.45735  4.77689  1.41113  4.22720  1.17611  3.03064  4.53061  4.71242  4.34250  4.31056  3.78843  3.43359  2.14885  5.16420  3.42251    708 l - - -
          2.68618  4.42225  2.77519  2.73123  3.46354  2.40513  3.72494  3.29354  2.67741  2.69355  4.24690  2.90347  2.73739  3.18146  2.89801  2.37887  2.77519  2.98518  4.58477  3.61503
          0.01863  4.38788  5.11023  0.61958  0.77255  0.48576  0.95510
    671   2.90708  5.42841  2.38153  1.17994  4.73759  3.44191  3.31492  4.22980  2.38968  3.71621  4.50174  2.90228  3.94957  2.92345  3.14644  2.63102  3.15816  3.80524  5.86234  4.42133    709 e - - -
          2.68618  4.42225  2.77519  2.73123  3.46354  2.40513  3.72494  3.29354  2.67741  2.69355  4.24690  2.90347  2.73739  3.18146  2.89801  2.37887  2.77519  2.98518  4.58477  3.61503
          0.01863  4.38788  5.11023  0.61958  0.77255  0.48576  0.95510
    672   2.44717  5.09943  2.07079  2.25569  4.40755  3.45217  3.66810  3.86651  2.33465  3.39212  3.76077  2.93887  3.86056  2.78262  2.92022  2.08635  2.68530  3.47154  5.56302  4.17450    710 d - - -
          2.68618  4.42225  2.77519  2.73123  3.46354  2.40513  3.72494  3.29354  2.67741  2.69355  4.24690  2.90347  2.73739  3.18146  2.89801  2.37887  2.77519  2.98518  4.58477  3.61503
          0.01863  4.38788  5.11023  0.61958  0.77255  0.48576  0.95510
    673   3.34601  5.42706  3.50294  3.02304  4.88138  3.84607  3.90291  4.29708  0.70141  3.72229  4.63471  3.42965  4.28186  2.92227  2.38674  3.33631  3.53842  3.97728  5.72898  4.55330    711 k - - -
          2.68618  4.42225  2.77519  2.73123  3.46354  2.40513  3.72494  3.29354  2.67741  2.69355  4.24690  2.90347  2.73739  3.18146  2.89801  2.37887  2.77519  2.98518  4.58477  3.61503
          0.01863  4.38788  5.11023  0.61958  0.77255  0.48576  0.95510
    674   2.52497  4.90138  3.09524  2.62918  4.44862  3.24636  3.83380  3.87712  1.65167  3.44076  4.23959  3.10857  3.92681  2.97679  2.95309  1.65221  2.87355  3.46852  5.62438  4.30005    712 k - - -
          2.68618  4.42225  2.77519  2.73123  3.46354  2.40513  3.72494  3.29354  2.67741  2.69355  4.24690  2.90347  2.73739  3.18146  2.89801  2.37887  2.77519  2.98518  4.58477  3.61503
          0.01863  4.38788  5.11023  0.61958  0.77255  0.48576  0.95510
    675   2.46640  4.32962  3.61974  3.05047  3.46187  3.33142  3.92114  2.20206  2.78850  2.33974  3.38104  3.01350  4.03636  3.28730  3.26377  2.90978  2.29941  2.21523  4.92127  3.69594    713 i - - -
          2.68618  4.42225  2.77519  2.73123  3.46354  2.40513  3.72494  3.29354  2.67741  2.69355  4.24690  2.90347  2.73739  3.18146  2.89801  2.37887  2.77519  2.98518  4.58477  3.61503
          0.01863  4.38788  5.11023  0.61958  0.77255  0.48576  0.95510
    676   2.67305  4.43121  3.49128  2.94435  2.67074  3.61973  3.72290  2.95601  2.89990  2.25947  3.55290  3.04344  4.01758  3.21363  3.26028  1.74573  2.82218  2.72382  4.97247  3.69267    714 s - - -
          2.68618  4.42225  2.77519  2.73123  3.46354  2.40513  3.72494  3.29354  2.67741  2.69355  4.24690  2.90347  2.73739  3.18146  2.89801  2.37887  2.77519  2.98518  4.58477  3.61503
          0.01863  4.38788  5.11023  0.61958  0.77255  0.48576  0.95510
    677   2.34389  4.92304  2.98362  1.46464  4.26347  3.47079  3.78256  3.34216  2.58200  3.25879  4.08589  3.04876  3.92133  2.93221  3.03934  2.74548  2.40109  3.26482  5.51659  4.17311    715 e - - -
          2.68618  4.42225  2.77519  2.73123  3.46354  2.40513  3.72494  3.29354  2.67741  2.69355  4.24690  2.90347  2.73739  3.18146  2.89801  2.37887  2.77519  2.98518  4.58477  3.61503
          0.01863  4.38788  5.11023  0.61958  0.77255  0.48576  0.95510
    678   1.68991  5.20236  2.64714  1.68250  4.55920  3.43214  3.79899  4.02128  2.63981  3.55869  4.35354  2.53988  3.93140  2.93653  3.14402  2.60556  3.08249  3.62135  5.74140  4.33812    716 e - - -
          2.68618  4.42225  2.77519  2.73123  3.46354  2.40513  3.72494  3.29354  2.67741  2.69355  4.24690  2.90347  2.73739  3.18146  2.89801  2.37887  2.77519  2.98518  4.58477  3.61503
          0.01863  4.38788  5.11023  0.61958  0.77255  0.48576  0.95510
    679   2.86843  5.39698  2.53926  1.60953  4.71899  3.44373  3.76320  4.21043  2.34148  3.68775  4.46137  1.86214  3.93116  2.51050  3.07685  2.80212  3.05943  3.77865  5.82502  4.38986    717 e - - -
          2.68618  4.42225  2.77519  2.73123  3.46354  2.40513  3.72494  3.29354  2.67741  2.69355  4.24690  2.90347  2.73739  3.18146  2.89801  2.37887  2.77519  2.98518  4.58477  3.61503
          0.01863  4.38788  5.11023  0.61958  0.77255  0.48576  0.95510
    680   3.79345  5.11940  5.01937  4.69042  3.42305  4.63413  5.19171  2.67885  4.45807  0.42844  3.33436  4.92039  4.99900  4.69535  4.53759  4.31471  4.07334  2.84429  5.45595  4.28920    718 L - - -
          2.68618  4.42225  2.77519  2.73123  3.46354  2.40513  3.72494  3.29354  2.67741  2.69355  4.24690  2.90347  2.73739  3.18146  2.89801  2.37887  2.77519  2.98518  4.58477  3.61503
          0.01863  4.38788  5.11023  0.61958  0.77255  0.48576  0.95510
    681   2.67487  4.86301  2.87965  2.01535  4.09832  3.50095  3.43870  3.51294  2.50231  2.06817  3.50709  3.03418  3.89329  2.85965  2.71000  2.57006  2.90596  3.19365  5.36529  4.03404    719 e - - -
          2.68618  4.42225  2.77519  2.73123  3.46354  2.40513  3.72494  3.29354  2.67741  2.69355  4.24690  2.90347  2.73739  3.18146  2.89801  2.37887  2.77519  2.98518  4.58477  3.61503
          0.01863  4.38788  5.11023  0.61958  0.77255  0.48576  0.95510
    682   2.70376  5.15264  2.86428  1.94600  4.47398  2.63488  3.65999  3.94149  2.24097  2.98126  4.20321  2.28209  3.86251  2.69495  2.71161  2.67410  2.93574  3.53122  5.59544  4.20133    720 e - - -
          2.68618  4.42225  2.77519  2.73123  3.46354  2.40513  3.72494  3.29354  2.67741  2.69355  4.24690  2.90347  2.73739  3.18146  2.89801  2.37887  2.77519  2.98518  4.58477  3.61503
          0.01863  4.38788  5.11023  0.61958  0.77255  0.48576  0.95510
    683   3.15686  5.60232  2.51507  0.83797  4.92309  3.49720  3.94824  4.40491  2.55446  3.90469  4.76991  2.98050  4.08315  3.05521  3.19945  3.06746  3.42797  4.01141  6.03766  4.61791    721 e - - -
          2.68618  4.42225  2.77519  2.73123  3.46354  2.40513  3.72494  3.29354  2.67741  2.69355  4.24690  2.90347  2.73739  3.18146  2.89801  2.37887  2.77519  2.98518  4.58477  3.61503
          0.01863  4.38788  5.11023  0.61958  0.77255  0.48576  0.95510
    684   3.09263  4.53906  5.01753  4.48275  3.67121  4.61535  5.10003  1.84853  4.37062  2.02219  3.07805  4.68001  4.89304  4.59202  4.53643  3.97583  3.48966  0.83651  5.58315  4.40894    722 v - - -
          2.68618  4.42225  2.77519  2.73123  3.46354  2.40513  3.72494  3.29354  2.67741  2.69355  4.24690  2.90347  2.73739  3.18146  2.89801  2.37887  2.77519  2.98518  4.58477  3.61503
          0.01863  4.38788  5.11023  0.61958  0.77255  0.48576  0.95510
    685   2.63839  5.18418  2.83837  1.69800  4.50993  3.46606  3.33437  3.97697  2.23585  3.20416  4.23565  2.94036  3.87821  2.06458  2.86524  2.69909  2.96371  3.56584  5.61867  4.22711    723 e - - -
          2.68618  4.42225  2.77519  2.73123  3.46354  2.40513  3.72494  3.29354  2.67741  2.69355  4.24690  2.90347  2.73739  3.18146  2.89801  2.37887  2.77519  2.98518  4.58477  3.61503
          0.01863  4.38788  5.11023  0.61958  0.77255  0.48576  0.95510
    686   2.85690  5.23890  2.75786  2.50316  4.59832  3.53935  3.72365  4.03745  1.22306  3.52749  4.31703  2.77829  3.96273  2.84344  2.59564  2.82648  2.85029  3.64619  5.65407  4.30984    724 k - - -
          2.68618  4.42225  2.77519  2.73123  3.46354  2.40513  3.72494  3.29354  2.67741  2.69355  4.24690  2.90347  2.73739  3.18146  2.89801  2.37887  2.77519  2.98518  4.58477  3.61503
          0.01863  4.38788  5.11023  0.61958  0.77255  0.48576  0.95510
    687   1.83053  4.41419  4.23668  3.68150  3.38612  3.96698  4.36310  2.48291  3.55903  1.31065  2.78521  3.94606  4.34986  3.81486  3.78409  3.28087  3.06262  2.39092  5.08132  3.91390    725 l - - -
          2.68618  4.42225  2.77519  2.73123  3.46354  2.40513  3.72494  3.29354  2.67741  2.69355  4.24690  2.90347  2.73739  3.18146  2.89801  2.37887  2.77519  2.98518  4.58477  3.61503
          0.01863  4.38788  5.11023  0.61958  0.77255  0.48576  0.95510
    688   3.20858  5.41536  3.60836  2.91109  4.91068  3.42597  3.75451  4.24734  1.13855  3.64497  4.48890  3.33021  4.18943  2.67215  1.57319  3.18098  3.36671  3.90229  5.66286  4.48769    726 k - - -
          2.68618  4.42225  2.77519  2.73123  3.46354  2.40513  3.72494  3.29354  2.67741  2.69355  4.24690  2.90347  2.73739  3.18146  2.89801  2.37887  2.77519  2.98518  4.58477  3.61503
          0.01863  4.38788  5.11023  0.61958  0.77255  0.48576  0.95510
    689   2.55830  4.32308  3.63886  3.06800  3.45187  3.66412  3.57576  2.41749  2.79035  2.05386  3.42907  3.44360  4.04147  2.70215  3.31850  2.79402  2.85707  1.99318  4.91261  3.68952    727 v - - -
          2.68618  4.42225  2.77519  2.73123  3.46354  2.40513  3.72494  3.29354  2.67741  2.69355  4.24690  2.90347  2.73739  3.18146  2.89801  2.37887  2.77519  2.98518  4.58477  3.61503
          0.01863  4.38788  5.11023  0.61958  0.77255  0.48576  0.95510
    690   2.44932  4.25930  4.02639  3.46031  3.42805  3.79261  4.15744  1.85417  3.36790  2.19262  3.39980  3.73493  4.18795  3.62880  3.61641  2.86254  1.88322  2.19454  4.95751  3.75364    728 i - - -
          2.68618  4.42225  2.77519  2.73123  3.46354  2.40513  3.72494  3.29354  2.67741  2.69355  4.24690  2.90347  2.73739  3.18146  2.89801  2.37887  2.77519  2.98518  4.58477  3.61503
          0.01863  4.38788  5.11023  0.61958  0.77255  0.48576  0.95510
    691   0.67728  4.34634  3.98932  3.74536  4.55037  3.18216  4.68678  3.70198  3.73301  3.58363  4.49087  3.72129  3.97009  4.01559  3.96258  2.66142  2.43473  3.22830  5.96479  4.79488    729 A - - -
          2.68618  4.42225  2.77519  2.73123  3.46354  2.40513  3.72494  3.29354  2.67741  2.69355  4.24690  2.90347  2.73739  3.18146  2.89801  2.37887  2.77519  2.98518  4.58477  3.61503
          0.01863  4.38788  5.11023  0.61958  0.77255  0.48576  0.95510
    692   2.00227  5.02815  1.84143  2.42222  4.38133  3.39961  3.74376  3.82437  2.54849  3.38480  4.17450  2.78584  3.89066  2.87697  3.03494  2.61904  2.63566  3.15586  5.58351  4.20980    730 d - - -
          2.68618  4.42225  2.77519  2.73123  3.46354  2.40513  3.72494  3.29354  2.67741  2.69355  4.24690  2.90347  2.73739  3.18146  2.89801  2.37887  2.77519  2.98518  4.58477  3.61503
          0.01863  4.38788  5.11023  0.61958  0.77255  0.48576  0.95510
    693   3.15289  5.76575  2.17354  0.89558  5.05648  3.42321  3.96114  4.59226  2.97015  4.06760  4.91110  2.39807  4.04499  3.12331  3.56621  3.02849  3.44043  4.14790  6.21461  4.69353    731 e - - -
          2.68618  4.42225  2.77519  2.73123  3.46354  2.40513  3.72494  3.29354  2.67741  2.69355  4.24690  2.90347  2.73739  3.18146  2.89801  2.37887  2.77519  2.98518  4.58477  3.61503
          0.01863  4.38788  5.11023  0.61958  0.77255  0.48576  0.95510
    694   0.47097  4.54110  4.07981  3.93256  4.65916  3.34591  4.87865  3.87127  3.96516  3.72501  4.72037  3.92198  4.13560  4.25960  4.15502  2.89817  3.21272  3.42713  6.02719  4.90164    732 A - - -
          2.68618  4.42225  2.77519  2.73123  3.46354  2.40513  3.72494  3.29354  2.67741  2.69355  4.24690  2.90347  2.73739  3.18146  2.89801  2.37887  2.77519  2.98518  4.58477  3.61503
          0.01863  4.38788  5.11023  0.61958  0.77255  0.48576  0.95510
    695   3.16619  4.47026  4.97745  4.43670  3.65993  4.52339  4.99628  1.60428  4.32291  1.81158  3.49648  4.60374  4.81854  4.53671  4.47177  3.87634  2.82839  1.08247  5.49583  4.31267    733 v - - -
          2.68618  4.42225  2.77519  2.73123  3.46354  2.40513  3.72494  3.29354  2.67741  2.69355  4.24690  2.90347  2.73739  3.18146  2.89801  2.37887  2.77519  2.98518  4.58477  3.61503
          0.01863  4.38788  5.11023  0.61958  0.77255  0.48576  0.95510
    696   2.80353  5.03403  2.93650  2.58582  4.32612  3.56784  3.72872  3.12447  1.25333  3.29144  4.11538  3.08994  3.96540  2.86745  2.66940  2.81772  3.02701  3.27713  5.49145  4.17656    734 k - - -
          2.68618  4.42225  2.77519  2.73123  3.46354  2.40513  3.72494  3.29354  2.67741  2.69355  4.24690  2.90347  2.73739  3.18146  2.89801  2.37887  2.77519  2.98518  4.58477  3.61503
          0.01863  4.38788  5.11023  0.61958  0.77255  0.48576  0.95510
    697   2.57868  4.86976  2.64588  2.52103  4.13589  3.48159  3.74522  3.54737  2.56697  2.12213  3.98076  2.23875  3.90473  2.90408  3.03058  2.36858  2.71761  3.22296  5.41089  4.07676    735 l - - -
          2.68618  4.42225  2.77519  2.73123  3.46354  2.40513  3.72494  3.29354  2.67741  2.69355  4.24690  2.90347  2.73739  3.18146  2.89801  2.37887  2.77519  2.98518  4.58477  3.61503
          0.01863  4.38788  5.11023  0.61958  0.77255  0.48576  0.95510
    698   3.17285  5.40863  3.32553  2.80933  4.84550  3.75973  3.79213  4.23699  1.25109  3.65896  4.51006  3.26377  4.16232  1.57252  2.38898  3.14124  3.35828  3.88632  5.69843  4.47591    736 k - - -
          2.68618  4.42225  2.77519  2.73123  3.46354  2.40513  3.72494  3.29354  2.67741  2.69355  4.24690  2.90347  2.73739  3.18146  2.89801  2.37887  2.77519  2.98518  4.58477  3.61503
          0.01863  4.38788  5.11023  0.61958  0.77255  0.48576  0.95510
    699   2.82114  5.29077  2.66720  1.61456  4.64034  3.49502  3.70505  4.10595  1.73688  3.57723  4.34596  2.96304  3.92506  2.81675  2.45049  2.77480  3.05044  3.68719  5.69678  4.31329    737 e - - -
          2.68618  4.42225  2.77519  2.73123  3.46354  2.40513  3.72494  3.29354  2.67741  2.69355  4.24690  2.90347  2.73739  3.18146  2.89801  2.37887  2.77519  2.98518  4.58477  3.61503
          0.01863  4.38788  5.11023  0.61958  0.77255  0.48576  0.95510
    700   2.61055  5.68551  1.57074  1.20533  4.99292  3.41889  3.92712  4.50750  2.91241  3.99261  4.81900  2.87629  4.01967  3.08097  3.50484  2.97796  3.37071  4.06492  6.14765  4.63968    738 e - - -
          2.68618  4.42225  2.77519  2.73123  3.46354  2.40513  3.72494  3.29354  2.67741  2.69355  4.24690  2.90347  2.73739  3.18146  2.89801  2.37887  2.77519  2.98518  4.58477  3.61503
          0.01863  4.38788  5.11023  0.61958  0.77255  0.48576  0.95510
    701   2.22927  4.35467  3.65329  3.10254  3.57168  3.60282  3.98774  1.96189  3.02370  2.63285  3.53736  3.46030  4.03873  3.33843  3.03175  2.70223  1.93918  2.62933  5.02732  3.80282    739 t - - -
          2.68618  4.42225  2.77519  2.73123  3.46354  2.40513  3.72494  3.29354  2.67741  2.69355  4.24690  2.90347  2.73739  3.18146  2.89801  2.37887  2.77519  2.98518  4.58477  3.61503
          0.01863  4.38788  5.11023  0.61958  0.77255  0.48576  0.95510
    702   3.24797  5.91853  1.24913  1.18388  5.19735  3.42514  4.02014  4.75692  3.10424  4.21965  5.08994  2.87629  4.07894  3.19239  3.75073  3.09857  3.54801  4.29876  6.35593  4.80152    740 e - - -
          2.68618  4.42225  2.77519  2.73123  3.46354  2.40513  3.72494  3.29354  2.67741  2.69355  4.24690  2.90347  2.73739  3.18146  2.89801  2.37887  2.77519  2.98518  4.58477  3.61503
          0.01863  4.38788  5.11023  0.61958  0.77255  0.48576  0.95510
    703   2.82275  4.26248  4.32941  3.74736  3.13941  3.96910  4.28769  1.56428  2.94686  1.65818  3.23170  3.95763  4.31657  3.83974  3.79262  3.26582  2.89349  2.10939  4.93190  3.75077    741 i - - -
          2.68618  4.42225  2.77519  2.73123  3.46354  2.40513  3.72494  3.29354  2.67741  2.69355  4.24690  2.90347  2.73739  3.18146  2.89801  2.37887  2.77519  2.98518  4.58477  3.61503
          0.01863  4.38788  5.11023  0.61958  0.77255  0.48576  0.95510
    704   3.25228  5.40201  3.73167  2.99079  4.91678  3.87511  3.77084  4.23350  1.24287  3.63861  4.49670  3.38542  4.22317  2.89533  1.33185  3.23521  3.01364  3.90172  5.65650  4.50493    742 k - - -
          2.68618  4.42225  2.77519  2.73123  3.46354  2.40513  3.72494  3.29354  2.67741  2.69355  4.24690  2.90347  2.73739  3.18146  2.89801  2.37887  2.77519  2.98518  4.58477  3.61503
          0.01863  4.38788  5.11023  0.61958  0.77255  0.48576  0.95510
    705   2.90614  0.55348  4.49986  4.20147  4.29606  3.57363  4.82586  3.63088  3.85563  3.43648  4.47068  4.15406  4.29480  4.30401  3.40154  3.15589  3.37940  3.31403  5.69579  4.53313    743 C - - -
          2.68618  4.42225  2.77519  2.73123  3.46354  2.40513  3.72494  3.29354  2.67741  2.69355  4.24690  2.90347  2.73739  3.18146  2.89801  2.37887  2.77519  2.98518  4.58477  3.61503
          0.01863  4.38788  5.11023  0.61958  0.77255  0.48576  0.95510
    706   3.18365  5.32610  3.05708  2.78790  4.31624  3.67803  3.53835  4.17755  2.53038  3.63835  4.56180  3.26883  4.19001  0.87314  2.81320  3.17338  3.43622  3.84898  5.55715  4.15518    744 q - - -
          2.68618  4.42225  2.77519  2.73123  3.46354  2.40513  3.72494  3.29354  2.67741  2.69355  4.24690  2.90347  2.73739  3.18146  2.89801  2.37887  2.77519  2.98518  4.58477  3.61503
          0.01863  4.38788  5.11023  0.61958  0.77255  0.48576  0.95510
    707   2.99361  5.25570  2.96036  2.60111  4.39200  3.59958  1.45940  4.02203  2.40812  3.52942  4.37009  2.87427  4.05621  2.11060  2.71309  2.97306  3.22158  3.67223  5.56508  4.18850    745 h - - -
          2.68618  4.42225  2.77519  2.73123  3.46354  2.40513  3.72494  3.29354  2.67741  2.69355  4.24690  2.90347  2.73739  3.18146  2.89801  2.37887  2.77519  2.98518  4.58477  3.61503
          0.01863  4.38788  5.11023  0.61958  0.77255  0.48576  0.95510
    708   3.54552  5.45630  3.75205  3.31256  4.96741  3.93915  4.17232  4.44102  0.49952  3.90493  4.86671  3.70190  4.42586  3.35447  2.68578  3.57065  3.77293  4.13020  5.82594  4.73254    746 K - - -
          2.68618  4.42225  2.77519  2.73123  3.46354  2.40513  3.72494  3.29354  2.67741  2.69355  4.24690  2.90347  2.73739  3.18146  2.89801  2.37887  2.77519  2.98518  4.58477  3.61503
          0.01863  4.38788  5.11023  0.61958  0.77255  0.48576  0.95510
    709   3.46443  4.77869  5.01805  4.67740  3.78245  4.59049  5.34151  0.59967  4.51959  2.29142  3.66703  4.85806  4.99926  4.83249  4.66284  4.16409  3.76461  1.99881  5.75885  4.52549    747 I - - -
          2.68618  4.42225  2.77519  2.73123  3.46354  2.40513  3.72494  3.29354  2.67741  2.69355  4.24690  2.90347  2.73739  3.18146  2.89801  2.37887  2.77519  2.98518  4.58477  3.61503
          0.01863  4.38788  5.11023  0.61958  0.77255  0.48576  0.95510
    710   1.07081  4.35779  3.80980  3.43266  4.52467  2.56823  4.45095  3.94701  3.44233  3.62165  4.42990  3.55200  3.90150  3.71604  3.76450  1.85974  2.27756  3.38282  5.86303  4.66218    748 a - - -
          2.68618  4.42225  2.77519  2.73123  3.46354  2.40513  3.72494  3.29354  2.67741  2.69355  4.24690  2.90347  2.73739  3.18146  2.89801  2.37887  2.77519  2.98518  4.58477  3.61503
          0.01863  4.38788  5.11023  0.61958  0.77255  0.48576  0.95510
    711   3.24624  5.91569  1.27394  1.16311  5.19486  3.42527  4.01915  4.75398  3.10174  4.21692  5.08659  2.87652  4.07839  3.19116  3.74726  3.09733  3.54599  4.29604  6.35316  4.79958    749 e - - -
          2.68618  4.42225  2.77519  2.73123  3.46354  2.40513  3.72494  3.29354  2.67741  2.69355  4.24690  2.90347  2.73739  3.18146  2.89801  2.37887  2.77519  2.98518  4.58477  3.61503
          0.01863  4.38788  5.11023  0.61958  0.77255  0.48576  0.95510
    712   3.47349  4.95398  4.66407  4.32888  3.56124  4.25960  4.94486  2.79608  4.06401  2.10151  0.64727  4.53328  4.74828  4.42346  4.20180  3.86160  3.80266  2.85777  5.45008  4.24812    750 M - - -
          2.68618  4.42225  2.77519  2.73123  3.46354  2.40513  3.72494  3.29354  2.67741  2.69355  4.24690  2.90347  2.73739  3.18146  2.89801  2.37887  2.77519  2.98518  4.58477  3.61503
          0.01863  4.38788  5.11023  0.61958  0.77255  0.48576  0.95510
    713   3.30404  4.60902  5.12219  4.67522  3.86369  4.65703  5.39933  1.74539  4.55230  2.35870  3.66708  4.84014  5.01314  4.84297  4.73768  4.08831  3.59253  0.67374  5.87547  4.63549    751 V - - -
          2.68618  4.42225  2.77519  2.73123  3.46354  2.40513  3.72494  3.29354  2.67741  2.69355  4.24690  2.90347  2.73739  3.18146  2.89801  2.37887  2.77519  2.98518  4.58477  3.61503
          0.01863  4.38788  5.11023  0.61958  0.77255  0.48576  0.95510
    714   0.80171  4.34180  3.97110  3.68244  4.49822  3.18621  4.62438  3.67981  3.66074  3.54014  4.43152  3.69126  3.95997  3.94387  3.90931  2.65336  2.00533  3.21193  5.90517  4.72920    752 a - - -
          2.68618  4.42225  2.77519  2.73123  3.46354  2.40513  3.72494  3.29354  2.67741  2.69355  4.24690  2.90347  2.73739  3.18146  2.89801  2.37887  2.77519  2.98518  4.58477  3.61503
          0.01863  4.38788  5.11023  0.61958  0.77255  0.48576  0.95510
    715   3.79345  5.11940  5.01937  4.69042  3.42305  4.63413  5.19171  2.67885  4.45807  0.42844  3.33436  4.92039  4.99900  4.69535  4.53759  4.31471  4.07334  2.84429  5.45595  4.28920    753 L - - -
          2.68618  4.42225  2.77519  2.73123  3.46354  2.40513  3.72494  3.29354  2.67741  2.69355  4.24690  2.90347  2.73739  3.18146  2.89801  2.37887  2.77519  2.98518  4.58477  3.61503
          0.01863  4.38788  5.11023  0.61958  0.77255  0.48576  0.95510
    716   3.47349  4.95398  4.66407  4.32888  3.56124  4.25960  4.94486  2.79608  4.06401  2.10151  0.64727  4.53328  4.74828  4.42346  4.20180  3.86160  3.80266  2.85777  5.45008  4.24812    754 M - - -
          2.68618  4.42225  2.77519  2.73123  3.46354  2.40513  3.72494  3.29354  2.67741  2.69355  4.24690  2.90347  2.73739  3.18146  2.89801  2.37887  2.77519  2.98518  4.58477  3.61503
          0.01863  4.38788  5.11023  0.61958  0.77255  0.48576  0.95510
    717   3.24457  5.77882  2.18544  0.73419  5.09299  3.46275  4.04918  4.63084  3.08424  4.13378  5.01342  2.94616  4.10464  3.22676  3.67147  3.12263  3.54451  4.20309  6.24932  4.76416    755 e - - -
          2.68618  4.42225  2.77519  2.73123  3.46354  2.40513  3.72494  3.29354  2.67741  2.69355  4.24690  2.90347  2.73739  3.18146  2.89801  2.37887  2.77519  2.98518  4.58477  3.61503
          0.01863  4.38788  5.11023  0.61958  0.77255  0.48576  0.95510
    718   3.38220  5.46374  3.81822  3.10228  4.99686  3.93581  3.82348  4.32233  0.77539  3.70778  4.59328  3.47086  4.29633  2.95554  1.92678  3.36537  3.52652  4.00436  5.69133  4.57093    756 k - - -
          2.68618  4.42225  2.77519  2.73123  3.46354  2.40513  3.72494  3.29354  2.67741  2.69355  4.24690  2.90347  2.73739  3.18146  2.89801  2.37887  2.77519  2.98518  4.58477  3.61503
          0.01863  4.38788  5.11023  0.61958  0.77255  0.48576  0.95510
    719   3.74212  5.40786  3.80637  3.64575  3.79938  4.00839  0.41068  4.53348  3.48333  3.94422  5.05198  4.02208  4.60126  4.02764  3.70194  3.81792  4.07576  4.25838  5.24567  3.74184    757 H - - -
          2.68618  4.42225  2.77519  2.73123  3.46354  2.40513  3.72494  3.29354  2.67741  2.69355  4.24690  2.90347  2.73739  3.18146  2.89801  2.37887  2.77519  2.98518  4.58477  3.61503
          0.01863  4.38788  5.11023  0.61958  0.77255  0.48576  0.95510
    720   3.54552  5.45630  3.75205  3.31256  4.96741  3.93915  4.17232  4.44102  0.49952  3.90493  4.86671  3.70190  4.42586  3.35447  2.68578  3.57065  3.77293  4.13020  5.82594  4.73254    758 K - - -
          2.68618  4.42225  2.77519  2.73123  3.46354  2.40513  3.72494  3.29354  2.67741  2.69355  4.24690  2.90347  2.73739  3.18146  2.89801  2.37887  2.77519  2.98518  4.58477  3.61503
          0.01863  4.38788  5.11023  0.61958  0.77255  0.48576  0.95510
    721   2.71831  4.57324  3.06946  2.54026  4.22797  3.50545  1.98714  3.65861  2.36251  3.23868  4.04888  2.85373  3.91647  2.87009  2.79086  1.99803  2.95643  3.31774  5.44754  4.11439    759 h - - -
          2.68618  4.42225  2.77519  2.73123  3.46354  2.40513  3.72494  3.29354  2.67741  2.69355  4.24690  2.90347  2.73739  3.18146  2.89801  2.37887  2.77519  2.98518  4.58477  3.61503
          0.01863  4.38788  5.11023  0.61958  0.77255  0.48576  0.95510
    722   3.08221  5.47172  2.67704  1.89369  4.79178  3.53481  3.88749  4.27482  2.60000  3.76133  4.61059  3.02820  4.06669  1.14922  2.99264  3.01858  3.33392  3.89262  5.88309  4.50692    760 q - - -
          2.68618  4.42225  2.77519  2.73123  3.46354  2.40513  3.72494  3.29354  2.67741  2.69355  4.24690  2.90347  2.73739  3.18146  2.89801  2.37887  2.77519  2.98518  4.58477  3.61503
          0.01863  4.38788  5.11023  0.61958  0.77255  0.48576  0.95510
    723   3.34373  3.52375  4.53442  4.15834  2.58861  4.12211  3.96136  3.36989  3.94973  2.94867  4.08984  4.14066  4.60603  4.16532  4.08225  3.56438  3.65742  3.20232  4.23803  0.67698    761 Y - - -
          2.68618  4.42225  2.77519  2.73123  3.46354  2.40513  3.72494  3.29354  2.67741  2.69355  4.24690  2.90347  2.73739  3.18146  2.89801  2.37887  2.77519  2.98518  4.58477  3.61503
          0.01863  4.38788  5.11023  0.61958  0.77255  0.48576  0.95510
    724   3.36811  5.90314  0.62831  2.24424  5.23016  3.47099  4.15068  4.81200  3.30191  4.31932  5.25055  2.96878  4.15770  3.34950  3.95351  3.22537  3.69497  4.37368  6.40122  4.89645    762 D - - -
          2.68618  4.42225  2.77519  2.73123  3.46354  2.40513  3.72494  3.29354  2.67741  2.69355  4.24690  2.90347  2.73739  3.18146  2.89801  2.37887  2.77519  2.98518  4.58477  3.61503
          0.01863  4.38788  5.11023  0.61958  0.77255  0.48576  0.95510
    725   3.41473  5.50028  3.94031  3.13287  5.06401  3.97413  3.79847  4.35795  1.02699  3.71796  4.59970  3.48652  4.30859  2.92484  1.36399  3.39050  3.53923  4.04147  5.68791  4.58629    763 k - - -
          2.68618  4.42225  2.77519  2.73123  3.46354  2.40513  3.72494  3.29354  2.67741  2.69355  4.24690  2.90347  2.73739  3.18146  2.89801  2.37887  2.77519  2.98518  4.58477  3.61503
          0.01863  4.38788  5.11023  0.61958  0.77255  0.48576  0.95510
    726   3.10792  4.48336  4.72618  4.15970  3.35434  4.31783  4.66334  1.54558  3.98949  1.88664  1.50671  4.11628  4.61979  4.19730  4.12950  3.64618  3.34417  2.16762  5.17099  4.01019    764 m - - -
          2.68618  4.42225  2.77519  2.73123  3.46354  2.40513  3.72494  3.29354  2.67741  2.69355  4.24690  2.90347  2.73739  3.18146  2.89801  2.37887  2.77519  2.98518  4.58477  3.61503
          0.01863  4.38788  5.11023  0.61958  0.77255  0.48576  0.95510
    727   3.35979  4.60714  5.26187  4.75215  3.73716  4.83393  5.38886  1.61825  4.65253  1.83622  3.51499  4.93668  5.07098  4.86085  4.80310  4.22569  3.61111  0.85840  5.76473  4.59049    765 v - - -
          2.68618  4.42225  2.77519  2.73123  3.46354  2.40513  3.72494  3.29354  2.67741  2.69355  4.24690  2.90347  2.73739  3.18146  2.89801  2.37887  2.77519  2.98518  4.58477  3.61503
          0.01863  4.38788  5.11023  0.61958  0.77255  0.48576  0.95510
    728   3.02180  5.56671  2.36369  1.02952  4.87190  3.44884  3.85968  4.36947  2.51448  3.84738  4.65660  2.90450  3.99980  2.58650  3.23456  2.93071  3.28164  3.94387  5.98958  4.53381    766 e - - -
          2.68618  4.42225  2.77519  2.73123  3.46354  2.40513  3.72494  3.29354  2.67741  2.69355  4.24690  2.90347  2.73739  3.18146  2.89801  2.37887  2.77519  2.98518  4.58477  3.61503
          0.01863  4.38788  5.11023  0.61958  0.77255  0.48576  0.95510
    729   3.52254  5.64386  2.85143  0.46796  5.07517  3.70140  4.37613  4.64532  3.33514  4.18831  5.17446  3.37396  4.34022  3.60269  3.77534  3.46922  3.84169  4.28656  6.14080  4.91102    767 E - - -
          2.68618  4.42225  2.77519  2.73123  3.46354  2.40513  3.72494  3.29354  2.67741  2.69355  4.24690  2.90347  2.73739  3.18146  2.89801  2.37887  2.77519  2.98518  4.58477  3.61503
          0.01863  4.38788  5.11023  0.61958  0.77255  0.48576  0.95510
    730   3.41347  5.49959  3.93738  3.13154  5.06269  3.97314  3.79855  4.35719  1.01360  3.71760  4.59921  3.48567  4.30795  2.92495  1.38434  3.38930  3.53835  4.04055  5.68787  4.58574    768 k - - -
          2.68618  4.42225  2.77519  2.73123  3.46354  2.40513  3.72494  3.29354  2.67741  2.69355  4.24690  2.90347  2.73739  3.18146  2.89801  2.37887  2.77519  2.98518  4.58477  3.61503
          0.01863  4.38788  5.11023  0.61958  0.77255  0.48576  0.95510
    731   3.32309  5.96981  0.74201  1.94285  5.25416  3.43629  4.08076  4.82468  3.21731  4.30161  5.20675  2.89875  4.11501  3.26686  3.88431  3.16524  3.63760  4.37233  6.42729  4.87089    769 d - - -
          2.68618  4.42225  2.77519  2.73123  3.46354  2.40513  3.72494  3.29354  2.67741  2.69355  4.24690  2.90347  2.73739  3.18146  2.89801  2.37887  2.77519  2.98518  4.58477  3.61503
          0.01863  4.38788  5.11023  0.61958  0.77255  0.48576  0.95510
    732   1.51441  4.44015  3.58527  3.08884  4.07146  3.33670  4.11742  3.41679  3.05411  3.13129  3.37002  3.40255  3.93804  3.37182  3.42222  1.61610  2.48144  3.06065  5.45064  4.20837    770 a - - -
          2.68618  4.42225  2.77519  2.73123  3.46354  2.40513  3.72494  3.29354  2.67741  2.69355  4.24690  2.90347  2.73739  3.18146  2.89801  2.37887  2.77519  2.98518  4.58477  3.61503
          0.01863  4.38788  5.11023  0.61958  0.77255  0.48576  0.95510
    733   2.74062  5.40101  2.57912  0.79025  4.84924  3.47111  4.05144  4.24073  2.96273  3.85543  4.75640  3.04764  4.09122  3.23046  3.44102  3.04979  3.40864  3.86020  6.05154  4.64605    771 e - - -
          2.68618  4.42225  2.77519  2.73123  3.46354  2.40513  3.72494  3.29354  2.67741  2.69355  4.24690  2.90347  2.73739  3.18146  2.89801  2.37887  2.77519  2.98518  4.58477  3.61503
          0.01863  4.38788  5.11023  0.61958  0.77255  0.48576  0.95510
    734   3.73789  5.00305  5.35821  4.82873  2.71834  4.99447  5.10498  2.37260  4.67253  0.56587  3.00601  5.03608  5.09715  4.66220  4.71152  4.38212  3.95194  2.64052  5.21320  3.99155    772 L - - -
          2.68618  4.42225  2.77519  2.73123  3.46354  2.40513  3.72494  3.29354  2.67741  2.69355  4.24690  2.90347  2.73739  3.18146  2.89801  2.37887  2.77519  2.98518  4.58477  3.61503
          0.01863  4.38788  5.11023  0.61958  0.77255  0.48576  0.95510
    735   2.77817  5.28551  2.52658  1.99560  4.60941  2.15299  3.33041  4.09549  2.25625  3.58152  4.34136  2.34887  3.88934  2.82296  3.00697  2.56743  3.01880  3.66662  5.72352  4.29960    773 e - - -
          2.68618  4.42225  2.77519  2.73123  3.46354  2.40513  3.72494  3.29354  2.67741  2.69355  4.24690  2.90347  2.73739  3.18146  2.89801  2.37887  2.77519  2.98518  4.58477  3.61503
          0.01863  4.38788  5.11023  0.61958  0.77255  0.48576  0.95510
    736   2.57221  4.89670  3.06181  1.93926  4.01240  3.51308  3.45698  3.55169  2.24391  2.06438  3.96857  3.04254  3.90828  2.74384  2.91904  2.73472  2.93210  3.23109  5.38922  4.06063    774 e - - -
          2.68618  4.42225  2.77519  2.73123  3.46354  2.40513  3.72494  3.29354  2.67741  2.69355  4.24690  2.90347  2.73739  3.18146  2.89801  2.37887  2.77519  2.98518  4.58477  3.61503
          0.01863  4.38788  5.11023  0.61958  0.77255  0.48576  0.95510
    737   2.67963  4.28263  3.20745  2.64482  3.50273  3.54964  3.75481  3.28989  2.00101  2.89364  3.78717  2.71624  3.93589  2.95523  2.83739  2.71759  2.90982  3.01143  5.21122  2.28388    775 k - - -
          2.68618  4.42225  2.77519  2.73123  3.46354  2.40513  3.72494  3.29354  2.67741  2.69355  4.24690  2.90347  2.73739  3.18146  2.89801  2.37887  2.77519  2.98518  4.58477  3.61503
          0.01863  4.38788  5.11023  0.61958  0.77255  0.48576  0.95510
    738   3.07802  5.22493  3.55463  2.86669  4.59888  3.78095  3.75599  3.95288  1.08341  3.43930  3.12240  3.29873  4.13675  2.89014  1.98537  3.08537  3.25724  3.64020  5.55677  4.34637    776 k - - -
          2.68618  4.42225  2.77519  2.73123  3.46354  2.40513  3.72494  3.29354  2.67741  2.69355  4.24690  2.90347  2.73739  3.18146  2.89801  2.37887  2.77519  2.98518  4.58477  3.61503
          0.01863  4.38788  5.11023  0.61958  0.77255  0.48576  0.95510
    739   2.64395  4.81657  3.11986  2.55911  4.04717  3.51738  3.72026  2.81411  1.96110  3.07067  3.50937  2.90256  3.90716  2.88361  2.81341  2.01889  2.79403  3.14380  5.32916  4.01245    777 k - - -
          2.68618  4.42225  2.77519  2.73123  3.46354  2.40513  3.72494  3.29354  2.67741  2.69355  4.24690  2.90347  2.73739  3.18146  2.89801  2.37887  2.77519  2.98518  4.58477  3.61503
          0.01863  4.38788  5.11023  0.61958  0.77255  0.48576  0.95510
    740   3.15650  5.39408  3.46765  2.84127  4.86643  3.78688  3.75643  4.22794  1.06326  3.63948  4.47620  2.58628  4.15688  2.87790  1.90064  3.12760  3.32943  3.87327  5.66932  4.46584    778 k - - -
          2.68618  4.42225  2.77519  2.73123  3.46354  2.40513  3.72494  3.29354  2.67741  2.69355  4.24690  2.90347  2.73739  3.18146  2.89801  2.37887  2.77519  2.98518  4.58477  3.61503
          0.01863  4.38788  5.11023  0.61958  0.77255  0.48576  0.95510
    741   2.74125  5.46567  2.48750  0.89229  4.86569  3.43507  3.95843  4.33580  2.87131  3.87908  4.72559  2.71484  4.03722  3.12311  3.37771  2.98241  3.34642  3.92052  6.04313  4.59739    779 e - - -
          2.68618  4.42225  2.77519  2.73123  3.46354  2.40513  3.72494  3.29354  2.67741  2.69355  4.24690  2.90347  2.73739  3.18146  2.89801  2.37887  2.77519  2.98518  4.58477  3.61503
          0.01863  4.38788  5.11023  0.61958  0.77255  0.48576  0.95510
    742   2.43445  4.72206  3.18357  2.49059  3.92637  3.54315  3.76157  3.17527  2.58867  2.95331  2.53246  3.12594  3.93512  1.92575  3.01284  2.76728  2.73752  3.02423  5.25771  3.96232    780 q - - -
          2.68618  4.42225  2.77519  2.73123  3.46354  2.40513  3.72494  3.29354  2.67741  2.69355  4.24690  2.90347  2.73739  3.18146  2.89801  2.37887  2.77519  2.98518  4.58477  3.61503
          0.01863  4.38788  5.11023  0.61958  0.77255  0.48576  0.95510
    743   3.52254  5.64386  2.85143  0.46796  5.07517  3.70140  4.37613  4.64532  3.33514  4.18831  5.17446  3.37396  4.34022  3.60269  3.77534  3.46922  3.84169  4.28656  6.14080  4.91102    781 E - - -
          2.68618  4.42225  2.77519  2.73123  3.46354  2.40513  3.72494  3.29354  2.67741  2.69355  4.24690  2.90347  2.73739  3.18146  2.89801  2.37887  2.77519  2.98518  4.58477  3.61503
          0.01863  4.38788  5.11023  0.61958  0.77255  0.48576  0.95510
    744   2.01685  4.72752  3.17262  2.61682  3.94144  3.52955  3.36352  3.33180  2.58146  2.97656  3.46104  3.11196  3.92324  2.01030  3.01338  2.74981  2.74985  2.70830  5.26513  3.96438    782 q - - -
          2.68618  4.42225  2.77519  2.73123  3.46354  2.40513  3.72494  3.29354  2.67741  2.69355  4.24690  2.90347  2.73739  3.18146  2.89801  2.37887  2.77519  2.98518  4.58477  3.61503
          0.01863  4.38788  5.11023  0.61958  0.77255  0.48576  0.95510
    745   2.65572  4.59330  3.15057  2.72435  3.79940  3.54573  3.80946  3.16544  2.70440  2.57768  3.64811  2.80001  3.94878  3.03639  3.12163  1.95388  2.45793  2.29004  5.17413  3.89775    783 s - - -
          2.68618  4.42225  2.77519  2.73123  3.46354  2.40513  3.72494  3.29354  2.67741  2.69355  4.24690  2.90347  2.73739  3.18146  2.89801  2.37887  2.77519  2.98518  4.58477  3.61503
          0.01863  4.38788  5.11023  0.61958  0.77255  0.48576  0.95510
    746   1.47967  4.37097  3.77764  3.39742  4.54732  2.76876  4.43316  3.97280  3.40942  3.64186  4.44583  3.53450  3.89945  3.68828  3.74020  1.24911  2.32478  3.40080  5.87597  4.66946    784 s - - -
          2.68618  4.42225  2.77519  2.73123  3.46354  2.40513  3.72494  3.29354  2.67741  2.69355  4.24690  2.90347  2.73739  3.18146  2.89801  2.37887  2.77519  2.98518  4.58477  3.61503
          0.01863  4.38788  5.11023  0.61958  0.77255  0.48576  0.95510
    747   2.66640  4.66799  3.21338  2.65119  3.85807  3.54631  3.38554  3.18388  2.61741  2.44575  2.98098  2.81238  3.93225  2.84406  2.35984  2.33825  2.89723  2.72834  5.20508  3.91573    785 s - - -
          2.68618  4.42225  2.77519  2.73123  3.46354  2.40513  3.72494  3.29354  2.67741  2.69355  4.24690  2.90347  2.73739  3.18146  2.89801  2.37887  2.77519  2.98518  4.58477  3.61503
          0.01863  4.38788  5.11023  0.61958  0.77255  0.48576  0.95510
    748   2.27163  5.04132  3.08262  2.36208  4.34041  3.52574  3.68390  3.41557  1.64215  3.31085  4.10541  3.02922  3.91269  2.80980  2.31731  2.74072  2.96301  3.21220  5.49213  4.15519    786 k - - -
          2.68618  4.42225  2.77519  2.73123  3.46354  2.40513  3.72494  3.29354  2.67741  2.69355  4.24690  2.90347  2.73739  3.18146  2.89801  2.37887  2.77519  2.98518  4.58477  3.61503
          0.01863  4.38788  5.11023  0.61958  0.77255  0.48576  0.95510
    749   1.90816  4.93889  3.08279  2.52208  4.21728  3.50862  3.70100  3.32947  1.93118  3.21556  4.02167  2.85854  3.90302  2.84070  2.56165  2.72419  2.61128  3.29582  5.43148  4.09894    787 a - - -
          2.68618  4.42225  2.77519  2.73123  3.46354  2.40513  3.72494  3.29354  2.67741  2.69355  4.24690  2.90347  2.73739  3.18146  2.89801  2.37887  2.77519  2.98518  4.58477  3.61503
          0.01863  4.38788  5.11023  0.61958  0.77255  0.48576  0.95510
    750   2.35707  4.42686  3.70306  3.54597  4.67955  3.17087  4.63392  4.13766  3.65106  3.86055  4.71625  3.62730  3.96682  3.94137  3.91146  0.62926  3.01426  3.52712  6.03807  4.80761    788 S - - -
          2.68618  4.42225  2.77519  2.73123  3.46354  2.40513  3.72494  3.29354  2.67741  2.69355  4.24690  2.90347  2.73739  3.18146  2.89801  2.37887  2.77519  2.98518  4.58477  3.61503
          0.01863  4.38788  5.11023  0.61958  0.77255  0.48576  0.95510
    751   3.73161  5.01266  5.33455  4.79174  3.20144  4.98712  5.26592  2.40559  4.57548  0.56802  2.48107  5.05353  5.09342  4.63985  4.63593  4.38657  3.94835  2.63191  5.40050  4.36616    789 L - - -
          2.68619  4.42226  2.77520  2.73124  3.46354  2.40513  3.72495  3.29355  2.67741  2.69355  4.24690  2.90347  2.73740  3.18128  2.89801  2.37887  2.77520  2.98519  4.58478  3.61504
          0.07261  3.04804  3.79029  0.45116  1.01304  0.48576  0.95510
    752   3.49931  5.62311  2.83466  0.48132  5.05083  3.68388  4.35454  4.61644  3.31039  4.16184  5.14657  3.35460  4.32138  3.58013  3.75012  3.44677  3.81768  4.25886  6.12051  4.88750    791 E - - -
          2.68618  4.42225  2.77519  2.73123  3.46354  2.40513  3.72494  3.29354  2.67741  2.69355  4.24690  2.90347  2.73739  3.18146  2.89801  2.37887  2.77519  2.98518  4.58477  3.61503
          0.01895  4.37119  5.09353  0.61958  0.77255  0.51076  0.91639
    753   2.44122  4.28605  3.69232  3.12172  3.41638  3.66678  3.94399  2.37209  3.05334  1.83635  3.39889  3.17007  4.04744  3.34006  3.10467  2.56114  2.55093  2.39578  4.88650  3.66835    792 l - - -
          2.68618  4.42225  2.77519  2.73123  3.46354  2.40513  3.72494  3.29354  2.67741  2.69355  4.24690  2.90347  2.73739  3.18146  2.89801  2.37887  2.77519  2.98518  4.58477  3.61503
          0.01895  4.37119  5.09353  0.61958  0.77255  0.51076  0.91639
    754   3.21876  5.86823  1.55891  0.98998  5.15220  3.41821  4.00084  4.70483  3.06674  4.17333  5.03805  2.87227  4.06422  3.17106  3.69977  3.07630  3.51583  4.25169  6.30901  4.76750    793 e - - -
          2.68618  4.42225  2.77519  2.73123  3.46354  2.40513  3.72494  3.29354  2.67741  2.69355  4.24690  2.90347  2.73739  3.18146  2.89801  2.37887  2.77519  2.98518  4.58477  3.61503
          0.01895  4.37119  5.09353  0.61958  0.77255  0.51076  0.91639
    755   3.77073  5.10069  4.99231  4.66164  3.41070  4.61275  5.16748  2.66447  4.42891  0.43851  3.32448  4.89273  4.97943  4.67084  4.51186  4.28829  4.05090  2.82595  5.43964  4.26952    794 L - - -
          2.68618  4.42225  2.77519  2.73123  3.46354  2.40513  3.72494  3.29354  2.67741  2.69355  4.24690  2.90347  2.73739  3.18146  2.89801  2.37887  2.77519  2.98518  4.58477  3.61503
          0.01895  4.37119  5.09353  0.61958  0.77255  0.51076  0.91639
    756   2.28626  3.95836  3.75389  3.27704  3.94154  3.30862  4.23748  3.35770  3.21360  2.80681  4.02001  3.50870  3.95415  3.52857  3.54321  1.00954  2.91165  3.00559  5.47779  4.23706    795 s - - -
          2.68618  4.42225  2.77519  2.73123  3.46354  2.40513  3.72494  3.29354  2.67741  2.69355  4.24690  2.90347  2.73739  3.18146  2.89801  2.37887  2.77519  2.98518  4.58477  3.61503
          0.01895  4.37119  5.09353  0.61958  0.77255  0.51076  0.91639
    757   2.54370  3.66313  2.99245  2.44188  4.33350  3.47613  3.11749  3.77634  1.93523  3.31821  4.09893  2.17164  3.87041  2.54256  2.85159  2.65313  2.89717  3.40324  5.50045  4.13699    796 k - - -
          2.68618  4.42225  2.77519  2.73123  3.46354  2.40513  3.72494  3.29354  2.67741  2.69355  4.24690  2.90347  2.73739  3.18146  2.89801  2.37887  2.77519  2.98518  4.58477  3.61503
          0.01895  4.37119  5.09353  0.61958  0.77255  0.51076  0.91639
    758   2.71885  4.57365  3.38527  2.82626  3.36977  3.62441  2.85833  3.09994  2.57541  1.69532  3.65522  3.27237  4.00677  2.49276  3.05730  2.86915  2.94662  2.86230  5.06239  3.76823    797 l - - -
          2.68618  4.42225  2.77519  2.73123  3.46354  2.40513  3.72494  3.29354  2.67741  2.69355  4.24690  2.90347  2.73739  3.18146  2.89801  2.37887  2.77519  2.98518  4.58477  3.61503
          0.01895  4.37119  5.09353  0.61958  0.77255  0.51076  0.91639
    759   3.00382  5.28121  3.36130  2.66739  4.68758  3.70270  3.71371  3.62591  1.20462  3.52500  4.34207  3.19119  4.06743  2.18781  2.19864  2.98321  3.19133  3.71289  5.60302  4.35453    798 k - - -
          2.68618  4.42225  2.77519  2.73123  3.46354  2.40513  3.72494  3.29354  2.67741  2.69355  4.24690  2.90347  2.73739  3.18146  2.89801  2.37887  2.77519  2.98518  4.58477  3.61503
          0.05033  4.37119  3.31197  0.61958  0.77255  0.51076  0.91639
    760   2.56431  4.48609  3.37078  2.81250  3.67396  3.56440  3.83815  2.45341  2.78019  2.73048  3.43126  2.38179  3.96405  3.10302  3.17401  2.25152  2.45862  2.53029  5.08284  3.82542    799 s - - -
          2.68618  4.42225  2.77519  2.73123  3.46354  2.40513  3.72494  3.29354  2.67741  2.69355  4.24690  2.90347  2.73739  3.18146  2.89801  2.37887  2.77519  2.98518  4.58477  3.61503
          0.01955  4.34041  5.06276  0.61958  0.77255  0.55424  0.85450
    761   3.45734  5.58526  2.80462  0.50670  5.00652  3.65225  4.31558  4.56394  3.26573  4.11372  5.09602  3.31979  4.28733  3.53946  3.70450  3.40627  3.77430  4.20853  6.08351  4.84485    800 E - - -
          2.68618  4.42225  2.77519  2.73123  3.46354  2.40513  3.72494  3.29354  2.67741  2.69355  4.24690  2.90347  2.73739  3.18146  2.89801  2.37887  2.77519  2.98518  4.58477  3.61503
          0.01955  4.34041  5.06276  0.61958  0.77255  0.55424  0.85450
    762   2.82293  4.53480  3.62590  3.12367  3.52522  3.76343  4.05397  2.48502  3.02721  1.59037  3.52708  1.94704  4.16731  3.38367  3.35482  3.05852  3.07165  2.58286  5.09159  3.80918    801 l - - -
          2.68618  4.42225  2.77519  2.73123  3.46354  2.40513  3.72494  3.29354  2.67741  2.69355  4.24690  2.90347  2.73739  3.18146  2.89801  2.37887  2.77519  2.98518  4.58477  3.61503
          0.01955  4.34041  5.06276  0.61958  0.77255  0.55424  0.85450
    763   2.65313  4.72856  2.43917  2.13797  4.16605  2.96695  3.67198  3.59303  2.45865  2.55304  3.97818  2.98533  3.86117  2.81049  2.90493  2.32412  2.84434  3.25264  4.19900  4.05387    802 e - - -
          2.68618  4.42225  2.77519  2.73123  3.46354  2.40513  3.72494  3.29354  2.67741  2.69355  4.24690  2.90347  2.73739  3.18146  2.89801  2.37887  2.77519  2.98518  4.58477  3.61503
          0.01955  4.34041  5.06276  0.61958  0.77255  0.48279  0.95988
    764   2.73578  5.11693  2.96522  2.33162  4.43284  3.48908  2.92681  3.88107  2.37235  3.39982  4.17756  2.97724  3.89173  2.27967  2.56045  1.78685  2.91504  3.49541  5.55879  4.19418    803 s - - -
          2.68618  4.42225  2.77519  2.73123  3.46354  2.40513  3.72494  3.29354  2.67741  2.69355  4.24690  2.90347  2.73739  3.18146  2.89801  2.37887  2.77519  2.98518  4.58477  3.61503
          0.01895  4.37119  5.09353  0.61958  0.77255  0.51076  0.91639
    765   3.16635  4.59881  5.06542  4.49482  3.22338  4.58971  4.94967  2.03813  4.36694  1.02837  2.82546  4.66920  4.81757  4.46585  4.45280  3.93189  3.51860  1.59094  5.30050  4.21131    804 l - - -
          2.68618  4.42225  2.77519  2.73123  3.46354  2.40513  3.72494  3.29354  2.67741  2.69355  4.24690  2.90347  2.73739  3.18146  2.89801  2.37887  2.77519  2.98518  4.58477  3.61503
          0.01895  4.37119  5.09353  0.61958  0.77255  0.51076  0.91639
    766   3.09795  5.25612  3.56162  2.87328  4.66570  3.78307  3.75097  4.01101  0.99175  3.48503  3.72017  3.30063  4.14147  2.88181  2.05458  3.09875  3.17529  3.68982  5.57851  4.37621    805 k - - -
          2.68618  4.42225  2.77519  2.73123  3.46354  2.40513  3.72494  3.29354  2.67741  2.69355  4.24690  2.90347  2.73739  3.18146  2.89801  2.37887  2.77519  2.98518  4.58477  3.61503
          0.01895  4.37119  5.09353  0.61958  0.77255  0.51076  0.91639
    767   2.90511  5.33751  2.89136  2.01153  4.70495  3.54026  3.72734  4.15133  1.36669  3.61152  4.39917  2.68724  3.97493  2.48507  2.71105  2.85656  3.09384  3.74625  5.71487  4.36381    806 k - - -
          2.68618  4.42225  2.77519  2.73123  3.46354  2.40513  3.72494  3.29354  2.67741  2.69355  4.24690  2.90347  2.73739  3.18146  2.89801  2.37887  2.77519  2.98518  4.58477  3.61503
          0.01895  4.37119  5.09353  0.61958  0.77255  0.51076  0.91639
    768   2.91713  5.21820  2.92868  2.29027  4.47269  3.56130  3.44795  3.95492  2.39530  3.20670  4.29847  3.05691  4.00274  1.28178  2.75776  2.89615  3.14255  3.60243  5.60408  4.25795    807 q - - -
          2.68618  4.42225  2.77519  2.73123  3.46354  2.40513  3.72494  3.29354  2.67741  2.69355  4.24690  2.90347  2.73739  3.18146  2.89801  2.37887  2.77519  2.98518  4.58477  3.61503
          0.01895  4.37119  5.09353  0.61958  0.77255  0.51076  0.91639
    769   3.77073  5.10069  4.99231  4.66164  3.41070  4.61275  5.16748  2.66447  4.42891  0.43851  3.32448  4.89273  4.97943  4.67084  4.51186  4.28829  4.05090  2.82595  5.43964  4.26952    808 L - - -
          2.68618  4.42225  2.77519  2.73123  3.46354  2.40513  3.72494  3.29354  2.67741  2.69355  4.24690  2.90347  2.73739  3.18146  2.89801  2.37887  2.77519  2.98518  4.58477  3.61503
          0.01895  4.37119  5.09353  0.61958  0.77255  0.51076  0.91639
    770   2.86170  5.33682  2.70601  1.59542  4.67615  3.13918  3.73735  4.14557  1.64633  3.62256  4.40170  2.94482  3.93841  2.63561  2.89916  2.80753  3.09777  3.72918  5.75022  4.35473    809 e - - -
          2.68618  4.42225  2.77519  2.73123  3.46354  2.40513  3.72494  3.29354  2.67741  2.69355  4.24690  2.90347  2.73739  3.18146  2.89801  2.37887  2.77519  2.98518  4.58477  3.61503
          0.01895  4.37119  5.09353  0.61958  0.77255  0.51076  0.91639
    771   2.25512  4.67121  2.98772  2.49799  3.86504  3.53768  3.75816  2.28468  2.30766  2.82978  3.65513  3.12772  3.92579  2.95887  3.04990  2.75626  2.40300  2.96604  5.21174  3.91938    810 a - - -
          2.68618  4.42225  2.77519  2.73123  3.46354  2.40513  3.72494  3.29354  2.67741  2.69355  4.24690  2.90347  2.73739  3.18146  2.89801  2.37887  2.77519  2.98518  4.58477  3.61503
          0.01895  4.37119  5.09353  0.61958  0.77255  0.51076  0.91639
    772   2.78800  5.11239  2.95897  1.42393  4.41081  3.51459  3.71681  3.81064  2.02545  3.08295  4.18235  3.01352  3.93190  2.84551  2.82227  2.77803  3.01775  3.16008  5.56439  4.21336    811 e - - -
          2.68618  4.42225  2.77519  2.73123  3.46354  2.40513  3.72494  3.29354  2.67741  2.69355  4.24690  2.90347  2.73739  3.18146  2.89801  2.37887  2.77519  2.98518  4.58477  3.61503
          0.01895  4.37119  5.09353  0.61958  0.77255  0.51076  0.91639
    773   2.58163  4.99365  2.83184  2.39018  4.27333  3.42013  3.66777  2.97976  2.12097  3.26755  4.05550  2.98037  3.86935  2.79421  2.08092  2.63353  2.48305  3.34883  5.46602  4.10821    812 r - - -
          2.68618  4.42225  2.77519  2.73123  3.46354  2.40513  3.72494  3.29354  2.67741  2.69355  4.24690  2.90347  2.73739  3.18146  2.89801  2.37887  2.77519  2.98518  4.58477  3.61503
          0.01895  4.37119  5.09353  0.61958  0.77255  0.51076  0.91639
    774   2.55107  4.98291  3.00580  1.77843  4.26025  3.43033  3.67504  3.69215  2.32822  3.25676  3.37897  2.98684  3.87419  2.80451  2.64059  2.68759  2.27768  3.33670  5.46057  4.10601    813 e - - -
          2.68618  4.42225  2.77519  2.73123  3.46354  2.40513  3.72494  3.29354  2.67741  2.69355  4.24690  2.90347  2.73739  3.18146  2.89801  2.37887  2.77519  2.98518  4.58477  3.61503
          0.01895  4.37119  5.09353  0.61958  0.77255  0.51076  0.91639
    775   3.11218  5.58403  2.48646  0.89406  4.91069  3.46956  3.91726  4.39792  2.51584  3.89415  4.74061  2.79541  4.05098  3.07530  3.20374  3.02186  3.38252  3.99164  6.02573  4.59340    814 e - - -
          2.68618  4.42225  2.77519  2.73123  3.46354  2.40513  3.72494  3.29354  2.67741  2.69355  4.24690  2.90347  2.73739  3.18146  2.89801  2.37887  2.77519  2.98518  4.58477  3.61503
          0.02221  4.37119  4.67412  0.61958  0.77255  0.51076  0.91639
    776   3.08591  5.24574  3.47124  2.86223  4.71540  3.74086  3.77997  4.06460  0.97271  3.54188  4.39256  3.29162  4.13606  2.91325  2.22379  3.08895  2.69203  3.72534  5.62341  4.41716    815 k - - -
          2.68618  4.42225  2.77519  2.73123  3.46354  2.40513  3.72494  3.29354  2.67741  2.69355  4.24690  2.90347  2.73739  3.18146  2.89801  2.37887  2.77519  2.98518  4.58477  3.61503
          0.01901  4.36798  5.09033  0.61958  0.77255  0.48924  0.94957
    777   2.57609  5.14643  2.80567  1.22619  4.47480  3.47833  3.78303  3.86703  2.37309  3.45349  4.26966  2.99529  3.94925  2.92285  2.99726  2.81128  3.07513  3.14718  5.65761  4.28851    816 e - - -
          2.68618  4.42225  2.77519  2.73123  3.46354  2.40513  3.72494  3.29354  2.67741  2.69355  4.24690  2.90347  2.73739  3.18146  2.89801  2.37887  2.77519  2.98518  4.58477  3.61503
          0.01881  4.37882  5.10117  0.61958  0.77255  0.49946  0.93359
    778   2.69141  5.05567  2.99462  2.34046  4.35612  3.47845  3.66055  3.70640  1.86649  3.10008  4.11290  2.12105  3.87038  2.77827  2.69402  2.57667  2.79799  3.16710  5.51190  4.14580    817 k - - -
          2.68618  4.42225  2.77519  2.73123  3.46354  2.40513  3.72494  3.29354  2.67741  2.69355  4.24690  2.90347  2.73739  3.18146  2.89801  2.37887  2.77519  2.98518  4.58477  3.61503
          0.01881  4.37882  5.10117  0.61958  0.77255  0.49946  0.93359
    779   3.59928  4.86592  5.34258  4.77737  2.95156  4.92486  5.21082  2.08618  4.65205  0.67474  3.01324  4.99970  5.04115  4.65073  4.69966  4.29181  3.81459  2.21598  5.36988  4.31526    818 L - - -
          2.68618  4.42225  2.77519  2.73123  3.46354  2.40513  3.72494  3.29354  2.67741  2.69355  4.24690  2.90347  2.73739  3.18146  2.89801  2.37887  2.77519  2.98518  4.58477  3.61503
          0.01881  4.37882  5.10117  0.61958  0.77255  0.49946  0.93359
    780   2.49527  5.12814  2.99968  2.37453  4.45636  3.39031  3.65264  3.90987  1.77739  3.20080  4.17931  2.88729  3.87738  2.23570  2.44325  2.56176  2.94064  3.40731  5.55979  4.19017    819 k - - -
          2.68618  4.42225  2.77519  2.73123  3.46354  2.40513  3.72494  3.29354  2.67741  2.69355  4.24690  2.90347  2.73739  3.18146  2.89801  2.37887  2.77519  2.98518  4.58477  3.61503
          0.01881  4.37882  5.10117  0.61958  0.77255  0.49946  0.93359
    781   2.88152  5.24938  3.17723  2.58514  4.63660  3.41598  3.68795  4.05743  1.58741  3.51772  4.30572  2.72566  3.98486  2.47445  1.83666  2.85326  2.79390  3.66849  5.61202  4.30607    820 k - - -
          2.68618  4.42225  2.77519  2.73123  3.46354  2.40513  3.72494  3.29354  2.67741  2.69355  4.24690  2.90347  2.73739  3.18146  2.89801  2.37887  2.77519  2.98518  4.58477  3.61503
          0.01881  4.37882  5.10117  0.61958  0.77255  0.49946  0.93359
    782   2.89610  5.35446  2.72734  1.25852  4.68971  3.48733  3.76143  4.15460  2.11813  3.63774  4.42715  2.95683  3.42629  2.60919  2.91716  2.84126  3.13392  3.74629  5.77007  4.37870    821 e - - -
          2.68618  4.42225  2.77519  2.73123  3.46354  2.40513  3.72494  3.29354  2.67741  2.69355  4.24690  2.90347  2.73739  3.18146  2.89801  2.37887  2.77519  2.98518  4.58477  3.61503
          0.01881  4.37882  5.10117  0.61958  0.77255  0.49946  0.93359
    783   2.05269  4.21362  3.99839  3.42159  3.33715  3.77497  4.08261  2.38303  3.32778  2.04755  3.08131  3.69453  3.41452  3.57695  3.56498  3.05515  2.55516  1.86504  4.85431  3.65389    822 v - - -
          2.68618  4.42225  2.77519  2.73123  3.46354  2.40513  3.72494  3.29354  2.67741  2.69355  4.24690  2.90347  2.73739  3.18146  2.89801  2.37887  2.77519  2.98518  4.58477  3.61503
          0.01881  4.37882  5.10117  0.61958  0.77255  0.49946  0.93359
    784   2.57445  5.02726  2.97688  2.15712  4.31740  3.46302  3.65629  3.43438  1.89997  3.30824  3.76700  2.93090  3.44501  2.72767  2.86879  2.32082  2.53888  3.38827  5.49463  4.12247    823 k - - -
          2.68618  4.42225  2.77519  2.73123  3.46354  2.40513  3.72494  3.29354  2.67741  2.69355  4.24690  2.90347  2.73739  3.18146  2.89801  2.37887  2.77519  2.98518  4.58477  3.61503
          0.01881  4.37882  5.10117  0.61958  0.77255  0.49946  0.93359
    785   2.84613  5.38193  1.92142  1.50128  4.70426  3.12331  3.75015  4.19885  2.48826  3.67536  4.44390  2.89262  3.91669  2.63353  2.76470  2.78070  3.09237  3.76325  5.81275  4.37359    824 e - - -
          2.68618  4.42225  2.77519  2.73123  3.46354  2.40513  3.72494  3.29354  2.67741  2.69355  4.24690  2.90347  2.73739  3.18146  2.89801  2.37887  2.77519  2.98518  4.58477  3.61503
          0.01881  4.37882  5.10117  0.61958  0.77255  0.49946  0.93359
    786   2.69200  5.31033  2.47384  1.78142  4.63499  3.21005  3.71962  4.12264  2.36388  3.60584  4.36849  1.84831  3.89627  2.83453  2.81426  2.74211  3.03885  3.69231  5.74606  4.31925    825 e - - -
          2.68618  4.42225  2.77519  2.73123  3.46354  2.40513  3.72494  3.29354  2.67741  2.69355  4.24690  2.90347  2.73739  3.18146  2.89801  2.37887  2.77519  2.98518  4.58477  3.61503
          0.01881  4.37882  5.10117  0.61958  0.77255  0.49946  0.93359
    787   2.66760  4.28415  3.73797  3.16246  3.40512  3.69204  3.95987  2.16102  2.74037  2.34086  2.47864  3.50986  3.94241  3.36558  3.15962  2.95404  2.10191  2.52727  4.88201  3.66789    826 t - - -
          2.68618  4.42225  2.77519  2.73123  3.46354  2.40513  3.72494  3.29354  2.67741  2.69355  4.24690  2.90347  2.73739  3.18146  2.89801  2.37887  2.77519  2.98518  4.58477  3.61503
          0.01881  4.37882  5.10117  0.61958  0.77255  0.49946  0.93359
    788   2.27418  4.64346  2.99929  2.66081  3.59229  3.54133  3.77043  3.11460  2.54082  2.88289  3.73653  3.14554  3.93156  2.81434  3.07361  2.03991  2.89204  2.25238  5.19162  3.90451    827 s - - -
          2.68618  4.42225  2.77519  2.73123  3.46354  2.40513  3.72494  3.29354  2.67741  2.69355  4.24690  2.90347  2.73739  3.18146  2.89801  2.37887  2.77519  2.98518  4.58477  3.61503
          0.06314  4.37882  3.02306  0.61958  0.77255  0.49946  0.93359
    789   2.34012  4.64096  2.97776  2.65568  3.90521  3.48409  3.78042  3.14716  2.64349  2.91773  3.79571  3.13272  3.18581  2.97967  3.07661  2.44260  1.90952  2.69912  5.24726  3.95524    828 t - - -
          2.68618  4.42225  2.77519  2.73123  3.46354  2.40513  3.72494  3.29354  2.67741  2.69355  4.24690  2.90347  2.73739  3.18146  2.89801  2.37887  2.77519  2.98518  4.58477  3.61503
          0.01965  4.33533  5.05767  0.61958  0.77255  0.46145  0.99526
    790   2.55553  4.42278  3.46197  2.58676  3.56764  3.61540  3.63881  2.93149  2.85393  1.86543  3.24539  3.32191  3.87654  2.99280  3.22383  2.70270  2.53493  2.36007  4.99863  3.75590    829 l - - -
          2.68618  4.42225  2.77519  2.73123  3.46354  2.40513  3.72494  3.29354  2.67741  2.69355  4.24690  2.90347  2.73739  3.18146  2.89801  2.37887  2.77519  2.98518  4.58477  3.61503
          0.01881  4.37882  5.10117  0.61958  0.77255  0.49946  0.93359
    791   2.89458  5.22225  3.12616  2.58934  4.58592  3.60008  3.71369  4.00432  1.27654  3.21115  4.29268  2.54218  3.99616  2.48385  2.58237  2.87342  2.97794  3.63191  5.60599  4.30017    830 k - - -
          2.68618  4.42225  2.77519  2.73123  3.46354  2.40513  3.72494  3.29354  2.67741  2.69355  4.24690  2.90347  2.73739  3.18146  2.89801  2.37887  2.77519  2.98518  4.58477  3.61503
          0.01881  4.37882  5.10117  0.61958  0.77255  0.49946  0.93359
    792   2.46661  4.28623  2.93835  1.80751  4.31732  3.29305  3.65461  3.37379  2.23896  3.30898  4.08395  2.80244  3.85248  2.63807  2.84602  2.49983  2.78740  3.26202  5.49534  4.12116    831 e - - -
          2.68618  4.42225  2.77519  2.73123  3.46354  2.40513  3.72494  3.29354  2.67741  2.69355  4.24690  2.90347  2.73739  3.18146  2.89801  2.37887  2.77519  2.98518  4.58477  3.61503
          0.02382  4.37882  4.50960  0.61958  0.77255  0.49946  0.93359
    793   2.66379  4.11896  3.14361  2.58247  3.96536  3.51953  3.72990  3.11920  1.78113  2.99877  3.46922  3.08455  3.90819  2.75089  2.94802  2.29992  2.64806  2.95790  5.27600  3.96842    832 k - - -
          2.68618  4.42225  2.77519  2.73123  3.46354  2.40513  3.72494  3.29354  2.67741  2.69355  4.24690  2.90347  2.73739  3.18146  2.89801  2.37887  2.77519  2.98518  4.58477  3.61503
          0.01890  4.37390  5.09624  0.61958  0.77255  0.49475  0.94090
    794   2.67438  4.98638  3.01253  2.39300  4.26277  3.22969  3.66796  3.38944  1.82012  2.92858  3.69419  2.95457  3.86894  2.36606  2.77524  2.55863  2.69366  3.33978  5.45979  4.10233    833 k - - -
          2.68618  4.42225  2.77517  2.73121  3.46354  2.40513  3.72495  3.29354  2.67738  2.69355  4.24690  2.90347  2.73740  3.18147  2.89801  2.37887  2.77520  2.98519  4.58477  3.61503
          0.02738  3.86707  5.10117  0.68324  0.70315  0.49946  0.93359
    795   2.66897  5.00459  2.05128  2.42875  3.61064  3.17193  3.30656  3.72545  2.33951  2.77376  4.06439  2.96374  3.59614  2.67733  2.91532  2.41596  2.90084  3.35930  5.47888  4.11080    837 d - - -
          2.68618  4.42225  2.77519  2.73123  3.46354  2.40513  3.72494  3.29354  2.67741  2.69355  4.24690  2.90347  2.73739  3.18146  2.89801  2.37887  2.77519  2.98518  4.58477  3.61503
          0.01881  4.37882  5.10117  0.61958  0.77255  0.49167  0.94572
    796   2.72885  5.02487  3.07179  2.50489  4.31908  3.51742  3.68317  3.74683  1.68492  3.09819  3.63751  2.83369  3.90635  2.77864  2.63949  2.01589  2.95405  3.39074  5.48188  4.14314    838 k - - -
          2.68618  4.42225  2.77519  2.73123  3.46354  2.40513  3.72494  3.29354  2.67741  2.69355  4.24690  2.90347  2.73739  3.18146  2.89801  2.37887  2.77519  2.98518  4.58477  3.61503
          0.01875  4.38199  5.10433  0.61958  0.77255  0.48021  0.96404
    797   2.82068  5.23378  3.03212  2.20239  4.59359  3.54440  3.68379  4.03706  1.53975  3.19679  4.28624  2.77259  3.94039  2.13710  2.62718  2.78805  3.03852  3.63601  5.62448  4.27909    839 k - - -
          2.68618  4.42225  2.77519  2.73123  3.46354  2.40513  3.72494  3.29354  2.67741  2.69355  4.24690  2.90347  2.73739  3.18146  2.89801  2.37887  2.77519  2.98518  4.58477  3.61503
          0.01863  4.38788  5.11023  0.61958  0.77255  0.48576  0.95510
    798   2.33438  4.57266  3.30609  2.74618  3.76183  3.10902  3.81020  2.58037  2.34956  2.81549  3.68157  3.21001  3.95761  3.04607  2.99176  2.79566  2.01695  2.69198  5.14310  3.87323    840 t - - -
          2.68618  4.42225  2.77519  2.73123  3.46354  2.40513  3.72494  3.29354  2.67741  2.69355  4.24690  2.90347  2.73739  3.18146  2.89801  2.37887  2.77519  2.98518  4.58477  3.61503
          0.01863  4.38788  5.11023  0.61958  0.77255  0.48576  0.95510
    799   2.80461  5.22761  2.99222  2.35590  4.58204  3.52660  3.68374  4.03093  1.91245  3.50884  4.28142  2.79922  3.85954  1.69772  2.56866  2.51574  3.02603  3.62676  5.62868  4.27288    841 q - - -
          2.68618  4.42225  2.77519  2.73123  3.46354  2.40513  3.72494  3.29354  2.67741  2.69355  4.24690  2.90347  2.73739  3.18146  2.89801  2.37887  2.77519  2.98518  4.58477  3.61503
          0.01863  4.38788  5.11023  0.61958  0.77255  0.48576  0.95510
    800   2.73348  5.19366  2.30688  2.26770  4.50785  3.44466  3.71094  3.97631  2.37579  3.49193  4.26370  2.60858  3.88796  2.83015  3.00142  2.28737  1.88039  3.57178  5.65703  4.25280    842 t - - -
          2.68618  4.42225  2.77519  2.73123  3.46354  2.40513  3.72494  3.29354  2.67741  2.69355  4.24690  2.90347  2.73739  3.18146  2.89801  2.37887  2.77519  2.98518  4.58477  3.61503
          0.05777  4.38788  3.13019  0.61958  0.77255  0.48576  0.95510
    801   2.67049  5.00374  2.98549  2.43447  4.21403  3.20064  2.97727  3.73141  1.82689  3.21379  4.06657  2.96616  3.47831  2.78258  2.87233  2.13133  2.86826  3.36431  5.47421  3.80854    843 k - - -
          2.68618  4.42225  2.77519  2.73123  3.46354  2.40513  3.72494  3.29354  2.67741  2.69355  4.24690  2.90347  2.73739  3.18146  2.89801  2.37887  2.77519  2.98518  4.58477  3.61503
          0.32548  4.34948  1.32837  0.61958  0.77255  0.54177  0.87160
    802   2.76771  4.32094  3.89020  3.35756  2.60018  3.78915  4.00284  2.56009  3.22783  1.37769  3.21146  3.65588  4.15829  3.22409  3.47513  2.92776  3.00661  2.46187  4.70089  3.36547    844 l - - -
          2.68618  4.42225  2.77519  2.73123  3.46354  2.40513  3.72494  3.29354  2.67741  2.69355  4.24690  2.90347  2.73739  3.18146  2.89801  2.37887  2.77519  2.98518  4.58477  3.61503
          0.02622  4.05021  4.77256  0.61958  0.77255  0.82974  0.57299
    803   2.54826  4.28508  3.51937  2.76077  3.30333  3.58108  3.85945  2.68186  2.89473  1.80997  3.29034  3.35105  3.96773  3.20611  3.22952  2.47922  2.83341  2.35538  4.88991  3.65896    845 l - - -
          2.68618  4.42225  2.77519  2.73123  3.46354  2.40513  3.72494  3.29354  2.67741  2.69355  4.24690  2.90347  2.73739  3.18146  2.89801  2.37887  2.77519  2.98518  4.58477  3.61503
          0.02593  4.06118  4.78352  0.61958  0.77255  0.47577  0.97130
    804   2.82849  5.28157  2.70667  1.52292  4.61191  3.44317  3.71000  4.07673  2.27805  3.56598  4.35160  2.91436  3.40779  2.04335  2.88083  2.77836  3.06588  3.66994  5.70393  4.31195    846 e - - -
          2.68618  4.42225  2.77519  2.73123  3.46354  2.40513  3.72494  3.29354  2.67741  2.69355  4.24690  2.90347  2.73739  3.18146  2.89801  2.37887  2.77519  2.98518  4.58477  3.61503
          0.02076  4.28088  5.00323  0.61958  0.77255  0.57697  0.82461
    805   2.59059  4.66618  3.16224  2.49637  3.90240  3.49494  3.75712  3.28447  2.60336  2.79353  3.79045  3.11139  3.90589  2.77378  3.03034  2.27746  1.85955  2.75842  5.23824  3.94469    847 t - - -
          2.68618  4.42225  2.77519  2.73123  3.46354  2.40513  3.72494  3.29354  2.67741  2.69355  4.24690  2.90347  2.73739  3.18146  2.89801  2.37887  2.77519  2.98518  4.58477  3.61503
          0.02026  4.30497  5.02732  0.61958  0.77255  0.48812  0.95135
    806   2.29277  4.58520  3.28714  2.75004  3.82890  3.52359  3.83038  2.76368  2.70854  2.79927  3.74087  3.20692  1.93172  2.74727  3.11127  2.74258  2.77392  2.91322  5.20148  3.92918    848 p - - -
          2.68618  4.42225  2.77519  2.73123  3.46354  2.40513  3.72494  3.29354  2.67741  2.69355  4.24690  2.90347  2.73739  3.18146  2.89801  2.37887  2.77519  2.98518  4.58477  3.61503
          0.01925  4.35569  5.07804  0.61958  0.77255  0.53306  0.88384
    807   2.47553  5.10306  2.74696  1.73518  4.41335  3.44353  3.65114  3.87534  2.21528  3.39368  4.15726  2.92560  3.84814  2.62935  2.89349  2.58155  2.54958  3.10998  5.55815  4.16750    849 e - - -
          2.68618  4.42225  2.77519  2.73123  3.46354  2.40513  3.72494  3.29354  2.67741  2.69355  4.24690  2.90347  2.73739  3.18146  2.89801  2.37887  2.77519  2.98518  4.58477  3.61503
          0.01925  4.35569  5.07804  0.61958  0.77255  0.53306  0.88384
    808   2.64898  4.50855  3.34020  2.77808  3.67282  3.57366  3.81276  2.67515  2.74582  2.37853  3.37919  3.07023  2.86916  2.88697  3.14473  2.38371  2.28506  2.79696  5.07431  3.81355    850 t - - -
          2.68618  4.42225  2.77519  2.73123  3.46354  2.40513  3.72494  3.29354  2.67741  2.69355  4.24690  2.90347  2.73739  3.18146  2.89801  2.37887  2.77519  2.98518  4.58477  3.61503
          0.10549  4.35569  2.43859  0.61958  0.77255  0.53306  0.88384
    809   2.56098  4.92993  2.80660  2.41993  4.19696  3.29951  2.92376  3.30056  2.39097  3.00450  3.65190  2.41866  3.83439  2.63956  2.89080  2.37048  2.71652  3.27801  5.41257  4.05472    851 s - - -
          2.68618  4.42225  2.77519  2.73123  3.46354  2.40513  3.72494  3.29354  2.67741  2.69355  4.24690  2.90347  2.73739  3.18146  2.89801  2.37887  2.77519  2.98518  4.58477  3.61503
          0.02097  4.27117  4.99351  0.61958  0.77255  0.46324  0.99221
    810   2.66385  4.22799  3.59399  3.02498  3.09209  3.65271  3.75778  2.84237  2.77734  2.25558  3.45559  3.26354  4.03049  3.26103  3.04259  2.67936  2.89509  2.62268  4.88697  1.95176    852 y - - -
          2.68618  4.42225  2.77519  2.73123  3.46354  2.40513  3.72494  3.29354  2.67741  2.69355  4.24690  2.90347  2.73739  3.18146  2.89801  2.37887  2.77519  2.98518  4.58477  3.61503
          0.01925  4.35569  5.07804  0.61958  0.77255  0.53306  0.88384
    811   2.70332  5.11352  2.64495  2.31549  4.43343  3.47311  3.64902  3.88823  1.81615  3.39812  4.16523  2.85289  3.86697  2.59175  2.49052  2.68162  2.93063  3.49187  2.95043  4.17730    853 k - - -
          2.68618  4.42225  2.77519  2.73123  3.46354  2.40513  3.72494  3.29354  2.67741  2.69355  4.24690  2.90347  2.73739  3.18146  2.89801  2.37887  2.77519  2.98518  4.58477  3.61503
          0.01925  4.35569  5.07804  0.61958  0.77255  0.45728  1.00239
    812   2.68867  5.13250  2.86975  2.23615  4.45828  3.46310  3.64553  3.92329  1.78185  3.00232  4.18061  2.70464  3.85665  2.32780  2.68886  2.58897  2.91796  3.24997  5.57187  4.18405    854 k - - -
          2.68618  4.42225  2.77519  2.73123  3.46354  2.40513  3.72494  3.29354  2.67741  2.69355  4.24690  2.90347  2.73739  3.18146  2.89801  2.37887  2.77519  2.98518  4.58477  3.61503
          0.01863  4.38788  5.11023  0.61958  0.77255  0.48576  0.95510
    813   2.65632  4.31299  3.64528  3.07502  2.43075  2.67109  3.92632  2.63053  2.80553  2.34979  3.41953  3.16792  4.04048  3.06514  3.24534  2.91705  2.88810  2.14309  4.90232  3.61850    855 v - - -
          2.68618  4.42225  2.77519  2.73123  3.46354  2.40513  3.72494  3.29354  2.67741  2.69355  4.24690  2.90347  2.73739  3.18146  2.89801  2.37887  2.77519  2.98518  4.58477  3.61503
          0.01863  4.38788  5.11023  0.61958  0.77255  0.48576  0.95510
    814   2.68498  5.15223  2.10046  2.29113  4.48209  3.17268  3.64368  3.56224  1.95929  3.29491  4.19871  2.86738  3.84997  2.64624  2.52465  2.65375  2.91586  3.53504  5.59102  4.19332    856 k - - -
          2.68618  4.42225  2.77519  2.73123  3.46354  2.40513  3.72494  3.29354  2.67741  2.69355  4.24690  2.90347  2.73739  3.18146  2.89801  2.37887  2.77519  2.98518  4.58477  3.61503
          0.01863  4.38788  5.11023  0.61958  0.77255  0.48576  0.95510
    815   2.66481  3.78267  2.69821  2.45071  4.23245  3.47419  3.38266  3.66720  2.29330  3.23633  3.61533  2.74143  3.71149  2.72040  2.92173  1.87153  2.89615  3.31318  5.44663  3.75218    857 s - - -
          2.68618  4.42225  2.77519  2.73123  3.46354  2.40513  3.72494  3.29354  2.67741  2.69355  4.24690  2.90347  2.73739  3.18146  2.89801  2.37887  2.77519  2.98518  4.58477  3.61503
          0.01863  4.38788  5.11023  0.61958  0.77255  0.48576  0.95510
    816   2.67044  4.70373  3.19054  2.62957  3.47751  3.53951  3.75349  3.05064  1.84208  2.51542  3.78895  3.12231  3.32705  2.94661  2.97077  2.27099  2.90180  3.01203  5.23569  3.93926    858 k - - -
          2.68618  4.42225  2.77519  2.73123  3.46354  2.40513  3.72494  3.29354  2.67741  2.69355  4.24690  2.90347  2.73739  3.18146  2.89801  2.37887  2.77519  2.98518  4.58477  3.61503
          0.01863  4.38788  5.11023  0.61958  0.77255  0.48576  0.95510
    817   2.06441  5.04462  2.86722  1.94494  4.04847  3.38820  3.65794  3.69824  2.18873  3.32733  4.10059  2.95296  3.85600  2.52628  2.89760  2.66023  2.87667  3.08459  5.51001  4.13330    859 e - - -
          2.68618  4.42225  2.77519  2.73123  3.46354  2.40513  3.72494  3.29354  2.67741  2.69355  4.24690  2.90347  2.73739  3.18146  2.89801  2.37887  2.77519  2.98518  4.58477  3.61503
          0.01863  4.38788  5.11023  0.61958  0.77255  0.48576  0.95510
    818   2.18969  4.51850  3.37578  2.82699  3.77628  3.52260  3.87205  3.13964  2.63598  2.77076  3.70361  3.26160  3.64663  3.12254  3.19216  2.35810  1.98381  2.29416  5.16805  3.90713    860 t - - -
          2.68618  4.42225  2.77519  2.73123  3.46354  2.40513  3.72494  3.29354  2.67741  2.69355  4.24690  2.90347  2.73739  3.18146  2.89801  2.37887  2.77519  2.98518  4.58477  3.61503
          0.01863  4.38788  5.11023  0.61958  0.77255  0.48576  0.95510
    819   2.78098  4.92675  2.98332  2.43339  4.21159  3.51085  3.80358  3.62288  2.57504  2.88281  4.06997  3.08488  1.57097  2.67532  2.98542  2.63657  3.03138  3.30352  5.47313  4.15268    861 p - - -
          2.68618  4.42225  2.77519  2.73123  3.46354  2.40513  3.72494  3.29354  2.67741  2.69355  4.24690  2.90347  2.73739  3.18146  2.89801  2.37887  2.77519  2.98518  4.58477  3.61503
          0.01863  4.38788  5.11023  0.61958  0.77255  0.48576  0.95510
    820   2.64304  5.13830  2.90074  2.10698  4.46533  3.46136  3.67747  3.92635  1.87870  3.43857  4.20516  2.69108  3.76078  2.79066  2.88688  1.92960  2.95227  3.36695  5.59597  4.20957    862 k - - -
          2.68618  4.42225  2.77519  2.73123  3.46354  2.40513  3.72494  3.29354  2.67741  2.69355  4.24690  2.90347  2.73739  3.18146  2.89801  2.37887  2.77519  2.98518  4.58477  3.61503
          0.01863  4.38788  5.11023  0.61958  0.77255  0.48576  0.95510
    821   2.44596  5.10383  2.64014  2.02116  4.41651  3.45273  3.59554  3.87989  2.27278  3.39460  3.65917  2.93352  3.84910  2.06274  2.88162  2.65153  2.90557  3.05866  5.55557  4.16505    863 e - - -
          2.68618  4.42225  2.77519  2.73123  3.46354  2.40513  3.72494  3.29354  2.67741  2.69355  4.24690  2.90347  2.73739  3.18146  2.89801  2.37887  2.77519  2.98518  4.58477  3.61503
          0.01863  4.38788  5.11023  0.61958  0.77255  0.48576  0.95510
    822   2.65812  4.84497  3.07294  2.53139  4.12977  3.06967  3.72628  3.20573  2.52862  3.15132  3.96413  2.20106  3.88856  2.72504  2.98792  2.11961  2.40412  3.03121  5.39428  4.06204    864 s - - -
          2.68618  4.42225  2.77519  2.73123  3.46354  2.40513  3.72494  3.29354  2.67741  2.69355  4.24690  2.90347  2.73739  3.18146  2.89801  2.37887  2.77519  2.98518  4.58477  3.61503
          0.01863  4.38788  5.11023  0.61958  0.77255  0.48576  0.95510
    823   2.65646  3.85072  3.39265  2.82900  3.64059  3.59365  3.83911  2.43492  2.56789  2.65536  3.58373  3.05167  3.25542  3.11427  3.12294  2.08745  2.63674  2.53059  5.05366  3.79984    865 s - - -
          2.68618  4.42225  2.77519  2.73123  3.46354  2.40513  3.72494  3.29354  2.67741  2.69355  4.24690  2.90347  2.73739  3.18146  2.89801  2.37887  2.77519  2.98518  4.58477  3.61503
          0.01863  4.38788  5.11023  0.61958  0.77255  0.48576  0.95510
    824   2.36597  4.33263  3.74040  3.18398  3.53163  3.65755  4.03625  2.16592  3.11932  2.26842  3.49616  3.52885  4.08114  3.41150  3.43527  1.78341  2.67775  2.46328  5.01483  3.79441    866 s - - -
          2.68618  4.42225  2.77519  2.73123  3.46354  2.40513  3.72494  3.29354  2.67741  2.69355  4.24690  2.90347  2.73739  3.18146  2.89801  2.37887  2.77519  2.98518  4.58477  3.61503
          0.01863  4.38788  5.11023  0.61958  0.77255  0.48576  0.95510
    825   2.94748  5.22709  3.32436  2.68967  4.61074  3.53066  3.71175  4.00491  1.39972  3.48073  3.72698  3.16669  4.03987  2.70001  1.73678  2.72621  3.14371  3.64617  5.58098  4.31466    867 k - - -
          2.68618  4.42225  2.77519  2.73123  3.46354  2.40513  3.72494  3.29354  2.67741  2.69355  4.24690  2.90347  2.73739  3.18146  2.89801  2.37887  2.77519  2.98518  4.58477  3.61503
          0.01863  4.38788  5.11023  0.61958  0.77255  0.48576  0.95510
    826   2.70142  5.02828  3.01937  2.46945  4.33755  3.48647  3.68136  3.77527  2.25706  3.32118  4.10635  2.07311  3.88528  2.80492  2.25834  2.33102  2.69929  3.03267  5.50526  4.14959    868 n - - -
          2.68618  4.42225  2.77519  2.73123  3.46354  2.40513  3.72494  3.29354  2.67741  2.69355  4.24690  2.90347  2.73739  3.18146  2.89801  2.37887  2.77519  2.98518  4.58477  3.61503
          0.01863  4.38788  5.11023  0.61958  0.77255  0.48576  0.95510
    827   2.66910  4.64514  2.98760  2.67290  2.44977  3.27584  2.88635  3.17782  2.65717  2.84562  3.73375  2.63422  3.94151  2.99089  3.08518  2.60857  2.90082  2.88491  5.15517  2.98558    869 f - - -
          2.68618  4.42225  2.77519  2.73123  3.46354  2.40513  3.72494  3.29354  2.67741  2.69355  4.24690  2.90347  2.73739  3.18146  2.89801  2.37887  2.77519  2.98518  4.58477  3.61503
          0.01863  4.38788  5.11023  0.61958  0.77255  0.48576  0.95510
    828   2.45927  4.30510  3.67433  3.10476  3.43974  3.66652  3.94496  2.43375  2.89216  2.51485  2.80942  3.46910  3.56551  3.33029  3.35939  2.78720  1.90195  2.34081  4.90732  3.68674    870 t - - -
          2.68618  4.42225  2.77519  2.73123  3.46354  2.40513  3.72494  3.29354  2.67741  2.69355  4.24690  2.90347  2.73739  3.18146  2.89801  2.37887  2.77519  2.98518  4.58477  3.61503
          0.01863  4.38788  5.11023  0.61958  0.77255  0.48576  0.95510
    829   2.54424  4.25900  3.87849  3.31163  2.07875  3.72965  3.99359  2.71397  3.22694  2.43088  2.86041  3.60892  4.11182  3.48777  3.48946  1.94616  2.92859  2.51605  4.77787  3.18247    871 s - - -
          2.68618  4.42225  2.77519  2.73123  3.46354  2.40513  3.72494  3.29354  2.67741  2.69355  4.24690  2.90347  2.73739  3.18146  2.89801  2.37887  2.77519  2.98518  4.58477  3.61503
          0.11102  4.38788  2.37887  0.61958  0.77255  0.48576  0.95510
    830   2.16157  4.46951  3.34804  2.78559  3.14479  3.56276  3.80578  2.99854  2.48438  2.55322  3.57061  3.23328  3.94855  2.91165  3.14400  2.36734  2.61673  2.39184  5.03951  3.78292    872 a - - -
          2.68618  4.42225  2.77519  2.73123  3.46354  2.40513  3.72494  3.29354  2.67741  2.69355  4.24690  2.90347  2.73739  3.18146  2.89801  2.37887  2.77519  2.98518  4.58477  3.61503
          0.02042  4.29728  5.01962  0.61958  0.77255  0.55370  0.85524
    831   2.58202  5.20272  1.96606  2.35340  4.53168  3.43218  3.55949  4.00662  1.85984  3.49814  4.25805  2.58820  3.86037  2.77576  2.75132  2.68738  2.84950  3.58688  5.64042  4.23597    873 k - - -
          2.68618  4.42225  2.77519  2.73123  3.46354  2.40513  3.72494  3.29354  2.67741  2.69355  4.24690  2.90347  2.73739  3.18146  2.89801  2.37887  2.77519  2.98518  4.58477  3.61503
          0.01991  4.32253  5.04488  0.61958  0.77255  0.57809  0.82319
    832   2.35887  4.95825  2.81490  2.42782  4.22971  3.45471  2.54325  3.42980  2.25595  3.23126  4.01952  2.72510  3.84657  2.69027  2.86539  2.65329  2.56279  3.08980  5.43743  3.82486    874 k - - -
          2.68618  4.42225  2.77519  2.73123  3.46354  2.40513  3.72494  3.29354  2.67741  2.69355  4.24690  2.90347  2.73739  3.18146  2.89801  2.37887  2.77519  2.98518  4.58477  3.61503
          0.01991  4.32253  5.04488  0.61958  0.77255  0.57809  0.82319
    833   2.66620  5.08928  2.74730  2.28348  4.40287  2.37874  3.63412  3.45889  2.09317  3.37876  4.14093  2.92225  3.83799  2.63292  2.52279  2.42351  2.89717  3.46342  5.53917  4.15264    875 k - - -
          2.68618  4.42225  2.77519  2.73123  3.46354  2.40513  3.72494  3.29354  2.67741  2.69355  4.24690  2.90347  2.73739  3.18146  2.89801  2.37887  2.77519  2.98518  4.58477  3.61503
          0.01991  4.32253  5.04488  0.61958  0.77255  0.57809  0.82319
    834   2.69160  4.13812  2.83114  2.33956  4.32683  3.47873  3.65225  3.45141  1.56477  3.30426  4.08880  2.97583  3.86889  2.77372  2.44893  2.68674  2.91840  3.39404  5.48348  4.12921    876 k - - -
          2.68618  4.42225  2.77519  2.73123  3.46354  2.40513  3.72494  3.29354  2.67741  2.69355  4.24690  2.90347  2.73739  3.18146  2.89801  2.37887  2.77519  2.98518  4.58477  3.61503
          0.26648  4.32253  1.51114  0.61958  0.77255  0.57809  0.82319
    835   2.65212  4.94723  2.53491  2.21843  4.26735  3.34460  3.66627  3.70703  2.49204  3.27754  4.08168  2.66529  3.36193  2.81027  2.97724  2.46659  1.95499  3.34136  5.48937  4.11892    877 t - - -
          2.68618  4.42225  2.77519  2.73123  3.46354  2.40513  3.72494  3.29354  2.67741  2.69355  4.24690  2.90347  2.73739  3.18146  2.89801  2.37887  2.77519  2.98518  4.58477  3.61503
          0.02540  4.08146  4.80380  0.61958  0.77255  0.42017  1.06984
    836   2.50965  4.85170  2.99946  2.38906  4.22122  3.42485  3.75507  3.64278  2.48951  3.17895  4.04909  3.03186  2.38854  2.90730  3.00843  1.80762  2.73518  3.28705  5.46858  4.13282    878 s - - -
          2.68619  4.42227  2.77521  2.73125  3.46355  2.40514  3.72496  3.29355  2.67742  2.69356  4.24691  2.90330  2.73731  3.18148  2.89802  2.37888  2.77521  2.98520  4.58478  3.61505
          0.10999  2.80808  3.12738  0.58118  0.81925  0.43208  1.04742
    837   2.67494  5.03481  2.96025  2.22606  3.79904  3.45973  3.65727  3.67278  1.74361  3.31804  4.09602  2.82851  3.50340  2.77713  2.87502  2.15414  2.90650  3.39973  5.50126  4.13059    881 k - - -
          2.68618  4.42225  2.77519  2.73123  3.46354  2.40513  3.72494  3.29354  2.67741  2.69355  4.24690  2.90347  2.73739  3.18146  2.89801  2.37887  2.77519  2.98518  4.58477  3.61503
          0.01932  4.35223  5.07457  0.61958  0.77255  0.45447  1.00727
    838   2.66701  5.01775  2.23994  2.38604  3.80280  3.46448  3.57338  3.74700  2.28304  3.29659  4.07539  2.63378  3.50106  2.78291  2.90768  2.33218  2.89851  2.99608  5.48858  3.23122    882 d - - -
          2.68618  4.42225  2.77519  2.73123  3.46354  2.40513  3.72494  3.29354  2.67741  2.69355  4.24690  2.90347  2.73739  3.18146  2.89801  2.37887  2.77519  2.98518  4.58477  3.61503
          0.01863  4.38788  5.11023  0.61958  0.77255  0.48576  0.95510
    839   2.57198  5.09591  2.93415  2.43875  4.42726  3.47639  3.66803  3.87948  1.64594  3.39700  4.16675  2.92225  3.50601  2.78140  2.53223  2.22267  2.76677  3.48479  5.55627  4.18529    883 k - - -
          2.68618  4.42225  2.77519  2.73123  3.46354  2.40513  3.72494  3.29354  2.67741  2.69355  4.24690  2.90347  2.73739  3.18146  2.89801  2.37887  2.77519  2.98518  4.58477  3.61503
          0.01863  4.38788  5.11023  0.61958  0.77255  0.48576  0.95510
    840   2.59827  5.14013  3.00720  2.36381  4.47646  3.41444  3.66576  3.92688  1.84807  3.42921  4.19856  2.84594  3.89274  2.77656  2.05643  2.26748  2.78819  3.52938  5.57288  4.20890    884 k - - -
          2.68618  4.42225  2.77519  2.73123  3.46354  2.40513  3.72494  3.29354  2.67741  2.69355  4.24690  2.90347  2.73739  3.18146  2.89801  2.37887  2.77519  2.98518  4.58477  3.61503
          0.01863  4.38788  5.11023  0.61958  0.77255  0.48576  0.95510
    841   2.66170  4.12263  1.94771  2.48525  4.16714  3.47973  3.69307  3.59031  2.48296  3.11272  3.51316  2.75966  3.11627  2.83411  2.95162  2.54485  2.70116  3.08838  5.41004  4.06479    885 d - - -
          2.68618  4.42225  2.77519  2.73123  3.46354  2.40513  3.72494  3.29354  2.67741  2.69355  4.24690  2.90347  2.73739  3.18146  2.89801  2.37887  2.77519  2.98518  4.58477  3.61503
          0.05035  4.38788  3.30572  0.61958  0.77255  0.48576  0.95510
    842   2.29801  4.21356  3.03425  2.63215  3.87380  2.61737  3.75675  3.26543  2.61875  2.80805  3.76648  2.94107  3.39872  2.95598  3.05434  2.56198  2.84391  2.98437  5.21758  2.57305    886 a - - -
          2.68618  4.42225  2.77519  2.73123  3.46354  2.40513  3.72494  3.29354  2.67741  2.69355  4.24690  2.90347  2.73739  3.18146  2.89801  2.37887  2.77519  2.98518  4.58477  3.61503
          0.01923  4.35676  5.07911  0.61958  0.77255  0.45816  1.00088
    843   2.65638  3.94647  3.45888  2.77596  3.57676  3.04752  3.86343  2.77649  2.85417  1.94216  3.53196  3.31993  3.25954  2.83958  3.22696  2.43959  2.88918  2.49672  5.00644  3.76262    887 l - - -
          2.68618  4.42225  2.77519  2.73123  3.46354  2.40513  3.72494  3.29354  2.67741  2.69355  4.24690  2.90347  2.73739  3.18146  2.89801  2.37887  2.77519  2.98518  4.58477  3.61503
          0.01863  4.38788  5.11023  0.61958  0.77255  0.48576  0.95510
    844   2.66257  3.75577  3.61647  3.04444  3.46706  3.65730  3.91411  2.71580  2.96656  2.29827  3.44719  3.42659  4.03603  3.07835  2.77081  2.12398  2.89451  2.61167  2.61027  3.69445    888 s - - -
          2.68618  4.42225  2.77519  2.73123  3.46354  2.40513  3.72494  3.29354  2.67741  2.69355  4.24690  2.90347  2.73739  3.18146  2.89801  2.37887  2.77519  2.98518  4.58477  3.61503
          0.01863  4.38788  5.11023  0.61958  0.77255  0.48576  0.95510
    845   2.55178  4.57542  3.06879  2.72865  3.49855  3.56588  3.79907  3.07939  2.70319  2.57332  3.67129  3.19791  3.95293  3.03376  2.67336  2.57269  1.92202  2.55644  5.13361  3.86111    889 t - - -
          2.68618  4.42225  2.77519  2.73123  3.46354  2.40513  3.72494  3.29354  2.67741  2.69355  4.24690  2.90347  2.73739  3.18146  2.89801  2.37887  2.77519  2.98518  4.58477  3.61503
          0.01863  4.38788  5.11023  0.61958  0.77255  0.48576  0.95510
    846   2.14996  4.90875  2.87680  2.49738  3.93433  3.46067  3.72043  3.64947  2.33416  3.23440  4.03509  3.01629  2.93403  2.86155  2.98083  1.83071  2.91342  3.29701  5.45705  4.10960    890 s - - -
          2.68618  4.42225  2.77519  2.73123  3.46354  2.40513  3.72494  3.29354  2.67741  2.69355  4.24690  2.90347  2.73739  3.18146  2.89801  2.37887  2.77519  2.98518  4.58477  3.61503
          0.01863  4.38788  5.11023  0.61958  0.77255  0.48576  0.95510
    847   1.63900  4.66857  2.84819  2.60572  3.58109  3.52666  3.77585  3.26554  2.64036  2.92999  3.58918  3.13775  3.92782  2.97673  3.07472  2.57984  2.58031  2.85805  5.23224  3.93960    891 a - - -
          2.68618  4.42225  2.77519  2.73123  3.46354  2.40513  3.72494  3.29354  2.67741  2.69355  4.24690  2.90347  2.73739  3.18146  2.89801  2.37887  2.77519  2.98518  4.58477  3.61503
          0.01863  4.38788  5.11023  0.61958  0.77255  0.48576  0.95510
    848   2.68893  4.72911  3.20588  2.63790  3.63027  3.55304  3.75274  3.08002  1.71142  2.76281  3.45717  3.12947  3.93740  2.85504  2.45284  2.77124  2.91748  2.75576  5.25207  3.95892    892 k - - -
          2.68618  4.42225  2.77519  2.73123  3.46354  2.40513  3.72494  3.29354  2.67741  2.69355  4.24690  2.90347  2.73739  3.18146  2.89801  2.37887  2.77519  2.98518  4.58477  3.61503
          0.04120  4.38788  3.57769  0.61958  0.77255  0.48576  0.95510
    849   2.68229  5.12804  2.73766  2.27836  4.44840  3.15769  3.65031  3.91665  2.09563  3.42415  3.98429  2.40729  3.84778  2.75874  2.89137  1.97590  2.71378  3.50666  5.57948  4.18304    893 s - - -
          2.68618  4.42225  2.77519  2.73123  3.46354  2.40513  3.72494  3.29354  2.67741  2.69355  4.24690  2.90347  2.73739  3.18146  2.89801  2.37887  2.77519  2.98518  4.58477  3.61503
          0.01906  4.36573  5.08808  0.61958  0.77255  0.51871  0.90459
    850   2.27940  4.56379  3.29263  2.73537  3.75597  3.55104  3.80436  2.80520  2.55311  2.81046  3.67590  2.88158  3.23177  3.03995  3.11944  2.78347  2.07244  2.46529  5.13841  3.86724    894 t - - -
          2.68618  4.42225  2.77519  2.73123  3.46354  2.40513  3.72494  3.29354  2.67741  2.69355  4.24690  2.90347  2.73739  3.18146  2.89801  2.37887  2.77519  2.98518  4.58477  3.61503
          0.01906  4.36573  5.08808  0.61958  0.77255  0.51871  0.90459
    851   2.53625  4.22592  3.52905  3.23532  3.08512  3.69513  3.97415  2.68866  3.15685  1.62510  2.73098  3.55340  4.06922  3.14185  3.43083  2.77610  2.77874  2.46502  4.82487  3.29984    895 l - - -
          2.68618  4.42225  2.77519  2.73123  3.46354  2.40513  3.72494  3.29354  2.67741  2.69355  4.24690  2.90347  2.73739  3.18146  2.89801  2.37887  2.77519  2.98518  4.58477  3.61503
          0.01906  4.36573  5.08808  0.61958  0.77255  0.51871  0.90459
    852   2.67453  5.10680  2.62719  2.14671  4.42201  3.07731  3.64736  3.88661  2.25015  3.40031  4.16016  2.92583  3.84587  2.75681  2.71647  1.91886  2.75761  3.15339  5.56071  4.16841    896 s - - -
          2.68618  4.42225  2.77519  2.73123  3.46354  2.40513  3.72494  3.29354  2.67741  2.69355  4.24690  2.90347  2.73739  3.18146  2.89801  2.37887  2.77519  2.98518  4.58477  3.61503
          0.01906  4.36573  5.08808  0.61958  0.77255  0.51871  0.90459
    853   2.39347  4.48670  3.39538  2.77303  3.70464  3.55011  3.86434  2.72461  2.80341  2.76359  3.64064  3.27553  3.96887  3.13040  3.07086  2.35631  1.76547  2.63376  5.11068  3.85575    897 t - - -
          2.68618  4.42225  2.77519  2.73123  3.46354  2.40513  3.72494  3.29354  2.67741  2.69355  4.24690  2.90347  2.73739  3.18146  2.89801  2.37887  2.77519  2.98518  4.58477  3.61503
          0.02816  4.36573  4.19586  0.61958  0.77255  0.51871  0.90459
    854   2.42884  4.72606  2.90931  2.62375  4.01442  3.47954  3.78985  3.39963  2.62820  2.64473  3.89076  3.11145  1.84222  2.97530  2.95322  2.73893  2.67817  3.09513  5.33241  4.02863    898 p - - -
          2.68618  4.42225  2.77519  2.73123  3.46354  2.40513  3.72494  3.29354  2.67741  2.69355  4.24690  2.90347  2.73739  3.18146  2.89801  2.37887  2.77519  2.98518  4.58477  3.61503
          0.01923  4.35680  5.07915  0.61958  0.77255  0.47848  0.96686
    855   2.63313  4.49382  3.39507  2.87271  3.76287  3.51661  3.90378  3.12973  2.83972  1.93888  3.70104  3.01523  3.22395  3.16976  3.22150  2.46964  1.93193  2.86332  5.16417  3.90966    899 t - - -
          2.68618  4.42225  2.77519  2.73123  3.46354  2.40513  3.72494  3.29354  2.67741  2.69355  4.24690  2.90347  2.73739  3.18146  2.89801  2.37887  2.77519  2.98518  4.58477  3.61503
          0.01880  4.37915  5.10149  0.61958  0.77255  0.47759  0.96830
    856   2.63583  4.53055  3.49645  3.10634  4.01660  3.41016  4.14739  3.39971  3.05355  2.38467  4.02327  3.43544  1.27117  3.42494  3.38466  2.39890  3.00984  3.08467  5.43670  4.15530    900 p - - -
          2.68618  4.42225  2.77519  2.73123  3.46354  2.40513  3.72494  3.29354  2.67741  2.69355  4.24690  2.90347  2.73739  3.18146  2.89801  2.37887  2.77519  2.98518  4.58477  3.61503
          0.01863  4.38788  5.11023  0.61958  0.77255  0.48576  0.95510
    857   2.68231  4.39483  3.03815  2.40186  4.23222  2.86316  3.67896  3.66134  1.73603  3.01869  4.02737  2.83819  3.88061  2.81131  2.52280  2.69365  2.76086  3.31288  4.43829  4.09288    901 k - - -
          2.68620  4.42227  2.77521  2.73125  3.46356  2.40515  3.72496  3.29356  2.67743  2.69347  4.24692  2.90349  2.73741  3.18148  2.89803  2.37889  2.77521  2.98520  4.58344  3.61505
          0.13686  2.26534  3.72486  0.31499  1.30859  0.48576  0.95510
    858   1.90852  4.70711  3.18062  2.63852  4.03182  3.23315  3.46094  3.43524  2.61826  3.06920  3.90033  3.11863  3.90300  2.96751  2.82575  2.27435  2.12512  3.00806  5.33986  4.03609    903 a - - -
          2.68618  4.42225  2.77519  2.73123  3.46354  2.40513  3.72494  3.29354  2.67741  2.69355  4.24690  2.90347  2.73739  3.18146  2.89801  2.37887  2.77519  2.98518  4.58477  3.61503
          0.01898  4.36963  5.09198  0.61958  0.77255  0.51303  0.91299
[truncated: 56,269 more chars]
