# Supplementary material for: Correction to: Identification of the meiotic toolkit in diatoms and exploration of meiosis-specific SPO11 and RAD51 homologs in the sexual species Pseudo-nitzschia multistriata and Seminavis robusta
Source: BMC Genomics. 2019 Jul 5;20:544. doi: 10.1186/s12864-019-5942-4 (PMC6610888; doi:10.1186/s12864-019-5942-4)
Supplement: Supplementary file 1 — HMM profiles used for Hmmsearch. (ZIP 1469 kb) [file 12864_2019_5942_MOESM1_ESM.zip › Additional file10/ZIP1_ZYP1_Plants_HMM]

HMMER3/f [3.1b2 | February 2015]
NAME  ZYP1_plants_aln
LENG  876
ALPH  amino
RF    no
MM    no
CONS  yes
CS    no
MAP   yes
DATE  Fri Sep  4 10:09:13 2015
NSEQ  25
EFFN  0.912476
CKSUM 1263916384
STATS LOCAL MSV      -12.8831  0.69594
STATS LOCAL VITERBI  -13.6828  0.69594
STATS LOCAL FORWARD   -6.6460  0.69594
HMM          A        C        D        E        F        G        H        I        K        L        M        N        P        Q        R        S        T        V        W        Y   
            m->m     m->i     m->d     i->m     i->i     d->m     d->d
  COMPO   2.59140  4.52965  2.84616  2.33805  3.60353  3.27303  3.68141  2.98581  2.36632  2.38559  3.66308  2.99957  3.71776  2.87449  2.87115  2.59157  2.88486  2.79980  5.04571  3.80770
          2.68618  4.42225  2.77519  2.73123  3.46354  2.40513  3.72494  3.29354  2.67741  2.69355  4.24690  2.90347  2.73739  3.18146  2.89801  2.37887  2.77519  2.98518  4.58477  3.61503
          0.04833  4.14101  3.46500  0.61958  0.77255  0.00000        *
      1   2.61714  4.34043  3.69978  3.26732  3.52848  3.48094  4.11764  2.79837  3.12063  2.46410  1.49708  3.53933  4.02779  3.49205  3.38604  2.33684  2.95553  2.61393  5.09500  3.83419      1 m - - -
          2.68618  4.42225  2.77519  2.73123  3.46354  2.40513  3.72494  3.29354  2.67741  2.69355  4.24690  2.90347  2.73739  3.18146  2.89801  2.37887  2.77519  2.98518  4.58477  3.61503
          0.02450  4.11718  4.83952  0.61958  0.77255  0.51350  0.91229
      2   2.86012  5.17181  3.03181  2.39232  4.53964  3.53183  3.36997  3.94886  1.88619  3.42433  4.23663  3.01728  3.93124  1.67239  2.33121  2.83419  3.06415  3.58422  5.52725  4.23901      2 q - - -
          2.68618  4.42225  2.77519  2.73123  3.46354  2.40513  3.72494  3.29354  2.67741  2.69355  4.24690  2.90347  2.73739  3.18146  2.89801  2.37887  2.77519  2.98518  4.58477  3.61503
          0.02450  4.11718  4.83952  0.61958  0.77255  0.51350  0.91229
      3   2.85676  4.85254  3.37459  2.78457  4.00672  3.63809  3.74830  3.01185  1.33295  2.55284  3.88820  3.22694  4.02422  2.92641  2.55594  2.93712  3.07298  3.02338  5.30148  4.03043      3 k - - -
          2.68618  4.42225  2.77519  2.73123  3.46354  2.40513  3.72494  3.29354  2.67741  2.69355  4.24690  2.90347  2.73739  3.18146  2.89801  2.37887  2.77519  2.98518  4.58477  3.61503
          0.02450  4.11718  4.83952  0.61958  0.77255  0.51350  0.91229
      4   3.01895  4.46477  4.37617  3.79736  3.18406  4.15307  4.43036  2.01329  3.59527  1.07933  2.91052  4.07927  4.44515  3.86734  3.38752  3.46264  3.24651  2.30607  5.03103  3.88646      4 l - - -
          2.68618  4.42225  2.77519  2.73123  3.46354  2.40513  3.72494  3.29354  2.67741  2.69355  4.24690  2.90347  2.73739  3.18146  2.89801  2.37887  2.77519  2.98518  4.58477  3.61503
          0.02450  4.11718  4.83952  0.61958  0.77255  0.51350  0.91229
      5   2.70176  4.61613  3.29349  3.09773  4.47736  0.83496  4.25878  4.01647  3.10024  3.64021  4.53551  3.42289  3.96293  3.53126  2.88988  2.84069  3.14019  3.54902  5.67831  4.50824      5 g - - -
          2.68618  4.42225  2.77519  2.73123  3.46354  2.40513  3.72494  3.29354  2.67741  2.69355  4.24690  2.90347  2.73739  3.18146  2.89801  2.37887  2.77519  2.98518  4.58477  3.61503
          0.02450  4.11718  4.83952  0.61958  0.77255  0.51350  0.91229
      6   3.30791  4.66651  4.70429  4.22199  1.25287  4.38417  4.23406  2.45023  4.07234  1.55905  3.16053  4.32040  4.66561  4.18102  4.18575  3.73967  3.54640  2.38705  4.48317  2.94533      6 f - - -
          2.68618  4.42225  2.77519  2.73123  3.46354  2.40513  3.72494  3.29354  2.67741  2.69355  4.24690  2.90347  2.73739  3.18146  2.89801  2.37887  2.77519  2.98518  4.58477  3.61503
          0.02450  4.11718  4.83952  0.61958  0.77255  0.51350  0.91229
      7   2.47215  4.41824  3.28303  2.85950  3.37996  3.25143  3.94159  3.36576  2.87078  3.04074  3.91813  3.22267  1.83573  3.19900  3.24956  1.91540  2.83700  3.01818  5.28459  3.96892      7 p - - -
          2.68618  4.42225  2.77519  2.73123  3.46354  2.40513  3.72494  3.29354  2.67741  2.69355  4.24690  2.90347  2.73739  3.18146  2.89801  2.37887  2.77519  2.98518  4.58477  3.61503
          0.02450  4.11718  4.83952  0.61958  0.77255  0.51350  0.91229
      8   1.84874  4.32444  3.40246  2.94550  4.00950  2.13763  4.00527  2.89051  2.94048  3.07663  3.92654  3.25987  3.80144  3.25348  3.31253  1.92169  2.78028  2.99421  5.37713  4.13062      8 a - - -
          2.68618  4.42225  2.77519  2.73123  3.46354  2.40513  3.72494  3.29354  2.67741  2.69355  4.24690  2.90347  2.73739  3.18146  2.89801  2.37887  2.77519  2.98518  4.58477  3.61503
          0.02450  4.11718  4.83952  0.61958  0.77255  0.51350  0.91229
      9   2.81838  4.26584  4.26623  3.69005  2.97915  3.95596  4.26531  2.05102  3.57245  1.88282  1.77808  3.92658  4.28923  3.78550  3.76098  3.02805  3.05162  2.13488  4.88670  3.70770      9 m - - -
          2.68618  4.42225  2.77519  2.73123  3.46354  2.40513  3.72494  3.29354  2.67741  2.69355  4.24690  2.90347  2.73739  3.18146  2.89801  2.37887  2.77519  2.98518  4.58477  3.61503
          0.02450  4.11718  4.83952  0.61958  0.77255  0.51350  0.91229
     10   3.12217  5.19565  3.40184  2.86291  4.63980  3.68007  3.73385  4.02901  0.93403  3.49353  4.39081  3.26991  4.10049  2.88304  2.15633  3.12700  3.31693  3.71267  5.52996  4.35203     10 k - - -
          2.68618  4.42225  2.77519  2.73123  3.46354  2.40513  3.72494  3.29354  2.67741  2.69355  4.24690  2.90347  2.73739  3.18146  2.89801  2.37887  2.77519  2.98518  4.58477  3.61503
          0.02450  4.11718  4.83952  0.61958  0.77255  0.51350  0.91229
     11   2.52886  4.65389  2.99280  2.57923  4.24958  2.78534  3.80436  3.67983  2.61523  3.28013  4.09158  2.61363  3.80619  2.97190  2.81891  1.61306  2.64622  3.27287  5.50024  4.18491     11 s - - -
          2.68618  4.42225  2.77519  2.73123  3.46354  2.40513  3.72494  3.29354  2.67741  2.69355  4.24690  2.90347  2.73739  3.18146  2.89801  2.37887  2.77519  2.98518  4.58477  3.61503
          0.02450  4.11718  4.83952  0.61958  0.77255  0.51350  0.91229
     12   3.02990  4.45286  4.45574  3.87813  2.66420  4.17491  4.42091  2.24133  3.73959  1.03641  2.84227  4.12977  4.45327  3.92529  3.54619  3.48076  3.25350  2.39573  4.92745  3.75046     12 l - - -
          2.68618  4.42225  2.77519  2.73123  3.46354  2.40513  3.72494  3.29354  2.67741  2.69355  4.24690  2.90347  2.73739  3.18146  2.89801  2.37887  2.77519  2.98518  4.58477  3.61503
          0.02450  4.11718  4.83952  0.61958  0.77255  0.51350  0.91229
     13   3.05466  5.64481  1.01535  2.02363  4.93133  3.26572  3.85882  4.47458  2.92863  3.97271  4.84459  2.50461  3.91651  3.03549  3.55084  2.92472  3.35781  4.03793  6.12534  4.58993     13 d - - -
          2.68618  4.42225  2.77519  2.73123  3.46354  2.40513  3.72494  3.29354  2.67741  2.69355  4.24690  2.90347  2.73739  3.18146  2.89801  2.37887  2.77519  2.98518  4.58477  3.61503
          0.02450  4.11718  4.83952  0.61958  0.77255  0.51350  0.91229
     14   2.89242  5.13068  2.92418  2.52613  4.33517  3.51296  2.86212  3.88223  2.16384  3.38795  4.23367  3.02369  3.95337  1.49321  2.54445  2.87738  3.11139  3.54241  5.46133  4.12523     14 q - - -
          2.68618  4.42225  2.77519  2.73123  3.46354  2.40513  3.72494  3.29354  2.67741  2.69355  4.24690  2.90347  2.73739  3.18146  2.89801  2.37887  2.77519  2.98518  4.58477  3.61503
          0.02450  4.11718  4.83952  0.61958  0.77255  0.51350  0.91229
     15   2.91730  4.33703  4.40942  3.83650  1.70698  4.05822  4.29096  2.10168  3.70814  1.65090  2.89790  4.04091  3.89699  3.88480  3.86408  3.36394  3.14616  2.31525  4.79585  3.54387     15 l - - -
          2.68618  4.42225  2.77519  2.73123  3.46354  2.40513  3.72494  3.29354  2.67741  2.69355  4.24690  2.90347  2.73739  3.18146  2.89801  2.37887  2.77519  2.98518  4.58477  3.61503
          0.02450  4.11718  4.83952  0.61958  0.77255  0.51350  0.91229
     16   3.15514  5.26634  3.59405  2.88877  4.75491  3.75268  3.66099  4.08859  1.16862  3.50304  4.37596  3.27758  4.11104  2.79231  1.57861  3.14297  3.30935  3.76872  5.51956  4.37186     16 k - - -
          2.68619  4.42226  2.77521  2.73124  3.46355  2.40514  3.72496  3.29355  2.67742  2.69356  4.24691  2.90348  2.73734  3.18148  2.89794  2.37882  2.77521  2.98520  4.58478  3.61504
          0.33081  2.61750  1.56700  0.53418  0.88226  0.51350  0.91229
     17   2.27498  4.23600  3.14281  2.90290  4.18250  2.95946  4.05789  3.64301  2.98620  3.32304  4.18381  3.16752  3.06217  3.31914  3.31367  1.25488  2.73722  3.14930  5.52087  4.25608     19 s - - -
          2.68618  4.42225  2.77519  2.73123  3.46354  2.40513  3.72494  3.29354  2.67741  2.69355  4.24690  2.90347  2.73739  3.18146  2.89801  2.37887  2.77519  2.98518  4.58477  3.61503
          0.03075  3.89308  4.61543  0.61958  0.77255  0.71868  0.66825
     18   2.80742  4.36233  3.94104  3.44278  2.74545  3.80737  4.07674  2.39212  3.31224  1.33355  3.18699  3.72571  4.20424  3.60355  3.55745  2.88647  3.07120  2.32097  4.72146  3.34081     20 l - - -
          2.68618  4.42225  2.77519  2.73123  3.46354  2.40513  3.72494  3.29354  2.67741  2.69355  4.24690  2.90347  2.73739  3.18146  2.89801  2.37887  2.77519  2.98518  4.58477  3.61503
          0.03075  3.89308  4.61543  0.61958  0.77255  0.71868  0.66825
     19   2.18659  4.33147  3.17715  2.74986  3.82213  3.19023  3.83657  3.19994  2.74103  2.90784  3.77955  3.12544  3.75912  3.08515  3.11262  1.75999  2.55156  2.87030  5.20284  3.44246     21 s - - -
          2.68618  4.42225  2.77519  2.73123  3.46354  2.40513  3.72494  3.29354  2.67741  2.69355  4.24690  2.90347  2.73739  3.18146  2.89801  2.37887  2.77519  2.98518  4.58477  3.61503
          0.03075  3.89308  4.61543  0.61958  0.77255  0.65883  0.72869
     20   2.50031  4.55543  2.89355  2.57979  4.18114  1.81036  3.80173  3.60451  2.46980  3.22481  4.06469  3.01189  3.76918  2.99700  2.78637  2.26132  2.85057  3.20805  5.44525  4.15462     22 g - - -
          2.68618  4.42225  2.77519  2.73123  3.46354  2.40513  3.72494  3.29354  2.67741  2.69355  4.24690  2.90347  2.73739  3.18146  2.89801  2.37887  2.77519  2.98518  4.58477  3.61503
          0.02953  3.93298  4.65533  0.61958  0.77255  0.41135  1.08694
     21   2.31530  4.34346  3.44154  3.03376  4.00532  3.19891  4.07281  3.31177  2.97767  3.05533  3.34997  3.32011  3.84065  3.33574  3.31159  1.19740  2.83287  2.96142  5.41179  4.14736     23 s - - -
          2.68618  4.42225  2.77519  2.73123  3.46354  2.40513  3.72494  3.29354  2.67741  2.69355  4.24690  2.90347  2.73739  3.18146  2.89801  2.37887  2.77519  2.98518  4.58477  3.61503
          0.02450  4.11718  4.83952  0.61958  0.77255  0.51350  0.91229
     22   2.15198  4.20226  3.65462  3.08374  3.18995  3.01389  3.89022  2.48500  3.01639  2.10755  3.04917  3.22620  3.98805  3.29688  3.31908  2.87122  2.81827  2.28515  4.81011  3.59359     24 l - - -
          2.68618  4.42225  2.77519  2.73123  3.46354  2.40513  3.72494  3.29354  2.67741  2.69355  4.24690  2.90347  2.73739  3.18146  2.89801  2.37887  2.77519  2.98518  4.58477  3.61503
          0.02450  4.11718  4.83952  0.61958  0.77255  0.51350  0.91229
     23   2.36715  4.47356  3.25133  2.69885  3.68767  3.46793  3.75613  3.04926  2.65935  2.53149  3.36931  3.15135  3.62531  2.84090  3.06042  1.94493  2.82093  2.62740  5.07548  3.80881     25 s - - -
          2.68618  4.42225  2.77519  2.73123  3.46354  2.40513  3.72494  3.29354  2.67741  2.69355  4.24690  2.90347  2.73739  3.18146  2.89801  2.37887  2.77519  2.98518  4.58477  3.61503
          0.02450  4.11718  4.83952  0.61958  0.77255  0.51350  0.91229
     24   2.70660  4.61081  3.31369  3.13618  4.49740  0.79201  4.30140  4.04774  3.16997  3.67445  4.57482  3.45072  3.96918  3.58472  3.00264  2.85007  3.15479  3.57053  5.69564  4.53711     26 g - - -
          2.68618  4.42225  2.77519  2.73123  3.46354  2.40513  3.72494  3.29354  2.67741  2.69355  4.24690  2.90347  2.73739  3.18146  2.89801  2.37887  2.77519  2.98518  4.58477  3.61503
          0.02450  4.11718  4.83952  0.61958  0.77255  0.51350  0.91229
     25   1.75798  4.23160  3.54808  3.17131  4.26924  3.03862  4.21270  3.63099  3.17497  3.34773  4.17983  3.35188  3.75791  3.47316  3.50549  1.48103  1.96008  3.13777  5.61949  4.40285     27 s - - -
          2.68618  4.42225  2.77519  2.73123  3.46354  2.40513  3.72494  3.29354  2.67741  2.69355  4.24690  2.90347  2.73739  3.18146  2.89801  2.37887  2.77519  2.98518  4.58477  3.61503
          0.02450  4.11718  4.83952  0.61958  0.77255  0.51350  0.91229
     26   1.15500  4.22028  3.56922  3.17847  4.17119  2.84814  4.19386  3.54513  3.17639  3.25521  4.09461  3.36118  3.39387  3.46960  3.50244  2.16158  2.75397  2.80345  5.53912  4.32491     28 a - - -
          2.68618  4.42225  2.77519  2.73123  3.46354  2.40513  3.72494  3.29354  2.67741  2.69355  4.24690  2.90347  2.73739  3.18146  2.89801  2.37887  2.77519  2.98518  4.58477  3.61503
          0.02450  4.11718  4.83952  0.61958  0.77255  0.51350  0.91229
     27   2.83977  5.01955  3.15236  2.58847  4.39883  3.54115  3.62446  3.81606  1.29128  3.32940  4.14254  2.75852  3.92603  2.76497  2.33025  2.83858  3.04453  3.47710  5.38156  4.16569     29 k - - -
          2.68612  4.42226  2.77520  2.73124  3.46355  2.40513  3.72495  3.29355  2.67735  2.69356  4.24690  2.90347  2.73740  3.18147  2.89801  2.37888  2.77520  2.98519  4.58478  3.61504
          0.05213  3.14918  4.83952  0.63672  0.75295  0.46880  0.98284
     28   2.41784  4.54359  3.18451  2.63795  3.78609  3.44621  3.73763  3.04468  2.61366  2.83435  3.12179  2.48256  3.56497  2.95297  3.03293  2.60697  2.14989  2.88161  5.14614  3.86496     32 t - - -
          2.68618  4.42225  2.77519  2.73123  3.46354  2.40513  3.72494  3.29354  2.67741  2.69355  4.24690  2.90347  2.73739  3.18146  2.89801  2.37887  2.77519  2.98518  4.58477  3.61503
          0.02392  4.14101  4.86335  0.61958  0.77255  0.48576  0.95510
     29   2.69914  4.16209  4.13579  3.56022  2.20446  3.79171  3.38207  2.54026  3.43534  1.73341  2.79141  3.75127  4.14753  3.64062  3.60883  3.08185  2.92932  2.28822  4.55032  2.93956     33 l - - -
          2.68619  4.42226  2.77520  2.73124  3.46355  2.40513  3.72495  3.29355  2.67741  2.69356  4.24690  2.90347  2.73740  3.18147  2.89801  2.37878  2.77520  2.98519  4.58478  3.61504
          0.07835  2.69364  4.86335  0.43318  1.04539  0.48576  0.95510
     30   2.22570  4.31247  3.35898  3.08694  4.40721  3.04770  4.22728  3.83428  3.16956  3.50844  4.33680  3.31365  2.94543  3.47617  3.50562  1.03298  2.81663  3.29209  5.73200  4.49189     35 s - - -
          2.68618  4.42225  2.77519  2.73123  3.46354  2.40513  3.72494  3.29354  2.67741  2.69355  4.24690  2.90347  2.73739  3.18146  2.89801  2.37887  2.77519  2.98518  4.58477  3.61503
          0.02392  4.14101  4.86335  0.61958  0.77255  0.48576  0.95510
     31   2.71090  4.16493  4.17917  3.60582  1.90571  3.81717  4.04110  2.06363  3.47886  2.08465  3.19447  3.79339  4.17477  3.68637  3.64876  2.78696  2.94412  2.22593  4.61843  3.14701     36 f - - -
          2.68618  4.42225  2.77519  2.73123  3.46354  2.40513  3.72494  3.29354  2.67741  2.69355  4.24690  2.90347  2.73739  3.18146  2.89801  2.37887  2.77519  2.98518  4.58477  3.61503
          0.02392  4.14101  4.86335  0.61958  0.77255  0.48576  0.95510
     32   2.56090  4.62898  3.04419  2.59860  4.03823  3.33510  3.78333  3.46740  2.62684  3.10066  3.93520  2.83331  3.15581  2.97277  3.05254  1.58002  2.74091  3.12387  5.34888  3.57943     37 s - - -
          2.68618  4.42225  2.77519  2.73123  3.46354  2.40513  3.72494  3.29354  2.67741  2.69355  4.24690  2.90347  2.73739  3.18146  2.89801  2.37887  2.77519  2.98518  4.58477  3.61503
          0.02392  4.14101  4.86335  0.61958  0.77255  0.48576  0.95510
     33   2.36817  4.35692  3.29539  2.96340  4.33124  2.86523  4.11471  3.75620  3.03132  3.41182  4.23071  3.01792  3.78235  3.34287  3.39878  1.28237  2.06381  3.25530  5.64472  4.39329     38 s - - -
          2.68618  4.42225  2.77519  2.73123  3.46354  2.40513  3.72494  3.29354  2.67741  2.69355  4.24690  2.90347  2.73739  3.18146  2.89801  2.37887  2.77519  2.98518  4.58477  3.61503
          0.02392  4.14101  4.86335  0.61958  0.77255  0.48576  0.95510
     34   2.79148  4.79074  3.41701  2.81866  4.10974  3.55338  3.75111  3.47239  2.26267  2.90486  3.99444  3.22957  3.98591  2.93258  1.35202  2.67041  3.03927  2.95944  5.32527  4.06800     39 r - - -
          2.68618  4.42225  2.77519  2.73123  3.46354  2.40513  3.72494  3.29354  2.67741  2.69355  4.24690  2.90347  2.73739  3.18146  2.89801  2.37887  2.77519  2.98518  4.58477  3.61503
          0.02392  4.14101  4.86335  0.61958  0.77255  0.48576  0.95510
     35   2.44878  4.75542  3.03917  2.49036  4.00100  3.44054  3.65734  3.40774  2.39025  3.02324  3.30607  2.99739  2.58360  2.60990  2.74300  2.33017  2.84635  3.09592  5.27784  3.96025     40 s - - -
          2.68618  4.42225  2.77519  2.73123  3.46354  2.40513  3.72494  3.29354  2.67741  2.69355  4.24690  2.90347  2.73739  3.18146  2.89801  2.37887  2.77519  2.98518  4.58477  3.61503
          0.02392  4.14101  4.86335  0.61958  0.77255  0.48576  0.95510
     36   2.54740  4.62871  3.06668  2.61697  4.11672  3.31196  3.79971  3.53210  2.61703  3.15752  3.98877  3.07132  2.60248  2.66101  3.03315  1.69301  2.86013  2.93508  5.40570  4.09970     41 s - - -
          2.68613  4.42227  2.77521  2.73125  3.46355  2.40514  3.72496  3.29355  2.67742  2.69356  4.24691  2.90348  2.73727  3.18140  2.89802  2.37888  2.77521  2.98520  4.58478  3.61505
          0.14667  2.20503  3.64296  0.34781  1.22496  0.48576  0.95510
     37   2.54091  4.89458  2.80605  2.38938  4.18860  3.38995  3.21048  3.62276  2.41714  3.19530  3.99225  2.91735  3.00696  2.55969  2.88686  2.11064  2.53446  3.26669  5.40775  4.05139     43 s - - -
          2.68618  4.42225  2.77519  2.73123  3.46354  2.40513  3.72494  3.29354  2.67741  2.69355  4.24690  2.90347  2.73739  3.18146  2.89801  2.37887  2.77519  2.98518  4.58477  3.61503
          0.02437  4.12238  4.84473  0.61958  0.77255  0.47237  0.97690
     38   2.98088  5.44704  1.04303  2.21400  4.65237  3.29556  3.35637  4.29904  2.86197  3.81560  4.67853  2.79058  3.91912  3.02890  3.43083  2.73912  3.28101  3.88306  5.90785  4.39865     44 d - - -
          2.68618  4.42225  2.77519  2.73123  3.46354  2.40513  3.72494  3.29354  2.67741  2.69355  4.24690  2.90347  2.73739  3.18146  2.89801  2.37887  2.77519  2.98518  4.58477  3.61503
          0.02392  4.14101  4.86335  0.61958  0.77255  0.48576  0.95510
     39   2.44326  4.42444  3.34306  2.83484  3.80805  3.36344  3.88067  3.14694  2.78137  2.74215  3.09193  3.22883  3.49446  3.12936  3.15699  1.52555  2.83390  2.85803  5.20282  3.94135     45 s - - -
          2.68618  4.42225  2.77519  2.73123  3.46354  2.40513  3.72494  3.29354  2.67741  2.69355  4.24690  2.90347  2.73739  3.18146  2.89801  2.37887  2.77519  2.98518  4.58477  3.61503
          0.02392  4.14101  4.86335  0.61958  0.77255  0.48576  0.95510
     40   2.61242  4.19582  4.29745  3.72837  3.14328  3.94690  4.31062  1.80377  3.61800  2.11106  3.30340  3.94372  4.30201  3.85019  3.80994  3.10246  2.79017  1.44305  4.97443  3.77758     46 v - - -
          2.68618  4.42225  2.77519  2.73123  3.46354  2.40513  3.72494  3.29354  2.67741  2.69355  4.24690  2.90347  2.73739  3.18146  2.89801  2.37887  2.77519  2.98518  4.58477  3.61503
          0.02392  4.14101  4.86335  0.61958  0.77255  0.48576  0.95510
     41   2.22101  4.28453  3.45780  3.10468  4.32367  3.06000  4.19156  3.71646  3.12930  3.40273  4.22818  3.32428  3.40819  3.43769  3.47124  1.20348  2.10469  3.20886  5.65553  4.42759     47 s - - -
          2.68618  4.42225  2.77519  2.73123  3.46354  2.40513  3.72494  3.29354  2.67741  2.69355  4.24690  2.90347  2.73739  3.18146  2.89801  2.37887  2.77519  2.98518  4.58477  3.61503
          0.02392  4.14101  4.86335  0.61958  0.77255  0.48576  0.95510
     42   2.58676  4.42737  3.35509  2.81557  3.62001  3.48793  3.82354  2.81747  2.75741  2.52049  3.59177  3.23780  3.92043  3.09858  3.13256  1.72064  2.55150  2.71615  5.04654  3.49478     48 s - - -
          2.68618  4.42225  2.77519  2.73123  3.46354  2.40513  3.72494  3.29354  2.67741  2.69355  4.24690  2.90347  2.73739  3.18146  2.89801  2.37887  2.77519  2.98518  4.58477  3.61503
          0.02392  4.14101  4.86335  0.61958  0.77255  0.48576  0.95510
     43   3.03446  4.77448  3.76252  3.70017  4.82094  0.41353  4.79567  4.49417  3.91750  4.11150  5.09544  3.92795  4.17351  4.22090  4.11607  3.21539  3.53648  3.97048  5.83665  4.93480     49 G - - -
          2.68618  4.42225  2.77519  2.73123  3.46354  2.40513  3.72494  3.29354  2.67741  2.69355  4.24690  2.90347  2.73739  3.18146  2.89801  2.37887  2.77519  2.98518  4.58477  3.61503
          0.02392  4.14101  4.86335  0.61958  0.77255  0.48576  0.95510
     44   2.52280  4.57900  2.93625  2.72764  4.39426  3.15884  4.03117  3.91961  2.92764  3.54416  4.37786  2.23633  3.83275  3.24621  3.32214  1.20846  2.94077  3.42677  5.69054  4.35674     50 s - - -
          2.68618  4.42225  2.77519  2.73123  3.46354  2.40513  3.72494  3.29354  2.67741  2.69355  4.24690  2.90347  2.73739  3.18146  2.89801  2.37887  2.77519  2.98518  4.58477  3.61503
          0.02392  4.14101  4.86335  0.61958  0.77255  0.48576  0.95510
     45   3.62150  4.94673  4.60913  4.38210  0.65694  4.23235  4.02651  3.12110  4.28465  2.43231  3.81580  4.33307  4.69048  4.38006  4.33748  3.87215  3.92560  3.13030  4.20991  2.54901     51 F - - -
          2.68618  4.42225  2.77519  2.73123  3.46354  2.40513  3.72494  3.29354  2.67741  2.69355  4.24690  2.90347  2.73739  3.18146  2.89801  2.37887  2.77519  2.98518  4.58477  3.61503
          0.02392  4.14101  4.86335  0.61958  0.77255  0.48576  0.95510
     46   1.32072  4.22449  3.65590  3.25414  4.12994  3.09745  4.23541  3.39564  3.22802  3.19216  4.06335  3.41724  3.80235  3.52492  3.54106  1.73981  2.77869  2.54824  5.52794  4.31284     52 a - - -
          2.68618  4.42225  2.77519  2.73123  3.46354  2.40513  3.72494  3.29354  2.67741  2.69355  4.24690  2.90347  2.73739  3.18146  2.89801  2.37887  2.77519  2.98518  4.58477  3.61503
          0.02392  4.14101  4.86335  0.61958  0.77255  0.48576  0.95510
     47   2.72285  4.82001  2.71046  2.60549  4.37764  3.23870  4.00973  4.03164  2.91043  3.65785  4.54239  1.05254  3.91137  3.24106  3.30280  2.61413  3.12132  3.57920  5.69442  4.28520     53 n - - -
          2.68618  4.42225  2.77519  2.73123  3.46354  2.40513  3.72494  3.29354  2.67741  2.69355  4.24690  2.90347  2.73739  3.18146  2.89801  2.37887  2.77519  2.98518  4.58477  3.61503
          0.02392  4.14101  4.86335  0.61958  0.77255  0.48576  0.95510
     48   3.47072  4.85818  4.61998  4.26941  3.26068  4.32018  4.84191  2.48742  4.03490  0.60316  3.21447  4.51907  4.71464  4.33783  4.16356  3.93552  3.75564  2.59293  5.22846  4.01100     54 L - - -
          2.68618  4.42225  2.77519  2.73123  3.46354  2.40513  3.72494  3.29354  2.67741  2.69355  4.24690  2.90347  2.73739  3.18146  2.89801  2.37887  2.77519  2.98518  4.58477  3.61503
          0.02392  4.14101  4.86335  0.61958  0.77255  0.48576  0.95510
     49   2.97922  5.06040  3.25457  2.80203  4.54641  3.57605  3.78183  3.86698  0.99669  3.43071  4.33595  3.22383  4.04900  2.93800  2.41195  3.00993  2.96041  3.54497  5.55993  4.34042     55 k - - -
          2.68618  4.42225  2.77519  2.73123  3.46354  2.40513  3.72494  3.29354  2.67741  2.69355  4.24690  2.90347  2.73739  3.18146  2.89801  2.37887  2.77519  2.98518  4.58477  3.61503
          0.02392  4.14101  4.86335  0.61958  0.77255  0.48576  0.95510
     50   3.00190  4.40070  4.52809  3.96281  2.74269  4.17250  4.44763  1.93184  3.83068  1.13316  3.06771  4.17204  4.47050  4.00693  3.98252  3.24973  3.23388  2.22292  4.93515  3.72002     56 l - - -
          2.68618  4.42225  2.77519  2.73123  3.46354  2.40513  3.72494  3.29354  2.67741  2.69355  4.24690  2.90347  2.73739  3.18146  2.89801  2.37887  2.77519  2.98518  4.58477  3.61503
          0.02392  4.14101  4.86335  0.61958  0.77255  0.48576  0.95510
     51   2.20690  4.27989  3.62731  3.35896  4.22652  3.12749  4.37006  3.31078  3.32494  3.21163  4.17823  3.49401  3.86512  3.67280  3.59048  2.59907  0.99725  2.93921  5.66428  4.45204     57 t - - -
          2.68618  4.42225  2.77519  2.73123  3.46354  2.40513  3.72494  3.29354  2.67741  2.69355  4.24690  2.90347  2.73739  3.18146  2.89801  2.37887  2.77519  2.98518  4.58477  3.61503
          0.02392  4.14101  4.86335  0.61958  0.77255  0.48576  0.95510
     52   0.68666  4.34891  3.75727  3.57134  4.34140  3.16440  4.55844  3.50879  3.59516  3.37716  4.38614  3.64599  3.92988  3.91276  3.82081  2.70037  2.99687  3.11544  5.74088  4.57449     58 A - - -
          2.68618  4.42225  2.77519  2.73123  3.46354  2.40513  3.72494  3.29354  2.67741  2.69355  4.24690  2.90347  2.73739  3.18146  2.89801  2.37887  2.77519  2.98518  4.58477  3.61503
          0.02392  4.14101  4.86335  0.61958  0.77255  0.48576  0.95510
     53   3.21229  5.35252  2.63747  0.69572  4.73690  3.46844  4.09025  4.24629  3.00721  3.82369  4.79526  3.12211  4.08861  3.30621  3.43739  3.17245  3.52160  3.90570  5.85707  4.59113     59 e - - -
          2.68618  4.42225  2.77519  2.73123  3.46354  2.40513  3.72494  3.29354  2.67741  2.69355  4.24690  2.90347  2.73739  3.18146  2.89801  2.37887  2.77519  2.98518  4.58477  3.61503
          0.02392  4.14101  4.86335  0.61958  0.77255  0.48576  0.95510
     54   3.23996  5.19487  3.43252  3.01439  4.64363  3.69015  3.93918  4.09232  0.72118  3.60276  4.55787  3.42374  4.17821  3.12126  2.52271  3.26919  3.47715  3.78797  5.59348  4.44939     60 k - - -
          2.68618  4.42225  2.77519  2.73123  3.46354  2.40513  3.72494  3.29354  2.67741  2.69355  4.24690  2.90347  2.73739  3.18146  2.89801  2.37887  2.77519  2.98518  4.58477  3.61503
          0.02392  4.14101  4.86335  0.61958  0.77255  0.48576  0.95510
     55   3.47072  4.85818  4.61998  4.26941  3.26068  4.32018  4.84191  2.48742  4.03490  0.60316  3.21447  4.51907  4.71464  4.33783  4.16356  3.93552  3.75564  2.59293  5.22846  4.01100     61 L - - -
          2.68618  4.42225  2.77519  2.73123  3.46354  2.40513  3.72494  3.29354  2.67741  2.69355  4.24690  2.90347  2.73739  3.18146  2.89801  2.37887  2.77519  2.98518  4.58477  3.61503
          0.02392  4.14101  4.86335  0.61958  0.77255  0.48576  0.95510
     56   3.14009  4.46928  4.78489  4.25207  3.51807  4.46443  4.93118  1.80105  4.12617  1.94968  3.00976  4.49148  4.75212  4.37518  4.32241  3.82297  3.39189  0.96243  5.45459  4.27158     62 v - - -
          2.68618  4.42225  2.77519  2.73123  3.46354  2.40513  3.72494  3.29354  2.67741  2.69355  4.24690  2.90347  2.73739  3.18146  2.89801  2.37887  2.77519  2.98518  4.58477  3.61503
          0.02392  4.14101  4.86335  0.61958  0.77255  0.48576  0.95510
     57   3.23996  5.19487  3.43252  3.01439  4.64363  3.69015  3.93918  4.09232  0.72118  3.60276  4.55787  3.42374  4.17821  3.12126  2.52271  3.26919  3.47715  3.78797  5.59348  4.44939     63 k - - -
          2.68618  4.42225  2.77519  2.73123  3.46354  2.40513  3.72494  3.29354  2.67741  2.69355  4.24690  2.90347  2.73739  3.18146  2.89801  2.37887  2.77519  2.98518  4.58477  3.61503
          0.02392  4.14101  4.86335  0.61958  0.77255  0.48576  0.95510
     58   3.03526  5.58637  1.91019  1.04195  4.88136  3.30481  3.85322  4.40075  2.86487  3.90618  4.76516  2.77544  3.92780  3.02172  3.45086  2.91990  3.32526  3.97665  6.04830  4.55539     64 e - - -
          2.68618  4.42225  2.77519  2.73123  3.46354  2.40513  3.72494  3.29354  2.67741  2.69355  4.24690  2.90347  2.73739  3.18146  2.89801  2.37887  2.77519  2.98518  4.58477  3.61503
          0.02392  4.14101  4.86335  0.61958  0.77255  0.48576  0.95510
     59   3.12636  5.10147  3.11213  2.88040  4.30467  3.56456  4.03779  3.98628  2.68430  3.46059  4.48977  3.33917  4.12751  0.82211  2.95924  3.16686  3.42730  3.70170  5.53212  4.24802     65 q - - -
          2.68618  4.42225  2.77519  2.73123  3.46354  2.40513  3.72494  3.29354  2.67741  2.69355  4.24690  2.90347  2.73739  3.18146  2.89801  2.37887  2.77519  2.98518  4.58477  3.61503
          0.02392  4.14101  4.86335  0.61958  0.77255  0.48576  0.95510
     60   0.89543  4.24521  3.81365  3.51953  4.13155  3.14573  4.45390  3.12182  3.47011  3.07416  4.09813  3.58478  3.88907  3.78591  3.71859  2.61298  2.87281  2.57464  5.63873  4.41878     66 a - - -
          2.68618  4.42225  2.77519  2.73123  3.46354  2.40513  3.72494  3.29354  2.67741  2.69355  4.24690  2.90347  2.73739  3.18146  2.89801  2.37887  2.77519  2.98518  4.58477  3.61503
          0.02392  4.14101  4.86335  0.61958  0.77255  0.48576  0.95510
     61   1.87485  4.24464  3.51674  3.27147  4.42169  3.01124  4.35068  3.80242  3.33790  3.53595  4.38035  3.40224  3.77676  3.63116  3.63393  0.99720  2.80287  3.25057  5.77559  4.55472     67 s - - -
          2.68618  4.42225  2.77519  2.73123  3.46354  2.40513  3.72494  3.29354  2.67741  2.69355  4.24690  2.90347  2.73739  3.18146  2.89801  2.37887  2.77519  2.98518  4.58477  3.61503
          0.02392  4.14101  4.86335  0.61958  0.77255  0.48576  0.95510
     62   2.29182  4.29408  4.24591  3.68904  3.38963  3.96570  4.36606  2.14913  3.57938  2.05000  2.38373  3.94559  4.33360  3.83414  3.80453  3.27996  3.08047  1.47625  5.07395  3.88799     68 v - - -
          2.68618  4.42225  2.77519  2.73123  3.46354  2.40513  3.72494  3.29354  2.67741  2.69355  4.24690  2.90347  2.73739  3.18146  2.89801  2.37887  2.77519  2.98518  4.58477  3.61503
          0.02392  4.14101  4.86335  0.61958  0.77255  0.48576  0.95510
     63   3.16359  5.27276  3.58182  2.89577  4.75781  3.75665  3.67850  4.09710  1.05545  3.51529  4.38993  3.28683  4.12118  2.81119  1.75101  3.15248  3.32151  3.77702  5.53317  4.38246     69 k - - -
          2.68618  4.42225  2.77519  2.73123  3.46354  2.40513  3.72494  3.29354  2.67741  2.69355  4.24690  2.90347  2.73739  3.18146  2.89801  2.37887  2.77519  2.98518  4.58477  3.61503
          0.02392  4.14101  4.86335  0.61958  0.77255  0.48576  0.95510
     64   2.43299  4.41829  3.20886  2.88361  4.23550  3.15459  4.04793  3.63924  2.94263  3.31469  4.15314  2.72521  3.81298  3.27698  3.31036  2.12001  1.35460  3.19999  5.56136  4.29470     70 t - - -
          2.68618  4.42225  2.77519  2.73123  3.46354  2.40513  3.72494  3.29354  2.67741  2.69355  4.24690  2.90347  2.73739  3.18146  2.89801  2.37887  2.77519  2.98518  4.58477  3.61503
          0.02392  4.14101  4.86335  0.61958  0.77255  0.48576  0.95510
     65   3.30264  5.44554  0.59809  2.54484  4.86437  3.43639  4.19985  4.51896  3.33959  4.08214  5.07445  3.11167  4.10869  3.44518  3.88609  3.24025  3.64973  4.13204  5.97784  4.70358     71 D - - -
          2.68618  4.42225  2.77519  2.73123  3.46354  2.40513  3.72494  3.29354  2.67741  2.69355  4.24690  2.90347  2.73739  3.18146  2.89801  2.37887  2.77519  2.98518  4.58477  3.61503
          0.02392  4.14101  4.86335  0.61958  0.77255  0.48576  0.95510
     66   3.47072  4.85818  4.61998  4.26941  3.26068  4.32018  4.84191  2.48742  4.03490  0.60316  3.21447  4.51907  4.71464  4.33783  4.16356  3.93552  3.75564  2.59293  5.22846  4.01100     72 L - - -
          2.68618  4.42225  2.77519  2.73123  3.46354  2.40513  3.72494  3.29354  2.67741  2.69355  4.24690  2.90347  2.73739  3.18146  2.89801  2.37887  2.77519  2.98518  4.58477  3.61503
          0.02392  4.14101  4.86335  0.61958  0.77255  0.48576  0.95510
     67   2.91601  5.45965  2.12657  1.23469  4.75490  3.13349  3.76604  4.25774  2.68677  3.74898  4.56548  2.77506  3.88474  2.51901  3.23418  2.82256  3.18419  3.83427  5.90519  4.43408     73 e - - -
          2.68618  4.42225  2.77519  2.73123  3.46354  2.40513  3.72494  3.29354  2.67741  2.69355  4.24690  2.90347  2.73739  3.18146  2.89801  2.37887  2.77519  2.98518  4.58477  3.61503
          0.02392  4.14101  4.86335  0.61958  0.77255  0.48576  0.95510
     68   3.38101  4.68891  5.01552  4.44276  3.11948  4.65849  4.95648  1.90685  4.30139  0.96812  2.05324  4.69072  4.81605  4.37535  4.39572  4.00667  3.59758  2.31190  5.22181  4.18422     74 l - - -
          2.68618  4.42225  2.77519  2.73123  3.46354  2.40513  3.72494  3.29354  2.67741  2.69355  4.24690  2.90347  2.73739  3.18146  2.89801  2.37887  2.77519  2.98518  4.58477  3.61503
          0.02392  4.14101  4.86335  0.61958  0.77255  0.48576  0.95510
     69   0.68666  4.34891  3.75727  3.57134  4.34140  3.16440  4.55844  3.50879  3.59516  3.37716  4.38614  3.64599  3.92988  3.91276  3.82081  2.70037  2.99687  3.11544  5.74088  4.57449     75 A - - -
          2.68618  4.42225  2.77519  2.73123  3.46354  2.40513  3.72494  3.29354  2.67741  2.69355  4.24690  2.90347  2.73739  3.18146  2.89801  2.37887  2.77519  2.98518  4.58477  3.61503
          0.02392  4.14101  4.86335  0.61958  0.77255  0.48576  0.95510
     70   2.68183  4.78570  2.71784  2.59585  4.41443  3.22008  3.99771  4.02304  2.89661  3.64077  4.50678  1.11757  3.88936  3.21818  3.29836  2.44955  3.07998  3.55884  5.71610  4.32237     76 n - - -
          2.68618  4.42225  2.77519  2.73123  3.46354  2.40513  3.72494  3.29354  2.67741  2.69355  4.24690  2.90347  2.73739  3.18146  2.89801  2.37887  2.77519  2.98518  4.58477  3.61503
          0.02392  4.14101  4.86335  0.61958  0.77255  0.48576  0.95510
     71   2.32719  2.93088  3.61495  3.15393  4.05849  2.81856  4.13662  3.45183  3.11611  3.14361  3.98674  3.12090  3.78888  3.41502  3.45116  1.41673  2.22922  3.03035  5.43631  4.21747     77 s - - -
          2.68618  4.42225  2.77519  2.73123  3.46354  2.40513  3.72494  3.29354  2.67741  2.69355  4.24690  2.90347  2.73739  3.18146  2.89801  2.37887  2.77519  2.98518  4.58477  3.61503
          0.02392  4.14101  4.86335  0.61958  0.77255  0.48576  0.95510
     72   3.23996  5.19487  3.43252  3.01439  4.64363  3.69015  3.93918  4.09232  0.72118  3.60276  4.55787  3.42374  4.17821  3.12126  2.52271  3.26919  3.47715  3.78797  5.59348  4.44939     78 k - - -
          2.68618  4.42225  2.77519  2.73123  3.46354  2.40513  3.72494  3.29354  2.67741  2.69355  4.24690  2.90347  2.73739  3.18146  2.89801  2.37887  2.77519  2.98518  4.58477  3.61503
          0.02392  4.14101  4.86335  0.61958  0.77255  0.48576  0.95510
     73   3.47072  4.85818  4.61998  4.26941  3.26068  4.32018  4.84191  2.48742  4.03490  0.60316  3.21447  4.51907  4.71464  4.33783  4.16356  3.93552  3.75564  2.59293  5.22846  4.01100     79 L - - -
          2.68618  4.42225  2.77519  2.73123  3.46354  2.40513  3.72494  3.29354  2.67741  2.69355  4.24690  2.90347  2.73739  3.18146  2.89801  2.37887  2.77519  2.98518  4.58477  3.61503
          0.02392  4.14101  4.86335  0.61958  0.77255  0.48576  0.95510
     74   3.03992  5.18585  3.43530  2.79651  4.64552  3.68153  3.66853  3.98716  1.12095  3.44825  4.30637  3.21528  4.06026  2.80123  1.93961  3.03774  2.98845  3.65821  5.51496  4.32607     80 k - - -
          2.68618  4.42225  2.77519  2.73123  3.46354  2.40513  3.72494  3.29354  2.67741  2.69355  4.24690  2.90347  2.73739  3.18146  2.89801  2.37887  2.77519  2.98518  4.58477  3.61503
          0.02392  4.14101  4.86335  0.61958  0.77255  0.48576  0.95510
     75   3.14418  5.23097  3.46732  2.88002  4.68920  3.71489  3.71933  4.06077  0.94203  3.50823  4.39632  3.28155  4.11525  2.86217  2.06624  3.14310  3.32526  3.74297  5.53871  4.37036     81 k - - -
          2.68618  4.42225  2.77519  2.73123  3.46354  2.40513  3.72494  3.29354  2.67741  2.69355  4.24690  2.90347  2.73739  3.18146  2.89801  2.37887  2.77519  2.98518  4.58477  3.61503
          0.02392  4.14101  4.86335  0.61958  0.77255  0.48576  0.95510
     76   2.56643  4.40225  3.44733  2.92900  3.69289  3.44057  3.92249  2.94957  2.84453  2.31506  3.35553  3.30963  3.93184  3.19956  3.19760  1.57834  2.69606  2.70651  5.14168  3.88420     82 s - - -
          2.68618  4.42225  2.77519  2.73123  3.46354  2.40513  3.72494  3.29354  2.67741  2.69355  4.24690  2.90347  2.73739  3.18146  2.89801  2.37887  2.77519  2.98518  4.58477  3.61503
          0.02392  4.14101  4.86335  0.61958  0.77255  0.48576  0.95510
     77   2.61266  4.26637  3.59976  2.87193  3.38671  3.62019  3.88318  2.59503  2.78556  2.12947  2.36925  3.40305  3.99579  3.25343  3.26239  2.87759  2.40220  2.41315  4.86574  3.64560     83 l - - -
          2.68618  4.42225  2.77519  2.73123  3.46354  2.40513  3.72494  3.29354  2.67741  2.69355  4.24690  2.90347  2.73739  3.18146  2.89801  2.37887  2.77519  2.98518  4.58477  3.61503
          0.02392  4.14101  4.86335  0.61958  0.77255  0.48576  0.95510
     78   3.03542  5.59421  1.87605  1.05626  4.88791  3.30311  3.85168  4.40890  2.86556  3.91159  4.76956  2.77186  3.92654  3.01969  3.45461  2.91852  3.32531  3.98281  6.05415  4.55780     84 e - - -
          2.68618  4.42225  2.77519  2.73123  3.46354  2.40513  3.72494  3.29354  2.67741  2.69355  4.24690  2.90347  2.73739  3.18146  2.89801  2.37887  2.77519  2.98518  4.58477  3.61503
          0.02392  4.14101  4.86335  0.61958  0.77255  0.48576  0.95510
     79   2.74964  5.09274  2.50202  2.21853  4.33929  3.39897  1.88393  3.81543  2.44890  3.18614  4.16929  2.88852  3.85854  2.56821  2.90194  2.72621  2.98850  3.45281  5.53208  4.14946     85 h - - -
          2.68618  4.42225  2.77519  2.73123  3.46354  2.40513  3.72494  3.29354  2.67741  2.69355  4.24690  2.90347  2.73739  3.18146  2.89801  2.37887  2.77519  2.98518  4.58477  3.61503
          0.02392  4.14101  4.86335  0.61958  0.77255  0.48576  0.95510
     80   3.08188  4.41828  4.78776  4.28454  3.65623  4.39727  4.98808  1.07849  4.17211  2.21145  3.46615  4.48960  4.73802  4.44097  4.37114  3.77597  3.02120  1.40265  5.55576  4.35628     86 i - - -
          2.68618  4.42225  2.77519  2.73123  3.46354  2.40513  3.72494  3.29354  2.67741  2.69355  4.24690  2.90347  2.73739  3.18146  2.89801  2.37887  2.77519  2.98518  4.58477  3.61503
          0.02392  4.14101  4.86335  0.61958  0.77255  0.48576  0.95510
     81   2.55361  4.65274  3.09935  2.53797  3.86660  3.46159  2.65175  3.27592  2.47992  2.70560  3.74944  3.03300  3.84446  2.76067  2.45445  2.52397  2.83687  2.89400  5.15173  3.34652     87 r - - -
          2.68618  4.42225  2.77519  2.73123  3.46354  2.40513  3.72494  3.29354  2.67741  2.69355  4.24690  2.90347  2.73739  3.18146  2.89801  2.37887  2.77519  2.98518  4.58477  3.61503
          0.02392  4.14101  4.86335  0.61958  0.77255  0.48576  0.95510
     82   1.89055  4.26076  3.74472  2.98309  3.39456  3.70565  3.99991  2.32511  3.10519  2.27055  2.89333  3.52998  4.07956  3.39366  3.40940  2.97389  2.89828  2.02560  4.91908  3.70422     88 a - - -
          2.68618  4.42225  2.77519  2.73123  3.46354  2.40513  3.72494  3.29354  2.67741  2.69355  4.24690  2.90347  2.73739  3.18146  2.89801  2.37887  2.77519  2.98518  4.58477  3.61503
          0.02392  4.14101  4.86335  0.61958  0.77255  0.48576  0.95510
     83   3.47072  4.85818  4.61998  4.26941  3.26068  4.32018  4.84191  2.48742  4.03490  0.60316  3.21447  4.51907  4.71464  4.33783  4.16356  3.93552  3.75564  2.59293  5.22846  4.01100     89 L - - -
          2.68618  4.42225  2.77519  2.73123  3.46354  2.40513  3.72494  3.29354  2.67741  2.69355  4.24690  2.90347  2.73739  3.18146  2.89801  2.37887  2.77519  2.98518  4.58477  3.61503
          0.02392  4.14101  4.86335  0.61958  0.77255  0.48576  0.95510
     84   3.21229  5.35252  2.63747  0.69572  4.73690  3.46844  4.09025  4.24629  3.00721  3.82369  4.79526  3.12211  4.08861  3.30621  3.43739  3.17245  3.52160  3.90570  5.85707  4.59113     90 e - - -
          2.68618  4.42225  2.77519  2.73123  3.46354  2.40513  3.72494  3.29354  2.67741  2.69355  4.24690  2.90347  2.73739  3.18146  2.89801  2.37887  2.77519  2.98518  4.58477  3.61503
          0.02392  4.14101  4.86335  0.61958  0.77255  0.48576  0.95510
     85   3.03799  5.62147  1.73042  1.12384  4.91117  3.29775  3.84826  4.43774  2.87036  3.93168  4.78716  2.76085  3.92337  3.01507  3.46949  2.91589  3.32790  4.00512  6.07518  4.56755     91 e - - -
          2.68618  4.42225  2.77519  2.73123  3.46354  2.40513  3.72494  3.29354  2.67741  2.69355  4.24690  2.90347  2.73739  3.18146  2.89801  2.37887  2.77519  2.98518  4.58477  3.61503
          0.02392  4.14101  4.86335  0.61958  0.77255  0.48576  0.95510
     86   3.23996  5.19487  3.43252  3.01439  4.64363  3.69015  3.93918  4.09232  0.72118  3.60276  4.55787  3.42374  4.17821  3.12126  2.52271  3.26919  3.47715  3.78797  5.59348  4.44939     92 k - - -
          2.68618  4.42225  2.77519  2.73123  3.46354  2.40513  3.72494  3.29354  2.67741  2.69355  4.24690  2.90347  2.73739  3.18146  2.89801  2.37887  2.77519  2.98518  4.58477  3.61503
          0.02392  4.14101  4.86335  0.61958  0.77255  0.48576  0.95510
     87   3.47072  4.85818  4.61998  4.26941  3.26068  4.32018  4.84191  2.48742  4.03490  0.60316  3.21447  4.51907  4.71464  4.33783  4.16356  3.93552  3.75564  2.59293  5.22846  4.01100     93 L - - -
          2.68618  4.42225  2.77519  2.73123  3.46354  2.40513  3.72494  3.29354  2.67741  2.69355  4.24690  2.90347  2.73739  3.18146  2.89801  2.37887  2.77519  2.98518  4.58477  3.61503
          0.02392  4.14101  4.86335  0.61958  0.77255  0.48576  0.95510
     88   2.97670  5.17530  3.10235  2.64166  4.54161  3.58795  3.68831  3.95178  1.99122  3.43373  4.28933  3.10956  4.01046  1.35475  2.26727  2.96500  3.18099  3.61741  5.53052  4.27788     94 q - - -
          2.68618  4.42225  2.77519  2.73123  3.46354  2.40513  3.72494  3.29354  2.67741  2.69355  4.24690  2.90347  2.73739  3.18146  2.89801  2.37887  2.77519  2.98518  4.58477  3.61503
          0.02392  4.14101  4.86335  0.61958  0.77255  0.48576  0.95510
     89   2.72651  4.82998  2.83154  2.55714  4.01531  3.36742  3.81808  3.63306  2.65877  3.26792  4.14890  1.36070  3.91107  3.03636  3.05762  2.77702  2.78883  3.29721  5.37214  3.56000     95 n - - -
          2.68618  4.42225  2.77519  2.73123  3.46354  2.40513  3.72494  3.29354  2.67741  2.69355  4.24690  2.90347  2.73739  3.18146  2.89801  2.37887  2.77519  2.98518  4.58477  3.61503
          0.02392  4.14101  4.86335  0.61958  0.77255  0.48576  0.95510
     90   0.68666  4.34891  3.75727  3.57134  4.34140  3.16440  4.55844  3.50879  3.59516  3.37716  4.38614  3.64599  3.92988  3.91276  3.82081  2.70037  2.99687  3.11544  5.74088  4.57449     96 A - - -
          2.68618  4.42225  2.77519  2.73123  3.46354  2.40513  3.72494  3.29354  2.67741  2.69355  4.24690  2.90347  2.73739  3.18146  2.89801  2.37887  2.77519  2.98518  4.58477  3.61503
          0.02392  4.14101  4.86335  0.61958  0.77255  0.48576  0.95510
     91   2.75689  3.63681  4.35648  3.78060  1.78344  3.88289  4.06463  2.32595  3.63424  1.89420  3.15514  3.90173  4.22909  3.80191  3.75259  3.18613  2.98790  2.23639  4.54894  2.78299     97 f - - -
          2.68618  4.42225  2.77519  2.73123  3.46354  2.40513  3.72494  3.29354  2.67741  2.69355  4.24690  2.90347  2.73739  3.18146  2.89801  2.37887  2.77519  2.98518  4.58477  3.61503
          0.02392  4.14101  4.86335  0.61958  0.77255  0.48576  0.95510
     92   2.97219  4.96252  2.89598  2.81312  4.37125  3.38547  4.17481  4.14945  3.10673  3.76751  4.72776  0.75786  4.05421  3.45526  3.46442  3.03358  3.36730  3.74365  5.64621  4.30591     98 n - - -
          2.68618  4.42225  2.77519  2.73123  3.46354  2.40513  3.72494  3.29354  2.67741  2.69355  4.24690  2.90347  2.73739  3.18146  2.89801  2.37887  2.77519  2.98518  4.58477  3.61503
          0.02392  4.14101  4.86335  0.61958  0.77255  0.48576  0.95510
     93   3.21229  5.35252  2.63747  0.69572  4.73690  3.46844  4.09025  4.24629  3.00721  3.82369  4.79526  3.12211  4.08861  3.30621  3.43739  3.17245  3.52160  3.90570  5.85707  4.59113     99 e - - -
          2.68618  4.42225  2.77519  2.73123  3.46354  2.40513  3.72494  3.29354  2.67741  2.69355  4.24690  2.90347  2.73739  3.18146  2.89801  2.37887  2.77519  2.98518  4.58477  3.61503
          0.02392  4.14101  4.86335  0.61958  0.77255  0.48576  0.95510
     94   2.97219  4.96252  2.89598  2.81312  4.37125  3.38547  4.17481  4.14945  3.10673  3.76751  4.72776  0.75786  4.05421  3.45526  3.46442  3.03358  3.36730  3.74365  5.64621  4.30591    100 n - - -
          2.68618  4.42225  2.77519  2.73123  3.46354  2.40513  3.72494  3.29354  2.67741  2.69355  4.24690  2.90347  2.73739  3.18146  2.89801  2.37887  2.77519  2.98518  4.58477  3.61503
          0.02392  4.14101  4.86335  0.61958  0.77255  0.48576  0.95510
     95   0.68666  4.34891  3.75727  3.57134  4.34140  3.16440  4.55844  3.50879  3.59516  3.37716  4.38614  3.64599  3.92988  3.91276  3.82081  2.70037  2.99687  3.11544  5.74088  4.57449    101 A - - -
          2.68618  4.42225  2.77519  2.73123  3.46354  2.40513  3.72494  3.29354  2.67741  2.69355  4.24690  2.90347  2.73739  3.18146  2.89801  2.37887  2.77519  2.98518  4.58477  3.61503
          0.02392  4.14101  4.86335  0.61958  0.77255  0.48576  0.95510
     96   3.10761  5.23725  3.23969  2.77510  4.64373  3.65468  3.72738  4.05071  0.97182  3.50575  4.39845  3.20857  4.08555  2.66464  2.28984  3.09737  3.30485  3.72935  5.55937  4.34893    102 k - - -
          2.68618  4.42225  2.77519  2.73123  3.46354  2.40513  3.72494  3.29354  2.67741  2.69355  4.24690  2.90347  2.73739  3.18146  2.89801  2.37887  2.77519  2.98518  4.58477  3.61503
          0.02392  4.14101  4.86335  0.61958  0.77255  0.48576  0.95510
     97   3.47072  4.85818  4.61998  4.26941  3.26068  4.32018  4.84191  2.48742  4.03490  0.60316  3.21447  4.51907  4.71464  4.33783  4.16356  3.93552  3.75564  2.59293  5.22846  4.01100    103 L - - -
          2.68618  4.42225  2.77519  2.73123  3.46354  2.40513  3.72494  3.29354  2.67741  2.69355  4.24690  2.90347  2.73739  3.18146  2.89801  2.37887  2.77519  2.98518  4.58477  3.61503
          0.02392  4.14101  4.86335  0.61958  0.77255  0.48576  0.95510
     98   3.13554  5.29363  3.54384  2.84404  4.77711  3.74937  3.64989  4.10854  1.17311  3.51397  4.37272  3.24847  4.09982  2.57820  1.68323  3.11415  3.28743  3.77987  5.53458  4.37424    104 k - - -
          2.68618  4.42225  2.77519  2.73123  3.46354  2.40513  3.72494  3.29354  2.67741  2.69355  4.24690  2.90347  2.73739  3.18146  2.89801  2.37887  2.77519  2.98518  4.58477  3.61503
          0.02392  4.14101  4.86335  0.61958  0.77255  0.48576  0.95510
     99   3.02624  4.50425  4.49103  4.17062  3.76217  3.99492  4.93112  2.07769  4.04292  2.40735  3.69395  4.31531  4.54646  4.38706  4.22854  3.52191  3.38497  0.74236  5.58931  4.33433    105 v - - -
          2.68618  4.42225  2.77519  2.73123  3.46354  2.40513  3.72494  3.29354  2.67741  2.69355  4.24690  2.90347  2.73739  3.18146  2.89801  2.37887  2.77519  2.98518  4.58477  3.61503
          0.02392  4.14101  4.86335  0.61958  0.77255  0.48576  0.95510
    100   2.88028  4.98464  3.35651  2.71840  4.28882  3.62381  3.66722  3.65005  1.33194  3.19241  3.01242  3.16496  3.99396  2.81609  2.17298  2.91266  3.07767  3.35597  5.38140  4.14410    106 k - - -
          2.68618  4.42225  2.77519  2.73123  3.46354  2.40513  3.72494  3.29354  2.67741  2.69355  4.24690  2.90347  2.73739  3.18146  2.89801  2.37887  2.77519  2.98518  4.58477  3.61503
          0.02392  4.14101  4.86335  0.61958  0.77255  0.48576  0.95510
    101   2.92351  5.15378  2.92599  2.54481  4.35971  3.52663  3.08718  3.91029  2.17098  3.41264  4.26425  3.04038  3.97378  1.39173  2.54649  2.90738  3.14318  3.57213  5.48120  4.14785    107 q - - -
          2.68618  4.42225  2.77519  2.73123  3.46354  2.40513  3.72494  3.29354  2.67741  2.69355  4.24690  2.90347  2.73739  3.18146  2.89801  2.37887  2.77519  2.98518  4.58477  3.61503
          0.02392  4.14101  4.86335  0.61958  0.77255  0.48576  0.95510
    102   3.14305  5.22499  3.45069  2.87987  4.67976  3.70829  3.72851  4.05738  0.93012  3.50953  4.40081  3.28279  4.11545  2.87338  2.10254  3.14373  3.32846  3.73993  5.54090  4.37003    108 k - - -
          2.68618  4.42225  2.77519  2.73123  3.46354  2.40513  3.72494  3.29354  2.67741  2.69355  4.24690  2.90347  2.73739  3.18146  2.89801  2.37887  2.77519  2.98518  4.58477  3.61503
          0.02392  4.14101  4.86335  0.61958  0.77255  0.48576  0.95510
    103   3.21229  5.35252  2.63747  0.69572  4.73690  3.46844  4.09025  4.24629  3.00721  3.82369  4.79526  3.12211  4.08861  3.30621  3.43739  3.17245  3.52160  3.90570  5.85707  4.59113    109 e - - -
          2.68618  4.42225  2.77519  2.73123  3.46354  2.40513  3.72494  3.29354  2.67741  2.69355  4.24690  2.90347  2.73739  3.18146  2.89801  2.37887  2.77519  2.98518  4.58477  3.61503
          0.02392  4.14101  4.86335  0.61958  0.77255  0.48576  0.95510
    104   3.30264  5.44554  0.59809  2.54484  4.86437  3.43639  4.19985  4.51896  3.33959  4.08214  5.07445  3.11167  4.10869  3.44518  3.88609  3.24025  3.64973  4.13204  5.97784  4.70358    110 D - - -
          2.68618  4.42225  2.77519  2.73123  3.46354  2.40513  3.72494  3.29354  2.67741  2.69355  4.24690  2.90347  2.73739  3.18146  2.89801  2.37887  2.77519  2.98518  4.58477  3.61503
          0.02392  4.14101  4.86335  0.61958  0.77255  0.48576  0.95510
    105   2.66910  5.20414  2.48346  1.01630  4.61258  3.34331  3.88977  3.98016  2.77325  3.61457  4.51990  2.92126  3.94594  3.06876  3.23352  2.89622  3.23406  3.62247  5.83247  4.44141    111 e - - -
          2.68618  4.42225  2.77519  2.73123  3.46354  2.40513  3.72494  3.29354  2.67741  2.69355  4.24690  2.90347  2.73739  3.18146  2.89801  2.37887  2.77519  2.98518  4.58477  3.61503
          0.02392  4.14101  4.86335  0.61958  0.77255  0.48576  0.95510
    106   3.23996  5.19487  3.43252  3.01439  4.64363  3.69015  3.93918  4.09232  0.72118  3.60276  4.55787  3.42374  4.17821  3.12126  2.52271  3.26919  3.47715  3.78797  5.59348  4.44939    112 k - - -
          2.68618  4.42225  2.77519  2.73123  3.46354  2.40513  3.72494  3.29354  2.67741  2.69355  4.24690  2.90347  2.73739  3.18146  2.89801  2.37887  2.77519  2.98518  4.58477  3.61503
          0.02392  4.14101  4.86335  0.61958  0.77255  0.48576  0.95510
    107   3.44387  4.76511  4.97396  4.42086  3.12733  4.69487  4.98111  2.06923  4.22983  0.74906  2.76245  4.69833  4.85780  4.37130  4.35341  4.06004  3.66721  2.32076  5.25685  4.17424    113 l - - -
          2.68618  4.42225  2.77519  2.73123  3.46354  2.40513  3.72494  3.29354  2.67741  2.69355  4.24690  2.90347  2.73739  3.18146  2.89801  2.37887  2.77519  2.98518  4.58477  3.61503
          0.02392  4.14101  4.86335  0.61958  0.77255  0.48576  0.95510
    108   3.82132  5.09287  4.52686  4.30539  2.99473  4.05271  4.27230  3.86635  4.02736  3.21094  4.48603  4.40288  4.59435  4.40062  4.10539  4.02219  4.13724  3.76367  0.48261  2.98419    114 W - - -
          2.68618  4.42225  2.77519  2.73123  3.46354  2.40513  3.72494  3.29354  2.67741  2.69355  4.24690  2.90347  2.73739  3.18146  2.89801  2.37887  2.77519  2.98518  4.58477  3.61503
          0.02392  4.14101  4.86335  0.61958  0.77255  0.48576  0.95510
    109   2.75130  5.06215  3.08026  2.31170  4.39891  3.50393  3.61173  3.50378  1.70527  3.32450  4.12259  2.99805  3.88470  2.59995  2.09185  2.74125  2.70140  3.45155  5.46458  4.15389    115 k - - -
          2.68618  4.42225  2.77519  2.73123  3.46354  2.40513  3.72494  3.29354  2.67741  2.69355  4.24690  2.90347  2.73739  3.18146  2.89801  2.37887  2.77519  2.98518  4.58477  3.61503
          0.02392  4.14101  4.86335  0.61958  0.77255  0.48576  0.95510
    110   3.03446  4.77448  3.76252  3.70017  4.82094  0.41353  4.79567  4.49417  3.91750  4.11150  5.09544  3.92795  4.17351  4.22090  4.11607  3.21539  3.53648  3.97048  5.83665  4.93480    116 G - - -
          2.68618  4.42225  2.77519  2.73123  3.46354  2.40513  3.72494  3.29354  2.67741  2.69355  4.24690  2.90347  2.73739  3.18146  2.89801  2.37887  2.77519  2.98518  4.58477  3.61503
          0.02392  4.14101  4.86335  0.61958  0.77255  0.48576  0.95510
    111   3.43625  4.77729  4.91488  4.37040  3.09826  4.63835  4.92378  2.26974  4.16495  0.77207  2.31645  4.64650  4.81929  4.31865  4.28717  4.00933  3.66083  2.43358  5.21485  4.13215    117 l - - -
          2.68618  4.42225  2.77519  2.73123  3.46354  2.40513  3.72494  3.29354  2.67741  2.69355  4.24690  2.90347  2.73739  3.18146  2.89801  2.37887  2.77519  2.98518  4.58477  3.61503
          0.02392  4.14101  4.86335  0.61958  0.77255  0.48576  0.95510
    112   3.21229  5.35252  2.63747  0.69572  4.73690  3.46844  4.09025  4.24629  3.00721  3.82369  4.79526  3.12211  4.08861  3.30621  3.43739  3.17245  3.52160  3.90570  5.85707  4.59113    118 e - - -
          2.68618  4.42225  2.77519  2.73123  3.46354  2.40513  3.72494  3.29354  2.67741  2.69355  4.24690  2.90347  2.73739  3.18146  2.89801  2.37887  2.77519  2.98518  4.58477  3.61503
          0.02392  4.14101  4.86335  0.61958  0.77255  0.48576  0.95510
    113   2.46916  4.38853  3.46473  3.30212  4.35762  3.11466  4.39971  3.92130  3.39463  3.62350  4.53220  3.47655  3.87745  3.72382  3.66583  0.74784  2.97101  3.39582  5.70976  4.44526    119 s - - -
          2.68618  4.42225  2.77519  2.73123  3.46354  2.40513  3.72494  3.29354  2.67741  2.69355  4.24690  2.90347  2.73739  3.18146  2.89801  2.37887  2.77519  2.98518  4.58477  3.61503
          0.02392  4.14101  4.86335  0.61958  0.77255  0.48576  0.95510
    114   3.23996  5.19487  3.43252  3.01439  4.64363  3.69015  3.93918  4.09232  0.72118  3.60276  4.55787  3.42374  4.17821  3.12126  2.52271  3.26919  3.47715  3.78797  5.59348  4.44939    120 k - - -
          2.68618  4.42225  2.77519  2.73123  3.46354  2.40513  3.72494  3.29354  2.67741  2.69355  4.24690  2.90347  2.73739  3.18146  2.89801  2.37887  2.77519  2.98518  4.58477  3.61503
          0.02392  4.14101  4.86335  0.61958  0.77255  0.48576  0.95510
    115   3.62150  4.94673  4.60913  4.38210  0.65694  4.23235  4.02651  3.12110  4.28465  2.43231  3.81580  4.33307  4.69048  4.38006  4.33748  3.87215  3.92560  3.13030  4.20991  2.54901    121 F - - -
          2.68618  4.42225  2.77519  2.73123  3.46354  2.40513  3.72494  3.29354  2.67741  2.69355  4.24690  2.90347  2.73739  3.18146  2.89801  2.37887  2.77519  2.98518  4.58477  3.61503
          0.02392  4.14101  4.86335  0.61958  0.77255  0.48576  0.95510
    116   2.48360  4.38719  3.46812  3.14124  3.35234  3.21772  4.13002  3.43652  3.15485  3.13796  4.09156  3.39448  3.89126  3.47927  3.47667  1.01778  2.91376  3.07554  5.26883  3.86422    122 s - - -
          2.68618  4.42225  2.77519  2.73123  3.46354  2.40513  3.72494  3.29354  2.67741  2.69355  4.24690  2.90347  2.73739  3.18146  2.89801  2.37887  2.77519  2.98518  4.58477  3.61503
          0.02392  4.14101  4.86335  0.61958  0.77255  0.48576  0.95510
    117   2.49526  4.39186  3.47334  3.13308  3.24860  3.23758  4.10771  3.39635  3.14231  3.09403  4.05242  3.39399  3.89949  3.46487  3.46675  1.04639  2.91666  3.04970  5.22038  3.80673    123 s - - -
          2.68618  4.42225  2.77519  2.73123  3.46354  2.40513  3.72494  3.29354  2.67741  2.69355  4.24690  2.90347  2.73739  3.18146  2.89801  2.37887  2.77519  2.98518  4.58477  3.61503
          0.02392  4.14101  4.86335  0.61958  0.77255  0.48576  0.95510
    118   2.20690  4.27989  3.62731  3.35896  4.22652  3.12749  4.37006  3.31078  3.32494  3.21163  4.17823  3.49401  3.86512  3.67280  3.59048  2.59907  0.99725  2.93921  5.66428  4.45204    124 t - - -
          2.68618  4.42225  2.77519  2.73123  3.46354  2.40513  3.72494  3.29354  2.67741  2.69355  4.24690  2.90347  2.73739  3.18146  2.89801  2.37887  2.77519  2.98518  4.58477  3.61503
          0.02392  4.14101  4.86335  0.61958  0.77255  0.48576  0.95510
    119   3.23996  5.19487  3.43252  3.01439  4.64363  3.69015  3.93918  4.09232  0.72118  3.60276  4.55787  3.42374  4.17821  3.12126  2.52271  3.26919  3.47715  3.78797  5.59348  4.44939    125 k - - -
          2.68618  4.42225  2.77519  2.73123  3.46354  2.40513  3.72494  3.29354  2.67741  2.69355  4.24690  2.90347  2.73739  3.18146  2.89801  2.37887  2.77519  2.98518  4.58477  3.61503
          0.02392  4.14101  4.86335  0.61958  0.77255  0.48576  0.95510
    120   2.25682  4.24116  3.65754  3.27090  4.08849  3.13985  4.24184  3.25491  3.21478  3.12014  4.02209  3.44120  3.83587  3.53909  3.51199  2.37149  1.18230  2.63418  5.50674  4.29245    126 t - - -
          2.68618  4.42225  2.77519  2.73123  3.46354  2.40513  3.72494  3.29354  2.67741  2.69355  4.24690  2.90347  2.73739  3.18146  2.89801  2.37887  2.77519  2.98518  4.58477  3.61503
          0.02392  4.14101  4.86335  0.61958  0.77255  0.48576  0.95510
    121   3.46200  4.80209  4.86618  4.38119  2.69771  4.59257  4.74303  2.33246  4.21788  0.71661  2.98000  4.60452  4.81518  4.34113  4.33233  3.99594  3.69750  2.48365  4.98864  3.67600    127 l - - -
          2.68618  4.42225  2.77519  2.73123  3.46354  2.40513  3.72494  3.29354  2.67741  2.69355  4.24690  2.90347  2.73739  3.18146  2.89801  2.37887  2.77519  2.98518  4.58477  3.61503
          0.02392  4.14101  4.86335  0.61958  0.77255  0.48576  0.95510
    122   2.29362  1.05104  4.09201  3.80734  4.11491  2.80506  4.52508  3.41933  3.66444  3.26154  4.15919  3.65936  3.82498  3.95262  3.82438  2.36329  2.80158  2.98246  5.55502  4.36756    128 c - - -
          2.68618  4.42225  2.77519  2.73123  3.46354  2.40513  3.72494  3.29354  2.67741  2.69355  4.24690  2.90347  2.73739  3.18146  2.89801  2.37887  2.77519  2.98518  4.58477  3.61503
          0.02392  4.14101  4.86335  0.61958  0.77255  0.48576  0.95510
    123   3.06193  5.58324  0.95245  2.08479  4.93384  2.97507  3.90069  4.46396  2.97678  3.97874  4.85568  2.77429  3.93825  3.08206  3.59309  2.94672  3.37437  4.02815  6.12293  4.61812    129 d - - -
          2.68618  4.42225  2.77519  2.73123  3.46354  2.40513  3.72494  3.29354  2.67741  2.69355  4.24690  2.90347  2.73739  3.18146  2.89801  2.37887  2.77519  2.98518  4.58477  3.61503
          0.02392  4.14101  4.86335  0.61958  0.77255  0.48576  0.95510
    124   3.12636  5.10147  3.11213  2.88040  4.30467  3.56456  4.03779  3.98628  2.68430  3.46059  4.48977  3.33917  4.12751  0.82211  2.95924  3.16686  3.42730  3.70170  5.53212  4.24802    130 q - - -
          2.68618  4.42225  2.77519  2.73123  3.46354  2.40513  3.72494  3.29354  2.67741  2.69355  4.24690  2.90347  2.73739  3.18146  2.89801  2.37887  2.77519  2.98518  4.58477  3.61503
          0.02392  4.14101  4.86335  0.61958  0.77255  0.48576  0.95510
    125   3.47072  4.85818  4.61998  4.26941  3.26068  4.32018  4.84191  2.48742  4.03490  0.60316  3.21447  4.51907  4.71464  4.33783  4.16356  3.93552  3.75564  2.59293  5.22846  4.01100    131 L - - -
          2.68618  4.42225  2.77519  2.73123  3.46354  2.40513  3.72494  3.29354  2.67741  2.69355  4.24690  2.90347  2.73739  3.18146  2.89801  2.37887  2.77519  2.98518  4.58477  3.61503
          0.02392  4.14101  4.86335  0.61958  0.77255  0.48576  0.95510
    126   2.47680  4.40806  3.29742  3.04638  4.20742  3.17279  4.16971  3.53917  3.06190  3.31726  4.21559  2.92707  3.86661  3.44006  3.37086  2.64033  1.05771  3.13570  5.57724  4.30698    132 t - - -
          2.68618  4.42225  2.77519  2.73123  3.46354  2.40513  3.72494  3.29354  2.67741  2.69355  4.24690  2.90347  2.73739  3.18146  2.89801  2.37887  2.77519  2.98518  4.58477  3.61503
          0.02392  4.14101  4.86335  0.61958  0.77255  0.48576  0.95510
    127   3.05314  5.47073  2.22960  0.91624  4.79424  3.34061  3.89777  4.29382  2.87123  3.84228  4.72577  2.85332  3.96065  3.07754  3.40206  2.96376  3.34816  3.89973  5.96404  4.53312    133 e - - -
          2.68618  4.42225  2.77519  2.73123  3.46354  2.40513  3.72494  3.29354  2.67741  2.69355  4.24690  2.90347  2.73739  3.18146  2.89801  2.37887  2.77519  2.98518  4.58477  3.61503
          0.02392  4.14101  4.86335  0.61958  0.77255  0.48576  0.95510
    128   2.39296  4.29318  3.54836  3.29933  4.23279  3.10970  4.32789  3.47093  3.27030  3.31059  4.23803  3.45300  3.84942  3.63181  3.53722  2.44570  0.97024  3.05737  5.64224  4.40242    134 t - - -
          2.68618  4.42225  2.77519  2.73123  3.46354  2.40513  3.72494  3.29354  2.67741  2.69355  4.24690  2.90347  2.73739  3.18146  2.89801  2.37887  2.77519  2.98518  4.58477  3.61503
          0.02392  4.14101  4.86335  0.61958  0.77255  0.48576  0.95510
    129   3.47072  4.85818  4.61998  4.26941  3.26068  4.32018  4.84191  2.48742  4.03490  0.60316  3.21447  4.51907  4.71464  4.33783  4.16356  3.93552  3.75564  2.59293  5.22846  4.01100    135 L - - -
          2.68618  4.42225  2.77519  2.73123  3.46354  2.40513  3.72494  3.29354  2.67741  2.69355  4.24690  2.90347  2.73739  3.18146  2.89801  2.37887  2.77519  2.98518  4.58477  3.61503
          0.02392  4.14101  4.86335  0.61958  0.77255  0.48576  0.95510
    130   2.91418  5.20889  2.82397  2.35581  4.52529  3.49688  3.42134  3.96476  2.15092  3.46369  4.29781  2.98797  3.95179  1.41676  2.58242  2.88229  3.13378  3.61157  5.58204  4.26784    136 q - - -
          2.68618  4.42225  2.77519  2.73123  3.46354  2.40513  3.72494  3.29354  2.67741  2.69355  4.24690  2.90347  2.73739  3.18146  2.89801  2.37887  2.77519  2.98518  4.58477  3.61503
          0.02392  4.14101  4.86335  0.61958  0.77255  0.48576  0.95510
    131   2.69229  4.68085  3.21206  2.65644  3.33651  3.53930  2.02997  3.26348  2.49362  2.59365  3.76237  3.12631  3.92509  2.66772  2.71595  2.78117  2.91807  2.99832  5.02504  3.64434    137 h - - -
          2.68618  4.42225  2.77519  2.73123  3.46354  2.40513  3.72494  3.29354  2.67741  2.69355  4.24690  2.90347  2.73739  3.18146  2.89801  2.37887  2.77519  2.98518  4.58477  3.61503
          0.02392  4.14101  4.86335  0.61958  0.77255  0.48576  0.95510
    132   3.47072  4.85818  4.61998  4.26941  3.26068  4.32018  4.84191  2.48742  4.03490  0.60316  3.21447  4.51907  4.71464  4.33783  4.16356  3.93552  3.75564  2.59293  5.22846  4.01100    138 L - - -
          2.68618  4.42225  2.77519  2.73123  3.46354  2.40513  3.72494  3.29354  2.67741  2.69355  4.24690  2.90347  2.73739  3.18146  2.89801  2.37887  2.77519  2.98518  4.58477  3.61503
          0.02392  4.14101  4.86335  0.61958  0.77255  0.48576  0.95510
    133   0.97798  4.37303  3.27137  3.04638  4.29869  3.11458  4.20949  3.65459  3.15277  3.41156  4.28463  2.71060  3.83238  3.47642  3.47958  2.58699  2.88386  3.20059  5.65762  4.39556    139 a - - -
          2.68618  4.42225  2.77519  2.73123  3.46354  2.40513  3.72494  3.29354  2.67741  2.69355  4.24690  2.90347  2.73739  3.18146  2.89801  2.37887  2.77519  2.98518  4.58477  3.61503
          0.02392  4.14101  4.86335  0.61958  0.77255  0.48576  0.95510
    134   2.31698  2.95112  3.73175  3.26846  3.98961  2.02989  4.18791  3.35184  3.21609  3.07788  3.93565  3.42605  3.79907  3.50060  3.52473  1.58424  2.75371  2.54715  5.39451  4.18712    140 s - - -
          2.68618  4.42225  2.77519  2.73123  3.46354  2.40513  3.72494  3.29354  2.67741  2.69355  4.24690  2.90347  2.73739  3.18146  2.89801  2.37887  2.77519  2.98518  4.58477  3.61503
          0.02392  4.14101  4.86335  0.61958  0.77255  0.48576  0.95510
    135   2.74341  4.80672  3.19393  2.64843  4.00271  3.53367  3.71350  3.38347  2.35928  2.81356  3.88549  3.11986  3.93809  1.63648  2.55720  2.80783  2.97403  2.74633  5.28789  3.99443    141 q - - -
          2.68618  4.42225  2.77519  2.73123  3.46354  2.40513  3.72494  3.29354  2.67741  2.69355  4.24690  2.90347  2.73739  3.18146  2.89801  2.37887  2.77519  2.98518  4.58477  3.61503
          0.02392  4.14101  4.86335  0.61958  0.77255  0.48576  0.95510
    136   3.02624  4.50425  4.49103  4.17062  3.76217  3.99492  4.93112  2.07769  4.04292  2.40735  3.69395  4.31531  4.54646  4.38706  4.22854  3.52191  3.38497  0.74236  5.58931  4.33433    142 v - - -
          2.68618  4.42225  2.77519  2.73123  3.46354  2.40513  3.72494  3.29354  2.67741  2.69355  4.24690  2.90347  2.73739  3.18146  2.89801  2.37887  2.77519  2.98518  4.58477  3.61503
          0.02392  4.14101  4.86335  0.61958  0.77255  0.48576  0.95510
    137   2.98496  5.13123  2.91382  2.61931  4.14204  3.52292  3.41363  3.93406  2.38520  3.42013  4.33328  3.10378  4.02145  1.17311  2.68138  2.98244  3.23412  3.61292  5.39430  3.99665    143 q - - -
          2.68618  4.42225  2.77519  2.73123  3.46354  2.40513  3.72494  3.29354  2.67741  2.69355  4.24690  2.90347  2.73739  3.18146  2.89801  2.37887  2.77519  2.98518  4.58477  3.61503
          0.02392  4.14101  4.86335  0.61958  0.77255  0.48576  0.95510
    138   2.83167  5.34532  1.54511  1.87276  4.63170  3.33095  3.39214  4.13005  2.59651  3.30155  4.42635  2.53972  3.85758  2.85470  3.13173  2.75788  3.08822  3.71371  5.78563  4.33474    144 d - - -
          2.68618  4.42225  2.77519  2.73123  3.46354  2.40513  3.72494  3.29354  2.67741  2.69355  4.24690  2.90347  2.73739  3.18146  2.89801  2.37887  2.77519  2.98518  4.58477  3.61503
          0.02392  4.14101  4.86335  0.61958  0.77255  0.48576  0.95510
    139   0.68666  4.34891  3.75727  3.57134  4.34140  3.16440  4.55844  3.50879  3.59516  3.37716  4.38614  3.64599  3.92988  3.91276  3.82081  2.70037  2.99687  3.11544  5.74088  4.57449    145 A - - -
          2.68618  4.42225  2.77519  2.73123  3.46354  2.40513  3.72494  3.29354  2.67741  2.69355  4.24690  2.90347  2.73739  3.18146  2.89801  2.37887  2.77519  2.98518  4.58477  3.61503
          0.02392  4.14101  4.86335  0.61958  0.77255  0.48576  0.95510
    140   3.21229  5.35252  2.63747  0.69572  4.73690  3.46844  4.09025  4.24629  3.00721  3.82369  4.79526  3.12211  4.08861  3.30621  3.43739  3.17245  3.52160  3.90570  5.85707  4.59113    146 e - - -
          2.68618  4.42225  2.77519  2.73123  3.46354  2.40513  3.72494  3.29354  2.67741  2.69355  4.24690  2.90347  2.73739  3.18146  2.89801  2.37887  2.77519  2.98518  4.58477  3.61503
          0.02392  4.14101  4.86335  0.61958  0.77255  0.48576  0.95510
    141   3.10551  5.23976  3.23716  2.77028  4.64695  3.65460  3.72379  4.05209  0.97932  3.50583  4.39636  3.20482  4.08360  2.64208  2.28726  3.09414  3.30158  3.72990  5.55960  4.34894    147 k - - -
          2.68618  4.42225  2.77519  2.73123  3.46354  2.40513  3.72494  3.29354  2.67741  2.69355  4.24690  2.90347  2.73739  3.18146  2.89801  2.37887  2.77519  2.98518  4.58477  3.61503
          0.02392  4.14101  4.86335  0.61958  0.77255  0.48576  0.95510
    142   3.07736  5.65090  0.95309  2.07077  4.94429  3.27731  3.88622  4.49328  2.96766  3.99986  4.88013  2.58229  3.93533  3.06712  3.59162  2.94873  3.38627  4.05732  6.14650  4.61079    148 d - - -
          2.68618  4.42225  2.77519  2.73123  3.46354  2.40513  3.72494  3.29354  2.67741  2.69355  4.24690  2.90347  2.73739  3.18146  2.89801  2.37887  2.77519  2.98518  4.58477  3.61503
          0.02392  4.14101  4.86335  0.61958  0.77255  0.48576  0.95510
    143   3.02381  5.14221  3.34545  2.79305  4.60538  3.64196  3.70563  3.95095  1.03480  3.44235  4.31635  3.21338  4.05760  2.84757  2.18482  3.03285  3.02784  3.62473  5.52881  4.32855    149 k - - -
          2.68618  4.42225  2.77519  2.73123  3.46354  2.40513  3.72494  3.29354  2.67741  2.69355  4.24690  2.90347  2.73739  3.18146  2.89801  2.37887  2.77519  2.98518  4.58477  3.61503
          0.02392  4.14101  4.86335  0.61958  0.77255  0.48576  0.95510
    144   2.28066  5.01355  2.66044  1.62460  4.32492  3.22040  3.65948  3.76551  2.45373  3.32219  4.11716  2.88752  3.82599  2.79349  2.77748  2.66383  2.92127  3.23283  5.51794  4.14158    150 e - - -
          2.68618  4.42225  2.77519  2.73123  3.46354  2.40513  3.72494  3.29354  2.67741  2.69355  4.24690  2.90347  2.73739  3.18146  2.89801  2.37887  2.77519  2.98518  4.58477  3.61503
          0.02392  4.14101  4.86335  0.61958  0.77255  0.48576  0.95510
    145   2.67613  4.21101  3.98238  3.43046  1.81824  3.72041  4.03302  2.52240  3.32323  2.03624  3.27689  3.67794  4.12020  3.57437  3.55150  2.66839  2.76921  2.25229  4.73104  3.43515    151 f - - -
          2.68618  4.42225  2.77519  2.73123  3.46354  2.40513  3.72494  3.29354  2.67741  2.69355  4.24690  2.90347  2.73739  3.18146  2.89801  2.37887  2.77519  2.98518  4.58477  3.61503
          0.02392  4.14101  4.86335  0.61958  0.77255  0.48576  0.95510
    146   3.35132  4.68611  4.78260  4.28965  1.21064  4.45796  4.27854  2.26487  4.13792  1.59807  3.14729  4.38424  4.71211  4.22980  4.23979  3.80857  3.58084  2.48806  4.51270  2.98283    152 f - - -
          2.68618  4.42225  2.77519  2.73123  3.46354  2.40513  3.72494  3.29354  2.67741  2.69355  4.24690  2.90347  2.73739  3.18146  2.89801  2.37887  2.77519  2.98518  4.58477  3.61503
          0.02392  4.14101  4.86335  0.61958  0.77255  0.48576  0.95510
    147   3.21229  5.35252  2.63747  0.69572  4.73690  3.46844  4.09025  4.24629  3.00721  3.82369  4.79526  3.12211  4.08861  3.30621  3.43739  3.17245  3.52160  3.90570  5.85707  4.59113    153 e - - -
          2.68618  4.42225  2.77519  2.73123  3.46354  2.40513  3.72494  3.29354  2.67741  2.69355  4.24690  2.90347  2.73739  3.18146  2.89801  2.37887  2.77519  2.98518  4.58477  3.61503
          0.02392  4.14101  4.86335  0.61958  0.77255  0.48576  0.95510
    148   2.49194  4.36225  2.24963  2.42173  4.13859  2.99064  3.64121  3.56654  2.43372  3.15174  3.95177  2.82033  3.80712  2.78146  2.90367  2.29433  2.68101  3.10074  5.37534  3.79981    154 d - - -
          2.68618  4.42225  2.77519  2.73123  3.46354  2.40513  3.72494  3.29354  2.67741  2.69355  4.24690  2.90347  2.73739  3.18146  2.89801  2.37887  2.77519  2.98518  4.58477  3.61503
          0.02392  4.14101  4.86335  0.61958  0.77255  0.48576  0.95510
    149   3.15141  5.25131  3.52421  2.88517  4.72201  3.73618  3.69533  4.07605  0.98549  3.50872  4.38862  3.28179  4.11676  2.83248  1.93351  3.14504  3.31991  3.75710  5.53415  4.37444    155 k - - -
          2.68618  4.42225  2.77519  2.73123  3.46354  2.40513  3.72494  3.29354  2.67741  2.69355  4.24690  2.90347  2.73739  3.18146  2.89801  2.37887  2.77519  2.98518  4.58477  3.61503
          0.02392  4.14101  4.86335  0.61958  0.77255  0.48576  0.95510
    150   2.72921  4.22293  4.06861  3.48900  2.30980  3.81924  4.08389  2.31693  3.36440  1.55653  3.13379  3.74659  4.16693  3.21521  3.35346  3.10474  2.95879  2.31770  4.76152  3.54676    156 l - - -
          2.68618  4.42225  2.77519  2.73123  3.46354  2.40513  3.72494  3.29354  2.67741  2.69355  4.24690  2.90347  2.73739  3.18146  2.89801  2.37887  2.77519  2.98518  4.58477  3.61503
          0.02392  4.14101  4.86335  0.61958  0.77255  0.48576  0.95510
    151   2.44999  4.40780  3.28846  2.89371  3.59988  3.21131  3.99470  3.45709  2.91267  3.15071  4.00951  3.03118  3.83096  3.24352  3.28483  1.24003  2.62146  3.07538  5.38878  4.08935    157 s - - -
          2.68618  4.42225  2.77519  2.73123  3.46354  2.40513  3.72494  3.29354  2.67741  2.69355  4.24690  2.90347  2.73739  3.18146  2.89801  2.37887  2.77519  2.98518  4.58477  3.61503
          0.02392  4.14101  4.86335  0.61958  0.77255  0.48576  0.95510
    152   1.56221  4.52690  3.10491  2.44333  4.08798  3.27139  3.88621  3.45280  2.76167  3.13244  3.97661  3.12825  3.83444  3.09325  3.17046  2.43004  2.21900  3.09344  5.41423  4.13107    158 a - - -
          2.68618  4.42225  2.77519  2.73123  3.46354  2.40513  3.72494  3.29354  2.67741  2.69355  4.24690  2.90347  2.73739  3.18146  2.89801  2.37887  2.77519  2.98518  4.58477  3.61503
          0.02392  4.14101  4.86335  0.61958  0.77255  0.48576  0.95510
    153   2.45309  4.43306  3.27034  2.84065  4.08634  3.22291  3.95637  3.21507  2.83319  3.15261  3.99835  2.91969  3.82261  3.17848  3.21430  1.39688  2.31431  3.08100  5.42533  4.15378    159 s - - -
          2.68618  4.42225  2.77519  2.73123  3.46354  2.40513  3.72494  3.29354  2.67741  2.69355  4.24690  2.90347  2.73739  3.18146  2.89801  2.37887  2.77519  2.98518  4.58477  3.61503
          0.02392  4.14101  4.86335  0.61958  0.77255  0.48576  0.95510
    154   2.20423  3.67927  3.54987  3.02025  3.71017  3.35075  3.97241  2.98996  2.95759  2.59129  3.38531  3.34575  3.88813  3.27403  3.30342  1.53864  2.80996  2.71220  5.14315  3.90785    160 s - - -
          2.68618  4.42225  2.77519  2.73123  3.46354  2.40513  3.72494  3.29354  2.67741  2.69355  4.24690  2.90347  2.73739  3.18146  2.89801  2.37887  2.77519  2.98518  4.58477  3.61503
          0.02392  4.14101  4.86335  0.61958  0.77255  0.48576  0.95510
    155   2.51749  4.78477  2.85580  2.04063  4.04174  3.41877  3.62557  3.29263  2.37801  3.06805  3.87370  2.72094  3.80918  2.77932  2.89124  2.63149  2.64379  2.56847  5.26948  3.96543    161 e - - -
          2.68618  4.42225  2.77519  2.73123  3.46354  2.40513  3.72494  3.29354  2.67741  2.69355  4.24690  2.90347  2.73739  3.18146  2.89801  2.37887  2.77519  2.98518  4.58477  3.61503
          0.02392  4.14101  4.86335  0.61958  0.77255  0.48576  0.95510
    156   1.28371  4.21367  3.71519  3.28423  3.96079  2.82462  4.21501  3.11690  3.24261  2.99741  3.89672  3.45938  3.84857  3.53452  3.54487  2.58632  2.55614  2.15199  5.39684  4.18907    162 a - - -
          2.68618  4.42225  2.77519  2.73123  3.46354  2.40513  3.72494  3.29354  2.67741  2.69355  4.24690  2.90347  2.73739  3.18146  2.89801  2.37887  2.77519  2.98518  4.58477  3.61503
          0.02392  4.14101  4.86335  0.61958  0.77255  0.48576  0.95510
    157   3.19701  4.49801  4.95368  4.39654  2.79323  4.51856  4.87779  1.31195  4.27888  1.45754  3.09783  4.58257  4.74820  4.39933  4.38638  3.86663  3.42909  1.77894  5.23488  4.09589    163 i - - -
          2.68618  4.42225  2.77519  2.73123  3.46354  2.40513  3.72494  3.29354  2.67741  2.69355  4.24690  2.90347  2.73739  3.18146  2.89801  2.37887  2.77519  2.98518  4.58477  3.61503
          0.02392  4.14101  4.86335  0.61958  0.77255  0.48576  0.95510
    158   3.12580  5.63333  0.87312  2.07218  4.94405  3.30385  3.93620  4.48301  3.02966  4.01365  4.91955  2.79885  3.96654  3.12599  3.64595  3.00234  3.43943  4.06436  6.13161  4.63935    164 d - - -
          2.68618  4.42225  2.77519  2.73123  3.46354  2.40513  3.72494  3.29354  2.67741  2.69355  4.24690  2.90347  2.73739  3.18146  2.89801  2.37887  2.77519  2.98518  4.58477  3.61503
          0.02392  4.14101  4.86335  0.61958  0.77255  0.48576  0.95510
    159   2.60340  4.32711  2.85898  2.41971  4.11552  2.85671  3.63597  3.54155  2.29247  3.12989  3.93405  2.52703  3.81376  2.77859  2.89316  2.09538  2.84144  3.20078  5.35750  3.61946    165 s - - -
          2.68618  4.42225  2.77519  2.73123  3.46354  2.40513  3.72494  3.29354  2.67741  2.69355  4.24690  2.90347  2.73739  3.18146  2.89801  2.37887  2.77519  2.98518  4.58477  3.61503
          0.02392  4.14101  4.86335  0.61958  0.77255  0.48576  0.95510
    160   3.16483  4.63023  4.36483  3.84384  3.16317  4.24069  4.50682  2.23526  3.59248  0.88841  3.04929  4.14879  4.53885  3.51701  3.78926  3.58610  3.40044  2.44547  5.08571  3.89824    166 l - - -
          2.68618  4.42225  2.77519  2.73123  3.46354  2.40513  3.72494  3.29354  2.67741  2.69355  4.24690  2.90347  2.73739  3.18146  2.89801  2.37887  2.77519  2.98518  4.58477  3.61503
          0.02392  4.14101  4.86335  0.61958  0.77255  0.48576  0.95510
    161   2.79320  5.16130  2.83112  2.40994  4.47970  3.45342  2.93305  3.93468  1.97355  3.43235  4.23180  1.89738  3.88521  2.49186  2.65843  2.76142  3.01763  3.55495  5.55889  4.21050    167 n - - -
          2.68618  4.42225  2.77519  2.73123  3.46354  2.40513  3.72494  3.29354  2.67741  2.69355  4.24690  2.90347  2.73739  3.18146  2.89801  2.37887  2.77519  2.98518  4.58477  3.61503
          0.02392  4.14101  4.86335  0.61958  0.77255  0.48576  0.95510
    162   2.73500  5.19116  2.22921  2.08800  4.49934  3.37138  3.65213  3.96929  2.33983  3.20876  4.25545  2.84243  3.83285  1.85018  2.91620  2.68907  2.97554  3.56462  5.63092  4.22426    168 q - - -
          2.68618  4.42225  2.77519  2.73123  3.46354  2.40513  3.72494  3.29354  2.67741  2.69355  4.24690  2.90347  2.73739  3.18146  2.89801  2.37887  2.77519  2.98518  4.58477  3.61503
          0.02392  4.14101  4.86335  0.61958  0.77255  0.48576  0.95510
    163   2.66583  5.08591  2.65914  2.25591  4.39971  3.40001  3.19910  3.85923  2.25297  3.36996  4.14069  2.78361  3.81310  1.87751  2.70914  2.63835  2.89687  3.46177  5.52514  3.85990    169 q - - -
          2.68618  4.42225  2.77519  2.73123  3.46354  2.40513  3.72494  3.29354  2.67741  2.69355  4.24690  2.90347  2.73739  3.18146  2.89801  2.37887  2.77519  2.98518  4.58477  3.61503
          0.02392  4.14101  4.86335  0.61958  0.77255  0.48576  0.95510
    164   3.30475  4.67397  4.76719  4.20650  3.13894  4.50479  4.79524  2.14939  4.02502  1.34094  1.38000  4.48374  4.72171  4.20701  4.17760  3.84796  3.53134  2.33504  5.18458  4.08114    170 l - - -
          2.68618  4.42225  2.77519  2.73123  3.46354  2.40513  3.72494  3.29354  2.67741  2.69355  4.24690  2.90347  2.73739  3.18146  2.89801  2.37887  2.77519  2.98518  4.58477  3.61503
          0.02392  4.14101  4.86335  0.61958  0.77255  0.48576  0.95510
    165   2.56688  5.13531  2.52178  2.25578  4.46482  3.23657  3.60140  3.93797  2.00892  3.42864  4.18654  2.45354  3.80245  2.32411  2.65778  2.62470  2.89618  3.51888  5.56941  4.16890    171 k - - -
          2.68618  4.42225  2.77519  2.73123  3.46354  2.40513  3.72494  3.29354  2.67741  2.69355  4.24690  2.90347  2.73739  3.18146  2.89801  2.37887  2.77519  2.98518  4.58477  3.61503
          0.02392  4.14101  4.86335  0.61958  0.77255  0.48576  0.95510
    166   2.51641  5.17759  1.89225  2.17916  4.48480  2.80124  3.42613  3.95785  2.37414  3.47292  4.25407  2.82893  3.82572  2.78949  2.99719  2.32802  2.97174  3.55291  5.64062  4.22466    172 d - - -
          2.68618  4.42225  2.77519  2.73123  3.46354  2.40513  3.72494  3.29354  2.67741  2.69355  4.24690  2.90347  2.73739  3.18146  2.89801  2.37887  2.77519  2.98518  4.58477  3.61503
          0.02392  4.14101  4.86335  0.61958  0.77255  0.48576  0.95510
    167   3.43124  4.77141  4.91718  4.36982  3.09633  4.63619  4.92067  2.27109  4.16904  0.79640  2.21144  4.64474  4.81543  4.31678  4.28966  4.00445  3.65478  2.43620  5.21121  4.13323    173 l - - -
          2.68618  4.42225  2.77519  2.73123  3.46354  2.40513  3.72494  3.29354  2.67741  2.69355  4.24690  2.90347  2.73739  3.18146  2.89801  2.37887  2.77519  2.98518  4.58477  3.61503
          0.02392  4.14101  4.86335  0.61958  0.77255  0.48576  0.95510
    168   2.29282  3.62010  3.82466  3.50125  4.27543  3.02615  4.41319  3.67521  3.42637  3.43794  4.30991  3.52016  3.79395  3.73850  3.67797  0.86097  2.79829  3.16401  5.66794  4.44203    174 s - - -
          2.68618  4.42225  2.77519  2.73123  3.46354  2.40513  3.72494  3.29354  2.67741  2.69355  4.24690  2.90347  2.73739  3.18146  2.89801  2.37887  2.77519  2.98518  4.58477  3.61503
          0.02392  4.14101  4.86335  0.61958  0.77255  0.48576  0.95510
    169   2.66476  4.28860  4.26099  3.69095  3.29011  3.97779  4.32106  2.12229  3.57269  1.32580  2.98116  3.94294  4.32062  3.80969  3.77984  3.10180  3.07431  1.92135  4.98580  3.81303    175 l - - -
          2.68618  4.42225  2.77519  2.73123  3.46354  2.40513  3.72494  3.29354  2.67741  2.69355  4.24690  2.90347  2.73739  3.18146  2.89801  2.37887  2.77519  2.98518  4.58477  3.61503
          0.02392  4.14101  4.86335  0.61958  0.77255  0.48576  0.95510
    170   3.18007  5.28919  3.63221  2.91229  4.78665  3.77437  3.67043  4.11522  1.19194  3.52280  4.39627  3.29684  4.12883  2.80085  1.49874  3.16633  3.33035  3.79560  5.53356  4.39166    176 k - - -
          2.68618  4.42225  2.77519  2.73123  3.46354  2.40513  3.72494  3.29354  2.67741  2.69355  4.24690  2.90347  2.73739  3.18146  2.89801  2.37887  2.77519  2.98518  4.58477  3.61503
          0.02392  4.14101  4.86335  0.61958  0.77255  0.48576  0.95510
    171   3.32623  4.72501  4.74184  4.27232  3.18388  4.43524  4.86444  2.24017  4.05245  0.76387  3.04405  4.51457  4.74245  4.29000  4.19992  3.85186  3.59388  2.16534  5.24318  4.06743    177 l - - -
          2.68618  4.42225  2.77519  2.73123  3.46354  2.40513  3.72494  3.29354  2.67741  2.69355  4.24690  2.90347  2.73739  3.18146  2.89801  2.37887  2.77519  2.98518  4.58477  3.61503
          0.02392  4.14101  4.86335  0.61958  0.77255  0.48576  0.95510
    172   2.76697  5.23288  2.03802  1.69614  4.55844  2.58568  3.69842  4.03819  2.55539  3.55062  4.33929  2.81425  3.83932  2.83130  3.08070  2.46583  3.02441  3.39282  5.71711  4.28648    178 e - - -
          2.68618  4.42225  2.77519  2.73123  3.46354  2.40513  3.72494  3.29354  2.67741  2.69355  4.24690  2.90347  2.73739  3.18146  2.89801  2.37887  2.77519  2.98518  4.58477  3.61503
          0.02392  4.14101  4.86335  0.61958  0.77255  0.48576  0.95510
    173   2.03385  4.23943  3.59558  3.22237  4.26998  3.05776  4.24777  3.58270  3.20976  3.33851  4.18601  3.38783  3.78042  3.51495  3.52927  1.13131  2.48383  2.88281  5.63305  4.41827    179 s - - -
          2.68618  4.42225  2.77519  2.73123  3.46354  2.40513  3.72494  3.29354  2.67741  2.69355  4.24690  2.90347  2.73739  3.18146  2.89801  2.37887  2.77519  2.98518  4.58477  3.61503
          0.02392  4.14101  4.86335  0.61958  0.77255  0.48576  0.95510
    174   0.99407  4.20949  3.61301  3.35121  4.37214  3.00756  4.37965  3.71876  3.39288  3.47663  4.32633  3.43992  3.77552  3.67697  3.67320  1.87012  2.78741  3.18873  5.74278  4.53822    180 a - - -
          2.68618  4.42225  2.77519  2.73123  3.46354  2.40513  3.72494  3.29354  2.67741  2.69355  4.24690  2.90347  2.73739  3.18146  2.89801  2.37887  2.77519  2.98518  4.58477  3.61503
          0.02392  4.14101  4.86335  0.61958  0.77255  0.48576  0.95510
    175   2.93006  5.34789  2.52432  1.23162  4.66788  3.39867  3.73793  4.12425  2.20724  3.62021  4.45215  2.87356  3.92265  2.69629  2.87140  2.86335  3.17662  3.73922  5.75858  4.37413    181 e - - -
          2.68618  4.42225  2.77519  2.73123  3.46354  2.40513  3.72494  3.29354  2.67741  2.69355  4.24690  2.90347  2.73739  3.18146  2.89801  2.37887  2.77519  2.98518  4.58477  3.61503
          0.02392  4.14101  4.86335  0.61958  0.77255  0.48576  0.95510
    176   2.97768  5.19368  2.62011  0.99514  4.41463  3.42793  3.89043  3.82194  2.71859  3.17447  4.40701  3.00283  3.99192  3.07857  3.13732  2.95894  3.26017  3.52272  5.67957  4.30541    182 e - - -
          2.68618  4.42225  2.77519  2.73123  3.46354  2.40513  3.72494  3.29354  2.67741  2.69355  4.24690  2.90347  2.73739  3.18146  2.89801  2.37887  2.77519  2.98518  4.58477  3.61503
          0.02392  4.14101  4.86335  0.61958  0.77255  0.48576  0.95510
    177   2.62941  4.86781  2.67615  2.29992  4.13247  3.40613  3.65090  3.37113  2.45406  3.03618  3.95714  2.56906  3.82460  2.79767  2.92240  2.57077  1.99283  3.21515  5.37927  4.03162    183 t - - -
          2.68618  4.42225  2.77519  2.73123  3.46354  2.40513  3.72494  3.29354  2.67741  2.69355  4.24690  2.90347  2.73739  3.18146  2.89801  2.37887  2.77519  2.98518  4.58477  3.61503
          0.02392  4.14101  4.86335  0.61958  0.77255  0.48576  0.95510
    178   3.19800  4.51002  4.92070  4.44824  3.59842  4.53223  5.14901  0.93530  4.31652  2.06704  3.40573  4.65158  4.85238  4.58278  4.49918  3.94234  3.47192  1.53863  5.61287  4.40714    184 i - - -
          2.68618  4.42225  2.77519  2.73123  3.46354  2.40513  3.72494  3.29354  2.67741  2.69355  4.24690  2.90347  2.73739  3.18146  2.89801  2.37887  2.77519  2.98518  4.58477  3.61503
          0.02392  4.14101  4.86335  0.61958  0.77255  0.48576  0.95510
    179   2.93511  5.15317  3.31976  2.68082  4.55950  3.62860  3.63741  3.93049  1.54087  3.40154  4.23226  3.13439  3.99673  2.61675  1.69941  2.92674  2.60076  3.58826  5.49079  4.26014    185 k - - -
          2.68618  4.42225  2.77519  2.73123  3.46354  2.40513  3.72494  3.29354  2.67741  2.69355  4.24690  2.90347  2.73739  3.18146  2.89801  2.37887  2.77519  2.98518  4.58477  3.61503
          0.02392  4.14101  4.86335  0.61958  0.77255  0.48576  0.95510
    180   2.62025  4.84924  2.95835  2.34543  4.11273  3.42174  3.63786  3.20309  2.35484  3.12341  3.93196  2.32077  3.82447  2.78261  2.75485  2.26833  2.47066  3.19825  5.35227  4.01309    186 s - - -
          2.68618  4.42225  2.77519  2.73123  3.46354  2.40513  3.72494  3.29354  2.67741  2.69355  4.24690  2.90347  2.73739  3.18146  2.89801  2.37887  2.77519  2.98518  4.58477  3.61503
          0.02392  4.14101  4.86335  0.61958  0.77255  0.48576  0.95510
    181   2.66620  3.57216  3.34102  2.75249  3.68884  3.55354  3.51544  3.10726  2.51238  2.77059  3.36400  3.19493  3.93591  2.97637  1.73585  2.80169  2.89263  2.85704  5.05631  3.53458    187 r - - -
          2.68618  4.42225  2.77519  2.73123  3.46354  2.40513  3.72494  3.29354  2.67741  2.69355  4.24690  2.90347  2.73739  3.18146  2.89801  2.37887  2.77519  2.98518  4.58477  3.61503
          0.02392  4.14101  4.86335  0.61958  0.77255  0.48576  0.95510
    182   2.89915  5.46323  1.84984  1.40266  4.76339  3.11151  3.75220  4.26916  2.35156  3.75126  4.55790  2.77098  3.87597  2.89506  3.21541  2.80494  3.16448  3.83694  5.90131  4.42682    188 e - - -
          2.68618  4.42225  2.77519  2.73123  3.46354  2.40513  3.72494  3.29354  2.67741  2.69355  4.24690  2.90347  2.73739  3.18146  2.89801  2.37887  2.77519  2.98518  4.58477  3.61503
          0.02392  4.14101  4.86335  0.61958  0.77255  0.48576  0.95510
    183   2.71878  5.17909  3.10867  2.41623  4.56610  3.55032  3.62184  3.97120  1.47077  3.43554  4.24029  2.85763  3.93493  2.50354  2.09648  2.82898  3.05582  3.59918  5.52923  4.24542    189 k - - -
          2.68618  4.42225  2.77519  2.73123  3.46354  2.40513  3.72494  3.29354  2.67741  2.69355  4.24690  2.90347  2.73739  3.18146  2.89801  2.37887  2.77519  2.98518  4.58477  3.61503
          0.02392  4.14101  4.86335  0.61958  0.77255  0.48576  0.95510
    184   2.65947  5.20097  2.48455  1.02031  4.61070  3.34267  3.88850  3.97733  2.77164  3.61224  4.51657  2.92088  3.94477  3.06721  3.23209  2.89382  3.23108  3.61938  5.83086  4.43984    190 e - - -
          2.68618  4.42225  2.77519  2.73123  3.46354  2.40513  3.72494  3.29354  2.67741  2.69355  4.24690  2.90347  2.73739  3.18146  2.89801  2.37887  2.77519  2.98518  4.58477  3.61503
          0.02392  4.14101  4.86335  0.61958  0.77255  0.48576  0.95510
    185   3.41535  4.77861  4.82054  4.33804  3.13744  4.55561  4.89055  2.15315  4.09700  0.72396  3.00411  4.59539  4.80785  4.32533  4.23354  3.97102  3.66460  2.34920  5.21744  4.03395    191 l - - -
          2.68618  4.42225  2.77519  2.73123  3.46354  2.40513  3.72494  3.29354  2.67741  2.69355  4.24690  2.90347  2.73739  3.18146  2.89801  2.37887  2.77519  2.98518  4.58477  3.61503
          0.02392  4.14101  4.86335  0.61958  0.77255  0.48576  0.95510
    186   2.53414  4.95898  2.88606  1.82571  4.23923  3.41023  3.61929  3.67539  2.27504  3.23305  3.27729  2.66110  3.81599  2.61722  2.83610  2.63697  2.74451  3.31477  5.43111  4.07032    192 e - - -
          2.68618  4.42225  2.77519  2.73123  3.46354  2.40513  3.72494  3.29354  2.67741  2.69355  4.24690  2.90347  2.73739  3.18146  2.89801  2.37887  2.77519  2.98518  4.58477  3.61503
          0.02392  4.14101  4.86335  0.61958  0.77255  0.48576  0.95510
    187   2.76315  5.10934  2.50959  1.33761  4.42958  3.36544  3.67228  3.89872  2.37126  3.43878  4.22867  2.85308  3.84010  2.81663  2.94581  2.72494  3.00717  3.52229  5.53596  4.20498    193 e - - -
          2.68618  4.42225  2.77519  2.73123  3.46354  2.40513  3.72494  3.29354  2.67741  2.69355  4.24690  2.90347  2.73739  3.18146  2.89801  2.37887  2.77519  2.98518  4.58477  3.61503
          0.02392  4.14101  4.86335  0.61958  0.77255  0.48576  0.95510
    188   2.87829  4.60919  4.51658  4.02002  2.94734  4.26301  4.61495  2.30033  3.87269  0.86641  3.06631  4.27436  4.58819  4.09119  4.05300  3.62847  3.42642  2.34551  5.08533  3.85558    194 l - - -
          2.68618  4.42225  2.77519  2.73123  3.46354  2.40513  3.72494  3.29354  2.67741  2.69355  4.24690  2.90347  2.73739  3.18146  2.89801  2.37887  2.77519  2.98518  4.58477  3.61503
          0.02392  4.14101  4.86335  0.61958  0.77255  0.48576  0.95510
    189   2.62368  5.09122  2.87698  2.29434  4.42912  2.70252  3.63242  3.86637  1.65793  3.37816  4.16908  2.70831  3.85894  2.75533  2.54796  2.71135  2.96054  3.48542  5.52728  4.17992    195 k - - -
          2.68618  4.42225  2.77519  2.73123  3.46354  2.40513  3.72494  3.29354  2.67741  2.69355  4.24690  2.90347  2.73739  3.18146  2.89801  2.37887  2.77519  2.98518  4.58477  3.61503
          0.02392  4.14101  4.86335  0.61958  0.77255  0.48576  0.95510
    190   2.66841  4.13493  4.12320  3.53889  2.68118  3.77683  3.77608  1.82987  3.40498  1.79678  3.14878  3.75059  4.13340  3.62920  3.28649  3.06694  2.89955  2.22460  4.70494  3.49005    196 l - - -
          2.68618  4.42225  2.77519  2.73123  3.46354  2.40513  3.72494  3.29354  2.67741  2.69355  4.24690  2.90347  2.73739  3.18146  2.89801  2.37887  2.77519  2.98518  4.58477  3.61503
          0.02392  4.14101  4.86335  0.61958  0.77255  0.48576  0.95510
    191   2.54357  5.31228  2.35583  1.33374  4.61552  3.33684  3.72943  4.09394  2.59627  3.60675  4.41349  2.70511  3.86779  2.56012  3.11166  2.77370  3.09921  3.68909  5.77423  4.33959    197 e - - -
          2.68618  4.42225  2.77519  2.73123  3.46354  2.40513  3.72494  3.29354  2.67741  2.69355  4.24690  2.90347  2.73739  3.18146  2.89801  2.37887  2.77519  2.98518  4.58477  3.61503
          0.02392  4.14101  4.86335  0.61958  0.77255  0.48576  0.95510
    192   2.72463  5.17797  3.04578  2.41776  4.55688  3.54781  3.64800  3.95567  1.29677  3.43512  4.25444  2.90328  3.95318  2.65381  2.34647  2.86625  3.09382  3.59656  5.54012  4.26220    198 k - - -
          2.68618  4.42225  2.77519  2.73123  3.46354  2.40513  3.72494  3.29354  2.67741  2.69355  4.24690  2.90347  2.73739  3.18146  2.89801  2.37887  2.77519  2.98518  4.58477  3.61503
          0.02392  4.14101  4.86335  0.61958  0.77255  0.48576  0.95510
    193   2.92935  5.34800  2.40870  1.13626  4.67876  3.04333  3.79269  4.16078  2.64718  3.67922  4.52054  2.83866  3.91362  2.65741  3.12133  2.86053  3.20284  3.76470  5.83521  4.41426    199 e - - -
          2.68618  4.42225  2.77519  2.73123  3.46354  2.40513  3.72494  3.29354  2.67741  2.69355  4.24690  2.90347  2.73739  3.18146  2.89801  2.37887  2.77519  2.98518  4.58477  3.61503
          0.02392  4.14101  4.86335  0.61958  0.77255  0.48576  0.95510
    194   2.77841  5.26164  2.47808  1.73444  4.58849  3.37843  3.66078  4.06249  1.98376  3.54556  4.32642  2.84350  3.84963  2.19457  2.87423  2.72143  3.01798  3.64650  5.68113  4.27447    200 e - - -
          2.68618  4.42225  2.77519  2.73123  3.46354  2.40513  3.72494  3.29354  2.67741  2.69355  4.24690  2.90347  2.73739  3.18146  2.89801  2.37887  2.77519  2.98518  4.58477  3.61503
          0.02392  4.14101  4.86335  0.61958  0.77255  0.48576  0.95510
    195   2.70405  4.90372  3.11176  2.52349  4.18125  3.49891  3.63328  3.58516  2.04451  2.99106  3.15046  2.76548  3.87917  2.64443  1.97538  2.72784  2.82072  3.25973  5.35595  4.05401    201 r - - -
          2.68618  4.42225  2.77519  2.73123  3.46354  2.40513  3.72494  3.29354  2.67741  2.69355  4.24690  2.90347  2.73739  3.18146  2.89801  2.37887  2.77519  2.98518  4.58477  3.61503
          0.02392  4.14101  4.86335  0.61958  0.77255  0.48576  0.95510
    196   2.68748  4.19652  2.46569  1.59184  4.41316  3.37129  3.63947  3.87498  2.30636  3.39948  4.17848  2.60662  3.81730  2.76259  2.92076  2.65566  2.92818  3.47983  5.57037  4.17205    202 e - - -
          2.68618  4.42225  2.77519  2.73123  3.46354  2.40513  3.72494  3.29354  2.67741  2.69355  4.24690  2.90347  2.73739  3.18146  2.89801  2.37887  2.77519  2.98518  4.58477  3.61503
          0.02392  4.14101  4.86335  0.61958  0.77255  0.48576  0.95510
    197   2.63706  4.90903  2.99211  2.42946  4.18476  3.43820  3.61652  3.60955  1.98850  3.17651  3.39816  2.41299  3.82762  2.66744  2.52761  2.56568  2.75260  3.07868  5.38051  4.04063    203 k - - -
          2.68618  4.42225  2.77519  2.73123  3.46354  2.40513  3.72494  3.29354  2.67741  2.69355  4.24690  2.90347  2.73739  3.18146  2.89801  2.37887  2.77519  2.98518  4.58477  3.61503
          0.02392  4.14101  4.86335  0.61958  0.77255  0.48576  0.95510
    198   2.59719  3.34027  4.02989  3.44872  2.59524  3.69066  4.01114  2.29690  3.33418  1.95813  3.19522  3.66895  4.06773  3.56226  3.52869  2.34319  2.69658  2.28378  4.71035  3.51179    204 l - - -
          2.68618  4.42225  2.77519  2.73123  3.46354  2.40513  3.72494  3.29354  2.67741  2.69355  4.24690  2.90347  2.73739  3.18146  2.89801  2.37887  2.77519  2.98518  4.58477  3.61503
          0.02392  4.14101  4.86335  0.61958  0.77255  0.48576  0.95510
    199   3.68395  4.97061  4.54666  4.19281  1.57428  4.41536  2.55156  3.56538  4.05370  2.92375  4.12637  4.04426  4.72627  4.08205  4.15007  3.75739  3.89901  3.43763  3.65967  0.99696    205 y - - -
          2.68618  4.42225  2.77519  2.73123  3.46354  2.40513  3.72494  3.29354  2.67741  2.69355  4.24690  2.90347  2.73739  3.18146  2.89801  2.37887  2.77519  2.98518  4.58477  3.61503
          0.02392  4.14101  4.86335  0.61958  0.77255  0.48576  0.95510
    200   2.62460  4.68060  3.12821  2.46236  3.89047  3.48091  3.67435  3.06827  2.40517  2.50953  3.40323  3.05157  3.86547  2.62896  2.22265  2.60291  2.76687  2.99570  5.19800  3.90376    206 r - - -
          2.68618  4.42225  2.77519  2.73123  3.46354  2.40513  3.72494  3.29354  2.67741  2.69355  4.24690  2.90347  2.73739  3.18146  2.89801  2.37887  2.77519  2.98518  4.58477  3.61503
          0.02392  4.14101  4.86335  0.61958  0.77255  0.48576  0.95510
    201   2.69416  5.12078  2.07916  2.06315  4.42813  3.36112  3.64903  3.89199  2.45808  3.41769  4.19763  2.30469  3.81767  2.77384  2.96165  2.52776  2.73911  3.02525  5.59117  4.18623    207 e - - -
          2.68618  4.42225  2.77519  2.73123  3.46354  2.40513  3.72494  3.29354  2.67741  2.69355  4.24690  2.90347  2.73739  3.18146  2.89801  2.37887  2.77519  2.98518  4.58477  3.61503
          0.02392  4.14101  4.86335  0.61958  0.77255  0.48576  0.95510
    202   3.21229  5.35252  2.63747  0.69572  4.73690  3.46844  4.09025  4.24629  3.00721  3.82369  4.79526  3.12211  4.08861  3.30621  3.43739  3.17245  3.52160  3.90570  5.85707  4.59113    208 e - - -
          2.68618  4.42225  2.77519  2.73123  3.46354  2.40513  3.72494  3.29354  2.67741  2.69355  4.24690  2.90347  2.73739  3.18146  2.89801  2.37887  2.77519  2.98518  4.58477  3.61503
          0.02392  4.14101  4.86335  0.61958  0.77255  0.48576  0.95510
    203   2.64639  4.28659  3.05306  2.48478  4.07883  3.45658  3.62715  3.49600  2.27791  2.81493  3.90072  2.84682  3.83915  1.93294  2.50314  2.67849  2.87084  3.17663  5.27115  3.98990    209 q - - -
          2.68618  4.42225  2.77519  2.73123  3.46354  2.40513  3.72494  3.29354  2.67741  2.69355  4.24690  2.90347  2.73739  3.18146  2.89801  2.37887  2.77519  2.98518  4.58477  3.61503
          0.02392  4.14101  4.86335  0.61958  0.77255  0.48576  0.95510
    204   2.60866  2.58135  3.22468  2.66657  3.70862  3.50097  3.37911  3.09631  2.59159  2.76783  3.63223  2.99588  3.89131  2.81402  2.73779  2.34499  2.84159  2.83637  5.07947  3.53433    210 s - - -
          2.68618  4.42225  2.77519  2.73123  3.46354  2.40513  3.72494  3.29354  2.67741  2.69355  4.24690  2.90347  2.73739  3.18146  2.89801  2.37887  2.77519  2.98518  4.58477  3.61503
          0.02392  4.14101  4.86335  0.61958  0.77255  0.48576  0.95510
    205   2.98579  5.20983  3.33262  2.70240  4.64305  3.18509  3.64035  4.00895  1.55762  3.45524  4.28892  3.14982  4.01900  2.56564  1.53476  2.96858  3.16618  3.66266  5.51961  4.30220    211 r - - -
          2.68618  4.42225  2.77519  2.73123  3.46354  2.40513  3.72494  3.29354  2.67741  2.69355  4.24690  2.90347  2.73739  3.18146  2.89801  2.37887  2.77519  2.98518  4.58477  3.61503
          0.02392  4.14101  4.86335  0.61958  0.77255  0.48576  0.95510
    206   2.35283  3.52649  3.62782  3.10356  3.65392  3.35538  4.00437  2.67889  3.03488  2.71712  3.61223  3.19936  3.89833  3.33996  3.35736  2.58148  1.55515  2.65578  5.09797  3.87617    212 t - - -
          2.68618  4.42225  2.77519  2.73123  3.46354  2.40513  3.72494  3.29354  2.67741  2.69355  4.24690  2.90347  2.73739  3.18146  2.89801  2.37887  2.77519  2.98518  4.58477  3.61503
          0.02392  4.14101  4.86335  0.61958  0.77255  0.48576  0.95510
    207   1.60218  4.32883  3.43696  2.91842  3.71229  3.37632  3.90094  2.85568  2.85689  2.76642  3.65195  3.28352  3.87805  3.18917  3.21339  2.69609  2.14393  2.72498  5.08797  3.88352    213 a - - -
          2.68618  4.42225  2.77519  2.73123  3.46354  2.40513  3.72494  3.29354  2.67741  2.69355  4.24690  2.90347  2.73739  3.18146  2.89801  2.37887  2.77519  2.98518  4.58477  3.61503
          0.02392  4.14101  4.86335  0.61958  0.77255  0.48576  0.95510
    208   2.61287  4.26093  2.86273  2.40211  4.14394  3.41412  3.42250  3.57474  2.32169  3.15326  3.95259  2.36665  3.81266  2.65145  2.86724  2.06342  2.84557  3.22988  5.37115  3.77815    214 s - - -
          2.68618  4.42225  2.77519  2.73123  3.46354  2.40513  3.72494  3.29354  2.67741  2.69355  4.24690  2.90347  2.73739  3.18146  2.89801  2.37887  2.77519  2.98518  4.58477  3.61503
          0.02392  4.14101  4.86335  0.61958  0.77255  0.48576  0.95510
    209   3.25856  4.63110  4.77866  4.27368  3.25316  4.44660  4.88171  2.12238  4.09778  0.92513  3.08544  4.51223  4.73635  4.30948  4.25256  3.83340  3.51640  1.75319  5.28755  4.13845    215 l - - -
          2.68618  4.42225  2.77519  2.73123  3.46354  2.40513  3.72494  3.29354  2.67741  2.69355  4.24690  2.90347  2.73739  3.18146  2.89801  2.37887  2.77519  2.98518  4.58477  3.61503
          0.02392  4.14101  4.86335  0.61958  0.77255  0.48576  0.95510
    210   2.88417  4.28782  4.44189  3.86824  3.08116  4.07028  4.39900  1.40403  3.74094  1.74113  2.77480  4.07526  4.39126  3.94316  3.90464  3.08713  3.11843  2.06233  4.97010  3.79254    216 i - - -
          2.68618  4.42225  2.77519  2.73123  3.46354  2.40513  3.72494  3.29354  2.67741  2.69355  4.24690  2.90347  2.73739  3.18146  2.89801  2.37887  2.77519  2.98518  4.58477  3.61503
          0.02392  4.14101  4.86335  0.61958  0.77255  0.48576  0.95510
    211   2.60014  5.24430  2.40386  1.63168  4.55821  2.99748  3.66074  4.04153  2.18855  3.53493  4.30963  2.65179  3.82890  2.64933  2.98053  2.68970  2.99141  3.62123  5.68484  4.25822    217 e - - -
          2.68618  4.42225  2.77519  2.73123  3.46354  2.40513  3.72494  3.29354  2.67741  2.69355  4.24690  2.90347  2.73739  3.18146  2.89801  2.37887  2.77519  2.98518  4.58477  3.61503
          0.02392  4.14101  4.86335  0.61958  0.77255  0.48576  0.95510
    212   2.76456  5.18237  2.47559  1.44402  4.48510  3.37173  3.68043  3.93509  2.19442  3.46710  4.26481  2.85170  3.85082  2.81332  2.95218  2.72237  3.00977  3.21877  5.63923  4.23895    218 e - - -
          2.68618  4.42225  2.77519  2.73123  3.46354  2.40513  3.72494  3.29354  2.67741  2.69355  4.24690  2.90347  2.73739  3.18146  2.89801  2.37887  2.77519  2.98518  4.58477  3.61503
          0.02392  4.14101  4.86335  0.61958  0.77255  0.48576  0.95510
    213   3.23996  5.19487  3.43252  3.01439  4.64363  3.69015  3.93918  4.09232  0.72118  3.60276  4.55787  3.42374  4.17821  3.12126  2.52271  3.26919  3.47715  3.78797  5.59348  4.44939    219 k - - -
          2.68618  4.42225  2.77519  2.73123  3.46354  2.40513  3.72494  3.29354  2.67741  2.69355  4.24690  2.90347  2.73739  3.18146  2.89801  2.37887  2.77519  2.98518  4.58477  3.61503
          0.02392  4.14101  4.86335  0.61958  0.77255  0.48576  0.95510
    214   3.30264  5.44554  0.59809  2.54484  4.86437  3.43639  4.19985  4.51896  3.33959  4.08214  5.07445  3.11167  4.10869  3.44518  3.88609  3.24025  3.64973  4.13204  5.97784  4.70358    220 D - - -
          2.68618  4.42225  2.77519  2.73123  3.46354  2.40513  3.72494  3.29354  2.67741  2.69355  4.24690  2.90347  2.73739  3.18146  2.89801  2.37887  2.77519  2.98518  4.58477  3.61503
          0.02392  4.14101  4.86335  0.61958  0.77255  0.48576  0.95510
    215   1.63111  4.59657  2.78295  2.60013  3.91269  3.16936  3.76293  3.29232  2.63744  2.96098  3.80973  3.07289  3.85185  2.96494  3.07014  2.67124  2.71439  2.89193  5.25387  3.55435    221 a - - -
          2.68618  4.42225  2.77519  2.73123  3.46354  2.40513  3.72494  3.29354  2.67741  2.69355  4.24690  2.90347  2.73739  3.18146  2.89801  2.37887  2.77519  2.98518  4.58477  3.61503
          0.02392  4.14101  4.86335  0.61958  0.77255  0.48576  0.95510
    216   2.82642  4.27250  4.27538  3.69716  2.96405  3.96802  4.28092  2.24213  3.58652  1.75953  1.99139  3.93691  4.29766  3.79377  3.77552  3.26493  2.48764  2.03796  4.90579  3.74349    222 l - - -
          2.68618  4.42225  2.77519  2.73123  3.46354  2.40513  3.72494  3.29354  2.67741  2.69355  4.24690  2.90347  2.73739  3.18146  2.89801  2.37887  2.77519  2.98518  4.58477  3.61503
          0.02392  4.14101  4.86335  0.61958  0.77255  0.48576  0.95510
    217   3.11525  4.46898  4.70312  4.18708  3.48427  4.38448  4.85677  1.07245  4.02945  1.78695  3.31476  4.42128  4.69803  4.30221  4.21904  3.75041  3.03496  1.80169  5.40147  4.21774    223 i - - -
          2.68618  4.42225  2.77519  2.73123  3.46354  2.40513  3.72494  3.29354  2.67741  2.69355  4.24690  2.90347  2.73739  3.18146  2.89801  2.37887  2.77519  2.98518  4.58477  3.61503
          0.02392  4.14101  4.86335  0.61958  0.77255  0.48576  0.95510
    218   2.54429  4.85678  3.05579  2.40780  4.14378  3.46448  3.65491  3.51646  1.61851  3.12848  3.73464  3.00874  3.86436  2.80251  2.74055  2.70210  2.56967  3.06492  5.35841  4.04537    224 k - - -
          2.68618  4.42225  2.77519  2.73123  3.46354  2.40513  3.72494  3.29354  2.67741  2.69355  4.24690  2.90347  2.73739  3.18146  2.89801  2.37887  2.77519  2.98518  4.58477  3.61503
          0.02392  4.14101  4.86335  0.61958  0.77255  0.48576  0.95510
    219   2.66882  4.23553  2.94557  2.23182  4.37709  3.43399  3.59609  3.82194  1.92555  3.33305  4.10837  2.41912  3.82584  2.39743  2.47805  2.65028  2.89309  3.43436  5.48396  4.12605    225 k - - -
          2.68618  4.42225  2.77519  2.73123  3.46354  2.40513  3.72494  3.29354  2.67741  2.69355  4.24690  2.90347  2.73739  3.18146  2.89801  2.37887  2.77519  2.98518  4.58477  3.61503
          0.02392  4.14101  4.86335  0.61958  0.77255  0.48576  0.95510
    220   2.80694  4.28298  4.11497  3.57074  1.89507  3.85275  3.88554  2.66006  3.45165  1.72815  3.31982  3.75676  4.21301  3.66058  3.64282  2.66675  3.04001  2.50849  4.37338  2.62412    226 l - - -
          2.68618  4.42225  2.77519  2.73123  3.46354  2.40513  3.72494  3.29354  2.67741  2.69355  4.24690  2.90347  2.73739  3.18146  2.89801  2.37887  2.77519  2.98518  4.58477  3.61503
          0.02392  4.14101  4.86335  0.61958  0.77255  0.48576  0.95510
    221   3.21229  5.35252  2.63747  0.69572  4.73690  3.46844  4.09025  4.24629  3.00721  3.82369  4.79526  3.12211  4.08861  3.30621  3.43739  3.17245  3.52160  3.90570  5.85707  4.59113    227 e - - -
          2.68618  4.42225  2.77519  2.73123  3.46354  2.40513  3.72494  3.29354  2.67741  2.69355  4.24690  2.90347  2.73739  3.18146  2.89801  2.37887  2.77519  2.98518  4.58477  3.61503
          0.02392  4.14101  4.86335  0.61958  0.77255  0.48576  0.95510
    222   1.74254  4.72388  2.80506  2.24034  4.04242  3.38909  3.72879  3.40127  2.57209  3.06736  3.90483  3.00723  3.84598  2.90368  3.02343  2.67195  2.61736  2.84045  5.34426  4.02448    228 a - - -
          2.68618  4.42225  2.77519  2.73123  3.46354  2.40513  3.72494  3.29354  2.67741  2.69355  4.24690  2.90347  2.73739  3.18146  2.89801  2.37887  2.77519  2.98518  4.58477  3.61503
          0.02392  4.14101  4.86335  0.61958  0.77255  0.48576  0.95510
    223   2.19921  4.58190  2.86269  2.60051  3.80773  3.45112  3.72218  3.18304  2.59351  2.85468  3.45179  3.08083  3.86290  2.92965  3.02208  2.61760  2.02199  2.90436  5.16119  3.53972    229 t - - -
          2.68618  4.42225  2.77519  2.73123  3.46354  2.40513  3.72494  3.29354  2.67741  2.69355  4.24690  2.90347  2.73739  3.18146  2.89801  2.37887  2.77519  2.98518  4.58477  3.61503
          0.02392  4.14101  4.86335  0.61958  0.77255  0.48576  0.95510
    224   2.61538  4.36865  4.66381  4.11638  3.48061  4.30310  4.73814  1.64028  4.00827  1.65481  3.32438  4.33292  4.61272  4.23391  4.19199  3.64105  3.26461  1.35506  5.30155  4.12565    230 v - - -
          2.68618  4.42225  2.77519  2.73123  3.46354  2.40513  3.72494  3.29354  2.67741  2.69355  4.24690  2.90347  2.73739  3.18146  2.89801  2.37887  2.77519  2.98518  4.58477  3.61503
          0.02392  4.14101  4.86335  0.61958  0.77255  0.48576  0.95510
    225   1.15740  4.37557  3.32163  2.96786  4.16639  3.17326  4.07018  3.49649  2.72849  3.22067  4.07729  3.27413  3.82787  3.31430  3.29263  2.40290  2.63503  3.09372  5.51107  4.26949    231 a - - -
          2.68618  4.42225  2.77519  2.73123  3.46354  2.40513  3.72494  3.29354  2.67741  2.69355  4.24690  2.90347  2.73739  3.18146  2.89801  2.37887  2.77519  2.98518  4.58477  3.61503
          0.02392  4.14101  4.86335  0.61958  0.77255  0.48576  0.95510
    226   2.04792  4.83466  2.77708  1.92044  4.14630  3.38698  3.68609  3.53159  2.50259  3.15930  3.97747  2.95251  3.83086  2.83875  2.96920  2.65583  2.53578  2.94980  5.40451  4.06094    232 e - - -
          2.68618  4.42225  2.77519  2.73123  3.46354  2.40513  3.72494  3.29354  2.67741  2.69355  4.24690  2.90347  2.73739  3.18146  2.89801  2.37887  2.77519  2.98518  4.58477  3.61503
          0.02392  4.14101  4.86335  0.61958  0.77255  0.48576  0.95510
    227   2.32786  4.96815  2.64208  2.37339  4.33370  3.35902  3.67475  3.78106  2.46508  3.33430  4.12717  1.94877  3.82154  2.80991  2.64401  2.35233  2.91166  3.39593  5.52560  4.15446    233 n - - -
          2.68618  4.42225  2.77519  2.73123  3.46354  2.40513  3.72494  3.29354  2.67741  2.69355  4.24690  2.90347  2.73739  3.18146  2.89801  2.37887  2.77519  2.98518  4.58477  3.61503
          0.02392  4.14101  4.86335  0.61958  0.77255  0.48576  0.95510
    228   2.83717  5.05825  3.21808  2.61698  4.44076  3.00173  3.64426  3.82966  1.54183  3.33889  4.16182  3.08765  3.94754  2.77496  1.86296  2.84094  3.04585  3.21873  5.46507  4.20186    234 k - - -
          2.68618  4.42225  2.77519  2.73123  3.46354  2.40513  3.72494  3.29354  2.67741  2.69355  4.24690  2.90347  2.73739  3.18146  2.89801  2.37887  2.77519  2.98518  4.58477  3.61503
          0.02392  4.14101  4.86335  0.61958  0.77255  0.48576  0.95510
    229   3.34547  4.66533  4.94233  4.37872  3.18144  4.62548  4.95380  2.03253  4.24360  0.86949  2.74228  4.64123  4.80793  4.35984  4.37133  3.97459  3.56991  1.97904  5.27124  4.21178    235 l - - -
          2.68618  4.42225  2.77519  2.73123  3.46354  2.40513  3.72494  3.29354  2.67741  2.69355  4.24690  2.90347  2.73739  3.18146  2.89801  2.37887  2.77519  2.98518  4.58477  3.61503
          0.02392  4.14101  4.86335  0.61958  0.77255  0.48576  0.95510
    230   1.79488  4.64835  3.04198  2.48415  3.99644  3.37711  3.74677  3.13503  2.58804  3.03292  3.87048  2.43992  3.84243  2.93175  3.02173  2.46687  2.75076  3.06254  5.30801  4.00362    236 a - - -
          2.68618  4.42225  2.77519  2.73123  3.46354  2.40513  3.72494  3.29354  2.67741  2.69355  4.24690  2.90347  2.73739  3.18146  2.89801  2.37887  2.77519  2.98518  4.58477  3.61503
          0.02392  4.14101  4.86335  0.61958  0.77255  0.48576  0.95510
    231   2.44135  4.17420  3.96827  3.39731  3.32875  3.40750  4.08315  1.83089  3.30456  2.24480  3.09664  3.67481  4.12691  3.56220  3.54933  3.03690  2.41726  1.95096  4.86642  3.66308    237 i - - -
          2.68618  4.42225  2.77519  2.73123  3.46354  2.40513  3.72494  3.29354  2.67741  2.69355  4.24690  2.90347  2.73739  3.18146  2.89801  2.37887  2.77519  2.98518  4.58477  3.61503
          0.02392  4.14101  4.86335  0.61958  0.77255  0.48576  0.95510
    232   2.98128  5.53061  2.07522  1.09467  4.81232  3.30905  3.80633  4.32403  2.76502  3.82003  4.66050  2.76947  3.90769  2.76387  3.32219  2.87534  3.25930  3.90452  5.97689  4.49127    238 e - - -
          2.68618  4.42225  2.77519  2.73123  3.46354  2.40513  3.72494  3.29354  2.67741  2.69355  4.24690  2.90347  2.73739  3.18146  2.89801  2.37887  2.77519  2.98518  4.58477  3.61503
          0.02392  4.14101  4.86335  0.61958  0.77255  0.48576  0.95510
    233   2.70973  5.01394  2.39414  2.34796  4.52048  2.98742  3.79265  3.99459  2.68247  3.54452  4.35164  1.81094  3.84291  2.94748  3.18850  1.86231  3.01822  3.56483  5.72852  4.32907    239 n - - -
          2.68618  4.42225  2.77519  2.73123  3.46354  2.40513  3.72494  3.29354  2.67741  2.69355  4.24690  2.90347  2.73739  3.18146  2.89801  2.37887  2.77519  2.98518  4.58477  3.61503
          0.02392  4.14101  4.86335  0.61958  0.77255  0.48576  0.95510
    234   3.32414  4.72169  4.74518  4.27331  3.18589  4.43721  4.86642  2.23536  4.05560  0.76818  3.04387  4.51574  4.74287  4.29108  4.20332  3.85202  3.59118  2.15062  5.24546  4.07209    240 l - - -
          2.68618  4.42225  2.77519  2.73123  3.46354  2.40513  3.72494  3.29354  2.67741  2.69355  4.24690  2.90347  2.73739  3.18146  2.89801  2.37887  2.77519  2.98518  4.58477  3.61503
          0.02392  4.14101  4.86335  0.61958  0.77255  0.48576  0.95510
    235   2.72214  4.97737  2.78910  2.43977  4.39425  3.37489  3.72504  3.82574  2.12344  3.38477  4.19983  1.67667  3.86848  2.87279  2.86062  2.56842  2.67298  3.44638  5.56543  4.22140    241 n - - -
          2.68618  4.42225  2.77519  2.73123  3.46354  2.40513  3.72494  3.29354  2.67741  2.69355  4.24690  2.90347  2.73739  3.18146  2.89801  2.37887  2.77519  2.98518  4.58477  3.61503
          0.02392  4.14101  4.86335  0.61958  0.77255  0.48576  0.95510
    236   2.56568  4.45384  3.31105  2.80399  3.14399  3.42360  3.82886  3.10694  2.77443  2.70208  3.69768  2.93220  3.89871  3.10778  3.15907  1.58665  2.85409  2.73575  5.06132  3.73263    242 s - - -
          2.68618  4.42225  2.77519  2.73123  3.46354  2.40513  3.72494  3.29354  2.67741  2.69355  4.24690  2.90347  2.73739  3.18146  2.89801  2.37887  2.77519  2.98518  4.58477  3.61503
          0.02392  4.14101  4.86335  0.61958  0.77255  0.48576  0.95510
    237   2.79421  5.03605  3.12840  2.55620  4.36589  3.53218  3.63849  3.76070  1.53651  3.28643  3.67994  3.04530  3.91978  2.11825  2.49761  2.79688  2.84454  3.42174  5.44703  4.15874    243 k - - -
          2.68618  4.42225  2.77519  2.73123  3.46354  2.40513  3.72494  3.29354  2.67741  2.69355  4.24690  2.90347  2.73739  3.18146  2.89801  2.37887  2.77519  2.98518  4.58477  3.61503
          0.02392  4.14101  4.86335  0.61958  0.77255  0.48576  0.95510
    238   3.37750  4.68671  5.00205  4.43141  3.14000  4.66118  4.97046  1.97368  4.29939  0.87463  2.43197  4.68739  4.82146  4.37930  4.40413  4.00923  3.59586  2.17846  5.24593  4.20948    244 l - - -
          2.68618  4.42225  2.77519  2.73123  3.46354  2.40513  3.72494  3.29354  2.67741  2.69355  4.24690  2.90347  2.73739  3.18146  2.89801  2.37887  2.77519  2.98518  4.58477  3.61503
          0.02392  4.14101  4.86335  0.61958  0.77255  0.48576  0.95510
    239   2.92098  5.40252  2.18555  1.24910  4.74503  2.34691  3.80621  4.24166  2.76094  3.75627  4.58605  2.79290  3.89453  2.96466  3.31666  2.83892  3.20522  3.82105  5.91948  4.45809    245 e - - -
          2.68618  4.42225  2.77519  2.73123  3.46354  2.40513  3.72494  3.29354  2.67741  2.69355  4.24690  2.90347  2.73739  3.18146  2.89801  2.37887  2.77519  2.98518  4.58477  3.61503
          0.02392  4.14101  4.86335  0.61958  0.77255  0.48576  0.95510
    240   2.83732  5.33867  2.35346  1.49789  4.65442  3.35480  3.70404  4.13668  1.92481  3.62375  4.41901  2.65985  3.86677  2.83678  2.99805  2.76661  3.08728  3.71976  5.76648  4.33877    246 e - - -
          2.68618  4.42225  2.77519  2.73123  3.46354  2.40513  3.72494  3.29354  2.67741  2.69355  4.24690  2.90347  2.73739  3.18146  2.89801  2.37887  2.77519  2.98518  4.58477  3.61503
          0.02392  4.14101  4.86335  0.61958  0.77255  0.48576  0.95510
    241   2.55864  4.35749  4.41694  3.84880  3.26233  4.10161  4.45405  2.18987  3.72860  1.42045  2.34247  4.09027  4.42186  3.93994  3.91514  3.41461  3.17156  1.79191  5.04718  3.89999    247 l - - -
          2.68618  4.42225  2.77519  2.73123  3.46354  2.40513  3.72494  3.29354  2.67741  2.69355  4.24690  2.90347  2.73739  3.18146  2.89801  2.37887  2.77519  2.98518  4.58477  3.61503
          0.02392  4.14101  4.86335  0.61958  0.77255  0.48576  0.95510
    242   2.79762  5.10688  3.02343  2.49738  4.42183  3.50792  2.27257  3.86996  2.18819  3.36978  4.17581  2.64093  3.90573  2.26659  2.13409  2.78127  3.01049  3.50629  5.48558  4.16833    248 r - - -
          2.68618  4.42225  2.77519  2.73123  3.46354  2.40513  3.72494  3.29354  2.67741  2.69355  4.24690  2.90347  2.73739  3.18146  2.89801  2.37887  2.77519  2.98518  4.58477  3.61503
          0.02392  4.14101  4.86335  0.61958  0.77255  0.48576  0.95510
    243   2.61144  4.18101  3.78323  3.20712  3.08371  3.65710  3.51557  2.38968  3.09941  1.63494  3.26427  3.51862  4.02906  3.38169  3.13758  2.79641  2.84335  2.35595  4.75468  3.52907    249 l - - -
          2.68618  4.42225  2.77519  2.73123  3.46354  2.40513  3.72494  3.29354  2.67741  2.69355  4.24690  2.90347  2.73739  3.18146  2.89801  2.37887  2.77519  2.98518  4.58477  3.61503
          0.02392  4.14101  4.86335  0.61958  0.77255  0.48576  0.95510
    244   2.95093  5.45964  2.23178  1.13660  4.74705  3.32656  3.78592  4.24596  2.69245  3.74756  4.58249  2.79218  3.90463  2.56193  3.21356  2.85863  3.22135  3.83711  5.90347  4.44406    250 e - - -
          2.68618  4.42225  2.77519  2.73123  3.46354  2.40513  3.72494  3.29354  2.67741  2.69355  4.24690  2.90347  2.73739  3.18146  2.89801  2.37887  2.77519  2.98518  4.58477  3.61503
          0.02392  4.14101  4.86335  0.61958  0.77255  0.48576  0.95510
    245   2.81437  4.34320  4.08651  3.53124  3.26591  3.87446  4.22747  2.41395  3.38746  1.23899  2.80570  3.81536  4.24858  3.66937  3.62155  2.74617  3.06469  2.25708  4.96223  3.77048    251 l - - -
          2.68618  4.42225  2.77519  2.73123  3.46354  2.40513  3.72494  3.29354  2.67741  2.69355  4.24690  2.90347  2.73739  3.18146  2.89801  2.37887  2.77519  2.98518  4.58477  3.61503
          0.02392  4.14101  4.86335  0.61958  0.77255  0.48576  0.95510
    246   2.63581  4.87092  3.00482  2.44813  4.13930  3.29228  3.62833  3.22124  2.24342  3.13853  3.94570  2.69877  3.83355  2.68538  2.25634  2.55428  2.36191  3.22213  5.35555  4.02337    252 k - - -
          2.68618  4.42225  2.77519  2.73123  3.46354  2.40513  3.72494  3.29354  2.67741  2.69355  4.24690  2.90347  2.73739  3.18146  2.89801  2.37887  2.77519  2.98518  4.58477  3.61503
          0.02392  4.14101  4.86335  0.61958  0.77255  0.48576  0.95510
    247   2.58370  4.32256  3.49857  2.95509  3.51666  3.52722  3.88244  2.80912  2.88256  1.97905  3.47501  3.33857  3.95470  3.06624  3.22242  2.14787  2.57700  2.30965  4.97296  3.73933    253 l - - -
          2.68618  4.42225  2.77519  2.73123  3.46354  2.40513  3.72494  3.29354  2.67741  2.69355  4.24690  2.90347  2.73739  3.18146  2.89801  2.37887  2.77519  2.98518  4.58477  3.61503
          0.02392  4.14101  4.86335  0.61958  0.77255  0.48576  0.95510
    248   3.23996  5.19487  3.43252  3.01439  4.64363  3.69015  3.93918  4.09232  0.72118  3.60276  4.55787  3.42374  4.17821  3.12126  2.52271  3.26919  3.47715  3.78797  5.59348  4.44939    254 k - - -
          2.68618  4.42225  2.77519  2.73123  3.46354  2.40513  3.72494  3.29354  2.67741  2.69355  4.24690  2.90347  2.73739  3.18146  2.89801  2.37887  2.77519  2.98518  4.58477  3.61503
          0.02392  4.14101  4.86335  0.61958  0.77255  0.48576  0.95510
    249   2.78360  5.25463  2.33119  1.41240  4.55612  3.04496  3.69150  4.03253  2.44387  3.54257  4.33399  2.81705  3.84656  2.66050  3.04088  2.72632  3.03397  3.41095  5.70709  4.28153    255 e - - -
          2.68618  4.42225  2.77519  2.73123  3.46354  2.40513  3.72494  3.29354  2.67741  2.69355  4.24690  2.90347  2.73739  3.18146  2.89801  2.37887  2.77519  2.98518  4.58477  3.61503
          0.02392  4.14101  4.86335  0.61958  0.77255  0.48576  0.95510
    250   2.85506  5.33223  1.36378  2.03290  4.59600  3.33129  3.13313  4.09935  2.63728  3.61704  4.43037  2.79977  3.87154  2.88726  3.17022  2.78439  3.11621  3.41386  5.77927  4.33019    256 d - - -
          2.68618  4.42225  2.77519  2.73123  3.46354  2.40513  3.72494  3.29354  2.67741  2.69355  4.24690  2.90347  2.73739  3.18146  2.89801  2.37887  2.77519  2.98518  4.58477  3.61503
          0.02392  4.14101  4.86335  0.61958  0.77255  0.48576  0.95510
    251   2.84407  5.35952  2.22770  1.40598  4.66895  3.04523  3.71902  4.15797  2.14313  3.64960  4.44693  2.79932  3.86415  2.85519  3.08967  2.76868  3.10021  3.73761  5.80057  4.35668    257 e - - -
          2.68618  4.42225  2.77519  2.73123  3.46354  2.40513  3.72494  3.29354  2.67741  2.69355  4.24690  2.90347  2.73739  3.18146  2.89801  2.37887  2.77519  2.98518  4.58477  3.61503
          0.02392  4.14101  4.86335  0.61958  0.77255  0.48576  0.95510
    252   2.36586  4.16498  4.30668  3.72295  3.02970  3.89589  4.21569  1.77437  3.59590  1.78863  2.97224  3.90911  4.23908  3.79400  3.75021  3.19549  2.97288  1.98559  4.81946  3.31958    258 i - - -
          2.68618  4.42225  2.77519  2.73123  3.46354  2.40513  3.72494  3.29354  2.67741  2.69355  4.24690  2.90347  2.73739  3.18146  2.89801  2.37887  2.77519  2.98518  4.58477  3.61503
          0.02392  4.14101  4.86335  0.61958  0.77255  0.48576  0.95510
    253   2.70242  5.04830  2.91267  2.23200  4.36256  3.44096  3.62022  3.79720  1.71678  3.12989  4.11314  2.63460  3.84696  2.64067  2.69920  2.68804  2.54035  3.42498  5.48519  4.13741    259 k - - -
          2.68618  4.42225  2.77519  2.73123  3.46354  2.40513  3.72494  3.29354  2.67741  2.69355  4.24690  2.90347  2.73739  3.18146  2.89801  2.37887  2.77519  2.98518  4.58477  3.61503
          0.02392  4.14101  4.86335  0.61958  0.77255  0.48576  0.95510
    254   2.59908  3.74161  2.54202  2.34415  3.86939  3.42250  3.15132  3.49863  2.41648  2.98729  3.89825  2.94560  3.81330  2.51443  2.80648  2.43223  2.83040  3.16668  5.32561  3.47300    260 e - - -
          2.68618  4.42225  2.77519  2.73123  3.46354  2.40513  3.72494  3.29354  2.67741  2.69355  4.24690  2.90347  2.73739  3.18146  2.89801  2.37887  2.77519  2.98518  4.58477  3.61503
          0.02392  4.14101  4.86335  0.61958  0.77255  0.48576  0.95510
    255   2.96741  4.49378  4.10042  3.55748  3.10373  3.99323  3.63422  2.54465  3.30624  1.04990  2.89884  3.85627  4.33184  3.66087  3.52575  3.30972  3.20034  2.53846  4.84824  3.54617    261 l - - -
          2.68618  4.42225  2.77519  2.73123  3.46354  2.40513  3.72494  3.29354  2.67741  2.69355  4.24690  2.90347  2.73739  3.18146  2.89801  2.37887  2.77519  2.98518  4.58477  3.61503
          0.02392  4.14101  4.86335  0.61958  0.77255  0.48576  0.95510
    256   2.62786  4.18736  3.82026  3.24355  3.30436  3.68682  3.97446  2.08434  3.13718  2.27170  2.91895  3.55529  4.05830  3.42053  2.81587  2.70750  2.86158  1.90576  4.81610  3.60972    262 v - - -
          2.68618  4.42225  2.77519  2.73123  3.46354  2.40513  3.72494  3.29354  2.67741  2.69355  4.24690  2.90347  2.73739  3.18146  2.89801  2.37887  2.77519  2.98518  4.58477  3.61503
          0.02392  4.14101  4.86335  0.61958  0.77255  0.48576  0.95510
    257   2.16636  4.37256  3.37624  2.83451  3.67420  2.80622  3.84567  2.67260  2.80260  2.73859  3.61258  3.08040  3.88111  3.11893  3.18424  2.45657  2.26316  2.50688  5.08165  3.83242    263 a - - -
          2.68618  4.42225  2.77519  2.73123  3.46354  2.40513  3.72494  3.29354  2.67741  2.69355  4.24690  2.90347  2.73739  3.18146  2.89801  2.37887  2.77519  2.98518  4.58477  3.61503
          0.02392  4.14101  4.86335  0.61958  0.77255  0.48576  0.95510
    258   2.33885  4.32975  3.45372  2.90768  3.58530  3.46840  3.87129  2.53109  2.86453  2.64443  3.53565  3.07485  3.91788  3.17591  3.22641  2.24994  2.24821  2.30563  5.01886  3.77972    264 t - - -
          2.68618  4.42225  2.77519  2.73123  3.46354  2.40513  3.72494  3.29354  2.67741  2.69355  4.24690  2.90347  2.73739  3.18146  2.89801  2.37887  2.77519  2.98518  4.58477  3.61503
          0.02392  4.14101  4.86335  0.61958  0.77255  0.48576  0.95510
    259   2.86650  5.07163  3.16705  2.61206  4.37597  3.57290  3.65619  3.77893  1.67209  2.82397  4.14359  3.08813  3.96302  1.81683  2.43668  2.86979  3.07100  3.45723  5.44748  4.17294    265 k - - -
          2.68618  4.42225  2.77519  2.73123  3.46354  2.40513  3.72494  3.29354  2.67741  2.69355  4.24690  2.90347  2.73739  3.18146  2.89801  2.37887  2.77519  2.98518  4.58477  3.61503
          0.02392  4.14101  4.86335  0.61958  0.77255  0.48576  0.95510
    260   2.73382  5.17493  2.43179  1.47526  4.47757  3.37158  3.65603  3.94282  2.30625  3.45725  3.87109  2.84538  3.83415  2.65180  2.92801  2.69103  2.97499  3.54465  5.62069  4.21682    266 e - - -
          2.68618  4.42225  2.77519  2.73123  3.46354  2.40513  3.72494  3.29354  2.67741  2.69355  4.24690  2.90347  2.73739  3.18146  2.89801  2.37887  2.77519  2.98518  4.58477  3.61503
          0.02392  4.14101  4.86335  0.61958  0.77255  0.48576  0.95510
    261   2.82101  5.25454  2.44167  2.30690  4.57662  3.38157  3.69444  4.04535  1.88254  3.54596  4.34737  1.75110  3.87451  2.72125  2.89391  2.76774  3.06623  3.64646  5.69023  4.29399    267 n - - -
          2.68618  4.42225  2.77519  2.73123  3.46354  2.40513  3.72494  3.29354  2.67741  2.69355  4.24690  2.90347  2.73739  3.18146  2.89801  2.37887  2.77519  2.98518  4.58477  3.61503
          0.02392  4.14101  4.86335  0.61958  0.77255  0.48576  0.95510
    262   2.94840  4.61113  4.51393  4.04734  3.26750  4.21130  4.72250  2.25314  3.84650  0.85736  3.12009  4.28986  4.58835  4.12687  4.02689  3.60737  3.42966  2.17954  5.25085  4.08437    268 l - - -
          2.68618  4.42225  2.77519  2.73123  3.46354  2.40513  3.72494  3.29354  2.67741  2.69355  4.24690  2.90347  2.73739  3.18146  2.89801  2.37887  2.77519  2.98518  4.58477  3.61503
          0.02392  4.14101  4.86335  0.61958  0.77255  0.48576  0.95510
    263   2.65265  5.36108  2.28447  1.20081  4.66475  3.32753  3.76609  4.14017  2.66318  3.66172  4.48676  2.80269  3.88728  2.70010  3.18432  2.81727  3.16000  3.73920  5.83563  4.39155    269 e - - -
          2.68618  4.42225  2.77519  2.73123  3.46354  2.40513  3.72494  3.29354  2.67741  2.69355  4.24690  2.90347  2.73739  3.18146  2.89801  2.37887  2.77519  2.98518  4.58477  3.61503
          0.02392  4.14101  4.86335  0.61958  0.77255  0.48576  0.95510
    264   2.87224  5.11666  3.25997  2.62462  4.49081  3.59415  3.62637  3.87603  1.41738  3.36224  3.82048  3.09431  3.96109  2.43649  2.04452  2.86501  2.89829  3.53029  5.47171  4.21637    270 k - - -
          2.68618  4.42225  2.77519  2.73123  3.46354  2.40513  3.72494  3.29354  2.67741  2.69355  4.24690  2.90347  2.73739  3.18146  2.89801  2.37887  2.77519  2.98518  4.58477  3.61503
          0.02392  4.14101  4.86335  0.61958  0.77255  0.48576  0.95510
    265   3.03725  5.54638  2.04797  0.98792  4.84913  3.31461  3.86397  4.36069  2.86398  3.88067  4.74625  2.79658  3.93606  3.03558  3.43317  2.93009  3.32834  3.94695  6.01905  4.54496    271 e - - -
          2.68618  4.42225  2.77519  2.73123  3.46354  2.40513  3.72494  3.29354  2.67741  2.69355  4.24690  2.90347  2.73739  3.18146  2.89801  2.37887  2.77519  2.98518  4.58477  3.61503
          0.02392  4.14101  4.86335  0.61958  0.77255  0.48576  0.95510
    266   2.84405  5.06018  3.15351  2.59815  4.40469  3.55393  3.65262  3.44685  1.32406  3.32669  4.15641  2.64089  3.94907  2.78860  2.36357  2.84721  3.05367  3.46451  5.45953  4.18465    272 k - - -
          2.68618  4.42225  2.77519  2.73123  3.46354  2.40513  3.72494  3.29354  2.67741  2.69355  4.24690  2.90347  2.73739  3.18146  2.89801  2.37887  2.77519  2.98518  4.58477  3.61503
          0.02392  4.14101  4.86335  0.61958  0.77255  0.48576  0.95510
    267   2.61177  4.71062  3.07797  2.51771  3.92950  3.45941  3.49370  3.32953  2.25909  2.74849  3.22309  2.87874  3.84821  2.83654  2.76382  2.12105  2.61997  3.03262  5.22802  3.92051    273 s - - -
          2.68618  4.42225  2.77519  2.73123  3.46354  2.40513  3.72494  3.29354  2.67741  2.69355  4.24690  2.90347  2.73739  3.18146  2.89801  2.37887  2.77519  2.98518  4.58477  3.61503
          0.02392  4.14101  4.86335  0.61958  0.77255  0.48576  0.95510
    268   2.63230  5.27805  1.57499  2.14872  4.58291  3.33244  3.42482  4.06619  2.58157  3.57680  4.37154  2.50766  3.84905  2.84597  3.11285  2.44899  2.93261  3.65560  5.74488  4.30755    274 d - - -
          2.68618  4.42225  2.77519  2.73123  3.46354  2.40513  3.72494  3.29354  2.67741  2.69355  4.24690  2.90347  2.73739  3.18146  2.89801  2.37887  2.77519  2.98518  4.58477  3.61503
          0.02392  4.14101  4.86335  0.61958  0.77255  0.48576  0.95510
    269   2.81960  4.29117  4.18362  3.61127  3.19056  3.93116  3.59769  2.07140  3.46647  1.34753  3.14977  3.86845  4.27002  3.71888  3.67131  3.22819  3.05214  2.02863  4.87076  3.66367    275 l - - -
          2.68618  4.42225  2.77519  2.73123  3.46354  2.40513  3.72494  3.29354  2.67741  2.69355  4.24690  2.90347  2.73739  3.18146  2.89801  2.37887  2.77519  2.98518  4.58477  3.61503
          0.02392  4.14101  4.86335  0.61958  0.77255  0.48576  0.95510
    270   2.68734  4.82474  3.10172  2.43642  4.06566  3.49425  3.65948  3.45623  2.34580  2.70193  3.89820  3.03734  3.88274  1.90656  2.47924  2.73115  2.91055  2.81719  5.30462  4.00439    276 q - - -
          2.68618  4.42225  2.77519  2.73123  3.46354  2.40513  3.72494  3.29354  2.67741  2.69355  4.24690  2.90347  2.73739  3.18146  2.89801  2.37887  2.77519  2.98518  4.58477  3.61503
          0.02392  4.14101  4.86335  0.61958  0.77255  0.48576  0.95510
    271   2.60244  4.18192  3.71754  3.15082  2.96944  3.62963  3.90301  2.62755  3.06879  1.87969  2.86018  3.47734  4.00180  3.34376  3.35025  2.17532  2.83588  2.43492  4.74987  3.54694    277 l - - -
          2.68618  4.42225  2.77519  2.73123  3.46354  2.40513  3.72494  3.29354  2.67741  2.69355  4.24690  2.90347  2.73739  3.18146  2.89801  2.37887  2.77519  2.98518  4.58477  3.61503
          0.02392  4.14101  4.86335  0.61958  0.77255  0.48576  0.95510
    272   2.62211  4.18928  3.02173  2.47220  4.09355  3.28621  3.37822  3.50952  2.29210  3.10368  3.91767  2.83905  3.83490  2.79654  2.51709  1.88783  2.85854  3.17944  5.33364  4.00794    278 s - - -
          2.68618  4.42225  2.77519  2.73123  3.46354  2.40513  3.72494  3.29354  2.67741  2.69355  4.24690  2.90347  2.73739  3.18146  2.89801  2.37887  2.77519  2.98518  4.58477  3.61503
          0.02392  4.14101  4.86335  0.61958  0.77255  0.48576  0.95510
    273   2.18716  4.96547  2.91567  2.42935  4.30746  3.41563  3.64827  3.73859  2.05943  3.28710  4.08509  2.17117  3.84240  2.78060  2.58839  2.53660  2.91533  3.37061  5.46936  4.12652    279 k - - -
          2.68618  4.42225  2.77519  2.73123  3.46354  2.40513  3.72494  3.29354  2.67741  2.69355  4.24690  2.90347  2.73739  3.18146  2.89801  2.37887  2.77519  2.98518  4.58477  3.61503
          0.02392  4.14101  4.86335  0.61958  0.77255  0.48576  0.95510
    274   2.70407  5.42909  1.48304  2.08346  4.74574  3.30350  3.77161  4.24870  2.71600  3.74630  4.56032  2.07200  3.87708  2.92067  3.28238  2.55431  3.17109  3.82016  5.90955  4.43383    280 d - - -
          2.68618  4.42225  2.77519  2.73123  3.46354  2.40513  3.72494  3.29354  2.67741  2.69355  4.24690  2.90347  2.73739  3.18146  2.89801  2.37887  2.77519  2.98518  4.58477  3.61503
          0.02392  4.14101  4.86335  0.61958  0.77255  0.48576  0.95510
    275   2.87224  5.44309  1.79416  1.71373  4.74541  3.02556  3.73796  4.25442  2.54192  3.73327  4.53064  2.16217  3.86433  2.87649  3.20746  2.64900  3.13559  3.81728  5.88240  4.40646    281 e - - -
          2.68618  4.42225  2.77519  2.73123  3.46354  2.40513  3.72494  3.29354  2.67741  2.69355  4.24690  2.90347  2.73739  3.18146  2.89801  2.37887  2.77519  2.98518  4.58477  3.61503
          0.02392  4.14101  4.86335  0.61958  0.77255  0.48576  0.95510
    276   2.87318  3.84871  4.45232  3.88049  1.93143  4.00881  4.19192  2.39919  3.73822  1.44160  3.10011  4.02187  4.33389  3.89548  3.86003  3.31759  3.10353  2.21783  4.64894  3.13493    282 l - - -
          2.68618  4.42225  2.77519  2.73123  3.46354  2.40513  3.72494  3.29354  2.67741  2.69355  4.24690  2.90347  2.73739  3.18146  2.89801  2.37887  2.77519  2.98518  4.58477  3.61503
          0.02392  4.14101  4.86335  0.61958  0.77255  0.48576  0.95510
    277   1.91798  4.45238  3.26400  2.63584  3.17462  3.27907  3.46086  3.01896  2.69584  2.70727  3.57894  3.16931  3.89277  3.02093  3.09515  2.42473  2.82436  2.57617  5.04094  3.77716    283 a - - -
          2.68618  4.42225  2.77519  2.73123  3.46354  2.40513  3.72494  3.29354  2.67741  2.69355  4.24690  2.90347  2.73739  3.18146  2.89801  2.37887  2.77519  2.98518  4.58477  3.61503
          0.02392  4.14101  4.86335  0.61958  0.77255  0.48576  0.95510
    278   2.75818  5.18442  2.69772  1.82791  4.51780  3.39689  3.65417  3.97530  1.81308  3.47526  4.26166  2.46858  3.85251  2.77795  2.81322  2.59313  2.87084  3.57519  5.62001  4.23697    284 k - - -
          2.68618  4.42225  2.77519  2.73123  3.46354  2.40513  3.72494  3.29354  2.67741  2.69355  4.24690  2.90347  2.73739  3.18146  2.89801  2.37887  2.77519  2.98518  4.58477  3.61503
          0.02392  4.14101  4.86335  0.61958  0.77255  0.48576  0.95510
    279   3.11086  5.29102  3.51177  2.81632  4.77041  3.73498  3.64410  4.10633  1.24936  3.51239  4.36445  3.22939  4.08530  2.41959  1.67272  3.08727  3.26595  3.77188  5.53585  4.36619    285 k - - -
          2.68618  4.42225  2.77519  2.73123  3.46354  2.40513  3.72494  3.29354  2.67741  2.69355  4.24690  2.90347  2.73739  3.18146  2.89801  2.37887  2.77519  2.98518  4.58477  3.61503
          0.02392  4.14101  4.86335  0.61958  0.77255  0.48576  0.95510
    280   3.47072  4.85818  4.61998  4.26941  3.26068  4.32018  4.84191  2.48742  4.03490  0.60316  3.21447  4.51907  4.71464  4.33783  4.16356  3.93552  3.75564  2.59293  5.22846  4.01100    286 L - - -
          2.68618  4.42225  2.77519  2.73123  3.46354  2.40513  3.72494  3.29354  2.67741  2.69355  4.24690  2.90347  2.73739  3.18146  2.89801  2.37887  2.77519  2.98518  4.58477  3.61503
          0.02392  4.14101  4.86335  0.61958  0.77255  0.48576  0.95510
    281   2.29036  4.61672  2.64649  2.48760  3.81503  3.27245  3.69335  2.77105  2.55456  2.64126  3.70667  2.90566  3.85830  2.89167  2.99144  2.61940  2.82980  2.60696  5.15886  3.86368    287 a - - -
          2.68618  4.42225  2.77519  2.73123  3.46354  2.40513  3.72494  3.29354  2.67741  2.69355  4.24690  2.90347  2.73739  3.18146  2.89801  2.37887  2.77519  2.98518  4.58477  3.61503
          0.02392  4.14101  4.86335  0.61958  0.77255  0.48576  0.95510
    282   2.48097  4.32057  3.40817  2.84584  3.47820  3.54034  3.79247  2.68945  2.80175  2.40349  2.84379  2.87518  3.91973  3.11050  3.16547  2.50799  2.34364  2.54054  4.88849  3.67177    288 t - - -
          2.68618  4.42225  2.77519  2.73123  3.46354  2.40513  3.72494  3.29354  2.67741  2.69355  4.24690  2.90347  2.73739  3.18146  2.89801  2.37887  2.77519  2.98518  4.58477  3.61503
          0.02392  4.14101  4.86335  0.61958  0.77255  0.48576  0.95510
    283   1.89123  4.24573  3.51399  3.27081  4.42249  3.01155  4.35128  3.80375  3.33826  3.53754  4.38256  3.40210  3.77735  3.63198  3.63393  0.98988  2.80410  3.25184  5.77659  4.55508    289 s - - -
          2.68618  4.42225  2.77519  2.73123  3.46354  2.40513  3.72494  3.29354  2.67741  2.69355  4.24690  2.90347  2.73739  3.18146  2.89801  2.37887  2.77519  2.98518  4.58477  3.61503
          0.02392  4.14101  4.86335  0.61958  0.77255  0.48576  0.95510
    284   2.60079  4.47502  2.79281  2.49998  3.40349  3.28767  3.75521  2.87602  2.68141  1.99173  3.56649  3.16310  3.90373  3.00628  3.08646  2.75002  2.83348  2.55462  5.03910  3.77262    290 l - - -
          2.68618  4.42225  2.77519  2.73123  3.46354  2.40513  3.72494  3.29354  2.67741  2.69355  4.24690  2.90347  2.73739  3.18146  2.89801  2.37887  2.77519  2.98518  4.58477  3.61503
          0.02392  4.14101  4.86335  0.61958  0.77255  0.48576  0.95510
    285   2.78161  5.04747  3.06241  2.41692  4.36303  3.51503  3.39879  3.77673  2.06092  2.94262  4.11372  3.01585  3.90543  1.71162  2.45305  2.77821  2.99334  3.43000  5.45123  4.14979    291 q - - -
          2.68618  4.42225  2.77519  2.73123  3.46354  2.40513  3.72494  3.29354  2.67741  2.69355  4.24690  2.90347  2.73739  3.18146  2.89801  2.37887  2.77519  2.98518  4.58477  3.61503
          0.02392  4.14101  4.86335  0.61958  0.77255  0.48576  0.95510
    286   3.03673  5.55189  2.03176  0.99408  4.85345  3.31314  3.86222  4.36604  2.86390  3.88398  4.74854  2.79337  3.93475  3.03335  3.43553  2.92840  3.32762  3.95087  6.02304  4.54623    292 e - - -
          2.68618  4.42225  2.77519  2.73123  3.46354  2.40513  3.72494  3.29354  2.67741  2.69355  4.24690  2.90347  2.73739  3.18146  2.89801  2.37887  2.77519  2.98518  4.58477  3.61503
          0.02392  4.14101  4.86335  0.61958  0.77255  0.48576  0.95510
    287   2.80576  4.26807  4.22857  3.67541  3.45289  3.94756  4.35423  1.43859  3.53814  2.28247  3.36797  3.92734  4.32451  3.82541  3.46349  3.26549  2.66223  1.61742  5.09290  3.89213    293 i - - -
          2.68618  4.42225  2.77519  2.73123  3.46354  2.40513  3.72494  3.29354  2.67741  2.69355  4.24690  2.90347  2.73739  3.18146  2.89801  2.37887  2.77519  2.98518  4.58477  3.61503
          0.02392  4.14101  4.86335  0.61958  0.77255  0.48576  0.95510
    288   3.04628  5.26439  3.30503  2.57370  4.70637  3.66929  3.65014  4.06289  1.14308  3.49484  4.33831  3.16109  4.04479  2.58845  2.04442  3.02076  3.21923  3.72127  5.54557  4.34036    294 k - - -
          2.68618  4.42225  2.77519  2.73123  3.46354  2.40513  3.72494  3.29354  2.67741  2.69355  4.24690  2.90347  2.73739  3.18146  2.89801  2.37887  2.77519  2.98518  4.58477  3.61503
          0.02392  4.14101  4.86335  0.61958  0.77255  0.48576  0.95510
    289   2.68864  4.98035  2.94622  2.43242  4.26540  3.44488  3.20747  3.33799  1.86103  3.25442  4.05556  2.15686  3.84976  2.76234  2.72532  2.58439  2.91627  3.35028  5.43130  4.08875    295 k - - -
          2.68618  4.42225  2.77519  2.73123  3.46354  2.40513  3.72494  3.29354  2.67741  2.69355  4.24690  2.90347  2.73739  3.18146  2.89801  2.37887  2.77519  2.98518  4.58477  3.61503
          0.02392  4.14101  4.86335  0.61958  0.77255  0.48576  0.95510
    290   3.41701  4.77640  4.83303  4.34596  3.13835  4.56676  4.89888  2.13613  4.10864  0.72739  3.00002  4.60429  4.81289  4.33112  4.24447  3.97877  3.66452  2.34060  5.22192  4.04414    296 l - - -
          2.68618  4.42225  2.77519  2.73123  3.46354  2.40513  3.72494  3.29354  2.67741  2.69355  4.24690  2.90347  2.73739  3.18146  2.89801  2.37887  2.77519  2.98518  4.58477  3.61503
          0.02392  4.14101  4.86335  0.61958  0.77255  0.48576  0.95510
    291   2.88876  5.44724  2.12633  1.33006  4.74528  3.32115  3.74278  4.24897  2.47516  3.73034  4.53417  2.43716  3.87338  2.74420  3.18189  2.79741  3.15091  3.81906  5.87952  4.41115    297 e - - -
          2.68618  4.42225  2.77519  2.73123  3.46354  2.40513  3.72494  3.29354  2.67741  2.69355  4.24690  2.90347  2.73739  3.18146  2.89801  2.37887  2.77519  2.98518  4.58477  3.61503
          0.02392  4.14101  4.86335  0.61958  0.77255  0.48576  0.95510
    292   2.82918  5.33134  1.95667  1.86667  4.63329  2.07895  3.33379  4.12460  2.61470  3.62846  4.42722  2.79245  3.85733  2.86401  3.15512  2.60812  3.08943  3.70843  5.79259  4.34333    298 e - - -
          2.68618  4.42225  2.77519  2.73123  3.46354  2.40513  3.72494  3.29354  2.67741  2.69355  4.24690  2.90347  2.73739  3.18146  2.89801  2.37887  2.77519  2.98518  4.58477  3.61503
          0.02392  4.14101  4.86335  0.61958  0.77255  0.48576  0.95510
    293   2.90419  4.36459  4.28494  3.75386  1.53969  3.96750  4.09900  2.48202  3.62261  1.77408  3.24844  3.93156  4.33136  3.82771  3.79984  3.02387  3.15149  2.26196  4.57008  3.12894    299 f - - -
          2.68618  4.42225  2.77519  2.73123  3.46354  2.40513  3.72494  3.29354  2.67741  2.69355  4.24690  2.90347  2.73739  3.18146  2.89801  2.37887  2.77519  2.98518  4.58477  3.61503
          0.02392  4.14101  4.86335  0.61958  0.77255  0.48576  0.95510
    294   3.14586  4.46312  4.82362  4.28747  3.19475  4.47796  4.89663  1.78796  4.18228  1.79899  3.28969  4.50897  4.75007  4.38886  4.35821  3.83113  3.39155  1.02688  5.36534  4.16381    300 v - - -
          2.68618  4.42225  2.77519  2.73123  3.46354  2.40513  3.72494  3.29354  2.67741  2.69355  4.24690  2.90347  2.73739  3.18146  2.89801  2.37887  2.77519  2.98518  4.58477  3.61503
          0.02392  4.14101  4.86335  0.61958  0.77255  0.48576  0.95510
    295   2.75287  5.16019  2.49110  2.30395  4.43685  3.37407  2.13288  3.92233  2.46886  3.44623  4.24196  2.25312  3.84741  2.48808  2.94569  2.62078  2.99707  3.53468  5.60497  4.20201    301 h - - -
          2.68618  4.42225  2.77519  2.73123  3.46354  2.40513  3.72494  3.29354  2.67741  2.69355  4.24690  2.90347  2.73739  3.18146  2.89801  2.37887  2.77519  2.98518  4.58477  3.61503
          0.02392  4.14101  4.86335  0.61958  0.77255  0.48576  0.95510
    296   2.58418  3.98103  3.47090  2.73226  3.43599  3.34364  3.82003  2.62164  2.76013  2.34236  3.40341  3.30630  3.94499  3.03554  3.20454  2.48980  2.70581  2.14638  4.88257  3.32143    302 v - - -
          2.68618  4.42225  2.77519  2.73123  3.46354  2.40513  3.72494  3.29354  2.67741  2.69355  4.24690  2.90347  2.73739  3.18146  2.89801  2.37887  2.77519  2.98518  4.58477  3.61503
          0.02392  4.14101  4.86335  0.61958  0.77255  0.48576  0.95510
    297   2.73674  4.16744  4.30281  3.71466  2.74632  3.86735  4.14393  2.33553  3.57483  1.38679  2.57972  3.88422  4.20746  3.75685  3.71192  2.95291  2.96593  2.33421  4.11266  3.49803    303 l - - -
          2.68618  4.42225  2.77519  2.73123  3.46354  2.40513  3.72494  3.29354  2.67741  2.69355  4.24690  2.90347  2.73739  3.18146  2.89801  2.37887  2.77519  2.98518  4.58477  3.61503
          0.02392  4.14101  4.86335  0.61958  0.77255  0.48576  0.95510
    298   1.63838  4.32884  3.45568  2.98005  3.75873  3.34554  3.97215  3.03048  2.93683  2.80740  3.70304  3.32039  3.89117  2.99986  3.28225  2.42676  2.83068  2.03815  5.18201  3.94439    304 a - - -
          2.68618  4.42225  2.77519  2.73123  3.46354  2.40513  3.72494  3.29354  2.67741  2.69355  4.24690  2.90347  2.73739  3.18146  2.89801  2.37887  2.77519  2.98518  4.58477  3.61503
          0.02392  4.14101  4.86335  0.61958  0.77255  0.48576  0.95510
    299   2.05227  4.46918  3.26580  2.52802  3.64913  3.50818  3.75657  2.81115  2.56778  2.61212  3.57659  3.16606  3.89988  3.00631  3.07446  2.62594  2.55777  2.43699  5.04561  3.78165    305 a - - -
          2.68618  4.42225  2.77519  2.73123  3.46354  2.40513  3.72494  3.29354  2.67741  2.69355  4.24690  2.90347  2.73739  3.18146  2.89801  2.37887  2.77519  2.98518  4.58477  3.61503
          0.02392  4.14101  4.86335  0.61958  0.77255  0.48576  0.95510
    300   2.78611  5.19681  2.83808  1.90749  4.54536  3.45196  3.18130  3.99177  1.83990  3.46892  4.25635  2.92588  3.87645  2.17118  2.63431  2.74643  3.00808  3.59585  5.58590  4.23536    306 k - - -
          2.68618  4.42225  2.77519  2.73123  3.46354  2.40513  3.72494  3.29354  2.67741  2.69355  4.24690  2.90347  2.73739  3.18146  2.89801  2.37887  2.77519  2.98518  4.58477  3.61503
          0.02392  4.14101  4.86335  0.61958  0.77255  0.48576  0.95510
    301   3.38159  4.70529  4.95308  4.38913  2.48624  4.61308  4.81698  2.27566  4.25867  0.82070  2.73642  4.62261  4.78399  4.32198  4.35625  3.95662  3.59806  2.32804  5.07648  3.91535    307 l - - -
          2.68618  4.42225  2.77519  2.73123  3.46354  2.40513  3.72494  3.29354  2.67741  2.69355  4.24690  2.90347  2.73739  3.18146  2.89801  2.37887  2.77519  2.98518  4.58477  3.61503
          0.02392  4.14101  4.86335  0.61958  0.77255  0.48576  0.95510
    302   2.40946  4.21697  3.83013  3.27113  3.41376  3.32471  4.05073  2.08683  3.19338  2.32376  3.37490  3.58113  4.07914  3.47199  3.47667  2.96184  2.15507  1.92141  4.93288  3.72061    308 v - - -
          2.68618  4.42225  2.77519  2.73123  3.46354  2.40513  3.72494  3.29354  2.67741  2.69355  4.24690  2.90347  2.73739  3.18146  2.89801  2.37887  2.77519  2.98518  4.58477  3.61503
          0.02392  4.14101  4.86335  0.61958  0.77255  0.48576  0.95510
    303   2.84952  5.39466  2.09800  1.38658  4.69562  3.32897  3.42631  4.19528  2.49498  3.67840  4.47246  2.62679  3.86095  2.66476  3.12517  2.76727  3.10633  3.76704  5.82629  4.36887    309 e - - -
          2.68618  4.42225  2.77519  2.73123  3.46354  2.40513  3.72494  3.29354  2.67741  2.69355  4.24690  2.90347  2.73739  3.18146  2.89801  2.37887  2.77519  2.98518  4.58477  3.61503
          0.02392  4.14101  4.86335  0.61958  0.77255  0.48576  0.95510
    304   3.47072  4.85818  4.61998  4.26941  3.26068  4.32018  4.84191  2.48742  4.03490  0.60316  3.21447  4.51907  4.71464  4.33783  4.16356  3.93552  3.75564  2.59293  5.22846  4.01100    310 L - - -
          2.68618  4.42225  2.77519  2.73123  3.46354  2.40513  3.72494  3.29354  2.67741  2.69355  4.24690  2.90347  2.73739  3.18146  2.89801  2.37887  2.77519  2.98518  4.58477  3.61503
          0.02392  4.14101  4.86335  0.61958  0.77255  0.48576  0.95510
    305   3.11209  5.67331  0.93511  1.94880  4.96713  3.29421  3.90809  4.50437  2.99440  4.01650  4.90881  2.77049  3.95224  3.09119  3.61847  2.98024  3.41925  4.07743  6.15069  4.63661    311 d - - -
          2.68618  4.42225  2.77519  2.73123  3.46354  2.40513  3.72494  3.29354  2.67741  2.69355  4.24690  2.90347  2.73739  3.18146  2.89801  2.37887  2.77519  2.98518  4.58477  3.61503
          0.02392  4.14101  4.86335  0.61958  0.77255  0.48576  0.95510
    306   2.54879  4.09540  3.04509  2.50057  4.15276  3.44040  3.39760  3.56833  1.60982  3.15225  3.96752  2.87101  3.85182  2.80486  2.76077  2.45774  2.88929  3.23165  5.36527  4.04769    312 k - - -
          2.68618  4.42225  2.77519  2.73123  3.46354  2.40513  3.72494  3.29354  2.67741  2.69355  4.24690  2.90347  2.73739  3.18146  2.89801  2.37887  2.77519  2.98518  4.58477  3.61503
          0.02392  4.14101  4.86335  0.61958  0.77255  0.48576  0.95510
    307   2.85221  5.18930  2.98217  2.38674  4.54865  3.51831  3.03734  3.97205  1.74013  3.44659  4.25376  3.00068  3.92583  1.82612  2.48778  2.82190  3.06103  3.59962  5.54950  4.24476    313 k - - -
          2.68618  4.42225  2.77519  2.73123  3.46354  2.40513  3.72494  3.29354  2.67741  2.69355  4.24690  2.90347  2.73739  3.18146  2.89801  2.37887  2.77519  2.98518  4.58477  3.61503
          0.02392  4.14101  4.86335  0.61958  0.77255  0.48576  0.95510
    308   2.69510  4.90350  2.66087  2.34345  4.43754  3.28131  3.83346  3.90383  2.68976  3.48501  4.31159  1.99143  3.86030  3.00491  3.14159  1.56360  3.01917  3.49028  5.67127  4.30375    314 s - - -
          2.68618  4.42225  2.77519  2.73123  3.46354  2.40513  3.72494  3.29354  2.67741  2.69355  4.24690  2.90347  2.73739  3.18146  2.89801  2.37887  2.77519  2.98518  4.58477  3.61503
          0.02392  4.14101  4.86335  0.61958  0.77255  0.48576  0.95510
    309   2.60682  4.34479  4.01241  3.50574  3.07484  3.79217  4.20436  2.46712  3.38419  1.18676  3.27554  3.77424  4.21630  3.66948  3.62263  2.88062  3.05600  2.36075  4.94114  3.68299    315 l - - -
          2.68618  4.42225  2.77519  2.73123  3.46354  2.40513  3.72494  3.29354  2.67741  2.69355  4.24690  2.90347  2.73739  3.18146  2.89801  2.37887  2.77519  2.98518  4.58477  3.61503
          0.02392  4.14101  4.86335  0.61958  0.77255  0.48576  0.95510
    310   2.04389  4.53174  3.05667  2.65559  3.83553  3.40669  3.76651  3.02368  2.64699  2.88302  3.73678  2.83359  3.85574  2.97990  3.06811  2.58785  2.09641  2.74397  5.19216  3.91018    316 a - - -
          2.68618  4.42225  2.77519  2.73123  3.46354  2.40513  3.72494  3.29354  2.67741  2.69355  4.24690  2.90347  2.73739  3.18146  2.89801  2.37887  2.77519  2.98518  4.58477  3.61503
          0.02392  4.14101  4.86335  0.61958  0.77255  0.48576  0.95510
    311   3.22978  4.58336  4.73995  4.20861  1.34262  4.38975  4.42056  2.17273  4.07290  1.60836  3.09266  4.36079  4.65060  4.18922  4.19353  3.72725  3.46046  2.20042  4.72504  3.30094    317 f - - -
          2.68618  4.42225  2.77519  2.73123  3.46354  2.40513  3.72494  3.29354  2.67741  2.69355  4.24690  2.90347  2.73739  3.18146  2.89801  2.37887  2.77519  2.98518  4.58477  3.61503
          0.02392  4.14101  4.86335  0.61958  0.77255  0.48576  0.95510
    312   2.31632  4.34996  3.40657  2.84028  3.49791  3.54852  3.79947  2.76511  2.63858  2.40964  2.81632  3.26164  3.93133  3.10666  3.00758  2.42601  2.60751  2.46566  4.93068  3.68919    318 a - - -
          2.68618  4.42225  2.77519  2.73123  3.46354  2.40513  3.72494  3.29354  2.67741  2.69355  4.24690  2.90347  2.73739  3.18146  2.89801  2.37887  2.77519  2.98518  4.58477  3.61503
          0.02392  4.14101  4.86335  0.61958  0.77255  0.48576  0.95510
    313   2.76589  5.27212  2.19172  1.59124  4.58418  3.16905  3.67666  4.07126  2.30988  3.56539  4.34424  2.65078  3.83429  2.80242  3.03236  2.57488  2.79617  3.64919  5.71799  4.28259    319 e - - -
          2.68618  4.42225  2.77519  2.73123  3.46354  2.40513  3.72494  3.29354  2.67741  2.69355  4.24690  2.90347  2.73739  3.18146  2.89801  2.37887  2.77519  2.98518  4.58477  3.61503
          0.02392  4.14101  4.86335  0.61958  0.77255  0.48576  0.95510
    314   2.97024  5.20141  3.13545  2.64057  4.61842  3.58986  3.67278  4.01609  1.19797  3.48113  4.31993  2.53876  4.00402  2.80581  2.23694  2.95169  3.17220  3.66330  5.55295  4.30623    320 k - - -
          2.68618  4.42225  2.77519  2.73123  3.46354  2.40513  3.72494  3.29354  2.67741  2.69355  4.24690  2.90347  2.73739  3.18146  2.89801  2.37887  2.77519  2.98518  4.58477  3.61503
          0.02392  4.14101  4.86335  0.61958  0.77255  0.48576  0.95510
    315   3.13945  4.48013  4.78323  4.22895  1.62115  4.36539  4.57900  1.77932  4.09866  1.67926  3.08084  4.39260  4.62768  4.22303  4.21064  3.70006  3.37052  1.96449  4.94089  3.65377    321 f - - -
          2.68618  4.42225  2.77519  2.73123  3.46354  2.40513  3.72494  3.29354  2.67741  2.69355  4.24690  2.90347  2.73739  3.18146  2.89801  2.37887  2.77519  2.98518  4.58477  3.61503
          0.02392  4.14101  4.86335  0.61958  0.77255  0.48576  0.95510
    316   2.50891  4.74180  2.07125  2.47786  3.96754  3.43866  3.65833  3.11609  2.47855  2.99628  3.58307  2.85014  3.83454  2.82370  2.93416  2.55272  2.83664  2.83340  5.26259  3.70041    322 d - - -
          2.68618  4.42225  2.77519  2.73123  3.46354  2.40513  3.72494  3.29354  2.67741  2.69355  4.24690  2.90347  2.73739  3.18146  2.89801  2.37887  2.77519  2.98518  4.58477  3.61503
          0.02392  4.14101  4.86335  0.61958  0.77255  0.48576  0.95510
    317   2.81473  5.14155  2.98961  2.25617  4.48891  3.50620  3.63333  3.90642  1.70871  3.13029  4.20610  2.99376  3.90979  1.93966  2.52309  2.79193  3.02698  3.53942  5.52411  4.21395    323 k - - -
          2.68618  4.42225  2.77519  2.73123  3.46354  2.40513  3.72494  3.29354  2.67741  2.69355  4.24690  2.90347  2.73739  3.18146  2.89801  2.37887  2.77519  2.98518  4.58477  3.61503
          0.02392  4.14101  4.86335  0.61958  0.77255  0.48576  0.95510
    318   3.43489  4.79351  4.85508  4.33803  3.11305  4.59614  4.89798  2.27263  4.09418  0.71540  2.71320  4.61079  4.81255  4.30336  4.22799  3.98917  3.67140  2.41761  5.21536  4.08107    324 l - - -
          2.68618  4.42225  2.77519  2.73123  3.46354  2.40513  3.72494  3.29354  2.67741  2.69355  4.24690  2.90347  2.73739  3.18146  2.89801  2.37887  2.77519  2.98518  4.58477  3.61503
          0.02392  4.14101  4.86335  0.61958  0.77255  0.48576  0.95510
    319   2.56521  4.64035  3.02318  2.59789  3.55358  3.32646  3.79478  3.48551  2.64890  3.12947  3.96835  1.75092  3.83971  2.98711  3.07912  2.19591  2.64995  3.13817  5.35938  4.02861    325 n - - -
          2.68618  4.42225  2.77519  2.73123  3.46354  2.40513  3.72494  3.29354  2.67741  2.69355  4.24690  2.90347  2.73739  3.18146  2.89801  2.37887  2.77519  2.98518  4.58477  3.61503
          0.02392  4.14101  4.86335  0.61958  0.77255  0.48576  0.95510
    320   2.16128  4.53749  3.14320  2.68038  4.02927  2.43089  3.52010  3.44096  2.69306  2.86684  3.92219  3.11274  3.82693  3.03269  3.10847  1.80055  2.83352  3.08751  5.35174  4.06081    326 s - - -
          2.68618  4.42225  2.77519  2.73123  3.46354  2.40513  3.72494  3.29354  2.67741  2.69355  4.24690  2.90347  2.73739  3.18146  2.89801  2.37887  2.77519  2.98518  4.58477  3.61503
          0.02392  4.14101  4.86335  0.61958  0.77255  0.48576  0.95510
    321   2.51734  4.27954  3.66775  3.12930  3.35757  3.31077  3.63422  2.69932  2.98602  1.46386  3.17873  3.46946  4.02920  3.33038  3.26719  2.91770  2.88976  2.51218  4.86665  3.63021    327 l - - -
          2.68618  4.42225  2.77519  2.73123  3.46354  2.40513  3.72494  3.29354  2.67741  2.69355  4.24690  2.90347  2.73739  3.18146  2.89801  2.37887  2.77519  2.98518  4.58477  3.61503
          0.02392  4.14101  4.86335  0.61958  0.77255  0.48576  0.95510
    322   2.80241  3.85109  4.00494  3.47170  2.08446  3.80345  3.78520  2.80585  3.36883  2.48691  3.45378  3.38142  4.18248  3.58880  3.58894  2.86011  3.04180  2.61175  4.27381  1.64571    328 y - - -
          2.68618  4.42225  2.77519  2.73123  3.46354  2.40513  3.72494  3.29354  2.67741  2.69355  4.24690  2.90347  2.73739  3.18146  2.89801  2.37887  2.77519  2.98518  4.58477  3.61503
          0.02392  4.14101  4.86335  0.61958  0.77255  0.48576  0.95510
    323   2.68194  4.28704  1.68894  2.18620  4.37244  2.75005  3.69313  3.81708  2.52472  3.37706  4.17416  2.87764  3.82717  2.83189  3.02109  2.67024  2.78894  3.43157  5.57431  4.18781    329 d - - -
          2.68618  4.42225  2.77519  2.73123  3.46354  2.40513  3.72494  3.29354  2.67741  2.69355  4.24690  2.90347  2.73739  3.18146  2.89801  2.37887  2.77519  2.98518  4.58477  3.61503
          0.02392  4.14101  4.86335  0.61958  0.77255  0.48576  0.95510
    324   2.34163  4.33670  3.43843  2.96390  3.39611  3.25505  3.99170  3.22865  2.94226  2.95845  3.83403  3.28988  3.84359  3.25910  3.30697  1.71588  1.83845  2.89731  5.28577  4.03084    330 s - - -
          2.68618  4.42225  2.77519  2.73123  3.46354  2.40513  3.72494  3.29354  2.67741  2.69355  4.24690  2.90347  2.73739  3.18146  2.89801  2.37887  2.77519  2.98518  4.58477  3.61503
          0.02392  4.14101  4.86335  0.61958  0.77255  0.48576  0.95510
    325   2.59735  2.46640  3.54916  2.98466  3.34244  3.10800  2.77509  2.78118  2.90881  2.49548  3.39619  3.36042  3.96892  3.21672  3.23465  2.72025  2.83387  2.56053  4.10851  3.35037    331 c - - -
          2.68618  4.42225  2.77519  2.73123  3.46354  2.40513  3.72494  3.29354  2.67741  2.69355  4.24690  2.90347  2.73739  3.18146  2.89801  2.37887  2.77519  2.98518  4.58477  3.61503
          0.02392  4.14101  4.86335  0.61958  0.77255  0.48576  0.95510
    326   2.64841  4.18758  3.51495  3.31317  2.02389  3.70999  3.97893  2.45389  3.22602  1.98881  3.25790  3.60126  4.08204  3.47958  3.47630  2.81812  2.88364  2.20305  4.73731  3.48032    332 l - - -
          2.68618  4.42225  2.77519  2.73123  3.46354  2.40513  3.72494  3.29354  2.67741  2.69355  4.24690  2.90347  2.73739  3.18146  2.89801  2.37887  2.77519  2.98518  4.58477  3.61503
          0.02392  4.14101  4.86335  0.61958  0.77255  0.48576  0.95510
    327   2.67335  4.86469  3.03249  2.30654  4.12563  3.46773  3.64502  3.53073  1.78806  3.11967  2.81916  2.99706  3.86166  2.70192  2.74406  2.60698  2.77217  3.20923  5.34321  4.02845    333 k - - -
          2.68618  4.42225  2.77519  2.73123  3.46354  2.40513  3.72494  3.29354  2.67741  2.69355  4.24690  2.90347  2.73739  3.18146  2.89801  2.37887  2.77519  2.98518  4.58477  3.61503
          0.02392  4.14101  4.86335  0.61958  0.77255  0.48576  0.95510
    328   3.00701  4.48030  4.33613  3.79242  3.19225  4.09575  4.42820  2.35554  3.60052  1.02907  2.53157  4.06088  4.43015  3.87624  3.79722  3.17886  3.25273  2.35843  5.03210  3.85299    334 l - - -
          2.68618  4.42225  2.77519  2.73123  3.46354  2.40513  3.72494  3.29354  2.67741  2.69355  4.24690  2.90347  2.73739  3.18146  2.89801  2.37887  2.77519  2.98518  4.58477  3.61503
          0.02392  4.14101  4.86335  0.61958  0.77255  0.48576  0.95510
    329   2.17588  4.21162  4.02054  3.45477  3.34261  3.78689  4.14514  2.31815  3.35417  1.92335  2.86048  3.72855  4.16862  3.61558  3.59625  2.95053  2.94396  1.70821  4.91884  3.72009    335 v - - -
          2.68618  4.42225  2.77519  2.73123  3.46354  2.40513  3.72494  3.29354  2.67741  2.69355  4.24690  2.90347  2.73739  3.18146  2.89801  2.37887  2.77519  2.98518  4.58477  3.61503
          0.02392  4.14101  4.86335  0.61958  0.77255  0.48576  0.95510
    330   2.92011  5.19419  3.08464  2.43502  4.57551  3.57051  3.64978  3.96989  2.01498  3.44227  4.26795  3.06212  3.97130  1.54658  2.10572  2.89666  3.11893  3.61612  5.53877  4.27307    336 q - - -
          2.68618  4.42225  2.77519  2.73123  3.46354  2.40513  3.72494  3.29354  2.67741  2.69355  4.24690  2.90347  2.73739  3.18146  2.89801  2.37887  2.77519  2.98518  4.58477  3.61503
          0.02392  4.14101  4.86335  0.61958  0.77255  0.48576  0.95510
    331   2.66701  5.04265  2.94040  2.16179  4.35872  3.43293  3.34011  3.80302  1.96016  3.11898  3.80679  2.79919  3.82578  2.14617  2.70058  2.65044  2.89167  3.41970  5.47624  4.11843    337 k - - -
          2.68618  4.42225  2.77519  2.73123  3.46354  2.40513  3.72494  3.29354  2.67741  2.69355  4.24690  2.90347  2.73739  3.18146  2.89801  2.37887  2.77519  2.98518  4.58477  3.61503
          0.02392  4.14101  4.86335  0.61958  0.77255  0.48576  0.95510
    332   2.80984  5.32521  1.99189  1.52123  4.63804  3.34704  3.69267  4.12565  2.32179  3.61196  4.39871  2.80808  3.85233  2.82180  2.76262  2.74031  3.05965  3.70304  5.75673  4.32118    338 e - - -
          2.68618  4.42225  2.77519  2.73123  3.46354  2.40513  3.72494  3.29354  2.67741  2.69355  4.24690  2.90347  2.73739  3.18146  2.89801  2.37887  2.77519  2.98518  4.58477  3.61503
          0.02392  4.14101  4.86335  0.61958  0.77255  0.48576  0.95510
    333   2.78150  4.98169  3.18598  2.58786  4.31768  3.15604  3.64284  3.71243  1.90906  3.25240  3.66484  3.06737  3.92190  2.78004  1.65211  2.64492  2.99472  3.37795  5.41342  4.13646    339 r - - -
          2.68618  4.42225  2.77519  2.73123  3.46354  2.40513  3.72494  3.29354  2.67741  2.69355  4.24690  2.90347  2.73739  3.18146  2.89801  2.37887  2.77519  2.98518  4.58477  3.61503
          0.02392  4.14101  4.86335  0.61958  0.77255  0.48576  0.95510
    334   2.85713  5.29285  1.34958  1.92990  3.76693  3.33631  3.75552  4.01785  2.67452  3.56885  4.40151  2.81475  3.87993  2.91130  3.21304  2.79500  3.12139  3.63850  5.74261  4.29399    340 d - - -
          2.68618  4.42225  2.77519  2.73123  3.46354  2.40513  3.72494  3.29354  2.67741  2.69355  4.24690  2.90347  2.73739  3.18146  2.89801  2.37887  2.77519  2.98518  4.58477  3.61503
          0.02392  4.14101  4.86335  0.61958  0.77255  0.48576  0.95510
    335   3.35875  4.66861  4.98339  4.43843  3.21799  4.65280  5.01273  1.80669  4.28932  0.88631  3.00722  4.68989  4.84568  4.42378  4.41605  4.01908  3.59130  2.00004  5.31736  4.23041    341 l - - -
          2.68618  4.42225  2.77519  2.73123  3.46354  2.40513  3.72494  3.29354  2.67741  2.69355  4.24690  2.90347  2.73739  3.18146  2.89801  2.37887  2.77519  2.98518  4.58477  3.61503
          0.02392  4.14101  4.86335  0.61958  0.77255  0.48576  0.95510
    336   1.61862  4.34944  3.42705  2.89202  3.34449  3.43708  3.87486  2.79311  2.85293  2.69457  3.58453  3.04590  3.90540  3.16854  3.22021  2.46669  2.82166  2.57897  5.05543  3.80545    342 a - - -
          2.68618  4.42225  2.77519  2.73123  3.46354  2.40513  3.72494  3.29354  2.67741  2.69355  4.24690  2.90347  2.73739  3.18146  2.89801  2.37887  2.77519  2.98518  4.58477  3.61503
          0.02392  4.14101  4.86335  0.61958  0.77255  0.48576  0.95510
    337   1.65335  4.29938  3.52235  3.04300  3.96514  3.21035  4.05422  3.24654  3.00437  2.85280  3.88787  3.32807  3.83067  3.32063  3.35798  1.72024  2.58861  2.64581  5.35871  4.12320    343 a - - -
          2.68618  4.42225  2.77519  2.73123  3.46354  2.40513  3.72494  3.29354  2.67741  2.69355  4.24690  2.90347  2.73739  3.18146  2.89801  2.37887  2.77519  2.98518  4.58477  3.61503
          0.02392  4.14101  4.86335  0.61958  0.77255  0.48576  0.95510
    338   2.73750  5.21608  2.17438  2.15774  4.54914  3.38706  3.63508  4.02129  1.78917  3.50288  4.27401  2.85387  3.83481  2.39600  2.71843  2.68790  2.97276  3.60324  5.63562  4.23587    344 k - - -
          2.68618  4.42225  2.77519  2.73123  3.46354  2.40513  3.72494  3.29354  2.67741  2.69355  4.24690  2.90347  2.73739  3.18146  2.89801  2.37887  2.77519  2.98518  4.58477  3.61503
          0.02392  4.14101  4.86335  0.61958  0.77255  0.48576  0.95510
    339   2.72493  4.94264  3.09705  2.52096  4.22475  3.50290  2.41744  3.63811  2.16571  2.75986  4.01277  2.88317  3.88620  2.67623  2.14739  2.62598  2.94115  3.30669  5.37938  4.07503    345 r - - -
          2.68618  4.42225  2.77519  2.73123  3.46354  2.40513  3.72494  3.29354  2.67741  2.69355  4.24690  2.90347  2.73739  3.18146  2.89801  2.37887  2.77519  2.98518  4.58477  3.61503
          0.02392  4.14101  4.86335  0.61958  0.77255  0.48576  0.95510
    340   0.97011  4.20599  3.75403  3.42006  4.15601  3.09341  4.36344  3.27837  3.38011  3.18640  4.10920  3.50569  3.83004  3.68302  3.64890  2.39274  2.80761  2.57822  5.59723  4.38646    346 a - - -
          2.68618  4.42225  2.77519  2.73123  3.46354  2.40513  3.72494  3.29354  2.67741  2.69355  4.24690  2.90347  2.73739  3.18146  2.89801  2.37887  2.77519  2.98518  4.58477  3.61503
          0.02392  4.14101  4.86335  0.61958  0.77255  0.48576  0.95510
    341   2.99108  5.19220  2.98788  2.61292  4.53659  3.55469  3.72768  3.97866  1.94727  3.46602  4.33948  3.09280  4.01269  1.31298  2.47618  2.97575  3.21180  3.64414  5.56563  4.29171    347 q - - -
          2.68618  4.42225  2.77519  2.73123  3.46354  2.40513  3.72494  3.29354  2.67741  2.69355  4.24690  2.90347  2.73739  3.18146  2.89801  2.37887  2.77519  2.98518  4.58477  3.61503
          0.02392  4.14101  4.86335  0.61958  0.77255  0.48576  0.95510
    342   2.64952  4.21384  3.00045  2.43181  4.22804  3.22263  3.61223  3.65480  2.08643  3.06602  4.00522  2.73821  3.83187  2.44118  2.17537  2.65539  2.73616  3.30133  5.40081  4.06157    348 k - - -
          2.68618  4.42225  2.77519  2.73123  3.46354  2.40513  3.72494  3.29354  2.67741  2.69355  4.24690  2.90347  2.73739  3.18146  2.89801  2.37887  2.77519  2.98518  4.58477  3.61503
          0.02392  4.14101  4.86335  0.61958  0.77255  0.48576  0.95510
    343   2.72272  5.01531  3.05837  2.48108  4.33160  3.48800  3.61532  3.75049  1.92130  2.76439  4.07906  2.82559  3.87188  2.29795  2.24227  2.49196  2.93911  3.39426  5.43834  4.12105    349 k - - -
          2.68618  4.42225  2.77519  2.73123  3.46354  2.40513  3.72494  3.29354  2.67741  2.69355  4.24690  2.90347  2.73739  3.18146  2.89801  2.37887  2.77519  2.98518  4.58477  3.61503
          0.02392  4.14101  4.86335  0.61958  0.77255  0.48576  0.95510
    344   3.12529  3.88866  4.37866  3.89649  1.49708  4.08756  3.24416  3.00516  3.76018  2.43302  3.63651  3.90880  4.42807  3.87762  3.88940  3.39864  3.35171  2.84202  3.92882  1.52933    350 f - - -
          2.68618  4.42225  2.77519  2.73123  3.46354  2.40513  3.72494  3.29354  2.67741  2.69355  4.24690  2.90347  2.73739  3.18146  2.89801  2.37887  2.77519  2.98518  4.58477  3.61503
          0.02392  4.14101  4.86335  0.61958  0.77255  0.48576  0.95510
    345   2.75606  5.48044  1.47205  2.04152  4.79046  2.91026  3.78161  4.30091  2.74286  3.79082  4.60852  2.02685  3.88274  2.93247  3.32032  2.82443  3.19866  3.86693  5.95123  4.46317    351 d - - -
          2.68618  4.42225  2.77519  2.73123  3.46354  2.40513  3.72494  3.29354  2.67741  2.69355  4.24690  2.90347  2.73739  3.18146  2.89801  2.37887  2.77519  2.98518  4.58477  3.61503
          0.02392  4.14101  4.86335  0.61958  0.77255  0.48576  0.95510
    346   2.80267  5.11353  3.03890  2.40027  4.45978  3.51456  3.62690  3.87436  1.88117  3.11474  4.17754  2.88526  3.90824  1.77207  2.42840  2.78565  3.01292  3.51103  5.49955  4.19576    352 q - - -
          2.68618  4.42225  2.77519  2.73123  3.46354  2.40513  3.72494  3.29354  2.67741  2.69355  4.24690  2.90347  2.73739  3.18146  2.89801  2.37887  2.77519  2.98518  4.58477  3.61503
          0.02392  4.14101  4.86335  0.61958  0.77255  0.48576  0.95510
    347   3.44580  4.76749  4.97410  4.41898  3.12265  4.69575  4.97924  2.09155  4.22985  0.74705  2.71668  4.69782  4.85617  4.36755  4.35264  4.05938  3.66807  2.33434  5.25354  4.17592    353 l - - -
          2.68618  4.42225  2.77519  2.73123  3.46354  2.40513  3.72494  3.29354  2.67741  2.69355  4.24690  2.90347  2.73739  3.18146  2.89801  2.37887  2.77519  2.98518  4.58477  3.61503
          0.02392  4.14101  4.86335  0.61958  0.77255  0.48576  0.95510
    348   2.82697  5.14904  2.76920  2.31064  4.40516  3.44934  2.07518  3.89668  2.34098  3.41561  4.23494  2.80412  3.90450  1.98869  2.71930  2.79962  3.05695  3.53557  5.54079  4.18234    354 q - - -
          2.68618  4.42225  2.77519  2.73123  3.46354  2.40513  3.72494  3.29354  2.67741  2.69355  4.24690  2.90347  2.73739  3.18146  2.89801  2.37887  2.77519  2.98518  4.58477  3.61503
          0.02392  4.14101  4.86335  0.61958  0.77255  0.48576  0.95510
    349   2.72672  5.18995  1.90142  2.27055  4.50036  2.50819  3.33542  3.97621  2.37316  3.48432  4.26261  2.58544  3.82569  2.78253  2.84787  2.56407  2.97194  3.56699  5.64511  4.22850    355 d - - -
          2.68618  4.42225  2.77519  2.73123  3.46354  2.40513  3.72494  3.29354  2.67741  2.69355  4.24690  2.90347  2.73739  3.18146  2.89801  2.37887  2.77519  2.98518  4.58477  3.61503
          0.02392  4.14101  4.86335  0.61958  0.77255  0.48576  0.95510
    350   2.62259  5.11043  2.90220  2.00294  4.44754  3.43431  3.18156  3.89710  1.99918  3.39085  4.16396  2.91286  3.83547  2.20960  2.56977  2.67015  2.81542  3.49924  5.52628  4.16483    356 k - - -
          2.68618  4.42225  2.77519  2.73123  3.46354  2.40513  3.72494  3.29354  2.67741  2.69355  4.24690  2.90347  2.73739  3.18146  2.89801  2.37887  2.77519  2.98518  4.58477  3.61503
          0.02392  4.14101  4.86335  0.61958  0.77255  0.48576  0.95510
    351   2.59580  3.76536  3.89056  3.31294  2.32219  3.66396  3.92841  2.57666  3.20933  1.92021  3.23344  3.30372  4.03649  3.45780  3.22578  2.76850  2.82834  2.37792  4.66609  2.99594    357 l - - -
          2.68618  4.42225  2.77519  2.73123  3.46354  2.40513  3.72494  3.29354  2.67741  2.69355  4.24690  2.90347  2.73739  3.18146  2.89801  2.37887  2.77519  2.98518  4.58477  3.61503
          0.02392  4.14101  4.86335  0.61958  0.77255  0.48576  0.95510
    352   2.66416  4.16641  4.00857  3.43049  2.83188  3.75544  4.05638  2.34689  3.32566  1.62205  2.98021  3.69005  4.11831  3.56479  3.54568  2.81201  2.41270  2.29657  4.77992  3.58427    358 l - - -
          2.68618  4.42225  2.77519  2.73123  3.46354  2.40513  3.72494  3.29354  2.67741  2.69355  4.24690  2.90347  2.73739  3.18146  2.89801  2.37887  2.77519  2.98518  4.58477  3.61503
          0.02392  4.14101  4.86335  0.61958  0.77255  0.48576  0.95510
    353   2.52406  3.02194  3.26764  2.70909  3.40911  3.49756  3.46807  3.01749  2.67350  2.70251  3.57278  3.05276  3.89246  2.85484  2.97042  2.17218  2.57697  2.76456  5.03597  3.77263    359 s - - -
          2.68618  4.42225  2.77519  2.73123  3.46354  2.40513  3.72494  3.29354  2.67741  2.69355  4.24690  2.90347  2.73739  3.18146  2.89801  2.37887  2.77519  2.98518  4.58477  3.61503
          0.02392  4.14101  4.86335  0.61958  0.77255  0.48576  0.95510
    354   3.09754  4.40637  4.83490  4.30401  3.59373  4.46059  4.95461  1.37115  4.19847  1.96139  3.40865  4.51307  4.75254  4.43765  4.38230  3.81903  3.06659  1.19658  5.48076  4.29334    360 v - - -
          2.68618  4.42225  2.77519  2.73123  3.46354  2.40513  3.72494  3.29354  2.67741  2.69355  4.24690  2.90347  2.73739  3.18146  2.89801  2.37887  2.77519  2.98518  4.58477  3.61503
          0.02392  4.14101  4.86335  0.61958  0.77255  0.48576  0.95510
    355   2.30518  4.44856  3.26619  2.71178  3.65183  3.49076  3.74701  2.56990  2.38840  2.71262  3.57967  3.16212  3.88503  3.00140  3.04953  2.63066  2.14797  2.76148  5.01385  3.77923    361 t - - -
          2.68618  4.42225  2.77519  2.73123  3.46354  2.40513  3.72494  3.29354  2.67741  2.69355  4.24690  2.90347  2.73739  3.18146  2.89801  2.37887  2.77519  2.98518  4.58477  3.61503
          0.02392  4.14101  4.86335  0.61958  0.77255  0.48576  0.95510
    356   2.12989  4.31091  3.51997  3.01949  3.12703  3.33329  3.98760  3.02735  2.98383  2.79120  3.69923  3.34291  3.88717  3.29142  3.33481  1.54843  2.82068  2.53388  5.16054  3.90176    362 s - - -
          2.68618  4.42225  2.77519  2.73123  3.46354  2.40513  3.72494  3.29354  2.67741  2.69355  4.24690  2.90347  2.73739  3.18146  2.89801  2.37887  2.77519  2.98518  4.58477  3.61503
          0.02392  4.14101  4.86335  0.61958  0.77255  0.48576  0.95510
    357   2.86571  5.27037  2.53206  1.35223  4.58853  3.37643  3.73331  4.04320  2.50755  3.56064  4.38855  2.86409  3.89660  2.22918  2.94859  2.81176  2.95647  3.65939  5.72575  4.32962    363 e - - -
          2.68618  4.42225  2.77519  2.73123  3.46354  2.40513  3.72494  3.29354  2.67741  2.69355  4.24690  2.90347  2.73739  3.18146  2.89801  2.37887  2.77519  2.98518  4.58477  3.61503
          0.02392  4.14101  4.86335  0.61958  0.77255  0.48576  0.95510
    358   3.05151  5.23208  3.34507  2.75472  4.68181  3.67060  3.66507  4.04853  1.11131  3.49030  4.34118  2.90828  4.05539  2.79621  1.99447  3.03617  3.23121  3.70973  5.53632  4.33579    364 k - - -
          2.68618  4.42225  2.77519  2.73123  3.46354  2.40513  3.72494  3.29354  2.67741  2.69355  4.24690  2.90347  2.73739  3.18146  2.89801  2.37887  2.77519  2.98518  4.58477  3.61503
          0.02392  4.14101  4.86335  0.61958  0.77255  0.48576  0.95510
    359   2.99955  5.62807  1.46721  1.67704  4.91191  3.28902  3.81239  4.44582  2.81894  3.91676  4.75035  2.01663  3.90179  2.96998  3.42337  2.87585  3.28255  3.99884  6.06678  4.54369    365 d - - -
          2.68618  4.42225  2.77519  2.73123  3.46354  2.40513  3.72494  3.29354  2.67741  2.69355  4.24690  2.90347  2.73739  3.18146  2.89801  2.37887  2.77519  2.98518  4.58477  3.61503
          0.02392  4.14101  4.86335  0.61958  0.77255  0.48576  0.95510
    360   1.36939  4.45314  3.17774  2.59432  4.10074  2.72270  3.94968  3.48134  2.85202  3.15802  4.00060  3.17457  3.82205  3.17101  3.24923  2.40029  2.83675  2.93190  5.43807  4.16806    366 a - - -
          2.68618  4.42225  2.77519  2.73123  3.46354  2.40513  3.72494  3.29354  2.67741  2.69355  4.24690  2.90347  2.73739  3.18146  2.89801  2.37887  2.77519  2.98518  4.58477  3.61503
          0.02392  4.14101  4.86335  0.61958  0.77255  0.48576  0.95510
    361   3.43837  4.74819  5.01165  4.44891  3.12674  4.71152  5.00103  2.00606  4.28491  0.78079  2.63534  4.72235  4.86015  4.39061  4.39742  4.06963  3.65713  2.31332  5.26032  4.20705    367 l - - -
          2.68618  4.42225  2.77519  2.73123  3.46354  2.40513  3.72494  3.29354  2.67741  2.69355  4.24690  2.90347  2.73739  3.18146  2.89801  2.37887  2.77519  2.98518  4.58477  3.61503
          0.02392  4.14101  4.86335  0.61958  0.77255  0.48576  0.95510
    362   2.74590  5.07506  2.91663  2.24627  4.38996  3.46103  3.63191  3.81924  2.04222  2.92402  4.14067  2.78601  3.87150  1.85014  2.65326  2.73006  2.96806  3.45380  5.49635  4.16079    368 q - - -
          2.68618  4.42225  2.77519  2.73123  3.46354  2.40513  3.72494  3.29354  2.67741  2.69355  4.24690  2.90347  2.73739  3.18146  2.89801  2.37887  2.77519  2.98518  4.58477  3.61503
          0.02392  4.14101  4.86335  0.61958  0.77255  0.48576  0.95510
    363   2.69950  4.27019  3.86994  3.30434  3.06199  3.74421  4.04765  2.51906  3.21509  1.57819  3.04130  3.62148  4.11929  3.48474  3.48682  2.24230  2.94062  2.29109  4.86061  3.63935    369 l - - -
          2.68618  4.42225  2.77519  2.73123  3.46354  2.40513  3.72494  3.29354  2.67741  2.69355  4.24690  2.90347  2.73739  3.18146  2.89801  2.37887  2.77519  2.98518  4.58477  3.61503
          0.02392  4.14101  4.86335  0.61958  0.77255  0.48576  0.95510
    364   2.19147  3.77172  3.61998  2.89240  3.36197  3.60099  3.88191  2.48645  2.87433  2.30179  3.34116  3.41014  3.98288  3.27254  3.29852  2.63643  2.73651  2.05993  4.83337  3.61383    370 v - - -
          2.68618  4.42225  2.77519  2.73123  3.46354  2.40513  3.72494  3.29354  2.67741  2.69355  4.24690  2.90347  2.73739  3.18146  2.89801  2.37887  2.77519  2.98518  4.58477  3.61503
          0.02392  4.14101  4.86335  0.61958  0.77255  0.48576  0.95510
    365   2.59147  4.96879  2.70073  2.40420  4.43249  2.56754  3.75402  3.87951  2.29142  3.43620  4.24620  1.70763  3.85143  2.90473  2.99996  2.59947  2.98891  3.47903  5.62349  4.26001    371 n - - -
          2.68618  4.42225  2.77519  2.73123  3.46354  2.40513  3.72494  3.29354  2.67741  2.69355  4.24690  2.90347  2.73739  3.18146  2.89801  2.37887  2.77519  2.98518  4.58477  3.61503
          0.02392  4.14101  4.86335  0.61958  0.77255  0.48576  0.95510
    366   2.65493  5.02193  2.91709  2.30122  4.32666  3.42264  3.04904  3.77182  2.11851  3.10429  4.07902  2.44235  3.81946  2.22631  2.74487  2.64129  2.88213  3.18106  5.46643  4.10423    372 k - - -
          2.68618  4.42225  2.77519  2.73123  3.46354  2.40513  3.72494  3.29354  2.67741  2.69355  4.24690  2.90347  2.73739  3.18146  2.89801  2.37887  2.77519  2.98518  4.58477  3.61503
          0.02392  4.14101  4.86335  0.61958  0.77255  0.48576  0.95510
    367   2.81597  5.31141  2.03325  1.42725  4.61577  3.04960  3.71453  4.09860  2.49334  3.60611  4.40232  2.79972  3.85426  2.85115  3.11675  2.74845  3.07316  3.40087  5.76979  4.32733    373 e - - -
          2.68618  4.42225  2.77519  2.73123  3.46354  2.40513  3.72494  3.29354  2.67741  2.69355  4.24690  2.90347  2.73739  3.18146  2.89801  2.37887  2.77519  2.98518  4.58477  3.61503
          0.02392  4.14101  4.86335  0.61958  0.77255  0.48576  0.95510
    368   2.90421  4.50791  4.00198  3.61588  3.32566  3.79927  4.34330  2.55821  3.41206  0.96158  3.37947  3.86460  4.29790  3.79306  3.62454  2.89151  3.22379  2.49394  5.07622  3.77081    374 l - - -
          2.68618  4.42225  2.77519  2.73123  3.46354  2.40513  3.72494  3.29354  2.67741  2.69355  4.24690  2.90347  2.73739  3.18146  2.89801  2.37887  2.77519  2.98518  4.58477  3.61503
          0.02392  4.14101  4.86335  0.61958  0.77255  0.48576  0.95510
    369   2.67989  4.98659  2.83769  2.29316  4.25684  3.41546  3.64011  3.69776  2.22071  3.25609  4.05689  2.00854  3.83688  2.64534  2.83860  2.50115  2.91271  3.34292  5.45067  3.18248    375 n - - -
          2.68618  4.42225  2.77519  2.73123  3.46354  2.40513  3.72494  3.29354  2.67741  2.69355  4.24690  2.90347  2.73739  3.18146  2.89801  2.37887  2.77519  2.98518  4.58477  3.61503
          0.02392  4.14101  4.86335  0.61958  0.77255  0.48576  0.95510
    370   2.82907  5.37780  1.92469  1.84184  4.68471  3.13442  3.71333  4.18629  2.59543  3.66988  4.45816  2.12933  3.85152  2.66168  3.14056  2.41098  3.08682  3.75352  5.81939  4.35834    376 e - - -
          2.68618  4.42225  2.77519  2.73123  3.46354  2.40513  3.72494  3.29354  2.67741  2.69355  4.24690  2.90347  2.73739  3.18146  2.89801  2.37887  2.77519  2.98518  4.58477  3.61503
          0.02392  4.14101  4.86335  0.61958  0.77255  0.48576  0.95510
    371   2.94764  5.18919  3.09314  2.61361  4.59545  3.57179  3.67250  3.99500  1.26381  3.46720  4.30460  3.08698  3.99050  2.23807  2.38104  2.74304  3.15388  3.64166  5.55307  4.29559    377 k - - -
          2.68618  4.42225  2.77519  2.73123  3.46354  2.40513  3.72494  3.29354  2.67741  2.69355  4.24690  2.90347  2.73739  3.18146  2.89801  2.37887  2.77519  2.98518  4.58477  3.61503
          0.02392  4.14101  4.86335  0.61958  0.77255  0.48576  0.95510
    372   2.66730  4.21858  3.86002  3.28084  3.33921  3.73430  4.01639  2.05577  2.81652  2.24354  3.15327  3.59551  4.10013  3.45143  3.14232  3.01025  2.89995  1.67892  4.86628  3.66051    378 v - - -
          2.68618  4.42225  2.77519  2.73123  3.46354  2.40513  3.72494  3.29354  2.67741  2.69355  4.24690  2.90347  2.73739  3.18146  2.89801  2.37887  2.77519  2.98518  4.58477  3.61503
          0.02392  4.14101  4.86335  0.61958  0.77255  0.48576  0.95510
    373   2.59293  4.47056  2.97390  2.46306  3.63471  3.51007  3.74487  2.37589  2.66989  2.51927  3.56558  3.00694  3.89557  2.99550  3.07510  2.52814  2.82489  2.47688  5.03111  3.47589    379 i - - -
          2.68618  4.42225  2.77519  2.73123  3.46354  2.40513  3.72494  3.29354  2.67741  2.69355  4.24690  2.90347  2.73739  3.18146  2.89801  2.37887  2.77519  2.98518  4.58477  3.61503
          0.02392  4.14101  4.86335  0.61958  0.77255  0.48576  0.95510
    374   2.43861  4.96811  2.67775  1.65118  4.27990  3.16420  3.61725  3.73411  2.34263  3.28586  4.06276  2.87972  3.79908  2.74898  2.88342  2.63057  2.87923  3.22269  5.42353  4.08994    380 e - - -
          2.68618  4.42225  2.77519  2.73123  3.46354  2.40513  3.72494  3.29354  2.67741  2.69355  4.24690  2.90347  2.73739  3.18146  2.89801  2.37887  2.77519  2.98518  4.58477  3.61503
          0.02392  4.14101  4.86335  0.61958  0.77255  0.48576  0.95510
    375   3.47072  4.85818  4.61998  4.26941  3.26068  4.32018  4.84191  2.48742  4.03490  0.60316  3.21447  4.51907  4.71464  4.33783  4.16356  3.93552  3.75564  2.59293  5.22846  4.01100    381 L - - -
          2.68618  4.42225  2.77519  2.73123  3.46354  2.40513  3.72494  3.29354  2.67741  2.69355  4.24690  2.90347  2.73739  3.18146  2.89801  2.37887  2.77519  2.98518  4.58477  3.61503
          0.02392  4.14101  4.86335  0.61958  0.77255  0.48576  0.95510
    376   2.75154  4.18004  3.12021  2.54331  4.26833  3.51546  3.44236  3.67951  2.03869  3.22732  4.04655  3.03570  3.90121  1.69349  2.44241  2.76542  2.96669  3.34562  5.39838  4.10217    382 q - - -
          2.68618  4.42225  2.77519  2.73123  3.46354  2.40513  3.72494  3.29354  2.67741  2.69355  4.24690  2.90347  2.73739  3.18146  2.89801  2.37887  2.77519  2.98518  4.58477  3.61503
          0.02392  4.14101  4.86335  0.61958  0.77255  0.48576  0.95510
    377   2.80059  5.06042  2.99591  2.42231  4.38683  3.50075  3.65511  3.40846  1.40397  3.32848  4.14934  2.57409  3.91390  2.79060  2.57072  2.79616  3.02002  3.44332  5.48218  4.17645    383 k - - -
          2.68618  4.42225  2.77519  2.73123  3.46354  2.40513  3.72494  3.29354  2.67741  2.69355  4.24690  2.90347  2.73739  3.18146  2.89801  2.37887  2.77519  2.98518  4.58477  3.61503
          0.02392  4.14101  4.86335  0.61958  0.77255  0.48576  0.95510
    378   2.10339  4.82381  2.64904  2.13343  4.10742  3.39745  3.66943  3.51348  2.48665  3.12615  3.94164  2.95107  3.82626  2.82244  2.95498  2.43598  2.76682  2.65014  5.36965  4.02842    384 a - - -
          2.68618  4.42225  2.77519  2.73123  3.46354  2.40513  3.72494  3.29354  2.67741  2.69355  4.24690  2.90347  2.73739  3.18146  2.89801  2.37887  2.77519  2.98518  4.58477  3.61503
          0.02392  4.14101  4.86335  0.61958  0.77255  0.48576  0.95510
    379   2.91268  5.19071  3.05995  2.56679  4.52683  3.56111  3.11828  3.96795  1.74484  3.44092  4.26754  3.05400  3.96676  1.64704  2.41715  2.88876  3.11478  3.61301  5.52330  4.23758    385 q - - -
          2.68618  4.42225  2.77519  2.73123  3.46354  2.40513  3.72494  3.29354  2.67741  2.69355  4.24690  2.90347  2.73739  3.18146  2.89801  2.37887  2.77519  2.98518  4.58477  3.61503
          0.02392  4.14101  4.86335  0.61958  0.77255  0.48576  0.95510
    380   2.77383  5.29846  2.39195  1.06979  4.67243  3.32127  3.83349  4.12794  2.72409  3.69630  4.55580  2.68078  3.91889  3.00317  3.20598  2.86729  3.21982  3.73446  5.86505  4.43515    386 e - - -
          2.68618  4.42225  2.77519  2.73123  3.46354  2.40513  3.72494  3.29354  2.67741  2.69355  4.24690  2.90347  2.73739  3.18146  2.89801  2.37887  2.77519  2.98518  4.58477  3.61503
          0.02392  4.14101  4.86335  0.61958  0.77255  0.48576  0.95510
    381   2.57068  3.95132  3.45528  2.89757  2.81127  3.51973  3.25489  2.86602  2.84805  2.57694  3.46916  3.29489  3.93149  3.15727  3.20424  1.92378  2.67630  2.53161  4.91911  3.66231    387 s - - -
          2.68618  4.42225  2.77519  2.73123  3.46354  2.40513  3.72494  3.29354  2.67741  2.69355  4.24690  2.90347  2.73739  3.18146  2.89801  2.37887  2.77519  2.98518  4.58477  3.61503
          0.02392  4.14101  4.86335  0.61958  0.77255  0.48576  0.95510
    382   2.11376  4.24709  4.15599  3.58645  3.34162  3.91349  4.25396  2.04513  3.48935  1.74017  3.02453  3.85453  4.26679  3.73492  3.71872  3.20877  2.84120  1.85571  4.97499  3.78679    388 l - - -
          2.68618  4.42225  2.77519  2.73123  3.46354  2.40513  3.72494  3.29354  2.67741  2.69355  4.24690  2.90347  2.73739  3.18146  2.89801  2.37887  2.77519  2.98518  4.58477  3.61503
          0.02392  4.14101  4.86335  0.61958  0.77255  0.48576  0.95510
    383   2.70665  4.21871  3.98985  3.41356  3.29853  3.80139  4.10184  2.11305  2.92367  2.15265  2.08831  3.70249  4.15990  3.56756  3.53710  3.08453  2.81659  1.96125  4.87660  3.68329    389 v - - -
          2.68618  4.42225  2.77519  2.73123  3.46354  2.40513  3.72494  3.29354  2.67741  2.69355  4.24690  2.90347  2.73739  3.18146  2.89801  2.37887  2.77519  2.98518  4.58477  3.61503
          0.02392  4.14101  4.86335  0.61958  0.77255  0.48576  0.95510
    384   1.78098  4.22454  3.69392  3.23004  3.85558  3.23681  4.15174  3.02078  3.18381  2.89524  3.79736  3.44578  3.86971  3.47679  3.49514  1.96333  2.61730  1.83775  5.29915  4.08554    390 a - - -
          2.68618  4.42225  2.77519  2.73123  3.46354  2.40513  3.72494  3.29354  2.67741  2.69355  4.24690  2.90347  2.73739  3.18146  2.89801  2.37887  2.77519  2.98518  4.58477  3.61503
          0.02392  4.14101  4.86335  0.61958  0.77255  0.48576  0.95510
    385   3.12636  5.10147  3.11213  2.88040  4.30467  3.56456  4.03779  3.98628  2.68430  3.46059  4.48977  3.33917  4.12751  0.82211  2.95924  3.16686  3.42730  3.70170  5.53212  4.24802    391 q - - -
          2.68618  4.42225  2.77519  2.73123  3.46354  2.40513  3.72494  3.29354  2.67741  2.69355  4.24690  2.90347  2.73739  3.18146  2.89801  2.37887  2.77519  2.98518  4.58477  3.61503
          0.02392  4.14101  4.86335  0.61958  0.77255  0.48576  0.95510
    386   2.70013  3.91004  3.67974  3.12002  3.11298  3.68135  2.43202  2.78377  2.98464  1.70921  3.41377  3.46356  4.05898  3.31465  3.27817  2.95243  2.93359  2.59293  4.65317  3.05348    392 l - - -
          2.68618  4.42225  2.77519  2.73123  3.46354  2.40513  3.72494  3.29354  2.67741  2.69355  4.24690  2.90347  2.73739  3.18146  2.89801  2.37887  2.77519  2.98518  4.58477  3.61503
          0.02392  4.14101  4.86335  0.61958  0.77255  0.48576  0.95510
    387   1.43859  4.28370  3.51727  3.09996  4.12397  3.13004  4.13417  3.44410  3.07863  2.95396  4.04484  3.34067  3.80354  3.39554  3.41943  1.68619  2.58816  3.03217  5.49650  4.26526    393 a - - -
          2.68618  4.42225  2.77519  2.73123  3.46354  2.40513  3.72494  3.29354  2.67741  2.69355  4.24690  2.90347  2.73739  3.18146  2.89801  2.37887  2.77519  2.98518  4.58477  3.61503
          0.02392  4.14101  4.86335  0.61958  0.77255  0.48576  0.95510
    388   2.89893  5.41624  2.21568  1.25073  4.71780  2.79242  3.76323  4.21389  2.67881  3.71411  4.53026  2.78328  3.88178  2.64145  3.22140  2.81330  3.16720  3.79624  5.87626  4.41449    394 e - - -
          2.68618  4.42225  2.77519  2.73123  3.46354  2.40513  3.72494  3.29354  2.67741  2.69355  4.24690  2.90347  2.73739  3.18146  2.89801  2.37887  2.77519  2.98518  4.58477  3.61503
          0.02392  4.14101  4.86335  0.61958  0.77255  0.48576  0.95510
    389   2.74954  5.05355  2.52981  1.37448  4.32374  3.38363  3.71711  3.68947  2.54575  3.15166  4.16274  2.89585  3.86735  2.86718  3.02350  2.73758  3.00238  3.02501  5.56209  4.17736    395 e - - -
          2.68618  4.42225  2.77519  2.73123  3.46354  2.40513  3.72494  3.29354  2.67741  2.69355  4.24690  2.90347  2.73739  3.18146  2.89801  2.37887  2.77519  2.98518  4.58477  3.61503
          0.02392  4.14101  4.86335  0.61958  0.77255  0.48576  0.95510
    390   2.57646  2.39958  3.50994  2.94632  3.32959  3.51657  3.85371  2.86916  2.82800  2.48884  3.48903  3.32554  3.94191  3.17934  2.44573  2.42128  2.83530  2.63343  4.94922  3.70603    396 c - - -
          2.68618  4.42225  2.77519  2.73123  3.46354  2.40513  3.72494  3.29354  2.67741  2.69355  4.24690  2.90347  2.73739  3.18146  2.89801  2.37887  2.77519  2.98518  4.58477  3.61503
          0.02392  4.14101  4.86335  0.61958  0.77255  0.48576  0.95510
    391   2.69792  2.92892  3.30611  2.71012  3.84936  3.55098  3.49596  3.24009  2.39732  2.69102  3.74952  3.16181  3.93302  2.62292  1.91098  2.80353  2.92006  2.97447  5.15442  3.89186    397 r - - -
          2.68618  4.42225  2.77519  2.73123  3.46354  2.40513  3.72494  3.29354  2.67741  2.69355  4.24690  2.90347  2.73739  3.18146  2.89801  2.37887  2.77519  2.98518  4.58477  3.61503
          0.02392  4.14101  4.86335  0.61958  0.77255  0.48576  0.95510
    392   2.71243  4.33562  3.82618  3.30082  3.38343  3.69870  4.10336  2.34032  3.18109  1.51238  3.35989  3.61787  4.12815  3.50039  3.46014  2.15303  2.98355  2.38595  4.98684  3.74723    398 l - - -
          2.68618  4.42225  2.77519  2.73123  3.46354  2.40513  3.72494  3.29354  2.67741  2.69355  4.24690  2.90347  2.73739  3.18146  2.89801  2.37887  2.77519  2.98518  4.58477  3.61503
          0.02392  4.14101  4.86335  0.61958  0.77255  0.48576  0.95510
    393   0.95735  4.19588  3.67378  3.37943  4.31831  3.02351  4.37274  3.58138  3.38161  3.38937  4.25109  3.45812  3.78283  3.67392  3.65642  2.30650  2.37978  3.09585  5.70227  4.50956    399 a - - -
          2.68618  4.42225  2.77519  2.73123  3.46354  2.40513  3.72494  3.29354  2.67741  2.69355  4.24690  2.90347  2.73739  3.18146  2.89801  2.37887  2.77519  2.98518  4.58477  3.61503
          0.02392  4.14101  4.86335  0.61958  0.77255  0.48576  0.95510
    394   2.57020  5.05816  2.84329  1.91533  4.38057  2.82620  3.61825  3.83034  2.18965  3.35080  4.12967  2.89746  3.82300  2.73749  2.37298  2.44616  2.90601  3.44165  5.51323  4.14245    400 e - - -
          2.68618  4.42225  2.77519  2.73123  3.46354  2.40513  3.72494  3.29354  2.67741  2.69355  4.24690  2.90347  2.73739  3.18146  2.89801  2.37887  2.77519  2.98518  4.58477  3.61503
          0.02392  4.14101  4.86335  0.61958  0.77255  0.48576  0.95510
    395   2.81403  5.32119  2.24989  1.50677  4.63049  3.34808  3.69620  4.11746  2.52139  3.60689  4.39681  2.81037  3.85515  2.18000  2.88644  2.74539  3.06422  3.69851  5.75397  4.32028    401 e - - -
          2.68618  4.42225  2.77519  2.73123  3.46354  2.40513  3.72494  3.29354  2.67741  2.69355  4.24690  2.90347  2.73739  3.18146  2.89801  2.37887  2.77519  2.98518  4.58477  3.61503
          0.02392  4.14101  4.86335  0.61958  0.77255  0.48576  0.95510
    396   2.61171  5.07125  3.08899  2.43533  4.41610  3.51280  3.61778  3.82836  1.76775  3.33512  4.13694  3.00964  3.89618  2.56686  2.00404  2.76055  2.53765  3.46669  5.47110  4.16770    402 k - - -
          2.68618  4.42225  2.77519  2.73123  3.46354  2.40513  3.72494  3.29354  2.67741  2.69355  4.24690  2.90347  2.73739  3.18146  2.89801  2.37887  2.77519  2.98518  4.58477  3.61503
          0.02392  4.14101  4.86335  0.61958  0.77255  0.48576  0.95510
    397   3.23584  4.53542  4.94481  4.44724  3.52092  4.59294  5.11797  0.94414  4.30011  1.89477  3.33177  4.66845  4.87044  4.55304  4.47637  3.98722  3.49616  1.64927  5.54909  4.35362    403 i - - -
          2.68618  4.42225  2.77519  2.73123  3.46354  2.40513  3.72494  3.29354  2.67741  2.69355  4.24690  2.90347  2.73739  3.18146  2.89801  2.37887  2.77519  2.98518  4.58477  3.61503
          0.02392  4.14101  4.86335  0.61958  0.77255  0.48576  0.95510
    398   2.63415  5.03758  2.64870  2.10398  4.34570  3.40176  3.59461  3.80213  2.32610  3.32227  4.09156  2.88591  3.80149  2.12977  2.41967  2.54465  2.86430  3.40985  4.46590  4.10654    404 e - - -
          2.68618  4.42225  2.77519  2.73123  3.46354  2.40513  3.72494  3.29354  2.67741  2.69355  4.24690  2.90347  2.73739  3.18146  2.89801  2.37887  2.77519  2.98518  4.58477  3.61503
          0.02392  4.14101  4.86335  0.61958  0.77255  0.48576  0.95510
    399   2.79576  5.07618  3.08029  2.52789  4.42901  3.51792  3.34288  3.84078  1.44739  3.34786  4.15687  2.90201  3.91160  2.75930  2.34544  2.50361  2.87289  3.48253  5.48047  4.18440    405 k - - -
          2.68618  4.42225  2.77519  2.73123  3.46354  2.40513  3.72494  3.29354  2.67741  2.69355  4.24690  2.90347  2.73739  3.18146  2.89801  2.37887  2.77519  2.98518  4.58477  3.61503
          0.02392  4.14101  4.86335  0.61958  0.77255  0.48576  0.95510
    400   3.47072  4.85818  4.61998  4.26941  3.26068  4.32018  4.84191  2.48742  4.03490  0.60316  3.21447  4.51907  4.71464  4.33783  4.16356  3.93552  3.75564  2.59293  5.22846  4.01100    406 L - - -
          2.68618  4.42225  2.77519  2.73123  3.46354  2.40513  3.72494  3.29354  2.67741  2.69355  4.24690  2.90347  2.73739  3.18146  2.89801  2.37887  2.77519  2.98518  4.58477  3.61503
          0.02392  4.14101  4.86335  0.61958  0.77255  0.48576  0.95510
    401   3.05209  5.47380  2.22290  0.91911  4.79630  3.33928  3.89596  4.29627  2.87064  3.84355  4.72615  2.85042  3.95936  3.07532  3.40322  2.96191  3.34690  3.90136  5.96631  4.53336    407 e - - -
          2.68618  4.42225  2.77519  2.73123  3.46354  2.40513  3.72494  3.29354  2.67741  2.69355  4.24690  2.90347  2.73739  3.18146  2.89801  2.37887  2.77519  2.98518  4.58477  3.61503
          0.02392  4.14101  4.86335  0.61958  0.77255  0.48576  0.95510
    402   2.28317  3.35109  3.85984  3.51923  4.24657  3.02544  4.41111  3.62672  3.43857  3.39544  4.26556  3.52640  3.79055  3.74178  3.68805  0.89321  2.78587  3.12793  5.64498  4.42778    408 s - - -
          2.68618  4.42225  2.77519  2.73123  3.46354  2.40513  3.72494  3.29354  2.67741  2.69355  4.24690  2.90347  2.73739  3.18146  2.89801  2.37887  2.77519  2.98518  4.58477  3.61503
          0.02392  4.14101  4.86335  0.61958  0.77255  0.48576  0.95510
    403   3.21229  5.35252  2.63747  0.69572  4.73690  3.46844  4.09025  4.24629  3.00721  3.82369  4.79526  3.12211  4.08861  3.30621  3.43739  3.17245  3.52160  3.90570  5.85707  4.59113    409 e - - -
          2.68618  4.42225  2.77519  2.73123  3.46354  2.40513  3.72494  3.29354  2.67741  2.69355  4.24690  2.90347  2.73739  3.18146  2.89801  2.37887  2.77519  2.98518  4.58477  3.61503
          0.02392  4.14101  4.86335  0.61958  0.77255  0.48576  0.95510
    404   1.69654  4.26445  3.77813  3.23466  3.51445  3.61268  4.07804  2.25238  3.16068  2.37690  3.46084  3.55205  4.06304  3.45625  3.46509  2.67939  2.90183  2.00823  5.03732  3.81725    410 a - - -
          2.68618  4.42225  2.77519  2.73123  3.46354  2.40513  3.72494  3.29354  2.67741  2.69355  4.24690  2.90347  2.73739  3.18146  2.89801  2.37887  2.77519  2.98518  4.58477  3.61503
          0.02392  4.14101  4.86335  0.61958  0.77255  0.48576  0.95510
    405   2.79057  5.12580  2.78671  1.56407  4.44971  3.43690  3.67452  3.85656  1.87289  3.40111  4.21848  2.93543  3.88780  2.80842  2.73743  2.76691  3.02471  3.19154  5.56924  4.22006    411 e - - -
          2.68618  4.42225  2.77519  2.73123  3.46354  2.40513  3.72494  3.29354  2.67741  2.69355  4.24690  2.90347  2.73739  3.18146  2.89801  2.37887  2.77519  2.98518  4.58477  3.61503
          0.02392  4.14101  4.86335  0.61958  0.77255  0.48576  0.95510
    406   2.33737  3.45671  3.37635  2.73408  3.51001  3.22946  3.78264  2.87749  2.77487  2.34806  3.33367  2.99659  3.90929  3.08740  3.14651  2.77182  2.24379  2.64322  4.91146  3.69128    412 t - - -
          2.68618  4.42225  2.77519  2.73123  3.46354  2.40513  3.72494  3.29354  2.67741  2.69355  4.24690  2.90347  2.73739  3.18146  2.89801  2.37887  2.77519  2.98518  4.58477  3.61503
          0.02392  4.14101  4.86335  0.61958  0.77255  0.48576  0.95510
    407   3.18920  4.71494  4.13216  3.72822  3.20905  4.10693  4.43986  2.54378  3.44218  0.81815  3.18294  4.04066  4.49207  3.46777  3.63950  3.53930  3.45258  2.61924  5.08561  3.82355    413 l - - -
          2.68618  4.42225  2.77519  2.73123  3.46354  2.40513  3.72494  3.29354  2.67741  2.69355  4.24690  2.90347  2.73739  3.18146  2.89801  2.37887  2.77519  2.98518  4.58477  3.61503
          0.02392  4.14101  4.86335  0.61958  0.77255  0.48576  0.95510
    408   3.15569  4.46503  4.85827  4.31319  3.44719  4.50228  4.93180  1.74929  4.20257  1.71574  2.91757  4.53662  4.75959  4.40123  4.36894  3.85299  3.39716  1.09638  5.39400  4.24493    414 v - - -
          2.68618  4.42225  2.77519  2.73123  3.46354  2.40513  3.72494  3.29354  2.67741  2.69355  4.24690  2.90347  2.73739  3.18146  2.89801  2.37887  2.77519  2.98518  4.58477  3.61503
          0.02392  4.14101  4.86335  0.61958  0.77255  0.48576  0.95510
    409   2.25638  4.34750  3.43457  3.07721  4.08272  3.17263  4.13317  3.40582  3.04823  2.77136  4.07252  3.34182  3.84436  3.40185  3.37424  1.14118  2.85066  3.02732  5.48567  4.21185    415 s - - -
          2.68618  4.42225  2.77519  2.73123  3.46354  2.40513  3.72494  3.29354  2.67741  2.69355  4.24690  2.90347  2.73739  3.18146  2.89801  2.37887  2.77519  2.98518  4.58477  3.61503
          0.02392  4.14101  4.86335  0.61958  0.77255  0.48576  0.95510
    410   2.73673  4.97742  3.04631  2.32000  4.32053  3.48339  3.61504  3.74317  1.50084  3.27883  4.07503  2.99255  3.86938  2.74968  2.49166  2.73533  2.61423  3.39394  5.38149  4.11681    416 k - - -
          2.68618  4.42225  2.77519  2.73123  3.46354  2.40513  3.72494  3.29354  2.67741  2.69355  4.24690  2.90347  2.73739  3.18146  2.89801  2.37887  2.77519  2.98518  4.58477  3.61503
          0.02392  4.14101  4.86335  0.61958  0.77255  0.48576  0.95510
    411   2.80761  5.16223  2.89720  2.44462  4.50930  3.47603  3.41847  3.94498  1.53951  3.43456  4.23525  2.35740  3.89772  2.52234  2.58739  2.64344  3.02727  3.56637  5.55553  4.22659    417 k - - -
          2.68618  4.42225  2.77519  2.73123  3.46354  2.40513  3.72494  3.29354  2.67741  2.69355  4.24690  2.90347  2.73739  3.18146  2.89801  2.37887  2.77519  2.98518  4.58477  3.61503
          0.02392  4.14101  4.86335  0.61958  0.77255  0.48576  0.95510
    412   2.16923  4.43442  3.29934  2.66202  3.59947  3.51937  3.76263  2.43517  2.51022  2.66038  3.15924  3.06957  3.90655  3.02821  3.08894  2.58087  2.61438  2.71678  5.00536  3.74853    418 a - - -
          2.68618  4.42225  2.77519  2.73123  3.46354  2.40513  3.72494  3.29354  2.67741  2.69355  4.24690  2.90347  2.73739  3.18146  2.89801  2.37887  2.77519  2.98518  4.58477  3.61503
          0.02392  4.14101  4.86335  0.61958  0.77255  0.48576  0.95510
    413   2.97818  5.50966  2.10800  1.08532  4.80157  3.31490  3.80615  4.29848  2.61046  3.80431  4.64485  2.77894  3.90996  2.96551  3.29594  2.87648  3.25508  3.88385  5.96163  4.48672    419 e - - -
          2.68618  4.42225  2.77519  2.73123  3.46354  2.40513  3.72494  3.29354  2.67741  2.69355  4.24690  2.90347  2.73739  3.18146  2.89801  2.37887  2.77519  2.98518  4.58477  3.61503
          0.02392  4.14101  4.86335  0.61958  0.77255  0.48576  0.95510
    414   2.32339  4.36672  3.40659  2.85318  3.56568  3.51116  3.82607  2.89051  2.69320  2.51047  2.78560  3.26549  3.92609  3.12106  3.15279  2.59358  2.02367  2.65177  4.99300  3.75045    420 t - - -
          2.68618  4.42225  2.77519  2.73123  3.46354  2.40513  3.72494  3.29354  2.67741  2.69355  4.24690  2.90347  2.73739  3.18146  2.89801  2.37887  2.77519  2.98518  4.58477  3.61503
          0.02392  4.14101  4.86335  0.61958  0.77255  0.48576  0.95510
    415   2.98211  5.38546  2.42921  1.08630  4.67422  3.37003  3.80785  4.16765  2.62874  3.67782  4.54717  2.86472  3.94143  2.57547  3.07247  2.90903  3.25143  3.78991  5.82769  4.41647    421 e - - -
          2.68618  4.42225  2.77519  2.73123  3.46354  2.40513  3.72494  3.29354  2.67741  2.69355  4.24690  2.90347  2.73739  3.18146  2.89801  2.37887  2.77519  2.98518  4.58477  3.61503
          0.02392  4.14101  4.86335  0.61958  0.77255  0.48576  0.95510
    416   2.19263  4.32505  3.44485  2.87854  3.47026  3.55913  3.81579  2.69043  2.62634  2.28318  2.94534  3.16118  3.94188  3.13766  3.18358  2.47747  2.82185  2.43144  4.91171  3.67473    422 a - - -
          2.68618  4.42225  2.77519  2.73123  3.46354  2.40513  3.72494  3.29354  2.67741  2.69355  4.24690  2.90347  2.73739  3.18146  2.89801  2.37887  2.77519  2.98518  4.58477  3.61503
          0.02392  4.14101  4.86335  0.61958  0.77255  0.48576  0.95510
    417   2.63039  4.27400  3.97724  3.41830  3.36335  3.78473  4.14517  2.38834  3.26104  1.50776  3.29554  3.70967  4.17439  3.57576  3.23499  3.08881  2.80937  1.84727  4.96337  3.76883    423 l - - -
          2.68618  4.42225  2.77519  2.73123  3.46354  2.40513  3.72494  3.29354  2.67741  2.69355  4.24690  2.90347  2.73739  3.18146  2.89801  2.37887  2.77519  2.98518  4.58477  3.61503
          0.02392  4.14101  4.86335  0.61958  0.77255  0.48576  0.95510
    418   3.20342  4.47527  5.01679  4.51062  3.63948  4.63523  5.19513  1.21877  4.40669  2.04319  3.42714  4.71716  4.90118  4.64855  4.58646  4.02296  3.45983  1.14498  5.64025  4.44668    424 v - - -
          2.68618  4.42225  2.77519  2.73123  3.46354  2.40513  3.72494  3.29354  2.67741  2.69355  4.24690  2.90347  2.73739  3.18146  2.89801  2.37887  2.77519  2.98518  4.58477  3.61503
          0.02392  4.14101  4.86335  0.61958  0.77255  0.48576  0.95510
    419   2.48029  3.72358  3.61899  3.08983  3.67373  3.36781  4.00836  2.90010  3.02469  2.47891  3.62583  3.39400  3.90735  3.33173  3.35655  1.58999  2.53022  2.36813  5.12370  3.89622    425 s - - -
          2.68618  4.42225  2.77519  2.73123  3.46354  2.40513  3.72494  3.29354  2.67741  2.69355  4.24690  2.90347  2.73739  3.18146  2.89801  2.37887  2.77519  2.98518  4.58477  3.61503
          0.02392  4.14101  4.86335  0.61958  0.77255  0.48576  0.95510
    420   2.94557  5.24462  3.06342  2.16944  4.64631  3.57381  3.64993  4.03913  1.28806  3.49173  4.31562  3.05800  3.97843  2.66120  2.25747  2.91228  3.14204  3.67652  5.57083  4.30675    426 k - - -
          2.68618  4.42225  2.77519  2.73123  3.46354  2.40513  3.72494  3.29354  2.67741  2.69355  4.24690  2.90347  2.73739  3.18146  2.89801  2.37887  2.77519  2.98518  4.58477  3.61503
          0.02392  4.14101  4.86335  0.61958  0.77255  0.48576  0.95510
    421   2.96230  4.43606  4.28935  3.73607  2.96171  4.05708  4.33789  2.37857  3.59355  1.04328  2.88107  4.00192  4.38760  3.83301  3.79859  3.06788  3.20221  2.36270  4.92737  3.69339    427 l - - -
          2.68618  4.42225  2.77519  2.73123  3.46354  2.40513  3.72494  3.29354  2.67741  2.69355  4.24690  2.90347  2.73739  3.18146  2.89801  2.37887  2.77519  2.98518  4.58477  3.61503
          0.02392  4.14101  4.86335  0.61958  0.77255  0.48576  0.95510
    422   2.84228  5.27484  2.67011  1.57020  4.61617  3.42110  3.67347  4.06951  1.88532  3.54831  4.34778  2.76597  3.89057  2.48948  2.74422  2.78792  3.07455  3.67103  5.67131  4.30099    428 e - - -
          2.68618  4.42225  2.77519  2.73123  3.46354  2.40513  3.72494  3.29354  2.67741  2.69355  4.24690  2.90347  2.73739  3.18146  2.89801  2.37887  2.77519  2.98518  4.58477  3.61503
          0.02392  4.14101  4.86335  0.61958  0.77255  0.48576  0.95510
    423   2.79272  5.26925  2.30185  1.40448  4.56851  3.07476  3.69412  4.04638  2.44005  3.33973  4.34655  2.81518  3.84954  2.67855  3.04252  2.73294  3.04299  3.63956  5.71676  4.28956    429 e - - -
          2.68618  4.42225  2.77519  2.73123  3.46354  2.40513  3.72494  3.29354  2.67741  2.69355  4.24690  2.90347  2.73739  3.18146  2.89801  2.37887  2.77519  2.98518  4.58477  3.61503
          0.02392  4.14101  4.86335  0.61958  0.77255  0.48576  0.95510
    424   2.65088  5.09435  2.68911  1.90781  4.41189  3.38594  3.60191  3.63596  2.03103  3.38417  4.14771  2.61971  3.80093  2.53511  2.82704  2.62002  2.67183  3.47106  5.53814  4.14408    430 e - - -
          2.68618  4.42225  2.77519  2.73123  3.46354  2.40513  3.72494  3.29354  2.67741  2.69355  4.24690  2.90347  2.73739  3.18146  2.89801  2.37887  2.77519  2.98518  4.58477  3.61503
          0.02392  4.14101  4.86335  0.61958  0.77255  0.48576  0.95510
    425   2.87281  4.42179  4.80502  4.25925  3.47707  4.43740  4.87538  1.18557  4.14989  1.80489  3.09137  4.47463  4.71394  4.35994  4.32039  3.78405  3.34646  1.59095  5.37495  4.21587    431 i - - -
          2.68618  4.42225  2.77519  2.73123  3.46354  2.40513  3.72494  3.29354  2.67741  2.69355  4.24690  2.90347  2.73739  3.18146  2.89801  2.37887  2.77519  2.98518  4.58477  3.61503
          0.02392  4.14101  4.86335  0.61958  0.77255  0.48576  0.95510
    426   2.62288  5.02184  2.57071  1.88899  4.32196  3.18908  3.44200  3.77825  2.35955  3.14325  4.07787  2.78570  3.79455  2.71457  2.63536  2.52145  2.85580  3.02676  5.48158  4.09719    432 e - - -
          2.68618  4.42225  2.77519  2.73123  3.46354  2.40513  3.72494  3.29354  2.67741  2.69355  4.24690  2.90347  2.73739  3.18146  2.89801  2.37887  2.77519  2.98518  4.58477  3.61503
          0.02392  4.14101  4.86335  0.61958  0.77255  0.48576  0.95510
    427   2.13638  4.54943  3.17086  2.65466  3.89634  3.38356  3.77342  3.09370  2.50927  2.94193  3.78973  2.91410  3.84964  2.97937  3.04334  2.40008  1.97170  2.96963  5.23611  3.95291    433 t - - -
          2.68618  4.42225  2.77519  2.73123  3.46354  2.40513  3.72494  3.29354  2.67741  2.69355  4.24690  2.90347  2.73739  3.18146  2.89801  2.37887  2.77519  2.98518  4.58477  3.61503
          0.02392  4.14101  4.86335  0.61958  0.77255  0.48576  0.95510
    428   2.74559  4.43402  3.59603  3.16836  3.43016  3.62843  4.02956  2.78879  2.97953  1.25602  3.46724  3.50910  4.09477  3.16282  3.24356  2.64337  3.02648  2.64353  5.00477  3.72722    434 l - - -
          2.68618  4.42225  2.77519  2.73123  3.46354  2.40513  3.72494  3.29354  2.67741  2.69355  4.24690  2.90347  2.73739  3.18146  2.89801  2.37887  2.77519  2.98518  4.58477  3.61503
          0.02392  4.14101  4.86335  0.61958  0.77255  0.48576  0.95510
    429   2.54106  4.34000  3.54770  3.05549  3.68130  3.41071  4.00792  2.90000  2.97403  1.95795  3.64113  3.38671  3.94192  3.31563  3.30338  1.68647  2.68159  2.56824  5.15479  3.90941    435 s - - -
          2.68618  4.42225  2.77519  2.73123  3.46354  2.40513  3.72494  3.29354  2.67741  2.69355  4.24690  2.90347  2.73739  3.18146  2.89801  2.37887  2.77519  2.98518  4.58477  3.61503
          0.02392  4.14101  4.86335  0.61958  0.77255  0.48576  0.95510
    430   2.98912  5.50098  2.09387  1.04652  4.82374  3.06753  3.83674  4.33039  2.82298  3.84225  4.68921  2.78376  3.91566  3.00240  3.39138  2.88927  3.27801  3.90867  5.99507  4.51800    436 e - - -
          2.68618  4.42225  2.77519  2.73123  3.46354  2.40513  3.72494  3.29354  2.67741  2.69355  4.24690  2.90347  2.73739  3.18146  2.89801  2.37887  2.77519  2.98518  4.58477  3.61503
          0.02392  4.14101  4.86335  0.61958  0.77255  0.48576  0.95510
    431   2.53553  4.63503  3.05611  2.59054  4.12127  3.02301  3.78224  3.53563  2.61025  3.15967  3.54265  2.29669  3.81896  2.95682  3.04334  1.74603  2.69620  3.16879  5.40514  4.09439    437 s - - -
          2.68618  4.42225  2.77519  2.73123  3.46354  2.40513  3.72494  3.29354  2.67741  2.69355  4.24690  2.90347  2.73739  3.18146  2.89801  2.37887  2.77519  2.98518  4.58477  3.61503
          0.02392  4.14101  4.86335  0.61958  0.77255  0.48576  0.95510
    432   2.56982  4.31288  3.61999  3.10746  3.58733  3.47969  4.01635  2.76629  3.02313  1.84237  3.54454  3.43600  3.97893  3.35050  3.34226  1.86106  2.71641  2.37745  5.08449  3.85072    438 l - - -
          2.68618  4.42225  2.77519  2.73123  3.46354  2.40513  3.72494  3.29354  2.67741  2.69355  4.24690  2.90347  2.73739  3.18146  2.89801  2.37887  2.77519  2.98518  4.58477  3.61503
          0.02392  4.14101  4.86335  0.61958  0.77255  0.48576  0.95510
    433   2.79471  5.02871  3.15711  2.57923  4.41308  3.22047  3.64596  3.81157  1.80071  3.32813  4.14403  3.05929  3.92264  2.77680  1.71785  2.64614  2.70980  3.45801  5.46610  4.18771    439 r - - -
          2.68618  4.42225  2.77519  2.73123  3.46354  2.40513  3.72494  3.29354  2.67741  2.69355  4.24690  2.90347  2.73739  3.18146  2.89801  2.37887  2.77519  2.98518  4.58477  3.61503
          0.02392  4.14101  4.86335  0.61958  0.77255  0.48576  0.95510
    434   2.15217  4.31400  3.50122  3.00382  3.72338  3.35697  3.97459  2.99611  2.95133  1.99260  3.66874  3.33783  3.89579  3.27420  3.29470  1.93093  2.50525  2.72175  5.15694  3.92232    440 s - - -
          2.68618  4.42225  2.77519  2.73123  3.46354  2.40513  3.72494  3.29354  2.67741  2.69355  4.24690  2.90347  2.73739  3.18146  2.89801  2.37887  2.77519  2.98518  4.58477  3.61503
          0.02392  4.14101  4.86335  0.61958  0.77255  0.48576  0.95510
    435   2.55634  4.42802  3.46367  3.03345  3.28715  3.35596  3.99145  3.15255  2.98782  2.66525  3.83963  3.35876  3.93530  3.33062  3.32904  1.24152  2.91804  2.87815  5.09692  3.69598    441 s - - -
          2.68618  4.42225  2.77519  2.73123  3.46354  2.40513  3.72494  3.29354  2.67741  2.69355  4.24690  2.90347  2.73739  3.18146  2.89801  2.37887  2.77519  2.98518  4.58477  3.61503
          0.02392  4.14101  4.86335  0.61958  0.77255  0.48576  0.95510
    436   2.80720  5.53424  1.83735  1.17919  4.83619  3.29702  3.81365  4.33532  2.80072  3.84249  4.68161  2.76080  3.90249  2.97303  3.38325  2.86758  3.25806  3.90914  6.00677  4.50930    442 e - - -
          2.68618  4.42225  2.77519  2.73123  3.46354  2.40513  3.72494  3.29354  2.67741  2.69355  4.24690  2.90347  2.73739  3.18146  2.89801  2.37887  2.77519  2.98518  4.58477  3.61503
          0.02392  4.14101  4.86335  0.61958  0.77255  0.48576  0.95510
    437   2.70508  5.08434  2.35353  2.31770  4.38548  3.37077  3.66335  3.48179  2.29346  3.38276  4.17522  1.80947  3.83105  2.79577  2.95104  2.54900  2.95051  3.45842  5.56543  4.17432    443 n - - -
          2.68618  4.42225  2.77519  2.73123  3.46354  2.40513  3.72494  3.29354  2.67741  2.69355  4.24690  2.90347  2.73739  3.18146  2.89801  2.37887  2.77519  2.98518  4.58477  3.61503
          0.02392  4.14101  4.86335  0.61958  0.77255  0.48576  0.95510
    438   2.94120  5.23916  3.15000  2.21630  4.65290  3.59383  3.63601  4.04066  1.34301  3.48418  4.30381  3.07684  3.98065  2.60694  2.08431  2.90999  3.13186  3.67626  5.55436  4.29968    444 k - - -
          2.68618  4.42225  2.77519  2.73123  3.46354  2.40513  3.72494  3.29354  2.67741  2.69355  4.24690  2.90347  2.73739  3.18146  2.89801  2.37887  2.77519  2.98518  4.58477  3.61503
          0.02392  4.14101  4.86335  0.61958  0.77255  0.48576  0.95510
    439   2.56944  4.38842  3.47941  2.91506  3.53348  3.59079  3.84877  2.80734  2.42108  2.37485  2.16030  3.32273  3.98028  3.15034  3.10179  2.85264  2.46000  2.59793  4.98515  3.75309    445 m - - -
          2.68618  4.42225  2.77519  2.73123  3.46354  2.40513  3.72494  3.29354  2.67741  2.69355  4.24690  2.90347  2.73739  3.18146  2.89801  2.37887  2.77519  2.98518  4.58477  3.61503
          0.02392  4.14101  4.86335  0.61958  0.77255  0.48576  0.95510
    440   2.91595  5.24353  2.82591  2.25444  4.59923  3.49603  3.68328  4.01878  1.97138  3.50211  4.32969  2.98201  3.94844  1.51240  2.56299  2.87666  3.13442  3.65368  5.61550  4.30484    446 q - - -
          2.68618  4.42225  2.77519  2.73123  3.46354  2.40513  3.72494  3.29354  2.67741  2.69355  4.24690  2.90347  2.73739  3.18146  2.89801  2.37887  2.77519  2.98518  4.58477  3.61503
          0.02392  4.14101  4.86335  0.61958  0.77255  0.48576  0.95510
    441   2.69122  5.42181  1.65895  1.76284  4.73075  3.04573  3.74356  4.23631  2.66125  3.72258  4.52277  2.36164  3.86474  2.88416  3.22156  2.59566  3.13461  3.80257  5.87722  4.40419    447 d - - -
          2.68618  4.42225  2.77519  2.73123  3.46354  2.40513  3.72494  3.29354  2.67741  2.69355  4.24690  2.90347  2.73739  3.18146  2.89801  2.37887  2.77519  2.98518  4.58477  3.61503
          0.02392  4.14101  4.86335  0.61958  0.77255  0.48576  0.95510
    442   3.18002  4.65069  4.32906  3.83308  2.88556  4.22623  4.42389  2.45474  3.63716  0.86376  3.05936  4.12640  4.53169  3.50957  3.83546  3.57513  3.41703  2.54653  4.93844  3.64314    448 l - - -
          2.68618  4.42225  2.77519  2.73123  3.46354  2.40513  3.72494  3.29354  2.67741  2.69355  4.24690  2.90347  2.73739  3.18146  2.89801  2.37887  2.77519  2.98518  4.58477  3.61503
          0.02392  4.14101  4.86335  0.61958  0.77255  0.48576  0.95510
    443   2.74599  4.35363  3.88002  3.34961  3.33285  3.73725  4.12281  2.55245  3.20202  1.33396  3.00951  3.65934  4.15493  3.52776  3.46582  2.39950  3.01233  2.43638  4.96885  3.73991    449 l - - -
          2.68618  4.42225  2.77519  2.73123  3.46354  2.40513  3.72494  3.29354  2.67741  2.69355  4.24690  2.90347  2.73739  3.18146  2.89801  2.37887  2.77519  2.98518  4.58477  3.61503
          0.02392  4.14101  4.86335  0.61958  0.77255  0.48576  0.95510
    444   2.70695  4.37938  4.10895  3.54816  3.27437  3.95312  4.26663  2.24737  3.40459  1.22435  3.16282  3.85392  4.29693  3.30895  3.64353  3.25301  3.10583  2.12071  5.00189  3.83189    450 l - - -
          2.68618  4.42225  2.77519  2.73123  3.46354  2.40513  3.72494  3.29354  2.67741  2.69355  4.24690  2.90347  2.73739  3.18146  2.89801  2.37887  2.77519  2.98518  4.58477  3.61503
          0.02392  4.14101  4.86335  0.61958  0.77255  0.48576  0.95510
    445   3.10761  5.23725  3.23969  2.77510  4.64373  3.65468  3.72738  4.05071  0.97182  3.50575  4.39845  3.20857  4.08555  2.66464  2.28984  3.09737  3.30485  3.72935  5.55937  4.34893    451 k - - -
          2.68618  4.42225  2.77519  2.73123  3.46354  2.40513  3.72494  3.29354  2.67741  2.69355  4.24690  2.90347  2.73739  3.18146  2.89801  2.37887  2.77519  2.98518  4.58477  3.61503
          0.02392  4.14101  4.86335  0.61958  0.77255  0.48576  0.95510
    446   3.11873  4.48224  4.69940  4.12548  3.13607  4.33295  4.61349  1.62221  3.98008  1.15424  2.85314  4.34106  4.58640  4.13382  4.11183  3.65624  3.34372  2.22037  5.04184  3.44710    452 l - - -
          2.68618  4.42225  2.77519  2.73123  3.46354  2.40513  3.72494  3.29354  2.67741  2.69355  4.24690  2.90347  2.73739  3.18146  2.89801  2.37887  2.77519  2.98518  4.58477  3.61503
          0.02392  4.14101  4.86335  0.61958  0.77255  0.48576  0.95510
    447   2.46916  4.38853  3.46473  3.30212  4.35762  3.11466  4.39971  3.92130  3.39463  3.62350  4.53220  3.47655  3.87745  3.72382  3.66583  0.74784  2.97101  3.39582  5.70976  4.44526    453 s - - -
          2.68618  4.42225  2.77519  2.73123  3.46354  2.40513  3.72494  3.29354  2.67741  2.69355  4.24690  2.90347  2.73739  3.18146  2.89801  2.37887  2.77519  2.98518  4.58477  3.61503
          0.02392  4.14101  4.86335  0.61958  0.77255  0.48576  0.95510
    448   2.15891  4.96572  2.68886  2.05775  4.27445  3.37783  3.65097  3.71520  2.35552  3.27682  4.07065  2.89689  3.81688  2.78524  2.92917  2.18300  2.61733  3.34629  5.47943  4.10880    454 e - - -
          2.68618  4.42225  2.77519  2.73123  3.46354  2.40513  3.72494  3.29354  2.67741  2.69355  4.24690  2.90347  2.73739  3.18146  2.89801  2.37887  2.77519  2.98518  4.58477  3.61503
          0.02392  4.14101  4.86335  0.61958  0.77255  0.48576  0.95510
    449   2.81005  4.36170  4.02799  3.48657  3.26837  3.84264  4.19954  2.47085  3.32756  1.23758  2.75673  3.77751  4.22995  3.63231  3.56622  2.67171  3.06516  2.38966  4.95798  3.74982    455 l - - -
          2.68618  4.42225  2.77519  2.73123  3.46354  2.40513  3.72494  3.29354  2.67741  2.69355  4.24690  2.90347  2.73739  3.18146  2.89801  2.37887  2.77519  2.98518  4.58477  3.61503
          0.02392  4.14101  4.86335  0.61958  0.77255  0.48576  0.95510
    450   3.21229  5.35252  2.63747  0.69572  4.73690  3.46844  4.09025  4.24629  3.00721  3.82369  4.79526  3.12211  4.08861  3.30621  3.43739  3.17245  3.52160  3.90570  5.85707  4.59113    456 e - - -
          2.68618  4.42225  2.77519  2.73123  3.46354  2.40513  3.72494  3.29354  2.67741  2.69355  4.24690  2.90347  2.73739  3.18146  2.89801  2.37887  2.77519  2.98518  4.58477  3.61503
          0.02392  4.14101  4.86335  0.61958  0.77255  0.48576  0.95510
    451   2.51507  4.24662  3.58935  3.02311  3.39132  3.58717  3.87759  2.39646  2.95706  2.35604  2.63732  3.20870  3.97605  3.25257  3.27798  2.50159  2.28107  2.48420  4.85918  3.63671    457 t - - -
          2.68618  4.42225  2.77519  2.73123  3.46354  2.40513  3.72494  3.29354  2.67741  2.69355  4.24690  2.90347  2.73739  3.18146  2.89801  2.37887  2.77519  2.98518  4.58477  3.61503
          0.02392  4.14101  4.86335  0.61958  0.77255  0.48576  0.95510
    452   2.90675  5.39982  2.28639  1.18538  4.66995  3.33733  3.35753  4.17603  2.63286  3.67784  4.49936  2.80069  3.89087  2.71821  3.14287  2.82491  3.16825  3.77156  5.82888  4.38045    458 e - - -
          2.68618  4.42225  2.77519  2.73123  3.46354  2.40513  3.72494  3.29354  2.67741  2.69355  4.24690  2.90347  2.73739  3.18146  2.89801  2.37887  2.77519  2.98518  4.58477  3.61503
          0.02392  4.14101  4.86335  0.61958  0.77255  0.48576  0.95510
    453   2.71187  4.96062  2.73707  2.43276  4.41450  3.33985  3.75718  3.86976  2.27982  3.42863  4.24458  1.85562  3.86309  2.91102  2.95035  1.89493  2.99970  3.47465  5.60396  4.24714    459 n - - -
          2.68618  4.42225  2.77519  2.73123  3.46354  2.40513  3.72494  3.29354  2.67741  2.69355  4.24690  2.90347  2.73739  3.18146  2.89801  2.37887  2.77519  2.98518  4.58477  3.61503
          0.02392  4.14101  4.86335  0.61958  0.77255  0.48576  0.95510
    454   3.00720  5.24285  3.08480  2.63196  4.65089  3.59381  3.68053  4.05178  1.15008  3.50868  4.35450  2.87798  4.01686  2.45745  2.34630  2.98089  3.20632  3.70183  5.57398  4.32727    460 k - - -
          2.68618  4.42225  2.77519  2.73123  3.46354  2.40513  3.72494  3.29354  2.67741  2.69355  4.24690  2.90347  2.73739  3.18146  2.89801  2.37887  2.77519  2.98518  4.58477  3.61503
          0.02392  4.14101  4.86335  0.61958  0.77255  0.48576  0.95510
    455   2.71741  5.14624  1.99595  1.75760  4.43220  2.98234  3.65908  3.90311  2.47899  3.17785  4.21653  2.83911  3.82664  2.78787  2.98483  2.67882  2.96136  3.51015  5.60328  3.70059    461 e - - -
          2.68618  4.42225  2.77519  2.73123  3.46354  2.40513  3.72494  3.29354  2.67741  2.69355  4.24690  2.90347  2.73739  3.18146  2.89801  2.37887  2.77519  2.98518  4.58477  3.61503
          0.02392  4.14101  4.86335  0.61958  0.77255  0.48576  0.95510
    456   2.62242  4.87323  2.83239  2.41695  4.12365  3.42401  3.18023  3.39272  2.25134  2.86850  3.94288  2.07581  3.82144  2.76848  2.85498  2.64025  2.85369  3.06238  5.35696  4.01001    462 n - - -
          2.68618  4.42225  2.77519  2.73123  3.46354  2.40513  3.72494  3.29354  2.67741  2.69355  4.24690  2.90347  2.73739  3.18146  2.89801  2.37887  2.77519  2.98518  4.58477  3.61503
          0.02392  4.14101  4.86335  0.61958  0.77255  0.48576  0.95510
    457   2.39958  3.63526  3.76898  3.01308  3.26318  3.63187  3.91510  2.24884  3.11085  2.34664  2.96424  3.28828  4.00620  3.37372  3.37751  2.90046  2.46746  2.32031  4.75078  2.84726    463 i - - -
          2.68618  4.42225  2.77519  2.73123  3.46354  2.40513  3.72494  3.29354  2.67741  2.69355  4.24690  2.90347  2.73739  3.18146  2.89801  2.37887  2.77519  2.98518  4.58477  3.61503
          0.02392  4.14101  4.86335  0.61958  0.77255  0.48576  0.95510
    458   2.90949  5.44250  2.12545  1.23065  4.74352  2.93073  3.76616  4.24129  2.50787  3.73739  4.55367  2.77806  3.88360  2.91458  3.23351  2.81913  3.17821  3.81977  5.89673  4.42926    464 e - - -
          2.68618  4.42225  2.77519  2.73123  3.46354  2.40513  3.72494  3.29354  2.67741  2.69355  4.24690  2.90347  2.73739  3.18146  2.89801  2.37887  2.77519  2.98518  4.58477  3.61503
          0.02392  4.14101  4.86335  0.61958  0.77255  0.48576  0.95510
    459   2.82316  5.09133  3.08960  2.55431  4.48368  3.04702  3.64725  3.88789  1.39523  3.38625  4.19972  2.84380  3.92803  2.77503  2.24206  2.81532  2.90594  3.52498  5.50773  4.22347    465 k - - -
          2.68618  4.42225  2.77519  2.73123  3.46354  2.40513  3.72494  3.29354  2.67741  2.69355  4.24690  2.90347  2.73739  3.18146  2.89801  2.37887  2.77519  2.98518  4.58477  3.61503
          0.02392  4.14101  4.86335  0.61958  0.77255  0.48576  0.95510
    460   2.95772  4.39819  4.37688  3.80989  2.69567  4.08139  4.33709  2.37752  3.67846  1.09286  2.71888  4.04660  4.39276  3.87571  3.85501  3.11641  3.18915  2.37150  4.87176  3.64726    466 l - - -
          2.68618  4.42225  2.77519  2.73123  3.46354  2.40513  3.72494  3.29354  2.67741  2.69355  4.24690  2.90347  2.73739  3.18146  2.89801  2.37887  2.77519  2.98518  4.58477  3.61503
          0.02392  4.14101  4.86335  0.61958  0.77255  0.48576  0.95510
    461   2.86032  5.20356  2.81452  2.31421  4.53654  3.47488  3.39861  3.97030  2.09780  3.46421  4.27885  2.82394  3.91940  1.54249  2.61476  2.82479  3.08136  3.60097  5.58856  4.26047    467 q - - -
          2.68618  4.42225  2.77519  2.73123  3.46354  2.40513  3.72494  3.29354  2.67741  2.69355  4.24690  2.90347  2.73739  3.18146  2.89801  2.37887  2.77519  2.98518  4.58477  3.61503
          0.02392  4.14101  4.86335  0.61958  0.77255  0.48576  0.95510
    462   1.68737  4.91164  2.58008  2.28960  4.24940  3.10256  3.71204  3.68011  2.42893  3.26709  4.08167  2.91945  3.83807  2.86647  3.02743  2.42721  2.93215  3.32274  5.49293  4.13499    468 a - - -
          2.68618  4.42225  2.77519  2.73123  3.46354  2.40513  3.72494  3.29354  2.67741  2.69355  4.24690  2.90347  2.73739  3.18146  2.89801  2.37887  2.77519  2.98518  4.58477  3.61503
          0.02392  4.14101  4.86335  0.61958  0.77255  0.48576  0.95510
    463   2.99777  5.60651  1.35005  1.56804  4.88978  3.29666  3.80976  4.41148  2.58783  3.89040  4.72596  2.74733  3.90458  2.96735  3.38520  2.87800  3.27810  3.97364  6.04263  4.53208    469 d - - -
          2.68618  4.42225  2.77519  2.73123  3.46354  2.40513  3.72494  3.29354  2.67741  2.69355  4.24690  2.90347  2.73739  3.18146  2.89801  2.37887  2.77519  2.98518  4.58477  3.61503
          0.02392  4.14101  4.86335  0.61958  0.77255  0.48576  0.95510
    464   2.19780  4.29159  4.39774  3.82991  3.34376  4.07596  4.43516  1.60152  3.72113  1.89773  2.65598  4.06287  4.40494  3.94314  3.91403  3.38579  3.11905  1.84805  5.06077  3.88800    470 i - - -
          2.68618  4.42225  2.77519  2.73123  3.46354  2.40513  3.72494  3.29354  2.67741  2.69355  4.24690  2.90347  2.73739  3.18146  2.89801  2.37887  2.77519  2.98518  4.58477  3.61503
          0.02392  4.14101  4.86335  0.61958  0.77255  0.48576  0.95510
    465   2.74033  4.93520  3.08135  2.45729  4.19143  3.50754  3.18421  3.61732  2.26569  2.63131  4.00722  3.02856  3.89741  1.82331  2.46493  2.76050  2.95726  3.29468  5.36608  4.05968    471 q - - -
          2.68618  4.42225  2.77519  2.73123  3.46354  2.40513  3.72494  3.29354  2.67741  2.69355  4.24690  2.90347  2.73739  3.18146  2.89801  2.37887  2.77519  2.98518  4.58477  3.61503
          0.02392  4.14101  4.86335  0.61958  0.77255  0.48576  0.95510
    466   2.93247  5.21198  3.18853  2.34379  4.62575  3.36072  3.63596  4.01020  1.45364  3.46227  4.28308  3.08848  3.98107  2.75780  1.79411  2.90749  3.12369  3.64996  5.53775  4.28752    472 k - - -
          2.68618  4.42225  2.77519  2.73123  3.46354  2.40513  3.72494  3.29354  2.67741  2.69355  4.24690  2.90347  2.73739  3.18146  2.89801  2.37887  2.77519  2.98518  4.58477  3.61503
          0.02392  4.14101  4.86335  0.61958  0.77255  0.48576  0.95510
    467   3.05612  5.24889  3.33453  2.73950  4.66250  3.67955  3.37804  4.04110  1.10373  3.47843  4.32786  3.17727  4.05409  2.54883  2.13188  3.03579  3.22801  3.70671  5.52456  4.31755    473 k - - -
          2.68618  4.42225  2.77519  2.73123  3.46354  2.40513  3.72494  3.29354  2.67741  2.69355  4.24690  2.90347  2.73739  3.18146  2.89801  2.37887  2.77519  2.98518  4.58477  3.61503
          0.02392  4.14101  4.86335  0.61958  0.77255  0.48576  0.95510
    468   2.12756  4.91440  2.80085  2.04238  4.18659  3.40363  3.62928  3.61814  2.36050  3.19194  3.98921  2.91584  3.81361  2.57710  2.88639  2.54128  2.72451  2.93806  5.40601  4.04801    474 e - - -
          2.68618  4.42225  2.77519  2.73123  3.46354  2.40513  3.72494  3.29354  2.67741  2.69355  4.24690  2.90347  2.73739  3.18146  2.89801  2.37887  2.77519  2.98518  4.58477  3.61503
          0.02392  4.14101  4.86335  0.61958  0.77255  0.48576  0.95510
    469   3.00561  5.60092  1.66041  1.23566  4.89965  3.06140  3.82685  4.42554  2.83847  3.90978  4.75054  2.75015  3.90858  2.98832  3.43903  2.88677  3.29252  3.98531  6.06092  4.54885    475 e - - -
          2.68618  4.42225  2.77519  2.73123  3.46354  2.40513  3.72494  3.29354  2.67741  2.69355  4.24690  2.90347  2.73739  3.18146  2.89801  2.37887  2.77519  2.98518  4.58477  3.61503
          0.02392  4.14101  4.86335  0.61958  0.77255  0.48576  0.95510
    470   2.97831  5.46666  2.22387  1.06119  4.76563  3.32765  3.80942  4.24940  2.57727  3.76853  4.61539  2.80089  3.91825  2.97098  3.24178  2.88559  3.25419  3.84686  5.92560  4.47086    476 e - - -
          2.68618  4.42225  2.77519  2.73123  3.46354  2.40513  3.72494  3.29354  2.67741  2.69355  4.24690  2.90347  2.73739  3.18146  2.89801  2.37887  2.77519  2.98518  4.58477  3.61503
          0.02392  4.14101  4.86335  0.61958  0.77255  0.48576  0.95510
    471   3.23719  4.53776  4.94957  4.39645  3.32259  4.57378  4.96494  1.16091  4.27139  1.59962  2.52095  4.61852  4.79433  4.42260  4.40448  3.92719  3.47114  1.86251  5.33862  4.23291    477 i - - -
          2.68618  4.42225  2.77519  2.73123  3.46354  2.40513  3.72494  3.29354  2.67741  2.69355  4.24690  2.90347  2.73739  3.18146  2.89801  2.37887  2.77519  2.98518  4.58477  3.61503
          0.02392  4.14101  4.86335  0.61958  0.77255  0.48576  0.95510
    472   2.81618  5.35924  1.85919  1.69790  4.66384  2.90363  3.05358  4.16332  2.57142  3.64750  4.43290  2.66420  3.84789  2.67884  3.10925  2.73958  3.07089  3.73276  5.79578  4.34039    478 e - - -
          2.68618  4.42225  2.77519  2.73123  3.46354  2.40513  3.72494  3.29354  2.67741  2.69355  4.24690  2.90347  2.73739  3.18146  2.89801  2.37887  2.77519  2.98518  4.58477  3.61503
          0.02392  4.14101  4.86335  0.61958  0.77255  0.48576  0.95510
    473   2.57891  4.23760  3.58812  3.02158  3.20281  3.18139  3.87240  2.27554  2.96220  2.37405  3.35995  3.22724  3.96986  3.25140  3.28341  2.48346  2.35822  2.29498  4.84775  3.62529    479 i - - -
          2.68618  4.42225  2.77519  2.73123  3.46354  2.40513  3.72494  3.29354  2.67741  2.69355  4.24690  2.90347  2.73739  3.18146  2.89801  2.37887  2.77519  2.98518  4.58477  3.61503
          0.02392  4.14101  4.86335  0.61958  0.77255  0.48576  0.95510
    474   3.27038  4.63767  4.69125  4.15505  2.55858  4.37644  4.31959  2.48793  3.98385  0.84914  3.03968  4.31147  4.62585  4.11241  4.10172  3.71026  3.49101  2.60169  3.92755  3.17134    480 l - - -
          2.68618  4.42225  2.77519  2.73123  3.46354  2.40513  3.72494  3.29354  2.67741  2.69355  4.24690  2.90347  2.73739  3.18146  2.89801  2.37887  2.77519  2.98518  4.58477  3.61503
          0.02392  4.14101  4.86335  0.61958  0.77255  0.48576  0.95510
    475   2.67695  4.92828  3.03672  2.40805  4.20832  3.32028  3.40275  3.62626  2.23795  2.96515  3.62227  2.97971  3.85361  1.88243  2.48103  2.68952  2.89892  3.28598  5.38288  4.05928    481 q - - -
          2.68618  4.42225  2.77519  2.73123  3.46354  2.40513  3.72494  3.29354  2.67741  2.69355  4.24690  2.90347  2.73739  3.18146  2.89801  2.37887  2.77519  2.98518  4.58477  3.61503
          0.02392  4.14101  4.86335  0.61958  0.77255  0.48576  0.95510
    476   2.87583  5.22985  2.60098  2.41837  4.58064  3.45421  3.68850  4.02174  1.27718  3.51352  4.33140  2.74615  3.92207  2.69284  2.66011  2.83515  3.10624  3.64375  5.63297  4.29486    482 k - - -
          2.68618  4.42225  2.77519  2.73123  3.46354  2.40513  3.72494  3.29354  2.67741  2.69355  4.24690  2.90347  2.73739  3.18146  2.89801  2.37887  2.77519  2.98518  4.58477  3.61503
          0.02392  4.14101  4.86335  0.61958  0.77255  0.48576  0.95510
    477   2.84917  5.14680  2.58546  1.20643  4.42516  3.38460  3.77083  3.83786  2.56925  3.41784  4.29544  2.91008  3.91239  2.78582  3.00411  2.82466  3.11460  3.18906  5.65061  4.26544    483 e - - -
          2.68618  4.42225  2.77519  2.73123  3.46354  2.40513  3.72494  3.29354  2.67741  2.69355  4.24690  2.90347  2.73739  3.18146  2.89801  2.37887  2.77519  2.98518  4.58477  3.61503
          0.02392  4.14101  4.86335  0.61958  0.77255  0.48576  0.95510
    478   2.59020  4.47966  3.22508  2.66768  3.66854  3.32329  3.51945  2.54997  2.62706  2.73117  3.59193  2.98781  3.87542  2.96589  2.81199  2.08268  2.82294  2.60266  5.02268  3.77957    484 s - - -
          2.68618  4.42225  2.77519  2.73123  3.46354  2.40513  3.72494  3.29354  2.67741  2.69355  4.24690  2.90347  2.73739  3.18146  2.89801  2.37887  2.77519  2.98518  4.58477  3.61503
          0.02392  4.14101  4.86335  0.61958  0.77255  0.48576  0.95510
    479   2.62977  4.98615  2.62876  1.72489  4.27168  3.39935  3.61033  3.71413  2.31113  3.07969  3.72033  2.89286  3.80508  2.61485  2.84912  2.62063  2.86241  3.15189  5.45336  4.08038    485 e - - -
          2.68618  4.42225  2.77519  2.73123  3.46354  2.40513  3.72494  3.29354  2.67741  2.69355  4.24690  2.90347  2.73739  3.18146  2.89801  2.37887  2.77519  2.98518  4.58477  3.61503
          0.02392  4.14101  4.86335  0.61958  0.77255  0.48576  0.95510
    480   2.76404  5.04252  2.87000  2.47133  4.45998  3.42051  3.69683  3.89808  1.53347  3.42279  4.23390  2.48505  3.88936  2.83482  2.70045  2.20359  3.01727  3.51390  5.56583  4.23643    486 k - - -
          2.68618  4.42225  2.77519  2.73123  3.46354  2.40513  3.72494  3.29354  2.67741  2.69355  4.24690  2.90347  2.73739  3.18146  2.89801  2.37887  2.77519  2.98518  4.58477  3.61503
          0.02392  4.14101  4.86335  0.61958  0.77255  0.48576  0.95510
    481   2.60852  4.84171  2.87034  2.42232  4.08703  3.42378  2.62062  3.51260  2.35784  2.96906  3.91080  2.52527  3.81750  2.69695  2.87589  2.55449  2.72062  3.03804  5.33364  3.41139    487 k - - -
          2.68618  4.42225  2.77519  2.73123  3.46354  2.40513  3.72494  3.29354  2.67741  2.69355  4.24690  2.90347  2.73739  3.18146  2.89801  2.37887  2.77519  2.98518  4.58477  3.61503
          0.02392  4.14101  4.86335  0.61958  0.77255  0.48576  0.95510
    482   2.65685  5.05388  2.82408  1.91535  4.36203  3.20410  3.61203  3.81564  2.21737  3.33965  4.11513  2.74629  3.81165  2.26391  2.81926  2.63531  2.63636  3.20902  5.50751  4.12791    488 e - - -
          2.68618  4.42225  2.77519  2.73123  3.46354  2.40513  3.72494  3.29354  2.67741  2.69355  4.24690  2.90347  2.73739  3.18146  2.89801  2.37887  2.77519  2.98518  4.58477  3.61503
          0.02392  4.14101  4.86335  0.61958  0.77255  0.48576  0.95510
    483   2.57958  4.86577  3.00160  2.12272  4.11978  3.45036  3.63627  3.52992  2.22157  2.49637  3.68265  2.97311  3.84340  2.25500  2.79209  2.67318  2.87606  3.20400  5.34665  4.01890    489 e - - -
          2.68618  4.42225  2.77519  2.73123  3.46354  2.40513  3.72494  3.29354  2.67741  2.69355  4.24690  2.90347  2.73739  3.18146  2.89801  2.37887  2.77519  2.98518  4.58477  3.61503
          0.02392  4.14101  4.86335  0.61958  0.77255  0.48576  0.95510
    484   2.66843  4.96223  2.98567  2.43429  4.25243  3.44771  2.64195  3.68321  2.30235  3.09697  4.02960  2.83594  3.84053  2.20857  2.46620  2.57230  2.63753  3.32823  5.41575  4.07678    490 q - - -
          2.68618  4.42225  2.77519  2.73123  3.46354  2.40513  3.72494  3.29354  2.67741  2.69355  4.24690  2.90347  2.73739  3.18146  2.89801  2.37887  2.77519  2.98518  4.58477  3.61503
          0.02392  4.14101  4.86335  0.61958  0.77255  0.48576  0.95510
    485   2.25231  4.28460  3.94926  3.39756  3.48577  3.81482  4.18871  2.16726  3.06573  2.25873  3.41393  3.71324  4.20577  3.59592  3.56320  3.11455  2.99197  1.40781  5.06315  3.84827    491 v - - -
          2.68618  4.42225  2.77519  2.73123  3.46354  2.40513  3.72494  3.29354  2.67741  2.69355  4.24690  2.90347  2.73739  3.18146  2.89801  2.37887  2.77519  2.98518  4.58477  3.61503
          0.02392  4.14101  4.86335  0.61958  0.77255  0.48576  0.95510
    486   2.75563  5.19771  1.63491  2.08897  4.49829  2.79870  3.68744  3.96893  2.53371  3.49339  3.71566  2.63523  3.83872  2.82115  3.05027  2.70834  3.00699  3.57028  5.66854  4.24931    492 d - - -
          2.68618  4.42225  2.77519  2.73123  3.46354  2.40513  3.72494  3.29354  2.67741  2.69355  4.24690  2.90347  2.73739  3.18146  2.89801  2.37887  2.77519  2.98518  4.58477  3.61503
          0.02392  4.14101  4.86335  0.61958  0.77255  0.48576  0.95510
    487   2.46248  4.38610  3.47833  2.95683  3.64125  3.46836  3.93187  2.89005  2.87659  2.21056  3.26194  3.33439  3.94847  3.22261  3.22524  1.63771  2.87301  2.66026  5.10724  3.85451    493 s - - -
          2.68618  4.42225  2.77519  2.73123  3.46354  2.40513  3.72494  3.29354  2.67741  2.69355  4.24690  2.90347  2.73739  3.18146  2.89801  2.37887  2.77519  2.98518  4.58477  3.61503
          0.02392  4.14101  4.86335  0.61958  0.77255  0.48576  0.95510
    488   3.42543  4.72791  5.03700  4.46874  2.83004  4.70113  4.95201  2.00741  4.34267  0.79516  2.73381  4.72047  4.84323  4.39359  4.43485  4.05042  3.63958  2.35533  5.18642  4.10162    494 l - - -
          2.68618  4.42225  2.77519  2.73123  3.46354  2.40513  3.72494  3.29354  2.67741  2.69355  4.24690  2.90347  2.73739  3.18146  2.89801  2.37887  2.77519  2.98518  4.58477  3.61503
          0.02392  4.14101  4.86335  0.61958  0.77255  0.48576  0.95510
    489   2.46994  5.12956  2.44851  1.59483  4.43157  3.36146  3.66372  3.89278  2.47940  3.24534  4.21138  2.84594  3.82837  2.67536  2.97954  2.41000  2.96131  3.50135  5.60203  4.19909    495 e - - -
          2.68618  4.42225  2.77519  2.73123  3.46354  2.40513  3.72494  3.29354  2.67741  2.69355  4.24690  2.90347  2.73739  3.18146  2.89801  2.37887  2.77519  2.98518  4.58477  3.61503
          0.02392  4.14101  4.86335  0.61958  0.77255  0.48576  0.95510
    490   2.83579  5.13809  2.94076  2.24828  4.47889  3.50013  3.65476  3.89289  1.39013  3.11980  4.21864  2.70222  3.92121  2.78572  2.55279  2.81537  3.05264  3.53387  5.53315  4.22340    496 k - - -
          2.68618  4.42225  2.77519  2.73123  3.46354  2.40513  3.72494  3.29354  2.67741  2.69355  4.24690  2.90347  2.73739  3.18146  2.89801  2.37887  2.77519  2.98518  4.58477  3.61503
          0.02392  4.14101  4.86335  0.61958  0.77255  0.48576  0.95510
    491   2.72196  5.11623  2.82279  1.86842  4.43498  3.42332  2.98633  3.88635  2.31268  3.39380  4.17818  2.90481  3.84556  2.07761  2.62815  2.69334  2.80794  3.49832  5.54136  4.17568    497 e - - -
          2.68618  4.42225  2.77519  2.73123  3.46354  2.40513  3.72494  3.29354  2.67741  2.69355  4.24690  2.90347  2.73739  3.18146  2.89801  2.37887  2.77519  2.98518  4.58477  3.61503
          0.02392  4.14101  4.86335  0.61958  0.77255  0.48576  0.95510
    492   2.55359  4.24537  4.11359  3.60826  3.04126  3.74124  4.30114  2.25482  3.51484  2.38364  3.44061  3.82355  4.21007  3.78111  3.74726  2.85289  2.99990  1.19825  5.06484  3.82207    498 v - - -
          2.68618  4.42225  2.77519  2.73123  3.46354  2.40513  3.72494  3.29354  2.67741  2.69355  4.24690  2.90347  2.73739  3.18146  2.89801  2.37887  2.77519  2.98518  4.58477  3.61503
          0.02392  4.14101  4.86335  0.61958  0.77255  0.48576  0.95510
    493   2.47073  3.81512  2.88094  2.37005  4.02331  3.11426  3.64350  3.43740  2.40051  2.91787  3.86233  2.36156  3.82162  2.79801  2.91062  2.48436  2.68172  2.99226  5.29549  3.96446    499 n - - -
          2.68618  4.42225  2.77519  2.73123  3.46354  2.40513  3.72494  3.29354  2.67741  2.69355  4.24690  2.90347  2.73739  3.18146  2.89801  2.37887  2.77519  2.98518  4.58477  3.61503
          0.02392  4.14101  4.86335  0.61958  0.77255  0.48576  0.95510
    494   2.80888  5.27569  2.45926  1.90790  4.59457  3.37845  3.68047  4.06436  2.22678  3.55552  4.34788  2.84534  3.86394  1.73464  2.89752  2.75038  3.05084  3.65753  5.69763  4.29331    500 q - - -
          2.68618  4.42225  2.77519  2.73123  3.46354  2.40513  3.72494  3.29354  2.67741  2.69355  4.24690  2.90347  2.73739  3.18146  2.89801  2.37887  2.77519  2.98518  4.58477  3.61503
          0.02392  4.14101  4.86335  0.61958  0.77255  0.48576  0.95510
    495   3.41936  4.74499  4.93753  4.41918  3.15927  4.64853  4.97394  1.93164  4.22034  0.78162  2.98162  4.67941  4.85065  4.39095  4.34671  4.03796  3.65493  2.25043  5.26587  4.13722    501 l - - -
          2.68618  4.42225  2.77519  2.73123  3.46354  2.40513  3.72494  3.29354  2.67741  2.69355  4.24690  2.90347  2.73739  3.18146  2.89801  2.37887  2.77519  2.98518  4.58477  3.61503
          0.02392  4.14101  4.86335  0.61958  0.77255  0.48576  0.95510
    496   2.73709  5.13411  2.87794  2.23856  4.46980  3.44440  2.79942  3.91511  2.18718  3.40885  4.19159  2.63192  3.85584  1.94926  2.53458  2.70690  2.96013  3.52407  5.54199  4.18840    502 q - - -
          2.68618  4.42225  2.77519  2.73123  3.46354  2.40513  3.72494  3.29354  2.67741  2.69355  4.24690  2.90347  2.73739  3.18146  2.89801  2.37887  2.77519  2.98518  4.58477  3.61503
          0.02392  4.14101  4.86335  0.61958  0.77255  0.48576  0.95510
    497   2.56911  4.71741  3.00783  2.54187  4.18389  3.32992  3.74764  3.60445  2.53830  3.20890  4.02314  2.03997  3.82323  2.90831  2.80653  1.98794  2.56827  3.07921  5.43499  4.11314    503 s - - -
          2.68618  4.42225  2.77519  2.73123  3.46354  2.40513  3.72494  3.29354  2.67741  2.69355  4.24690  2.90347  2.73739  3.18146  2.89801  2.37887  2.77519  2.98518  4.58477  3.61503
          0.02392  4.14101  4.86335  0.61958  0.77255  0.48576  0.95510
    498   2.51616  4.23532  3.68302  3.11467  3.38726  3.64309  3.93610  2.26296  2.72596  2.42892  3.20851  3.46645  4.02538  3.33011  3.33867  2.76425  2.53925  1.82089  4.87476  3.65663    504 v - - -
          2.68618  4.42225  2.77519  2.73123  3.46354  2.40513  3.72494  3.29354  2.67741  2.69355  4.24690  2.90347  2.73739  3.18146  2.89801  2.37887  2.77519  2.98518  4.58477  3.61503
          0.02392  4.14101  4.86335  0.61958  0.77255  0.48576  0.95510
    499   3.31144  4.60708  5.00721  4.46129  3.28024  4.64391  5.03248  1.59218  4.33035  1.04320  3.06548  4.69450  4.84486  4.46391  4.45551  4.00818  3.54552  1.83282  5.35364  4.26186    505 l - - -
          2.68618  4.42225  2.77519  2.73123  3.46354  2.40513  3.72494  3.29354  2.67741  2.69355  4.24690  2.90347  2.73739  3.18146  2.89801  2.37887  2.77519  2.98518  4.58477  3.61503
          0.02392  4.14101  4.86335  0.61958  0.77255  0.48576  0.95510
    500   2.89297  5.40790  2.24704  1.23282  4.70538  3.10585  3.74922  4.19558  2.46883  3.69239  4.50532  2.79104  3.88156  2.74166  3.15694  2.80918  3.15504  3.78126  5.85067  4.39873    506 e - - -
          2.68618  4.42225  2.77519  2.73123  3.46354  2.40513  3.72494  3.29354  2.67741  2.69355  4.24690  2.90347  2.73739  3.18146  2.89801  2.37887  2.77519  2.98518  4.58477  3.61503
          0.02392  4.14101  4.86335  0.61958  0.77255  0.48576  0.95510
    501   3.21229  5.35252  2.63747  0.69572  4.73690  3.46844  4.09025  4.24629  3.00721  3.82369  4.79526  3.12211  4.08861  3.30621  3.43739  3.17245  3.52160  3.90570  5.85707  4.59113    507 e - - -
          2.68618  4.42225  2.77519  2.73123  3.46354  2.40513  3.72494  3.29354  2.67741  2.69355  4.24690  2.90347  2.73739  3.18146  2.89801  2.37887  2.77519  2.98518  4.58477  3.61503
          0.02392  4.14101  4.86335  0.61958  0.77255  0.48576  0.95510
    502   3.23996  5.19487  3.43252  3.01439  4.64363  3.69015  3.93918  4.09232  0.72118  3.60276  4.55787  3.42374  4.17821  3.12126  2.52271  3.26919  3.47715  3.78797  5.59348  4.44939    508 k - - -
          2.68618  4.42225  2.77519  2.73123  3.46354  2.40513  3.72494  3.29354  2.67741  2.69355  4.24690  2.90347  2.73739  3.18146  2.89801  2.37887  2.77519  2.98518  4.58477  3.61503
          0.02392  4.14101  4.86335  0.61958  0.77255  0.48576  0.95510
    503   2.71279  5.41813  1.97009  1.38875  4.72210  2.80160  3.75050  4.22258  2.67028  3.71597  4.52220  2.77483  3.87034  2.75771  3.22645  2.79193  3.14522  3.79600  5.87547  4.40621    509 e - - -
          2.68618  4.42225  2.77519  2.73123  3.46354  2.40513  3.72494  3.29354  2.67741  2.69355  4.24690  2.90347  2.73739  3.18146  2.89801  2.37887  2.77519  2.98518  4.58477  3.61503
          0.02392  4.14101  4.86335  0.61958  0.77255  0.48576  0.95510
    504   2.69446  5.02374  2.94719  2.24605  4.32799  3.44868  3.43340  3.76094  2.18103  2.78681  4.08474  2.72520  3.84676  1.97324  2.61154  2.68512  2.91797  3.39524  5.45970  4.11692    510 q - - -
          2.68618  4.42225  2.77519  2.73123  3.46354  2.40513  3.72494  3.29354  2.67741  2.69355  4.24690  2.90347  2.73739  3.18146  2.89801  2.37887  2.77519  2.98518  4.58477  3.61503
          0.02392  4.14101  4.86335  0.61958  0.77255  0.48576  0.95510
    505   3.06667  3.76066  4.67834  4.10784  2.89429  4.27305  4.59682  2.09105  3.98033  1.00688  3.03755  4.30792  4.55212  4.12736  4.11281  3.59938  3.29980  2.10489  5.04305  3.88863    511 l - - -
          2.68618  4.42225  2.77519  2.73123  3.46354  2.40513  3.72494  3.29354  2.67741  2.69355  4.24690  2.90347  2.73739  3.18146  2.89801  2.37887  2.77519  2.98518  4.58477  3.61503
          0.02392  4.14101  4.86335  0.61958  0.77255  0.48576  0.95510
    506   2.62884  4.22567  4.13000  3.56404  3.30758  3.87262  3.68001  1.48193  3.43040  2.08426  3.26984  3.81917  4.23368  3.69885  3.64710  3.17198  2.99109  1.87822  4.91434  3.70579    512 i - - -
          2.68618  4.42225  2.77519  2.73123  3.46354  2.40513  3.72494  3.29354  2.67741  2.69355  4.24690  2.90347  2.73739  3.18146  2.89801  2.37887  2.77519  2.98518  4.58477  3.61503
          0.02392  4.14101  4.86335  0.61958  0.77255  0.48576  0.95510
    507   2.50737  4.34851  3.42758  2.86016  3.48220  3.56148  3.09591  2.71305  2.79046  1.92752  3.26113  3.14507  3.94147  2.80990  3.14663  2.80554  2.82939  2.49909  4.92046  3.67910    513 l - - -
          2.68618  4.42225  2.77519  2.73123  3.46354  2.40513  3.72494  3.29354  2.67741  2.69355  4.24690  2.90347  2.73739  3.18146  2.89801  2.37887  2.77519  2.98518  4.58477  3.61503
          0.02392  4.14101  4.86335  0.61958  0.77255  0.48576  0.95510
    508   2.73133  5.06029  2.88712  2.04761  4.36935  3.44579  3.63653  3.80374  2.30161  3.09877  4.13213  2.94146  3.86296  1.83113  2.56046  2.60184  2.95798  3.43808  5.49550  4.15181    514 q - - -
          2.68618  4.42225  2.77519  2.73123  3.46354  2.40513  3.72494  3.29354  2.67741  2.69355  4.24690  2.90347  2.73739  3.18146  2.89801  2.37887  2.77519  2.98518  4.58477  3.61503
          0.02392  4.14101  4.86335  0.61958  0.77255  0.48576  0.95510
    509   2.62830  2.82426  3.81957  3.25133  3.10808  3.66516  3.32342  2.65603  3.14108  2.06928  3.30435  3.53790  4.04311  3.41392  3.39392  2.77982  2.86297  2.45370  4.62965  2.33283    515 l - - -
          2.68618  4.42225  2.77519  2.73123  3.46354  2.40513  3.72494  3.29354  2.67741  2.69355  4.24690  2.90347  2.73739  3.18146  2.89801  2.37887  2.77519  2.98518  4.58477  3.61503
          0.02392  4.14101  4.86335  0.61958  0.77255  0.48576  0.95510
    510   2.92743  5.21731  3.10917  2.58558  4.61878  3.57684  3.64399  4.01565  1.32331  3.47167  4.29285  2.56460  3.97382  2.45595  2.26344  2.89964  3.12435  3.65300  5.55109  4.28803    516 k - - -
          2.68618  4.42225  2.77519  2.73123  3.46354  2.40513  3.72494  3.29354  2.67741  2.69355  4.24690  2.90347  2.73739  3.18146  2.89801  2.37887  2.77519  2.98518  4.58477  3.61503
          0.02392  4.14101  4.86335  0.61958  0.77255  0.48576  0.95510
    511   2.91361  5.45327  1.64881  1.45220  4.76038  3.30648  3.77731  4.25147  2.72310  3.75862  4.57880  2.77134  3.88347  2.92753  3.28833  2.82129  2.75168  3.82794  5.92361  4.44516    517 e - - -
          2.68618  4.42225  2.77519  2.73123  3.46354  2.40513  3.72494  3.29354  2.67741  2.69355  4.24690  2.90347  2.73739  3.18146  2.89801  2.37887  2.77519  2.98518  4.58477  3.61503
          0.02392  4.14101  4.86335  0.61958  0.77255  0.48576  0.95510
    512   2.74356  5.13107  2.80438  2.41131  4.47670  3.27663  3.61768  3.91691  2.00940  3.40841  4.19271  2.39119  3.86206  2.61533  1.90042  2.71515  2.96531  3.52701  5.53836  4.19267    518 r - - -
          2.68618  4.42225  2.77519  2.73123  3.46354  2.40513  3.72494  3.29354  2.67741  2.69355  4.24690  2.90347  2.73739  3.18146  2.89801  2.37887  2.77519  2.98518  4.58477  3.61503
          0.02392  4.14101  4.86335  0.61958  0.77255  0.48576  0.95510
    513   2.81470  5.08672  2.64130  1.27174  4.36114  3.39411  3.75732  3.75061  2.55002  3.34824  4.22350  2.92463  3.90429  2.77411  2.98393  2.80242  3.07572  3.01113  5.59840  4.22444    519 e - - -
          2.68618  4.42225  2.77519  2.73123  3.46354  2.40513  3.72494  3.29354  2.67741  2.69355  4.24690  2.90347  2.73739  3.18146  2.89801  2.37887  2.77519  2.98518  4.58477  3.61503
          0.02392  4.14101  4.86335  0.61958  0.77255  0.48576  0.95510
    514   3.03513  5.17442  3.12624  2.72568  4.60625  3.58212  3.75545  4.04169  0.99201  3.53748  4.41349  2.89529  4.05060  2.90940  2.39865  3.03376  3.26432  3.69601  5.57711  4.33609    520 k - - -
          2.68618  4.42225  2.77519  2.73123  3.46354  2.40513  3.72494  3.29354  2.67741  2.69355  4.24690  2.90347  2.73739  3.18146  2.89801  2.37887  2.77519  2.98518  4.58477  3.61503
          0.02392  4.14101  4.86335  0.61958  0.77255  0.48576  0.95510
    515   2.77371  5.11431  2.99440  2.37199  4.45908  3.49042  3.62117  3.88343  1.63005  3.38039  3.86198  2.76422  3.88782  2.09403  2.55201  2.75302  2.98856  3.51014  5.50955  4.18916    521 k - - -
          2.68618  4.42225  2.77519  2.73123  3.46354  2.40513  3.72494  3.29354  2.67741  2.69355  4.24690  2.90347  2.73739  3.18146  2.89801  2.37887  2.77519  2.98518  4.58477  3.61503
          0.02392  4.14101  4.86335  0.61958  0.77255  0.48576  0.95510
    516   3.46050  4.80379  4.85582  4.37461  2.73728  4.58540  4.75128  2.33101  4.20797  0.71172  2.98438  4.60127  4.81336  4.33945  4.32502  3.99311  3.69789  2.47990  5.00240  3.69487    522 l - - -
          2.68618  4.42225  2.77519  2.73123  3.46354  2.40513  3.72494  3.29354  2.67741  2.69355  4.24690  2.90347  2.73739  3.18146  2.89801  2.37887  2.77519  2.98518  4.58477  3.61503
          0.02392  4.14101  4.86335  0.61958  0.77255  0.48576  0.95510
    517   2.99166  5.60232  1.81296  1.23477  4.88829  3.29245  3.80984  4.41715  2.80634  3.89424  4.72764  2.38412  3.90150  2.96739  3.40149  2.87249  3.27367  3.97531  6.04529  4.53041    523 e - - -
          2.68618  4.42225  2.77519  2.73123  3.46354  2.40513  3.72494  3.29354  2.67741  2.69355  4.24690  2.90347  2.73739  3.18146  2.89801  2.37887  2.77519  2.98518  4.58477  3.61503
          0.02392  4.14101  4.86335  0.61958  0.77255  0.48576  0.95510
    518   2.44753  5.04970  2.00764  2.26947  4.35112  3.37528  3.64304  3.79771  2.43799  3.34351  4.13005  2.86958  3.81706  2.25846  2.92735  2.65090  2.76214  3.10896  5.53114  4.14368    524 d - - -
          2.68618  4.42225  2.77519  2.73123  3.46354  2.40513  3.72494  3.29354  2.67741  2.69355  4.24690  2.90347  2.73739  3.18146  2.89801  2.37887  2.77519  2.98518  4.58477  3.61503
          0.02392  4.14101  4.86335  0.61958  0.77255  0.48576  0.95510
    519   2.74344  5.11325  2.72353  2.25877  4.42884  3.43353  3.63711  3.86935  2.03874  3.13559  4.17843  2.91801  3.85977  1.76457  2.72096  2.71750  2.97102  3.49163  5.53828  4.18241    525 q - - -
          2.68618  4.42225  2.77519  2.73123  3.46354  2.40513  3.72494  3.29354  2.67741  2.69355  4.24690  2.90347  2.73739  3.18146  2.89801  2.37887  2.77519  2.98518  4.58477  3.61503
          0.02392  4.14101  4.86335  0.61958  0.77255  0.48576  0.95510
    520   2.66229  4.57155  3.28730  2.71780  3.77061  3.53841  3.73609  2.13143  2.17111  2.80234  3.67529  3.03062  3.92617  2.96087  2.58424  2.78989  2.51507  2.86101  5.11539  3.85898    526 i - - -
          2.68618  4.42225  2.77519  2.73123  3.46354  2.40513  3.72494  3.29354  2.67741  2.69355  4.24690  2.90347  2.73739  3.18146  2.89801  2.37887  2.77519  2.98518  4.58477  3.61503
          0.02392  4.14101  4.86335  0.61958  0.77255  0.48576  0.95510
    521   2.30440  4.63823  3.09838  2.37614  3.86199  3.45490  3.69877  2.81363  2.38434  2.90009  3.74630  3.05276  3.85838  2.89145  2.96924  2.46571  2.24098  2.95623  5.19335  3.89680    527 t - - -
          2.68618  4.42225  2.77519  2.73123  3.46354  2.40513  3.72494  3.29354  2.67741  2.69355  4.24690  2.90347  2.73739  3.18146  2.89801  2.37887  2.77519  2.98518  4.58477  3.61503
          0.02392  4.14101  4.86335  0.61958  0.77255  0.48576  0.95510
    522   2.94275  5.32431  2.58459  1.26831  4.66511  3.41957  3.74947  4.10659  1.96747  3.61344  4.45279  2.91027  3.93841  2.89602  2.83036  2.88374  3.18885  3.72803  5.74093  4.37792    528 e - - -
          2.68618  4.42225  2.77519  2.73123  3.46354  2.40513  3.72494  3.29354  2.67741  2.69355  4.24690  2.90347  2.73739  3.18146  2.89801  2.37887  2.77519  2.98518  4.58477  3.61503
          0.02392  4.14101  4.86335  0.61958  0.77255  0.48576  0.95510
    523   2.68557  4.89016  2.21120  2.40407  4.14801  3.39123  3.71154  2.47966  2.56413  3.17987  4.01334  2.14571  3.85521  2.87628  3.03947  2.61568  2.93757  3.21482  5.42838  4.07273    529 n - - -
          2.68618  4.42225  2.77519  2.73123  3.46354  2.40513  3.72494  3.29354  2.67741  2.69355  4.24690  2.90347  2.73739  3.18146  2.89801  2.37887  2.77519  2.98518  4.58477  3.61503
          0.02392  4.14101  4.86335  0.61958  0.77255  0.48576  0.95510
    524   2.65283  5.04771  3.12273  2.53755  4.38227  3.52654  3.62589  3.78692  1.73395  3.30401  3.72908  3.03091  3.90860  1.91149  2.39768  2.77921  2.99150  3.43801  5.45096  4.15744    530 k - - -
          2.68618  4.42225  2.77519  2.73123  3.46354  2.40513  3.72494  3.29354  2.67741  2.69355  4.24690  2.90347  2.73739  3.18146  2.89801  2.37887  2.77519  2.98518  4.58477  3.61503
          0.02392  4.14101  4.86335  0.61958  0.77255  0.48576  0.95510
    525   1.56090  4.76057  2.80482  1.96222  4.28607  3.28985  3.83454  3.67777  2.69420  3.31587  4.15109  3.00216  3.84921  3.01314  3.13784  2.39005  2.94857  3.29998  5.55837  4.22636    531 a - - -
          2.68618  4.42225  2.77519  2.73123  3.46354  2.40513  3.72494  3.29354  2.67741  2.69355  4.24690  2.90347  2.73739  3.18146  2.89801  2.37887  2.77519  2.98518  4.58477  3.61503
          0.02392  4.14101  4.86335  0.61958  0.77255  0.48576  0.95510
    526   2.62758  4.36575  3.48634  2.93582  3.48904  3.57859  3.86692  2.70921  2.84173  1.81111  3.44908  3.33666  3.97872  2.86538  3.18099  2.22757  2.87167  2.48355  4.96195  3.72133    532 l - - -
          2.68618  4.42225  2.77519  2.73123  3.46354  2.40513  3.72494  3.29354  2.67741  2.69355  4.24690  2.90347  2.73739  3.18146  2.89801  2.37887  2.77519  2.98518  4.58477  3.61503
          0.02392  4.14101  4.86335  0.61958  0.77255  0.48576  0.95510
    527   3.33310  4.73607  4.72889  4.26808  3.17758  4.42746  4.85671  2.25688  4.04093  0.75009  3.04604  4.50968  4.74053  4.28609  4.18757  3.85090  3.60290  2.21420  5.23499  4.05037    533 l - - -
          2.68618  4.42225  2.77519  2.73123  3.46354  2.40513  3.72494  3.29354  2.67741  2.69355  4.24690  2.90347  2.73739  3.18146  2.89801  2.37887  2.77519  2.98518  4.58477  3.61503
          0.02392  4.14101  4.86335  0.61958  0.77255  0.48576  0.95510
    528   2.00984  4.45697  3.12194  2.66176  3.67371  3.48180  3.78307  2.99561  2.70877  2.49701  3.60115  3.17784  3.89742  3.03474  3.10900  2.65156  2.35693  2.44199  5.07280  3.80973    534 a - - -
          2.68618  4.42225  2.77519  2.73123  3.46354  2.40513  3.72494  3.29354  2.67741  2.69355  4.24690  2.90347  2.73739  3.18146  2.89801  2.37887  2.77519  2.98518  4.58477  3.61503
          0.02392  4.14101  4.86335  0.61958  0.77255  0.48576  0.95510
    529   1.55515  4.52641  3.10131  2.56783  4.08393  3.27003  3.88222  3.46851  2.75850  3.13300  3.97415  2.90720  3.83238  3.08985  3.16724  2.49000  2.19182  3.10604  5.40862  4.12571    535 a - - -
          2.68618  4.42225  2.77519  2.73123  3.46354  2.40513  3.72494  3.29354  2.67741  2.69355  4.24690  2.90347  2.73739  3.18146  2.89801  2.37887  2.77519  2.98518  4.58477  3.61503
          0.02392  4.14101  4.86335  0.61958  0.77255  0.48576  0.95510
    530   0.94366  4.19523  3.67073  3.38295  4.32806  3.01989  4.37864  3.59553  3.38888  3.40117  4.26197  3.45863  3.78164  3.68035  3.66219  2.28386  2.44093  3.10482  5.71104  4.51871    536 a - - -
          2.68618  4.42225  2.77519  2.73123  3.46354  2.40513  3.72494  3.29354  2.67741  2.69355  4.24690  2.90347  2.73739  3.18146  2.89801  2.37887  2.77519  2.98518  4.58477  3.61503
          0.02392  4.14101  4.86335  0.61958  0.77255  0.48576  0.95510
    531   3.21229  5.35252  2.63747  0.69572  4.73690  3.46844  4.09025  4.24629  3.00721  3.82369  4.79526  3.12211  4.08861  3.30621  3.43739  3.17245  3.52160  3.90570  5.85707  4.59113    537 e - - -
          2.68618  4.42225  2.77519  2.73123  3.46354  2.40513  3.72494  3.29354  2.67741  2.69355  4.24690  2.90347  2.73739  3.18146  2.89801  2.37887  2.77519  2.98518  4.58477  3.61503
          0.02392  4.14101  4.86335  0.61958  0.77255  0.48576  0.95510
    532   2.55386  4.52420  3.21225  2.70217  3.85993  3.38512  3.47080  3.25759  2.65312  2.92414  3.41698  3.14092  3.86180  3.01574  3.04862  1.72185  2.24401  2.95571  5.21498  3.93072    538 s - - -
          2.68618  4.42225  2.77519  2.73123  3.46354  2.40513  3.72494  3.29354  2.67741  2.69355  4.24690  2.90347  2.73739  3.18146  2.89801  2.37887  2.77519  2.98518  4.58477  3.61503
          0.02392  4.14101  4.86335  0.61958  0.77255  0.48576  0.95510
    533   3.03316  5.22863  3.31686  2.73241  4.67289  3.65867  3.66137  4.04299  1.14411  3.48650  4.33294  2.82698  4.04408  2.79134  1.99851  3.01634  3.21512  3.70085  5.53700  4.32874    539 k - - -
          2.68618  4.42225  2.77519  2.73123  3.46354  2.40513  3.72494  3.29354  2.67741  2.69355  4.24690  2.90347  2.73739  3.18146  2.89801  2.37887  2.77519  2.98518  4.58477  3.61503
          0.02392  4.14101  4.86335  0.61958  0.77255  0.48576  0.95510
    534   3.41701  4.77640  4.83303  4.34596  3.13835  4.56676  4.89888  2.13613  4.10864  0.72739  3.00002  4.60429  4.81289  4.33112  4.24447  3.97877  3.66452  2.34060  5.22192  4.04414    540 l - - -
          2.68618  4.42225  2.77519  2.73123  3.46354  2.40513  3.72494  3.29354  2.67741  2.69355  4.24690  2.90347  2.73739  3.18146  2.89801  2.37887  2.77519  2.98518  4.58477  3.61503
          0.02392  4.14101  4.86335  0.61958  0.77255  0.48576  0.95510
    535   2.17230  4.53725  3.01784  2.54917  3.75813  3.22716  3.73550  3.13064  2.62526  2.65875  3.66750  3.10666  3.86946  2.95625  3.04699  2.51154  2.46808  2.39205  5.12554  3.84563    541 a - - -
          2.68618  4.42225  2.77519  2.73123  3.46354  2.40513  3.72494  3.29354  2.67741  2.69355  4.24690  2.90347  2.73739  3.18146  2.89801  2.37887  2.77519  2.98518  4.58477  3.61503
          0.02392  4.14101  4.86335  0.61958  0.77255  0.48576  0.95510
    536   2.95406  5.48913  2.10944  1.14042  4.78262  3.31920  3.78706  4.27876  2.49474  3.77783  4.60818  2.78030  3.90110  2.94111  3.24843  2.85600  3.22562  3.86180  5.93328  4.46357    542 e - - -
          2.68618  4.42225  2.77519  2.73123  3.46354  2.40513  3.72494  3.29354  2.67741  2.69355  4.24690  2.90347  2.73739  3.18146  2.89801  2.37887  2.77519  2.98518  4.58477  3.61503
          0.02392  4.14101  4.86335  0.61958  0.77255  0.48576  0.95510
    537   1.16326  4.37418  3.01120  2.92351  4.24769  3.12503  4.09688  3.61171  3.04672  3.31717  4.15704  3.23902  3.80151  3.33462  3.42628  2.19144  2.65545  3.16720  5.58962  4.33382    543 a - - -
          2.68618  4.42225  2.77519  2.73123  3.46354  2.40513  3.72494  3.29354  2.67741  2.69355  4.24690  2.90347  2.73739  3.18146  2.89801  2.37887  2.77519  2.98518  4.58477  3.61503
          0.02392  4.14101  4.86335  0.61958  0.77255  0.48576  0.95510
    538   3.06508  5.25724  3.29506  2.54717  4.70056  3.67033  3.66639  4.05402  1.09016  3.49637  4.34931  3.17437  4.05676  2.79710  2.05619  3.04357  3.24125  3.71865  5.54939  4.34916    544 k - - -
          2.68618  4.42225  2.77519  2.73123  3.46354  2.40513  3.72494  3.29354  2.67741  2.69355  4.24690  2.90347  2.73739  3.18146  2.89801  2.37887  2.77519  2.98518  4.58477  3.61503
          0.02392  4.14101  4.86335  0.61958  0.77255  0.48576  0.95510
    539   3.02887  5.16635  3.33480  2.77768  4.62574  3.64487  3.69265  3.99742  1.05206  3.46763  4.32950  3.20178  4.05444  2.83213  2.13194  2.85962  3.22749  3.66200  5.52964  4.32586    545 k - - -
          2.68618  4.42225  2.77519  2.73123  3.46354  2.40513  3.72494  3.29354  2.67741  2.69355  4.24690  2.90347  2.73739  3.18146  2.89801  2.37887  2.77519  2.98518  4.58477  3.61503
          0.02392  4.14101  4.86335  0.61958  0.77255  0.48576  0.95510
    540   2.99893  5.17761  2.79100  2.44307  4.46372  3.48346  3.82747  3.96626  2.44846  3.48454  4.40139  3.06506  4.01198  1.12772  2.76271  2.98691  3.25964  3.64072  5.61484  4.29632    546 q - - -
          2.68618  4.42225  2.77519  2.73123  3.46354  2.40513  3.72494  3.29354  2.67741  2.69355  4.24690  2.90347  2.73739  3.18146  2.89801  2.37887  2.77519  2.98518  4.58477  3.61503
          0.02392  4.14101  4.86335  0.61958  0.77255  0.48576  0.95510
    541   3.47387  4.98755  3.97936  3.62975  2.19430  4.15012  2.33972  3.62105  3.44823  3.00661  4.16064  3.77695  4.52854  3.74300  3.66231  3.52616  3.70451  3.45778  3.84690  0.96792    547 y - - -
          2.68618  4.42225  2.77519  2.73123  3.46354  2.40513  3.72494  3.29354  2.67741  2.69355  4.24690  2.90347  2.73739  3.18146  2.89801  2.37887  2.77519  2.98518  4.58477  3.61503
          0.02392  4.14101  4.86335  0.61958  0.77255  0.48576  0.95510
    542   2.64831  5.28925  0.93177  2.30936  4.75725  3.28081  3.96426  4.19889  3.02704  3.83234  4.74457  2.87016  3.94340  3.15971  3.59804  2.91533  3.31122  3.79436  6.00759  4.55634    548 d - - -
          2.68618  4.42225  2.77519  2.73123  3.46354  2.40513  3.72494  3.29354  2.67741  2.69355  4.24690  2.90347  2.73739  3.18146  2.89801  2.37887  2.77519  2.98518  4.58477  3.61503
          0.02392  4.14101  4.86335  0.61958  0.77255  0.48576  0.95510
    543   2.61413  4.31803  3.51321  2.94360  3.42621  3.59506  3.33970  2.77908  2.85346  1.89023  2.88438  3.34047  3.97194  2.72576  3.18761  2.84667  2.70975  2.40710  4.89231  3.66173    549 l - - -
          2.68618  4.42225  2.77519  2.73123  3.46354  2.40513  3.72494  3.29354  2.67741  2.69355  4.24690  2.90347  2.73739  3.18146  2.89801  2.37887  2.77519  2.98518  4.58477  3.61503
          0.02392  4.14101  4.86335  0.61958  0.77255  0.48576  0.95510
    544   3.20019  4.68033  4.44883  3.98291  3.21043  4.20170  4.62151  2.38441  3.71102  1.67244  1.14654  4.24288  4.57496  4.04962  3.89110  3.62011  3.47716  2.44350  5.15777  3.93379    550 m - - -
          2.68618  4.42225  2.77519  2.73123  3.46354  2.40513  3.72494  3.29354  2.67741  2.69355  4.24690  2.90347  2.73739  3.18146  2.89801  2.37887  2.77519  2.98518  4.58477  3.61503
          0.02392  4.14101  4.86335  0.61958  0.77255  0.48576  0.95510
    545   2.83980  4.63128  4.34304  3.94303  3.30042  4.09110  4.65305  2.36444  3.73803  0.82647  3.19641  4.19010  4.52424  4.06526  3.92298  3.53153  3.42550  2.38248  5.23808  4.03655    551 l - - -
          2.68618  4.42225  2.77519  2.73123  3.46354  2.40513  3.72494  3.29354  2.67741  2.69355  4.24690  2.90347  2.73739  3.18146  2.89801  2.37887  2.77519  2.98518  4.58477  3.61503
          0.02392  4.14101  4.86335  0.61958  0.77255  0.48576  0.95510
    546   3.04479  5.50001  2.16487  0.94301  4.81447  3.32904  3.88221  4.31813  2.86684  3.85549  4.73110  2.82809  3.94948  3.05844  3.41366  2.94808  3.33800  3.91638  5.98548  4.53634    552 e - - -
          2.68618  4.42225  2.77519  2.73123  3.46354  2.40513  3.72494  3.29354  2.67741  2.69355  4.24690  2.90347  2.73739  3.18146  2.89801  2.37887  2.77519  2.98518  4.58477  3.61503
          0.02392  4.14101  4.86335  0.61958  0.77255  0.48576  0.95510
    547   2.40195  3.83947  3.30855  2.87297  4.20289  3.16083  3.99506  3.61535  2.87097  3.27381  4.09749  2.25028  3.79221  3.20604  3.25771  1.41329  2.64912  3.17511  5.51721  4.24697    553 s - - -
          2.68618  4.42225  2.77519  2.73123  3.46354  2.40513  3.72494  3.29354  2.67741  2.69355  4.24690  2.90347  2.73739  3.18146  2.89801  2.37887  2.77519  2.98518  4.58477  3.61503
          0.02392  4.14101  4.86335  0.61958  0.77255  0.48576  0.95510
    548   3.23996  5.19487  3.43252  3.01439  4.64363  3.69015  3.93918  4.09232  0.72118  3.60276  4.55787  3.42374  4.17821  3.12126  2.52271  3.26919  3.47715  3.78797  5.59348  4.44939    554 k - - -
          2.68618  4.42225  2.77519  2.73123  3.46354  2.40513  3.72494  3.29354  2.67741  2.69355  4.24690  2.90347  2.73739  3.18146  2.89801  2.37887  2.77519  2.98518  4.58477  3.61503
          0.02392  4.14101  4.86335  0.61958  0.77255  0.48576  0.95510
    549   2.97894  5.13226  2.91338  2.61150  4.13670  3.52371  3.35278  3.92903  2.37507  3.41680  4.32443  3.09722  4.01720  1.19371  2.67306  2.97500  3.22510  3.60682  5.38803  3.98840    555 q - - -
          2.68618  4.42225  2.77519  2.73123  3.46354  2.40513  3.72494  3.29354  2.67741  2.69355  4.24690  2.90347  2.73739  3.18146  2.89801  2.37887  2.77519  2.98518  4.58477  3.61503
          0.02392  4.14101  4.86335  0.61958  0.77255  0.48576  0.95510
    550   2.83626  4.33795  4.13942  3.57350  3.22949  3.92286  4.24001  2.31566  3.43330  1.25578  2.63562  3.85385  4.27275  3.69784  3.65683  2.77674  3.07581  2.31930  4.93798  3.75566    556 l - - -
          2.68618  4.42225  2.77519  2.73123  3.46354  2.40513  3.72494  3.29354  2.67741  2.69355  4.24690  2.90347  2.73739  3.18146  2.89801  2.37887  2.77519  2.98518  4.58477  3.61503
          0.02392  4.14101  4.86335  0.61958  0.77255  0.48576  0.95510
    551   3.21229  5.35252  2.63747  0.69572  4.73690  3.46844  4.09025  4.24629  3.00721  3.82369  4.79526  3.12211  4.08861  3.30621  3.43739  3.17245  3.52160  3.90570  5.85707  4.59113    557 e - - -
          2.68618  4.42225  2.77519  2.73123  3.46354  2.40513  3.72494  3.29354  2.67741  2.69355  4.24690  2.90347  2.73739  3.18146  2.89801  2.37887  2.77519  2.98518  4.58477  3.61503
          0.02392  4.14101  4.86335  0.61958  0.77255  0.48576  0.95510
    552   3.47072  4.85818  4.61998  4.26941  3.26068  4.32018  4.84191  2.48742  4.03490  0.60316  3.21447  4.51907  4.71464  4.33783  4.16356  3.93552  3.75564  2.59293  5.22846  4.01100    558 L - - -
          2.68618  4.42225  2.77519  2.73123  3.46354  2.40513  3.72494  3.29354  2.67741  2.69355  4.24690  2.90347  2.73739  3.18146  2.89801  2.37887  2.77519  2.98518  4.58477  3.61503
          0.02392  4.14101  4.86335  0.61958  0.77255  0.48576  0.95510
    553   2.46916  4.38853  3.46473  3.30212  4.35762  3.11466  4.39971  3.92130  3.39463  3.62350  4.53220  3.47655  3.87745  3.72382  3.66583  0.74784  2.97101  3.39582  5.70976  4.44526    559 s - - -
          2.68618  4.42225  2.77519  2.73123  3.46354  2.40513  3.72494  3.29354  2.67741  2.69355  4.24690  2.90347  2.73739  3.18146  2.89801  2.37887  2.77519  2.98518  4.58477  3.61503
          0.02392  4.14101  4.86335  0.61958  0.77255  0.48576  0.95510
    554   3.20030  5.26670  3.66401  2.95245  4.75535  3.78279  3.68809  4.08842  1.60527  3.50903  4.39426  3.32510  4.14500  2.82445  1.09753  3.19632  3.35306  3.77866  5.52426  4.38934    560 r - - -
          2.68618  4.42225  2.77519  2.73123  3.46354  2.40513  3.72494  3.29354  2.67741  2.69355  4.24690  2.90347  2.73739  3.18146  2.89801  2.37887  2.77519  2.98518  4.58477  3.61503
          0.02392  4.14101  4.86335  0.61958  0.77255  0.48576  0.95510
    555   3.33565  5.08992  3.43229  3.22737  3.50909  3.70547  0.68345  4.08097  3.06479  3.53689  4.60760  3.62244  4.27674  3.59952  3.31002  3.40643  3.65168  3.81125  4.96830  3.45409    561 H - - -
          2.68618  4.42225  2.77519  2.73123  3.46354  2.40513  3.72494  3.29354  2.67741  2.69355  4.24690  2.90347  2.73739  3.18146  2.89801  2.37887  2.77519  2.98518  4.58477  3.61503
          0.02392  4.14101  4.86335  0.61958  0.77255  0.48576  0.95510
    556   3.47072  4.85818  4.61998  4.26941  3.26068  4.32018  4.84191  2.48742  4.03490  0.60316  3.21447  4.51907  4.71464  4.33783  4.16356  3.93552  3.75564  2.59293  5.22846  4.01100    562 L - - -
          2.68618  4.42225  2.77519  2.73123  3.46354  2.40513  3.72494  3.29354  2.67741  2.69355  4.24690  2.90347  2.73739  3.18146  2.89801  2.37887  2.77519  2.98518  4.58477  3.61503
          0.02392  4.14101  4.86335  0.61958  0.77255  0.48576  0.95510
    557   3.23996  5.19487  3.43252  3.01439  4.64363  3.69015  3.93918  4.09232  0.72118  3.60276  4.55787  3.42374  4.17821  3.12126  2.52271  3.26919  3.47715  3.78797  5.59348  4.44939    563 k - - -
          2.68618  4.42225  2.77519  2.73123  3.46354  2.40513  3.72494  3.29354  2.67741  2.69355  4.24690  2.90347  2.73739  3.18146  2.89801  2.37887  2.77519  2.98518  4.58477  3.61503
          0.02392  4.14101  4.86335  0.61958  0.77255  0.48576  0.95510
    558   3.05210  5.47378  2.22294  0.91910  4.79629  3.33928  3.89596  4.29625  2.87064  3.84355  4.72615  2.85044  3.95936  3.07533  3.40322  2.96192  3.34691  3.90135  5.96629  4.53336    564 e - - -
          2.68618  4.42225  2.77519  2.73123  3.46354  2.40513  3.72494  3.29354  2.67741  2.69355  4.24690  2.90347  2.73739  3.18146  2.89801  2.37887  2.77519  2.98518  4.58477  3.61503
          0.02392  4.14101  4.86335  0.61958  0.77255  0.48576  0.95510
    559   3.33291  4.62636  4.99961  4.47593  3.29191  4.65574  5.04454  1.25955  4.31400  1.21246  3.10004  4.70823  4.86706  4.48506  4.44344  4.03816  3.57175  1.97392  5.36513  4.23214    565 l - - -
          2.68618  4.42225  2.77519  2.73123  3.46354  2.40513  3.72494  3.29354  2.67741  2.69355  4.24690  2.90347  2.73739  3.18146  2.89801  2.37887  2.77519  2.98518  4.58477  3.61503
          0.02392  4.14101  4.86335  0.61958  0.77255  0.48576  0.95510
    560   2.28531  3.43474  3.85057  3.51437  4.25587  3.02513  4.41192  3.64103  3.43508  3.40825  4.27864  3.52451  3.79113  3.74076  3.68529  0.88280  2.78891  3.13832  5.65246  4.43294    566 s - - -
          2.68618  4.42225  2.77519  2.73123  3.46354  2.40513  3.72494  3.29354  2.67741  2.69355  4.24690  2.90347  2.73739  3.18146  2.89801  2.37887  2.77519  2.98518  4.58477  3.61503
          0.02392  4.14101  4.86335  0.61958  0.77255  0.48576  0.95510
    561   2.97068  5.13252  2.91414  2.60252  4.13081  3.52443  3.26891  3.92231  2.36377  3.41214  4.31323  3.08972  4.01173  1.22081  2.66425  2.96526  3.21346  3.59876  5.38090  3.97927    567 q - - -
          2.68618  4.42225  2.77519  2.73123  3.46354  2.40513  3.72494  3.29354  2.67741  2.69355  4.24690  2.90347  2.73739  3.18146  2.89801  2.37887  2.77519  2.98518  4.58477  3.61503
          0.02392  4.14101  4.86335  0.61958  0.77255  0.48576  0.95510
    562   3.19980  5.25646  3.66039  2.95848  4.74007  3.77979  3.69480  4.07790  1.66253  3.50406  4.39238  3.32983  4.14662  2.83322  1.06335  3.19908  3.35561  3.76996  5.52179  4.38594    568 r - - -
          2.68618  4.42225  2.77519  2.73123  3.46354  2.40513  3.72494  3.29354  2.67741  2.69355  4.24690  2.90347  2.73739  3.18146  2.89801  2.37887  2.77519  2.98518  4.58477  3.61503
          0.02392  4.14101  4.86335  0.61958  0.77255  0.48576  0.95510
    563   2.97219  4.96252  2.89598  2.81312  4.37125  3.38547  4.17481  4.14945  3.10673  3.76751  4.72776  0.75786  4.05421  3.45526  3.46442  3.03358  3.36730  3.74365  5.64621  4.30591    569 n - - -
          2.68618  4.42225  2.77519  2.73123  3.46354  2.40513  3.72494  3.29354  2.67741  2.69355  4.24690  2.90347  2.73739  3.18146  2.89801  2.37887  2.77519  2.98518  4.58477  3.61503
          0.02392  4.14101  4.86335  0.61958  0.77255  0.48576  0.95510
    564   3.30264  5.44554  0.59809  2.54484  4.86437  3.43639  4.19985  4.51896  3.33959  4.08214  5.07445  3.11167  4.10869  3.44518  3.88609  3.24025  3.64973  4.13204  5.97784  4.70358    570 D - - -
          2.68618  4.42225  2.77519  2.73123  3.46354  2.40513  3.72494  3.29354  2.67741  2.69355  4.24690  2.90347  2.73739  3.18146  2.89801  2.37887  2.77519  2.98518  4.58477  3.61503
          0.02392  4.14101  4.86335  0.61958  0.77255  0.48576  0.95510
    565   2.79978  4.98164  2.95995  2.38629  4.21980  3.49347  3.70401  3.62831  2.34356  3.18458  3.62266  3.03348  3.92929  1.47843  2.69212  2.81714  3.03175  3.32716  5.43129  4.11483    571 q - - -
          2.68618  4.42225  2.77519  2.73123  3.46354  2.40513  3.72494  3.29354  2.67741  2.69355  4.24690  2.90347  2.73739  3.18146  2.89801  2.37887  2.77519  2.98518  4.58477  3.61503
          0.02392  4.14101  4.86335  0.61958  0.77255  0.48576  0.95510
    566   0.95912  4.47154  3.20754  2.76481  4.23995  3.22255  4.17598  3.44498  3.08807  3.26619  4.19829  3.31653  3.90256  3.43823  3.41725  2.70465  2.97121  3.08566  5.61096  4.36460    572 a - - -
          2.68618  4.42225  2.77519  2.73123  3.46354  2.40513  3.72494  3.29354  2.67741  2.69355  4.24690  2.90347  2.73739  3.18146  2.89801  2.37887  2.77519  2.98518  4.58477  3.61503
          0.02392  4.14101  4.86335  0.61958  0.77255  0.48576  0.95510
    567   3.19423  4.53461  4.83385  4.39013  3.55487  4.45631  5.08363  0.89130  4.23099  2.03978  3.39352  4.59116  4.81057  4.52133  4.41114  3.88337  3.47876  1.69549  5.56029  4.33234    573 i - - -
          2.68618  4.42225  2.77519  2.73123  3.46354  2.40513  3.72494  3.29354  2.67741  2.69355  4.24690  2.90347  2.73739  3.18146  2.89801  2.37887  2.77519  2.98518  4.58477  3.61503
          0.02392  4.14101  4.86335  0.61958  0.77255  0.48576  0.95510
    568   2.65194  4.75873  2.73604  2.59518  4.43012  3.20996  3.98824  4.00812  2.88504  3.62039  4.47410  1.18669  3.87431  3.20114  3.29371  2.28449  3.04867  3.53810  5.72142  4.34018    574 n - - -
          2.68618  4.42225  2.77519  2.73123  3.46354  2.40513  3.72494  3.29354  2.67741  2.69355  4.24690  2.90347  2.73739  3.18146  2.89801  2.37887  2.77519  2.98518  4.58477  3.61503
          0.02392  4.14101  4.86335  0.61958  0.77255  0.48576  0.95510
    569   3.08477  5.69430  1.09738  1.66969  4.97673  3.28827  3.87521  4.51508  2.94237  4.00587  4.87851  2.74915  3.93524  3.04935  3.56802  2.94902  3.38351  4.07741  6.14923  4.62043    575 d - - -
          2.68618  4.42225  2.77519  2.73123  3.46354  2.40513  3.72494  3.29354  2.67741  2.69355  4.24690  2.90347  2.73739  3.18146  2.89801  2.37887  2.77519  2.98518  4.58477  3.61503
          0.02392  4.14101  4.86335  0.61958  0.77255  0.48576  0.95510
    570   3.24612  4.60161  4.70097  4.33386  3.56986  4.34448  5.02016  0.79580  4.16750  2.10977  3.47254  4.54302  4.75765  4.49339  4.33464  3.87334  3.54364  1.89184  5.51034  4.26647    576 i - - -
          2.68618  4.42225  2.77519  2.73123  3.46354  2.40513  3.72494  3.29354  2.67741  2.69355  4.24690  2.90347  2.73739  3.18146  2.89801  2.37887  2.77519  2.98518  4.58477  3.61503
          0.02392  4.14101  4.86335  0.61958  0.77255  0.48576  0.95510
    571   3.18839  5.19151  3.64177  3.00023  4.64684  3.75241  3.74787  4.02804  1.89362  3.48465  4.39408  3.36448  4.15399  2.90030  0.94591  3.20873  3.37009  3.72657  5.51086  4.36453    577 r - - -
          2.68618  4.42225  2.77519  2.73123  3.46354  2.40513  3.72494  3.29354  2.67741  2.69355  4.24690  2.90347  2.73739  3.18146  2.89801  2.37887  2.77519  2.98518  4.58477  3.61503
          0.02392  4.14101  4.86335  0.61958  0.77255  0.48576  0.95510
    572   3.09426  5.25326  3.47173  2.81307  4.72178  3.71584  3.65711  4.06831  1.54997  3.49506  4.35017  2.93509  4.08075  2.78608  1.30957  3.07904  3.25944  3.73639  5.52855  4.35221    578 r - - -
          2.68618  4.42225  2.77519  2.73123  3.46354  2.40513  3.72494  3.29354  2.67741  2.69355  4.24690  2.90347  2.73739  3.18146  2.89801  2.37887  2.77519  2.98518  4.58477  3.61503
          0.02392  4.14101  4.86335  0.61958  0.77255  0.48576  0.95510
    573   3.14578  5.23680  3.48373  2.88089  4.69849  3.72120  3.71143  4.06458  0.95369  3.50766  4.39301  3.28103  4.11537  2.85246  2.03015  3.14309  3.32294  3.74646  5.53697  4.37111    579 k - - -
          2.68618  4.42225  2.77519  2.73123  3.46354  2.40513  3.72494  3.29354  2.67741  2.69355  4.24690  2.90347  2.73739  3.18146  2.89801  2.37887  2.77519  2.98518  4.58477  3.61503
          0.02392  4.14101  4.86335  0.61958  0.77255  0.48576  0.95510
    574   3.71687  5.00359  4.55345  4.25872  1.92177  4.40615  3.56782  3.46249  4.10473  2.80092  4.08142  4.10239  4.75112  4.15392  4.18444  3.80668  3.95560  3.38159  3.72534  0.74133    580 y - - -
          2.68618  4.42225  2.77519  2.73123  3.46354  2.40513  3.72494  3.29354  2.67741  2.69355  4.24690  2.90347  2.73739  3.18146  2.89801  2.37887  2.77519  2.98518  4.58477  3.61503
          0.02392  4.14101  4.86335  0.61958  0.77255  0.48576  0.95510
    575   3.04889  5.65650  1.47467  1.27964  4.94186  3.29211  3.85077  4.47504  2.88682  3.96126  4.81792  2.75062  3.92335  3.01799  3.49809  2.92030  3.34040  4.03622  6.10522  4.58505    581 e - - -
          2.68618  4.42225  2.77519  2.73123  3.46354  2.40513  3.72494  3.29354  2.67741  2.69355  4.24690  2.90347  2.73739  3.18146  2.89801  2.37887  2.77519  2.98518  4.58477  3.61503
          0.02392  4.14101  4.86335  0.61958  0.77255  0.48576  0.95510
    576   2.55016  4.24708  3.79970  2.71713  3.18415  3.73067  4.01668  2.46068  3.15493  1.99664  2.92808  3.56936  4.09639  3.43226  3.44369  3.00020  2.90639  1.75920  4.88772  3.67957    582 v - - -
          2.68618  4.42225  2.77519  2.73123  3.46354  2.40513  3.72494  3.29354  2.67741  2.69355  4.24690  2.90347  2.73739  3.18146  2.89801  2.37887  2.77519  2.98518  4.58477  3.61503
          0.02392  4.14101  4.86335  0.61958  0.77255  0.48576  0.95510
    577   3.21229  5.35252  2.63747  0.69572  4.73690  3.46844  4.09025  4.24629  3.00721  3.82369  4.79526  3.12211  4.08861  3.30621  3.43739  3.17245  3.52160  3.90570  5.85707  4.59113    583 e - - -
          2.68618  4.42225  2.77519  2.73123  3.46354  2.40513  3.72494  3.29354  2.67741  2.69355  4.24690  2.90347  2.73739  3.18146  2.89801  2.37887  2.77519  2.98518  4.58477  3.61503
          0.02392  4.14101  4.86335  0.61958  0.77255  0.48576  0.95510
    578   3.23996  5.19487  3.43252  3.01439  4.64363  3.69015  3.93918  4.09232  0.72118  3.60276  4.55787  3.42374  4.17821  3.12126  2.52271  3.26919  3.47715  3.78797  5.59348  4.44939    584 k - - -
          2.68618  4.42225  2.77519  2.73123  3.46354  2.40513  3.72494  3.29354  2.67741  2.69355  4.24690  2.90347  2.73739  3.18146  2.89801  2.37887  2.77519  2.98518  4.58477  3.61503
          0.02392  4.14101  4.86335  0.61958  0.77255  0.48576  0.95510
    579   2.71624  4.59233  3.34087  2.78446  3.61229  3.59635  3.54462  3.05383  2.57845  1.91567  3.33035  3.23174  3.97787  2.06127  2.91702  2.85437  2.94234  2.85455  5.05268  3.76003    585 l - - -
          2.68618  4.42225  2.77519  2.73123  3.46354  2.40513  3.72494  3.29354  2.67741  2.69355  4.24690  2.90347  2.73739  3.18146  2.89801  2.37887  2.77519  2.98518  4.58477  3.61503
          0.02392  4.14101  4.86335  0.61958  0.77255  0.48576  0.95510
    580   3.21229  5.35252  2.63747  0.69572  4.73690  3.46844  4.09025  4.24629  3.00721  3.82369  4.79526  3.12211  4.08861  3.30621  3.43739  3.17245  3.52160  3.90570  5.85707  4.59113    586 e - - -
          2.68618  4.42225  2.77519  2.73123  3.46354  2.40513  3.72494  3.29354  2.67741  2.69355  4.24690  2.90347  2.73739  3.18146  2.89801  2.37887  2.77519  2.98518  4.58477  3.61503
          0.02392  4.14101  4.86335  0.61958  0.77255  0.48576  0.95510
    581   2.53738  4.29112  4.01221  3.57868  3.60778  3.67374  4.36766  1.20577  3.47150  2.46819  3.54884  3.79776  4.19882  3.79020  3.71122  2.61296  3.02678  2.10286  5.22810  4.00099    587 i - - -
          2.68618  4.42225  2.77519  2.73123  3.46354  2.40513  3.72494  3.29354  2.67741  2.69355  4.24690  2.90347  2.73739  3.18146  2.89801  2.37887  2.77519  2.98518  4.58477  3.61503
          0.02392  4.14101  4.86335  0.61958  0.77255  0.48576  0.95510
    582   3.17345  4.45586  4.96334  4.43037  3.53637  4.57546  5.05521  1.35322  4.32679  1.94679  3.00709  4.63597  4.82876  4.53245  4.48874  3.94000  3.41902  1.17444  5.49799  4.33593    588 v - - -
          2.68618  4.42225  2.77519  2.73123  3.46354  2.40513  3.72494  3.29354  2.67741  2.69355  4.24690  2.90347  2.73739  3.18146  2.89801  2.37887  2.77519  2.98518  4.58477  3.61503
          0.02392  4.14101  4.86335  0.61958  0.77255  0.48576  0.95510
    583   2.81603  5.06563  2.65302  2.43076  4.49887  3.35769  3.79104  3.97151  2.24502  3.52387  4.36232  1.38379  3.90822  2.95532  2.92168  2.60652  3.10566  3.58126  5.67017  4.30919    589 n - - -
          2.68618  4.42225  2.77519  2.73123  3.46354  2.40513  3.72494  3.29354  2.67741  2.69355  4.24690  2.90347  2.73739  3.18146  2.89801  2.37887  2.77519  2.98518  4.58477  3.61503
          0.02392  4.14101  4.86335  0.61958  0.77255  0.48576  0.95510
    584   2.26512  4.24620  3.58645  3.01728  3.19337  3.59823  3.86425  2.71333  2.79699  1.97305  2.68208  3.38746  3.97670  3.07462  3.26097  2.68793  2.82515  2.50287  4.83761  3.61596    590 l - - -
          2.68618  4.42225  2.77519  2.73123  3.46354  2.40513  3.72494  3.29354  2.67741  2.69355  4.24690  2.90347  2.73739  3.18146  2.89801  2.37887  2.77519  2.98518  4.58477  3.61503
          0.02392  4.14101  4.86335  0.61958  0.77255  0.48576  0.95510
    585   3.21229  5.35252  2.63747  0.69572  4.73690  3.46844  4.09025  4.24629  3.00721  3.82369  4.79526  3.12211  4.08861  3.30621  3.43739  3.17245  3.52160  3.90570  5.85707  4.59113    591 e - - -
          2.68618  4.42225  2.77519  2.73123  3.46354  2.40513  3.72494  3.29354  2.67741  2.69355  4.24690  2.90347  2.73739  3.18146  2.89801  2.37887  2.77519  2.98518  4.58477  3.61503
          0.02392  4.14101  4.86335  0.61958  0.77255  0.48576  0.95510
    586   3.11398  5.22692  3.24996  2.79324  4.63105  3.65427  3.74166  4.04508  0.94674  3.50562  4.40636  3.22291  4.09227  2.73779  2.30211  3.10821  3.31612  3.72650  5.55863  4.34870    592 k - - -
          2.68618  4.42225  2.77519  2.73123  3.46354  2.40513  3.72494  3.29354  2.67741  2.69355  4.24690  2.90347  2.73739  3.18146  2.89801  2.37887  2.77519  2.98518  4.58477  3.61503
          0.02392  4.14101  4.86335  0.61958  0.77255  0.48576  0.95510
    587   2.97693  5.55600  1.93088  1.16229  4.83812  3.30365  3.80010  4.35590  2.76735  3.84133  4.67469  2.75840  3.90148  2.71875  3.33842  2.86619  3.25413  3.92647  5.99543  4.49926    593 e - - -
          2.68618  4.42225  2.77519  2.73123  3.46354  2.40513  3.72494  3.29354  2.67741  2.69355  4.24690  2.90347  2.73739  3.18146  2.89801  2.37887  2.77519  2.98518  4.58477  3.61503
          0.02392  4.14101  4.86335  0.61958  0.77255  0.48576  0.95510
    588   3.23996  5.19487  3.43252  3.01439  4.64363  3.69015  3.93918  4.09232  0.72118  3.60276  4.55787  3.42374  4.17821  3.12126  2.52271  3.26919  3.47715  3.78797  5.59348  4.44939    594 k - - -
          2.68618  4.42225  2.77519  2.73123  3.46354  2.40513  3.72494  3.29354  2.67741  2.69355  4.24690  2.90347  2.73739  3.18146  2.89801  2.37887  2.77519  2.98518  4.58477  3.61503
          0.02392  4.14101  4.86335  0.61958  0.77255  0.48576  0.95510
    589   1.57248  4.30415  3.98773  3.48518  3.63847  3.63895  4.32226  2.33769  3.39260  2.45721  3.26616  3.73500  4.15792  3.69550  3.67281  3.00070  2.99581  1.62137  5.25477  4.04120    595 a - - -
          2.68618  4.42225  2.77519  2.73123  3.46354  2.40513  3.72494  3.29354  2.67741  2.69355  4.24690  2.90347  2.73739  3.18146  2.89801  2.37887  2.77519  2.98518  4.58477  3.61503
          0.02392  4.14101  4.86335  0.61958  0.77255  0.48576  0.95510
    590   3.06374  5.67912  1.27848  1.44919  4.96203  3.28930  3.85931  4.49867  2.90914  3.98405  4.84618  2.74719  3.92724  3.02888  3.52834  2.93095  3.35797  4.05850  6.12814  4.60152    596 d - - -
          2.68618  4.42225  2.77519  2.73123  3.46354  2.40513  3.72494  3.29354  2.67741  2.69355  4.24690  2.90347  2.73739  3.18146  2.89801  2.37887  2.77519  2.98518  4.58477  3.61503
          0.02392  4.14101  4.86335  0.61958  0.77255  0.48576  0.95510
    591   3.03392  5.26238  3.30000  2.58019  4.70314  3.66372  3.64637  4.06247  1.17380  3.49375  4.33372  3.15376  4.03780  2.48204  2.05325  3.00764  3.20797  3.71775  5.54501  4.33545    597 k - - -
          2.68618  4.42225  2.77519  2.73123  3.46354  2.40513  3.72494  3.29354  2.67741  2.69355  4.24690  2.90347  2.73739  3.18146  2.89801  2.37887  2.77519  2.98518  4.58477  3.61503
          0.02392  4.14101  4.86335  0.61958  0.77255  0.48576  0.95510
    592   2.74561  4.29726  4.52958  3.97279  3.48469  4.18227  4.58924  1.57798  3.86748  2.05713  3.16412  4.19162  4.50924  4.10384  4.06081  3.50566  2.77382  1.33434  5.20954  4.01750    598 v - - -
          2.68618  4.42225  2.77519  2.73123  3.46354  2.40513  3.72494  3.29354  2.67741  2.69355  4.24690  2.90347  2.73739  3.18146  2.89801  2.37887  2.77519  2.98518  4.58477  3.61503
          0.02392  4.14101  4.86335  0.61958  0.77255  0.48576  0.95510
    593   2.82786  4.41665  4.83303  4.33247  3.68099  4.43244  5.03578  1.15491  4.23106  2.23408  3.48580  4.53175  4.76692  4.49414  4.42818  3.81395  3.36256  1.26767  5.58899  4.38609    599 i - - -
          2.68618  4.42225  2.77519  2.73123  3.46354  2.40513  3.72494  3.29354  2.67741  2.69355  4.24690  2.90347  2.73739  3.18146  2.89801  2.37887  2.77519  2.98518  4.58477  3.61503
          0.02392  4.14101  4.86335  0.61958  0.77255  0.48576  0.95510
    594   2.55250  4.87057  3.02175  2.46352  4.13948  2.55272  3.63219  3.55427  2.05350  2.84909  3.94664  2.97643  3.84250  2.47950  2.60484  2.67075  2.87520  3.03777  5.35271  4.02660    600 k - - -
          2.68618  4.42225  2.77519  2.73123  3.46354  2.40513  3.72494  3.29354  2.67741  2.69355  4.24690  2.90347  2.73739  3.18146  2.89801  2.37887  2.77519  2.98518  4.58477  3.61503
          0.02392  4.14101  4.86335  0.61958  0.77255  0.48576  0.95510
    595   2.96818  5.53719  1.99304  1.15816  4.82050  3.30713  3.79495  4.33488  2.75128  3.82240  4.65400  2.76300  3.90000  2.67349  3.31478  2.86089  3.24361  3.90823  5.97688  4.48691    601 e - - -
          2.68618  4.42225  2.77519  2.73123  3.46354  2.40513  3.72494  3.29354  2.67741  2.69355  4.24690  2.90347  2.73739  3.18146  2.89801  2.37887  2.77519  2.98518  4.58477  3.61503
          0.02392  4.14101  4.86335  0.61958  0.77255  0.48576  0.95510
    596   2.60892  4.20917  3.71538  3.13892  3.32112  3.63967  3.91313  2.52867  2.89271  2.11229  2.10213  3.47435  4.01471  3.32905  3.17000  2.75076  2.74860  2.37537  4.81173  3.60155    602 m - - -
          2.68618  4.42225  2.77519  2.73123  3.46354  2.40513  3.72494  3.29354  2.67741  2.69355  4.24690  2.90347  2.73739  3.18146  2.89801  2.37887  2.77519  2.98518  4.58477  3.61503
          0.02392  4.14101  4.86335  0.61958  0.77255  0.48576  0.95510
    597   2.81701  5.12340  2.51049  1.28849  4.56026  3.31190  3.82069  4.02326  2.69247  3.59210  4.43210  2.88806  3.89029  2.98639  3.16733  2.05581  3.11946  3.62116  5.76604  4.36425    603 e - - -
          2.68618  4.42225  2.77519  2.73123  3.46354  2.40513  3.72494  3.29354  2.67741  2.69355  4.24690  2.90347  2.73739  3.18146  2.89801  2.37887  2.77519  2.98518  4.58477  3.61503
          0.02392  4.14101  4.86335  0.61958  0.77255  0.48576  0.95510
    598   2.58784  4.95034  3.05525  2.48318  4.25231  3.47491  3.62491  3.66688  2.06423  3.21939  4.02536  2.88759  3.86311  2.57111  2.03818  2.70430  2.41018  3.13424  5.40318  4.08558    604 r - - -
          2.68618  4.42225  2.77519  2.73123  3.46354  2.40513  3.72494  3.29354  2.67741  2.69355  4.24690  2.90347  2.73739  3.18146  2.89801  2.37887  2.77519  2.98518  4.58477  3.61503
          0.02392  4.14101  4.86335  0.61958  0.77255  0.48576  0.95510
    599   2.75312  5.10035  2.94720  2.21966  4.43847  3.46912  3.62439  3.86710  1.57928  3.37300  4.16718  2.52471  3.87438  2.74590  2.50011  2.73291  2.97318  3.21944  5.51218  4.18022    605 k - - -
          2.68618  4.42225  2.77519  2.73123  3.46354  2.40513  3.72494  3.29354  2.67741  2.69355  4.24690  2.90347  2.73739  3.18146  2.89801  2.37887  2.77519  2.98518  4.58477  3.61503
          0.02392  4.14101  4.86335  0.61958  0.77255  0.48576  0.95510
    600   2.67106  1.95685  3.99640  3.45724  2.82171  3.67791  3.91732  2.68250  3.33587  2.41816  3.37817  3.65698  4.10236  3.58000  3.54902  2.81204  2.93511  2.48352  4.51787  2.29032    606 c - - -
          2.68618  4.42225  2.77519  2.73123  3.46354  2.40513  3.72494  3.29354  2.67741  2.69355  4.24690  2.90347  2.73739  3.18146  2.89801  2.37887  2.77519  2.98518  4.58477  3.61503
          0.02392  4.14101  4.86335  0.61958  0.77255  0.48576  0.95510
    601   3.04601  5.68401  1.26931  1.53620  4.96124  3.28226  3.84175  4.50205  2.88561  3.97698  4.82922  2.59916  3.91651  3.00782  3.50669  2.91205  3.33776  4.05536  6.12834  4.59008    607 d - - -
          2.68618  4.42225  2.77519  2.73123  3.46354  2.40513  3.72494  3.29354  2.67741  2.69355  4.24690  2.90347  2.73739  3.18146  2.89801  2.37887  2.77519  2.98518  4.58477  3.61503
          0.02392  4.14101  4.86335  0.61958  0.77255  0.48576  0.95510
    602   2.84767  5.03555  3.17041  2.61170  4.32310  3.56852  3.65864  3.72299  1.70242  2.66451  4.10434  3.08844  3.95726  1.87951  2.46284  2.85823  3.05404  3.40914  5.42420  4.14781    608 k - - -
          2.68618  4.42225  2.77519  2.73123  3.46354  2.40513  3.72494  3.29354  2.67741  2.69355  4.24690  2.90347  2.73739  3.18146  2.89801  2.37887  2.77519  2.98518  4.58477  3.61503
          0.02392  4.14101  4.86335  0.61958  0.77255  0.48576  0.95510
    603   2.92465  5.23237  3.06748  2.02026  4.63350  3.56589  3.64567  4.02979  1.39048  3.48514  4.30454  3.05163  3.96815  2.76889  2.15958  2.89254  3.12343  3.66338  5.56609  4.29612    609 k - - -
          2.68618  4.42225  2.77519  2.73123  3.46354  2.40513  3.72494  3.29354  2.67741  2.69355  4.24690  2.90347  2.73739  3.18146  2.89801  2.37887  2.77519  2.98518  4.58477  3.61503
          0.02392  4.14101  4.86335  0.61958  0.77255  0.48576  0.95510
    604   3.34302  4.66191  4.94918  4.40453  3.22161  4.62534  4.98903  1.90576  4.25567  0.87864  3.01360  4.65852  4.82828  4.39938  4.38967  3.98974  3.57728  1.93933  5.31197  4.22034    610 l - - -
          2.68618  4.42225  2.77519  2.73123  3.46354  2.40513  3.72494  3.29354  2.67741  2.69355  4.24690  2.90347  2.73739  3.18146  2.89801  2.37887  2.77519  2.98518  4.58477  3.61503
          0.02392  4.14101  4.86335  0.61958  0.77255  0.48576  0.95510
    605   2.03452  4.69488  3.02106  2.28851  4.00810  3.39399  3.71127  3.40325  2.53916  2.92037  3.87091  2.85163  3.83691  2.88531  2.98218  2.08916  2.84952  2.88427  5.30611  3.99216    611 a - - -
          2.68618  4.42225  2.77519  2.73123  3.46354  2.40513  3.72494  3.29354  2.67741  2.69355  4.24690  2.90347  2.73739  3.18146  2.89801  2.37887  2.77519  2.98518  4.58477  3.61503
          0.02392  4.14101  4.86335  0.61958  0.77255  0.48576  0.95510
    606   2.76019  5.44684  1.83255  1.48886  4.74540  3.31672  3.74561  4.25005  2.65449  3.73392  4.53807  2.77225  3.87163  2.36111  3.20535  2.79502  3.15049  3.81901  5.88548  4.41289    612 e - - -
          2.68618  4.42225  2.77519  2.73123  3.46354  2.40513  3.72494  3.29354  2.67741  2.69355  4.24690  2.90347  2.73739  3.18146  2.89801  2.37887  2.77519  2.98518  4.58477  3.61503
          0.02392  4.14101  4.86335  0.61958  0.77255  0.48576  0.95510
    607   2.60187  1.92591  3.91588  3.36033  3.19604  3.61805  3.97812  2.61826  3.22555  2.37853  3.07409  3.60010  4.04580  3.50315  3.45539  2.75675  2.86609  2.41680  4.72397  2.77397    613 c - - -
          2.68618  4.42225  2.77519  2.73123  3.46354  2.40513  3.72494  3.29354  2.67741  2.69355  4.24690  2.90347  2.73739  3.18146  2.89801  2.37887  2.77519  2.98518  4.58477  3.61503
          0.02392  4.14101  4.86335  0.61958  0.77255  0.48576  0.95510
    608   3.07977  5.26545  3.37199  2.59747  4.72133  3.69346  3.65847  4.06711  1.11611  3.49890  4.35145  3.19499  4.06678  2.78685  1.92059  3.05845  3.24864  3.73267  5.54262  4.35394    614 k - - -
          2.68618  4.42225  2.77519  2.73123  3.46354  2.40513  3.72494  3.29354  2.67741  2.69355  4.24690  2.90347  2.73739  3.18146  2.89801  2.37887  2.77519  2.98518  4.58477  3.61503
          0.02392  4.14101  4.86335  0.61958  0.77255  0.48576  0.95510
    609   2.35128  5.27190  2.28371  1.24264  4.61856  3.31783  3.78506  4.06050  2.69978  3.62350  4.45463  2.82193  3.88391  2.94150  3.22665  2.80321  3.13955  3.66661  5.81503  4.38106    615 e - - -
          2.68618  4.42225  2.77519  2.73123  3.46354  2.40513  3.72494  3.29354  2.67741  2.69355  4.24690  2.90347  2.73739  3.18146  2.89801  2.37887  2.77519  2.98518  4.58477  3.61503
          0.02392  4.14101  4.86335  0.61958  0.77255  0.48576  0.95510
    610   3.21229  5.35252  2.63747  0.69572  4.73690  3.46844  4.09025  4.24629  3.00721  3.82369  4.79526  3.12211  4.08861  3.30621  3.43739  3.17245  3.52160  3.90570  5.85707  4.59113    616 e - - -
          2.68618  4.42225  2.77519  2.73123  3.46354  2.40513  3.72494  3.29354  2.67741  2.69355  4.24690  2.90347  2.73739  3.18146  2.89801  2.37887  2.77519  2.98518  4.58477  3.61503
          0.02392  4.14101  4.86335  0.61958  0.77255  0.48576  0.95510
    611   2.10694  4.31015  3.45727  3.13061  4.20674  3.10816  4.19773  3.54566  3.12830  3.04199  4.17905  3.35464  3.81483  3.46501  3.44856  1.08231  2.82836  3.11012  5.58753  4.33036    617 s - - -
          2.68618  4.42225  2.77519  2.73123  3.46354  2.40513  3.72494  3.29354  2.67741  2.69355  4.24690  2.90347  2.73739  3.18146  2.89801  2.37887  2.77519  2.98518  4.58477  3.61503
          0.02392  4.14101  4.86335  0.61958  0.77255  0.48576  0.95510
    612   3.10723  5.26806  3.50155  2.82496  4.74630  3.72683  3.65427  4.08816  1.33464  3.50624  4.36159  3.02353  4.08685  2.78169  1.47756  3.08968  3.26844  3.75547  5.53226  4.36143    618 k - - -
          2.68618  4.42225  2.77519  2.73123  3.46354  2.40513  3.72494  3.29354  2.67741  2.69355  4.24690  2.90347  2.73739  3.18146  2.89801  2.37887  2.77519  2.98518  4.58477  3.61503
          0.02392  4.14101  4.86335  0.61958  0.77255  0.48576  0.95510
    613   2.87931  5.07446  3.20260  2.63186  4.34388  3.58559  3.40128  3.80728  2.12535  3.11573  4.15485  3.10132  3.97117  1.56859  2.08792  2.88280  3.08050  3.47975  5.41849  4.13435    619 q - - -
          2.68618  4.42225  2.77519  2.73123  3.46354  2.40513  3.72494  3.29354  2.67741  2.69355  4.24690  2.90347  2.73739  3.18146  2.89801  2.37887  2.77519  2.98518  4.58477  3.61503
          0.02392  4.14101  4.86335  0.61958  0.77255  0.48576  0.95510
    614   2.62100  4.09738  3.05494  2.50792  3.93678  3.45509  3.44423  3.37067  2.45785  2.99216  3.82423  2.73874  3.84933  1.95749  2.88829  2.67702  2.72476  3.06823  5.23543  3.26808    620 q - - -
          2.68618  4.42225  2.77519  2.73123  3.46354  2.40513  3.72494  3.29354  2.67741  2.69355  4.24690  2.90347  2.73739  3.18146  2.89801  2.37887  2.77519  2.98518  4.58477  3.61503
          0.02392  4.14101  4.86335  0.61958  0.77255  0.48576  0.95510
    615   3.43829  4.79159  4.87314  4.34813  3.10975  4.61203  4.90834  2.26987  4.11377  0.72155  2.64550  4.62322  4.81735  4.30892  4.24528  3.99892  3.67132  2.41980  5.21804  4.09796    621 l - - -
          2.68618  4.42225  2.77519  2.73123  3.46354  2.40513  3.72494  3.29354  2.67741  2.69355  4.24690  2.90347  2.73739  3.18146  2.89801  2.37887  2.77519  2.98518  4.58477  3.61503
          0.02392  4.14101  4.86335  0.61958  0.77255  0.48576  0.95510
    616   2.51924  4.23154  3.73913  3.16534  3.33560  3.67756  3.95456  2.36273  2.66003  1.83098  2.83193  3.50725  4.04769  3.36465  3.36433  2.94360  2.61493  2.31100  4.84984  3.64105    622 l - - -
          2.68618  4.42225  2.77519  2.73123  3.46354  2.40513  3.72494  3.29354  2.67741  2.69355  4.24690  2.90347  2.73739  3.18146  2.89801  2.37887  2.77519  2.98518  4.58477  3.61503
          0.02392  4.14101  4.86335  0.61958  0.77255  0.48576  0.95510
    617   2.62275  3.30873  3.15862  2.59338  3.87308  3.47801  2.87114  3.26494  2.47921  2.90780  3.75472  3.07542  3.87271  2.77408  2.34072  2.63154  2.39586  2.98059  5.18808  3.90057    623 r - - -
          2.68618  4.42225  2.77519  2.73123  3.46354  2.40513  3.72494  3.29354  2.67741  2.69355  4.24690  2.90347  2.73739  3.18146  2.89801  2.37887  2.77519  2.98518  4.58477  3.61503
          0.02392  4.14101  4.86335  0.61958  0.77255  0.48576  0.95510
    618   2.73357  4.17791  4.17287  3.62240  3.35363  3.85511  4.22615  1.48021  3.49175  2.29022  3.31351  3.84716  4.22598  3.75200  3.69453  3.02326  2.98088  1.62850  4.90970  3.73471    624 i - - -
          2.68618  4.42225  2.77519  2.73123  3.46354  2.40513  3.72494  3.29354  2.67741  2.69355  4.24690  2.90347  2.73739  3.18146  2.89801  2.37887  2.77519  2.98518  4.58477  3.61503
          0.02392  4.14101  4.86335  0.61958  0.77255  0.48576  0.95510
    619   2.98241  5.10298  3.09024  2.70256  4.38927  3.55937  3.77519  3.91279  2.26395  3.39919  4.30799  3.16240  4.03173  1.18819  2.35339  2.99408  3.22161  3.59480  5.50101  4.21765    625 q - - -
          2.68618  4.42225  2.77519  2.73123  3.46354  2.40513  3.72494  3.29354  2.67741  2.69355  4.24690  2.90347  2.73739  3.18146  2.89801  2.37887  2.77519  2.98518  4.58477  3.61503
          0.02392  4.14101  4.86335  0.61958  0.77255  0.48576  0.95510
    620   2.99915  5.28795  2.47377  0.92680  4.73616  2.88217  3.93286  4.22575  2.85131  3.78400  4.66049  2.94061  3.96874  3.11688  3.32880  2.95268  3.30865  3.82501  5.88600  4.52255    626 e - - -
          2.68618  4.42225  2.77519  2.73123  3.46354  2.40513  3.72494  3.29354  2.67741  2.69355  4.24690  2.90347  2.73739  3.18146  2.89801  2.37887  2.77519  2.98518  4.58477  3.61503
          0.02392  4.14101  4.86335  0.61958  0.77255  0.48576  0.95510
    621   3.03611  5.60627  1.81721  1.08217  4.89811  3.30064  3.84975  4.42157  2.86714  3.92022  4.77685  2.76670  3.92489  3.01712  3.46074  2.91689  3.32593  3.99250  6.06330  4.56182    627 e - - -
          2.68618  4.42225  2.77519  2.73123  3.46354  2.40513  3.72494  3.29354  2.67741  2.69355  4.24690  2.90347  2.73739  3.18146  2.89801  2.37887  2.77519  2.98518  4.58477  3.61503
          0.02392  4.14101  4.86335  0.61958  0.77255  0.48576  0.95510
    622   3.00156  4.99583  2.99885  2.77836  3.52702  3.52656  1.11941  3.88465  2.68256  3.40667  4.36333  2.97188  4.07905  3.19932  2.98046  3.03816  3.30042  3.56759  4.99346  3.44348    628 h - - -
          2.68618  4.42225  2.77519  2.73123  3.46354  2.40513  3.72494  3.29354  2.67741  2.69355  4.24690  2.90347  2.73739  3.18146  2.89801  2.37887  2.77519  2.98518  4.58477  3.61503
          0.02392  4.14101  4.86335  0.61958  0.77255  0.48576  0.95510
    623   1.17385  4.21041  3.69712  3.28619  4.11226  3.10061  4.24601  3.35362  3.24656  3.16836  4.04011  3.43474  3.80526  3.54303  3.55176  2.29055  2.25080  2.68163  5.51433  4.30860    629 a - - -
          2.68618  4.42225  2.77519  2.73123  3.46354  2.40513  3.72494  3.29354  2.67741  2.69355  4.24690  2.90347  2.73739  3.18146  2.89801  2.37887  2.77519  2.98518  4.58477  3.61503
          0.02392  4.14101  4.86335  0.61958  0.77255  0.48576  0.95510
    624   1.67240  4.59559  3.06411  2.63508  4.15085  3.27858  3.83010  3.56017  2.53127  3.19029  4.01526  2.67231  3.82060  3.01361  3.09024  2.10662  2.62694  3.18103  5.43969  4.13985    630 a - - -
          2.68618  4.42225  2.77519  2.73123  3.46354  2.40513  3.72494  3.29354  2.67741  2.69355  4.24690  2.90347  2.73739  3.18146  2.89801  2.37887  2.77519  2.98518  4.58477  3.61503
          0.02392  4.14101  4.86335  0.61958  0.77255  0.48576  0.95510
    625   3.46031  4.80395  4.85468  4.37389  2.74134  4.58456  4.75210  2.33089  4.20688  0.71123  2.98488  4.60088  4.81314  4.33925  4.32419  3.99276  3.69791  2.47953  5.00384  3.69682    631 l - - -
          2.68618  4.42225  2.77519  2.73123  3.46354  2.40513  3.72494  3.29354  2.67741  2.69355  4.24690  2.90347  2.73739  3.18146  2.89801  2.37887  2.77519  2.98518  4.58477  3.61503
          0.02392  4.14101  4.86335  0.61958  0.77255  0.48576  0.95510
    626   2.90350  4.29423  4.48869  3.94255  3.52640  4.13620  4.58265  1.49149  3.82873  2.17459  3.41255  4.16059  4.48896  4.08578  4.03136  3.24717  2.89185  1.29809  5.23510  4.03128    632 v - - -
          2.68618  4.42225  2.77519  2.73123  3.46354  2.40513  3.72494  3.29354  2.67741  2.69355  4.24690  2.90347  2.73739  3.18146  2.89801  2.37887  2.77519  2.98518  4.58477  3.61503
          0.02392  4.14101  4.86335  0.61958  0.77255  0.48576  0.95510
    627   2.57848  3.50376  3.25368  2.93388  3.43898  3.55663  3.84066  2.59051  2.88375  1.99869  3.40783  3.12394  3.94850  3.18424  3.22835  2.43878  2.54881  2.55709  4.88978  3.65870    633 l - - -
          2.68618  4.42225  2.77519  2.73123  3.46354  2.40513  3.72494  3.29354  2.67741  2.69355  4.24690  2.90347  2.73739  3.18146  2.89801  2.37887  2.77519  2.98518  4.58477  3.61503
          0.02392  4.14101  4.86335  0.61958  0.77255  0.48576  0.95510
    628   2.61555  4.44161  2.93970  2.38412  4.22949  3.18616  3.23420  3.66838  2.28396  3.22121  4.00602  2.71055  3.80537  2.49933  2.42438  2.30193  2.64236  3.30317  5.41447  4.05405    634 k - - -
          2.68618  4.42225  2.77519  2.73123  3.46354  2.40513  3.72494  3.29354  2.67741  2.69355  4.24690  2.90347  2.73739  3.18146  2.89801  2.37887  2.77519  2.98518  4.58477  3.61503
          0.02392  4.14101  4.86335  0.61958  0.77255  0.48576  0.95510
    629   3.23706  4.53564  4.94588  4.39948  3.36692  4.58531  4.99526  1.08558  4.27254  1.68929  2.67633  4.62691  4.81209  4.44492  4.41826  3.94344  3.47463  1.81210  5.38451  4.26459    635 i - - -
          2.68618  4.42225  2.77519  2.73123  3.46354  2.40513  3.72494  3.29354  2.67741  2.69355  4.24690  2.90347  2.73739  3.18146  2.89801  2.37887  2.77519  2.98518  4.58477  3.61503
          0.02392  4.14101  4.86335  0.61958  0.77255  0.48576  0.95510
    630   2.94504  5.20348  3.25883  2.64845  4.60443  3.62165  3.31136  3.99205  1.81875  3.44398  4.26888  3.11176  3.99262  1.69144  1.93800  2.92401  3.13024  3.63953  5.51515  4.27326    636 q - - -
          2.68618  4.42225  2.77519  2.73123  3.46354  2.40513  3.72494  3.29354  2.67741  2.69355  4.24690  2.90347  2.73739  3.18146  2.89801  2.37887  2.77519  2.98518  4.58477  3.61503
          0.02392  4.14101  4.86335  0.61958  0.77255  0.48576  0.95510
    631   2.85578  5.26708  2.64157  1.97721  4.59690  3.41655  3.68925  4.04860  2.25113  3.54045  4.34906  2.70013  3.89757  1.62620  2.77781  2.80331  3.09142  3.65949  5.67396  4.30385    637 q - - -
          2.68618  4.42225  2.77519  2.73123  3.46354  2.40513  3.72494  3.29354  2.67741  2.69355  4.24690  2.90347  2.73739  3.18146  2.89801  2.37887  2.77519  2.98518  4.58477  3.61503
          0.02392  4.14101  4.86335  0.61958  0.77255  0.48576  0.95510
    632   2.62752  5.37645  2.23218  1.20712  4.67876  3.32268  3.76681  4.15832  2.67574  3.67674  4.49984  2.79513  3.88499  2.74180  3.20765  2.81540  3.16221  3.75319  5.84981  4.39886    638 e - - -
          2.68618  4.42225  2.77519  2.73123  3.46354  2.40513  3.72494  3.29354  2.67741  2.69355  4.24690  2.90347  2.73739  3.18146  2.89801  2.37887  2.77519  2.98518  4.58477  3.61503
          0.02392  4.14101  4.86335  0.61958  0.77255  0.48576  0.95510
    633   2.83647  4.91643  3.04414  2.62305  3.61789  3.54386  1.62247  3.59486  2.44112  3.15819  4.03998  2.77447  3.97583  2.94123  2.68405  2.87013  3.06843  3.29921  5.02344  3.29327    639 h - - -
          2.68618  4.42225  2.77519  2.73123  3.46354  2.40513  3.72494  3.29354  2.67741  2.69355  4.24690  2.90347  2.73739  3.18146  2.89801  2.37887  2.77519  2.98518  4.58477  3.61503
          0.02392  4.14101  4.86335  0.61958  0.77255  0.48576  0.95510
    634   2.49910  5.25532  1.87499  1.99702  4.56553  3.02279  3.67110  4.05157  2.43463  3.54831  4.32548  2.67109  3.82979  2.63947  3.02862  2.43251  3.00223  3.63099  5.70306  4.26931    640 d - - -
          2.68618  4.42225  2.77519  2.73123  3.46354  2.40513  3.72494  3.29354  2.67741  2.69355  4.24690  2.90347  2.73739  3.18146  2.89801  2.37887  2.77519  2.98518  4.58477  3.61503
          0.02392  4.14101  4.86335  0.61958  0.77255  0.48576  0.95510
    635   2.79289  5.12822  3.03764  2.49271  4.49349  3.50646  3.62103  3.91345  1.87471  3.39914  4.19658  2.35541  3.90027  2.61579  1.92921  2.50782  3.00504  3.53786  5.51589  4.20692    641 k - - -
          2.68618  4.42225  2.77519  2.73123  3.46354  2.40513  3.72494  3.29354  2.67741  2.69355  4.24690  2.90347  2.73739  3.18146  2.89801  2.37887  2.77519  2.98518  4.58477  3.61503
          0.02392  4.14101  4.86335  0.61958  0.77255  0.48576  0.95510
    636   2.89516  5.08879  3.27844  2.66309  4.45187  3.60529  3.64598  3.42373  1.28578  3.33970  4.17478  2.89406  3.98114  2.77967  2.11687  2.89852  3.09104  3.50091  5.45578  4.20909    642 k - - -
          2.68618  4.42225  2.77519  2.73123  3.46354  2.40513  3.72494  3.29354  2.67741  2.69355  4.24690  2.90347  2.73739  3.18146  2.89801  2.37887  2.77519  2.98518  4.58477  3.61503
          0.02392  4.14101  4.86335  0.61958  0.77255  0.48576  0.95510
    637   2.86948  5.17819  2.60650  1.23121  4.40714  3.40803  3.75231  3.85624  2.52075  3.09254  4.28555  2.91511  3.92025  2.72613  2.94017  2.83869  3.12248  3.52370  5.62242  4.23899    643 e - - -
          2.68618  4.42225  2.77519  2.73123  3.46354  2.40513  3.72494  3.29354  2.67741  2.69355  4.24690  2.90347  2.73739  3.18146  2.89801  2.37887  2.77519  2.98518  4.58477  3.61503
          0.02392  4.14101  4.86335  0.61958  0.77255  0.48576  0.95510
    638   2.62631  4.13942  3.94782  3.36721  2.70996  3.70792  3.99728  2.40170  3.26227  1.80169  2.53650  3.63149  4.07235  3.10730  3.48584  2.82278  2.74102  2.35464  4.73691  3.54125    644 l - - -
          2.68618  4.42225  2.77519  2.73123  3.46354  2.40513  3.72494  3.29354  2.67741  2.69355  4.24690  2.90347  2.73739  3.18146  2.89801  2.37887  2.77519  2.98518  4.58477  3.61503
          0.02392  4.14101  4.86335  0.61958  0.77255  0.48576  0.95510
    639   2.60793  4.69083  3.05063  2.56095  3.99638  3.40616  3.72526  2.86850  2.52873  3.03949  3.87900  2.15786  3.85458  2.90648  2.79978  2.01256  2.87120  3.08459  5.29730  3.98658    645 s - - -
          2.68618  4.42225  2.77519  2.73123  3.46354  2.40513  3.72494  3.29354  2.67741  2.69355  4.24690  2.90347  2.73739  3.18146  2.89801  2.37887  2.77519  2.98518  4.58477  3.61503
          0.02392  4.14101  4.86335  0.61958  0.77255  0.48576  0.95510
    640   3.04963  3.61652  4.57410  4.07794  3.27465  4.07688  4.63631  2.31461  3.86536  0.86166  3.19497  4.25061  4.49802  4.12582  4.02180  3.49438  3.34607  2.29536  5.15339  3.94942    646 l - - -
          2.68618  4.42225  2.77519  2.73123  3.46354  2.40513  3.72494  3.29354  2.67741  2.69355  4.24690  2.90347  2.73739  3.18146  2.89801  2.37887  2.77519  2.98518  4.58477  3.61503
          0.02392  4.14101  4.86335  0.61958  0.77255  0.48576  0.95510
    641   2.65998  4.80748  3.09684  2.52204  4.05241  3.48064  3.37288  3.26642  1.71260  2.91409  3.88418  2.91683  3.86518  2.80506  2.62998  2.70339  2.76322  2.82538  5.29267  3.98726    647 k - - -
          2.68618  4.42225  2.77519  2.73123  3.46354  2.40513  3.72494  3.29354  2.67741  2.69355  4.24690  2.90347  2.73739  3.18146  2.89801  2.37887  2.77519  2.98518  4.58477  3.61503
          0.02392  4.14101  4.86335  0.61958  0.77255  0.48576  0.95510
    642   1.61593  4.35873  3.40202  2.87779  3.37243  3.42029  3.86949  2.99776  2.84397  2.71891  3.60524  3.26651  3.89670  3.16083  3.21304  2.41514  2.56375  2.73368  5.06140  3.47131    648 a - - -
          2.68618  4.42225  2.77519  2.73123  3.46354  2.40513  3.72494  3.29354  2.67741  2.69355  4.24690  2.90347  2.73739  3.18146  2.89801  2.37887  2.77519  2.98518  4.58477  3.61503
          0.02392  4.14101  4.86335  0.61958  0.77255  0.48576  0.95510
    643   2.56655  5.20053  2.29401  2.01618  4.51991  3.36062  3.64478  3.99815  1.84451  3.49457  4.26542  2.70024  3.82119  2.76372  2.93369  2.43070  2.96103  3.58060  5.64448  4.22779    649 k - - -
          2.68618  4.42225  2.77519  2.73123  3.46354  2.40513  3.72494  3.29354  2.67741  2.69355  4.24690  2.90347  2.73739  3.18146  2.89801  2.37887  2.77519  2.98518  4.58477  3.61503
          0.02392  4.14101  4.86335  0.61958  0.77255  0.48576  0.95510
    644   3.18186  4.94957  3.51161  3.13959  2.59852  3.85411  1.24006  3.59792  2.94870  3.05254  4.11546  3.48033  4.27966  3.38297  3.23033  3.23537  3.42259  3.38690  4.21142  2.19626    650 h - - -
          2.68618  4.42225  2.77519  2.73123  3.46354  2.40513  3.72494  3.29354  2.67741  2.69355  4.24690  2.90347  2.73739  3.18146  2.89801  2.37887  2.77519  2.98518  4.58477  3.61503
          0.02392  4.14101  4.86335  0.61958  0.77255  0.48576  0.95510
    645   2.62197  4.93386  2.37292  2.37185  4.20986  3.39826  3.45512  3.31135  2.40702  3.03858  4.00694  2.38859  3.80809  2.75456  2.88456  2.25256  2.75640  3.29021  5.42043  4.05515    651 s - - -
          2.68618  4.42225  2.77519  2.73123  3.46354  2.40513  3.72494  3.29354  2.67741  2.69355  4.24690  2.90347  2.73739  3.18146  2.89801  2.37887  2.77519  2.98518  4.58477  3.61503
          0.02392  4.14101  4.86335  0.61958  0.77255  0.48576  0.95510
    646   2.92239  5.34746  2.42490  1.17232  4.67154  3.10694  3.77958  4.15186  2.61729  3.66585  4.50273  2.84011  3.91090  2.53288  3.08510  2.85353  3.19069  3.75641  5.81948  4.40160    652 e - - -
          2.68618  4.42225  2.77519  2.73123  3.46354  2.40513  3.72494  3.29354  2.67741  2.69355  4.24690  2.90347  2.73739  3.18146  2.89801  2.37887  2.77519  2.98518  4.58477  3.61503
          0.02392  4.14101  4.86335  0.61958  0.77255  0.48576  0.95510
    647   2.77887  5.06841  2.67865  1.33721  4.37558  3.39333  3.67793  3.84618  2.43359  3.39201  4.19863  2.89545  3.86081  2.59021  2.86054  2.75276  3.02028  3.48708  5.48900  4.17690    653 e - - -
          2.68618  4.42225  2.77519  2.73123  3.46354  2.40513  3.72494  3.29354  2.67741  2.69355  4.24690  2.90347  2.73739  3.18146  2.89801  2.37887  2.77519  2.98518  4.58477  3.61503
          0.02392  4.14101  4.86335  0.61958  0.77255  0.48576  0.95510
    648   3.43456  4.79363  4.85351  4.33716  3.11331  4.59471  4.89705  2.27292  4.09255  0.71498  2.71834  4.60969  4.81208  4.30288  4.22653  3.98827  3.67137  2.41749  5.21508  4.07959    654 l - - -
          2.68618  4.42225  2.77519  2.73123  3.46354  2.40513  3.72494  3.29354  2.67741  2.69355  4.24690  2.90347  2.73739  3.18146  2.89801  2.37887  2.77519  2.98518  4.58477  3.61503
          0.02392  4.14101  4.86335  0.61958  0.77255  0.48576  0.95510
    649   3.06793  5.25227  3.41978  2.77792  4.71529  3.69573  3.65325  4.06948  1.21443  3.49693  4.34576  2.92134  4.06413  2.78043  1.73799  3.04958  3.23789  3.73080  5.53372  4.34492    655 k - - -
          2.68618  4.42225  2.77519  2.73123  3.46354  2.40513  3.72494  3.29354  2.67741  2.69355  4.24690  2.90347  2.73739  3.18146  2.89801  2.37887  2.77519  2.98518  4.58477  3.61503
          0.02392  4.14101  4.86335  0.61958  0.77255  0.48576  0.95510
    650   2.64238  3.74648  3.11934  2.54690  3.94869  3.48249  3.48466  3.35732  2.41234  2.86094  3.81604  3.04139  3.86731  2.25590  2.15425  2.62784  2.86853  3.06173  5.23163  3.58492    656 r - - -
          2.68618  4.42225  2.77519  2.73123  3.46354  2.40513  3.72494  3.29354  2.67741  2.69355  4.24690  2.90347  2.73739  3.18146  2.89801  2.37887  2.77519  2.98518  4.58477  3.61503
          0.02392  4.14101  4.86335  0.61958  0.77255  0.48576  0.95510
    651   1.79589  4.33854  3.43742  2.88811  3.38845  3.48084  3.85585  2.72915  2.84714  2.63440  3.52535  3.01338  3.91895  3.15844  3.21273  2.51132  2.70510  2.37167  5.00634  3.76451    657 a - - -
          2.68618  4.42225  2.77519  2.73123  3.46354  2.40513  3.72494  3.29354  2.67741  2.69355  4.24690  2.90347  2.73739  3.18146  2.89801  2.37887  2.77519  2.98518  4.58477  3.61503
          0.02392  4.14101  4.86335  0.61958  0.77255  0.48576  0.95510
    652   2.73505  4.99677  2.98155  2.29305  4.32408  3.46812  3.41094  3.76453  2.24475  3.29622  4.08969  2.96988  3.86218  1.67516  2.46150  2.72754  2.95325  3.41067  5.39406  4.11552    658 q - - -
          2.68618  4.42225  2.77519  2.73123  3.46354  2.40513  3.72494  3.29354  2.67741  2.69355  4.24690  2.90347  2.73739  3.18146  2.89801  2.37887  2.77519  2.98518  4.58477  3.61503
          0.02392  4.14101  4.86335  0.61958  0.77255  0.48576  0.95510
    653   3.35738  4.65332  5.03579  4.47776  2.76317  4.64904  4.91714  1.61267  4.35008  0.98531  2.95458  4.69200  4.82191  4.41604  4.43708  4.00290  3.57896  2.21209  5.17223  4.03551    659 l - - -
          2.68618  4.42225  2.77519  2.73123  3.46354  2.40513  3.72494  3.29354  2.67741  2.69355  4.24690  2.90347  2.73739  3.18146  2.89801  2.37887  2.77519  2.98518  4.58477  3.61503
          0.02392  4.14101  4.86335  0.61958  0.77255  0.48576  0.95510
    654   2.95455  5.17493  2.92795  2.56161  4.42183  3.53559  3.40632  3.93992  2.11696  3.43636  4.29450  3.05299  3.98911  1.33147  2.51864  2.93686  3.17357  3.60336  5.51299  4.19817    660 q - - -
          2.68618  4.42225  2.77519  2.73123  3.46354  2.40513  3.72494  3.29354  2.67741  2.69355  4.24690  2.90347  2.73739  3.18146  2.89801  2.37887  2.77519  2.98518  4.58477  3.61503
          0.02392  4.14101  4.86335  0.61958  0.77255  0.48576  0.95510
    655   1.36006  4.35229  3.56165  3.08782  3.53859  3.44713  3.99743  2.87771  3.02008  2.66547  3.63873  3.41378  3.97220  3.35153  3.34341  2.79366  2.89943  2.48745  5.04425  3.02822    661 a - - -
          2.68618  4.42225  2.77519  2.73123  3.46354  2.40513  3.72494  3.29354  2.67741  2.69355  4.24690  2.90347  2.73739  3.18146  2.89801  2.37887  2.77519  2.98518  4.58477  3.61503
          0.02392  4.14101  4.86335  0.61958  0.77255  0.48576  0.95510
    656   3.21229  5.35252  2.63747  0.69572  4.73690  3.46844  4.09025  4.24629  3.00721  3.82369  4.79526  3.12211  4.08861  3.30621  3.43739  3.17245  3.52160  3.90570  5.85707  4.59113    662 e - - -
          2.68618  4.42225  2.77519  2.73123  3.46354  2.40513  3.72494  3.29354  2.67741  2.69355  4.24690  2.90347  2.73739  3.18146  2.89801  2.37887  2.77519  2.98518  4.58477  3.61503
          0.02392  4.14101  4.86335  0.61958  0.77255  0.48576  0.95510
    657   2.73462  5.01181  2.37212  2.36169  4.45866  3.30030  3.79657  3.90649  2.68090  3.49195  4.31604  1.55226  3.85996  2.95893  3.17207  2.73146  2.31392  3.50833  5.68828  4.29645    663 n - - -
          2.68618  4.42225  2.77519  2.73123  3.46354  2.40513  3.72494  3.29354  2.67741  2.69355  4.24690  2.90347  2.73739  3.18146  2.89801  2.37887  2.77519  2.98518  4.58477  3.61503
          0.02392  4.14101  4.86335  0.61958  0.77255  0.48576  0.95510
    658   3.03639  5.55597  2.01932  0.99883  4.85666  3.31207  3.86099  4.37004  2.86387  3.88647  4.75029  2.79106  3.93382  3.03177  3.43729  2.92721  3.32715  3.95381  6.02600  4.54720    664 e - - -
          2.68618  4.42225  2.77519  2.73123  3.46354  2.40513  3.72494  3.29354  2.67741  2.69355  4.24690  2.90347  2.73739  3.18146  2.89801  2.37887  2.77519  2.98518  4.58477  3.61503
          0.02392  4.14101  4.86335  0.61958  0.77255  0.48576  0.95510
    659   3.43631  4.79287  4.86206  4.34190  3.11183  4.60243  4.90206  2.27142  4.10157  0.71745  2.68907  4.61563  4.81452  4.30550  4.23457  3.99308  3.67148  2.41826  5.21653  4.08764    665 l - - -
          2.68618  4.42225  2.77519  2.73123  3.46354  2.40513  3.72494  3.29354  2.67741  2.69355  4.24690  2.90347  2.73739  3.18146  2.89801  2.37887  2.77519  2.98518  4.58477  3.61503
          0.02392  4.14101  4.86335  0.61958  0.77255  0.48576  0.95510
    660   3.04406  5.20978  3.46203  2.78613  4.65635  3.69863  3.64893  4.00052  1.57945  3.44656  4.29591  3.20834  4.05802  2.66334  1.38027  3.03488  2.92115  3.67070  5.50615  4.31880    666 r - - -
          2.68618  4.42225  2.77519  2.73123  3.46354  2.40513  3.72494  3.29354  2.67741  2.69355  4.24690  2.90347  2.73739  3.18146  2.89801  2.37887  2.77519  2.98518  4.58477  3.61503
          0.02392  4.14101  4.86335  0.61958  0.77255  0.48576  0.95510
    661   3.02503  5.37385  2.45194  0.97834  4.70314  3.38284  3.85825  4.15880  2.54228  3.71114  4.59807  2.90447  3.96957  3.03121  3.11787  2.95852  3.30390  3.79071  5.84937  4.46313    667 e - - -
          2.68618  4.42225  2.77519  2.73123  3.46354  2.40513  3.72494  3.29354  2.67741  2.69355  4.24690  2.90347  2.73739  3.18146  2.89801  2.37887  2.77519  2.98518  4.58477  3.61503
          0.02392  4.14101  4.86335  0.61958  0.77255  0.48576  0.95510
    662   3.07210  5.25558  3.43245  2.78311  4.72110  3.70021  3.65210  4.07322  1.25024  3.49848  4.34747  2.92379  4.06643  2.77888  1.67125  3.05343  3.24053  3.73484  5.53354  4.34705    668 k - - -
          2.68618  4.42225  2.77519  2.73123  3.46354  2.40513  3.72494  3.29354  2.67741  2.69355  4.24690  2.90347  2.73739  3.18146  2.89801  2.37887  2.77519  2.98518  4.58477  3.61503
          0.02392  4.14101  4.86335  0.61958  0.77255  0.48576  0.95510
    663   2.85208  4.34747  4.18639  3.64527  3.50176  3.96927  4.41254  1.59561  3.53378  2.12720  3.38826  3.93239  4.35823  3.82673  3.79207  3.29278  1.86454  1.90260  5.19973  3.99513    669 i - - -
          2.68618  4.42225  2.77519  2.73123  3.46354  2.40513  3.72494  3.29354  2.67741  2.69355  4.24690  2.90347  2.73739  3.18146  2.89801  2.37887  2.77519  2.98518  4.58477  3.61503
          0.02392  4.14101  4.86335  0.61958  0.77255  0.48576  0.95510
    664   2.59731  4.41155  3.34321  2.78015  3.57301  3.53394  3.77867  2.67507  2.53358  2.53776  2.97714  2.98864  3.92028  3.05614  3.09591  2.68883  2.05512  2.68125  4.98760  3.73668    670 t - - -
          2.68618  4.42225  2.77519  2.73123  3.46354  2.40513  3.72494  3.29354  2.67741  2.69355  4.24690  2.90347  2.73739  3.18146  2.89801  2.37887  2.77519  2.98518  4.58477  3.61503
          0.02392  4.14101  4.86335  0.61958  0.77255  0.48576  0.95510
    665   2.34454  4.58645  3.14247  2.48067  3.52141  3.47284  3.70400  3.16687  2.50206  2.54930  3.68195  3.07677  3.86558  2.82263  2.99661  2.23803  2.42171  2.89393  5.13493  3.84733    671 s - - -
          2.68618  4.42225  2.77519  2.73123  3.46354  2.40513  3.72494  3.29354  2.67741  2.69355  4.24690  2.90347  2.73739  3.18146  2.89801  2.37887  2.77519  2.98518  4.58477  3.61503
          0.02392  4.14101  4.86335  0.61958  0.77255  0.48576  0.95510
    666   3.34014  4.65767  4.97573  4.39749  2.93452  4.60124  4.88787  2.08182  4.27594  0.98031  2.00748  4.63498  4.76955  4.33143  4.36572  3.93999  3.55510  2.27284  5.16683  4.12168    672 l - - -
          2.68618  4.42225  2.77519  2.73123  3.46354  2.40513  3.72494  3.29354  2.67741  2.69355  4.24690  2.90347  2.73739  3.18146  2.89801  2.37887  2.77519  2.98518  4.58477  3.61503
          0.02392  4.14101  4.86335  0.61958  0.77255  0.48576  0.95510
    667   3.09522  5.21047  3.50651  2.85120  4.68958  3.44275  3.67797  4.03293  1.65342  3.47735  4.34083  3.25422  4.08996  2.81269  1.19800  3.09332  3.26847  3.70720  5.51991  4.35313    673 r - - -
          2.68618  4.42225  2.77519  2.73123  3.46354  2.40513  3.72494  3.29354  2.67741  2.69355  4.24690  2.90347  2.73739  3.18146  2.89801  2.37887  2.77519  2.98518  4.58477  3.61503
          0.02392  4.14101  4.86335  0.61958  0.77255  0.48576  0.95510
    668   2.76361  5.13748  2.38943  2.30164  4.50427  3.32966  3.73395  3.97413  2.44581  3.51142  4.31728  1.77480  3.85362  2.87946  3.08338  2.01083  3.03506  3.57311  5.69008  4.28355    674 n - - -
          2.68618  4.42225  2.77519  2.73123  3.46354  2.40513  3.72494  3.29354  2.67741  2.69355  4.24690  2.90347  2.73739  3.18146  2.89801  2.37887  2.77519  2.98518  4.58477  3.61503
          0.02392  4.14101  4.86335  0.61958  0.77255  0.48576  0.95510
    669   3.03625  5.55784  2.01345  1.00107  4.85815  3.31159  3.86043  4.37188  2.86388  3.88763  4.75111  2.79002  3.93340  3.03106  3.43810  2.92668  3.32695  3.95517  6.02736  4.54766    675 e - - -
          2.68618  4.42225  2.77519  2.73123  3.46354  2.40513  3.72494  3.29354  2.67741  2.69355  4.24690  2.90347  2.73739  3.18146  2.89801  2.37887  2.77519  2.98518  4.58477  3.61503
          0.02392  4.14101  4.86335  0.61958  0.77255  0.48576  0.95510
    670   3.33565  5.08992  3.43229  3.22737  3.50909  3.70547  0.68345  4.08097  3.06479  3.53689  4.60760  3.62244  4.27674  3.59952  3.31002  3.40643  3.65168  3.81125  4.96830  3.45409    676 H - - -
          2.68618  4.42225  2.77519  2.73123  3.46354  2.40513  3.72494  3.29354  2.67741  2.69355  4.24690  2.90347  2.73739  3.18146  2.89801  2.37887  2.77519  2.98518  4.58477  3.61503
          0.02392  4.14101  4.86335  0.61958  0.77255  0.48576  0.95510
    671   3.03930  5.62835  1.68616  1.14695  4.91714  3.29653  3.84801  4.44509  2.87242  3.93709  4.79233  2.75846  3.92293  3.01468  3.47399  2.91591  3.32935  4.01098  6.08073  4.57044    677 e - - -
          2.68618  4.42225  2.77519  2.73123  3.46354  2.40513  3.72494  3.29354  2.67741  2.69355  4.24690  2.90347  2.73739  3.18146  2.89801  2.37887  2.77519  2.98518  4.58477  3.61503
          0.02392  4.14101  4.86335  0.61958  0.77255  0.48576  0.95510
    672   1.38644  4.21529  3.82039  3.40220  3.88213  3.25906  4.28605  2.84570  3.34450  2.86914  3.82456  3.55504  3.91966  3.63771  3.62120  2.47063  2.84370  1.76676  5.37360  4.16328    678 a - - -
          2.68618  4.42225  2.77519  2.73123  3.46354  2.40513  3.72494  3.29354  2.67741  2.69355  4.24690  2.90347  2.73739  3.18146  2.89801  2.37887  2.77519  2.98518  4.58477  3.61503
          0.02392  4.14101  4.86335  0.61958  0.77255  0.48576  0.95510
    673   2.96572  5.23865  2.67640  2.20126  4.54013  3.45083  3.78016  4.01160  2.43776  3.52582  4.40432  2.97889  3.97205  1.25784  2.78621  2.93059  3.21653  3.66521  5.66402  4.32446    679 q - - -
          2.68618  4.42225  2.77519  2.73123  3.46354  2.40513  3.72494  3.29354  2.67741  2.69355  4.24690  2.90347  2.73739  3.18146  2.89801  2.37887  2.77519  2.98518  4.58477  3.61503
          0.02392  4.14101  4.86335  0.61958  0.77255  0.48576  0.95510
    674   3.35804  4.66128  5.02493  4.45312  3.13809  4.64690  4.95751  1.74169  4.31493  1.02880  2.13817  4.68933  4.81155  4.38889  4.40574  3.99577  3.57646  2.25624  5.22806  4.18527    680 l - - -
          2.68618  4.42225  2.77519  2.73123  3.46354  2.40513  3.72494  3.29354  2.67741  2.69355  4.24690  2.90347  2.73739  3.18146  2.89801  2.37887  2.77519  2.98518  4.58477  3.61503
          0.02392  4.14101  4.86335  0.61958  0.77255  0.48576  0.95510
    675   3.17695  5.28718  3.62423  2.90886  4.78293  3.77156  3.67107  4.11299  1.16074  3.52184  4.39514  3.29464  4.12723  2.80166  1.54758  3.16338  3.32829  3.79305  5.53360  4.39020    681 k - - -
          2.68618  4.42225  2.77519  2.73123  3.46354  2.40513  3.72494  3.29354  2.67741  2.69355  4.24690  2.90347  2.73739  3.18146  2.89801  2.37887  2.77519  2.98518  4.58477  3.61503
          0.02392  4.14101  4.86335  0.61958  0.77255  0.48576  0.95510
    676   1.16661  4.42004  2.88748  2.86286  4.15349  2.98651  4.04214  3.46195  2.98531  3.21111  4.07158  3.21735  3.82910  3.27910  3.37496  2.59864  2.85327  2.87064  5.51284  4.24486    682 a - - -
          2.68618  4.42225  2.77519  2.73123  3.46354  2.40513  3.72494  3.29354  2.67741  2.69355  4.24690  2.90347  2.73739  3.18146  2.89801  2.37887  2.77519  2.98518  4.58477  3.61503
          0.02392  4.14101  4.86335  0.61958  0.77255  0.48576  0.95510
    677   2.99433  4.40736  4.48667  3.90732  2.33336  4.14557  4.40492  2.36744  3.77887  1.16847  2.78883  4.13063  4.43170  3.59176  3.92933  3.45188  3.21871  2.17125  4.89751  3.72559    683 l - - -
          2.68618  4.42225  2.77519  2.73123  3.46354  2.40513  3.72494  3.29354  2.67741  2.69355  4.24690  2.90347  2.73739  3.18146  2.89801  2.37887  2.77519  2.98518  4.58477  3.61503
          0.02392  4.14101  4.86335  0.61958  0.77255  0.48576  0.95510
    678   3.14368  5.29700  3.57019  2.85516  4.78427  3.75821  3.64829  4.11093  1.47574  3.51414  4.37338  3.25590  4.10451  2.48124  1.33972  3.12240  3.29249  3.78376  5.53273  4.37712    684 r - - -
          2.68618  4.42225  2.77519  2.73123  3.46354  2.40513  3.72494  3.29354  2.67741  2.69355  4.24690  2.90347  2.73739  3.18146  2.89801  2.37887  2.77519  2.98518  4.58477  3.61503
          0.02392  4.14101  4.86335  0.61958  0.77255  0.48576  0.95510
    679   2.65751  1.86622  3.85399  3.31422  3.23085  3.62760  3.27010  2.70084  3.11107  2.04146  3.40825  3.57994  4.06743  3.46265  3.35138  2.95234  2.92784  2.50801  4.76935  3.44710    685 c - - -
          2.68618  4.42225  2.77519  2.73123  3.46354  2.40513  3.72494  3.29354  2.67741  2.69355  4.24690  2.90347  2.73739  3.18146  2.89801  2.37887  2.77519  2.98518  4.58477  3.61503
          0.02392  4.14101  4.86335  0.61958  0.77255  0.48576  0.95510
    680   2.88381  5.29866  2.54380  1.86456  4.61384  3.38862  3.72522  4.08536  2.46989  3.58693  4.40787  2.67541  3.90370  1.57056  2.89361  2.82490  3.13235  3.69543  5.72555  4.33380    686 q - - -
          2.68618  4.42225  2.77519  2.73123  3.46354  2.40513  3.72494  3.29354  2.67741  2.69355  4.24690  2.90347  2.73739  3.18146  2.89801  2.37887  2.77519  2.98518  4.58477  3.61503
          0.02392  4.14101  4.86335  0.61958  0.77255  0.48576  0.95510
    681   2.73913  4.49167  3.49094  2.94711  2.87217  3.65956  2.35888  3.02178  2.88300  2.32075  3.60023  3.16433  4.03730  3.19690  3.23646  2.73694  2.96964  2.79594  4.53899  2.24192    687 y - - -
          2.68618  4.42225  2.77519  2.73123  3.46354  2.40513  3.72494  3.29354  2.67741  2.69355  4.24690  2.90347  2.73739  3.18146  2.89801  2.37887  2.77519  2.98518  4.58477  3.61503
          0.02392  4.14101  4.86335  0.61958  0.77255  0.48576  0.95510
    682   3.21229  5.35252  2.63747  0.69572  4.73690  3.46844  4.09025  4.24629  3.00721  3.82369  4.79526  3.12211  4.08861  3.30621  3.43739  3.17245  3.52160  3.90570  5.85707  4.59113    688 e - - -
          2.68618  4.42225  2.77519  2.73123  3.46354  2.40513  3.72494  3.29354  2.67741  2.69355  4.24690  2.90347  2.73739  3.18146  2.89801  2.37887  2.77519  2.98518  4.58477  3.61503
          0.02392  4.14101  4.86335  0.61958  0.77255  0.48576  0.95510
    683   2.96002  5.22661  0.92994  2.36820  4.54970  3.31964  3.96370  3.99823  2.99903  3.66976  4.62072  2.92145  3.96180  3.16817  3.53906  2.92783  3.29564  3.32957  5.85880  4.41312    689 d - - -
          2.68618  4.42225  2.77519  2.73123  3.46354  2.40513  3.72494  3.29354  2.67741  2.69355  4.24690  2.90347  2.73739  3.18146  2.89801  2.37887  2.77519  2.98518  4.58477  3.61503
          0.02392  4.14101  4.86335  0.61958  0.77255  0.48576  0.95510
    684   3.01601  5.63420  1.66519  1.22590  4.91700  3.28848  3.82513  4.45009  2.84137  3.92839  4.77072  2.59703  3.90899  2.98682  3.44586  2.89110  3.30253  4.00738  6.07929  4.55572    690 e - - -
          2.68618  4.42225  2.77519  2.73123  3.46354  2.40513  3.72494  3.29354  2.67741  2.69355  4.24690  2.90347  2.73739  3.18146  2.89801  2.37887  2.77519  2.98518  4.58477  3.61503
          0.02392  4.14101  4.86335  0.61958  0.77255  0.48576  0.95510
    685   2.50207  1.44789  3.89498  3.44041  3.42825  3.37007  4.11673  2.90210  3.28487  2.69065  3.63943  3.58813  3.96695  3.60487  3.51235  2.50885  2.87295  2.64228  4.95018  3.18779    691 c - - -
          2.68618  4.42225  2.77519  2.73123  3.46354  2.40513  3.72494  3.29354  2.67741  2.69355  4.24690  2.90347  2.73739  3.18146  2.89801  2.37887  2.77519  2.98518  4.58477  3.61503
          0.02392  4.14101  4.86335  0.61958  0.77255  0.48576  0.95510
    686   2.86411  5.04271  3.25346  2.62998  4.44371  3.21020  3.62123  3.84440  1.60198  3.34447  4.15569  3.09368  3.94551  2.75668  1.65487  2.86198  3.06020  3.50526  5.38879  4.18938    692 k - - -
          2.68618  4.42225  2.77519  2.73123  3.46354  2.40513  3.72494  3.29354  2.67741  2.69355  4.24690  2.90347  2.73739  3.18146  2.89801  2.37887  2.77519  2.98518  4.58477  3.61503
          0.02392  4.14101  4.86335  0.61958  0.77255  0.48576  0.95510
    687   3.16709  5.27741  3.59447  2.89901  4.76577  3.76110  3.67573  4.10213  1.07934  3.51727  4.39122  3.28866  4.12265  2.80765  1.69852  3.15508  3.32292  3.78192  5.53329  4.38468    693 k - - -
          2.68618  4.42225  2.77519  2.73123  3.46354  2.40513  3.72494  3.29354  2.67741  2.69355  4.24690  2.90347  2.73739  3.18146  2.89801  2.37887  2.77519  2.98518  4.58477  3.61503
          0.02392  4.14101  4.86335  0.61958  0.77255  0.48576  0.95510
    688   3.47072  4.85818  4.61998  4.26941  3.26068  4.32018  4.84191  2.48742  4.03490  0.60316  3.21447  4.51907  4.71464  4.33783  4.16356  3.93552  3.75564  2.59293  5.22846  4.01100    694 L - - -
          2.68618  4.42225  2.77519  2.73123  3.46354  2.40513  3.72494  3.29354  2.67741  2.69355  4.24690  2.90347  2.73739  3.18146  2.89801  2.37887  2.77519  2.98518  4.58477  3.61503
          0.02392  4.14101  4.86335  0.61958  0.77255  0.48576  0.95510
    689   2.88333  5.21713  2.77971  2.22286  4.53803  3.47274  3.40021  3.97830  2.17892  3.47533  4.29828  2.95678  3.92941  1.48815  2.63295  2.84607  3.10652  3.61380  5.59999  4.26986    695 q - - -
          2.68618  4.42225  2.77519  2.73123  3.46354  2.40513  3.72494  3.29354  2.67741  2.69355  4.24690  2.90347  2.73739  3.18146  2.89801  2.37887  2.77519  2.98518  4.58477  3.61503
          0.02392  4.14101  4.86335  0.61958  0.77255  0.48576  0.95510
    690   2.94514  5.50940  2.00793  1.19626  4.80143  3.09496  3.78453  4.31204  2.73640  3.80017  4.62371  2.76318  3.89160  2.70342  3.30216  2.84259  3.21893  3.88352  5.95702  4.47068    696 e - - -
          2.68618  4.42225  2.77519  2.73123  3.46354  2.40513  3.72494  3.29354  2.67741  2.69355  4.24690  2.90347  2.73739  3.18146  2.89801  2.37887  2.77519  2.98518  4.58477  3.61503
          0.02392  4.14101  4.86335  0.61958  0.77255  0.48576  0.95510
    691   3.21229  5.35252  2.63747  0.69572  4.73690  3.46844  4.09025  4.24629  3.00721  3.82369  4.79526  3.12211  4.08861  3.30621  3.43739  3.17245  3.52160  3.90570  5.85707  4.59113    697 e - - -
          2.68618  4.42225  2.77519  2.73123  3.46354  2.40513  3.72494  3.29354  2.67741  2.69355  4.24690  2.90347  2.73739  3.18146  2.89801  2.37887  2.77519  2.98518  4.58477  3.61503
          0.02392  4.14101  4.86335  0.61958  0.77255  0.48576  0.95510
    692   3.47072  4.85818  4.61998  4.26941  3.26068  4.32018  4.84191  2.48742  4.03490  0.60316  3.21447  4.51907  4.71464  4.33783  4.16356  3.93552  3.75564  2.59293  5.22846  4.01100    698 L - - -
          2.68618  4.42225  2.77519  2.73123  3.46354  2.40513  3.72494  3.29354  2.67741  2.69355  4.24690  2.90347  2.73739  3.18146  2.89801  2.37887  2.77519  2.98518  4.58477  3.61503
          0.02392  4.14101  4.86335  0.61958  0.77255  0.48576  0.95510
    693   2.61970  5.16930  1.59743  2.18377  4.43087  3.35845  3.18376  3.91553  2.52301  3.44786  4.24467  2.73027  3.84136  2.81878  3.03184  2.70973  2.99856  3.52974  5.62014  3.57168    699 d - - -
          2.68618  4.42225  2.77519  2.73123  3.46354  2.40513  3.72494  3.29354  2.67741  2.69355  4.24690  2.90347  2.73739  3.18146  2.89801  2.37887  2.77519  2.98518  4.58477  3.61503
          0.02392  4.14101  4.86335  0.61958  0.77255  0.48576  0.95510
    694   2.90916  4.41791  4.15323  3.57094  3.21622  3.98958  4.25943  2.43972  3.36766  1.19268  2.55791  3.87645  4.31298  3.67667  3.08073  3.28534  3.13821  2.31061  4.97284  3.81489    700 l - - -
          2.68618  4.42225  2.77519  2.73123  3.46354  2.40513  3.72494  3.29354  2.67741  2.69355  4.24690  2.90347  2.73739  3.18146  2.89801  2.37887  2.77519  2.98518  4.58477  3.61503
          0.02392  4.14101  4.86335  0.61958  0.77255  0.48576  0.95510
    695   2.95300  4.99000  3.11686  2.76802  4.01076  3.55925  3.85428  3.60794  2.46793  2.88165  4.13959  3.22267  4.05546  1.15727  2.75268  3.00141  3.22029  3.37398  5.35744  3.99430    701 q - - -
          2.68618  4.42225  2.77519  2.73123  3.46354  2.40513  3.72494  3.29354  2.67741  2.69355  4.24690  2.90347  2.73739  3.18146  2.89801  2.37887  2.77519  2.98518  4.58477  3.61503
          0.02392  4.14101  4.86335  0.61958  0.77255  0.48576  0.95510
    696   3.17473  5.28542  3.61818  2.90652  4.77977  3.76943  3.67176  4.11103  1.14034  3.52100  4.39428  3.29318  4.12614  2.80255  1.58195  3.16139  3.32692  3.79093  5.53357  4.38907    702 k - - -
          2.68618  4.42225  2.77519  2.73123  3.46354  2.40513  3.72494  3.29354  2.67741  2.69355  4.24690  2.90347  2.73739  3.18146  2.89801  2.37887  2.77519  2.98518  4.58477  3.61503
          0.02392  4.14101  4.86335  0.61958  0.77255  0.48576  0.95510
    697   2.40244  4.57079  3.11474  2.71070  4.21584  3.25850  3.88347  3.60519  2.37612  3.24926  4.08171  3.12592  3.83306  3.07316  3.06574  1.42595  2.51711  3.21078  5.49298  4.20861    703 s - - -
          2.68618  4.42225  2.77519  2.73123  3.46354  2.40513  3.72494  3.29354  2.67741  2.69355  4.24690  2.90347  2.73739  3.18146  2.89801  2.37887  2.77519  2.98518  4.58477  3.61503
          0.02392  4.14101  4.86335  0.61958  0.77255  0.48576  0.95510
    698   3.14259  5.21884  3.43409  2.88076  4.67016  3.70145  3.73934  4.05448  0.91746  3.51170  4.40678  3.28508  4.11614  2.88653  2.13977  3.14522  3.33281  3.73743  5.54362  4.37026    704 k - - -
          2.68618  4.42225  2.77519  2.73123  3.46354  2.40513  3.72494  3.29354  2.67741  2.69355  4.24690  2.90347  2.73739  3.18146  2.89801  2.37887  2.77519  2.98518  4.58477  3.61503
          0.02392  4.14101  4.86335  0.61958  0.77255  0.48576  0.95510
    699   3.21229  5.35252  2.63747  0.69572  4.73690  3.46844  4.09025  4.24629  3.00721  3.82369  4.79526  3.12211  4.08861  3.30621  3.43739  3.17245  3.52160  3.90570  5.85707  4.59113    705 e - - -
          2.68618  4.42225  2.77519  2.73123  3.46354  2.40513  3.72494  3.29354  2.67741  2.69355  4.24690  2.90347  2.73739  3.18146  2.89801  2.37887  2.77519  2.98518  4.58477  3.61503
          0.02392  4.14101  4.86335  0.61958  0.77255  0.48576  0.95510
    700   3.04313  5.64241  1.58605  1.20468  4.92943  3.29421  3.84854  4.46010  2.87823  3.94872  4.80410  2.75413  3.92265  3.01523  3.48468  2.91714  3.33371  4.02332  6.09255  4.57711    706 e - - -
          2.68618  4.42225  2.77519  2.73123  3.46354  2.40513  3.72494  3.29354  2.67741  2.69355  4.24690  2.90347  2.73739  3.18146  2.89801  2.37887  2.77519  2.98518  4.58477  3.61503
          0.02392  4.14101  4.86335  0.61958  0.77255  0.48576  0.95510
    701   3.19933  5.25199  3.65858  2.96096  4.73345  3.77828  3.69781  4.07354  1.68424  3.50205  4.39169  3.33182  4.14720  2.83712  1.05118  3.20002  3.35658  3.76628  5.52079  4.38443    707 r - - -
          2.68618  4.42225  2.77519  2.73123  3.46354  2.40513  3.72494  3.29354  2.67741  2.69355  4.24690  2.90347  2.73739  3.18146  2.89801  2.37887  2.77519  2.98518  4.58477  3.61503
          0.02392  4.14101  4.86335  0.61958  0.77255  0.48576  0.95510
    702   3.12636  5.10147  3.11213  2.88040  4.30467  3.56456  4.03779  3.98628  2.68430  3.46059  4.48977  3.33917  4.12751  0.82211  2.95924  3.16686  3.42730  3.70170  5.53212  4.24802    708 q - - -
          2.68618  4.42225  2.77519  2.73123  3.46354  2.40513  3.72494  3.29354  2.67741  2.69355  4.24690  2.90347  2.73739  3.18146  2.89801  2.37887  2.77519  2.98518  4.58477  3.61503
          0.02392  4.14101  4.86335  0.61958  0.77255  0.48576  0.95510
    703   3.18638  5.17549  3.64398  3.01615  4.62424  3.74512  3.76606  4.02057  1.93959  3.48346  4.39964  3.37795  4.15689  2.92273  0.92241  3.21250  3.37616  3.72006  5.50915  4.35999    709 r - - -
          2.68618  4.42225  2.77519  2.73123  3.46354  2.40513  3.72494  3.29354  2.67741  2.69355  4.24690  2.90347  2.73739  3.18146  2.89801  2.37887  2.77519  2.98518  4.58477  3.61503
          0.02392  4.14101  4.86335  0.61958  0.77255  0.48576  0.95510
    704   0.86499  4.22510  3.70439  3.45532  4.30523  3.06380  4.44529  3.40853  3.45109  3.30957  4.25167  3.51819  3.82961  3.75994  3.70337  2.54059  2.54639  2.99088  5.73573  4.54128    710 a - - -
          2.68618  4.42225  2.77519  2.73123  3.46354  2.40513  3.72494  3.29354  2.67741  2.69355  4.24690  2.90347  2.73739  3.18146  2.89801  2.37887  2.77519  2.98518  4.58477  3.61503
          0.02392  4.14101  4.86335  0.61958  0.77255  0.48576  0.95510
    705   3.47072  4.85818  4.61998  4.26941  3.26068  4.32018  4.84191  2.48742  4.03490  0.60316  3.21447  4.51907  4.71464  4.33783  4.16356  3.93552  3.75564  2.59293  5.22846  4.01100    711 L - - -
          2.68618  4.42225  2.77519  2.73123  3.46354  2.40513  3.72494  3.29354  2.67741  2.69355  4.24690  2.90347  2.73739  3.18146  2.89801  2.37887  2.77519  2.98518  4.58477  3.61503
          0.02392  4.14101  4.86335  0.61958  0.77255  0.48576  0.95510
    706   3.30028  4.68616  4.76835  4.27787  3.20952  4.44934  4.87915  2.18828  4.08052  0.81993  3.05112  4.52069  4.74346  4.30007  4.23093  3.84926  3.56212  1.99408  5.26513  4.10934    712 l - - -
          2.68618  4.42225  2.77519  2.73123  3.46354  2.40513  3.72494  3.29354  2.67741  2.69355  4.24690  2.90347  2.73739  3.18146  2.89801  2.37887  2.77519  2.98518  4.58477  3.61503
          0.02392  4.14101  4.86335  0.61958  0.77255  0.48576  0.95510
    707   2.96575  5.13219  2.91505  2.59785  4.12793  3.52466  3.21833  3.91845  2.35815  3.40937  4.30702  3.08584  4.00862  1.23670  2.66015  2.95966  3.20685  3.59414  5.37731  3.97477    713 q - - -
          2.68618  4.42225  2.77519  2.73123  3.46354  2.40513  3.72494  3.29354  2.67741  2.69355  4.24690  2.90347  2.73739  3.18146  2.89801  2.37887  2.77519  2.98518  4.58477  3.61503
          0.02392  4.14101  4.86335  0.61958  0.77255  0.48576  0.95510
    708   3.43194  4.77216  4.91713  4.37008  3.09652  4.63665  4.92121  2.27092  4.16881  0.79318  2.22429  4.64515  4.81599  4.31712  4.28958  4.00520  3.65558  2.43595  5.21169  4.13326    714 l - - -
          2.68618  4.42225  2.77519  2.73123  3.46354  2.40513  3.72494  3.29354  2.67741  2.69355  4.24690  2.90347  2.73739  3.18146  2.89801  2.37887  2.77519  2.98518  4.58477  3.61503
          0.02392  4.14101  4.86335  0.61958  0.77255  0.48576  0.95510
    709   3.12636  5.10147  3.11213  2.88040  4.30467  3.56456  4.03779  3.98628  2.68430  3.46059  4.48977  3.33917  4.12751  0.82211  2.95924  3.16686  3.42730  3.70170  5.53212  4.24802    715 q - - -
          2.68618  4.42225  2.77519  2.73123  3.46354  2.40513  3.72494  3.29354  2.67741  2.69355  4.24690  2.90347  2.73739  3.18146  2.89801  2.37887  2.77519  2.98518  4.58477  3.61503
          0.02392  4.14101  4.86335  0.61958  0.77255  0.48576  0.95510
    710   3.82132  5.09287  4.52686  4.30539  2.99473  4.05271  4.27230  3.86635  4.02736  3.21094  4.48603  4.40288  4.59435  4.40062  4.10539  4.02219  4.13724  3.76367  0.48261  2.98419    716 W - - -
          2.68618  4.42225  2.77519  2.73123  3.46354  2.40513  3.72494  3.29354  2.67741  2.69355  4.24690  2.90347  2.73739  3.18146  2.89801  2.37887  2.77519  2.98518  4.58477  3.61503
          0.02392  4.14101  4.86335  0.61958  0.77255  0.48576  0.95510
    711   3.16734  5.27772  3.59534  2.89924  4.76631  3.76140  3.67556  4.10247  1.08116  3.51741  4.39131  3.28880  4.12276  2.80742  1.69470  3.15528  3.32304  3.78226  5.53330  4.38483    717 k - - -
          2.68618  4.42225  2.77519  2.73123  3.46354  2.40513  3.72494  3.29354  2.67741  2.69355  4.24690  2.90347  2.73739  3.18146  2.89801  2.37887  2.77519  2.98518  4.58477  3.61503
          0.02392  4.14101  4.86335  0.61958  0.77255  0.48576  0.95510
    712   3.02624  4.50425  4.49103  4.17062  3.76217  3.99492  4.93112  2.07769  4.04292  2.40735  3.69395  4.31531  4.54646  4.38706  4.22854  3.52191  3.38497  0.74236  5.58931  4.33433    718 v - - -
          2.68618  4.42225  2.77519  2.73123  3.46354  2.40513  3.72494  3.29354  2.67741  2.69355  4.24690  2.90347  2.73739  3.18146  2.89801  2.37887  2.77519  2.98518  4.58477  3.61503
          0.02392  4.14101  4.86335  0.61958  0.77255  0.48576  0.95510
    713   3.20319  4.71378  4.35050  3.97279  3.35613  4.04196  4.64593  2.56006  3.72393  1.91719  0.94250  4.21453  4.51122  4.09201  3.89593  3.57644  3.51759  2.59584  5.22774  4.00963    719 m - - -
          2.68618  4.42225  2.77519  2.73123  3.46354  2.40513  3.72494  3.29354  2.67741  2.69355  4.24690  2.90347  2.73739  3.18146  2.89801  2.37887  2.77519  2.98518  4.58477  3.61503
          0.02392  4.14101  4.86335  0.61958  0.77255  0.48576  0.95510
    714   2.34692  4.57926  2.67904  2.65325  4.42255  2.03334  3.97295  3.86746  2.89101  3.48099  4.29215  3.07536  3.80222  3.16283  3.33668  1.51149  2.88853  3.38318  5.69528  4.37995    720 s - - -
          2.68618  4.42225  2.77519  2.73123  3.46354  2.40513  3.72494  3.29354  2.67741  2.69355  4.24690  2.90347  2.73739  3.18146  2.89801  2.37887  2.77519  2.98518  4.58477  3.61503
          0.02392  4.14101  4.86335  0.61958  0.77255  0.48576  0.95510
    715   3.04810  5.54823  0.97595  2.19956  4.87018  3.27955  3.90450  4.46201  2.98110  3.97865  4.85944  2.34048  3.93766  3.09047  3.59084  2.93982  3.36729  4.02058  6.08677  4.57023    721 d - - -
          2.68618  4.42225  2.77519  2.73123  3.46354  2.40513  3.72494  3.29354  2.67741  2.69355  4.24690  2.90347  2.73739  3.18146  2.89801  2.37887  2.77519  2.98518  4.58477  3.61503
          0.02392  4.14101  4.86335  0.61958  0.77255  0.48576  0.95510
    716   2.78406  5.03140  2.95955  2.51292  4.38989  3.46598  3.68377  3.80542  1.54764  3.35616  4.18148  2.11197  3.90894  2.82430  2.62995  2.78599  3.02269  3.15029  5.50640  4.18893    722 k - - -
          2.68618  4.42225  2.77519  2.73123  3.46354  2.40513  3.72494  3.29354  2.67741  2.69355  4.24690  2.90347  2.73739  3.18146  2.89801  2.37887  2.77519  2.98518  4.58477  3.61503
          0.02392  4.14101  4.86335  0.61958  0.77255  0.48576  0.95510
    717   2.49345  4.64471  2.74353  2.60858  4.09803  3.32199  3.84447  3.44181  2.71165  2.88918  3.99288  3.07231  1.66644  3.04180  3.13596  2.68173  2.76496  3.10953  5.42511  4.11617    723 p - - -
          2.68618  4.42225  2.77519  2.73123  3.46354  2.40513  3.72494  3.29354  2.67741  2.69355  4.24690  2.90347  2.73739  3.18146  2.89801  2.37887  2.77519  2.98518  4.58477  3.61503
          0.08572  4.14101  2.71449  0.61958  0.77255  0.48576  0.95510
    718   2.67810  4.89749  2.95217  2.44312  4.21474  3.42723  3.61502  3.64839  2.16546  3.20940  4.01126  2.95300  2.72375  1.93909  2.68515  2.68692  2.90644  3.30558  5.34231  4.05964    724 q - - -
          2.68618  4.42225  2.77519  2.73123  3.46354  2.40513  3.72494  3.29354  2.67741  2.69355  4.24690  2.90347  2.73739  3.18146  2.89801  2.37887  2.77519  2.98518  4.58477  3.61503
          0.02542  4.08071  4.80306  0.61958  0.77255  0.44572  1.02266
    719   2.97788  5.50760  2.04815  1.09038  4.82639  2.96754  3.82544  4.33565  2.81145  3.84012  4.68073  2.77454  3.90828  2.98798  3.38621  2.87632  3.26455  3.90942  5.99581  4.51206    725 e - - -
          2.68618  4.42225  2.77519  2.73123  3.46354  2.40513  3.72494  3.29354  2.67741  2.69355  4.24690  2.90347  2.73739  3.18146  2.89801  2.37887  2.77519  2.98518  4.58477  3.61503
          0.02392  4.14101  4.86335  0.61958  0.77255  0.48576  0.95510
    720   3.06367  5.67904  1.27924  1.44842  4.96195  3.28930  3.85926  4.49859  2.90903  3.98395  4.84606  2.74720  3.92721  3.02882  3.52820  2.93089  3.35788  4.05841  6.12805  4.60145    726 d - - -
          2.68618  4.42225  2.77519  2.73123  3.46354  2.40513  3.72494  3.29354  2.67741  2.69355  4.24690  2.90347  2.73739  3.18146  2.89801  2.37887  2.77519  2.98518  4.58477  3.61503
          0.02392  4.14101  4.86335  0.61958  0.77255  0.48576  0.95510
    721   2.77588  5.13059  2.73636  2.17349  4.43059  3.41813  3.33498  3.88579  2.37680  3.40883  4.21463  2.90883  3.21625  1.64082  2.79173  2.74779  3.01122  3.51324  5.56613  4.20198    727 q - - -
          2.68618  4.42225  2.77519  2.73123  3.46354  2.40513  3.72494  3.29354  2.67741  2.69355  4.24690  2.90347  2.73739  3.18146  2.89801  2.37887  2.77519  2.98518  4.58477  3.61503
          0.02392  4.14101  4.86335  0.61958  0.77255  0.48576  0.95510
    722   3.21229  5.35252  2.63747  0.69572  4.73690  3.46844  4.09025  4.24629  3.00721  3.82369  4.79526  3.12211  4.08861  3.30621  3.43739  3.17245  3.52160  3.90570  5.85707  4.59113    728 e - - -
          2.68618  4.42225  2.77519  2.73123  3.46354  2.40513  3.72494  3.29354  2.67741  2.69355  4.24690  2.90347  2.73739  3.18146  2.89801  2.37887  2.77519  2.98518  4.58477  3.61503
          0.02392  4.14101  4.86335  0.61958  0.77255  0.48576  0.95510
    723   3.08509  4.48685  4.64279  4.20485  3.59992  4.25534  4.92040  1.91132  4.03847  2.04831  3.48658  4.40214  4.67646  4.36502  4.23970  3.68127  3.38704  0.87104  5.51042  4.24484    729 v - - -
          2.68618  4.42225  2.77519  2.73123  3.46354  2.40513  3.72494  3.29354  2.67741  2.69355  4.24690  2.90347  2.73739  3.18146  2.89801  2.37887  2.77519  2.98518  4.58477  3.61503
          0.02392  4.14101  4.86335  0.61958  0.77255  0.48576  0.95510
    724   2.54730  4.63153  2.92251  2.64562  4.34984  3.21340  3.93151  3.77720  2.78738  3.41410  4.24419  1.52145  3.83279  3.12302  3.19797  2.41946  2.15094  3.34160  5.62434  4.30543    730 n - - -
          2.68618  4.42225  2.77519  2.73123  3.46354  2.40513  3.72494  3.29354  2.67741  2.69355  4.24690  2.90347  2.73739  3.18146  2.89801  2.37887  2.77519  2.98518  4.58477  3.61503
          0.02392  4.14101  4.86335  0.61958  0.77255  0.48576  0.95510
    725   2.46916  4.38853  3.46473  3.30212  4.35762  3.11466  4.39971  3.92130  3.39463  3.62350  4.53220  3.47655  3.87745  3.72382  3.66583  0.74784  2.97101  3.39582  5.70976  4.44526    731 s - - -
          2.68618  4.42225  2.77520  2.73123  3.46354  2.40513  3.72495  3.29354  2.67736  2.69355  4.24690  2.90347  2.73740  3.18146  2.89801  2.37887  2.77520  2.98518  4.58477  3.61503
          0.04225  3.39185  4.86335  0.53953  0.87473  0.48576  0.95510
    726   2.85762  5.09958  3.23324  2.61282  4.46429  3.58141  3.62959  3.85590  1.45154  3.35136  3.65927  2.71868  3.95368  2.75643  1.97177  2.85274  3.05559  3.51045  5.46599  4.20339    733 k - - -
          2.68618  4.42225  2.77519  2.73123  3.46354  2.40513  3.72494  3.29354  2.67741  2.69355  4.24690  2.90347  2.73739  3.18146  2.89801  2.37887  2.77519  2.98518  4.58477  3.61503
          0.02392  4.14101  4.86335  0.61958  0.77255  0.48576  0.95510
    727   3.01711  5.25971  3.18555  2.49773  4.68314  3.63066  3.65653  4.05362  1.16044  3.49621  4.33608  3.12098  4.02368  2.50408  2.20597  2.98842  3.20033  3.70669  5.55947  4.33260    734 k - - -
          2.68618  4.42225  2.77519  2.73123  3.46354  2.40513  3.72494  3.29354  2.67741  2.69355  4.24690  2.90347  2.73739  3.18146  2.89801  2.37887  2.77519  2.98518  4.58477  3.61503
          0.04343  4.14101  3.62712  0.61958  0.77255  0.48576  0.95510
    728   2.69754  5.37704  1.99131  1.71101  4.68295  3.31854  3.70780  4.18266  2.35129  3.66604  4.45648  2.11620  3.84790  2.84140  3.12278  2.74892  3.08688  3.75155  5.81450  4.35544    735 e - - -
          2.68618  4.42225  2.77519  2.73123  3.46354  2.40513  3.72494  3.29354  2.67741  2.69355  4.24690  2.90347  2.73739  3.18146  2.89801  2.37887  2.77519  2.98518  4.58477  3.61503
          0.02438  4.12196  4.84430  0.61958  0.77255  0.50805  0.92047
    729   3.50568  4.98119  4.01934  3.69772  2.16027  4.16598  2.78434  3.61370  3.51208  2.99071  4.16124  3.80981  4.54933  3.79377  3.70575  3.56110  3.74019  3.45829  3.81557  0.86828    736 y - - -
          2.68618  4.42225  2.77519  2.73123  3.46354  2.40513  3.72494  3.29354  2.67741  2.69355  4.24690  2.90347  2.73739  3.18146  2.89801  2.37887  2.77519  2.98518  4.58477  3.61503
          0.02438  4.12196  4.84430  0.61958  0.77255  0.50805  0.92047
    730   2.28027  3.55734  3.81376  3.48348  4.24951  3.01648  4.39314  3.64192  3.40695  3.40705  4.27951  3.50576  3.78161  3.71839  3.66010  0.88935  2.78344  3.13782  5.64401  4.41880    737 s - - -
          2.68618  4.42225  2.77519  2.73123  3.46354  2.40513  3.72494  3.29354  2.67741  2.69355  4.24690  2.90347  2.73739  3.18146  2.89801  2.37887  2.77519  2.98518  4.58477  3.61503
          0.02438  4.12196  4.84430  0.61958  0.77255  0.50805  0.92047
    731   2.78142  3.52038  4.43824  3.87007  3.36138  3.63750  4.38115  1.51344  3.74188  2.24349  3.03475  4.03611  4.34011  3.95965  3.89835  3.30073  3.02769  1.51549  4.99107  3.79837    738 i - - -
          2.68618  4.42225  2.77519  2.73123  3.46354  2.40513  3.72494  3.29354  2.67741  2.69355  4.24690  2.90347  2.73739  3.18146  2.89801  2.37887  2.77519  2.98518  4.58477  3.61503
          0.02438  4.12196  4.84430  0.61958  0.77255  0.50805  0.92047
    732   2.20369  4.24853  3.46550  3.21971  4.40465  3.01113  4.31113  3.76362  3.27301  3.50252  4.35194  3.37253  3.76993  3.58429  3.57115  0.96522  2.55870  3.22731  5.75589  4.53224    739 s - - -
          2.68618  4.42225  2.77519  2.73123  3.46354  2.40513  3.72494  3.29354  2.67741  2.69355  4.24690  2.90347  2.73739  3.18146  2.89801  2.37887  2.77519  2.98518  4.58477  3.61503
          0.02438  4.12196  4.84430  0.61958  0.77255  0.50805  0.92047
    733   2.56578  4.53245  3.22548  2.75421  3.93663  3.36282  3.84335  3.27311  2.46419  2.83715  3.86204  3.17243  3.87582  3.06208  3.01755  1.48488  2.87570  2.71394  5.28684  4.00383    740 s - - -
          2.68618  4.42225  2.77519  2.73123  3.46354  2.40513  3.72494  3.29354  2.67741  2.69355  4.24690  2.90347  2.73739  3.18146  2.89801  2.37887  2.77519  2.98518  4.58477  3.61503
          0.02438  4.12196  4.84430  0.61958  0.77255  0.50805  0.92047
    734   2.52689  4.28015  3.20704  2.93940  3.42227  3.57329  3.84016  2.30777  2.88799  2.48883  3.01442  3.33271  3.95550  3.18756  3.10913  2.54056  2.57824  2.16899  4.87815  3.64802    741 v - - -
          2.68618  4.42225  2.77519  2.73123  3.46354  2.40513  3.72494  3.29354  2.67741  2.69355  4.24690  2.90347  2.73739  3.18146  2.89801  2.37887  2.77519  2.98518  4.58477  3.61503
          0.02438  4.12196  4.84430  0.61958  0.77255  0.50805  0.92047
    735   2.96403  5.15938  3.23443  2.68031  4.58007  3.60982  3.65747  3.95803  1.18261  3.42932  4.27170  3.13180  4.00654  2.67089  2.17614  2.68820  3.15918  3.61674  5.51185  4.28403    742 k - - -
          2.68618  4.42225  2.77519  2.73123  3.46354  2.40513  3.72494  3.29354  2.67741  2.69355  4.24690  2.90347  2.73739  3.18146  2.89801  2.37887  2.77519  2.98518  4.58477  3.61503
          0.05206  4.12196  3.36632  0.61958  0.77255  0.50805  0.92047
    736   2.66517  4.52699  3.35908  2.76999  3.69795  3.55988  3.74523  3.02872  2.18618  2.70378  2.43603  3.20789  3.93921  2.98397  2.42472  2.81259  2.88987  2.43754  5.06884  3.82392    743 k - - -
          2.68618  4.42225  2.77519  2.73123  3.46354  2.40513  3.72494  3.29354  2.67741  2.69355  4.24690  2.90347  2.73739  3.18146  2.89801  2.37887  2.77519  2.98518  4.58477  3.61503
          0.02506  4.09495  4.81730  0.61958  0.77255  0.48862  0.95055
    737   2.75997  4.99893  3.12623  2.42519  4.31336  3.51980  3.62195  3.48605  1.99433  2.97959  4.06684  2.70002  3.89899  2.75442  1.75417  2.76626  2.97028  3.37638  5.41274  4.12024    744 r - - -
          2.68618  4.42225  2.77519  2.73123  3.46354  2.40513  3.72494  3.29354  2.67741  2.69355  4.24690  2.90347  2.73739  3.18146  2.89801  2.37887  2.77519  2.98518  4.58477  3.61503
          0.02438  4.12196  4.84430  0.61958  0.77255  0.50805  0.92047
    738   2.53364  5.06506  2.25246  2.30455  4.36922  2.65444  3.62360  3.83061  2.41471  3.35906  4.13546  2.47019  3.57665  2.58492  2.91050  2.53084  2.89579  3.43763  5.53463  3.70870    745 d - - -
          2.68618  4.42225  2.77519  2.73123  3.46354  2.40513  3.72494  3.29354  2.67741  2.69355  4.24690  2.90347  2.73739  3.18146  2.89801  2.37887  2.77519  2.98518  4.58477  3.61503
          0.06449  4.12196  3.07387  0.61958  0.77255  0.50805  0.92047
    739   2.43441  4.64934  3.04693  2.55533  4.05303  3.34145  3.72682  3.45378  2.33795  2.93924  3.90973  3.02885  2.60721  2.90063  2.94900  1.97885  2.73491  3.11296  5.33555  4.02981    746 s - - -
          2.68618  4.42225  2.77519  2.73123  3.46354  2.40513  3.72494  3.29354  2.67741  2.69355  4.24690  2.90347  2.73739  3.18146  2.89801  2.37887  2.77519  2.98518  4.58477  3.61503
          0.02537  4.08283  4.80518  0.61958  0.77255  0.55108  0.85879
    740   2.54750  4.97454  2.27514  2.33306  3.86780  2.83777  3.35326  3.71614  2.36843  3.26028  4.04018  2.76006  3.78666  2.71936  2.52421  2.52892  2.84618  3.33906  5.44683  4.06963    747 d - - -
          2.68612  4.42227  2.77522  2.73125  3.46356  2.40515  3.72497  3.29356  2.67743  2.69353  4.24692  2.90349  2.73718  3.18149  2.89803  2.37889  2.77522  2.98521  4.58479  3.61505
          0.16883  2.23687  3.02498  0.55646  0.85153  0.48055  0.96350
    741   2.43831  4.60228  2.90192  2.55525  3.65309  2.19805  3.70944  3.14559  2.56556  2.94047  3.78043  2.91382  3.82480  2.90014  3.00465  2.40076  2.81527  2.86986  5.22401  3.92276    750 g - - -
          2.68618  4.42225  2.77519  2.73123  3.46354  2.40513  3.72494  3.29354  2.67741  2.69355  4.24690  2.90347  2.73739  3.18146  2.89801  2.37887  2.77519  2.98518  4.58477  3.61503
          0.02538  4.08236  4.80471  0.61958  0.77255  0.55158  0.85811
    742   2.47243  4.28991  2.86498  2.38505  4.02413  2.99374  3.62938  3.43966  2.42975  3.04535  3.55091  2.87181  3.80604  2.78203  2.61593  2.12176  2.81738  3.11509  5.29080  3.95896    751 s - - -
          2.68618  4.42225  2.77519  2.73123  3.46354  2.40513  3.72494  3.29354  2.67741  2.69355  4.24690  2.90347  2.73739  3.18146  2.89801  2.37887  2.77519  2.98518  4.58477  3.61503
          0.02538  4.08236  4.80471  0.61958  0.77255  0.55158  0.85811
    743   3.11593  5.22656  3.52416  2.85240  4.69798  3.71602  3.65202  4.04252  1.12058  3.47135  4.34508  3.24864  4.08430  2.78600  1.74279  3.10756  3.27854  3.72301  5.49892  4.34045    752 k - - -
          2.68618  4.42225  2.77519  2.73123  3.46354  2.40513  3.72494  3.29354  2.67741  2.69355  4.24690  2.90347  2.73739  3.18146  2.89801  2.37887  2.77519  2.98518  4.58477  3.61503
          0.02538  4.08236  4.80471  0.61958  0.77255  0.55158  0.85811
    744   3.14620  5.21058  3.59397  2.90691  4.68049  3.73609  3.66483  4.02305  1.63928  3.45897  4.34462  3.28580  4.10574  2.80387  1.14380  3.14715  3.30677  3.71438  5.48682  4.34165    753 r - - -
          2.68618  4.42225  2.77519  2.73123  3.46354  2.40513  3.72494  3.29354  2.67741  2.69355  4.24690  2.90347  2.73739  3.18146  2.89801  2.37887  2.77519  2.98518  4.58477  3.61503
          0.02538  4.08236  4.80471  0.61958  0.77255  0.48024  0.96400
    745   2.44428  4.44993  3.21215  2.77662  4.10546  2.77710  3.91736  3.21209  2.79434  3.16505  3.99784  2.89272  3.80265  3.12699  3.19419  1.46262  2.52967  3.11421  5.42840  4.15273    754 s - - -
          2.68618  4.42225  2.77519  2.73123  3.46354  2.40513  3.72494  3.29354  2.67741  2.69355  4.24690  2.90347  2.73739  3.18146  2.89801  2.37887  2.77519  2.98518  4.58477  3.61503
          0.02438  4.12196  4.84430  0.61958  0.77255  0.50805  0.92047
    746   2.67294  5.02259  2.96121  2.29760  4.33556  3.15465  3.30263  3.77202  2.06473  3.29564  3.68090  2.93133  3.83121  1.99330  2.56423  2.66116  2.89600  3.39798  5.45659  4.10938    755 q - - -
          2.68618  4.42225  2.77519  2.73123  3.46354  2.40513  3.72494  3.29354  2.67741  2.69355  4.24690  2.90347  2.73739  3.18146  2.89801  2.37887  2.77519  2.98518  4.58477  3.61503
          0.02438  4.12196  4.84430  0.61958  0.77255  0.50805  0.92047
    747   2.69000  4.25807  3.11710  2.53936  4.09285  3.49296  2.17723  3.50876  2.19428  2.97108  3.92496  2.84276  3.87812  2.79745  2.32191  2.72773  2.91114  3.19506  5.30686  4.00427    756 h - - -
          2.68618  4.42225  2.77519  2.73123  3.46354  2.40513  3.72494  3.29354  2.67741  2.69355  4.24690  2.90347  2.73739  3.18146  2.89801  2.37887  2.77519  2.98518  4.58477  3.61503
          0.02438  4.12196  4.84430  0.61958  0.77255  0.50805  0.92047
    748   2.01755  4.60615  2.82346  2.56962  3.89102  3.18483  3.71257  2.93380  2.56605  2.93287  3.77251  3.05095  3.42907  2.90271  3.00487  2.45759  2.56139  2.87628  5.21958  3.92075    757 a - - -
          2.68618  4.42225  2.77519  2.73123  3.46354  2.40513  3.72494  3.29354  2.67741  2.69355  4.24690  2.90347  2.73739  3.18146  2.89801  2.37887  2.77519  2.98518  4.58477  3.61503
          0.02438  4.12196  4.84430  0.61958  0.77255  0.50805  0.92047
    749   2.46793  4.35615  3.42128  2.86369  3.32930  3.53707  3.82032  2.85220  2.79503  1.94852  3.46722  3.27653  2.82597  3.12537  2.92434  2.79326  2.60700  2.62676  4.95556  3.71466    758 l - - -
          2.68618  4.42225  2.77519  2.73123  3.46354  2.40513  3.72494  3.29354  2.67741  2.69355  4.24690  2.90347  2.73739  3.18146  2.89801  2.37887  2.77519  2.98518  4.58477  3.61503
          0.10273  4.12196  2.50823  0.61958  0.77255  0.50805  0.92047
    750   2.50942  4.32447  3.02677  2.94591  3.55084  3.21425  3.91907  2.35781  2.92982  2.55365  3.49223  3.34460  3.97841  3.23580  3.28699  2.83919  2.86032  1.69417  5.02737  3.78570    759 v - - -
          2.68619  4.42226  2.77520  2.73124  3.46355  2.40514  3.72495  3.29355  2.67742  2.69356  4.24671  2.90347  2.73740  3.18147  2.89790  2.37888  2.77520  2.98519  4.58478  3.61504
          0.21245  2.56887  2.16474  0.42820  1.05464  0.54049  0.87339
    751   2.51379  4.49791  3.25492  2.68386  3.70109  3.47194  3.70705  2.86161  2.50325  2.72088  3.02865  3.13181  3.87187  2.93526  2.13357  2.49780  2.82954  2.78511  5.06795  3.80701    761 r - - -
          2.68618  4.42225  2.77519  2.73123  3.46354  2.40513  3.72494  3.29354  2.67741  2.69355  4.24690  2.90347  2.73739  3.18146  2.89801  2.37887  2.77519  2.98518  4.58477  3.61503
          0.02861  3.96422  4.68657  0.61958  0.77255  0.60650  0.78802
    752   2.31716  4.73194  2.80202  2.43036  3.96686  3.40010  3.46977  3.37757  2.42027  2.74774  3.81220  2.94444  3.43717  2.64890  2.74676  2.51584  2.60963  2.95264  5.24606  3.92011    762 a - - -
          2.68618  4.42225  2.77519  2.73123  3.46354  2.40513  3.72494  3.29354  2.67741  2.69355  4.24690  2.90347  2.73739  3.18146  2.89801  2.37887  2.77519  2.98518  4.58477  3.61503
          0.02761  3.99913  4.72148  0.61958  0.77255  0.56310  0.84267
    753   2.72734  5.21290  2.25395  1.67099  4.52109  3.31853  3.63788  4.00104  2.45581  3.50091  4.28240  2.58638  3.80274  2.50633  2.83439  2.67091  2.78311  3.58730  5.65618  4.23165    763 e - - -
          2.68618  4.42225  2.77519  2.73123  3.46354  2.40513  3.72494  3.29354  2.67741  2.69355  4.24690  2.90347  2.73739  3.18146  2.89801  2.37887  2.77519  2.98518  4.58477  3.61503
          0.02647  4.04087  4.76322  0.61958  0.77255  0.59355  0.80378
    754   2.37574  4.80019  2.62024  2.29935  4.04459  3.18100  3.61004  3.32307  2.40932  2.96139  3.87273  2.55325  3.79433  2.75753  2.87564  2.60995  2.81437  2.88001  5.30145  3.63494    764 e - - -
          2.68618  4.42225  2.77519  2.73123  3.46354  2.40513  3.72494  3.29354  2.67741  2.69355  4.24690  2.90347  2.73739  3.18146  2.89801  2.37887  2.77519  2.98518  4.58477  3.61503
          0.02647  4.04087  4.76322  0.61958  0.77255  0.59355  0.80378
    755   2.62151  5.23146  2.00443  1.87766  4.54409  3.31692  3.63628  4.02787  2.20424  3.52036  4.29885  2.53178  3.80201  2.76071  2.82149  2.67066  2.97689  3.60793  5.66978  4.24122    765 e - - -
          2.68618  4.42225  2.77519  2.73123  3.46354  2.40513  3.72494  3.29354  2.67741  2.69355  4.24690  2.90347  2.73739  3.18146  2.89801  2.37887  2.77519  2.98518  4.58477  3.61503
          0.02647  4.04087  4.76322  0.61958  0.77255  0.59355  0.80378
    756   2.43543  5.10919  2.42182  1.64020  4.40823  3.33065  3.63988  3.86503  2.32762  3.39955  4.19199  2.70719  3.80371  2.77230  2.95221  2.66340  2.94599  3.28646  5.57982  4.17813    766 e - - -
          2.68618  4.42225  2.77519  2.73123  3.46354  2.40513  3.72494  3.29354  2.67741  2.69355  4.24690  2.90347  2.73739  3.18146  2.89801  2.37887  2.77519  2.98518  4.58477  3.61503
          0.02647  4.04087  4.76322  0.61958  0.77255  0.59355  0.80378
    757   2.70149  4.92697  3.03450  2.41781  4.21695  3.46669  3.61045  3.40423  1.78030  3.17649  3.99935  2.98396  3.85806  2.16083  2.59057  2.71517  2.92040  3.00135  5.37143  4.06480    767 k - - -
          2.68618  4.42225  2.77519  2.73123  3.46354  2.40513  3.72494  3.29354  2.67741  2.69355  4.24690  2.90347  2.73739  3.18146  2.89801  2.37887  2.77519  2.98518  4.58477  3.61503
          0.02647  4.04087  4.76322  0.61958  0.77255  0.47396  0.97427
    758   2.89569  5.35040  1.25440  1.97065  4.64286  3.30228  3.78416  4.08330  2.73613  3.65553  4.50163  2.78550  3.88188  2.94453  3.28819  2.82141  3.17422  3.24977  5.85274  4.39400    768 d - - -
          2.68618  4.42225  2.77519  2.73123  3.46354  2.40513  3.72494  3.29354  2.67741  2.69355  4.24690  2.90347  2.73739  3.18146  2.89801  2.37887  2.77519  2.98518  4.58477  3.61503
          0.02466  4.11070  4.83305  0.61958  0.77255  0.46446  0.99013
    759   2.29156  4.37283  3.33039  2.95996  4.19883  3.14402  4.07295  3.59227  2.97048  3.03906  4.12565  3.26268  3.07331  3.30832  3.32884  1.19068  2.82384  3.15722  5.54071  4.27921    769 s - - -
          2.68618  4.42225  2.77519  2.73123  3.46354  2.40513  3.72494  3.29354  2.67741  2.69355  4.24690  2.90347  2.73739  3.18146  2.89801  2.37887  2.77519  2.98518  4.58477  3.61503
          0.02392  4.14101  4.86335  0.61958  0.77255  0.48576  0.95510
    760   2.66008  4.71846  3.02480  2.61463  3.93795  3.40004  2.75579  3.50195  2.56444  2.98824  3.97653  3.08168  1.82029  2.97893  2.94536  2.57749  2.94288  3.17824  5.27396  3.91358    770 p - - -
          2.68618  4.42225  2.77519  2.73123  3.46354  2.40513  3.72494  3.29354  2.67741  2.69355  4.24690  2.90347  2.73739  3.18146  2.89801  2.37887  2.77519  2.98518  4.58477  3.61503
          0.02392  4.14101  4.86335  0.61958  0.77255  0.48576  0.95510
    761   2.81605  3.87808  4.22201  3.67738  1.83431  3.57427  3.84305  2.67878  3.54558  2.08037  3.35084  3.80059  4.22993  3.72449  3.70033  3.17022  3.04857  2.50795  4.26719  1.95013    771 f - - -
          2.68618  4.42225  2.77519  2.73123  3.46354  2.40513  3.72494  3.29354  2.67741  2.69355  4.24690  2.90347  2.73739  3.18146  2.89801  2.37887  2.77519  2.98518  4.58477  3.61503
          0.02392  4.14101  4.86335  0.61958  0.77255  0.48576  0.95510
    762   2.66200  4.25414  3.76927  3.20436  3.09460  3.69605  3.98103  2.57982  3.11725  1.71493  3.26628  3.54006  3.08068  3.15122  3.40161  2.96919  2.89784  2.01400  4.84536  3.63075    772 l - - -
          2.68618  4.42225  2.77519  2.73123  3.46354  2.40513  3.72494  3.29354  2.67741  2.69355  4.24690  2.90347  2.73739  3.18146  2.89801  2.37887  2.77519  2.98518  4.58477  3.61503
          0.02392  4.14101  4.86335  0.61958  0.77255  0.48576  0.95510
    763   2.55132  5.04242  2.89936  2.09613  4.35662  3.13397  3.60319  3.80349  1.82907  3.32395  4.10082  2.80873  3.81961  2.60451  2.62941  2.64297  2.88861  3.14480  5.48550  4.12019    773 k - - -
          2.68618  4.42225  2.77519  2.73123  3.46354  2.40513  3.72494  3.29354  2.67741  2.69355  4.24690  2.90347  2.73739  3.18146  2.89801  2.37887  2.77519  2.98518  4.58477  3.61503
          0.02392  4.14101  4.86335  0.61958  0.77255  0.48576  0.95510
    764   1.78563  4.59202  3.10194  2.37218  3.98562  2.91329  3.76985  3.37564  2.62418  3.02678  3.86314  3.07229  3.45927  2.95989  3.05689  2.63537  2.51780  2.81780  5.30502  4.00763    774 a - - -
          2.68618  4.42225  2.77519  2.73123  3.46354  2.40513  3.72494  3.29354  2.67741  2.69355  4.24690  2.90347  2.73739  3.18146  2.89801  2.37887  2.77519  2.98518  4.58477  3.61503
          0.02392  4.14101  4.86335  0.61958  0.77255  0.48576  0.95510
    765   2.33873  4.56889  3.16675  2.63691  3.83170  3.44123  3.74323  2.85939  2.39229  2.87464  3.73004  2.88093  3.86920  2.95335  3.00189  2.61142  1.96203  2.91494  5.17971  3.89830    775 t - - -
          2.68618  4.42225  2.77519  2.73123  3.46354  2.40513  3.72494  3.29354  2.67741  2.69355  4.24690  2.90347  2.73739  3.18146  2.89801  2.37887  2.77519  2.98518  4.58477  3.61503
          0.02392  4.14101  4.86335  0.61958  0.77255  0.48576  0.95510
    766   2.77620  5.18063  2.53947  1.86240  4.48084  3.37892  3.68479  3.93734  2.46440  3.46395  4.26734  2.86220  3.85912  1.72202  2.92749  2.73550  3.02111  3.34026  5.63359  4.23908    776 q - - -
          2.68618  4.42225  2.77519  2.73123  3.46354  2.40513  3.72494  3.29354  2.67741  2.69355  4.24690  2.90347  2.73739  3.18146  2.89801  2.37887  2.77519  2.98518  4.58477  3.61503
          0.02392  4.14101  4.86335  0.61958  0.77255  0.48576  0.95510
    767   2.48510  4.31512  3.59766  3.16576  3.86417  3.30503  4.12948  2.66299  3.07662  2.86758  3.82165  3.43160  3.91923  3.43214  3.38542  2.50400  1.28887  2.68895  5.32589  4.08243    777 t - - -
          2.68618  4.42225  2.77519  2.73123  3.46354  2.40513  3.72494  3.29354  2.67741  2.69355  4.24690  2.90347  2.73739  3.18146  2.89801  2.37887  2.77519  2.98518  4.58477  3.61503
          0.02392  4.14101  4.86335  0.61958  0.77255  0.48576  0.95510
    768   2.53731  4.46667  3.30537  3.14323  4.35653  3.16594  4.30421  3.86594  3.23736  3.55084  4.46840  3.40317  0.93849  3.59929  3.52804  2.50906  3.01197  3.38967  5.68986  4.43190    778 p - - -
          2.68618  4.42225  2.77519  2.73123  3.46354  2.40513  3.72494  3.29354  2.67741  2.69355  4.24690  2.90347  2.73739  3.18146  2.89801  2.37887  2.77519  2.98518  4.58477  3.61503
          0.02392  4.14101  4.86335  0.61958  0.77255  0.48576  0.95510
    769   2.79554  4.32207  4.21276  3.72636  3.57227  3.50347  4.46485  2.13999  3.58391  2.36074  3.14006  3.94526  4.31939  3.90113  3.81475  3.21865  3.10112  1.04702  5.25141  4.02469    779 v - - -
          2.68618  4.42225  2.77519  2.73123  3.46354  2.40513  3.72494  3.29354  2.67741  2.69355  4.24690  2.90347  2.73739  3.18146  2.89801  2.37887  2.77519  2.98518  4.58477  3.61503
          0.02392  4.14101  4.86335  0.61958  0.77255  0.48576  0.95510
    770   2.19198  4.31523  3.41845  3.02454  4.27816  3.08866  4.12157  3.67981  3.04295  3.35098  4.17300  3.28605  3.05505  3.35392  3.40621  1.35124  2.07477  3.19375  5.60380  4.36372    780 s - - -
          2.68618  4.42225  2.77519  2.73123  3.46354  2.40513  3.72494  3.29354  2.67741  2.69355  4.24690  2.90347  2.73739  3.18146  2.89801  2.37887  2.77519  2.98518  4.58477  3.61503
          0.02392  4.14101  4.86335  0.61958  0.77255  0.48576  0.95510
    771   2.75693  5.10987  2.85730  2.41477  4.45947  3.44042  3.64559  3.89650  1.70640  3.40490  4.20069  2.18664  3.87131  2.53124  2.67865  2.59059  2.82993  3.51473  5.54838  4.20437    781 k - - -
          2.68618  4.42225  2.77519  2.73123  3.46354  2.40513  3.72494  3.29354  2.67741  2.69355  4.24690  2.90347  2.73739  3.18146  2.89801  2.37887  2.77519  2.98518  4.58477  3.61503
          0.02392  4.14101  4.86335  0.61958  0.77255  0.48576  0.95510
    772   3.40081  4.70104  5.04286  4.47350  3.13339  4.69238  4.99592  1.83327  4.33159  0.89010  2.42293  4.72522  4.84292  4.40647  4.42687  4.04520  3.61821  2.27705  5.24969  4.21184    782 l - - -
          2.68618  4.42225  2.77519  2.73123  3.46354  2.40513  3.72494  3.29354  2.67741  2.69355  4.24690  2.90347  2.73739  3.18146  2.89801  2.37887  2.77519  2.98518  4.58477  3.61503
          0.02392  4.14101  4.86335  0.61958  0.77255  0.48576  0.95510
    773   3.47072  4.85818  4.61998  4.26941  3.26068  4.32018  4.84191  2.48742  4.03490  0.60316  3.21447  4.51907  4.71464  4.33783  4.16356  3.93552  3.75564  2.59293  5.22846  4.01100    783 L - - -
          2.68618  4.42225  2.77519  2.73123  3.46354  2.40513  3.72494  3.29354  2.67741  2.69355  4.24690  2.90347  2.73739  3.18146  2.89801  2.37887  2.77519  2.98518  4.58477  3.61503
          0.02392  4.14101  4.86335  0.61958  0.77255  0.48576  0.95510
    774   3.15888  5.26553  3.56253  2.89156  4.74559  3.74986  3.68340  4.08955  1.02654  3.51254  4.38861  3.28460  4.11933  2.81743  1.82089  3.14928  3.32016  3.76980  5.53317  4.37938    784 k - - -
          2.68618  4.42225  2.77519  2.73123  3.46354  2.40513  3.72494  3.29354  2.67741  2.69355  4.24690  2.90347  2.73739  3.18146  2.89801  2.37887  2.77519  2.98518  4.58477  3.61503
          0.02392  4.14101  4.86335  0.61958  0.77255  0.48576  0.95510
    775   2.98887  5.11566  3.32147  2.76931  4.57439  3.62347  3.70227  3.92017  1.07391  3.42215  4.28959  3.19620  4.04011  2.84394  2.21179  3.00059  2.91196  3.59123  5.52065  4.31167    785 k - - -
          2.68618  4.42225  2.77519  2.73123  3.46354  2.40513  3.72494  3.29354  2.67741  2.69355  4.24690  2.90347  2.73739  3.18146  2.89801  2.37887  2.77519  2.98518  4.58477  3.61503
          0.02392  4.14101  4.86335  0.61958  0.77255  0.48576  0.95510
    776   2.12775  4.31905  4.23507  3.84364  3.80767  3.67415  4.65761  2.16679  3.75408  2.53676  3.68825  3.97282  4.27254  4.05796  3.98262  3.10531  3.09543  1.03225  5.51948  4.30096    786 v - - -
          2.68618  4.42225  2.77519  2.73123  3.46354  2.40513  3.72494  3.29354  2.67741  2.69355  4.24690  2.90347  2.73739  3.18146  2.89801  2.37887  2.77519  2.98518  4.58477  3.61503
          0.02392  4.14101  4.86335  0.61958  0.77255  0.48576  0.95510
    777   2.87793  5.36418  2.29558  1.23560  4.66213  3.34520  3.73688  4.14661  2.58386  3.64695  4.45976  2.81096  3.88246  2.63091  2.92061  2.80290  3.13513  3.74034  5.80209  4.36744    788 e - - -
          2.68618  4.42225  2.77519  2.73123  3.46354  2.40513  3.72494  3.29354  2.67741  2.69355  4.24690  2.90347  2.73739  3.18146  2.89801  2.37887  2.77519  2.98518  4.58477  3.61503
          0.02392  4.14101  4.86335  0.61958  0.77255  0.48576  0.95510
    778   2.63608  4.99723  2.71118  2.33805  4.31795  3.38748  3.42989  3.78020  2.18440  3.31199  4.07793  2.02886  3.79286  2.57797  2.82466  2.51537  2.72233  3.39571  5.43341  4.09500    789 n - - -
          2.68618  4.42225  2.77519  2.73123  3.46354  2.40513  3.72494  3.29354  2.67741  2.69355  4.24690  2.90347  2.73739  3.18146  2.89801  2.37887  2.77519  2.98518  4.58477  3.61503
          0.02392  4.14101  4.86335  0.61958  0.77255  0.48576  0.95510
    779   2.36308  4.27703  3.57801  2.85167  3.43936  3.60151  3.89908  2.57656  2.95612  2.48246  3.16886  3.39442  3.56091  3.25683  3.28749  2.86428  2.56582  1.77865  4.91145  3.68507    790 v - - -
          2.68618  4.42225  2.77519  2.73123  3.46354  2.40513  3.72494  3.29354  2.67741  2.69355  4.24690  2.90347  2.73739  3.18146  2.89801  2.37887  2.77519  2.98518  4.58477  3.61503
          0.02392  4.14101  4.86335  0.61958  0.77255  0.48576  0.95510
    780   2.80025  5.02431  2.71427  2.46108  4.46126  3.37192  3.78479  3.89345  2.23719  3.46771  4.31016  1.40176  3.90951  2.94792  2.88219  2.80449  2.83817  3.51748  5.63443  4.29011    791 n - - -
          2.68618  4.42225  2.77519  2.73123  3.46354  2.40513  3.72494  3.29354  2.67741  2.69355  4.24690  2.90347  2.73739  3.18146  2.89801  2.37887  2.77519  2.98518  4.58477  3.61503
          0.02392  4.14101  4.86335  0.61958  0.77255  0.48576  0.95510
    781   2.30082  4.56427  2.87969  2.64817  4.14999  3.25596  3.84615  3.55974  2.71003  3.19443  4.01668  3.08505  3.02174  3.03121  3.14477  2.18388  1.75802  3.17189  5.44742  4.14657    792 t - - -
          2.68618  4.42225  2.77519  2.73123  3.46354  2.40513  3.72494  3.29354  2.67741  2.69355  4.24690  2.90347  2.73739  3.18146  2.89801  2.37887  2.77519  2.98518  4.58477  3.61503
          0.07596  4.14101  2.86044  0.61958  0.77255  0.48576  0.95510
    782   2.69642  4.67260  3.21459  2.89423  4.37516  1.19313  4.01125  3.85720  2.70602  3.45747  4.32921  3.27590  3.92845  3.22843  2.22352  2.80388  3.06866  3.44446  5.55956  4.34492    793 g - - -
          2.68618  4.42225  2.77519  2.73123  3.46354  2.40513  3.72494  3.29354  2.67741  2.69355  4.24690  2.90347  2.73739  3.18146  2.89801  2.37887  2.77519  2.98518  4.58477  3.61503
          0.02518  4.09022  4.81257  0.61958  0.77255  0.54323  0.86958
    783   2.47612  4.50950  2.95941  2.75430  4.34151  3.11897  4.03512  3.86941  2.93752  3.50651  4.34554  2.44594  3.80432  3.26138  3.31687  1.17628  2.90454  3.37504  5.65146  4.32457    794 s - - -
          2.68618  4.42225  2.77519  2.73123  3.46354  2.40513  3.72494  3.29354  2.67741  2.69355  4.24690  2.90347  2.73739  3.18146  2.89801  2.37887  2.77519  2.98518  4.58477  3.61503
          0.02518  4.09022  4.81257  0.61958  0.77255  0.54323  0.86958
    784   2.67721  4.23654  4.26794  3.70242  3.37078  3.97577  4.34007  1.93670  3.59251  1.88479  3.09449  3.94721  4.32499  3.83985  3.80507  3.04677  3.04391  1.41309  5.02546  3.83192    795 v - - -
          2.68618  4.42225  2.77519  2.73123  3.46354  2.40513  3.72494  3.29354  2.67741  2.69355  4.24690  2.90347  2.73739  3.18146  2.89801  2.37887  2.77519  2.98518  4.58477  3.61503
          0.06714  4.09022  3.03237  0.61958  0.77255  0.54323  0.86958
    785   2.38720  4.19630  3.68125  3.10823  3.30829  3.35800  3.89755  2.36763  3.00637  2.14487  2.36551  3.44889  3.99396  3.30610  3.02268  2.88425  2.82357  2.39855  4.80530  3.59384    796 l - - -
          2.68618  4.42225  2.77519  2.73123  3.46354  2.40513  3.72494  3.29354  2.67741  2.69355  4.24690  2.90347  2.73739  3.18146  2.89801  2.37887  2.77519  2.98518  4.58477  3.61503
          0.02624  4.04932  4.77167  0.61958  0.77255  0.58529  0.81407
    786   2.50307  4.53187  3.07344  2.58609  3.96649  2.87015  3.73458  3.38321  2.58535  3.02513  3.84952  2.68166  3.78510  2.93075  3.00796  1.77852  2.79987  2.82185  5.23263  3.97816    797 s - - -
          2.68618  4.42225  2.77519  2.73123  3.46354  2.40513  3.72494  3.29354  2.67741  2.69355  4.24690  2.90347  2.73739  3.18146  2.89801  2.37887  2.77519  2.98518  4.58477  3.61503
          0.02624  4.04932  4.77167  0.61958  0.77255  0.49349  0.94287
    787   2.77744  4.26377  4.13158  3.57366  3.37917  3.89625  4.26982  1.42255  3.45512  2.12896  3.11517  3.84602  4.26881  3.73129  3.69328  2.61823  3.02713  1.95931  5.01962  3.81370    798 i - - -
          2.68620  4.42227  2.77521  2.73125  3.46356  2.40515  3.72496  3.29356  2.67743  2.69357  4.24692  2.90330  2.73726  3.18148  2.89803  2.37889  2.77521  2.98520  4.58479  3.61505
          0.08699  2.58644  4.82452  0.64885  0.73950  0.45891  0.99959
    788   2.64282  4.70799  2.90800  2.64917  4.28531  3.28295  3.90798  3.75196  2.69922  3.36043  4.22136  3.09261  1.43660  2.66115  3.06402  2.52073  2.99562  3.35912  5.56150  4.24576    801 p - - -
          2.68618  4.42225  2.77519  2.73123  3.46354  2.40513  3.72494  3.29354  2.67741  2.69355  4.24690  2.90347  2.73739  3.18146  2.89801  2.37887  2.77519  2.98518  4.58477  3.61503
          0.02392  4.14101  4.86335  0.61958  0.77255  0.48576  0.95510
    789   3.08571  5.25108  3.22060  2.73839  4.66213  3.65030  3.70327  4.05804  1.04107  3.50559  4.38213  3.18061  4.06859  2.45994  2.27971  3.06804  3.27652  3.72938  5.56074  4.34643    802 k - - -
          2.68618  4.42225  2.77519  2.73123  3.46354  2.40513  3.72494  3.29354  2.67741  2.69355  4.24690  2.90347  2.73739  3.18146  2.89801  2.37887  2.77519  2.98518  4.58477  3.61503
          0.02392  4.14101  4.86335  0.61958  0.77255  0.48576  0.95510
    790   2.94764  5.04897  2.86398  2.60629  3.80251  3.50329  1.35063  3.83306  2.48047  3.36335  4.26937  2.90800  4.01423  2.84004  2.79320  2.95835  3.20743  3.51613  5.18302  3.69515    803 h - - -
          2.68618  4.42225  2.77519  2.73123  3.46354  2.40513  3.72494  3.29354  2.67741  2.69355  4.24690  2.90347  2.73739  3.18146  2.89801  2.37887  2.77519  2.98518  4.58477  3.61503
          0.02392  4.14101  4.86335  0.61958  0.77255  0.48576  0.95510
    791   2.65649  4.78750  2.95317  2.54652  4.13121  3.09478  2.01907  3.62177  2.51157  3.21722  4.04977  3.03023  3.86808  2.92641  2.80213  2.00084  2.93768  3.27059  5.39796  4.05953    804 s - - -
          2.68618  4.42225  2.77519  2.73123  3.46354  2.40513  3.72494  3.29354  2.67741  2.69355  4.24690  2.90347  2.73739  3.18146  2.89801  2.37887  2.77519  2.98518  4.58477  3.61503
          0.02392  4.14101  4.86335  0.61958  0.77255  0.48576  0.95510
    792   2.87245  5.09435  3.22715  2.63815  4.50564  3.57146  3.65127  3.89582  1.63482  3.38667  4.21194  3.10229  3.96486  2.78108  1.78981  2.20004  3.08037  3.54356  5.49253  4.23890    805 k - - -
          2.68618  4.42225  2.77519  2.73123  3.46354  2.40513  3.72494  3.29354  2.67741  2.69355  4.24690  2.90347  2.73739  3.18146  2.89801  2.37887  2.77519  2.98518  4.58477  3.61503
          0.02392  4.14101  4.86335  0.61958  0.77255  0.48576  0.95510
    793   3.14269  5.21590  3.42647  2.88167  4.66560  3.69820  3.74512  4.05331  0.91110  3.51308  4.41018  3.28664  4.11668  2.89351  2.15777  3.14633  3.33536  3.73649  5.54510  4.37063    806 k - - -
          2.68618  4.42225  2.77519  2.73123  3.46354  2.40513  3.72494  3.29354  2.67741  2.69355  4.24690  2.90347  2.73739  3.18146  2.89801  2.37887  2.77519  2.98518  4.58477  3.61503
          0.02392  4.14101  4.86335  0.61958  0.77255  0.48576  0.95510
    794   2.70317  4.36447  3.66040  3.09041  3.72572  3.30636  4.25299  2.46943  3.26071  2.64714  3.67801  3.61461  4.13195  3.61787  3.53556  3.00326  3.03180  1.09231  5.27491  4.03875    807 v - - -
          2.68618  4.42225  2.77519  2.73123  3.46354  2.40513  3.72494  3.29354  2.67741  2.69355  4.24690  2.90347  2.73739  3.18146  2.89801  2.37887  2.77519  2.98518  4.58477  3.61503
          0.02392  4.14101  4.86335  0.61958  0.77255  0.48576  0.95510
    795   2.18053  4.27252  3.53848  3.22803  4.22552  3.10239  4.26553  3.46035  3.21461  3.26034  4.15618  3.40858  3.40927  3.54787  3.51122  2.55210  1.08228  3.04261  5.61546  4.40220    808 t - - -
          2.68618  4.42225  2.77519  2.73123  3.46354  2.40513  3.72494  3.29354  2.67741  2.69355  4.24690  2.90347  2.73739  3.18146  2.89801  2.37887  2.77519  2.98518  4.58477  3.61503
          0.02392  4.14101  4.86335  0.61958  0.77255  0.48576  0.95510
    796   2.99909  5.06423  3.31962  2.79538  4.06691  3.64258  1.56966  3.83646  2.18325  3.33639  4.22582  3.22629  4.05863  2.91309  1.85755  3.02220  3.20970  3.53077  5.27094  3.91638    809 h - - -
          2.68618  4.42225  2.77519  2.73123  3.46354  2.40513  3.72494  3.29354  2.67741  2.69355  4.24690  2.90347  2.73739  3.18146  2.89801  2.37887  2.77519  2.98518  4.58477  3.61503
          0.02392  4.14101  4.86335  0.61958  0.77255  0.48576  0.95510
    797   3.01791  5.10669  3.37837  2.80248  4.20410  3.66497  1.94751  3.88489  2.10650  3.36816  4.24758  3.22820  4.06239  2.87180  1.49867  3.03214  3.21532  3.57372  5.33047  4.01537    810 r - - -
          2.68618  4.42225  2.77519  2.73123  3.46354  2.40513  3.72494  3.29354  2.67741  2.69355  4.24690  2.90347  2.73739  3.18146  2.89801  2.37887  2.77519  2.98518  4.58477  3.61503
          0.02392  4.14101  4.86335  0.61958  0.77255  0.48576  0.95510
    798   3.03895  5.53209  2.08720  0.97305  4.83812  3.31866  3.86890  4.34708  2.86443  3.87239  4.74079  2.80539  3.93973  3.04182  3.42708  2.93489  3.33060  3.93705  6.00870  4.54190    811 e - - -
          2.68618  4.42225  2.77519  2.73123  3.46354  2.40513  3.72494  3.29354  2.67741  2.69355  4.24690  2.90347  2.73739  3.18146  2.89801  2.37887  2.77519  2.98518  4.58477  3.61503
          0.02392  4.14101  4.86335  0.61958  0.77255  0.48576  0.95510
    799   3.57977  5.01196  4.09785  3.81873  2.15515  4.20650  3.18519  3.64848  3.63427  3.00718  4.20612  3.88387  4.60330  3.89534  3.80102  3.63591  3.82426  3.50452  3.81370  0.76706    812 y - - -
          2.68618  4.42225  2.77519  2.73123  3.46354  2.40513  3.72494  3.29354  2.67741  2.69355  4.24690  2.90347  2.73739  3.18146  2.89801  2.37887  2.77519  2.98518  4.58477  3.61503
          0.02392  4.14101  4.86335  0.61958  0.77255  0.48576  0.95510
    800   3.03668  5.55253  2.02986  0.99480  4.85394  3.31297  3.86203  4.36666  2.86389  3.88436  4.74881  2.79301  3.93461  3.03310  3.43580  2.92821  3.32755  3.95132  6.02350  4.54638    813 e - - -
          2.68618  4.42225  2.77519  2.73123  3.46354  2.40513  3.72494  3.29354  2.67741  2.69355  4.24690  2.90347  2.73739  3.18146  2.89801  2.37887  2.77519  2.98518  4.58477  3.61503
          0.02392  4.14101  4.86335  0.61958  0.77255  0.48576  0.95510
    801   2.73820  4.33698  4.16654  3.27247  3.57950  4.01283  4.44346  1.83274  3.55199  2.35773  3.46624  3.95038  4.39311  3.86058  3.81272  3.34064  3.12582  1.14073  5.25166  4.03499    814 v - - -
          2.68618  4.42225  2.77519  2.73123  3.46354  2.40513  3.72494  3.29354  2.67741  2.69355  4.24690  2.90347  2.73739  3.18146  2.89801  2.37887  2.77519  2.98518  4.58477  3.61503
          0.02392  4.14101  4.86335  0.61958  0.77255  0.48576  0.95510
    802   3.04270  5.30837  2.49458  0.86518  4.74851  3.06371  3.96184  4.24162  2.87879  3.80652  4.69797  2.96969  3.99185  3.15173  3.34599  2.99539  3.35271  3.84960  5.88854  4.54224    815 e - - -
          2.68618  4.42225  2.77519  2.73123  3.46354  2.40513  3.72494  3.29354  2.67741  2.69355  4.24690  2.90347  2.73739  3.18146  2.89801  2.37887  2.77519  2.98518  4.58477  3.61503
          0.02392  4.14101  4.86335  0.61958  0.77255  0.48576  0.95510
    803   2.28237  4.29559  3.62107  3.36334  4.22071  3.14048  4.37681  3.30461  3.32511  3.20250  4.18415  3.50285  3.87777  3.68196  3.58673  2.61776  0.96958  2.94107  5.66393  4.44757    816 t - - -
          2.68618  4.42225  2.77519  2.73123  3.46354  2.40513  3.72494  3.29354  2.67741  2.69355  4.24690  2.90347  2.73739  3.18146  2.89801  2.37887  2.77519  2.98518  4.58477  3.61503
          0.02392  4.14101  4.86335  0.61958  0.77255  0.48576  0.95510
    804   2.60556  4.77900  2.91686  2.50118  4.23035  3.33522  3.74516  3.65395  2.39000  3.24989  4.06447  2.30462  3.83219  2.90393  2.97333  2.05270  2.11293  3.28085  5.47085  4.14071    817 s - - -
          2.68618  4.42225  2.77519  2.73123  3.46354  2.40513  3.72494  3.29354  2.67741  2.69355  4.24690  2.90347  2.73739  3.18146  2.89801  2.37887  2.77519  2.98518  4.58477  3.61503
          0.02392  4.14101  4.86335  0.61958  0.77255  0.48576  0.95510
    805   2.96598  5.40090  1.88108  2.24148  4.74136  3.29254  3.86948  4.31079  2.87403  3.84017  4.69834  1.23665  3.92002  3.04749  3.43579  2.88653  3.27545  3.88228  5.95577  4.47745    818 n - - -
          2.68618  4.42225  2.77519  2.73123  3.46354  2.40513  3.72494  3.29354  2.67741  2.69355  4.24690  2.90347  2.73739  3.18146  2.89801  2.37887  2.77519  2.98518  4.58477  3.61503
          0.02392  4.14101  4.86335  0.61958  0.77255  0.48576  0.95510
    806   2.25436  4.41848  3.20720  2.91598  4.35807  1.27828  4.08939  3.78398  2.95262  3.43086  4.26003  3.23162  3.80847  3.31435  2.94141  2.32354  2.85905  3.29588  5.65361  4.39921    819 g - - -
          2.68618  4.42225  2.77519  2.73123  3.46354  2.40513  3.72494  3.29354  2.67741  2.69355  4.24690  2.90347  2.73739  3.18146  2.89801  2.37887  2.77519  2.98518  4.58477  3.61503
          0.02392  4.14101  4.86335  0.61958  0.77255  0.48576  0.95510
    807   2.96403  5.08555  3.20137  2.53046  4.53221  3.18038  3.73386  3.91935  2.15638  3.43029  4.28980  3.17179  4.02357  2.88426  1.16835  2.97911  3.18819  3.58241  5.52681  4.30501    820 r - - -
          2.68618  4.42225  2.77519  2.73123  3.46354  2.40513  3.72494  3.29354  2.67741  2.69355  4.24690  2.90347  2.73739  3.18146  2.89801  2.37887  2.77519  2.98518  4.58477  3.61503
          0.18032  4.14101  1.90322  0.61958  0.77255  0.48576  0.95510
    808   2.55972  4.39124  3.41541  2.91150  3.70239  3.41275  3.88807  2.62748  2.72166  2.67504  3.64185  3.28391  3.91026  3.15512  2.81180  2.74654  1.66064  2.64362  5.14214  3.89044    821 t - - -
          2.68618  4.42225  2.77519  2.73123  3.46354  2.40513  3.72494  3.29354  2.67741  2.69355  4.24690  2.90347  2.73739  3.18146  2.89801  2.37887  2.77519  2.98518  4.58477  3.61503
          0.02791  3.98860  4.71094  0.61958  0.77255  0.39927  1.11112
    809   2.81520  4.35877  4.47315  3.94137  3.55575  4.15809  4.64804  1.16938  3.82124  2.10981  3.41120  4.18244  4.52323  4.09909  4.04286  3.50196  2.67188  1.73998  5.32630  4.13000    822 i - - -
          2.68618  4.42225  2.77519  2.73123  3.46354  2.40513  3.72494  3.29354  2.67741  2.69355  4.24690  2.90347  2.73739  3.18146  2.89801  2.37887  2.77519  2.98518  4.58477  3.61503
          0.02392  4.14101  4.86335  0.61958  0.77255  0.48576  0.95510
    810   2.44873  4.34406  3.53284  3.26421  4.23923  3.15639  4.30756  3.49380  3.23895  3.28028  4.21907  3.45771  3.40569  3.60214  3.51795  2.63668  0.95024  3.09662  5.62516  4.41336    823 t - - -
          2.68618  4.42225  2.77519  2.73123  3.46354  2.40513  3.72494  3.29354  2.67741  2.69355  4.24690  2.90347  2.73739  3.18146  2.89801  2.37887  2.77519  2.98518  4.58477  3.61503
          0.02392  4.14101  4.86335  0.61958  0.77255  0.48576  0.95510
    811   3.23996  5.19487  3.43252  3.01439  4.64363  3.69015  3.93918  4.09232  0.72118  3.60276  4.55787  3.42374  4.17821  3.12126  2.52271  3.26919  3.47715  3.78797  5.59348  4.44939    824 k - - -
          2.68618  4.42225  2.77519  2.73123  3.46354  2.40513  3.72494  3.29354  2.67741  2.69355  4.24690  2.90347  2.73739  3.18146  2.89801  2.37887  2.77519  2.98518  4.58477  3.61503
          0.02392  4.14101  4.86335  0.61958  0.77255  0.48576  0.95510
    812   3.18839  5.19151  3.64177  3.00023  4.64684  3.75241  3.74787  4.02804  1.89362  3.48465  4.39408  3.36448  4.15399  2.90030  0.94591  3.20873  3.37009  3.72657  5.51086  4.36453    825 r - - -
          2.68618  4.42225  2.77519  2.73123  3.46354  2.40513  3.72494  3.29354  2.67741  2.69355  4.24690  2.90347  2.73739  3.18146  2.89801  2.37887  2.77519  2.98518  4.58477  3.61503
          0.02392  4.14101  4.86335  0.61958  0.77255  0.48576  0.95510
    813   3.18638  5.17549  3.64398  3.01615  4.62424  3.74512  3.76606  4.02057  1.93959  3.48346  4.39964  3.37795  4.15689  2.92273  0.92241  3.21250  3.37616  3.72006  5.50915  4.35999    826 r - - -
          2.68618  4.42225  2.77519  2.73123  3.46354  2.40513  3.72494  3.29354  2.67741  2.69355  4.24690  2.90347  2.73739  3.18146  2.89801  2.37887  2.77519  2.98518  4.58477  3.61503
          0.02392  4.14101  4.86335  0.61958  0.77255  0.48576  0.95510
    814   3.23996  5.19487  3.43252  3.01439  4.64363  3.69015  3.93918  4.09232  0.72118  3.60276  4.55787  3.42374  4.17821  3.12126  2.52271  3.26919  3.47715  3.78797  5.59348  4.44939    827 k - - -
          2.68618  4.42225  2.77519  2.73123  3.46354  2.40513  3.72494  3.29354  2.67741  2.69355  4.24690  2.90347  2.73739  3.18146  2.89801  2.37887  2.77519  2.98518  4.58477  3.61503
          0.02392  4.14101  4.86335  0.61958  0.77255  0.48576  0.95510
    815   2.37431  4.28127  3.53851  3.28041  4.24721  3.09408  4.31399  3.51431  3.26066  3.33183  4.23857  3.43567  3.83366  3.61275  3.53413  2.35303  0.99821  3.08269  5.64503  4.41018    828 t - - -
          2.68618  4.42225  2.77519  2.73123  3.46354  2.40513  3.72494  3.29354  2.67741  2.69355  4.24690  2.90347  2.73739  3.18146  2.89801  2.37887  2.77519  2.98518  4.58477  3.61503
          0.02392  4.14101  4.86335  0.61958  0.77255  0.48576  0.95510
    816   3.01258  5.19567  3.37281  2.75016  4.65460  3.22909  3.66142  4.01614  1.24895  3.46630  4.31043  3.18369  4.03945  2.79076  1.77642  3.00327  3.19737  3.67377  5.52452  4.32232    829 k - - -
          2.68618  4.42225  2.77519  2.73123  3.46354  2.40513  3.72494  3.29354  2.67741  2.69355  4.24690  2.90347  2.73739  3.18146  2.89801  2.37887  2.77519  2.98518  4.58477  3.61503
          0.02392  4.14101  4.86335  0.61958  0.77255  0.48576  0.95510
    817   2.44710  4.49003  3.02025  2.78546  4.45320  2.50380  4.06920  3.92433  2.98733  3.54469  4.35877  2.60352  3.79984  3.27949  3.38891  1.21363  2.88087  3.39887  5.73640  4.44213    830 s - - -
          2.68618  4.42225  2.77519  2.73123  3.46354  2.40513  3.72494  3.29354  2.67741  2.69355  4.24690  2.90347  2.73739  3.18146  2.89801  2.37887  2.77519  2.98518  4.58477  3.61503
          0.02392  4.14101  4.86335  0.61958  0.77255  0.48576  0.95510
    818   2.58172  4.42443  3.69364  3.46921  4.23298  3.25213  4.46254  3.39431  3.41759  3.24794  4.28780  3.62729  3.98023  3.80053  3.65719  2.78689  0.78634  3.05896  5.64603  4.45229    831 t - - -
          2.68618  4.42225  2.77519  2.73123  3.46354  2.40513  3.72494  3.29354  2.67741  2.69355  4.24690  2.90347  2.73739  3.18146  2.89801  2.37887  2.77519  2.98518  4.58477  3.61503
          0.02392  4.14101  4.86335  0.61958  0.77255  0.48576  0.95510
    819   2.61076  4.32687  4.27379  3.87301  3.80801  3.73921  4.68500  2.10155  3.76505  2.51419  3.67069  4.01330  4.31776  4.08273  3.99167  3.16460  2.76128  0.96186  5.53628  4.32194    832 v - - -
          2.68618  4.42225  2.77519  2.73123  3.46354  2.40513  3.72494  3.29354  2.67741  2.69355  4.24690  2.90347  2.73739  3.18146  2.89801  2.37887  2.77519  2.98518  4.58477  3.61503
          0.02392  4.14101  4.86335  0.61958  0.77255  0.48576  0.95510
    820   3.31177  4.67805  4.78006  4.21862  3.13457  4.51441  4.80327  2.15736  4.03831  1.31167  1.39784  4.49516  4.72735  4.21481  4.18799  3.85776  3.53751  2.34211  5.18475  4.08528    833 l - - -
          2.68618  4.42225  2.77519  2.73123  3.46354  2.40513  3.72494  3.29354  2.67741  2.69355  4.24690  2.90347  2.73739  3.18146  2.89801  2.37887  2.77519  2.98518  4.58477  3.61503
          0.04351  4.14101  3.62436  0.61958  0.77255  0.48576  0.95510
    821   3.59389  4.92448  4.58239  4.35068  0.67749  4.21157  4.01360  3.09451  4.25335  2.40976  3.79150  4.30974  4.66936  4.35387  4.31100  3.84634  3.89759  3.10247  4.20071  2.54139    834 F - - -
          2.68618  4.42225  2.77519  2.73123  3.46354  2.40513  3.72494  3.29354  2.67741  2.69355  4.24690  2.90347  2.73739  3.18146  2.89801  2.37887  2.77519  2.98518  4.58477  3.61503
          0.02438  4.12188  4.84423  0.61958  0.77255  0.47202  0.97747
    822   2.65740  5.36129  2.15070  1.37918  4.66974  2.70555  3.74084  4.16107  2.64420  3.66430  4.46882  2.78762  3.86536  2.75175  3.18874  2.77668  3.11759  3.74251  5.82912  4.37389    835 e - - -
          2.68618  4.42225  2.77519  2.73123  3.46354  2.40513  3.72494  3.29354  2.67741  2.69355  4.24690  2.90347  2.73739  3.18146  2.89801  2.37887  2.77519  2.98518  4.58477  3.61503
          0.02392  4.14101  4.86335  0.61958  0.77255  0.48576  0.95510
    823   3.02439  5.63369  1.27695  1.58395  4.93057  2.94920  3.83776  4.46183  2.87006  3.94299  4.78970  2.74280  3.91269  3.00216  3.48359  2.89947  3.31521  4.01807  6.09601  4.57287    836 d - - -
          2.68618  4.42225  2.77519  2.73123  3.46354  2.40513  3.72494  3.29354  2.67741  2.69355  4.24690  2.90347  2.73739  3.18146  2.89801  2.37887  2.77519  2.98518  4.58477  3.61503
          0.02392  4.14101  4.86335  0.61958  0.77255  0.48576  0.95510
    824   3.14901  4.85224  3.78649  3.67035  4.62865  3.52500  4.71830  4.25279  3.75258  3.84630  4.91309  3.94610  0.45175  4.13279  3.96023  3.32673  3.61314  3.86570  5.73236  4.75558    837 P - - -
          2.68618  4.42225  2.77519  2.73123  3.46354  2.40513  3.72494  3.29354  2.67741  2.69355  4.24690  2.90347  2.73739  3.18146  2.89801  2.37887  2.77519  2.98518  4.58477  3.61503
          0.02392  4.14101  4.86335  0.61958  0.77255  0.48576  0.95510
    825   2.69069  4.89610  3.08438  2.51621  4.19779  3.29319  3.64315  3.60622  2.29152  3.17574  3.60883  3.01469  3.87135  2.41139  1.83167  2.48020  2.82012  3.27237  5.37493  4.06763    838 r - - -
          2.68618  4.42225  2.77519  2.73123  3.46354  2.40513  3.72494  3.29354  2.67741  2.69355  4.24690  2.90347  2.73739  3.18146  2.89801  2.37887  2.77519  2.98518  4.58477  3.61503
          0.02392  4.14101  4.86335  0.61958  0.77255  0.48576  0.95510
    826   3.16965  5.28042  3.60296  2.90145  4.77098  3.76408  3.67411  4.10545  1.09831  3.51864  4.39223  3.29009  4.12378  2.80557  1.65979  3.15710  3.32413  3.78521  5.53340  4.38622    839 k - - -
          2.68618  4.42225  2.77519  2.73123  3.46354  2.40513  3.72494  3.29354  2.67741  2.69355  4.24690  2.90347  2.73739  3.18146  2.89801  2.37887  2.77519  2.98518  4.58477  3.61503
          0.02392  4.14101  4.86335  0.61958  0.77255  0.48576  0.95510
    827   2.89917  5.09766  3.16512  2.62693  4.35980  3.58332  1.91508  3.84449  2.12860  3.34861  4.18706  2.93611  3.97797  2.64671  1.87905  2.89819  3.10101  3.51209  5.42928  4.13948    840 r - - -
          2.68618  4.42225  2.77519  2.73123  3.46354  2.40513  3.72494  3.29354  2.67741  2.69355  4.24690  2.90347  2.73739  3.18146  2.89801  2.37887  2.77519  2.98518  4.58477  3.61503
          0.02392  4.14101  4.86335  0.61958  0.77255  0.48576  0.95510
    828   2.75108  5.09386  2.99370  2.34005  4.44263  3.47878  3.61850  3.86918  1.63794  3.36974  4.16235  2.80221  3.87632  2.73812  2.26520  2.38935  2.85556  3.49269  5.50386  4.17873    841 k - - -
          2.68618  4.42225  2.77519  2.73123  3.46354  2.40513  3.72494  3.29354  2.67741  2.69355  4.24690  2.90347  2.73739  3.18146  2.89801  2.37887  2.77519  2.98518  4.58477  3.61503
          0.08289  4.14101  2.75454  0.61958  0.77255  0.48576  0.95510
    829   2.76934  4.95661  3.15459  2.58409  4.32599  3.50623  3.64132  3.71449  1.64224  3.25706  4.08387  3.05779  3.90879  2.78091  2.18612  2.69024  2.24734  3.37588  5.41590  4.14368    842 k - - -
          2.68618  4.42225  2.77519  2.73123  3.46354  2.40513  3.72494  3.29354  2.67741  2.69355  4.24690  2.90347  2.73739  3.18146  2.89801  2.37887  2.77519  2.98518  4.58477  3.61503
          0.02535  4.08347  4.80581  0.61958  0.77255  0.50091  0.93135
    830   2.53503  4.53333  3.23759  2.66706  3.71705  3.50676  3.72147  2.92443  2.41972  2.75422  3.10885  3.13268  3.89143  2.94758  2.22120  2.73776  2.51835  2.61218  5.08490  3.81685    843 r - - -
          2.68618  4.42225  2.77519  2.73123  3.46354  2.40513  3.72494  3.29354  2.67741  2.69355  4.24690  2.90347  2.73739  3.18146  2.89801  2.37887  2.77519  2.98518  4.58477  3.61503
          0.02466  4.11078  4.83313  0.61958  0.77255  0.46451  0.99005
    831   2.39896  4.78777  2.77455  2.44823  3.62697  3.43165  3.63667  3.22037  2.35735  2.95242  3.86042  2.43562  3.82207  2.78952  2.54357  2.63705  2.83088  2.90390  5.29279  3.96080    844 k - - -
          2.68618  4.42225  2.77519  2.73123  3.46354  2.40513  3.72494  3.29354  2.67741  2.69355  4.24690  2.90347  2.73739  3.18146  2.89801  2.37887  2.77519  2.98518  4.58477  3.61503
          0.02392  4.14101  4.86335  0.61958  0.77255  0.48576  0.95510
    832   2.37861  4.28395  3.54062  3.28504  4.24389  3.09762  4.31742  3.50383  3.26297  3.32711  4.23871  3.43976  3.83735  3.61749  3.53469  2.37806  0.99055  3.07653  5.64452  4.40841    845 t - - -
          2.68618  4.42225  2.77519  2.73123  3.46354  2.40513  3.72494  3.29354  2.67741  2.69355  4.24690  2.90347  2.73739  3.18146  2.89801  2.37887  2.77519  2.98518  4.58477  3.61503
          0.02392  4.14101  4.86335  0.61958  0.77255  0.48576  0.95510
    833   2.55342  4.46544  3.38452  3.19641  4.35088  3.19407  4.32813  3.71967  3.24168  3.42745  4.39288  3.44600  0.93908  3.61815  3.52456  2.72117  2.74836  3.29943  5.69643  4.47731    846 p - - -
          2.68618  4.42225  2.77519  2.73123  3.46354  2.40513  3.72494  3.29354  2.67741  2.69355  4.24690  2.90347  2.73739  3.18146  2.89801  2.37887  2.77519  2.98518  4.58477  3.61503
          0.02392  4.14101  4.86335  0.61958  0.77255  0.48576  0.95510
    834   3.05907  5.23477  3.44112  2.78195  4.68935  3.69962  3.65016  4.03447  1.16427  3.47020  4.32037  3.20561  4.06223  2.64182  1.86711  3.04460  3.06468  3.70161  5.52088  4.33416    847 k - - -
          2.68618  4.42225  2.77519  2.73123  3.46354  2.40513  3.72494  3.29354  2.67741  2.69355  4.24690  2.90347  2.73739  3.18146  2.89801  2.37887  2.77519  2.98518  4.58477  3.61503
          0.02392  4.14101  4.86335  0.61958  0.77255  0.48576  0.95510
    835   1.90336  4.32581  3.52439  2.97181  3.54830  3.52844  3.90263  2.76787  2.89405  2.27597  3.49622  3.35235  3.96172  3.22139  3.01858  2.80937  2.39230  2.26900  5.00559  3.77314    848 a - - -
          2.68618  4.42225  2.77519  2.73123  3.46354  2.40513  3.72494  3.29354  2.67741  2.69355  4.24690  2.90347  2.73739  3.18146  2.89801  2.37887  2.77519  2.98518  4.58477  3.61503
          0.06323  4.14101  3.09292  0.61958  0.77255  0.48576  0.95510
    836   2.61624  5.01399  3.01005  2.44116  4.33345  3.45847  3.39483  3.76090  1.80441  3.28448  3.79457  2.49223  3.84568  2.72091  2.26517  2.58128  2.91271  3.39488  5.44135  4.11116    849 k - - -
          2.68618  4.42225  2.77520  2.73123  3.46354  2.40513  3.72495  3.29354  2.67741  2.69355  4.24690  2.90347  2.73740  3.18147  2.89801  2.37887  2.77514  2.98519  4.58477  3.61503
          0.04588  3.30191  4.82498  0.53265  0.88443  0.45921  0.99908
    837   2.39970  4.33680  3.34957  3.07545  4.23939  3.11495  4.18075  3.60316  3.09661  3.34373  4.20525  3.07731  3.82181  3.44863  3.40977  2.37188  1.10006  3.15673  5.59852  4.34840    851 t - - -
          2.68618  4.42225  2.77519  2.73123  3.46354  2.40513  3.72494  3.29354  2.67741  2.69355  4.24690  2.90347  2.73739  3.18146  2.89801  2.37887  2.77519  2.98518  4.58477  3.61503
          0.02392  4.14101  4.86335  0.61958  0.77255  0.48576  0.95510
    838   2.80530  4.71539  3.33807  3.06388  4.33848  3.38862  4.16144  3.85726  2.90907  3.45804  4.39632  3.42511  0.92591  3.41798  2.75841  2.93169  3.19288  3.48203  5.57176  4.36737    852 p - - -
          2.68618  4.42225  2.77519  2.73123  3.46354  2.40513  3.72494  3.29354  2.67741  2.69355  4.24690  2.90347  2.73739  3.18146  2.89801  2.37887  2.77519  2.98518  4.58477  3.61503
          0.02392  4.14101  4.86335  0.61958  0.77255  0.48576  0.95510
    839   2.76604  5.07320  3.27263  2.63454  4.48038  3.59268  3.61413  3.87772  1.61519  3.36489  4.17434  3.09723  3.95229  2.55085  1.64960  2.87432  3.07236  3.53662  5.39771  4.20369    853 k - - -
          2.68618  4.42225  2.77519  2.73123  3.46354  2.40513  3.72494  3.29354  2.67741  2.69355  4.24690  2.90347  2.73739  3.18146  2.89801  2.37887  2.77519  2.98518  4.58477  3.61503
          0.02392  4.14101  4.86335  0.61958  0.77255  0.48576  0.95510
    840   2.60351  4.41633  2.68731  2.24073  4.18143  3.19016  3.62727  3.45330  2.41182  3.18793  3.98147  2.70913  3.80499  2.76085  2.88631  1.99176  2.65382  3.25835  5.40040  4.04286    854 s - - -
          2.68618  4.42225  2.77520  2.73124  3.46354  2.40513  3.72495  3.29354  2.67741  2.69355  4.24690  2.90347  2.73732  3.18147  2.89801  2.37887  2.77520  2.98519  4.58477  3.61503
          0.05488  3.08610  4.86335  0.49627  0.93853  0.48576  0.95510
    841   3.04138  4.37206  4.74860  4.21420  3.30379  4.36293  4.84102  1.42641  4.11353  2.18069  3.40139  4.41647  4.67556  4.34569  4.29683  3.71372  2.99233  1.15910  5.39086  4.19245    856 v - - -
          2.68618  4.42225  2.77519  2.73123  3.46354  2.40513  3.72494  3.29354  2.67741  2.69355  4.24690  2.90347  2.73739  3.18146  2.89801  2.37887  2.77519  2.98518  4.58477  3.61503
          0.05047  4.14101  3.40186  0.61958  0.77255  0.48576  0.95510
    842   1.94326  4.27873  4.18059  3.64901  3.56499  3.87224  4.40906  1.76243  3.56252  2.37560  3.46014  3.90308  4.30303  3.83916  3.81911  3.20893  2.84957  1.52867  5.21283  4.00434    857 v - - -
          2.68618  4.42225  2.77519  2.73123  3.46354  2.40513  3.72494  3.29354  2.67741  2.69355  4.24690  2.90347  2.73739  3.18146  2.89801  2.37887  2.77519  2.98518  4.58477  3.61503
          0.06544  4.11509  3.05724  0.61958  0.77255  0.46739  0.98521
    843   3.06225  5.23322  3.31839  2.74467  4.66733  3.66587  3.65178  4.03228  1.10627  3.47004  4.33041  3.17615  4.05068  2.46984  2.11114  3.04459  3.23671  3.70239  5.52053  4.32432    858 k - - -
          2.68618  4.42225  2.77519  2.73123  3.46354  2.40513  3.72494  3.29354  2.67741  2.69355  4.24690  2.90347  2.73739  3.18146  2.89801  2.37887  2.77519  2.98518  4.58477  3.61503
          0.02487  4.10217  4.82452  0.61958  0.77255  0.45891  0.99959
    844   2.61018  4.66993  3.04666  2.34882  3.92477  2.19783  3.70995  3.17915  2.43903  2.96013  3.80341  3.03992  3.85693  2.89741  2.97226  2.50714  2.85793  2.56451  5.24372  3.94183    859 g - - -
          2.68618  4.42225  2.77519  2.73123  3.46354  2.40513  3.72494  3.29354  2.67741  2.69355  4.24690  2.90347  2.73739  3.18146  2.89801  2.37887  2.77519  2.98518  4.58477  3.61503
          0.02392  4.14101  4.86335  0.61958  0.77255  0.48576  0.95510
    845   2.20731  4.19037  3.91575  3.34567  3.34562  3.73745  4.06506  2.02534  3.26005  2.23554  3.10547  3.64103  4.11514  3.52405  3.52007  2.90634  2.39809  1.95755  4.87884  3.67258    860 v - - -
          2.68618  4.42225  2.77519  2.73123  3.46354  2.40513  3.72494  3.29354  2.67741  2.69355  4.24690  2.90347  2.73739  3.18146  2.89801  2.37887  2.77519  2.98518  4.58477  3.61503
          0.02392  4.14101  4.86335  0.61958  0.77255  0.48576  0.95510
    846   2.40242  4.79940  3.06261  2.49860  4.06350  3.19151  3.64986  3.46669  1.80761  3.07117  3.64861  3.00283  3.84738  2.80397  2.57729  2.60299  2.86526  2.84007  5.30884  3.99391    861 k - - -
          2.68618  4.42225  2.77519  2.73123  3.46354  2.40513  3.72494  3.29354  2.67741  2.69355  4.24690  2.90347  2.73739  3.18146  2.89801  2.37887  2.77519  2.98518  4.58477  3.61503
          0.02392  4.14101  4.86335  0.61958  0.77255  0.48576  0.95510
    847   2.59422  4.36470  3.41494  2.85388  3.53273  2.20528  3.81611  2.43903  2.70246  2.58718  3.18544  3.27105  3.93778  3.11673  3.02625  2.79476  2.69964  2.52580  4.96472  3.72339    862 g - - -
          2.68618  4.42225  2.77519  2.73123  3.46354  2.40513  3.72494  3.29354  2.67741  2.69355  4.24690  2.90347  2.73739  3.18146  2.89801  2.37887  2.77519  2.98518  4.58477  3.61503
          0.02392  4.14101  4.86335  0.61958  0.77255  0.48576  0.95510
    848   2.47156  4.31116  2.81190  2.47553  3.98301  2.49165  3.65213  3.39200  2.35888  3.01026  3.53620  2.98620  3.82676  2.81365  2.78320  2.47115  2.68021  2.94884  5.26885  3.94560    863 k - - -
          2.68618  4.42225  2.77519  2.73123  3.46354  2.40513  3.72494  3.29354  2.67741  2.69355  4.24690  2.90347  2.73739  3.18146  2.89801  2.37887  2.77519  2.98518  4.58477  3.61503
          0.04336  4.14101  3.62955  0.61958  0.77255  0.48576  0.95510
    849   2.38998  4.79425  2.79868  2.43974  4.08417  2.53527  3.41592  3.50521  2.45439  3.10396  3.91416  2.95506  3.51157  2.80098  2.81789  2.29144  2.83579  2.86334  5.34157  4.00401    864 s - - -
          2.68618  4.42225  2.77519  2.73123  3.46354  2.40513  3.72494  3.29354  2.67741  2.69355  4.24690  2.90347  2.73739  3.18146  2.89801  2.37887  2.77519  2.98518  4.58477  3.61503
          0.02438  4.12202  4.84437  0.61958  0.77255  0.47212  0.97731
    850   2.63189  5.02435  2.74439  2.26946  4.32474  3.39888  2.45988  3.77954  2.34322  3.30723  4.07970  2.79441  3.33794  2.41487  2.64507  2.61460  2.86304  3.39233  5.47793  3.72090    865 e - - -
          2.68619  4.42226  2.77520  2.73124  3.46355  2.40513  3.72495  3.29355  2.67741  2.69356  4.24690  2.90347  2.73726  3.18147  2.89801  2.37888  2.77520  2.98519  4.58478  3.61504
          0.07788  2.70014  4.86335  0.43428  1.04336  0.48576  0.95510
    851   2.48954  4.62108  3.08171  2.62285  4.02232  3.35515  3.78475  3.42415  2.60685  2.79843  3.90864  3.08206  2.09234  2.76677  3.01467  2.12013  2.86725  3.09385  5.33340  4.03577    867 p - - -
          2.68618  4.42225  2.77519  2.73123  3.46354  2.40513  3.72494  3.29354  2.67741  2.69355  4.24690  2.90347  2.73739  3.18146  2.89801  2.37887  2.77519  2.98518  4.58477  3.61503
          0.05105  4.14101  3.38537  0.61958  0.77255  0.48576  0.95510
    852   2.76865  5.12015  3.04000  2.47379  4.47916  3.31166  2.84991  3.90317  1.93956  3.38583  4.17756  2.64739  3.88208  2.45302  1.97238  2.74579  2.97916  3.52390  5.50103  4.18660    868 k - - -
          2.68618  4.42225  2.77519  2.73123  3.46354  2.40513  3.72494  3.29354  2.67741  2.69355  4.24690  2.90347  2.73739  3.18146  2.89801  2.37887  2.77519  2.98518  4.58477  3.61503
          0.02456  4.11452  4.83686  0.61958  0.77255  0.46701  0.98585
    853   2.44241  4.45265  3.18378  2.82599  4.22935  3.17063  3.99755  3.65798  2.87670  3.30982  4.14079  2.92053  1.67453  3.21217  3.26148  1.92495  2.84251  3.01145  5.54360  4.26235    869 p - - -
          2.68618  4.42225  2.77519  2.73123  3.46354  2.40513  3.72494  3.29354  2.67741  2.69355  4.24690  2.90347  2.73739  3.18146  2.89801  2.37887  2.77519  2.98518  4.58477  3.61503
          0.02392  4.14101  4.86335  0.61958  0.77255  0.48576  0.95510
    854   1.49638  4.22300  3.59058  3.25836  4.35826  3.01885  4.29780  3.72017  3.27813  3.44431  4.27396  3.39445  3.76419  3.56768  3.59084  1.33446  2.51391  3.19115  5.70766  4.50112    870 s - - -
          2.68618  4.42225  2.77519  2.73123  3.46354  2.40513  3.72494  3.29354  2.67741  2.69355  4.24690  2.90347  2.73739  3.18146  2.89801  2.37887  2.77519  2.98518  4.58477  3.61503
          0.02392  4.14101  4.86335  0.61958  0.77255  0.48576  0.95510
    855   2.39280  4.64183  2.88795  2.66443  4.39697  3.20759  3.97897  3.76955  2.84121  3.45474  4.30741  1.29702  3.85073  3.17869  3.24001  2.66139  2.54020  3.34068  5.68163  4.36102    871 n - - -
          2.68618  4.42225  2.77519  2.73123  3.46354  2.40513  3.72494  3.29354  2.67741  2.69355  4.24690  2.90347  2.73739  3.18146  2.89801  2.37887  2.77519  2.98518  4.58477  3.61503
          0.02392  4.14101  4.86335  0.61958  0.77255  0.48576  0.95510
    856   3.27746  4.58087  4.91654  4.42592  3.42038  4.59489  5.05090  0.96991  4.24901  1.69326  3.25943  4.65460  4.86072  4.50158  4.41136  3.99704  3.53226  1.82577  5.45046  4.24582    872 i - - -
          2.68618  4.42225  2.77519  2.73123  3.46354  2.40513  3.72494  3.29354  2.67741  2.69355  4.24690  2.90347  2.73739  3.18146  2.89801  2.37887  2.77519  2.98518  4.58477  3.61503
          0.02392  4.14101  4.86335  0.61958  0.77255  0.48576  0.95510
    857   2.44825  4.34945  3.53249  3.33502  4.31798  0.90227  4.40307  3.67340  3.40305  3.45314  4.38712  3.49450  3.87666  3.72269  3.67417  2.63485  2.94091  2.78345  5.69540  4.46720    873 g - - -
          2.68618  4.42225  2.77519  2.73123  3.46354  2.40513  3.72494  3.29354  2.67741  2.69355  4.24690  2.90347  2.73739  3.18146  2.89801  2.37887  2.77519  2.98518  4.58477  3.61503
          0.02392  4.14101  4.86335  0.61958  0.77255  0.48576  0.95510
    858   3.11144  5.67470  0.93837  1.94238  4.96794  3.29389  3.90699  4.50519  2.99291  4.01654  4.90826  2.76951  3.95168  3.08981  3.61723  2.97932  3.41834  4.07788  6.15123  4.63639    874 d - - -
          2.68618  4.42225  2.77519  2.73123  3.46354  2.40513  3.72494  3.29354  2.67741  2.69355  4.24690  2.90347  2.73739  3.18146  2.89801  2.37887  2.77519  2.98518  4.58477  3.61503
          0.02392  4.14101  4.86335  0.61958  0.77255  0.48576  0.95510
[truncated: 8,374 more chars]
