# Supplementary material for: Correction to: Identification of the meiotic toolkit in diatoms and exploration of meiosis-specific SPO11 and RAD51 homologs in the sexual species Pseudo-nitzschia multistriata and Seminavis robusta
Source: BMC Genomics. 2019 Jul 5;20:544. doi: 10.1186/s12864-019-5942-4 (PMC6610888; doi:10.1186/s12864-019-5942-4)
Supplement: Supplementary file 1 — HMM profiles used for Hmmsearch. (ZIP 1469 kb) [file 12864_2019_5942_MOESM1_ESM.zip › Additional file10/ZIP2_fungi_HMM]

HMMER3/f [3.1b2 | February 2015]
NAME  ZIP2_fungi_aln
LENG  707
ALPH  amino
RF    no
MM    no
CONS  yes
CS    no
MAP   yes
DATE  Fri Sep  4 11:49:20 2015
NSEQ  3
EFFN  0.512695
CKSUM 3018008157
STATS LOCAL MSV      -12.2951  0.69661
STATS LOCAL VITERBI  -13.2718  0.69661
STATS LOCAL FORWARD   -6.4500  0.69661
HMM          A        C        D        E        F        G        H        I        K        L        M        N        P        Q        R        S        T        V        W        Y   
            m->m     m->i     m->d     i->m     i->i     d->m     d->d
  COMPO   2.67849  4.23088  2.89318  2.61623  3.20885  3.18267  3.80425  2.72535  2.53222  2.35366  3.68116  2.96582  3.55862  3.07038  2.95404  2.65016  2.90139  2.66198  4.34294  3.44144
          2.68618  4.42225  2.77519  2.73123  3.46354  2.40513  3.72494  3.29354  2.67741  2.69355  4.24690  2.90347  2.73739  3.18146  2.89801  2.37887  2.77519  2.98518  4.58477  3.61503
          0.03112  3.88126  4.60361  0.61958  0.77255  0.00000        *
      1   2.97595  4.52329  4.05877  3.65279  3.21133  3.84060  4.38589  2.38780  3.42042  1.80459  1.36118  3.92923  4.30117  3.80167  3.62473  3.32603  3.28138  2.39496  5.05338  3.81599      1 m - - -
          2.68618  4.42225  2.77519  2.73123  3.46354  2.40513  3.72494  3.29354  2.67741  2.69355  4.24690  2.90347  2.73739  3.18146  2.89801  2.37887  2.77519  2.98518  4.58477  3.61503
          0.03112  3.88126  4.60361  0.61958  0.77255  0.48576  0.95510
      2   2.61592  4.49387  3.11640  2.74206  3.64577  3.39936  3.83363  2.25760  2.70935  2.72384  3.71692  2.00317  3.90267  3.10382  3.06209  2.76850  2.91122  2.63514  5.11520  3.76844      2 n - - -
          2.68618  4.42225  2.77519  2.73123  3.46354  2.40513  3.72494  3.29354  2.67741  2.69355  4.24690  2.90347  2.73739  3.18146  2.89801  2.37887  2.77519  2.98518  4.58477  3.61503
          0.03112  3.88126  4.60361  0.61958  0.77255  0.48576  0.95510
      3   2.55882  4.24507  3.64631  3.21880  3.49551  3.46029  4.09611  1.66456  3.11605  2.43020  3.49932  3.50243  3.99536  3.46824  3.39564  2.23166  2.89053  2.23252  5.07468  3.80220      3 i - - -
          2.68618  4.42225  2.77519  2.73123  3.46354  2.40513  3.72494  3.29354  2.67741  2.69355  4.24690  2.90347  2.73739  3.18146  2.89801  2.37887  2.77519  2.98518  4.58477  3.61503
          0.03112  3.88126  4.60361  0.61958  0.77255  0.48576  0.95510
      4   2.68783  4.92789  2.72650  1.99416  4.28277  2.55519  3.62346  3.70667  2.31020  3.26361  4.09072  2.88288  3.80590  2.77399  2.21657  2.68938  2.93760  3.35184  5.44085  4.11507      4 e - - -
          2.68618  4.42225  2.77519  2.73123  3.46354  2.40513  3.72494  3.29354  2.67741  2.69355  4.24690  2.90347  2.73739  3.18146  2.89801  2.37887  2.77519  2.98518  4.58477  3.61503
          0.03112  3.88126  4.60361  0.61958  0.77255  0.48576  0.95510
      5   2.64799  4.41570  3.51714  2.99628  3.62369  3.50338  3.89131  2.70046  2.63003  2.54873  3.58766  3.35423  3.97257  3.16858  2.26400  2.85868  2.93182  1.73050  5.09695  3.84167      5 v - - -
          2.68618  4.42225  2.77519  2.73123  3.46354  2.40513  3.72494  3.29354  2.67741  2.69355  4.24690  2.90347  2.73739  3.18146  2.89801  2.37887  2.77519  2.98518  4.58477  3.61503
          0.03112  3.88126  4.60361  0.61958  0.77255  0.48576  0.95510
      6   3.34987  4.72150  4.10440  3.81256  2.67484  3.73982  3.91029  3.37371  3.53452  2.76714  4.00712  3.95981  4.25825  3.92167  3.66137  3.55350  3.65068  3.26428  0.86775  2.67645      6 w - - -
          2.68618  4.42225  2.77519  2.73123  3.46354  2.40513  3.72494  3.29354  2.67741  2.69355  4.24690  2.90347  2.73739  3.18146  2.89801  2.37887  2.77519  2.98518  4.58477  3.61503
          0.03112  3.88126  4.60361  0.61958  0.77255  0.48576  0.95510
      7   2.95958  5.07280  2.49091  1.01294  4.42008  3.27954  3.86691  3.87571  2.74853  3.49135  4.46484  2.93750  3.88449  3.08229  3.15840  2.94099  3.26383  3.55859  5.58998  4.31206      7 e - - -
          2.68618  4.42225  2.77519  2.73123  3.46354  2.40513  3.72494  3.29354  2.67741  2.69355  4.24690  2.90347  2.73739  3.18146  2.89801  2.37887  2.77519  2.98518  4.58477  3.61503
          0.03112  3.88126  4.60361  0.61958  0.77255  0.48576  0.95510
      8   2.99080  4.36391  4.54954  4.05665  3.47459  4.24237  4.80579  1.49015  3.93281  2.00584  3.30609  4.30067  4.59546  4.22107  4.15432  3.62453  3.26563  1.20105  5.40233  4.18479      8 v - - -
          2.68618  4.42225  2.77519  2.73123  3.46354  2.40513  3.72494  3.29354  2.67741  2.69355  4.24690  2.90347  2.73739  3.18146  2.89801  2.37887  2.77519  2.98518  4.58477  3.61503
          0.03112  3.88126  4.60361  0.61958  0.77255  0.48576  0.95510
      9   2.97993  4.94435  3.15652  2.77616  4.33278  3.46859  3.76372  3.76257  1.02631  3.32566  4.28651  3.20029  3.96820  2.95460  2.43283  3.02126  3.23247  3.46981  5.38372  4.19770      9 k - - -
          2.68618  4.42225  2.77519  2.73123  3.46354  2.40513  3.72494  3.29354  2.67741  2.69355  4.24690  2.90347  2.73739  3.18146  2.89801  2.37887  2.77519  2.98518  4.58477  3.61503
          0.03112  3.88126  4.60361  0.61958  0.77255  0.48576  0.95510
     10   2.55630  4.24654  3.63962  3.13844  3.44617  3.49172  4.01238  2.47365  3.03098  1.98447  3.42442  3.45520  3.97872  3.36929  3.33142  2.27398  2.85958  1.93312  5.00664  3.75168     10 v - - -
          2.68618  4.42225  2.77519  2.73123  3.46354  2.40513  3.72494  3.29354  2.67741  2.69355  4.24690  2.90347  2.73739  3.18146  2.89801  2.37887  2.77519  2.98518  4.58477  3.61503
          0.03112  3.88126  4.60361  0.61958  0.77255  0.48576  0.95510
     11   2.30322  4.27424  3.08612  2.82964  4.15420  2.98902  4.00082  3.60469  2.91087  3.27810  4.13895  3.13147  1.83646  3.25033  3.25246  1.86510  2.74719  3.13585  5.48672  4.21573     11 p - - -
          2.68618  4.42225  2.77519  2.73123  3.46354  2.40513  3.72494  3.29354  2.67741  2.69355  4.24690  2.90347  2.73739  3.18146  2.89801  2.37887  2.77519  2.98518  4.58477  3.61503
          0.03112  3.88126  4.60361  0.61958  0.77255  0.48576  0.95510
     12   2.71831  4.94627  2.84465  2.42187  4.28419  3.38744  3.59882  3.70097  1.88683  3.24112  4.07366  2.92310  2.77632  2.26350  2.54258  2.72058  2.95099  3.35713  5.40724  4.10164     12 k - - -
          2.68618  4.42225  2.77519  2.73123  3.46354  2.40513  3.72494  3.29354  2.67741  2.69355  4.24690  2.90347  2.73739  3.18146  2.89801  2.37887  2.77519  2.98518  4.58477  3.61503
          0.03112  3.88126  4.60361  0.61958  0.77255  0.48576  0.95510
     13   2.59592  0.92278  4.11715  3.85868  3.84786  3.21715  4.50381  2.99310  3.68562  2.90825  4.02976  3.84331  3.92481  4.03134  3.80849  2.86760  3.06340  2.73712  5.26228  4.13552     13 c - - -
          2.68618  4.42225  2.77519  2.73123  3.46354  2.40513  3.72494  3.29354  2.67741  2.69355  4.24690  2.90347  2.73739  3.18146  2.89801  2.37887  2.77519  2.98518  4.58477  3.61503
          0.03112  3.88126  4.60361  0.61958  0.77255  0.48576  0.95510
     14   2.72829  4.86755  2.87102  2.50707  4.21837  3.35031  3.66035  3.72138  2.25547  3.27793  4.13770  1.88021  3.84668  2.83169  2.05510  2.75416  2.99532  3.37108  5.38285  4.06944     14 n - - -
          2.68618  4.42225  2.77519  2.73123  3.46354  2.40513  3.72494  3.29354  2.67741  2.69355  4.24690  2.90347  2.73739  3.18146  2.89801  2.37887  2.77519  2.98518  4.58477  3.61503
          0.03112  3.88126  4.60361  0.61958  0.77255  0.48576  0.95510
     15   2.73256  4.73928  3.07595  2.60241  3.23915  3.50201  2.68439  3.36189  2.44274  2.93312  3.83768  3.06478  3.90671  2.34486  2.79576  2.78866  2.95899  3.09185  4.71685  2.51871     15 q - - -
          2.68618  4.42225  2.77519  2.73123  3.46354  2.40513  3.72494  3.29354  2.67741  2.69355  4.24690  2.90347  2.73739  3.18146  2.89801  2.37887  2.77519  2.98518  4.58477  3.61503
          0.03112  3.88126  4.60361  0.61958  0.77255  0.48576  0.95510
     16   2.83598  5.27339  1.45903  2.10465  4.59127  3.16513  3.73264  4.14370  2.74057  3.68401  4.54386  2.04983  3.78904  2.91061  3.30623  2.75563  3.14124  3.72635  5.81445  4.33515     16 d - - -
          2.68618  4.42225  2.77519  2.73123  3.46354  2.40513  3.72494  3.29354  2.67741  2.69355  4.24690  2.90347  2.73739  3.18146  2.89801  2.37887  2.77519  2.98518  4.58477  3.61503
          0.03112  3.88126  4.60361  0.61958  0.77255  0.48576  0.95510
     17   2.81497  4.35499  4.13759  3.80085  3.55635  3.73310  4.60100  2.04941  3.66877  2.24176  3.52002  3.98931  4.29302  4.02788  3.88045  3.23708  3.17624  1.01387  5.34232  4.07455     17 v - - -
          2.68618  4.42225  2.77519  2.73123  3.46354  2.40513  3.72494  3.29354  2.67741  2.69355  4.24690  2.90347  2.73739  3.18146  2.89801  2.37887  2.77519  2.98518  4.58477  3.61503
          0.03112  3.88126  4.60361  0.61958  0.77255  0.48576  0.95510
     18   2.67555  4.45028  3.35114  3.25158  4.39403  0.71567  4.37146  3.99566  3.43407  3.64872  4.62442  3.51541  3.84170  3.75750  3.66928  2.84769  3.15747  3.52227  5.48700  4.49618     18 g - - -
          2.68618  4.42225  2.77519  2.73123  3.46354  2.40513  3.72494  3.29354  2.67741  2.69355  4.24690  2.90347  2.73739  3.18146  2.89801  2.37887  2.77519  2.98518  4.58477  3.61503
          0.03112  3.88126  4.60361  0.61958  0.77255  0.48576  0.95510
     19   2.67555  4.45028  3.35114  3.25158  4.39403  0.71567  4.37146  3.99566  3.43407  3.64872  4.62442  3.51541  3.84170  3.75750  3.66928  2.84769  3.15747  3.52227  5.48700  4.49618     19 g - - -
          2.68618  4.42225  2.77519  2.73123  3.46354  2.40513  3.72494  3.29354  2.67741  2.69355  4.24690  2.90347  2.73739  3.18146  2.89801  2.37887  2.77519  2.98518  4.58477  3.61503
          0.03112  3.88126  4.60361  0.61958  0.77255  0.48576  0.95510
     20   3.25955  4.74499  3.85110  3.58201  2.29333  3.84029  3.62229  3.26752  3.43927  2.71921  3.94160  3.73411  4.31386  3.74321  3.62123  3.39542  3.54624  3.13847  3.93747  0.95129     20 y - - -
          2.68618  4.42225  2.77519  2.73123  3.46354  2.40513  3.72494  3.29354  2.67741  2.69355  4.24690  2.90347  2.73739  3.18146  2.89801  2.37887  2.77519  2.98518  4.58477  3.61503
          0.03112  3.88126  4.60361  0.61958  0.77255  0.48576  0.95510
     21   2.51148  4.29796  3.45029  3.04149  2.35377  3.32925  3.85543  2.95115  3.01656  2.63034  3.63631  3.33513  3.88887  3.32330  3.33082  1.74571  2.85860  2.70911  4.71913  3.24823     21 s - - -
          2.68618  4.42225  2.77519  2.73123  3.46354  2.40513  3.72494  3.29354  2.67741  2.69355  4.24690  2.90347  2.73739  3.18146  2.89801  2.37887  2.77519  2.98518  4.58477  3.61503
          0.03112  3.88126  4.60361  0.61958  0.77255  0.48576  0.95510
     22   1.99023  4.20407  3.87966  3.48356  3.68636  3.42359  4.36510  2.23480  3.39973  2.45789  3.58849  3.66678  4.03436  3.72363  3.66067  2.84653  2.91081  1.40110  5.34233  4.11542     22 v - - -
          2.68618  4.42225  2.77519  2.73123  3.46354  2.40513  3.72494  3.29354  2.67741  2.69355  4.24690  2.90347  2.73739  3.18146  2.89801  2.37887  2.77519  2.98518  4.58477  3.61503
          0.03112  3.88126  4.60361  0.61958  0.77255  0.48576  0.95510
     23   3.16499  4.62457  4.20366  3.84341  3.13883  3.99340  4.49638  2.34320  3.61107  0.86444  3.15878  4.11804  4.42716  3.97730  3.78576  3.56509  3.45879  2.38284  5.02145  3.74684     23 l - - -
          2.68618  4.42225  2.77519  2.73123  3.46354  2.40513  3.72494  3.29354  2.67741  2.69355  4.24690  2.90347  2.73739  3.18146  2.89801  2.37887  2.77519  2.98518  4.58477  3.61503
          0.03112  3.88126  4.60361  0.61958  0.77255  0.48576  0.95510
     24   2.47542  4.32023  3.34490  2.95152  3.60075  3.26535  3.93414  2.94356  2.85867  2.10133  3.70003  3.27555  3.84821  3.24814  3.17059  1.72847  2.83597  2.69371  5.09781  3.76933     24 s - - -
          2.68618  4.42225  2.77519  2.73123  3.46354  2.40513  3.72494  3.29354  2.67741  2.69355  4.24690  2.90347  2.73739  3.18146  2.89801  2.37887  2.77519  2.98518  4.58477  3.61503
          0.03112  3.88126  4.60361  0.61958  0.77255  0.48576  0.95510
     25   2.59089  4.58453  3.07532  2.71451  4.18956  1.72622  3.81910  3.64946  2.48892  3.25359  4.12471  3.11687  3.81009  3.02543  2.04793  2.68802  2.93451  3.26795  5.38527  4.15153     25 g - - -
          2.68618  4.42225  2.77519  2.73123  3.46354  2.40513  3.72494  3.29354  2.67741  2.69355  4.24690  2.90347  2.73739  3.18146  2.89801  2.37887  2.77519  2.98518  4.58477  3.61503
          0.03112  3.88126  4.60361  0.61958  0.77255  0.48576  0.95510
     26   2.42685  4.47850  2.78338  2.57304  4.19464  3.06062  3.87059  3.71097  2.75647  3.34883  4.19531  2.19255  3.71809  3.08938  3.14584  1.61146  2.82905  3.25686  5.50347  4.16416     26 s - - -
          2.68618  4.42225  2.77519  2.73123  3.46354  2.40513  3.72494  3.29354  2.67741  2.69355  4.24690  2.90347  2.73739  3.18146  2.89801  2.37887  2.77519  2.98518  4.58477  3.61503
          0.03112  3.88126  4.60361  0.61958  0.77255  0.48576  0.95510
     27   3.16499  4.62457  4.20366  3.84341  3.13883  3.99340  4.49638  2.34320  3.61107  0.86444  3.15878  4.11804  4.42716  3.97730  3.78576  3.56509  3.45879  2.38284  5.02145  3.74684     27 l - - -
          2.68618  4.42225  2.77519  2.73123  3.46354  2.40513  3.72494  3.29354  2.67741  2.69355  4.24690  2.90347  2.73739  3.18146  2.89801  2.37887  2.77519  2.98518  4.58477  3.61503
          0.03112  3.88126  4.60361  0.61958  0.77255  0.48576  0.95510
     28   2.96483  5.06306  3.33639  2.72288  4.48363  3.58430  3.57944  3.84637  1.36006  3.31849  4.19448  3.13403  3.97053  2.72143  1.75268  2.97017  3.14556  3.53322  5.38449  4.20004     28 k - - -
          2.68618  4.42225  2.77519  2.73123  3.46354  2.40513  3.72494  3.29354  2.67741  2.69355  4.24690  2.90347  2.73739  3.18146  2.89801  2.37887  2.77519  2.98518  4.58477  3.61503
          0.03112  3.88126  4.60361  0.61958  0.77255  0.48576  0.95510
     29   2.95958  5.07280  2.49091  1.01294  4.42008  3.27954  3.86691  3.87571  2.74853  3.49135  4.46484  2.93750  3.88449  3.08229  3.15840  2.94099  3.26383  3.55859  5.58998  4.31206     29 e - - -
          2.68618  4.42225  2.77519  2.73123  3.46354  2.40513  3.72494  3.29354  2.67741  2.69355  4.24690  2.90347  2.73739  3.18146  2.89801  2.37887  2.77519  2.98518  4.58477  3.61503
          0.03112  3.88126  4.60361  0.61958  0.77255  0.48576  0.95510
     30   2.73048  4.72757  2.71277  2.59906  4.09244  3.18968  3.92771  3.80457  2.83206  3.45040  4.40549  1.14258  3.84191  3.20037  3.18712  2.79726  3.11256  3.42589  5.39733  4.04006     30 n - - -
          2.68618  4.42225  2.77519  2.73123  3.46354  2.40513  3.72494  3.29354  2.67741  2.69355  4.24690  2.90347  2.73739  3.18146  2.89801  2.37887  2.77519  2.98518  4.58477  3.61503
          0.03112  3.88126  4.60361  0.61958  0.77255  0.48576  0.95510
     31   3.03792  4.45403  4.34842  3.96444  3.37997  4.07621  4.69083  1.06708  3.79275  1.96405  3.31380  4.20853  4.50646  4.14005  3.98830  3.57225  3.33687  1.84586  5.27271  4.01186     31 i - - -
          2.68618  4.42225  2.77519  2.73123  3.46354  2.40513  3.72494  3.29354  2.67741  2.69355  4.24690  2.90347  2.73739  3.18146  2.89801  2.37887  2.77519  2.98518  4.58477  3.61503
          0.03112  3.88126  4.60361  0.61958  0.77255  0.48576  0.95510
     32   2.97993  4.94435  3.15652  2.77616  4.33278  3.46859  3.76372  3.76257  1.02631  3.32566  4.28651  3.20029  3.96820  2.95460  2.43283  3.02126  3.23247  3.46981  5.38372  4.19770     32 k - - -
          2.68618  4.42225  2.77519  2.73123  3.46354  2.40513  3.72494  3.29354  2.67741  2.69355  4.24690  2.90347  2.73739  3.18146  2.89801  2.37887  2.77519  2.98518  4.58477  3.61503
          0.03112  3.88126  4.60361  0.61958  0.77255  0.48576  0.95510
     33   3.16499  4.62457  4.20366  3.84341  3.13883  3.99340  4.49638  2.34320  3.61107  0.86444  3.15878  4.11804  4.42716  3.97730  3.78576  3.56509  3.45879  2.38284  5.02145  3.74684     33 l - - -
          2.68618  4.42225  2.77519  2.73123  3.46354  2.40513  3.72494  3.29354  2.67741  2.69355  4.24690  2.90347  2.73739  3.18146  2.89801  2.37887  2.77519  2.98518  4.58477  3.61503
          0.03112  3.88126  4.60361  0.61958  0.77255  0.48576  0.95510
     34   2.75119  4.98333  2.41206  1.48152  4.43976  2.25933  3.75985  3.89376  2.65229  3.48120  4.34412  2.81605  3.79910  2.94276  3.11314  2.73817  3.06137  3.50795  5.63722  4.28251     34 e - - -
          2.68618  4.42225  2.77519  2.73123  3.46354  2.40513  3.72494  3.29354  2.67741  2.69355  4.24690  2.90347  2.73739  3.18146  2.89801  2.37887  2.77519  2.98518  4.58477  3.61503
          0.03112  3.88126  4.60361  0.61958  0.77255  0.48576  0.95510
     35   3.01512  4.85392  3.50664  3.01569  4.21072  3.50162  3.83024  3.75292  2.24036  3.26724  4.26705  3.37482  4.00365  3.05001  0.96504  3.09879  3.28040  3.47645  5.29012  4.13603     35 r - - -
          2.68618  4.42225  2.77519  2.73123  3.46354  2.40513  3.72494  3.29354  2.67741  2.69355  4.24690  2.90347  2.73739  3.18146  2.89801  2.37887  2.77519  2.98518  4.58477  3.61503
          0.03112  3.88126  4.60361  0.61958  0.77255  0.48576  0.95510
     36   3.01512  4.85392  3.50664  3.01569  4.21072  3.50162  3.83024  3.75292  2.24036  3.26724  4.26705  3.37482  4.00365  3.05001  0.96504  3.09879  3.28040  3.47645  5.29012  4.13603     36 r - - -
          2.68618  4.42225  2.77519  2.73123  3.46354  2.40513  3.72494  3.29354  2.67741  2.69355  4.24690  2.90347  2.73739  3.18146  2.89801  2.37887  2.77519  2.98518  4.58477  3.61503
          0.03112  3.88126  4.60361  0.61958  0.77255  0.48576  0.95510
     37   1.00116  4.19621  3.47133  3.26287  4.06095  3.02055  4.28390  3.18776  3.27935  3.06899  4.09973  3.41032  3.76059  3.61968  3.52936  2.54637  2.82433  2.84064  5.48723  4.28842     37 a - - -
          2.68618  4.42225  2.77519  2.73123  3.46354  2.40513  3.72494  3.29354  2.67741  2.69355  4.24690  2.90347  2.73739  3.18146  2.89801  2.37887  2.77519  2.98518  4.58477  3.61503
          0.03112  3.88126  4.60361  0.61958  0.77255  0.48576  0.95510
     38   2.88744  4.87369  2.90844  2.66314  4.04346  3.37166  3.82158  3.67541  2.48328  3.17691  4.20436  3.12301  3.92514  1.21849  2.76736  2.93474  3.18432  3.40449  5.31384  4.00812     38 q - - -
          2.68618  4.42225  2.77519  2.73123  3.46354  2.40513  3.72494  3.29354  2.67741  2.69355  4.24690  2.90347  2.73739  3.18146  2.89801  2.37887  2.77519  2.98518  4.58477  3.61503
          0.03112  3.88126  4.60361  0.61958  0.77255  0.48576  0.95510
     39   2.97993  4.94435  3.15652  2.77616  4.33278  3.46859  3.76372  3.76257  1.02631  3.32566  4.28651  3.20029  3.96820  2.95460  2.43283  3.02126  3.23247  3.46981  5.38372  4.19770     39 k - - -
          2.68618  4.42225  2.77519  2.73123  3.46354  2.40513  3.72494  3.29354  2.67741  2.69355  4.24690  2.90347  2.73739  3.18146  2.89801  2.37887  2.77519  2.98518  4.58477  3.61503
          0.03112  3.88126  4.60361  0.61958  0.77255  0.48576  0.95510
     40   3.25955  4.74499  3.85110  3.58201  2.29333  3.84029  3.62229  3.26752  3.43927  2.71921  3.94160  3.73411  4.31386  3.74321  3.62123  3.39542  3.54624  3.13847  3.93747  0.95129     40 y - - -
          2.68618  4.42225  2.77519  2.73123  3.46354  2.40513  3.72494  3.29354  2.67741  2.69355  4.24690  2.90347  2.73739  3.18146  2.89801  2.37887  2.77519  2.98518  4.58477  3.61503
          0.03112  3.88126  4.60361  0.61958  0.77255  0.48576  0.95510
     41   3.16499  4.62457  4.20366  3.84341  3.13883  3.99340  4.49638  2.34320  3.61107  0.86444  3.15878  4.11804  4.42716  3.97730  3.78576  3.56509  3.45879  2.38284  5.02145  3.74684     41 l - - -
          2.68618  4.42225  2.77519  2.73123  3.46354  2.40513  3.72494  3.29354  2.67741  2.69355  4.24690  2.90347  2.73739  3.18146  2.89801  2.37887  2.77519  2.98518  4.58477  3.61503
          0.03112  3.88126  4.60361  0.61958  0.77255  0.48576  0.95510
     42   2.97993  4.94435  3.15652  2.77616  4.33278  3.46859  3.76372  3.76257  1.02631  3.32566  4.28651  3.20029  3.96820  2.95460  2.43283  3.02126  3.23247  3.46981  5.38372  4.19770     42 k - - -
          2.68618  4.42225  2.77519  2.73123  3.46354  2.40513  3.72494  3.29354  2.67741  2.69355  4.24690  2.90347  2.73739  3.18146  2.89801  2.37887  2.77519  2.98518  4.58477  3.61503
          0.03112  3.88126  4.60361  0.61958  0.77255  0.48576  0.95510
     43   2.95958  5.07280  2.49091  1.01294  4.42008  3.27954  3.86691  3.87571  2.74853  3.49135  4.46484  2.93750  3.88449  3.08229  3.15840  2.94099  3.26383  3.55859  5.58998  4.31206     43 e - - -
          2.68618  4.42225  2.77519  2.73123  3.46354  2.40513  3.72494  3.29354  2.67741  2.69355  4.24690  2.90347  2.73739  3.18146  2.89801  2.37887  2.77519  2.98518  4.58477  3.61503
          0.03112  3.88126  4.60361  0.61958  0.77255  0.48576  0.95510
     44   3.16499  4.62457  4.20366  3.84341  3.13883  3.99340  4.49638  2.34320  3.61107  0.86444  3.15878  4.11804  4.42716  3.97730  3.78576  3.56509  3.45879  2.38284  5.02145  3.74684     44 l - - -
          2.68618  4.42225  2.77519  2.73123  3.46354  2.40513  3.72494  3.29354  2.67741  2.69355  4.24690  2.90347  2.73739  3.18146  2.89801  2.37887  2.77519  2.98518  4.58477  3.61503
          0.03112  3.88126  4.60361  0.61958  0.77255  0.48576  0.95510
     45   2.74408  4.85634  3.15670  2.59228  4.22205  3.46811  3.59734  3.58637  1.80236  3.14996  4.00054  3.04458  3.87625  2.74913  1.99416  2.77994  2.37386  3.27001  5.32250  4.07545     45 k - - -
          2.68618  4.42225  2.77519  2.73123  3.46354  2.40513  3.72494  3.29354  2.67741  2.69355  4.24690  2.90347  2.73739  3.18146  2.89801  2.37887  2.77519  2.98518  4.58477  3.61503
          0.03112  3.88126  4.60361  0.61958  0.77255  0.48576  0.95510
     46   1.93082  4.49138  2.79336  2.58135  4.18228  3.08972  3.87721  3.57433  2.75691  3.28189  4.15525  1.76509  3.73813  3.09555  3.14315  2.55501  2.84756  3.16684  5.50038  4.17562     46 n - - -
          2.68618  4.42225  2.77519  2.73123  3.46354  2.40513  3.72494  3.29354  2.67741  2.69355  4.24690  2.90347  2.73739  3.18146  2.89801  2.37887  2.77519  2.98518  4.58477  3.61503
          0.03112  3.88126  4.60361  0.61958  0.77255  0.48576  0.95510
     47   3.16499  4.62457  4.20366  3.84341  3.13883  3.99340  4.49638  2.34320  3.61107  0.86444  3.15878  4.11804  4.42716  3.97730  3.78576  3.56509  3.45879  2.38284  5.02145  3.74684     47 l - - -
          2.68618  4.42225  2.77519  2.73123  3.46354  2.40513  3.72494  3.29354  2.67741  2.69355  4.24690  2.90347  2.73739  3.18146  2.89801  2.37887  2.77519  2.98518  4.58477  3.61503
          0.03112  3.88126  4.60361  0.61958  0.77255  0.48576  0.95510
     48   2.88744  4.87369  2.90844  2.66314  4.04346  3.37166  3.82158  3.67541  2.48328  3.17691  4.20436  3.12301  3.92514  1.21849  2.76736  2.93474  3.18432  3.40449  5.31384  4.00812     48 q - - -
          2.68618  4.42225  2.77519  2.73123  3.46354  2.40513  3.72494  3.29354  2.67741  2.69355  4.24690  2.90347  2.73739  3.18146  2.89801  2.37887  2.77519  2.98518  4.58477  3.61503
          0.03112  3.88126  4.60361  0.61958  0.77255  0.48576  0.95510
     49   3.05999  4.40806  4.60939  4.07189  3.30891  4.34796  4.76279  1.55878  3.95127  1.51384  3.12421  4.34004  4.62041  4.18362  4.15314  3.69751  3.30577  1.48966  5.27555  4.11183     49 v - - -
          2.68618  4.42225  2.77519  2.73123  3.46354  2.40513  3.72494  3.29354  2.67741  2.69355  4.24690  2.90347  2.73739  3.18146  2.89801  2.37887  2.77519  2.98518  4.58477  3.61503
          0.03112  3.88126  4.60361  0.61958  0.77255  0.48576  0.95510
     50   2.97993  4.94435  3.15652  2.77616  4.33278  3.46859  3.76372  3.76257  1.02631  3.32566  4.28651  3.20029  3.96820  2.95460  2.43283  3.02126  3.23247  3.46981  5.38372  4.19770     50 k - - -
          2.68618  4.42225  2.77519  2.73123  3.46354  2.40513  3.72494  3.29354  2.67741  2.69355  4.24690  2.90347  2.73739  3.18146  2.89801  2.37887  2.77519  2.98518  4.58477  3.61503
          0.03112  3.88126  4.60361  0.61958  0.77255  0.48576  0.95510
     51   2.76274  4.51880  3.37084  3.21101  4.20571  3.20581  4.28787  3.75323  3.26904  3.37918  4.42930  3.51691  0.81145  3.65755  3.51370  2.93047  3.20497  3.39762  5.39000  4.32645     51 p - - -
          2.68618  4.42225  2.77519  2.73123  3.46354  2.40513  3.72494  3.29354  2.67741  2.69355  4.24690  2.90347  2.73739  3.18146  2.89801  2.37887  2.77519  2.98518  4.58477  3.61503
          0.03112  3.88126  4.60361  0.61958  0.77255  0.48576  0.95510
     52   3.16499  4.62457  4.20366  3.84341  3.13883  3.99340  4.49638  2.34320  3.61107  0.86444  3.15878  4.11804  4.42716  3.97730  3.78576  3.56509  3.45879  2.38284  5.02145  3.74684     52 l - - -
          2.68618  4.42225  2.77519  2.73123  3.46354  2.40513  3.72494  3.29354  2.67741  2.69355  4.24690  2.90347  2.73739  3.18146  2.89801  2.37887  2.77519  2.98518  4.58477  3.61503
          0.03112  3.88126  4.60361  0.61958  0.77255  0.48576  0.95510
     53   2.82742  5.13844  2.54100  1.61139  4.46757  3.33085  3.64250  3.88477  1.89613  3.42132  4.27360  2.83642  3.84009  2.79515  2.67520  2.78633  3.07095  3.53040  5.56801  4.22794     53 e - - -
          2.68618  4.42225  2.77519  2.73123  3.46354  2.40513  3.72494  3.29354  2.67741  2.69355  4.24690  2.90347  2.73739  3.18146  2.89801  2.37887  2.77519  2.98518  4.58477  3.61503
          0.03112  3.88126  4.60361  0.61958  0.77255  0.48576  0.95510
     54   3.03792  4.45403  4.34842  3.96444  3.37997  4.07621  4.69083  1.06708  3.79275  1.96405  3.31380  4.20853  4.50646  4.14005  3.98830  3.57225  3.33687  1.84586  5.27271  4.01186     54 i - - -
          2.68618  4.42225  2.77519  2.73123  3.46354  2.40513  3.72494  3.29354  2.67741  2.69355  4.24690  2.90347  2.73739  3.18146  2.89801  2.37887  2.77519  2.98518  4.58477  3.61503
          0.03112  3.88126  4.60361  0.61958  0.77255  0.48576  0.95510
     55   2.58369  4.51992  3.12139  2.63996  3.78458  2.63799  3.71365  2.48805  2.11481  2.80550  3.69841  3.08852  3.84721  2.93438  2.83871  2.70544  2.84331  2.81225  5.13566  3.86436     55 k - - -
          2.68618  4.42225  2.77519  2.73123  3.46354  2.40513  3.72494  3.29354  2.67741  2.69355  4.24690  2.90347  2.73739  3.18146  2.89801  2.37887  2.77519  2.98518  4.58477  3.61503
          0.03112  3.88126  4.60361  0.61958  0.77255  0.48576  0.95510
     56   2.55987  4.43204  3.23349  2.72635  2.68019  2.62651  3.71994  3.04519  2.60322  2.71047  3.61506  3.14798  3.85459  3.00362  2.40659  2.70679  2.82523  2.78889  4.93996  3.60387     56 r - - -
          2.68618  4.42225  2.77519  2.73123  3.46354  2.40513  3.72494  3.29354  2.67741  2.69355  4.24690  2.90347  2.73739  3.18146  2.89801  2.37887  2.77519  2.98518  4.58477  3.61503
          0.03112  3.88126  4.60361  0.61958  0.77255  0.48576  0.95510
     57   2.57580  4.43673  3.20628  2.81947  3.19563  3.35177  3.73746  3.15995  2.78904  2.81424  3.75559  3.19449  3.87702  3.14789  3.12930  1.79955  2.89124  2.88667  4.71786  2.39757     57 s - - -
          2.68618  4.42225  2.77519  2.73123  3.46354  2.40513  3.72494  3.29354  2.67741  2.69355  4.24690  2.90347  2.73739  3.18146  2.89801  2.37887  2.77519  2.98518  4.58477  3.61503
          0.03112  3.88126  4.60361  0.61958  0.77255  0.48576  0.95510
     58   2.73142  5.03799  2.55265  1.91874  4.37970  2.51073  3.63351  3.81128  1.98812  3.35755  4.18509  2.81925  3.80272  2.78408  2.77807  2.70667  2.98424  3.44567  5.53135  4.17608     58 e - - -
          2.68618  4.42225  2.77519  2.73123  3.46354  2.40513  3.72494  3.29354  2.67741  2.69355  4.24690  2.90347  2.73739  3.18146  2.89801  2.37887  2.77519  2.98518  4.58477  3.61503
          0.03112  3.88126  4.60361  0.61958  0.77255  0.48576  0.95510
     59   2.63732  4.65720  3.02561  2.54955  3.88267  3.42290  3.65770  2.57914  2.04670  2.90582  3.78384  2.46227  3.84772  2.85156  2.72897  2.71809  2.87634  2.93808  5.18746  3.89421     59 k - - -
          2.68618  4.42225  2.77519  2.73123  3.46354  2.40513  3.72494  3.29354  2.67741  2.69355  4.24690  2.90347  2.73739  3.18146  2.89801  2.37887  2.77519  2.98518  4.58477  3.61503
          0.03112  3.88126  4.60361  0.61958  0.77255  0.48576  0.95510
     60   2.18726  2.52112  3.70487  3.27074  3.83082  2.98800  4.12828  3.11320  3.18140  2.90895  3.79164  3.36473  3.68664  3.47494  3.44915  1.89414  2.01289  2.73715  5.26121  4.06291     60 s - - -
          2.68618  4.42225  2.77519  2.73123  3.46354  2.40513  3.72494  3.29354  2.67741  2.69355  4.24690  2.90347  2.73739  3.18146  2.89801  2.37887  2.77519  2.98518  4.58477  3.61503
          0.03112  3.88126  4.60361  0.61958  0.77255  0.48576  0.95510
     61   2.70033  4.88844  1.81319  2.30252  4.47537  1.67820  3.83390  3.97624  2.83249  3.56940  4.43238  2.82969  3.77694  3.03308  3.33977  2.70677  3.05353  3.54618  5.69017  4.33902     61 g - - -
          2.68618  4.42225  2.77519  2.73123  3.46354  2.40513  3.72494  3.29354  2.67741  2.69355  4.24690  2.90347  2.73739  3.18146  2.89801  2.37887  2.77519  2.98518  4.58477  3.61503
          0.03112  3.88126  4.60361  0.61958  0.77255  0.48576  0.95510
     62   2.60358  4.61160  3.04246  2.63996  4.06768  3.31275  3.74227  3.35563  1.96349  3.05370  3.94931  3.06968  3.83299  2.93576  2.70611  2.69755  1.87670  3.04583  5.32935  4.06300     62 t - - -
          2.68618  4.42225  2.77519  2.73123  3.46354  2.40513  3.72494  3.29354  2.67741  2.69355  4.24690  2.90347  2.73739  3.18146  2.89801  2.37887  2.77519  2.98518  4.58477  3.61503
          0.03112  3.88126  4.60361  0.61958  0.77255  0.48576  0.95510
     63   3.03792  4.45403  4.34842  3.96444  3.37997  4.07621  4.69083  1.06708  3.79275  1.96405  3.31380  4.20853  4.50646  4.14005  3.98830  3.57225  3.33687  1.84586  5.27271  4.01186     63 i - - -
          2.68618  4.42225  2.77519  2.73123  3.46354  2.40513  3.72494  3.29354  2.67741  2.69355  4.24690  2.90347  2.73739  3.18146  2.89801  2.37887  2.77519  2.98518  4.58477  3.61503
          0.03112  3.88126  4.60361  0.61958  0.77255  0.48576  0.95510
     64   2.80621  5.14618  2.31814  1.79346  4.46646  3.22429  3.70379  3.95495  2.57049  3.51680  4.37637  1.75013  3.80630  2.87708  3.03229  2.75618  3.09159  3.57614  5.66791  4.25515     64 n - - -
          2.68618  4.42225  2.77519  2.73123  3.46354  2.40513  3.72494  3.29354  2.67741  2.69355  4.24690  2.90347  2.73739  3.18146  2.89801  2.37887  2.77519  2.98518  4.58477  3.61503
          0.03112  3.88126  4.60361  0.61958  0.77255  0.48576  0.95510
     65   2.59245  4.58709  3.07616  2.71328  4.19008  1.73751  3.81670  3.64945  2.48407  3.25294  4.12380  3.11620  3.81074  3.02233  2.03607  2.68899  2.93497  3.26848  5.38468  4.15079     65 g - - -
          2.68618  4.42225  2.77519  2.73123  3.46354  2.40513  3.72494  3.29354  2.67741  2.69355  4.24690  2.90347  2.73739  3.18146  2.89801  2.37887  2.77519  2.98518  4.58477  3.61503
          0.03112  3.88126  4.60361  0.61958  0.77255  0.48576  0.95510
     66   2.95958  5.07280  2.49091  1.01294  4.42008  3.27954  3.86691  3.87571  2.74853  3.49135  4.46484  2.93750  3.88449  3.08229  3.15840  2.94099  3.26383  3.55859  5.58998  4.31206     66 e - - -
          2.68618  4.42225  2.77519  2.73123  3.46354  2.40513  3.72494  3.29354  2.67741  2.69355  4.24690  2.90347  2.73739  3.18146  2.89801  2.37887  2.77519  2.98518  4.58477  3.61503
          0.03112  3.88126  4.60361  0.61958  0.77255  0.48576  0.95510
     67   2.82751  5.13874  2.53916  1.60762  4.46762  3.33019  3.64294  3.88496  1.90085  3.42178  4.27421  2.83580  3.83993  2.79572  2.67736  2.78631  3.07125  3.53058  5.56871  4.22825     67 e - - -
          2.68618  4.42225  2.77519  2.73123  3.46354  2.40513  3.72494  3.29354  2.67741  2.69355  4.24690  2.90347  2.73739  3.18146  2.89801  2.37887  2.77519  2.98518  4.58477  3.61503
          0.03112  3.88126  4.60361  0.61958  0.77255  0.48576  0.95510
     68   3.25955  4.74499  3.85110  3.58201  2.29333  3.84029  3.62229  3.26752  3.43927  2.71921  3.94160  3.73411  4.31386  3.74321  3.62123  3.39542  3.54624  3.13847  3.93747  0.95129     68 y - - -
          2.68618  4.42225  2.77519  2.73123  3.46354  2.40513  3.72494  3.29354  2.67741  2.69355  4.24690  2.90347  2.73739  3.18146  2.89801  2.37887  2.77519  2.98518  4.58477  3.61503
          0.03112  3.88126  4.60361  0.61958  0.77255  0.48576  0.95510
     69   3.19315  4.58114  4.44982  3.98241  1.61942  4.22265  4.08942  2.37933  3.83800  1.40437  3.07667  4.13063  4.52056  3.99164  3.98602  3.58998  3.43360  2.43541  4.37182  2.82804     69 l - - -
          2.68618  4.42225  2.77519  2.73123  3.46354  2.40513  3.72494  3.29354  2.67741  2.69355  4.24690  2.90347  2.73739  3.18146  2.89801  2.37887  2.77519  2.98518  4.58477  3.61503
          0.03112  3.88126  4.60361  0.61958  0.77255  0.48576  0.95510
     70   3.16499  4.62457  4.20366  3.84341  3.13883  3.99340  4.49638  2.34320  3.61107  0.86444  3.15878  4.11804  4.42716  3.97730  3.78576  3.56509  3.45879  2.38284  5.02145  3.74684     70 l - - -
          2.68618  4.42225  2.77519  2.73123  3.46354  2.40513  3.72494  3.29354  2.67741  2.69355  4.24690  2.90347  2.73739  3.18146  2.89801  2.37887  2.77519  2.98518  4.58477  3.61503
          0.03112  3.88126  4.60361  0.61958  0.77255  0.48576  0.95510
     71   2.95958  5.07280  2.49091  1.01294  4.42008  3.27954  3.86691  3.87571  2.74853  3.49135  4.46484  2.93750  3.88449  3.08229  3.15840  2.94099  3.26383  3.55859  5.58998  4.31206     71 e - - -
          2.68618  4.42225  2.77519  2.73123  3.46354  2.40513  3.72494  3.29354  2.67741  2.69355  4.24690  2.90347  2.73739  3.18146  2.89801  2.37887  2.77519  2.98518  4.58477  3.61503
          0.03112  3.88126  4.60361  0.61958  0.77255  0.48576  0.95510
     72   1.99023  4.20407  3.87966  3.48356  3.68636  3.42359  4.36510  2.23480  3.39973  2.45789  3.58849  3.66678  4.03436  3.72363  3.66067  2.84653  2.91081  1.40110  5.34233  4.11542     72 v - - -
          2.68618  4.42225  2.77519  2.73123  3.46354  2.40513  3.72494  3.29354  2.67741  2.69355  4.24690  2.90347  2.73739  3.18146  2.89801  2.37887  2.77519  2.98518  4.58477  3.61503
          0.03112  3.88126  4.60361  0.61958  0.77255  0.48576  0.95510
     73   3.01346  4.37721  4.58428  4.09199  3.44953  4.27463  4.82931  1.27862  3.96459  1.96080  3.27653  4.33438  4.61649  4.24597  4.17855  3.65882  3.28583  1.40116  5.39763  4.18789     73 i - - -
          2.68618  4.42225  2.77519  2.73123  3.46354  2.40513  3.72494  3.29354  2.67741  2.69355  4.24690  2.90347  2.73739  3.18146  2.89801  2.37887  2.77519  2.98518  4.58477  3.61503
          0.03112  3.88126  4.60361  0.61958  0.77255  0.48576  0.95510
     74   2.83614  4.89016  3.15107  2.65243  3.88595  3.50051  2.05067  3.63256  2.13073  3.15936  4.05006  3.09228  3.92444  2.81514  1.94775  2.87008  3.05604  3.33339  5.13131  3.76706     74 r - - -
          2.68618  4.42225  2.77519  2.73123  3.46354  2.40513  3.72494  3.29354  2.67741  2.69355  4.24690  2.90347  2.73739  3.18146  2.89801  2.37887  2.77519  2.98518  4.58477  3.61503
          0.03112  3.88126  4.60361  0.61958  0.77255  0.48576  0.95510
     75   2.44104  4.29087  3.30152  2.83703  3.66495  3.28239  3.85521  2.33338  2.79084  2.70675  3.62391  3.20342  2.74305  3.13549  3.14263  2.15663  2.76579  2.66294  5.09503  3.83630     75 s - - -
          2.68618  4.42225  2.77519  2.73123  3.46354  2.40513  3.72494  3.29354  2.67741  2.69355  4.24690  2.90347  2.73739  3.18146  2.89801  2.37887  2.77519  2.98518  4.58477  3.61503
          0.03112  3.88126  4.60361  0.61958  0.77255  0.48576  0.95510
     76   2.41720  4.26234  3.43564  3.18788  3.97639  3.10137  4.20457  3.10458  3.13104  2.96777  4.01761  3.39596  3.80576  3.52538  3.38939  2.61855  1.15709  2.79863  5.41341  4.19298     76 t - - -
          2.68618  4.42225  2.77519  2.73123  3.46354  2.40513  3.72494  3.29354  2.67741  2.69355  4.24690  2.90347  2.73739  3.18146  2.89801  2.37887  2.77519  2.98518  4.58477  3.61503
          0.03112  3.88126  4.60361  0.61958  0.77255  0.48576  0.95510
     77   2.28600  4.26147  3.10460  2.83264  4.16494  2.97979  3.99897  3.61428  2.91153  3.28307  4.13473  3.12991  2.38582  3.24412  3.25862  1.51194  2.73089  3.13597  5.49387  4.22561     77 s - - -
          2.68618  4.42225  2.77519  2.73123  3.46354  2.40513  3.72494  3.29354  2.67741  2.69355  4.24690  2.90347  2.73739  3.18146  2.89801  2.37887  2.77519  2.98518  4.58477  3.61503
          0.03112  3.88126  4.60361  0.61958  0.77255  0.48576  0.95510
     78   2.61438  4.58415  3.11452  2.61478  3.66058  2.64044  3.65673  3.23276  2.43074  2.86899  3.74445  3.06825  3.84850  2.89379  2.30717  2.71230  2.86252  2.95417  5.02727  2.75842     78 r - - -
          2.68618  4.42225  2.77519  2.73123  3.46354  2.40513  3.72494  3.29354  2.67741  2.69355  4.24690  2.90347  2.73739  3.18146  2.89801  2.37887  2.77519  2.98518  4.58477  3.61503
          0.03112  3.88126  4.60361  0.61958  0.77255  0.48576  0.95510
     79   2.97666  5.05399  3.37667  2.74920  4.47443  3.59503  3.58209  3.83490  1.58641  3.30924  4.19000  3.15162  3.97949  2.72614  1.46618  2.98660  3.15559  3.52669  5.37526  4.19791     79 r - - -
          2.68618  4.42225  2.77519  2.73123  3.46354  2.40513  3.72494  3.29354  2.67741  2.69355  4.24690  2.90347  2.73739  3.18146  2.89801  2.37887  2.77519  2.98518  4.58477  3.61503
          0.03112  3.88126  4.60361  0.61958  0.77255  0.48576  0.95510
     80   2.88744  4.87369  2.90844  2.66314  4.04346  3.37166  3.82158  3.67541  2.48328  3.17691  4.20436  3.12301  3.92514  1.21849  2.76736  2.93474  3.18432  3.40449  5.31384  4.00812     80 q - - -
          2.68618  4.42225  2.77519  2.73123  3.46354  2.40513  3.72494  3.29354  2.67741  2.69355  4.24690  2.90347  2.73739  3.18146  2.89801  2.37887  2.77519  2.98518  4.58477  3.61503
          0.03112  3.88126  4.60361  0.61958  0.77255  0.48576  0.95510
     81   2.97666  5.05541  3.37643  2.74824  4.47636  3.59529  3.58144  3.83648  1.57775  3.31020  4.19052  3.15095  3.97930  2.72521  1.47413  2.98617  3.15531  3.52797  5.37589  4.19852     81 r - - -
          2.68618  4.42225  2.77519  2.73123  3.46354  2.40513  3.72494  3.29354  2.67741  2.69355  4.24690  2.90347  2.73739  3.18146  2.89801  2.37887  2.77519  2.98518  4.58477  3.61503
          0.03112  3.88126  4.60361  0.61958  0.77255  0.48576  0.95510
     82   2.62133  4.28503  3.75781  3.29528  3.54411  3.55739  4.19096  1.87838  3.17184  2.32485  3.46181  3.58916  4.07161  3.53011  3.45833  2.93120  1.88465  2.11168  5.18361  3.94552     82 i - - -
          2.68618  4.42225  2.77519  2.73123  3.46354  2.40513  3.72494  3.29354  2.67741  2.69355  4.24690  2.90347  2.73739  3.18146  2.89801  2.37887  2.77519  2.98518  4.58477  3.61503
          0.03112  3.88126  4.60361  0.61958  0.77255  0.48576  0.95510
     83   2.58399  4.71051  2.05422  2.39232  4.20430  3.18423  3.78139  3.53222  2.69657  3.24260  4.11972  2.89140  3.77161  2.97339  3.15846  2.63434  1.83500  3.17974  5.50827  4.15834     83 t - - -
          2.68618  4.42225  2.77519  2.73123  3.46354  2.40513  3.72494  3.29354  2.67741  2.69355  4.24690  2.90347  2.73739  3.18146  2.89801  2.37887  2.77519  2.98518  4.58477  3.61503
          0.03112  3.88126  4.60361  0.61958  0.77255  0.48576  0.95510
     84   3.05940  4.40735  4.60934  4.07197  3.31059  4.34777  4.76326  1.55785  3.95147  1.51837  3.12595  4.34000  4.62053  4.18420  4.15355  3.69740  3.30528  1.48559  5.27670  4.11255     84 v - - -
          2.68618  4.42225  2.77519  2.73123  3.46354  2.40513  3.72494  3.29354  2.67741  2.69355  4.24690  2.90347  2.73739  3.18146  2.89801  2.37887  2.77519  2.98518  4.58477  3.61503
          0.03112  3.88126  4.60361  0.61958  0.77255  0.48576  0.95510
     85   2.05582  4.22090  3.67225  3.18779  3.59635  3.44140  4.09998  1.97897  3.10638  2.47148  3.50785  3.48119  3.97060  3.43318  3.41318  2.79918  2.26591  2.18648  5.15122  3.92813     85 i - - -
          2.68618  4.42225  2.77519  2.73123  3.46354  2.40513  3.72494  3.29354  2.67741  2.69355  4.24690  2.90347  2.73739  3.18146  2.89801  2.37887  2.77519  2.98518  4.58477  3.61503
          0.03112  3.88126  4.60361  0.61958  0.77255  0.48576  0.95510
     86   2.81497  4.35499  4.13759  3.80085  3.55635  3.73310  4.60100  2.04941  3.66877  2.24176  3.52002  3.98931  4.29302  4.02788  3.88045  3.23708  3.17624  1.01387  5.34232  4.07455     86 v - - -
          2.68618  4.42225  2.77519  2.73123  3.46354  2.40513  3.72494  3.29354  2.67741  2.69355  4.24690  2.90347  2.73739  3.18146  2.89801  2.37887  2.77519  2.98518  4.58477  3.61503
          0.03112  3.88126  4.60361  0.61958  0.77255  0.48576  0.95510
     87   2.64206  4.83812  2.62803  2.35023  4.11939  2.47988  2.66663  3.67424  2.48556  3.25217  4.09014  2.28303  3.78603  2.85056  2.91071  2.65948  2.92473  3.31251  5.39056  4.00792     87 n - - -
          2.68618  4.42225  2.77519  2.73123  3.46354  2.40513  3.72494  3.29354  2.67741  2.69355  4.24690  2.90347  2.73739  3.18146  2.89801  2.37887  2.77519  2.98518  4.58477  3.61503
          0.03112  3.88126  4.60361  0.61958  0.77255  0.48576  0.95510
     88   2.77554  5.14527  2.50949  1.90648  4.46691  3.31059  3.61847  3.91130  1.94841  3.42825  4.25193  2.24825  3.81061  2.76251  2.73069  2.72876  3.01851  3.53628  5.57759  4.21005     88 e - - -
          2.68618  4.42225  2.77519  2.73123  3.46354  2.40513  3.72494  3.29354  2.67741  2.69355  4.24690  2.90347  2.73739  3.18146  2.89801  2.37887  2.77519  2.98518  4.58477  3.61503
          0.03112  3.88126  4.60361  0.61958  0.77255  0.48576  0.95510
     89   2.41720  4.26234  3.43564  3.18788  3.97639  3.10137  4.20457  3.10458  3.13104  2.96777  4.01761  3.39596  3.80576  3.52538  3.38939  2.61855  1.15709  2.79863  5.41341  4.19298     89 t - - -
          2.68618  4.42225  2.77519  2.73123  3.46354  2.40513  3.72494  3.29354  2.67741  2.69355  4.24690  2.90347  2.73739  3.18146  2.89801  2.37887  2.77519  2.98518  4.58477  3.61503
          0.03112  3.88126  4.60361  0.61958  0.77255  0.48576  0.95510
     90   3.34987  4.72150  4.10440  3.81256  2.67484  3.73982  3.91029  3.37371  3.53452  2.76714  4.00712  3.95981  4.25825  3.92167  3.66137  3.55350  3.65068  3.26428  0.86775  2.67645     90 w - - -
          2.68618  4.42225  2.77519  2.73123  3.46354  2.40513  3.72494  3.29354  2.67741  2.69355  4.24690  2.90347  2.73739  3.18146  2.89801  2.37887  2.77519  2.98518  4.58477  3.61503
          0.03112  3.88126  4.60361  0.61958  0.77255  0.48576  0.95510
     91   2.80573  5.20178  1.79509  2.13522  4.52826  3.17436  3.72791  4.07511  2.70947  3.62573  4.48160  1.69290  3.78745  2.90564  3.25360  2.74053  3.10984  3.66503  5.75676  4.29537     91 n - - -
          2.68618  4.42225  2.77519  2.73123  3.46354  2.40513  3.72494  3.29354  2.67741  2.69355  4.24690  2.90347  2.73739  3.18146  2.89801  2.37887  2.77519  2.98518  4.58477  3.61503
          0.03112  3.88126  4.60361  0.61958  0.77255  0.48576  0.95510
     92   2.19581  4.26254  4.11684  3.60535  3.51112  3.84524  4.41855  1.66991  3.51146  2.20947  3.37725  3.87579  4.28117  3.80892  3.77918  3.19626  3.04079  1.53990  5.23770  4.02557     92 v - - -
          2.68618  4.42225  2.77519  2.73123  3.46354  2.40513  3.72494  3.29354  2.67741  2.69355  4.24690  2.90347  2.73739  3.18146  2.89801  2.37887  2.77519  2.98518  4.58477  3.61503
          0.03112  3.88126  4.60361  0.61958  0.77255  0.48576  0.95510
     93   1.76609  4.13630  3.44555  3.12548  4.03165  2.99830  4.14733  3.11957  3.09997  3.02077  3.96088  3.30368  3.71095  3.43524  3.39307  2.44639  1.60451  2.75668  5.45929  4.24219     93 t - - -
          2.68618  4.42225  2.77519  2.73123  3.46354  2.40513  3.72494  3.29354  2.67741  2.69355  4.24690  2.90347  2.73739  3.18146  2.89801  2.37887  2.77519  2.98518  4.58477  3.61503
          0.03112  3.88126  4.60361  0.61958  0.77255  0.48576  0.95510
     94   2.73048  4.72757  2.71277  2.59906  4.09244  3.18968  3.92771  3.80457  2.83206  3.45040  4.40549  1.14258  3.84191  3.20037  3.18712  2.79726  3.11256  3.42589  5.39733  4.04006     94 n - - -
          2.68618  4.42225  2.77519  2.73123  3.46354  2.40513  3.72494  3.29354  2.67741  2.69355  4.24690  2.90347  2.73739  3.18146  2.89801  2.37887  2.77519  2.98518  4.58477  3.61503
          0.03112  3.88126  4.60361  0.61958  0.77255  0.48576  0.95510
     95   2.73125  4.38908  3.67584  3.09556  3.36138  3.70887  3.93410  2.09848  2.79597  1.86848  3.30061  3.47081  4.07500  3.25464  2.45877  2.99789  2.96376  2.37370  4.95357  3.71855     95 l - - -
          2.68618  4.42225  2.77519  2.73123  3.46354  2.40513  3.72494  3.29354  2.67741  2.69355  4.24690  2.90347  2.73739  3.18146  2.89801  2.37887  2.77519  2.98518  4.58477  3.61503
          0.03112  3.88126  4.60361  0.61958  0.77255  0.48576  0.95510
     96   2.82751  5.13874  2.53916  1.60762  4.46762  3.33019  3.64294  3.88496  1.90085  3.42178  4.27421  2.83580  3.83993  2.79572  2.67736  2.78631  3.07125  3.53058  5.56871  4.22825     96 e - - -
          2.68618  4.42225  2.77519  2.73123  3.46354  2.40513  3.72494  3.29354  2.67741  2.69355  4.24690  2.90347  2.73739  3.18146  2.89801  2.37887  2.77519  2.98518  4.58477  3.61503
          0.03112  3.88126  4.60361  0.61958  0.77255  0.48576  0.95510
     97   2.75430  4.98315  2.59476  2.35342  4.26600  3.29738  3.66728  3.81063  2.37606  3.35569  4.21768  2.22384  3.82661  1.83919  2.74253  2.74604  3.02598  3.45155  5.46803  4.09731     97 q - - -
          2.68618  4.42225  2.77519  2.73123  3.46354  2.40513  3.72494  3.29354  2.67741  2.69355  4.24690  2.90347  2.73739  3.18146  2.89801  2.37887  2.77519  2.98518  4.58477  3.61503
          0.03112  3.88126  4.60361  0.61958  0.77255  0.48576  0.95510
     98   2.83629  5.27368  1.45552  2.10454  4.59153  3.16499  3.73288  4.14413  2.74119  3.68451  4.54453  2.05487  3.78911  2.91094  3.30698  2.75588  3.14166  3.72676  5.81484  4.33543     98 d - - -
          2.68618  4.42225  2.77519  2.73123  3.46354  2.40513  3.72494  3.29354  2.67741  2.69355  4.24690  2.90347  2.73739  3.18146  2.89801  2.37887  2.77519  2.98518  4.58477  3.61503
          0.03112  3.88126  4.60361  0.61958  0.77255  0.48576  0.95510
     99   2.61536  4.49812  3.10900  2.73614  3.65091  3.39571  3.83090  2.27805  2.70470  2.73192  3.72363  1.98894  3.90016  3.09962  3.05823  2.76557  2.91119  2.64553  5.11824  3.77001     99 n - - -
          2.68618  4.42225  2.77519  2.73123  3.46354  2.40513  3.72494  3.29354  2.67741  2.69355  4.24690  2.90347  2.73739  3.18146  2.89801  2.37887  2.77519  2.98518  4.58477  3.61503
          0.03112  3.88126  4.60361  0.61958  0.77255  0.48576  0.95510
    100   2.69394  4.92748  2.73292  2.01943  4.25124  3.35082  3.61711  3.63818  1.96392  3.22232  4.05665  2.88418  3.81250  2.76813  2.68210  2.69686  2.37576  3.30031  5.42332  4.09803    100 k - - -
          2.68618  4.42225  2.77519  2.73123  3.46354  2.40513  3.72494  3.29354  2.67741  2.69355  4.24690  2.90347  2.73739  3.18146  2.89801  2.37887  2.77519  2.98518  4.58477  3.61503
          0.03112  3.88126  4.60361  0.61958  0.77255  0.48576  0.95510
    101   2.95958  5.07280  2.49091  1.01294  4.42008  3.27954  3.86691  3.87571  2.74853  3.49135  4.46484  2.93750  3.88449  3.08229  3.15840  2.94099  3.26383  3.55859  5.58998  4.31206    101 e - - -
          2.68618  4.42225  2.77519  2.73123  3.46354  2.40513  3.72494  3.29354  2.67741  2.69355  4.24690  2.90347  2.73739  3.18146  2.89801  2.37887  2.77519  2.98518  4.58477  3.61503
          0.03112  3.88126  4.60361  0.61958  0.77255  0.48576  0.95510
    102   2.67333  4.68227  2.84349  1.75667  3.93661  3.37642  3.78210  3.02739  2.60863  2.87325  3.85172  3.02447  3.87598  2.98496  3.00608  2.76237  2.95028  2.23659  5.33037  4.01130    102 e - - -
          2.68618  4.42225  2.77519  2.73123  3.46354  2.40513  3.72494  3.29354  2.67741  2.69355  4.24690  2.90347  2.73739  3.18146  2.89801  2.37887  2.77519  2.98518  4.58477  3.61503
          0.03112  3.88126  4.60361  0.61958  0.77255  0.48576  0.95510
    103   2.67939  4.40715  3.52424  3.10231  3.42165  3.51038  4.02306  2.68173  2.96804  1.51807  3.43702  3.45120  2.57925  3.36116  3.25667  2.91069  2.98734  2.55403  5.03223  3.75936    103 l - - -
          2.68618  4.42225  2.77519  2.73123  3.46354  2.40513  3.72494  3.29354  2.67741  2.69355  4.24690  2.90347  2.73739  3.18146  2.89801  2.37887  2.77519  2.98518  4.58477  3.61503
          0.03112  3.88126  4.60361  0.61958  0.77255  0.48576  0.95510
    104   2.80451  4.59052  3.36774  2.92154  3.41097  3.62087  3.86843  2.80615  2.64584  1.59844  3.44107  3.33672  4.04253  2.38418  2.92820  2.97924  3.05222  2.71401  5.00357  3.69371    104 l - - -
          2.68618  4.42225  2.77519  2.73123  3.46354  2.40513  3.72494  3.29354  2.67741  2.69355  4.24690  2.90347  2.73739  3.18146  2.89801  2.37887  2.77519  2.98518  4.58477  3.61503
          0.03112  3.88126  4.60361  0.61958  0.77255  0.48576  0.95510
    105   3.25955  4.74499  3.85110  3.58201  2.29333  3.84029  3.62229  3.26752  3.43927  2.71921  3.94160  3.73411  4.31386  3.74321  3.62123  3.39542  3.54624  3.13847  3.93747  0.95129    105 y - - -
          2.68618  4.42225  2.77519  2.73123  3.46354  2.40513  3.72494  3.29354  2.67741  2.69355  4.24690  2.90347  2.73739  3.18146  2.89801  2.37887  2.77519  2.98518  4.58477  3.61503
          0.03112  3.88126  4.60361  0.61958  0.77255  0.48576  0.95510
    106   2.87810  5.38595  1.73660  1.42095  4.67417  3.18410  3.71451  4.17178  2.70783  3.69979  4.55742  2.65989  3.79562  2.88291  3.27844  2.77621  3.16433  3.76486  5.85772  4.38145    106 e - - -
          2.68618  4.42225  2.77519  2.73123  3.46354  2.40513  3.72494  3.29354  2.67741  2.69355  4.24690  2.90347  2.73739  3.18146  2.89801  2.37887  2.77519  2.98518  4.58477  3.61503
          0.03112  3.88126  4.60361  0.61958  0.77255  0.48576  0.95510
    107   2.56095  4.31637  3.48775  3.08022  3.43612  3.39748  3.98267  2.71820  2.95059  1.64261  3.52541  3.39246  3.94045  3.34102  3.23557  2.18063  2.89551  2.53139  5.00311  3.68518    107 l - - -
          2.68618  4.42225  2.77519  2.73123  3.46354  2.40513  3.72494  3.29354  2.67741  2.69355  4.24690  2.90347  2.73739  3.18146  2.89801  2.37887  2.77519  2.98518  4.58477  3.61503
          0.03112  3.88126  4.60361  0.61958  0.77255  0.48576  0.95510
    108   2.70628  4.32627  3.72000  3.19799  2.39157  3.68230  3.92380  2.55367  3.11061  1.79652  3.23936  3.52884  2.81337  3.40055  3.39992  2.98518  2.95935  2.44616  4.67959  3.30482    108 l - - -
          2.68618  4.42225  2.77519  2.73123  3.46354  2.40513  3.72494  3.29354  2.67741  2.69355  4.24690  2.90347  2.73739  3.18146  2.89801  2.37887  2.77519  2.98518  4.58477  3.61503
          0.03112  3.88126  4.60361  0.61958  0.77255  0.48576  0.95510
    109   2.96483  5.06306  3.33639  2.72288  4.48363  3.58430  3.57944  3.84637  1.36006  3.31849  4.19448  3.13403  3.97053  2.72143  1.75268  2.97017  3.14556  3.53322  5.38449  4.20004    109 k - - -
          2.68618  4.42225  2.77519  2.73123  3.46354  2.40513  3.72494  3.29354  2.67741  2.69355  4.24690  2.90347  2.73739  3.18146  2.89801  2.37887  2.77519  2.98518  4.58477  3.61503
          0.03112  3.88126  4.60361  0.61958  0.77255  0.48576  0.95510
    110   2.95958  5.07280  2.49091  1.01294  4.42008  3.27954  3.86691  3.87571  2.74853  3.49135  4.46484  2.93750  3.88449  3.08229  3.15840  2.94099  3.26383  3.55859  5.58998  4.31206    110 e - - -
          2.68618  4.42225  2.77519  2.73123  3.46354  2.40513  3.72494  3.29354  2.67741  2.69355  4.24690  2.90347  2.73739  3.18146  2.89801  2.37887  2.77519  2.98518  4.58477  3.61503
          0.03112  3.88126  4.60361  0.61958  0.77255  0.48576  0.95510
    111   2.97993  4.94435  3.15652  2.77616  4.33278  3.46859  3.76372  3.76257  1.02631  3.32566  4.28651  3.20029  3.96820  2.95460  2.43283  3.02126  3.23247  3.46981  5.38372  4.19770    111 k - - -
          2.68618  4.42225  2.77519  2.73123  3.46354  2.40513  3.72494  3.29354  2.67741  2.69355  4.24690  2.90347  2.73739  3.18146  2.89801  2.37887  2.77519  2.98518  4.58477  3.61503
          0.03112  3.88126  4.60361  0.61958  0.77255  0.48576  0.95510
    112   3.15076  4.57135  4.45992  3.92085  3.04100  4.28305  4.57482  2.16949  3.71955  1.08096  2.20590  4.22512  4.54201  3.97009  3.90795  3.63308  3.38597  2.25777  5.05331  3.90339    112 l - - -
          2.68618  4.42225  2.77519  2.73123  3.46354  2.40513  3.72494  3.29354  2.67741  2.69355  4.24690  2.90347  2.73739  3.18146  2.89801  2.37887  2.77519  2.98518  4.58477  3.61503
          0.03112  3.88126  4.60361  0.61958  0.77255  0.48576  0.95510
    113   2.97993  4.94435  3.15652  2.77616  4.33278  3.46859  3.76372  3.76257  1.02631  3.32566  4.28651  3.20029  3.96820  2.95460  2.43283  3.02126  3.23247  3.46981  5.38372  4.19770    113 k - - -
          2.68618  4.42225  2.77519  2.73123  3.46354  2.40513  3.72494  3.29354  2.67741  2.69355  4.24690  2.90347  2.73739  3.18146  2.89801  2.37887  2.77519  2.98518  4.58477  3.61503
          0.03112  3.88126  4.60361  0.61958  0.77255  0.48576  0.95510
    114   2.98990  4.36382  4.54728  4.05462  3.47480  4.24022  4.80424  1.49561  3.93059  2.00669  3.30673  4.29870  4.59413  4.21932  4.15235  3.62250  3.26498  1.19777  5.40193  4.18397    114 v - - -
          2.68618  4.42225  2.77519  2.73123  3.46354  2.40513  3.72494  3.29354  2.67741  2.69355  4.24690  2.90347  2.73739  3.18146  2.89801  2.37887  2.77519  2.98518  4.58477  3.61503
          0.03112  3.88126  4.60361  0.61958  0.77255  0.48576  0.95510
    115   2.75119  4.98333  2.41206  1.48152  4.43976  2.25933  3.75985  3.89376  2.65229  3.48120  4.34412  2.81605  3.79910  2.94276  3.11314  2.73817  3.06137  3.50795  5.63722  4.28251    115 e - - -
          2.68618  4.42225  2.77519  2.73123  3.46354  2.40513  3.72494  3.29354  2.67741  2.69355  4.24690  2.90347  2.73739  3.18146  2.89801  2.37887  2.77519  2.98518  4.58477  3.61503
          0.03112  3.88126  4.60361  0.61958  0.77255  0.48576  0.95510
    116   2.97993  4.94435  3.15652  2.77616  4.33278  3.46859  3.76372  3.76257  1.02631  3.32566  4.28651  3.20029  3.96820  2.95460  2.43283  3.02126  3.23247  3.46981  5.38372  4.19770    116 k - - -
          2.68618  4.42225  2.77519  2.73123  3.46354  2.40513  3.72494  3.29354  2.67741  2.69355  4.24690  2.90347  2.73739  3.18146  2.89801  2.37887  2.77519  2.98518  4.58477  3.61503
          0.03112  3.88126  4.60361  0.61958  0.77255  0.48576  0.95510
    117   2.88744  4.87369  2.90844  2.66314  4.04346  3.37166  3.82158  3.67541  2.48328  3.17691  4.20436  3.12301  3.92514  1.21849  2.76736  2.93474  3.18432  3.40449  5.31384  4.00812    117 q - - -
          2.68618  4.42225  2.77519  2.73123  3.46354  2.40513  3.72494  3.29354  2.67741  2.69355  4.24690  2.90347  2.73739  3.18146  2.89801  2.37887  2.77519  2.98518  4.58477  3.61503
          0.03112  3.88126  4.60361  0.61958  0.77255  0.48576  0.95510
    118   2.99882  5.12881  0.90553  2.34001  4.50695  3.21712  3.93845  4.09707  3.02418  3.70377  4.68193  2.89687  3.87052  3.17752  3.54170  2.96008  3.33753  3.73527  5.67386  4.37822    118 d - - -
          2.68618  4.42225  2.77519  2.73123  3.46354  2.40513  3.72494  3.29354  2.67741  2.69355  4.24690  2.90347  2.73739  3.18146  2.89801  2.37887  2.77519  2.98518  4.58477  3.61503
          0.03112  3.88126  4.60361  0.61958  0.77255  0.48576  0.95510
    119   2.97595  4.52329  4.05877  3.65279  3.21133  3.84060  4.38589  2.38780  3.42042  1.80459  1.36118  3.92923  4.30117  3.80167  3.62473  3.32603  3.28138  2.39496  5.05338  3.81599    119 m - - -
          2.68618  4.42225  2.77519  2.73123  3.46354  2.40513  3.72494  3.29354  2.67741  2.69355  4.24690  2.90347  2.73739  3.18146  2.89801  2.37887  2.77519  2.98518  4.58477  3.61503
          0.03112  3.88126  4.60361  0.61958  0.77255  0.48576  0.95510
    120   3.15217  4.52460  4.57155  4.05212  3.13458  4.35533  4.69755  1.66044  3.87045  1.15187  2.98652  4.33354  4.61778  4.11666  4.05406  3.72286  3.39562  1.98981  5.14899  3.96698    120 l - - -
          2.68618  4.42225  2.77519  2.73123  3.46354  2.40513  3.72494  3.29354  2.67741  2.69355  4.24690  2.90347  2.73739  3.18146  2.89801  2.37887  2.77519  2.98518  4.58477  3.61503
          0.03112  3.88126  4.60361  0.61958  0.77255  0.48576  0.95510
    121   3.26935  4.66848  4.25079  3.96684  0.99744  3.95729  3.88083  2.79182  3.87362  2.15978  3.52059  4.02900  4.41559  4.03914  3.99118  3.53890  3.57044  2.78318  4.12708  2.49290    121 f - - -
          2.68618  4.42225  2.77519  2.73123  3.46354  2.40513  3.72494  3.29354  2.67741  2.69355  4.24690  2.90347  2.73739  3.18146  2.89801  2.37887  2.77519  2.98518  4.58477  3.61503
          0.03112  3.88126  4.60361  0.61958  0.77255  0.48576  0.95510
    122   3.26935  4.66848  4.25079  3.96684  0.99744  3.95729  3.88083  2.79182  3.87362  2.15978  3.52059  4.02900  4.41559  4.03914  3.99118  3.53890  3.57044  2.78318  4.12708  2.49290    122 f - - -
          2.68618  4.42225  2.77519  2.73123  3.46354  2.40513  3.72494  3.29354  2.67741  2.69355  4.24690  2.90347  2.73739  3.18146  2.89801  2.37887  2.77519  2.98518  4.58477  3.61503
          0.03112  3.88126  4.60361  0.61958  0.77255  0.48576  0.95510
    123   2.66680  4.77493  2.91860  2.54349  4.24883  3.31521  3.68330  3.66142  1.60146  3.25097  4.10907  2.99831  3.82963  2.85315  2.58115  2.14682  2.95432  3.30452  5.41060  4.12345    123 k - - -
          2.68618  4.42225  2.77519  2.73123  3.46354  2.40513  3.72494  3.29354  2.67741  2.69355  4.24690  2.90347  2.73739  3.18146  2.89801  2.37887  2.77519  2.98518  4.58477  3.61503
          0.03112  3.88126  4.60361  0.61958  0.77255  0.48576  0.95510
    124   3.34987  4.72150  4.10440  3.81256  2.67484  3.73982  3.91029  3.37371  3.53452  2.76714  4.00712  3.95981  4.25825  3.92167  3.66137  3.55350  3.65068  3.26428  0.86775  2.67645    124 w - - -
          2.68618  4.42225  2.77519  2.73123  3.46354  2.40513  3.72494  3.29354  2.67741  2.69355  4.24690  2.90347  2.73739  3.18146  2.89801  2.37887  2.77519  2.98518  4.58477  3.61503
          0.03112  3.88126  4.60361  0.61958  0.77255  0.48576  0.95510
    125   2.99158  4.36949  4.50123  3.95021  3.26429  4.23370  4.62424  1.62893  3.83414  1.76694  2.35419  4.21683  4.52140  4.05766  4.03551  3.56698  3.23394  1.56557  5.17495  4.02767    125 v - - -
          2.68618  4.42225  2.77519  2.73123  3.46354  2.40513  3.72494  3.29354  2.67741  2.69355  4.24690  2.90347  2.73739  3.18146  2.89801  2.37887  2.77519  2.98518  4.58477  3.61503
          0.03112  3.88126  4.60361  0.61958  0.77255  0.48576  0.95510
    126   2.97993  4.94435  3.15652  2.77616  4.33278  3.46859  3.76372  3.76257  1.02631  3.32566  4.28651  3.20029  3.96820  2.95460  2.43283  3.02126  3.23247  3.46981  5.38372  4.19770    126 k - - -
          2.68618  4.42225  2.77519  2.73123  3.46354  2.40513  3.72494  3.29354  2.67741  2.69355  4.24690  2.90347  2.73739  3.18146  2.89801  2.37887  2.77519  2.98518  4.58477  3.61503
          0.03112  3.88126  4.60361  0.61958  0.77255  0.48576  0.95510
    127   2.38576  4.42088  2.93050  2.61579  4.14088  3.08793  3.84156  3.55375  2.70810  3.20834  4.04382  2.29416  3.71021  3.04744  3.10266  1.99491  2.15601  3.13241  5.44248  4.14802    127 s - - -
          2.68618  4.42225  2.77519  2.73123  3.46354  2.40513  3.72494  3.29354  2.67741  2.69355  4.24690  2.90347  2.73739  3.18146  2.89801  2.37887  2.77519  2.98518  4.58477  3.61503
          0.03112  3.88126  4.60361  0.61958  0.77255  0.48576  0.95510
    128   3.16499  4.62457  4.20366  3.84341  3.13883  3.99340  4.49638  2.34320  3.61107  0.86444  3.15878  4.11804  4.42716  3.97730  3.78576  3.56509  3.45879  2.38284  5.02145  3.74684    128 l - - -
          2.68618  4.42225  2.77519  2.73123  3.46354  2.40513  3.72494  3.29354  2.67741  2.69355  4.24690  2.90347  2.73739  3.18146  2.89801  2.37887  2.77519  2.98518  4.58477  3.61503
          0.03112  3.88126  4.60361  0.61958  0.77255  0.48576  0.95510
    129   2.31911  4.23970  3.21383  3.02985  4.08495  2.96941  4.13954  3.60868  3.10422  3.32817  4.25342  3.25333  3.70890  3.45281  3.39008  1.07788  2.79987  3.14186  5.45670  4.16848    129 s - - -
          2.68618  4.42225  2.77519  2.73123  3.46354  2.40513  3.72494  3.29354  2.67741  2.69355  4.24690  2.90347  2.73739  3.18146  2.89801  2.37887  2.77519  2.98518  4.58477  3.61503
          0.03112  3.88126  4.60361  0.61958  0.77255  0.48576  0.95510
    130   1.92757  4.15898  3.65967  3.21423  3.74912  3.23539  4.14208  2.57960  3.14600  2.66067  3.66003  3.43467  3.85700  3.46309  3.44645  2.63166  2.14859  1.88414  5.26645  4.04982    130 v - - -
          2.68618  4.42225  2.77519  2.73123  3.46354  2.40513  3.72494  3.29354  2.67741  2.69355  4.24690  2.90347  2.73739  3.18146  2.89801  2.37887  2.77519  2.98518  4.58477  3.61503
          0.03112  3.88126  4.60361  0.61958  0.77255  0.48576  0.95510
    131   2.81279  5.11579  2.50909  1.88631  4.40208  3.31430  3.65232  3.85853  2.36288  3.38831  4.25272  2.82520  3.83325  1.83208  2.74481  2.77507  3.06329  3.51009  5.55239  4.19430    131 q - - -
          2.68618  4.42225  2.77519  2.73123  3.46354  2.40513  3.72494  3.29354  2.67741  2.69355  4.24690  2.90347  2.73739  3.18146  2.89801  2.37887  2.77519  2.98518  4.58477  3.61503
          0.03112  3.88126  4.60361  0.61958  0.77255  0.48576  0.95510
    132   3.16499  4.62457  4.20366  3.84341  3.13883  3.99340  4.49638  2.34320  3.61107  0.86444  3.15878  4.11804  4.42716  3.97730  3.78576  3.56509  3.45879  2.38284  5.02145  3.74684    132 l - - -
          2.68618  4.42225  2.77519  2.73123  3.46354  2.40513  3.72494  3.29354  2.67741  2.69355  4.24690  2.90347  2.73739  3.18146  2.89801  2.37887  2.77519  2.98518  4.58477  3.61503
          0.03112  3.88126  4.60361  0.61958  0.77255  0.48576  0.95510
    133   2.67589  4.78045  2.91430  2.47506  3.82792  3.41222  3.61020  3.43296  2.01114  3.03292  3.89040  2.41598  3.83997  2.80953  2.70309  2.71703  2.90859  3.13333  5.14301  2.81653    133 k - - -
          2.68618  4.42225  2.77519  2.73123  3.46354  2.40513  3.72494  3.29354  2.67741  2.69355  4.24690  2.90347  2.73739  3.18146  2.89801  2.37887  2.77519  2.98518  4.58477  3.61503
          0.03112  3.88126  4.60361  0.61958  0.77255  0.48576  0.95510
    134   2.06434  4.29263  3.79394  3.37359  1.83708  3.54343  4.00721  2.56720  3.31148  2.23714  3.39751  3.60227  4.06082  3.58224  3.56384  2.93170  2.97823  2.42468  4.66747  3.21607    134 f - - -
          2.68618  4.42225  2.77519  2.73123  3.46354  2.40513  3.72494  3.29354  2.67741  2.69355  4.24690  2.90347  2.73739  3.18146  2.89801  2.37887  2.77519  2.98518  4.58477  3.61503
          0.03112  3.88126  4.60361  0.61958  0.77255  0.48576  0.95510
    135   2.76274  4.51880  3.37084  3.21101  4.20571  3.20581  4.28787  3.75323  3.26904  3.37918  4.42930  3.51691  0.81145  3.65755  3.51370  2.93047  3.20497  3.39762  5.39000  4.32645    135 p - - -
          2.68618  4.42225  2.77519  2.73123  3.46354  2.40513  3.72494  3.29354  2.67741  2.69355  4.24690  2.90347  2.73739  3.18146  2.89801  2.37887  2.77519  2.98518  4.58477  3.61503
          0.03112  3.88126  4.60361  0.61958  0.77255  0.48576  0.95510
    136   3.16499  4.62457  4.20366  3.84341  3.13883  3.99340  4.49638  2.34320  3.61107  0.86444  3.15878  4.11804  4.42716  3.97730  3.78576  3.56509  3.45879  2.38284  5.02145  3.74684    136 l - - -
          2.68618  4.42225  2.77519  2.73123  3.46354  2.40513  3.72494  3.29354  2.67741  2.69355  4.24690  2.90347  2.73739  3.18146  2.89801  2.37887  2.77519  2.98518  4.58477  3.61503
          0.03112  3.88126  4.60361  0.61958  0.77255  0.48576  0.95510
    137   2.79836  4.95890  2.83089  2.47208  3.92975  3.41490  2.58534  3.69416  2.25471  3.21461  4.09724  2.96290  3.87640  1.86575  2.57395  2.80240  3.03299  3.37776  5.20749  3.79884    137 q - - -
          2.68618  4.42225  2.77519  2.73123  3.46354  2.40513  3.72494  3.29354  2.67741  2.69355  4.24690  2.90347  2.73739  3.18146  2.89801  2.37887  2.77519  2.98518  4.58477  3.61503
          0.03112  3.88126  4.60361  0.61958  0.77255  0.48576  0.95510
    138   2.88744  4.87369  2.90844  2.66314  4.04346  3.37166  3.82158  3.67541  2.48328  3.17691  4.20436  3.12301  3.92514  1.21849  2.76736  2.93474  3.18432  3.40449  5.31384  4.00812    138 q - - -
          2.68618  4.42225  2.77519  2.73123  3.46354  2.40513  3.72494  3.29354  2.67741  2.69355  4.24690  2.90347  2.73739  3.18146  2.89801  2.37887  2.77519  2.98518  4.58477  3.61503
          0.03112  3.88126  4.60361  0.61958  0.77255  0.48576  0.95510
    139   2.56285  4.69240  2.86801  2.47539  4.16306  3.26553  3.68059  3.57843  2.01202  3.17706  4.00956  2.94947  2.73393  2.84877  2.78140  2.15405  2.85690  3.21344  5.38661  4.07905    139 k - - -
          2.68618  4.42225  2.77519  2.73123  3.46354  2.40513  3.72494  3.29354  2.67741  2.69355  4.24690  2.90347  2.73739  3.18146  2.89801  2.37887  2.77519  2.98518  4.58477  3.61503
          0.03112  3.88126  4.60361  0.61958  0.77255  0.48576  0.95510
    140   2.53768  4.22223  3.62915  3.10445  3.42280  3.48814  3.97037  2.51774  3.00547  2.35529  2.58631  3.42842  3.95624  3.32911  3.30943  2.29239  2.82857  1.98409  4.96217  3.73089    140 v - - -
          2.68618  4.42225  2.77519  2.73123  3.46354  2.40513  3.72494  3.29354  2.67741  2.69355  4.24690  2.90347  2.73739  3.18146  2.89801  2.37887  2.77519  2.98518  4.58477  3.61503
          0.03112  3.88126  4.60361  0.61958  0.77255  0.48576  0.95510
    141   2.22502  4.16445  3.28460  2.98772  4.12412  2.94813  4.07341  3.46342  3.00344  3.21171  4.07985  3.20721  3.66545  3.33959  3.31881  1.49910  1.99679  3.00601  5.48808  4.24511    141 s - - -
          2.68618  4.42225  2.77519  2.73123  3.46354  2.40513  3.72494  3.29354  2.67741  2.69355  4.24690  2.90347  2.73739  3.18146  2.89801  2.37887  2.77519  2.98518  4.58477  3.61503
          0.03112  3.88126  4.60361  0.61958  0.77255  0.48576  0.95510
    142   2.81996  5.07493  2.96239  2.06397  4.44388  3.46647  3.56618  3.83515  1.76176  3.32598  4.15702  2.96528  3.87565  2.69879  1.96597  2.80168  3.02313  3.48860  5.43671  4.16850    142 k - - -
          2.68618  4.42225  2.77519  2.73123  3.46354  2.40513  3.72494  3.29354  2.67741  2.69355  4.24690  2.90347  2.73739  3.18146  2.89801  2.37887  2.77519  2.98518  4.58477  3.61503
          0.03112  3.88126  4.60361  0.61958  0.77255  0.48576  0.95510
    143   2.75731  4.89309  2.69394  2.43538  3.75223  3.33520  2.03103  3.69533  2.45458  3.24810  4.13441  2.25800  3.85485  2.90029  2.81820  2.77048  3.02994  3.36248  5.12859  3.64936    143 h - - -
          2.68618  4.42225  2.77519  2.73123  3.46354  2.40513  3.72494  3.29354  2.67741  2.69355  4.24690  2.90347  2.73739  3.18146  2.89801  2.37887  2.77519  2.98518  4.58477  3.61503
          0.03112  3.88126  4.60361  0.61958  0.77255  0.48576  0.95510
    144   2.53100  4.64426  2.82499  2.48671  4.20604  2.42674  3.72387  3.62832  2.03880  3.22992  4.06152  2.94948  3.76004  2.89954  2.85845  2.10340  2.85310  3.23894  5.43614  4.12964    144 k - - -
          2.68618  4.42225  2.77519  2.73123  3.46354  2.40513  3.72494  3.29354  2.67741  2.69355  4.24690  2.90347  2.73739  3.18146  2.89801  2.37887  2.77519  2.98518  4.58477  3.61503
          0.03112  3.88126  4.60361  0.61958  0.77255  0.48576  0.95510
    145   2.55863  4.31606  3.48400  3.07632  3.43959  3.39437  3.98077  2.72290  2.94777  1.65129  3.52871  3.38911  3.93796  3.33797  3.23358  2.16938  2.89354  2.53467  5.00464  3.68678    145 l - - -
          2.68618  4.42225  2.77519  2.73123  3.46354  2.40513  3.72494  3.29354  2.67741  2.69355  4.24690  2.90347  2.73739  3.18146  2.89801  2.37887  2.77519  2.98518  4.58477  3.61503
          0.03112  3.88126  4.60361  0.61958  0.77255  0.48576  0.95510
    146   1.41691  4.11935  3.46513  3.14895  4.04929  2.97853  4.16498  3.14337  3.12918  3.04361  3.97791  3.30933  3.69976  3.45587  3.41925  2.42897  2.00009  2.76923  5.47506  4.26219    146 a - - -
          2.68618  4.42225  2.77519  2.73123  3.46354  2.40513  3.72494  3.29354  2.67741  2.69355  4.24690  2.90347  2.73739  3.18146  2.89801  2.37887  2.77519  2.98518  4.58477  3.61503
          0.03112  3.88126  4.60361  0.61958  0.77255  0.48576  0.95510
    147   2.80131  5.16313  1.58410  2.18757  4.23233  3.23950  2.53438  3.95089  2.61443  3.48389  4.34140  2.74855  3.80371  2.86891  3.12061  2.74498  3.07619  3.57578  5.51956  4.04700    147 d - - -
          2.68618  4.42225  2.77519  2.73123  3.46354  2.40513  3.72494  3.29354  2.67741  2.69355  4.24690  2.90347  2.73739  3.18146  2.89801  2.37887  2.77519  2.98518  4.58477  3.61503
          0.03112  3.88126  4.60361  0.61958  0.77255  0.48576  0.95510
    148   2.69799  5.05380  1.91568  2.17886  4.46233  3.18280  3.69419  3.95318  2.62323  3.50300  4.32755  2.16682  3.76181  2.85672  3.14968  2.13541  2.99693  3.53951  5.68041  4.25176    148 d - - -
          2.68618  4.42225  2.77519  2.73123  3.46354  2.40513  3.72494  3.29354  2.67741  2.69355  4.24690  2.90347  2.73739  3.18146  2.89801  2.37887  2.77519  2.98518  4.58477  3.61503
          0.03112  3.88126  4.60361  0.61958  0.77255  0.48576  0.95510
    149   2.73048  4.72757  2.71277  2.59906  4.09244  3.18968  3.92771  3.80457  2.83206  3.45040  4.40549  1.14258  3.84191  3.20037  3.18712  2.79726  3.11256  3.42589  5.39733  4.04006    149 n - - -
          2.68618  4.42225  2.77519  2.73123  3.46354  2.40513  3.72494  3.29354  2.67741  2.69355  4.24690  2.90347  2.73739  3.18146  2.89801  2.37887  2.77519  2.98518  4.58477  3.61503
          0.03112  3.88126  4.60361  0.61958  0.77255  0.48576  0.95510
    150   2.57114  4.30117  3.61067  3.12673  3.50119  3.46651  4.03896  2.55249  2.98637  2.31038  2.53499  3.44751  3.97524  3.35797  3.28392  2.82331  1.88462  2.38687  5.09330  3.86221    150 t - - -
          2.68618  4.42225  2.77519  2.73123  3.46354  2.40513  3.72494  3.29354  2.67741  2.69355  4.24690  2.90347  2.73739  3.18146  2.89801  2.37887  2.77519  2.98518  4.58477  3.61503
          0.03112  3.88126  4.60361  0.61958  0.77255  0.48576  0.95510
    151   2.82088  5.07496  2.96529  2.06872  4.44434  3.46755  3.56603  3.83523  1.76032  3.32582  4.15705  2.96645  3.87632  2.69863  1.96056  2.80274  3.02380  3.48890  5.43621  4.16870    151 k - - -
          2.68618  4.42225  2.77519  2.73123  3.46354  2.40513  3.72494  3.29354  2.67741  2.69355  4.24690  2.90347  2.73739  3.18146  2.89801  2.37887  2.77519  2.98518  4.58477  3.61503
          0.03112  3.88126  4.60361  0.61958  0.77255  0.48576  0.95510
    152   3.16499  4.62457  4.20366  3.84341  3.13883  3.99340  4.49638  2.34320  3.61107  0.86444  3.15878  4.11804  4.42716  3.97730  3.78576  3.56509  3.45879  2.38284  5.02145  3.74684    152 l - - -
          2.68618  4.42225  2.77519  2.73123  3.46354  2.40513  3.72494  3.29354  2.67741  2.69355  4.24690  2.90347  2.73739  3.18146  2.89801  2.37887  2.77519  2.98518  4.58477  3.61503
          0.03112  3.88126  4.60361  0.61958  0.77255  0.48576  0.95510
    153   2.62649  4.78848  2.55618  1.91134  4.26454  3.19526  3.74572  3.69316  2.59820  3.31738  4.17530  2.86432  3.77763  2.93174  3.02680  1.74571  2.94790  3.31799  5.52453  4.17010    153 s - - -
          2.68618  4.42225  2.77519  2.73123  3.46354  2.40513  3.72494  3.29354  2.67741  2.69355  4.24690  2.90347  2.73739  3.18146  2.89801  2.37887  2.77519  2.98518  4.58477  3.61503
          0.03112  3.88126  4.60361  0.61958  0.77255  0.48576  0.95510
    154   3.34987  4.72150  4.10440  3.81256  2.67484  3.73982  3.91029  3.37371  3.53452  2.76714  4.00712  3.95981  4.25825  3.92167  3.66137  3.55350  3.65068  3.26428  0.86775  2.67645    154 w - - -
          2.68618  4.42225  2.77519  2.73123  3.46354  2.40513  3.72494  3.29354  2.67741  2.69355  4.24690  2.90347  2.73739  3.18146  2.89801  2.37887  2.77519  2.98518  4.58477  3.61503
          0.03112  3.88126  4.60361  0.61958  0.77255  0.48576  0.95510
    155   3.19315  4.58114  4.44982  3.98241  1.61942  4.22265  4.08942  2.37933  3.83800  1.40437  3.07667  4.13063  4.52056  3.99164  3.98602  3.58998  3.43360  2.43541  4.37182  2.82804    155 l - - -
          2.68618  4.42225  2.77519  2.73123  3.46354  2.40513  3.72494  3.29354  2.67741  2.69355  4.24690  2.90347  2.73739  3.18146  2.89801  2.37887  2.77519  2.98518  4.58477  3.61503
          0.03112  3.88126  4.60361  0.61958  0.77255  0.48576  0.95510
    156   2.73048  4.72757  2.71277  2.59906  4.09244  3.18968  3.92771  3.80457  2.83206  3.45040  4.40549  1.14258  3.84191  3.20037  3.18712  2.79726  3.11256  3.42589  5.39733  4.04006    156 n - - -
          2.68618  4.42225  2.77519  2.73123  3.46354  2.40513  3.72494  3.29354  2.67741  2.69355  4.24690  2.90347  2.73739  3.18146  2.89801  2.37887  2.77519  2.98518  4.58477  3.61503
          0.03112  3.88126  4.60361  0.61958  0.77255  0.48576  0.95510
    157   3.03792  4.45403  4.34842  3.96444  3.37997  4.07621  4.69083  1.06708  3.79275  1.96405  3.31380  4.20853  4.50646  4.14005  3.98830  3.57225  3.33687  1.84586  5.27271  4.01186    157 i - - -
          2.68618  4.42225  2.77519  2.73123  3.46354  2.40513  3.72494  3.29354  2.67741  2.69355  4.24690  2.90347  2.73739  3.18146  2.89801  2.37887  2.77519  2.98518  4.58477  3.61503
          0.03112  3.88126  4.60361  0.61958  0.77255  0.48576  0.95510
    158   2.76274  4.51880  3.37084  3.21101  4.20571  3.20581  4.28787  3.75323  3.26904  3.37918  4.42930  3.51691  0.81145  3.65755  3.51370  2.93047  3.20497  3.39762  5.39000  4.32645    158 p - - -
          2.68618  4.42225  2.77519  2.73123  3.46354  2.40513  3.72494  3.29354  2.67741  2.69355  4.24690  2.90347  2.73739  3.18146  2.89801  2.37887  2.77519  2.98518  4.58477  3.61503
          0.03112  3.88126  4.60361  0.61958  0.77255  0.48576  0.95510
    159   2.80169  4.31738  4.03740  3.50114  3.34491  3.89412  4.29353  1.77483  3.36761  1.71718  3.22694  3.81534  4.26971  3.68067  3.63142  3.21577  2.39726  1.96514  5.08882  3.88526    159 l - - -
          2.68618  4.42225  2.77519  2.73123  3.46354  2.40513  3.72494  3.29354  2.67741  2.69355  4.24690  2.90347  2.73739  3.18146  2.89801  2.37887  2.77519  2.98518  4.58477  3.61503
          0.03112  3.88126  4.60361  0.61958  0.77255  0.48576  0.95510
    160   3.16499  4.62457  4.20366  3.84341  3.13883  3.99340  4.49638  2.34320  3.61107  0.86444  3.15878  4.11804  4.42716  3.97730  3.78576  3.56509  3.45879  2.38284  5.02145  3.74684    160 l - - -
          2.68618  4.42225  2.77519  2.73123  3.46354  2.40513  3.72494  3.29354  2.67741  2.69355  4.24690  2.90347  2.73739  3.18146  2.89801  2.37887  2.77519  2.98518  4.58477  3.61503
          0.03112  3.88126  4.60361  0.61958  0.77255  0.48576  0.95510
    161   2.97666  5.05399  3.37667  2.74920  4.47443  3.59503  3.58209  3.83490  1.58641  3.30924  4.19000  3.15162  3.97949  2.72614  1.46618  2.98660  3.15559  3.52669  5.37526  4.19791    161 r - - -
          2.68618  4.42225  2.77519  2.73123  3.46354  2.40513  3.72494  3.29354  2.67741  2.69355  4.24690  2.90347  2.73739  3.18146  2.89801  2.37887  2.77519  2.98518  4.58477  3.61503
          0.03112  3.88126  4.60361  0.61958  0.77255  0.48576  0.95510
    162   2.89523  4.99731  3.20867  2.66490  4.33316  3.53019  3.59718  3.76458  1.97940  3.25044  4.13646  3.09574  3.93960  2.16492  1.55869  2.90988  3.09730  3.45583  5.35197  4.12106    162 r - - -
          2.68618  4.42225  2.77519  2.73123  3.46354  2.40513  3.72494  3.29354  2.67741  2.69355  4.24690  2.90347  2.73739  3.18146  2.89801  2.37887  2.77519  2.98518  4.58477  3.61503
          0.03112  3.88126  4.60361  0.61958  0.77255  0.48576  0.95510
    163   2.42600  4.47703  2.78484  2.57446  4.19415  3.06006  3.87138  3.71049  2.75744  3.34862  4.19516  2.19882  3.71788  3.09042  3.14647  1.60727  2.82855  3.25619  5.50326  4.16419    163 s - - -
          2.68618  4.42225  2.77519  2.73123  3.46354  2.40513  3.72494  3.29354  2.67741  2.69355  4.24690  2.90347  2.73739  3.18146  2.89801  2.37887  2.77519  2.98518  4.58477  3.61503
          0.03112  3.88126  4.60361  0.61958  0.77255  0.48576  0.95510
    164   2.71180  4.92562  2.83285  2.42626  4.27810  3.37443  3.60845  3.69779  1.89585  3.24482  4.07785  2.92448  3.82828  2.25117  2.55653  2.24014  2.95144  3.35146  5.40934  4.10326    164 k - - -
          2.68618  4.42225  2.77519  2.73123  3.46354  2.40513  3.72494  3.29354  2.67741  2.69355  4.24690  2.90347  2.73739  3.18146  2.89801  2.37887  2.77519  2.98518  4.58477  3.61503
          0.03112  3.88126  4.60361  0.61958  0.77255  0.48576  0.95510
    165   2.63020  4.34140  3.46564  2.96118  3.05055  3.54445  3.74099  2.80623  2.85629  2.09108  3.46008  3.32302  3.96284  3.19988  3.17098  2.32621  2.88404  2.60194  4.59564  2.48312    165 l - - -
          2.68618  4.42225  2.77519  2.73123  3.46354  2.40513  3.72494  3.29354  2.67741  2.69355  4.24690  2.90347  2.73739  3.18146  2.89801  2.37887  2.77519  2.98518  4.58477  3.61503
          0.03112  3.88126  4.60361  0.61958  0.77255  0.48576  0.95510
    166   2.90352  5.08470  3.21945  2.62043  4.48555  3.55608  3.55443  3.85421  1.64361  3.31972  4.16765  3.06364  3.93212  2.18217  1.81841  2.89442  3.08403  3.52493  5.39988  4.18553    166 k - - -
          2.68618  4.42225  2.77519  2.73123  3.46354  2.40513  3.72494  3.29354  2.67741  2.69355  4.24690  2.90347  2.73739  3.18146  2.89801  2.37887  2.77519  2.98518  4.58477  3.61503
          0.03112  3.88126  4.60361  0.61958  0.77255  0.48576  0.95510
    167   2.97993  4.94435  3.15652  2.77616  4.33278  3.46859  3.76372  3.76257  1.02631  3.32566  4.28651  3.20029  3.96820  2.95460  2.43283  3.02126  3.23247  3.46981  5.38372  4.19770    167 k - - -
          2.68618  4.42225  2.77519  2.73123  3.46354  2.40513  3.72494  3.29354  2.67741  2.69355  4.24690  2.90347  2.73739  3.18146  2.89801  2.37887  2.77519  2.98518  4.58477  3.61503
          0.03112  3.88126  4.60361  0.61958  0.77255  0.48576  0.95510
    168   2.79882  5.00263  2.77343  2.44583  4.37195  3.37160  3.63709  3.81943  1.54964  3.35636  4.21109  2.27935  3.86061  2.79424  2.50431  2.79417  3.04632  3.46732  5.46385  4.15969    168 k - - -
          2.68618  4.42225  2.77519  2.73123  3.46354  2.40513  3.72494  3.29354  2.67741  2.69355  4.24690  2.90347  2.73739  3.18146  2.89801  2.37887  2.77519  2.98518  4.58477  3.61503
          0.03112  3.88126  4.60361  0.61958  0.77255  0.48576  0.95510
    169   1.92757  4.15898  3.65967  3.21423  3.74912  3.23539  4.14208  2.57960  3.14600  2.66067  3.66003  3.43467  3.85700  3.46309  3.44645  2.63166  2.14859  1.88414  5.26645  4.04982    169 v - - -
          2.68618  4.42225  2.77519  2.73123  3.46354  2.40513  3.72494  3.29354  2.67741  2.69355  4.24690  2.90347  2.73739  3.18146  2.89801  2.37887  2.77519  2.98518  4.58477  3.61503
          0.03112  3.88126  4.60361  0.61958  0.77255  0.48576  0.95510
    170   2.28620  4.26175  3.10432  2.83225  4.16481  2.98001  3.99868  3.61411  2.91113  3.28286  4.13452  3.12974  2.37766  3.24375  3.25831  1.51572  2.73098  3.13594  5.49371  4.22540    170 s - - -
          2.68618  4.42225  2.77519  2.73123  3.46354  2.40513  3.72494  3.29354  2.67741  2.69355  4.24690  2.90347  2.73739  3.18146  2.89801  2.37887  2.77519  2.98518  4.58477  3.61503
          0.03112  3.88126  4.60361  0.61958  0.77255  0.48576  0.95510
    171   2.62479  4.59949  3.13784  2.61257  3.64810  3.44116  3.64343  3.22001  2.40593  2.84803  3.72896  3.06952  2.86732  2.87684  2.29959  2.71963  2.86359  2.94837  5.01571  2.77267    171 r - - -
          2.68618  4.42225  2.77519  2.73123  3.46354  2.40513  3.72494  3.29354  2.67741  2.69355  4.24690  2.90347  2.73739  3.18146  2.89801  2.37887  2.77519  2.98518  4.58477  3.61503
          0.03112  3.88126  4.60361  0.61958  0.77255  0.48576  0.95510
    172   2.58763  4.34986  3.47393  3.04634  3.55991  3.43059  4.01516  2.07569  2.95366  2.44600  3.54336  3.39195  2.07382  3.32769  3.26541  2.81569  2.91239  2.44791  5.11803  3.85054    172 p - - -
          2.68618  4.42225  2.77519  2.73123  3.46354  2.40513  3.72494  3.29354  2.67741  2.69355  4.24690  2.90347  2.73739  3.18146  2.89801  2.37887  2.77519  2.98518  4.58477  3.61503
          0.03112  3.88126  4.60361  0.61958  0.77255  0.48576  0.95510
    173   2.69570  5.04889  1.92237  2.18096  4.45907  3.18283  3.69431  3.94936  2.62252  3.49987  4.32429  2.17743  3.76149  2.85690  3.14818  2.12160  2.99488  3.53589  5.67769  4.25007    173 d - - -
          2.68618  4.42225  2.77519  2.73123  3.46354  2.40513  3.72494  3.29354  2.67741  2.69355  4.24690  2.90347  2.73739  3.18146  2.89801  2.37887  2.77519  2.98518  4.58477  3.61503
          0.03112  3.88126  4.60361  0.61958  0.77255  0.48576  0.95510
    174   3.16499  4.62457  4.20366  3.84341  3.13883  3.99340  4.49638  2.34320  3.61107  0.86444  3.15878  4.11804  4.42716  3.97730  3.78576  3.56509  3.45879  2.38284  5.02145  3.74684    174 l - - -
          2.68618  4.42225  2.77519  2.73123  3.46354  2.40513  3.72494  3.29354  2.67741  2.69355  4.24690  2.90347  2.73739  3.18146  2.89801  2.37887  2.77519  2.98518  4.58477  3.61503
          0.03112  3.88126  4.60361  0.61958  0.77255  0.48576  0.95510
    175   2.97666  5.05492  3.37652  2.74858  4.47569  3.59520  3.58167  3.83593  1.58081  3.30986  4.19034  3.15119  3.97937  2.72553  1.47130  2.98632  3.15541  3.52753  5.37567  4.19831    175 r - - -
          2.68618  4.42225  2.77519  2.73123  3.46354  2.40513  3.72494  3.29354  2.67741  2.69355  4.24690  2.90347  2.73739  3.18146  2.89801  2.37887  2.77519  2.98518  4.58477  3.61503
          0.03112  3.88126  4.60361  0.61958  0.77255  0.48576  0.95510
    176   2.77194  4.73735  3.06689  2.65139  3.26696  3.49901  3.62407  3.32423  2.47621  2.87008  3.83743  3.10282  3.93349  1.92316  2.80480  2.83958  3.01103  3.08275  4.75584  2.46553    176 q - - -
          2.68618  4.42225  2.77519  2.73123  3.46354  2.40513  3.72494  3.29354  2.67741  2.69355  4.24690  2.90347  2.73739  3.18146  2.89801  2.37887  2.77519  2.98518  4.58477  3.61503
          0.03112  3.88126  4.60361  0.61958  0.77255  0.48576  0.95510
    177   2.97595  4.52329  4.05877  3.65279  3.21133  3.84060  4.38589  2.38780  3.42042  1.80459  1.36118  3.92923  4.30117  3.80167  3.62473  3.32603  3.28138  2.39496  5.05338  3.81599    177 m - - -
          2.68618  4.42225  2.77519  2.73123  3.46354  2.40513  3.72494  3.29354  2.67741  2.69355  4.24690  2.90347  2.73739  3.18146  2.89801  2.37887  2.77519  2.98518  4.58477  3.61503
          0.03112  3.88126  4.60361  0.61958  0.77255  0.48576  0.95510
    178   2.30322  4.27424  3.08612  2.82964  4.15420  2.98902  4.00082  3.60469  2.91087  3.27810  4.13895  3.13147  1.83646  3.25033  3.25246  1.86510  2.74719  3.13585  5.48672  4.21573    178 p - - -
          2.68618  4.42225  2.77519  2.73123  3.46354  2.40513  3.72494  3.29354  2.67741  2.69355  4.24690  2.90347  2.73739  3.18146  2.89801  2.37887  2.77519  2.98518  4.58477  3.61503
          0.03112  3.88126  4.60361  0.61958  0.77255  0.48576  0.95510
    179   2.31911  4.23970  3.21383  3.02985  4.08495  2.96941  4.13954  3.60868  3.10422  3.32817  4.25342  3.25333  3.70890  3.45281  3.39008  1.07788  2.79987  3.14186  5.45670  4.16848    179 s - - -
          2.68618  4.42225  2.77519  2.73123  3.46354  2.40513  3.72494  3.29354  2.67741  2.69355  4.24690  2.90347  2.73739  3.18146  2.89801  2.37887  2.77519  2.98518  4.58477  3.61503
          0.03112  3.88126  4.60361  0.61958  0.77255  0.48576  0.95510
    180   1.56644  4.17326  3.72948  3.34060  3.75752  3.24823  4.25970  2.49681  3.26956  2.59806  3.67870  3.51857  3.89853  3.59341  3.54568  2.67455  2.82176  1.80659  5.34188  4.11480    180 a - - -
          2.68618  4.42225  2.77519  2.73123  3.46354  2.40513  3.72494  3.29354  2.67741  2.69355  4.24690  2.90347  2.73739  3.18146  2.89801  2.37887  2.77519  2.98518  4.58477  3.61503
          0.03112  3.88126  4.60361  0.61958  0.77255  0.48576  0.95510
    181   3.16499  4.62457  4.20366  3.84341  3.13883  3.99340  4.49638  2.34320  3.61107  0.86444  3.15878  4.11804  4.42716  3.97730  3.78576  3.56509  3.45879  2.38284  5.02145  3.74684    181 l - - -
          2.68618  4.42225  2.77519  2.73123  3.46354  2.40513  3.72494  3.29354  2.67741  2.69355  4.24690  2.90347  2.73739  3.18146  2.89801  2.37887  2.77519  2.98518  4.58477  3.61503
          0.03112  3.88126  4.60361  0.61958  0.77255  0.48576  0.95510
    182   2.95958  5.07280  2.49091  1.01294  4.42008  3.27954  3.86691  3.87571  2.74853  3.49135  4.46484  2.93750  3.88449  3.08229  3.15840  2.94099  3.26383  3.55859  5.58998  4.31206    182 e - - -
          2.68618  4.42225  2.77519  2.73123  3.46354  2.40513  3.72494  3.29354  2.67741  2.69355  4.24690  2.90347  2.73739  3.18146  2.89801  2.37887  2.77519  2.98518  4.58477  3.61503
          0.03112  3.88126  4.60361  0.61958  0.77255  0.48576  0.95510
    183   1.92757  4.15898  3.65967  3.21423  3.74912  3.23539  4.14208  2.57960  3.14600  2.66067  3.66003  3.43467  3.85700  3.46309  3.44645  2.63166  2.14859  1.88414  5.26645  4.04982    183 v - - -
          2.68618  4.42225  2.77519  2.73123  3.46354  2.40513  3.72494  3.29354  2.67741  2.69355  4.24690  2.90347  2.73739  3.18146  2.89801  2.37887  2.77519  2.98518  4.58477  3.61503
          0.03112  3.88126  4.60361  0.61958  0.77255  0.48576  0.95510
    184   2.85175  4.97877  3.10144  2.60524  4.29271  3.49019  3.60499  3.74113  2.04286  3.23856  4.12055  3.05532  3.91388  1.81453  1.90427  2.86487  3.06532  3.42732  5.35584  4.09997    184 q - - -
          2.68618  4.42225  2.77519  2.73123  3.46354  2.40513  3.72494  3.29354  2.67741  2.69355  4.24690  2.90347  2.73739  3.18146  2.89801  2.37887  2.77519  2.98518  4.58477  3.61503
          0.03112  3.88126  4.60361  0.61958  0.77255  0.48576  0.95510
    185   2.74600  2.78430  4.08215  3.55022  2.09578  3.77195  3.75780  2.59129  3.42432  2.25480  3.29340  3.69524  4.14670  3.61994  3.60226  3.08032  2.98826  2.43055  4.19107  2.15867    185 f - - -
          2.68618  4.42225  2.77519  2.73123  3.46354  2.40513  3.72494  3.29354  2.67741  2.69355  4.24690  2.90347  2.73739  3.18146  2.89801  2.37887  2.77519  2.98518  4.58477  3.61503
          0.03112  3.88126  4.60361  0.61958  0.77255  0.48576  0.95510
    186   2.48362  4.56640  2.69104  2.50117  4.21853  3.08822  3.83861  3.74823  2.71896  3.37658  4.22669  1.76891  3.73411  3.05035  3.11995  1.98506  2.87088  3.30474  5.51817  4.15973    186 n - - -
          2.68618  4.42225  2.77519  2.73123  3.46354  2.40513  3.72494  3.29354  2.67741  2.69355  4.24690  2.90347  2.73739  3.18146  2.89801  2.37887  2.77519  2.98518  4.58477  3.61503
          0.03112  3.88126  4.60361  0.61958  0.77255  0.48576  0.95510
    187   2.67803  4.73851  3.03974  2.60831  4.18201  3.36354  3.68968  3.48422  1.60350  3.13672  4.02382  3.05062  3.85441  2.86187  2.54904  2.74243  2.28743  3.16871  5.36681  4.10418    187 k - - -
          2.68618  4.42225  2.77519  2.73123  3.46354  2.40513  3.72494  3.29354  2.67741  2.69355  4.24690  2.90347  2.73739  3.18146  2.89801  2.37887  2.77519  2.98518  4.58477  3.61503
          0.03112  3.88126  4.60361  0.61958  0.77255  0.48576  0.95510
    188   3.01982  4.45962  4.38360  3.88712  3.21414  4.14352  4.58962  2.01501  3.71343  1.24845  3.09011  4.15846  4.49376  4.00160  3.92313  3.52021  3.28958  1.64266  5.15787  3.94716    188 l - - -
          2.68618  4.42225  2.77519  2.73123  3.46354  2.40513  3.72494  3.29354  2.67741  2.69355  4.24690  2.90347  2.73739  3.18146  2.89801  2.37887  2.77519  2.98518  4.58477  3.61503
          0.03112  3.88126  4.60361  0.61958  0.77255  0.48576  0.95510
    189   2.60358  4.61160  3.04246  2.63996  4.06768  3.31275  3.74227  3.35563  1.96349  3.05370  3.94931  3.06968  3.83299  2.93576  2.70611  2.69755  1.87670  3.04583  5.32935  4.06300    189 t - - -
          2.68618  4.42225  2.77519  2.73123  3.46354  2.40513  3.72494  3.29354  2.67741  2.69355  4.24690  2.90347  2.73739  3.18146  2.89801  2.37887  2.77519  2.98518  4.58477  3.61503
          0.03112  3.88126  4.60361  0.61958  0.77255  0.48576  0.95510
    190   2.95958  5.07280  2.49091  1.01294  4.42008  3.27954  3.86691  3.87571  2.74853  3.49135  4.46484  2.93750  3.88449  3.08229  3.15840  2.94099  3.26383  3.55859  5.58998  4.31206    190 e - - -
          2.68618  4.42225  2.77519  2.73123  3.46354  2.40513  3.72494  3.29354  2.67741  2.69355  4.24690  2.90347  2.73739  3.18146  2.89801  2.37887  2.77519  2.98518  4.58477  3.61503
          0.03112  3.88126  4.60361  0.61958  0.77255  0.48576  0.95510
    191   2.95958  5.07280  2.49091  1.01294  4.42008  3.27954  3.86691  3.87571  2.74853  3.49135  4.46484  2.93750  3.88449  3.08229  3.15840  2.94099  3.26383  3.55859  5.58998  4.31206    191 e - - -
          2.68618  4.42225  2.77519  2.73123  3.46354  2.40513  3.72494  3.29354  2.67741  2.69355  4.24690  2.90347  2.73739  3.18146  2.89801  2.37887  2.77519  2.98518  4.58477  3.61503
          0.03112  3.88126  4.60361  0.61958  0.77255  0.48576  0.95510
    192   2.97993  4.94435  3.15652  2.77616  4.33278  3.46859  3.76372  3.76257  1.02631  3.32566  4.28651  3.20029  3.96820  2.95460  2.43283  3.02126  3.23247  3.46981  5.38372  4.19770    192 k - - -
          2.68618  4.42225  2.77519  2.73123  3.46354  2.40513  3.72494  3.29354  2.67741  2.69355  4.24690  2.90347  2.73739  3.18146  2.89801  2.37887  2.77519  2.98518  4.58477  3.61503
          0.03112  3.88126  4.60361  0.61958  0.77255  0.48576  0.95510
    193   3.16499  4.62457  4.20366  3.84341  3.13883  3.99340  4.49638  2.34320  3.61107  0.86444  3.15878  4.11804  4.42716  3.97730  3.78576  3.56509  3.45879  2.38284  5.02145  3.74684    193 l - - -
          2.68618  4.42225  2.77519  2.73123  3.46354  2.40513  3.72494  3.29354  2.67741  2.69355  4.24690  2.90347  2.73739  3.18146  2.89801  2.37887  2.77519  2.98518  4.58477  3.61503
          0.03112  3.88126  4.60361  0.61958  0.77255  0.48576  0.95510
    194   2.80573  5.20178  1.79509  2.13522  4.52826  3.17436  3.72791  4.07511  2.70947  3.62573  4.48160  1.69290  3.78745  2.90564  3.25360  2.74053  3.10984  3.66503  5.75676  4.29537    194 n - - -
          2.68618  4.42225  2.77519  2.73123  3.46354  2.40513  3.72494  3.29354  2.67741  2.69355  4.24690  2.90347  2.73739  3.18146  2.89801  2.37887  2.77519  2.98518  4.58477  3.61503
          0.03112  3.88126  4.60361  0.61958  0.77255  0.48576  0.95510
    195   2.75821  4.48075  3.39034  3.03014  1.74019  3.55157  3.70203  2.99140  3.03072  2.61515  3.66360  2.39811  4.03261  3.33390  3.34036  2.92943  3.04661  2.79260  4.36077  2.77329    195 f - - -
          2.68618  4.42225  2.77519  2.73123  3.46354  2.40513  3.72494  3.29354  2.67741  2.69355  4.24690  2.90347  2.73739  3.18146  2.89801  2.37887  2.77519  2.98518  4.58477  3.61503
          0.03112  3.88126  4.60361  0.61958  0.77255  0.48576  0.95510
    196   2.59592  0.92278  4.11715  3.85868  3.84786  3.21715  4.50381  2.99310  3.68562  2.90825  4.02976  3.84331  3.92481  4.03134  3.80849  2.86760  3.06340  2.73712  5.26228  4.13552    196 c - - -
          2.68618  4.42225  2.77519  2.73123  3.46354  2.40513  3.72494  3.29354  2.67741  2.69355  4.24690  2.90347  2.73739  3.18146  2.89801  2.37887  2.77519  2.98518  4.58477  3.61503
          0.03112  3.88126  4.60361  0.61958  0.77255  0.48576  0.95510
    197   2.81497  4.35499  4.13759  3.80085  3.55635  3.73310  4.60100  2.04941  3.66877  2.24176  3.52002  3.98931  4.29302  4.02788  3.88045  3.23708  3.17624  1.01387  5.34232  4.07455    197 v - - -
          2.68618  4.42225  2.77519  2.73123  3.46354  2.40513  3.72494  3.29354  2.67741  2.69355  4.24690  2.90347  2.73739  3.18146  2.89801  2.37887  2.77519  2.98518  4.58477  3.61503
          0.03112  3.88126  4.60361  0.61958  0.77255  0.48576  0.95510
    198   2.70387  4.80571  2.87080  2.53859  4.31528  2.34141  3.71599  3.73558  1.54391  3.31391  4.17389  3.00262  3.83541  2.88956  2.64263  2.74520  2.99597  3.37054  5.44714  4.18275    198 k - - -
          2.68618  4.42225  2.77519  2.73123  3.46354  2.40513  3.72494  3.29354  2.67741  2.69355  4.24690  2.90347  2.73739  3.18146  2.89801  2.37887  2.77519  2.98518  4.58477  3.61503
          0.03112  3.88126  4.60361  0.61958  0.77255  0.48576  0.95510
    199   3.26935  4.66848  4.25079  3.96684  0.99744  3.95729  3.88083  2.79182  3.87362  2.15978  3.52059  4.02900  4.41559  4.03914  3.99118  3.53890  3.57044  2.78318  4.12708  2.49290    199 f - - -
          2.68618  4.42225  2.77519  2.73123  3.46354  2.40513  3.72494  3.29354  2.67741  2.69355  4.24690  2.90347  2.73739  3.18146  2.89801  2.37887  2.77519  2.98518  4.58477  3.61503
          0.03112  3.88126  4.60361  0.61958  0.77255  0.48576  0.95510
    200   2.31911  4.23970  3.21383  3.02985  4.08495  2.96941  4.13954  3.60868  3.10422  3.32817  4.25342  3.25333  3.70890  3.45281  3.39008  1.07788  2.79987  3.14186  5.45670  4.16848    200 s - - -
          2.68618  4.42225  2.77519  2.73123  3.46354  2.40513  3.72494  3.29354  2.67741  2.69355  4.24690  2.90347  2.73739  3.18146  2.89801  2.37887  2.77519  2.98518  4.58477  3.61503
          0.03112  3.88126  4.60361  0.61958  0.77255  0.48576  0.95510
    201   2.99882  5.12881  0.90553  2.34001  4.50695  3.21712  3.93845  4.09707  3.02418  3.70377  4.68193  2.89687  3.87052  3.17752  3.54170  2.96008  3.33753  3.73527  5.67386  4.37822    201 d - - -
          2.68618  4.42225  2.77519  2.73123  3.46354  2.40513  3.72494  3.29354  2.67741  2.69355  4.24690  2.90347  2.73739  3.18146  2.89801  2.37887  2.77519  2.98518  4.58477  3.61503
          0.03112  3.88126  4.60361  0.61958  0.77255  0.48576  0.95510
    202   2.53473  4.61259  2.92328  2.53308  4.12200  2.48887  3.71585  3.50347  2.02607  3.13570  3.97849  2.98714  3.77560  2.89601  2.81520  2.61000  2.27036  3.14535  5.36863  4.07884    202 k - - -
          2.68618  4.42225  2.77519  2.73123  3.46354  2.40513  3.72494  3.29354  2.67741  2.69355  4.24690  2.90347  2.73739  3.18146  2.89801  2.37887  2.77519  2.98518  4.58477  3.61503
          0.03112  3.88126  4.60361  0.61958  0.77255  0.48576  0.95510
    203   2.30407  4.27461  3.08551  2.83033  4.15369  2.98925  4.00162  3.60439  2.91168  3.27822  4.13979  3.13202  1.82096  3.25161  3.25267  1.87921  2.74822  3.13595  5.48654  4.21543    203 p - - -
          2.68618  4.42225  2.77519  2.73123  3.46354  2.40513  3.72494  3.29354  2.67741  2.69355  4.24690  2.90347  2.73739  3.18146  2.89801  2.37887  2.77519  2.98518  4.58477  3.61503
          0.03112  3.88126  4.60361  0.61958  0.77255  0.48576  0.95510
    204   3.16499  4.62457  4.20366  3.84341  3.13883  3.99340  4.49638  2.34320  3.61107  0.86444  3.15878  4.11804  4.42716  3.97730  3.78576  3.56509  3.45879  2.38284  5.02145  3.74684    204 l - - -
          2.68618  4.42225  2.77519  2.73123  3.46354  2.40513  3.72494  3.29354  2.67741  2.69355  4.24690  2.90347  2.73739  3.18146  2.89801  2.37887  2.77519  2.98518  4.58477  3.61503
          0.03112  3.88126  4.60361  0.61958  0.77255  0.48576  0.95510
    205   2.31911  4.23970  3.21383  3.02985  4.08495  2.96941  4.13954  3.60868  3.10422  3.32817  4.25342  3.25333  3.70890  3.45281  3.39008  1.07788  2.79987  3.14186  5.45670  4.16848    205 s - - -
          2.68618  4.42225  2.77519  2.73123  3.46354  2.40513  3.72494  3.29354  2.67741  2.69355  4.24690  2.90347  2.73739  3.18146  2.89801  2.37887  2.77519  2.98518  4.58477  3.61503
          0.03112  3.88126  4.60361  0.61958  0.77255  0.48576  0.95510
    206   2.89775  5.41956  1.42614  1.67263  4.70547  3.17454  3.72513  4.20924  2.74252  3.73583  4.60075  2.64898  3.79771  2.89701  3.32733  2.78877  3.18862  3.79914  5.89287  4.40567    206 d - - -
          2.68618  4.42225  2.77519  2.73123  3.46354  2.40513  3.72494  3.29354  2.67741  2.69355  4.24690  2.90347  2.73739  3.18146  2.89801  2.37887  2.77519  2.98518  4.58477  3.61503
          0.03112  3.88126  4.60361  0.61958  0.77255  0.48576  0.95510
    207   3.34987  4.72150  4.10440  3.81256  2.67484  3.73982  3.91029  3.37371  3.53452  2.76714  4.00712  3.95981  4.25825  3.92167  3.66137  3.55350  3.65068  3.26428  0.86775  2.67645    207 w - - -
          2.68618  4.42225  2.77519  2.73123  3.46354  2.40513  3.72494  3.29354  2.67741  2.69355  4.24690  2.90347  2.73739  3.18146  2.89801  2.37887  2.77519  2.98518  4.58477  3.61503
          0.03112  3.88126  4.60361  0.61958  0.77255  0.48576  0.95510
    208   2.77622  5.25939  1.94119  1.80906  4.55699  3.24198  3.63791  4.03363  2.04596  3.54192  4.35578  2.70817  3.78061  2.78218  2.99425  2.70168  3.03401  3.62999  5.70157  4.26688    208 e - - -
          2.68618  4.42225  2.77519  2.73123  3.46354  2.40513  3.72494  3.29354  2.67741  2.69355  4.24690  2.90347  2.73739  3.18146  2.89801  2.37887  2.77519  2.98518  4.58477  3.61503
          0.03112  3.88126  4.60361  0.61958  0.77255  0.48576  0.95510
    209   2.76274  4.51880  3.37084  3.21101  4.20571  3.20581  4.28787  3.75323  3.26904  3.37918  4.42930  3.51691  0.81145  3.65755  3.51370  2.93047  3.20497  3.39762  5.39000  4.32645    209 p - - -
          2.68618  4.42225  2.77519  2.73123  3.46354  2.40513  3.72494  3.29354  2.67741  2.69355  4.24690  2.90347  2.73739  3.18146  2.89801  2.37887  2.77519  2.98518  4.58477  3.61503
          0.03112  3.88126  4.60361  0.61958  0.77255  0.48576  0.95510
    210   2.72127  4.95039  2.76887  2.39984  4.31187  2.55476  3.61669  3.73365  1.91037  3.27688  4.10970  2.90505  3.82519  2.24158  2.59093  2.72157  2.96477  3.38189  5.43971  4.12803    210 k - - -
          2.68618  4.42225  2.77519  2.73123  3.46354  2.40513  3.72494  3.29354  2.67741  2.69355  4.24690  2.90347  2.73739  3.18146  2.89801  2.37887  2.77519  2.98518  4.58477  3.61503
          0.03112  3.88126  4.60361  0.61958  0.77255  0.48576  0.95510
    211   3.05536  4.43259  4.50795  3.99836  2.25751  4.22128  4.41583  1.44728  3.87589  1.71725  3.06497  4.20542  4.51953  4.05952  4.04270  3.57513  3.30047  2.02266  4.81131  3.43658    211 i - - -
          2.68618  4.42225  2.77519  2.73123  3.46354  2.40513  3.72494  3.29354  2.67741  2.69355  4.24690  2.90347  2.73739  3.18146  2.89801  2.37887  2.77519  2.98518  4.58477  3.61503
          0.03112  3.88126  4.60361  0.61958  0.77255  0.48576  0.95510
    212   3.26935  4.66848  4.25079  3.96684  0.99744  3.95729  3.88083  2.79182  3.87362  2.15978  3.52059  4.02900  4.41559  4.03914  3.99118  3.53890  3.57044  2.78318  4.12708  2.49290    212 f - - -
          2.68618  4.42225  2.77519  2.73123  3.46354  2.40513  3.72494  3.29354  2.67741  2.69355  4.24690  2.90347  2.73739  3.18146  2.89801  2.37887  2.77519  2.98518  4.58477  3.61503
          0.03112  3.88126  4.60361  0.61958  0.77255  0.48576  0.95510
    213   2.95958  5.07280  2.49091  1.01294  4.42008  3.27954  3.86691  3.87571  2.74853  3.49135  4.46484  2.93750  3.88449  3.08229  3.15840  2.94099  3.26383  3.55859  5.58998  4.31206    213 e - - -
          2.68618  4.42225  2.77519  2.73123  3.46354  2.40513  3.72494  3.29354  2.67741  2.69355  4.24690  2.90347  2.73739  3.18146  2.89801  2.37887  2.77519  2.98518  4.58477  3.61503
          0.03112  3.88126  4.60361  0.61958  0.77255  0.48576  0.95510
    214   2.88744  4.87369  2.90844  2.66314  4.04346  3.37166  3.82158  3.67541  2.48328  3.17691  4.20436  3.12301  3.92514  1.21849  2.76736  2.93474  3.18432  3.40449  5.31384  4.00812    214 q - - -
          2.68618  4.42225  2.77519  2.73123  3.46354  2.40513  3.72494  3.29354  2.67741  2.69355  4.24690  2.90347  2.73739  3.18146  2.89801  2.37887  2.77519  2.98518  4.58477  3.61503
          0.03112  3.88126  4.60361  0.61958  0.77255  0.48576  0.95510
    215   1.76609  4.13630  3.44555  3.12548  4.03165  2.99830  4.14733  3.11957  3.09997  3.02077  3.96088  3.30368  3.71095  3.43524  3.39307  2.44639  1.60451  2.75668  5.45929  4.24219    215 t - - -
          2.68618  4.42225  2.77519  2.73123  3.46354  2.40513  3.72494  3.29354  2.67741  2.69355  4.24690  2.90347  2.73739  3.18146  2.89801  2.37887  2.77519  2.98518  4.58477  3.61503
          0.03112  3.88126  4.60361  0.61958  0.77255  0.48576  0.95510
    216   3.25955  4.74499  3.85110  3.58201  2.29333  3.84029  3.62229  3.26752  3.43927  2.71921  3.94160  3.73411  4.31386  3.74321  3.62123  3.39542  3.54624  3.13847  3.93747  0.95129    216 y - - -
          2.68618  4.42225  2.77519  2.73123  3.46354  2.40513  3.72494  3.29354  2.67741  2.69355  4.24690  2.90347  2.73739  3.18146  2.89801  2.37887  2.77519  2.98518  4.58477  3.61503
          0.03112  3.88126  4.60361  0.61958  0.77255  0.48576  0.95510
    217   2.83598  5.27339  1.45903  2.10465  4.59127  3.16513  3.73264  4.14370  2.74057  3.68401  4.54386  2.04983  3.78904  2.91061  3.30623  2.75563  3.14124  3.72635  5.81445  4.33515    217 d - - -
          2.68618  4.42225  2.77519  2.73123  3.46354  2.40513  3.72494  3.29354  2.67741  2.69355  4.24690  2.90347  2.73739  3.18146  2.89801  2.37887  2.77519  2.98518  4.58477  3.61503
          0.03112  3.88126  4.60361  0.61958  0.77255  0.48576  0.95510
    218   2.81105  5.02612  3.02297  2.51796  4.39975  3.47072  3.57245  3.79939  1.74932  3.29951  4.13495  2.38048  3.88069  2.70960  1.94836  2.80531  3.01863  3.45703  5.40910  4.14772    218 k - - -
          2.68618  4.42225  2.77519  2.73123  3.46354  2.40513  3.72494  3.29354  2.67741  2.69355  4.24690  2.90347  2.73739  3.18146  2.89801  2.37887  2.77519  2.98518  4.58477  3.61503
          0.03112  3.88126  4.60361  0.61958  0.77255  0.48576  0.95510
    219   3.25955  4.74499  3.85110  3.58201  2.29333  3.84029  3.62229  3.26752  3.43927  2.71921  3.94160  3.73411  4.31386  3.74321  3.62123  3.39542  3.54624  3.13847  3.93747  0.95129    219 y - - -
          2.68618  4.42225  2.77519  2.73123  3.46354  2.40513  3.72494  3.29354  2.67741  2.69355  4.24690  2.90347  2.73739  3.18146  2.89801  2.37887  2.77519  2.98518  4.58477  3.61503
          0.03112  3.88126  4.60361  0.61958  0.77255  0.48576  0.95510
    220   2.72819  4.38300  3.65464  3.09476  2.43326  3.68974  3.83591  2.65357  2.88535  1.87074  3.29421  3.45239  4.05857  3.27097  2.48283  2.97344  2.96151  2.53599  4.67025  3.28270    220 l - - -
          2.68618  4.42225  2.77519  2.73123  3.46354  2.40513  3.72494  3.29354  2.67741  2.69355  4.24690  2.90347  2.73739  3.18146  2.89801  2.37887  2.77519  2.98518  4.58477  3.61503
          0.03112  3.88126  4.60361  0.61958  0.77255  0.48576  0.95510
    221   3.16499  4.62457  4.20366  3.84341  3.13883  3.99340  4.49638  2.34320  3.61107  0.86444  3.15878  4.11804  4.42716  3.97730  3.78576  3.56509  3.45879  2.38284  5.02145  3.74684    221 l - - -
          2.68618  4.42225  2.77519  2.73123  3.46354  2.40513  3.72494  3.29354  2.67741  2.69355  4.24690  2.90347  2.73739  3.18146  2.89801  2.37887  2.77519  2.98518  4.58477  3.61503
          0.03112  3.88126  4.60361  0.61958  0.77255  0.48576  0.95510
    222   2.77778  5.06843  2.72966  2.37158  4.40333  3.38081  3.59543  3.83760  1.86802  3.34876  4.17760  2.31266  3.83866  2.22163  2.52538  2.75323  3.00561  3.47946  5.47937  4.15999    222 k - - -
          2.68618  4.42225  2.77519  2.73123  3.46354  2.40513  3.72494  3.29354  2.67741  2.69355  4.24690  2.90347  2.73739  3.18146  2.89801  2.37887  2.77519  2.98518  4.58477  3.61503
          0.03112  3.88126  4.60361  0.61958  0.77255  0.48576  0.95510
    223   2.59624  4.52750  3.22999  2.69731  3.76286  3.41297  3.69972  3.15048  2.40769  2.31601  3.71292  3.12280  3.85699  2.92284  2.24896  2.25115  2.85695  2.88467  5.10624  3.82727    223 r - - -
          2.68618  4.42225  2.77519  2.73123  3.46354  2.40513  3.72494  3.29354  2.67741  2.69355  4.24690  2.90347  2.73739  3.18146  2.89801  2.37887  2.77519  2.98518  4.58477  3.61503
          0.03112  3.88126  4.60361  0.61958  0.77255  0.48576  0.95510
    224   3.05963  4.40686  4.61155  4.07438  3.31253  4.34926  4.76572  1.54828  3.95399  1.52485  3.12770  4.34204  4.62195  4.18687  4.15598  3.69915  3.30559  1.48599  5.27881  4.11439    224 v - - -
          2.68618  4.42225  2.77519  2.73123  3.46354  2.40513  3.72494  3.29354  2.67741  2.69355  4.24690  2.90347  2.73739  3.18146  2.89801  2.37887  2.77519  2.98518  4.58477  3.61503
          0.03112  3.88126  4.60361  0.61958  0.77255  0.48576  0.95510
    225   2.44768  4.34535  3.21496  2.77267  3.72280  3.25550  3.82586  3.08210  2.72087  2.23976  3.69893  3.15425  2.71270  3.08731  3.07644  2.12717  2.77716  2.79391  5.13326  3.85369    225 s - - -
          2.68618  4.42225  2.77519  2.73123  3.46354  2.40513  3.72494  3.29354  2.67741  2.69355  4.24690  2.90347  2.73739  3.18146  2.89801  2.37887  2.77519  2.98518  4.58477  3.61503
          0.03112  3.88126  4.60361  0.61958  0.77255  0.48576  0.95510
    226   2.05749  4.26120  3.44224  2.96760  3.61687  3.34873  3.94491  2.18599  2.90955  2.56881  3.55100  3.30984  2.72246  3.24534  3.24509  2.69452  2.79848  2.45926  5.10415  3.86513    226 a - - -
          2.68618  4.42225  2.77519  2.73123  3.46354  2.40513  3.72494  3.29354  2.67741  2.69355  4.24690  2.90347  2.73739  3.18146  2.89801  2.37887  2.77519  2.98518  4.58477  3.61503
          0.03112  3.88126  4.60361  0.61958  0.77255  0.48576  0.95510
    227   2.84532  5.11145  2.68779  1.94814  4.46212  3.38483  3.62387  3.86108  1.56120  3.38693  4.24128  2.89767  3.86463  2.77229  2.51567  2.81528  3.07480  3.51598  5.51650  4.21437    227 k - - -
          2.68618  4.42225  2.77519  2.73123  3.46354  2.40513  3.72494  3.29354  2.67741  2.69355  4.24690  2.90347  2.73739  3.18146  2.89801  2.37887  2.77519  2.98518  4.58477  3.61503
          0.03112  3.88126  4.60361  0.61958  0.77255  0.48576  0.95510
    228   2.96483  5.06306  3.33639  2.72288  4.48363  3.58430  3.57944  3.84637  1.36006  3.31849  4.19448  3.13403  3.97053  2.72143  1.75268  2.97017  3.14556  3.53322  5.38449  4.20004    228 k - - -
          2.68618  4.42225  2.77519  2.73123  3.46354  2.40513  3.72494  3.29354  2.67741  2.69355  4.24690  2.90347  2.73739  3.18146  2.89801  2.37887  2.77519  2.98518  4.58477  3.61503
          0.03112  3.88126  4.60361  0.61958  0.77255  0.48576  0.95510
    229   2.63996  4.45743  3.27944  2.80292  2.42272  3.49353  2.70597  3.04727  2.75639  2.68518  3.61691  3.20457  3.92349  3.09307  3.11349  2.27302  2.89631  2.80653  4.55857  3.04650    229 s - - -
          2.68618  4.42225  2.77519  2.73123  3.46354  2.40513  3.72494  3.29354  2.67741  2.69355  4.24690  2.90347  2.73739  3.18146  2.89801  2.37887  2.77519  2.98518  4.58477  3.61503
          0.03112  3.88126  4.60361  0.61958  0.77255  0.48576  0.95510
    230   3.19261  4.57981  4.49589  4.00271  2.07995  4.27394  4.28033  2.28583  3.86178  1.12256  2.97067  4.20534  4.54632  4.01994  4.01657  3.63608  3.42856  2.36914  4.59342  3.14275    230 l - - -
          2.68618  4.42225  2.77519  2.73123  3.46354  2.40513  3.72494  3.29354  2.67741  2.69355  4.24690  2.90347  2.73739  3.18146  2.89801  2.37887  2.77519  2.98518  4.58477  3.61503
          0.03112  3.88126  4.60361  0.61958  0.77255  0.48576  0.95510
    231   2.88766  5.06680  2.98340  2.54673  4.42185  3.48125  3.59718  3.83171  1.46908  3.32187  4.19195  3.01286  3.91366  2.17194  2.28821  2.87847  3.09515  3.50583  5.42511  4.17324    231 k - - -
          2.68618  4.42225  2.77519  2.73123  3.46354  2.40513  3.72494  3.29354  2.67741  2.69355  4.24690  2.90347  2.73739  3.18146  2.89801  2.37887  2.77519  2.98518  4.58477  3.61503
          0.17177  3.88126  1.98627  0.61958  0.77255  0.48576  0.95510
    232   2.69991  4.59868  2.97849  2.65254  2.99363  3.40496  3.59281  3.23493  2.64845  2.84610  3.80864  2.30295  3.88979  3.03278  2.99551  2.78949  2.97238  2.98020  4.53560  2.23090    232 y - - -
          2.68618  4.42225  2.77519  2.73123  3.46354  2.40513  3.72494  3.29354  2.67741  2.69355  4.24690  2.90347  2.73739  3.18146  2.89801  2.37887  2.77519  2.98518  4.58477  3.61503
          0.03574  3.74523  4.46757  0.61958  0.77255  0.59656  0.80007
    233   2.72160  4.88875  2.65692  2.38051  4.23755  3.28201  3.61639  3.69631  1.81793  3.26901  4.13622  2.20243  3.79821  2.78881  2.55997  2.72954  2.98684  3.35231  5.39592  4.07614    233 k - - -
          2.68618  4.42225  2.77519  2.73123  3.46354  2.40513  3.72494  3.29354  2.67741  2.69355  4.24690  2.90347  2.73739  3.18146  2.89801  2.37887  2.77519  2.98518  4.58477  3.61503
          0.03574  3.74523  4.46757  0.61958  0.77255  0.59656  0.80007
    234   2.39590  4.44016  2.69566  2.50280  4.09397  3.01643  3.80353  3.61856  2.68520  3.26866  4.12841  2.14138  3.67157  3.03003  3.06521  1.90708  2.79315  3.18420  5.41507  4.06654    234 s - - -
          2.68618  4.42225  2.77519  2.73123  3.46354  2.40513  3.72494  3.29354  2.67741  2.69355  4.24690  2.90347  2.73739  3.18146  2.89801  2.37887  2.77519  2.98518  4.58477  3.61503
          0.03574  3.74523  4.46757  0.61958  0.77255  0.42223  1.06590
    235   2.89625  4.99716  3.21080  2.66656  4.33310  3.53085  3.59740  3.76455  1.97863  3.25029  4.13672  3.09687  3.94026  2.17383  1.55220  2.91111  3.09824  3.45606  5.35161  4.12115    235 r - - -
          2.68618  4.42225  2.77519  2.73123  3.46354  2.40513  3.72494  3.29354  2.67741  2.69355  4.24690  2.90347  2.73739  3.18146  2.89801  2.37887  2.77519  2.98518  4.58477  3.61503
          0.03112  3.88126  4.60361  0.61958  0.77255  0.48576  0.95510
    236   2.51954  2.95596  3.21599  2.68999  3.81100  3.33449  3.71993  3.20071  2.47475  2.87207  3.73925  2.46718  3.81202  2.94112  2.30818  2.64521  2.80571  2.90253  5.14056  3.87074    236 r - - -
          2.68618  4.42225  2.77519  2.73123  3.46354  2.40513  3.72494  3.29354  2.67741  2.69355  4.24690  2.90347  2.73739  3.18146  2.89801  2.37887  2.77519  2.98518  4.58477  3.61503
          0.03112  3.88126  4.60361  0.61958  0.77255  0.48576  0.95510
    237   2.40766  2.84598  3.38617  2.86174  3.75284  3.23455  3.82750  3.12094  2.66094  2.82160  3.69725  3.19907  3.78052  3.08942  2.34172  2.10663  2.74496  2.80929  5.12588  3.88216    237 s - - -
          2.68618  4.42225  2.77519  2.73123  3.46354  2.40513  3.72494  3.29354  2.67741  2.69355  4.24690  2.90347  2.73739  3.18146  2.89801  2.37887  2.77519  2.98518  4.58477  3.61503
          0.03112  3.88126  4.60361  0.61958  0.77255  0.48576  0.95510
    238   2.97993  4.94435  3.15652  2.77616  4.33278  3.46859  3.76372  3.76257  1.02631  3.32566  4.28651  3.20029  3.96820  2.95460  2.43283  3.02126  3.23247  3.46981  5.38372  4.19770    238 k - - -
          2.68618  4.42225  2.77519  2.73123  3.46354  2.40513  3.72494  3.29354  2.67741  2.69355  4.24690  2.90347  2.73739  3.18146  2.89801  2.37887  2.77519  2.98518  4.58477  3.61503
          0.03112  3.88126  4.60361  0.61958  0.77255  0.48576  0.95510
    239   2.73782  4.70368  3.22014  2.67393  3.29636  3.53453  2.68842  3.32063  2.35827  2.90340  3.80466  3.11455  3.92088  2.88673  2.22282  2.81079  2.95685  3.05630  4.74662  2.53659    239 r - - -
          2.68618  4.42225  2.77519  2.73123  3.46354  2.40513  3.72494  3.29354  2.67741  2.69355  4.24690  2.90347  2.73739  3.18146  2.89801  2.37887  2.77519  2.98518  4.58477  3.61503
          0.03112  3.88126  4.60361  0.61958  0.77255  0.48576  0.95510
    240   2.69684  5.00432  2.42657  1.86820  4.38027  3.22645  3.67556  3.83995  2.53266  3.40303  4.23281  2.20831  3.77688  2.83773  3.00526  2.16374  2.98013  3.45564  5.59156  4.19911    240 e - - -
          2.68618  4.42225  2.77519  2.73123  3.46354  2.40513  3.72494  3.29354  2.67741  2.69355  4.24690  2.90347  2.73739  3.18146  2.89801  2.37887  2.77519  2.98518  4.58477  3.61503
          0.03112  3.88126  4.60361  0.61958  0.77255  0.48576  0.95510
    241   2.61650  4.30995  3.62124  3.22303  1.77251  3.45821  3.82529  2.85152  3.17792  2.50109  3.56006  3.46460  3.99005  3.45885  3.44847  2.17912  2.94736  2.65082  4.47004  2.93457    241 f - - -
          2.68618  4.42225  2.77519  2.73123  3.46354  2.40513  3.72494  3.29354  2.67741  2.69355  4.24690  2.90347  2.73739  3.18146  2.89801  2.37887  2.77519  2.98518  4.58477  3.61503
          0.03112  3.88126  4.60361  0.61958  0.77255  0.48576  0.95510
    242   2.84586  5.11103  2.68978  1.95288  4.46200  3.38557  3.62382  3.86064  1.55746  3.38648  4.24102  2.89865  3.86511  2.77226  2.51370  2.81600  3.07519  3.51577  5.51585  4.21430    242 k - - -
          2.68618  4.42225  2.77519  2.73123  3.46354  2.40513  3.72494  3.29354  2.67741  2.69355  4.24690  2.90347  2.73739  3.18146  2.89801  2.37887  2.77519  2.98518  4.58477  3.61503
          0.03112  3.88126  4.60361  0.61958  0.77255  0.48576  0.95510
    243   1.42052  4.11950  3.46500  3.14845  4.04892  2.97878  4.16449  3.14326  3.12859  3.04333  3.97748  3.30914  3.69982  3.45530  3.41881  2.42908  1.99454  2.76919  5.47460  4.26168    243 a - - -
          2.68618  4.42225  2.77519  2.73123  3.46354  2.40513  3.72494  3.29354  2.67741  2.69355  4.24690  2.90347  2.73739  3.18146  2.89801  2.37887  2.77519  2.98518  4.58477  3.61503
          0.03112  3.88126  4.60361  0.61958  0.77255  0.48576  0.95510
    244   2.31911  4.23970  3.21383  3.02985  4.08495  2.96941  4.13954  3.60868  3.10422  3.32817  4.25342  3.25333  3.70890  3.45281  3.39008  1.07788  2.79987  3.14186  5.45670  4.16848    244 s - - -
          2.68618  4.42225  2.77519  2.73123  3.46354  2.40513  3.72494  3.29354  2.67741  2.69355  4.24690  2.90347  2.73739  3.18146  2.89801  2.37887  2.77519  2.98518  4.58477  3.61503
          0.03112  3.88126  4.60361  0.61958  0.77255  0.48576  0.95510
    245   2.43103  4.26904  3.36690  2.90808  3.67308  3.26625  3.89967  2.90156  2.82424  2.18111  3.63642  3.24552  3.81986  3.18790  3.15530  2.12580  2.21754  2.63574  5.11872  3.86302    245 s - - -
          2.68618  4.42225  2.77519  2.73123  3.46354  2.40513  3.72494  3.29354  2.67741  2.69355  4.24690  2.90347  2.73739  3.18146  2.89801  2.37887  2.77519  2.98518  4.58477  3.61503
          0.03112  3.88126  4.60361  0.61958  0.77255  0.48576  0.95510
    246   2.85894  5.04511  2.90814  2.50858  4.37743  3.45045  3.60836  3.80185  1.75913  3.30598  4.17692  2.98627  3.89710  1.81752  2.36216  2.85136  3.07645  3.47560  5.42555  4.15433    246 k - - -
          2.68618  4.42225  2.77519  2.73123  3.46354  2.40513  3.72494  3.29354  2.67741  2.69355  4.24690  2.90347  2.73739  3.18146  2.89801  2.37887  2.77519  2.98518  4.58477  3.61503
          0.03112  3.88126  4.60361  0.61958  0.77255  0.48576  0.95510
    247   2.48362  4.56640  2.69104  2.50117  4.21853  3.08822  3.83861  3.74823  2.71896  3.37658  4.22669  1.76891  3.73411  3.05035  3.11995  1.98506  2.87088  3.30474  5.51817  4.15973    247 n - - -
          2.68618  4.42225  2.77519  2.73123  3.46354  2.40513  3.72494  3.29354  2.67741  2.69355  4.24690  2.90347  2.73739  3.18146  2.89801  2.37887  2.77519  2.98518  4.58477  3.61503
          0.03112  3.88126  4.60361  0.61958  0.77255  0.48576  0.95510
    248   3.34987  4.72150  4.10440  3.81256  2.67484  3.73982  3.91029  3.37371  3.53452  2.76714  4.00712  3.95981  4.25825  3.92167  3.66137  3.55350  3.65068  3.26428  0.86775  2.67645    248 w - - -
          2.68618  4.42225  2.77519  2.73123  3.46354  2.40513  3.72494  3.29354  2.67741  2.69355  4.24690  2.90347  2.73739  3.18146  2.89801  2.37887  2.77519  2.98518  4.58477  3.61503
          0.03112  3.88126  4.60361  0.61958  0.77255  0.48576  0.95510
    249   1.99023  4.20407  3.87966  3.48356  3.68636  3.42359  4.36510  2.23480  3.39973  2.45789  3.58849  3.66678  4.03436  3.72363  3.66067  2.84653  2.91081  1.40110  5.34233  4.11542    249 v - - -
          2.68618  4.42225  2.77519  2.73123  3.46354  2.40513  3.72494  3.29354  2.67741  2.69355  4.24690  2.90347  2.73739  3.18146  2.89801  2.37887  2.77519  2.98518  4.58477  3.61503
          0.03112  3.88126  4.60361  0.61958  0.77255  0.48576  0.95510
    250   2.81497  4.35499  4.13759  3.80085  3.55635  3.73310  4.60100  2.04941  3.66877  2.24176  3.52002  3.98931  4.29302  4.02788  3.88045  3.23708  3.17624  1.01387  5.34232  4.07455    250 v - - -
          2.68618  4.42225  2.77519  2.73123  3.46354  2.40513  3.72494  3.29354  2.67741  2.69355  4.24690  2.90347  2.73739  3.18146  2.89801  2.37887  2.77519  2.98518  4.58477  3.61503
          0.03112  3.88126  4.60361  0.61958  0.77255  0.48576  0.95510
    251   2.60455  4.61351  3.04219  2.63902  4.06907  3.31358  3.74119  3.35742  1.95831  3.05473  3.95006  3.06910  3.83319  2.93428  2.70378  2.69802  1.88129  3.04753  5.32970  4.06331    251 t - - -
          2.68618  4.42225  2.77519  2.73123  3.46354  2.40513  3.72494  3.29354  2.67741  2.69355  4.24690  2.90347  2.73739  3.18146  2.89801  2.37887  2.77519  2.98518  4.58477  3.61503
          0.03112  3.88126  4.60361  0.61958  0.77255  0.48576  0.95510
    252   2.65097  4.22221  3.90246  3.37647  2.49781  3.67506  4.10858  2.28210  3.28790  2.14477  3.26579  3.65368  4.10661  3.56157  3.55142  3.00088  2.34476  1.81912  4.88697  3.61488    252 v - - -
          2.68618  4.42225  2.77519  2.73123  3.46354  2.40513  3.72494  3.29354  2.67741  2.69355  4.24690  2.90347  2.73739  3.18146  2.89801  2.37887  2.77519  2.98518  4.58477  3.61503
          0.03112  3.88126  4.60361  0.61958  0.77255  0.48576  0.95510
    253   2.76274  4.51880  3.37084  3.21101  4.20571  3.20581  4.28787  3.75323  3.26904  3.37918  4.42930  3.51691  0.81145  3.65755  3.51370  2.93047  3.20497  3.39762  5.39000  4.32645    253 p - - -
          2.68618  4.42225  2.77519  2.73123  3.46354  2.40513  3.72494  3.29354  2.67741  2.69355  4.24690  2.90347  2.73739  3.18146  2.89801  2.37887  2.77519  2.98518  4.58477  3.61503
          0.03112  3.88126  4.60361  0.61958  0.77255  0.48576  0.95510
    254   2.95958  5.07280  2.49091  1.01294  4.42008  3.27954  3.86691  3.87571  2.74853  3.49135  4.46484  2.93750  3.88449  3.08229  3.15840  2.94099  3.26383  3.55859  5.58998  4.31206    254 e - - -
          2.68618  4.42225  2.77519  2.73123  3.46354  2.40513  3.72494  3.29354  2.67741  2.69355  4.24690  2.90347  2.73739  3.18146  2.89801  2.37887  2.77519  2.98518  4.58477  3.61503
          0.03112  3.88126  4.60361  0.61958  0.77255  0.48576  0.95510
    255   2.53859  2.06137  3.50833  3.04446  3.34031  3.35310  2.53511  2.98920  2.84805  2.69336  3.63885  3.34567  3.88567  3.26221  3.12456  2.74425  2.86255  2.73286  4.82348  3.44901    255 c - - -
          2.68618  4.42225  2.77519  2.73123  3.46354  2.40513  3.72494  3.29354  2.67741  2.69355  4.24690  2.90347  2.73739  3.18146  2.89801  2.37887  2.77519  2.98518  4.58477  3.61503
          0.03112  3.88126  4.60361  0.61958  0.77255  0.48576  0.95510
    256   2.99882  5.12881  0.90553  2.34001  4.50695  3.21712  3.93845  4.09707  3.02418  3.70377  4.68193  2.89687  3.87052  3.17752  3.54170  2.96008  3.33753  3.73527  5.67386  4.37822    256 d - - -
          2.68618  4.42225  2.77519  2.73123  3.46354  2.40513  3.72494  3.29354  2.67741  2.69355  4.24690  2.90347  2.73739  3.18146  2.89801  2.37887  2.77519  2.98518  4.58477  3.61503
          0.03112  3.88126  4.60361  0.61958  0.77255  0.48576  0.95510
    257   2.88744  4.87369  2.90844  2.66314  4.04346  3.37166  3.82158  3.67541  2.48328  3.17691  4.20436  3.12301  3.92514  1.21849  2.76736  2.93474  3.18432  3.40449  5.31384  4.00812    257 q - - -
          2.68618  4.42225  2.77519  2.73123  3.46354  2.40513  3.72494  3.29354  2.67741  2.69355  4.24690  2.90347  2.73739  3.18146  2.89801  2.37887  2.77519  2.98518  4.58477  3.61503
          0.03112  3.88126  4.60361  0.61958  0.77255  0.48576  0.95510
    258   2.81743  5.15927  2.43042  1.57573  4.44254  3.28826  3.65987  3.90655  2.41782  3.43419  4.29569  2.78966  3.82317  2.19736  2.82776  2.76813  3.07355  3.54869  5.60038  4.22141    258 e - - -
          2.68618  4.42225  2.77519  2.73123  3.46354  2.40513  3.72494  3.29354  2.67741  2.69355  4.24690  2.90347  2.73739  3.18146  2.89801  2.37887  2.77519  2.98518  4.58477  3.61503
          0.03112  3.88126  4.60361  0.61958  0.77255  0.48576  0.95510
    259   2.97762  4.48826  3.98841  3.50763  2.62450  3.93050  3.86163  2.57448  3.31461  1.41273  3.27152  3.75057  4.28626  3.62029  3.53460  3.26983  3.21667  2.52878  4.32392  2.13770    259 l - - -
          2.68618  4.42225  2.77519  2.73123  3.46354  2.40513  3.72494  3.29354  2.67741  2.69355  4.24690  2.90347  2.73739  3.18146  2.89801  2.37887  2.77519  2.98518  4.58477  3.61503
          0.03112  3.88126  4.60361  0.61958  0.77255  0.48576  0.95510
    260   2.83598  5.27339  1.45903  2.10465  4.59127  3.16513  3.73264  4.14370  2.74057  3.68401  4.54386  2.04983  3.78904  2.91061  3.30623  2.75563  3.14124  3.72635  5.81445  4.33515    260 d - - -
          2.68618  4.42225  2.77519  2.73123  3.46354  2.40513  3.72494  3.29354  2.67741  2.69355  4.24690  2.90347  2.73739  3.18146  2.89801  2.37887  2.77519  2.98518  4.58477  3.61503
          0.03112  3.88126  4.60361  0.61958  0.77255  0.48576  0.95510
    261   2.75333  4.26615  4.08733  3.56563  3.48991  3.85253  4.37782  1.68483  3.46196  2.19877  3.36068  3.84993  4.27309  3.76648  3.73195  3.19354  2.35614  1.56850  5.20452  3.99278    261 v - - -
          2.68618  4.42225  2.77519  2.73123  3.46354  2.40513  3.72494  3.29354  2.67741  2.69355  4.24690  2.90347  2.73739  3.18146  2.89801  2.37887  2.77519  2.98518  4.58477  3.61503
          0.03112  3.88126  4.60361  0.61958  0.77255  0.48576  0.95510
    262   3.19315  4.58114  4.44982  3.98241  1.61942  4.22265  4.08942  2.37933  3.83800  1.40437  3.07667  4.13063  4.52056  3.99164  3.98602  3.58998  3.43360  2.43541  4.37182  2.82804    262 l - - -
          2.68618  4.42225  2.77519  2.73123  3.46354  2.40513  3.72494  3.29354  2.67741  2.69355  4.24690  2.90347  2.73739  3.18146  2.89801  2.37887  2.77519  2.98518  4.58477  3.61503
          0.03112  3.88126  4.60361  0.61958  0.77255  0.48576  0.95510
    263   2.95958  5.07280  2.49091  1.01294  4.42008  3.27954  3.86691  3.87571  2.74853  3.49135  4.46484  2.93750  3.88449  3.08229  3.15840  2.94099  3.26383  3.55859  5.58998  4.31206    263 e - - -
          2.68618  4.42225  2.77519  2.73123  3.46354  2.40513  3.72494  3.29354  2.67741  2.69355  4.24690  2.90347  2.73739  3.18146  2.89801  2.37887  2.77519  2.98518  4.58477  3.61503
          0.03112  3.88126  4.60361  0.61958  0.77255  0.48576  0.95510
    264   2.97666  5.05541  3.37643  2.74824  4.47636  3.59529  3.58144  3.83648  1.57775  3.31020  4.19052  3.15095  3.97930  2.72521  1.47413  2.98617  3.15531  3.52797  5.37589  4.19852    264 r - - -
          2.68618  4.42225  2.77519  2.73123  3.46354  2.40513  3.72494  3.29354  2.67741  2.69355  4.24690  2.90347  2.73739  3.18146  2.89801  2.37887  2.77519  2.98518  4.58477  3.61503
          0.03112  3.88126  4.60361  0.61958  0.77255  0.48576  0.95510
    265   2.47091  4.53072  3.01287  2.60060  4.13982  2.41743  3.74914  3.56484  2.47845  3.17560  4.00857  3.02166  3.75109  2.93326  2.22956  2.08578  2.80859  3.17138  5.38349  4.09997    265 s - - -
          2.68618  4.42225  2.77519  2.73123  3.46354  2.40513  3.72494  3.29354  2.67741  2.69355  4.24690  2.90347  2.73739  3.18146  2.89801  2.37887  2.77519  2.98518  4.58477  3.61503
          0.03112  3.88126  4.60361  0.61958  0.77255  0.48576  0.95510
    266   3.25955  4.74499  3.85110  3.58201  2.29333  3.84029  3.62229  3.26752  3.43927  2.71921  3.94160  3.73411  4.31386  3.74321  3.62123  3.39542  3.54624  3.13847  3.93747  0.95129    266 y - - -
          2.68618  4.42225  2.77519  2.73123  3.46354  2.40513  3.72494  3.29354  2.67741  2.69355  4.24690  2.90347  2.73739  3.18146  2.89801  2.37887  2.77519  2.98518  4.58477  3.61503
          0.03112  3.88126  4.60361  0.61958  0.77255  0.48576  0.95510
    267   2.83629  5.27368  1.45552  2.10454  4.59153  3.16499  3.73288  4.14413  2.74119  3.68451  4.54453  2.05487  3.78911  2.91094  3.30698  2.75588  3.14166  3.72676  5.81484  4.33543    267 d - - -
          2.68618  4.42225  2.77519  2.73123  3.46354  2.40513  3.72494  3.29354  2.67741  2.69355  4.24690  2.90347  2.73739  3.18146  2.89801  2.37887  2.77519  2.98518  4.58477  3.61503
          0.03112  3.88126  4.60361  0.61958  0.77255  0.48576  0.95510
    268   2.95958  5.07280  2.49091  1.01294  4.42008  3.27954  3.86691  3.87571  2.74853  3.49135  4.46484  2.93750  3.88449  3.08229  3.15840  2.94099  3.26383  3.55859  5.58998  4.31206    268 e - - -
          2.68618  4.42225  2.77519  2.73123  3.46354  2.40513  3.72494  3.29354  2.67741  2.69355  4.24690  2.90347  2.73739  3.18146  2.89801  2.37887  2.77519  2.98518  4.58477  3.61503
          0.03112  3.88126  4.60361  0.61958  0.77255  0.48576  0.95510
    269   3.16499  4.62457  4.20366  3.84341  3.13883  3.99340  4.49638  2.34320  3.61107  0.86444  3.15878  4.11804  4.42716  3.97730  3.78576  3.56509  3.45879  2.38284  5.02145  3.74684    269 l - - -
          2.68618  4.42225  2.77519  2.73123  3.46354  2.40513  3.72494  3.29354  2.67741  2.69355  4.24690  2.90347  2.73739  3.18146  2.89801  2.37887  2.77519  2.98518  4.58477  3.61503
          0.03112  3.88126  4.60361  0.61958  0.77255  0.48576  0.95510
    270   3.26935  4.66848  4.25079  3.96684  0.99744  3.95729  3.88083  2.79182  3.87362  2.15978  3.52059  4.02900  4.41559  4.03914  3.99118  3.53890  3.57044  2.78318  4.12708  2.49290    270 f - - -
          2.68618  4.42225  2.77519  2.73123  3.46354  2.40513  3.72494  3.29354  2.67741  2.69355  4.24690  2.90347  2.73739  3.18146  2.89801  2.37887  2.77519  2.98518  4.58477  3.61503
          0.03112  3.88126  4.60361  0.61958  0.77255  0.48576  0.95510
    271   2.83686  5.27418  1.44917  2.10436  4.59199  3.16473  3.73333  4.14488  2.74232  3.68541  4.54574  2.06407  3.78923  2.91156  3.30836  2.75634  3.14242  3.72748  5.81554  4.33592    271 d - - -
          2.68618  4.42225  2.77519  2.73123  3.46354  2.40513  3.72494  3.29354  2.67741  2.69355  4.24690  2.90347  2.73739  3.18146  2.89801  2.37887  2.77519  2.98518  4.58477  3.61503
          0.03112  3.88126  4.60361  0.61958  0.77255  0.48576  0.95510
    272   1.75299  4.13554  3.44649  3.12572  4.03187  2.99761  4.14720  3.12086  3.10042  3.02157  3.96088  3.30353  3.71032  3.43510  3.39372  2.44546  1.61542  2.75739  5.45913  4.24221    272 t - - -
          2.68618  4.42225  2.77519  2.73123  3.46354  2.40513  3.72494  3.29354  2.67741  2.69355  4.24690  2.90347  2.73739  3.18146  2.89801  2.37887  2.77519  2.98518  4.58477  3.61503
          0.03112  3.88126  4.60361  0.61958  0.77255  0.48576  0.95510
    273   2.79877  4.95940  2.83033  2.47203  3.93158  3.41473  2.60580  3.69500  2.25447  3.21526  4.09802  2.96285  3.87648  1.85506  2.57353  2.80273  3.03347  3.37856  5.20870  3.80044    273 q - - -
          2.68618  4.42225  2.77519  2.73123  3.46354  2.40513  3.72494  3.29354  2.67741  2.69355  4.24690  2.90347  2.73739  3.18146  2.89801  2.37887  2.77519  2.98518  4.58477  3.61503
          0.03112  3.88126  4.60361  0.61958  0.77255  0.48576  0.95510
    274   3.26935  4.66848  4.25079  3.96684  0.99744  3.95729  3.88083  2.79182  3.87362  2.15978  3.52059  4.02900  4.41559  4.03914  3.99118  3.53890  3.57044  2.78318  4.12708  2.49290    274 f - - -
          2.68618  4.42225  2.77519  2.73123  3.46354  2.40513  3.72494  3.29354  2.67741  2.69355  4.24690  2.90347  2.73739  3.18146  2.89801  2.37887  2.77519  2.98518  4.58477  3.61503
          0.03112  3.88126  4.60361  0.61958  0.77255  0.48576  0.95510
    275   2.73048  4.72757  2.71277  2.59906  4.09244  3.18968  3.92771  3.80457  2.83206  3.45040  4.40549  1.14258  3.84191  3.20037  3.18712  2.79726  3.11256  3.42589  5.39733  4.04006    275 n - - -
          2.68618  4.42225  2.77519  2.73123  3.46354  2.40513  3.72494  3.29354  2.67741  2.69355  4.24690  2.90347  2.73739  3.18146  2.89801  2.37887  2.77519  2.98518  4.58477  3.61503
          0.03112  3.88126  4.60361  0.61958  0.77255  0.48576  0.95510
    276   2.97993  4.94435  3.15652  2.77616  4.33278  3.46859  3.76372  3.76257  1.02631  3.32566  4.28651  3.20029  3.96820  2.95460  2.43283  3.02126  3.23247  3.46981  5.38372  4.19770    276 k - - -
          2.68618  4.42225  2.77519  2.73123  3.46354  2.40513  3.72494  3.29354  2.67741  2.69355  4.24690  2.90347  2.73739  3.18146  2.89801  2.37887  2.77519  2.98518  4.58477  3.61503
          0.03112  3.88126  4.60361  0.61958  0.77255  0.48576  0.95510
    277   3.16499  4.62457  4.20366  3.84341  3.13883  3.99340  4.49638  2.34320  3.61107  0.86444  3.15878  4.11804  4.42716  3.97730  3.78576  3.56509  3.45879  2.38284  5.02145  3.74684    277 l - - -
          2.68618  4.42225  2.77519  2.73123  3.46354  2.40513  3.72494  3.29354  2.67741  2.69355  4.24690  2.90347  2.73739  3.18146  2.89801  2.37887  2.77519  2.98518  4.58477  3.61503
          0.03112  3.88126  4.60361  0.61958  0.77255  0.48576  0.95510
    278   2.95958  5.07280  2.49091  1.01294  4.42008  3.27954  3.86691  3.87571  2.74853  3.49135  4.46484  2.93750  3.88449  3.08229  3.15840  2.94099  3.26383  3.55859  5.58998  4.31206    278 e - - -
          2.68618  4.42225  2.77519  2.73123  3.46354  2.40513  3.72494  3.29354  2.67741  2.69355  4.24690  2.90347  2.73739  3.18146  2.89801  2.37887  2.77519  2.98518  4.58477  3.61503
          0.03112  3.88126  4.60361  0.61958  0.77255  0.48576  0.95510
    279   3.26935  4.66848  4.25079  3.96684  0.99744  3.95729  3.88083  2.79182  3.87362  2.15978  3.52059  4.02900  4.41559  4.03914  3.99118  3.53890  3.57044  2.78318  4.12708  2.49290    279 f - - -
          2.68618  4.42225  2.77519  2.73123  3.46354  2.40513  3.72494  3.29354  2.67741  2.69355  4.24690  2.90347  2.73739  3.18146  2.89801  2.37887  2.77519  2.98518  4.58477  3.61503
          0.03112  3.88126  4.60361  0.61958  0.77255  0.48576  0.95510
    280   3.26935  4.66848  4.25079  3.96684  0.99744  3.95729  3.88083  2.79182  3.87362  2.15978  3.52059  4.02900  4.41559  4.03914  3.99118  3.53890  3.57044  2.78318  4.12708  2.49290    280 f - - -
          2.68618  4.42225  2.77519  2.73123  3.46354  2.40513  3.72494  3.29354  2.67741  2.69355  4.24690  2.90347  2.73739  3.18146  2.89801  2.37887  2.77519  2.98518  4.58477  3.61503
          0.03112  3.88126  4.60361  0.61958  0.77255  0.48576  0.95510
    281   2.97993  4.94435  3.15652  2.77616  4.33278  3.46859  3.76372  3.76257  1.02631  3.32566  4.28651  3.20029  3.96820  2.95460  2.43283  3.02126  3.23247  3.46981  5.38372  4.19770    281 k - - -
          2.68618  4.42225  2.77519  2.73123  3.46354  2.40513  3.72494  3.29354  2.67741  2.69355  4.24690  2.90347  2.73739  3.18146  2.89801  2.37887  2.77519  2.98518  4.58477  3.61503
          0.03112  3.88126  4.60361  0.61958  0.77255  0.48576  0.95510
    282   3.03792  4.45403  4.34842  3.96444  3.37997  4.07621  4.69083  1.06708  3.79275  1.96405  3.31380  4.20853  4.50646  4.14005  3.98830  3.57225  3.33687  1.84586  5.27271  4.01186    282 i - - -
          2.68618  4.42225  2.77519  2.73123  3.46354  2.40513  3.72494  3.29354  2.67741  2.69355  4.24690  2.90347  2.73739  3.18146  2.89801  2.37887  2.77519  2.98518  4.58477  3.61503
          0.03112  3.88126  4.60361  0.61958  0.77255  0.48576  0.95510
    283   3.01512  4.85392  3.50664  3.01569  4.21072  3.50162  3.83024  3.75292  2.24036  3.26724  4.26705  3.37482  4.00365  3.05001  0.96504  3.09879  3.28040  3.47645  5.29012  4.13603    283 r - - -
          2.68618  4.42225  2.77519  2.73123  3.46354  2.40513  3.72494  3.29354  2.67741  2.69355  4.24690  2.90347  2.73739  3.18146  2.89801  2.37887  2.77519  2.98518  4.58477  3.61503
          0.03112  3.88126  4.60361  0.61958  0.77255  0.48576  0.95510
    284   2.66427  4.25710  3.86295  3.32672  3.38781  3.68754  4.15054  2.24142  3.21484  2.14852  2.51481  3.63720  4.11581  3.52526  3.49694  3.00916  2.34578  1.80103  5.03794  3.83506    284 v - - -
          2.68618  4.42225  2.77519  2.73123  3.46354  2.40513  3.72494  3.29354  2.67741  2.69355  4.24690  2.90347  2.73739  3.18146  2.89801  2.37887  2.77519  2.98518  4.58477  3.61503
          0.03112  3.88126  4.60361  0.61958  0.77255  0.48576  0.95510
    285   2.97993  4.94435  3.15652  2.77616  4.33278  3.46859  3.76372  3.76257  1.02631  3.32566  4.28651  3.20029  3.96820  2.95460  2.43283  3.02126  3.23247  3.46981  5.38372  4.19770    285 k - - -
          2.68618  4.42225  2.77519  2.73123  3.46354  2.40513  3.72494  3.29354  2.67741  2.69355  4.24690  2.90347  2.73739  3.18146  2.89801  2.37887  2.77519  2.98518  4.58477  3.61503
          0.03112  3.88126  4.60361  0.61958  0.77255  0.48576  0.95510
    286   2.97993  4.94435  3.15652  2.77616  4.33278  3.46859  3.76372  3.76257  1.02631  3.32566  4.28651  3.20029  3.96820  2.95460  2.43283  3.02126  3.23247  3.46981  5.38372  4.19770    286 k - - -
          2.68618  4.42225  2.77519  2.73123  3.46354  2.40513  3.72494  3.29354  2.67741  2.69355  4.24690  2.90347  2.73739  3.18146  2.89801  2.37887  2.77519  2.98518  4.58477  3.61503
          0.03112  3.88126  4.60361  0.61958  0.77255  0.48576  0.95510
    287   2.04319  4.30709  3.34218  2.88673  3.65963  3.30549  3.89951  2.86617  2.82084  2.12842  3.60436  3.24523  2.69901  3.17884  3.16140  2.65869  2.79814  2.62402  5.12659  3.87411    287 a - - -
          2.68618  4.42225  2.77519  2.73123  3.46354  2.40513  3.72494  3.29354  2.67741  2.69355  4.24690  2.90347  2.73739  3.18146  2.89801  2.37887  2.77519  2.98518  4.58477  3.61503
          0.03112  3.88126  4.60361  0.61958  0.77255  0.48576  0.95510
    288   2.84586  5.11103  2.68978  1.95288  4.46200  3.38557  3.62382  3.86064  1.55746  3.38648  4.24102  2.89865  3.86511  2.77226  2.51370  2.81600  3.07519  3.51577  5.51585  4.21430    288 k - - -
          2.68618  4.42225  2.77519  2.73123  3.46354  2.40513  3.72494  3.29354  2.67741  2.69355  4.24690  2.90347  2.73739  3.18146  2.89801  2.37887  2.77519  2.98518  4.58477  3.61503
          0.03112  3.88126  4.60361  0.61958  0.77255  0.48576  0.95510
    289   2.97666  5.05541  3.37643  2.74824  4.47636  3.59529  3.58144  3.83648  1.57775  3.31020  4.19052  3.15095  3.97930  2.72521  1.47413  2.98617  3.15531  3.52797  5.37589  4.19852    289 r - - -
          2.68618  4.42225  2.77519  2.73123  3.46354  2.40513  3.72494  3.29354  2.67741  2.69355  4.24690  2.90347  2.73739  3.18146  2.89801  2.37887  2.77519  2.98518  4.58477  3.61503
          0.03112  3.88126  4.60361  0.61958  0.77255  0.48576  0.95510
    290   2.48431  4.56727  2.69002  2.50064  4.21861  3.08842  3.83851  3.74870  2.71886  3.37705  4.22732  1.76449  3.73434  3.05030  3.11983  1.99025  2.87151  3.30531  5.51829  4.15958    290 n - - -
          2.68618  4.42225  2.77519  2.73123  3.46354  2.40513  3.72494  3.29354  2.67741  2.69355  4.24690  2.90347  2.73739  3.18146  2.89801  2.37887  2.77519  2.98518  4.58477  3.61503
          0.03112  3.88126  4.60361  0.61958  0.77255  0.48576  0.95510
    291   2.97993  4.94435  3.15652  2.77616  4.33278  3.46859  3.76372  3.76257  1.02631  3.32566  4.28651  3.20029  3.96820  2.95460  2.43283  3.02126  3.23247  3.46981  5.38372  4.19770    291 k - - -
          2.68618  4.42225  2.77519  2.73123  3.46354  2.40513  3.72494  3.29354  2.67741  2.69355  4.24690  2.90347  2.73739  3.18146  2.89801  2.37887  2.77519  2.98518  4.58477  3.61503
          0.03112  3.88126  4.60361  0.61958  0.77255  0.48576  0.95510
    292   2.76274  4.51880  3.37084  3.21101  4.20571  3.20581  4.28787  3.75323  3.26904  3.37918  4.42930  3.51691  0.81145  3.65755  3.51370  2.93047  3.20497  3.39762  5.39000  4.32645    292 p - - -
          2.68618  4.42225  2.77519  2.73123  3.46354  2.40513  3.72494  3.29354  2.67741  2.69355  4.24690  2.90347  2.73739  3.18146  2.89801  2.37887  2.77519  2.98518  4.58477  3.61503
          0.03112  3.88126  4.60361  0.61958  0.77255  0.48576  0.95510
    293   3.01325  4.37670  4.58486  4.09233  3.45045  4.27513  4.82973  1.28229  3.96528  1.96199  3.27725  4.33471  4.61677  4.24650  4.17933  3.65914  3.28552  1.39591  5.39822  4.18855    293 i - - -
          2.68618  4.42225  2.77519  2.73123  3.46354  2.40513  3.72494  3.29354  2.67741  2.69355  4.24690  2.90347  2.73739  3.18146  2.89801  2.37887  2.77519  2.98518  4.58477  3.61503
          0.03112  3.88126  4.60361  0.61958  0.77255  0.48576  0.95510
    294   2.73175  5.03882  2.55471  1.91959  4.38046  2.52340  3.63276  3.81194  1.97989  3.35766  4.18501  2.81982  3.80298  2.78306  2.77465  2.70688  2.98418  3.44628  5.53090  4.17597    294 e - - -
          2.68618  4.42225  2.77519  2.73123  3.46354  2.40513  3.72494  3.29354  2.67741  2.69355  4.24690  2.90347  2.73739  3.18146  2.89801  2.37887  2.77519  2.98518  4.58477  3.61503
          0.03112  3.88126  4.60361  0.61958  0.77255  0.48576  0.95510
    295   2.97993  4.94435  3.15652  2.77616  4.33278  3.46859  3.76372  3.76257  1.02631  3.32566  4.28651  3.20029  3.96820  2.95460  2.43283  3.02126  3.23247  3.46981  5.38372  4.19770    295 k - - -
          2.68618  4.42225  2.77519  2.73123  3.46354  2.40513  3.72494  3.29354  2.67741  2.69355  4.24690  2.90347  2.73739  3.18146  2.89801  2.37887  2.77519  2.98518  4.58477  3.61503
          0.03112  3.88126  4.60361  0.61958  0.77255  0.48576  0.95510
    296   2.96483  5.06306  3.33639  2.72288  4.48363  3.58430  3.57944  3.84637  1.36006  3.31849  4.19448  3.13403  3.97053  2.72143  1.75268  2.97017  3.14556  3.53322  5.38449  4.20004    296 k - - -
          2.68618  4.42225  2.77519  2.73123  3.46354  2.40513  3.72494  3.29354  2.67741  2.69355  4.24690  2.90347  2.73739  3.18146  2.89801  2.37887  2.77519  2.98518  4.58477  3.61503
          0.03112  3.88126  4.60361  0.61958  0.77255  0.48576  0.95510
    297   2.44948  4.34932  3.20045  2.77279  3.79974  3.25646  3.85545  2.97853  2.74630  2.82557  3.73471  2.42739  3.80469  3.10470  3.11054  2.61217  2.24346  2.18205  5.20478  3.93482    297 v - - -
          2.68618  4.42225  2.77519  2.73123  3.46354  2.40513  3.72494  3.29354  2.67741  2.69355  4.24690  2.90347  2.73739  3.18146  2.89801  2.37887  2.77519  2.98518  4.58477  3.61503
          0.03112  3.88126  4.60361  0.61958  0.77255  0.48576  0.95510
    298   2.77278  4.73468  3.07095  2.65519  3.25545  3.50102  3.62358  3.32065  2.48045  2.86688  3.83489  3.10561  3.93513  1.93421  2.80880  2.84134  3.01185  3.07983  4.74682  2.44205    298 q - - -
          2.68618  4.42225  2.77519  2.73123  3.46354  2.40513  3.72494  3.29354  2.67741  2.69355  4.24690  2.90347  2.73739  3.18146  2.89801  2.37887  2.77519  2.98518  4.58477  3.61503
          0.03112  3.88126  4.60361  0.61958  0.77255  0.48576  0.95510
    299   2.66792  4.89918  2.64119  2.35066  4.32186  2.49508  3.65947  3.76239  1.98125  3.32269  4.15155  2.27635  3.79181  2.81765  2.78077  2.67381  2.94499  3.38624  5.49637  4.15678    299 k - - -
          2.68618  4.42225  2.77519  2.73123  3.46354  2.40513  3.72494  3.29354  2.67741  2.69355  4.24690  2.90347  2.73739  3.18146  2.89801  2.37887  2.77519  2.98518  4.58477  3.61503
          0.03112  3.88126  4.60361  0.61958  0.77255  0.48576  0.95510
    300   3.03792  4.45403  4.34842  3.96444  3.37997  4.07621  4.69083  1.06708  3.79275  1.96405  3.31380  4.20853  4.50646  4.14005  3.98830  3.57225  3.33687  1.84586  5.27271  4.01186    300 i - - -
          2.68618  4.42225  2.77519  2.73123  3.46354  2.40513  3.72494  3.29354  2.67741  2.69355  4.24690  2.90347  2.73739  3.18146  2.89801  2.37887  2.77519  2.98518  4.58477  3.61503
          0.03112  3.88126  4.60361  0.61958  0.77255  0.48576  0.95510
    301   3.34987  4.72150  4.10440  3.81256  2.67484  3.73982  3.91029  3.37371  3.53452  2.76714  4.00712  3.95981  4.25825  3.92167  3.66137  3.55350  3.65068  3.26428  0.86775  2.67645    301 w - - -
          2.68618  4.42225  2.77519  2.73123  3.46354  2.40513  3.72494  3.29354  2.67741  2.69355  4.24690  2.90347  2.73739  3.18146  2.89801  2.37887  2.77519  2.98518  4.58477  3.61503
          0.03112  3.88126  4.60361  0.61958  0.77255  0.48576  0.95510
    302   2.51281  1.99136  3.61637  3.09614  3.68356  3.31054  3.92515  3.00216  2.71051  2.74785  3.69816  3.37011  3.86602  3.23668  2.17388  2.72060  2.85412  2.73627  5.08237  3.85638    302 c - - -
          2.68618  4.42225  2.77519  2.73123  3.46354  2.40513  3.72494  3.29354  2.67741  2.69355  4.24690  2.90347  2.73739  3.18146  2.89801  2.37887  2.77519  2.98518  4.58477  3.61503
          0.03112  3.88126  4.60361  0.61958  0.77255  0.48576  0.95510
    303   3.16499  4.62457  4.20366  3.84341  3.13883  3.99340  4.49638  2.34320  3.61107  0.86444  3.15878  4.11804  4.42716  3.97730  3.78576  3.56509  3.45879  2.38284  5.02145  3.74684    303 l - - -
          2.68618  4.42225  2.77519  2.73123  3.46354  2.40513  3.72494  3.29354  2.67741  2.69355  4.24690  2.90347  2.73739  3.18146  2.89801  2.37887  2.77519  2.98518  4.58477  3.61503
          0.03112  3.88126  4.60361  0.61958  0.77255  0.48576  0.95510
    304   2.89775  5.41956  1.42614  1.67263  4.70547  3.17454  3.72513  4.20924  2.74252  3.73583  4.60075  2.64898  3.79771  2.89701  3.32733  2.78877  3.18862  3.79914  5.89287  4.40567    304 d - - -
          2.68618  4.42225  2.77519  2.73123  3.46354  2.40513  3.72494  3.29354  2.67741  2.69355  4.24690  2.90347  2.73739  3.18146  2.89801  2.37887  2.77519  2.98518  4.58477  3.61503
          0.03112  3.88126  4.60361  0.61958  0.77255  0.48576  0.95510
    305   2.97993  4.94435  3.15652  2.77616  4.33278  3.46859  3.76372  3.76257  1.02631  3.32566  4.28651  3.20029  3.96820  2.95460  2.43283  3.02126  3.23247  3.46981  5.38372  4.19770    305 k - - -
          2.68618  4.42225  2.77519  2.73123  3.46354  2.40513  3.72494  3.29354  2.67741  2.69355  4.24690  2.90347  2.73739  3.18146  2.89801  2.37887  2.77519  2.98518  4.58477  3.61503
          0.03112  3.88126  4.60361  0.61958  0.77255  0.48576  0.95510
    306   2.75176  4.98435  2.41150  1.47799  4.44033  2.26630  3.75976  3.89440  2.65220  3.48173  4.34470  2.81580  3.79921  2.94264  3.11311  2.73851  3.06183  3.50862  5.63759  4.28276    306 e - - -
          2.68618  4.42225  2.77519  2.73123  3.46354  2.40513  3.72494  3.29354  2.67741  2.69355  4.24690  2.90347  2.73739  3.18146  2.89801  2.37887  2.77519  2.98518  4.58477  3.61503
          0.03112  3.88126  4.60361  0.61958  0.77255  0.48576  0.95510
    307   2.99882  5.12881  0.90553  2.34001  4.50695  3.21712  3.93845  4.09707  3.02418  3.70377  4.68193  2.89687  3.87052  3.17752  3.54170  2.96008  3.33753  3.73527  5.67386  4.37822    307 d - - -
          2.68618  4.42225  2.77519  2.73123  3.46354  2.40513  3.72494  3.29354  2.67741  2.69355  4.24690  2.90347  2.73739  3.18146  2.89801  2.37887  2.77519  2.98518  4.58477  3.61503
          0.03112  3.88126  4.60361  0.61958  0.77255  0.48576  0.95510
    308   3.16499  4.62457  4.20366  3.84341  3.13883  3.99340  4.49638  2.34320  3.61107  0.86444  3.15878  4.11804  4.42716  3.97730  3.78576  3.56509  3.45879  2.38284  5.02145  3.74684    308 l - - -
          2.68618  4.42225  2.77519  2.73123  3.46354  2.40513  3.72494  3.29354  2.67741  2.69355  4.24690  2.90347  2.73739  3.18146  2.89801  2.37887  2.77519  2.98518  4.58477  3.61503
          0.03112  3.88126  4.60361  0.61958  0.77255  0.48576  0.95510
    309   2.97993  4.94435  3.15652  2.77616  4.33278  3.46859  3.76372  3.76257  1.02631  3.32566  4.28651  3.20029  3.96820  2.95460  2.43283  3.02126  3.23247  3.46981  5.38372  4.19770    309 k - - -
          2.68618  4.42225  2.77519  2.73123  3.46354  2.40513  3.72494  3.29354  2.67741  2.69355  4.24690  2.90347  2.73739  3.18146  2.89801  2.37887  2.77519  2.98518  4.58477  3.61503
          0.03112  3.88126  4.60361  0.61958  0.77255  0.48576  0.95510
    310   2.65717  4.41807  2.60443  2.86679  3.60556  3.59228  3.93449  2.06662  2.88024  2.47959  3.51612  3.30924  4.00875  3.20071  3.26834  2.88431  2.91265  1.92405  5.14222  3.86833    310 v - - -
          2.68618  4.42225  2.77519  2.73123  3.46354  2.40513  3.72494  3.29354  2.67741  2.69355  4.24690  2.90347  2.73739  3.18146  2.89801  2.37887  2.77519  2.98518  4.58477  3.61503
          0.03112  3.88126  4.60361  0.61958  0.77255  0.48576  0.95510
    311   3.16499  4.62457  4.20366  3.84341  3.13883  3.99340  4.49638  2.34320  3.61107  0.86444  3.15878  4.11804  4.42716  3.97730  3.78576  3.56509  3.45879  2.38284  5.02145  3.74684    311 l - - -
          2.68618  4.42225  2.77519  2.73123  3.46354  2.40513  3.72494  3.29354  2.67741  2.69355  4.24690  2.90347  2.73739  3.18146  2.89801  2.37887  2.77519  2.98518  4.58477  3.61503
          0.03112  3.88126  4.60361  0.61958  0.77255  0.48576  0.95510
    312   2.81497  4.35499  4.13759  3.80085  3.55635  3.73310  4.60100  2.04941  3.66877  2.24176  3.52002  3.98931  4.29302  4.02788  3.88045  3.23708  3.17624  1.01387  5.34232  4.07455    312 v - - -
          2.68618  4.42225  2.77519  2.73123  3.46354  2.40513  3.72494  3.29354  2.67741  2.69355  4.24690  2.90347  2.73739  3.18146  2.89801  2.37887  2.77519  2.98518  4.58477  3.61503
          0.03112  3.88126  4.60361  0.61958  0.77255  0.48576  0.95510
    313   3.34987  4.72150  4.10440  3.81256  2.67484  3.73982  3.91029  3.37371  3.53452  2.76714  4.00712  3.95981  4.25825  3.92167  3.66137  3.55350  3.65068  3.26428  0.86775  2.67645    313 w - - -
          2.68618  4.42225  2.77519  2.73123  3.46354  2.40513  3.72494  3.29354  2.67741  2.69355  4.24690  2.90347  2.73739  3.18146  2.89801  2.37887  2.77519  2.98518  4.58477  3.61503
          0.03112  3.88126  4.60361  0.61958  0.77255  0.48576  0.95510
    314   2.83686  5.27418  1.44917  2.10436  4.59199  3.16473  3.73333  4.14488  2.74232  3.68541  4.54574  2.06407  3.78923  2.91156  3.30836  2.75634  3.14242  3.72748  5.81554  4.33592    314 d - - -
          2.68618  4.42225  2.77519  2.73123  3.46354  2.40513  3.72494  3.29354  2.67741  2.69355  4.24690  2.90347  2.73739  3.18146  2.89801  2.37887  2.77519  2.98518  4.58477  3.61503
          0.03112  3.88126  4.60361  0.61958  0.77255  0.48576  0.95510
    315   2.76274  4.51880  3.37084  3.21101  4.20571  3.20581  4.28787  3.75323  3.26904  3.37918  4.42930  3.51691  0.81145  3.65755  3.51370  2.93047  3.20497  3.39762  5.39000  4.32645    315 p - - -
          2.68618  4.42225  2.77519  2.73123  3.46354  2.40513  3.72494  3.29354  2.67741  2.69355  4.24690  2.90347  2.73739  3.18146  2.89801  2.37887  2.77519  2.98518  4.58477  3.61503
          0.03112  3.88126  4.60361  0.61958  0.77255  0.48576  0.95510
    316   3.16499  4.62457  4.20366  3.84341  3.13883  3.99340  4.49638  2.34320  3.61107  0.86444  3.15878  4.11804  4.42716  3.97730  3.78576  3.56509  3.45879  2.38284  5.02145  3.74684    316 l - - -
          2.68618  4.42225  2.77519  2.73123  3.46354  2.40513  3.72494  3.29354  2.67741  2.69355  4.24690  2.90347  2.73739  3.18146  2.89801  2.37887  2.77519  2.98518  4.58477  3.61503
          0.03112  3.88126  4.60361  0.61958  0.77255  0.48576  0.95510
    317   2.97993  4.94435  3.15652  2.77616  4.33278  3.46859  3.76372  3.76257  1.02631  3.32566  4.28651  3.20029  3.96820  2.95460  2.43283  3.02126  3.23247  3.46981  5.38372  4.19770    317 k - - -
          2.68618  4.42225  2.77519  2.73123  3.46354  2.40513  3.72494  3.29354  2.67741  2.69355  4.24690  2.90347  2.73739  3.18146  2.89801  2.37887  2.77519  2.98518  4.58477  3.61503
          0.03112  3.88126  4.60361  0.61958  0.77255  0.48576  0.95510
    318   2.74408  4.85634  3.15670  2.59228  4.22205  3.46811  3.59734  3.58637  1.80236  3.14996  4.00054  3.04458  3.87625  2.74913  1.99416  2.77994  2.37386  3.27001  5.32250  4.07545    318 k - - -
          2.68618  4.42225  2.77519  2.73123  3.46354  2.40513  3.72494  3.29354  2.67741  2.69355  4.24690  2.90347  2.73739  3.18146  2.89801  2.37887  2.77519  2.98518  4.58477  3.61503
          0.03112  3.88126  4.60361  0.61958  0.77255  0.48576  0.95510
    319   3.05534  4.43271  4.50742  3.99776  2.24478  4.22035  4.41210  1.45355  3.87520  1.71667  3.06430  4.20409  4.51857  4.05819  4.04160  3.57399  3.30032  2.02607  4.80649  3.43018    319 i - - -
          2.68618  4.42225  2.77519  2.73123  3.46354  2.40513  3.72494  3.29354  2.67741  2.69355  4.24690  2.90347  2.73739  3.18146  2.89801  2.37887  2.77519  2.98518  4.58477  3.61503
          0.03112  3.88126  4.60361  0.61958  0.77255  0.48576  0.95510
    320   2.59592  0.92278  4.11715  3.85868  3.84786  3.21715  4.50381  2.99310  3.68562  2.90825  4.02976  3.84331  3.92481  4.03134  3.80849  2.86760  3.06340  2.73712  5.26228  4.13552    320 c - - -
          2.68618  4.42225  2.77519  2.73123  3.46354  2.40513  3.72494  3.29354  2.67741  2.69355  4.24690  2.90347  2.73739  3.18146  2.89801  2.37887  2.77519  2.98518  4.58477  3.61503
          0.03112  3.88126  4.60361  0.61958  0.77255  0.48576  0.95510
    321   2.48431  4.56727  2.69002  2.50064  4.21861  3.08842  3.83851  3.74870  2.71886  3.37705  4.22732  1.76449  3.73434  3.05030  3.11983  1.99025  2.87151  3.30531  5.51829  4.15958    321 n - - -
          2.68618  4.42225  2.77519  2.73123  3.46354  2.40513  3.72494  3.29354  2.67741  2.69355  4.24690  2.90347  2.73739  3.18146  2.89801  2.37887  2.77519  2.98518  4.58477  3.61503
          0.03112  3.88126  4.60361  0.61958  0.77255  0.48576  0.95510
    322   2.99961  4.75018  3.42097  3.01329  2.44326  3.72715  1.90892  3.36405  2.85021  2.84942  3.89532  3.35008  4.13458  3.24753  3.14351  3.07232  3.23538  3.15510  4.05806  1.88885    322 y - - -
          2.68618  4.42225  2.77519  2.73123  3.46354  2.40513  3.72494  3.29354  2.67741  2.69355  4.24690  2.90347  2.73739  3.18146  2.89801  2.37887  2.77519  2.98518  4.58477  3.61503
          0.03112  3.88126  4.60361  0.61958  0.77255  0.48576  0.95510
    323   2.22477  4.16442  3.28362  2.98792  4.12574  2.94737  4.07423  3.46558  3.00427  3.21374  4.08193  3.20712  3.66520  3.34044  3.31945  1.48834  2.01243  3.00742  5.48959  4.24643    323 s - - -
          2.68618  4.42225  2.77519  2.73123  3.46354  2.40513  3.72494  3.29354  2.67741  2.69355  4.24690  2.90347  2.73739  3.18146  2.89801  2.37887  2.77519  2.98518  4.58477  3.61503
          0.03112  3.88126  4.60361  0.61958  0.77255  0.48576  0.95510
    324   2.83958  4.57214  3.59750  3.03080  3.11218  3.61724  3.68881  3.14899  2.50258  2.71526  3.71113  3.37203  4.02716  3.11503  2.07435  2.99494  3.07243  2.94172  2.04893  3.13224    324 w - - -
          2.68618  4.42225  2.77519  2.73123  3.46354  2.40513  3.72494  3.29354  2.67741  2.69355  4.24690  2.90347  2.73739  3.18146  2.89801  2.37887  2.77519  2.98518  4.58477  3.61503
          0.03112  3.88126  4.60361  0.61958  0.77255  0.48576  0.95510
    325   2.68500  4.83169  2.30396  2.40923  3.47517  3.39199  2.71640  3.48624  2.52257  3.05985  3.93139  2.92217  3.83723  2.85069  2.97051  2.70432  2.92580  3.18237  4.92244  2.62818    325 d - - -
          2.68618  4.42225  2.77519  2.73123  3.46354  2.40513  3.72494  3.29354  2.67741  2.69355  4.24690  2.90347  2.73739  3.18146  2.89801  2.37887  2.77519  2.98518  4.58477  3.61503
          0.03112  3.88126  4.60361  0.61958  0.77255  0.48576  0.95510
    326   1.75299  4.13554  3.44649  3.12572  4.03187  2.99761  4.14720  3.12086  3.10042  3.02157  3.96088  3.30353  3.71032  3.43510  3.39372  2.44546  1.61542  2.75739  5.45913  4.24221    326 t - - -
          2.68618  4.42225  2.77519  2.73123  3.46354  2.40513  3.72494  3.29354  2.67741  2.69355  4.24690  2.90347  2.73739  3.18146  2.89801  2.37887  2.77519  2.98518  4.58477  3.61503
          0.03112  3.88126  4.60361  0.61958  0.77255  0.48576  0.95510
    327   3.03792  4.45403  4.34842  3.96444  3.37997  4.07621  4.69083  1.06708  3.79275  1.96405  3.31380  4.20853  4.50646  4.14005  3.98830  3.57225  3.33687  1.84586  5.27271  4.01186    327 i - - -
          2.68618  4.42225  2.77519  2.73123  3.46354  2.40513  3.72494  3.29354  2.67741  2.69355  4.24690  2.90347  2.73739  3.18146  2.89801  2.37887  2.77519  2.98518  4.58477  3.61503
          0.03112  3.88126  4.60361  0.61958  0.77255  0.48576  0.95510
    328   3.19315  4.58114  4.44982  3.98241  1.61942  4.22265  4.08942  2.37933  3.83800  1.40437  3.07667  4.13063  4.52056  3.99164  3.98602  3.58998  3.43360  2.43541  4.37182  2.82804    328 l - - -
          2.68618  4.42225  2.77519  2.73123  3.46354  2.40513  3.72494  3.29354  2.67741  2.69355  4.24690  2.90347  2.73739  3.18146  2.89801  2.37887  2.77519  2.98518  4.58477  3.61503
          0.03112  3.88126  4.60361  0.61958  0.77255  0.48576  0.95510
    329   2.79537  5.02942  2.73805  1.66397  4.35876  3.37755  3.63133  3.78280  2.23812  3.32001  4.17556  2.91411  3.85150  2.78400  2.08215  2.78213  3.03187  3.44253  5.46431  4.15807    329 e - - -
          2.68618  4.42225  2.77519  2.73123  3.46354  2.40513  3.72494  3.29354  2.67741  2.69355  4.24690  2.90347  2.73739  3.18146  2.89801  2.37887  2.77519  2.98518  4.58477  3.61503
          0.03112  3.88126  4.60361  0.61958  0.77255  0.48576  0.95510
    330   2.74853  4.92330  2.63334  2.38924  3.86134  3.31332  2.55254  3.73463  2.46364  3.28556  4.16132  1.85059  3.83912  2.88453  2.84590  2.75216  3.02268  3.39095  5.21241  3.74528    330 n - - -
          2.68618  4.42225  2.77519  2.73123  3.46354  2.40513  3.72494  3.29354  2.67741  2.69355  4.24690  2.90347  2.73739  3.18146  2.89801  2.37887  2.77519  2.98518  4.58477  3.61503
          0.03112  3.88126  4.60361  0.61958  0.77255  0.48576  0.95510
    331   2.66733  4.91811  2.13566  1.95241  4.18533  3.29263  3.65574  3.52009  2.52486  3.19132  4.04128  2.81662  3.78857  2.81863  3.01219  2.66746  2.92454  2.51324  5.45582  4.08193    331 e - - -
          2.68618  4.42225  2.77519  2.73123  3.46354  2.40513  3.72494  3.29354  2.67741  2.69355  4.24690  2.90347  2.73739  3.18146  2.89801  2.37887  2.77519  2.98518  4.58477  3.61503
          0.03112  3.88126  4.60361  0.61958  0.77255  0.48576  0.95510
    332   2.61999  4.28511  3.75517  3.29288  3.54516  3.55491  4.18939  1.88412  3.16948  2.32674  3.46319  3.58689  4.06982  3.52804  3.45624  2.92887  1.88013  2.11449  5.18377  3.94546    332 t - - -
          2.68618  4.42225  2.77519  2.73123  3.46354  2.40513  3.72494  3.29354  2.67741  2.69355  4.24690  2.90347  2.73739  3.18146  2.89801  2.37887  2.77519  2.98518  4.58477  3.61503
          0.03112  3.88126  4.60361  0.61958  0.77255  0.48576  0.95510
    333   3.03792  4.45403  4.34842  3.96444  3.37997  4.07621  4.69083  1.06708  3.79275  1.96405  3.31380  4.20853  4.50646  4.14005  3.98830  3.57225  3.33687  1.84586  5.27271  4.01186    333 i - - -
          2.68618  4.42225  2.77519  2.73123  3.46354  2.40513  3.72494  3.29354  2.67741  2.69355  4.24690  2.90347  2.73739  3.18146  2.89801  2.37887  2.77519  2.98518  4.58477  3.61503
          0.03112  3.88126  4.60361  0.61958  0.77255  0.48576  0.95510
    334   2.73048  4.72757  2.71277  2.59906  4.09244  3.18968  3.92771  3.80457  2.83206  3.45040  4.40549  1.14258  3.84191  3.20037  3.18712  2.79726  3.11256  3.42589  5.39733  4.04006    334 n - - -
          2.68618  4.42225  2.77519  2.73123  3.46354  2.40513  3.72494  3.29354  2.67741  2.69355  4.24690  2.90347  2.73739  3.18146  2.89801  2.37887  2.77519  2.98518  4.58477  3.61503
          0.03112  3.88126  4.60361  0.61958  0.77255  0.48576  0.95510
    335   2.79573  5.02880  2.74440  1.67494  4.35884  3.37974  3.63019  3.78221  2.23339  3.31883  4.17415  2.91623  3.85226  2.78256  2.06626  2.78281  3.03158  3.44213  5.46255  4.15752    335 e - - -
          2.68618  4.42225  2.77519  2.73123  3.46354  2.40513  3.72494  3.29354  2.67741  2.69355  4.24690  2.90347  2.73739  3.18146  2.89801  2.37887  2.77519  2.98518  4.58477  3.61503
          0.03112  3.88126  4.60361  0.61958  0.77255  0.48576  0.95510
    336   2.95958  5.07280  2.49091  1.01294  4.42008  3.27954  3.86691  3.87571  2.74853  3.49135  4.46484  2.93750  3.88449  3.08229  3.15840  2.94099  3.26383  3.55859  5.58998  4.31206    336 e - - -
          2.68618  4.42225  2.77519  2.73123  3.46354  2.40513  3.72494  3.29354  2.67741  2.69355  4.24690  2.90347  2.73739  3.18146  2.89801  2.37887  2.77519  2.98518  4.58477  3.61503
          0.03112  3.88126  4.60361  0.61958  0.77255  0.48576  0.95510
    337   1.82032  4.13603  3.47027  3.07707  3.87137  2.25393  4.06651  3.01351  3.05994  2.89691  3.80905  3.29547  3.73213  3.36698  3.37519  2.47936  2.69659  2.07365  5.30421  4.08125    337 a - - -
          2.68618  4.42225  2.77519  2.73123  3.46354  2.40513  3.72494  3.29354  2.67741  2.69355  4.24690  2.90347  2.73739  3.18146  2.89801  2.37887  2.77519  2.98518  4.58477  3.61503
          0.03112  3.88126  4.60361  0.61958  0.77255  0.48576  0.95510
    338   3.25955  4.74499  3.85110  3.58201  2.29333  3.84029  3.62229  3.26752  3.43927  2.71921  3.94160  3.73411  4.31386  3.74321  3.62123  3.39542  3.54624  3.13847  3.93747  0.95129    338 y - - -
          2.68618  4.42225  2.77519  2.73123  3.46354  2.40513  3.72494  3.29354  2.67741  2.69355  4.24690  2.90347  2.73739  3.18146  2.89801  2.37887  2.77519  2.98518  4.58477  3.61503
          0.03112  3.88126  4.60361  0.61958  0.77255  0.48576  0.95510
    339   2.31911  4.23970  3.21383  3.02985  4.08495  2.96941  4.13954  3.60868  3.10422  3.32817  4.25342  3.25333  3.70890  3.45281  3.39008  1.07788  2.79987  3.14186  5.45670  4.16848    339 s - - -
          2.68618  4.42225  2.77519  2.73123  3.46354  2.40513  3.72494  3.29354  2.67741  2.69355  4.24690  2.90347  2.73739  3.18146  2.89801  2.37887  2.77519  2.98518  4.58477  3.61503
          0.03112  3.88126  4.60361  0.61958  0.77255  0.48576  0.95510
    340   3.03792  4.45403  4.34842  3.96444  3.37997  4.07621  4.69083  1.06708  3.79275  1.96405  3.31380  4.20853  4.50646  4.14005  3.98830  3.57225  3.33687  1.84586  5.27271  4.01186    340 i - - -
          2.68618  4.42225  2.77519  2.73123  3.46354  2.40513  3.72494  3.29354  2.67741  2.69355  4.24690  2.90347  2.73739  3.18146  2.89801  2.37887  2.77519  2.98518  4.58477  3.61503
          0.03112  3.88126  4.60361  0.61958  0.77255  0.48576  0.95510
    341   2.97993  4.94435  3.15652  2.77616  4.33278  3.46859  3.76372  3.76257  1.02631  3.32566  4.28651  3.20029  3.96820  2.95460  2.43283  3.02126  3.23247  3.46981  5.38372  4.19770    341 k - - -
          2.68618  4.42225  2.77519  2.73123  3.46354  2.40513  3.72494  3.29354  2.67741  2.69355  4.24690  2.90347  2.73739  3.18146  2.89801  2.37887  2.77519  2.98518  4.58477  3.61503
          0.03112  3.88126  4.60361  0.61958  0.77255  0.48576  0.95510
    342   2.64692  4.65189  3.11563  2.69092  4.11500  3.31558  3.75639  3.56015  2.38159  3.15061  4.04155  3.11108  1.92903  2.95287  2.04674  2.73225  2.95161  3.22370  5.32392  4.07560    342 p - - -
          2.68618  4.42225  2.77519  2.73123  3.46354  2.40513  3.72494  3.29354  2.67741  2.69355  4.24690  2.90347  2.73739  3.18146  2.89801  2.37887  2.77519  2.98518  4.58477  3.61503
          0.03112  3.88126  4.60361  0.61958  0.77255  0.48576  0.95510
    343   3.11798  4.48579  4.59070  4.02793  3.10119  4.34789  4.66001  1.70390  3.89000  1.30305  2.25603  4.31118  4.57828  4.07425  4.06469  3.67901  3.34551  2.05948  5.10661  3.99989    343 l - - -
          2.68618  4.42225  2.77519  2.73123  3.46354  2.40513  3.72494  3.29354  2.67741  2.69355  4.24690  2.90347  2.73739  3.18146  2.89801  2.37887  2.77519  2.98518  4.58477  3.61503
          0.03112  3.88126  4.60361  0.61958  0.77255  0.48576  0.95510
    344   2.97666  5.05492  3.37652  2.74858  4.47569  3.59520  3.58167  3.83593  1.58081  3.30986  4.19034  3.15119  3.97937  2.72553  1.47130  2.98632  3.15541  3.52753  5.37567  4.19831    344 r - - -
          2.68618  4.42225  2.77519  2.73123  3.46354  2.40513  3.72494  3.29354  2.67741  2.69355  4.24690  2.90347  2.73739  3.18146  2.89801  2.37887  2.77519  2.98518  4.58477  3.61503
          0.03112  3.88126  4.60361  0.61958  0.77255  0.48576  0.95510
    345   3.15076  4.57135  4.45992  3.92085  3.04100  4.28305  4.57482  2.16949  3.71955  1.08096  2.20590  4.22512  4.54201  3.97009  3.90795  3.63308  3.38597  2.25777  5.05331  3.90339    345 l - - -
          2.68618  4.42225  2.77519  2.73123  3.46354  2.40513  3.72494  3.29354  2.67741  2.69355  4.24690  2.90347  2.73739  3.18146  2.89801  2.37887  2.77519  2.98518  4.58477  3.61503
          0.03112  3.88126  4.60361  0.61958  0.77255  0.48576  0.95510
    346   2.74283  4.85474  3.15551  2.59173  4.22007  3.46729  3.59771  3.58448  1.80394  3.14871  3.99929  3.04420  3.87573  2.74968  1.99957  2.77898  2.36855  3.26819  5.32194  4.07454    346 k - - -
          2.68618  4.42225  2.77519  2.73123  3.46354  2.40513  3.72494  3.29354  2.67741  2.69355  4.24690  2.90347  2.73739  3.18146  2.89801  2.37887  2.77519  2.98518  4.58477  3.61503
          0.03112  3.88126  4.60361  0.61958  0.77255  0.48576  0.95510
    347   3.26935  4.66848  4.25079  3.96684  0.99744  3.95729  3.88083  2.79182  3.87362  2.15978  3.52059  4.02900  4.41559  4.03914  3.99118  3.53890  3.57044  2.78318  4.12708  2.49290    347 f - - -
          2.68618  4.42225  2.77519  2.73123  3.46354  2.40513  3.72494  3.29354  2.67741  2.69355  4.24690  2.90347  2.73739  3.18146  2.89801  2.37887  2.77519  2.98518  4.58477  3.61503
          0.03112  3.88126  4.60361  0.61958  0.77255  0.48576  0.95510
    348   2.88744  4.87369  2.90844  2.66314  4.04346  3.37166  3.82158  3.67541  2.48328  3.17691  4.20436  3.12301  3.92514  1.21849  2.76736  2.93474  3.18432  3.40449  5.31384  4.00812    348 q - - -
          2.68618  4.42225  2.77519  2.73123  3.46354  2.40513  3.72494  3.29354  2.67741  2.69355  4.24690  2.90347  2.73739  3.18146  2.89801  2.37887  2.77519  2.98518  4.58477  3.61503
          0.03112  3.88126  4.60361  0.61958  0.77255  0.48576  0.95510
    349   2.97993  4.94435  3.15652  2.77616  4.33278  3.46859  3.76372  3.76257  1.02631  3.32566  4.28651  3.20029  3.96820  2.95460  2.43283  3.02126  3.23247  3.46981  5.38372  4.19770    349 k - - -
          2.68618  4.42225  2.77519  2.73123  3.46354  2.40513  3.72494  3.29354  2.67741  2.69355  4.24690  2.90347  2.73739  3.18146  2.89801  2.37887  2.77519  2.98518  4.58477  3.61503
          0.03112  3.88126  4.60361  0.61958  0.77255  0.48576  0.95510
    350   3.16499  4.62457  4.20366  3.84341  3.13883  3.99340  4.49638  2.34320  3.61107  0.86444  3.15878  4.11804  4.42716  3.97730  3.78576  3.56509  3.45879  2.38284  5.02145  3.74684    350 l - - -
          2.68618  4.42225  2.77519  2.73123  3.46354  2.40513  3.72494  3.29354  2.67741  2.69355  4.24690  2.90347  2.73739  3.18146  2.89801  2.37887  2.77519  2.98518  4.58477  3.61503
          0.03112  3.88126  4.60361  0.61958  0.77255  0.48576  0.95510
    351   2.68769  4.96647  1.54879  2.21703  4.44606  3.14225  3.76030  3.94094  2.73774  3.53467  4.38748  2.75784  3.76479  2.94338  3.26268  2.06725  3.02141  3.52206  5.70230  4.27542    351 d - - -
          2.68618  4.42225  2.77519  2.73123  3.46354  2.40513  3.72494  3.29354  2.67741  2.69355  4.24690  2.90347  2.73739  3.18146  2.89801  2.37887  2.77519  2.98518  4.58477  3.61503
          0.03112  3.88126  4.60361  0.61958  0.77255  0.48576  0.95510
    352   2.31911  4.23970  3.21383  3.02985  4.08495  2.96941  4.13954  3.60868  3.10422  3.32817  4.25342  3.25333  3.70890  3.45281  3.39008  1.07788  2.79987  3.14186  5.45670  4.16848    352 s - - -
          2.68618  4.42225  2.77519  2.73123  3.46354  2.40513  3.72494  3.29354  2.67741  2.69355  4.24690  2.90347  2.73739  3.18146  2.89801  2.37887  2.77519  2.98518  4.58477  3.61503
          0.03112  3.88126  4.60361  0.61958  0.77255  0.48576  0.95510
    353   2.22366  4.19034  3.12562  2.91378  4.26953  2.04483  4.09492  3.73570  3.06139  3.40812  4.24148  3.15679  3.64366  3.35612  3.39484  1.43503  2.70311  3.18656  5.59135  4.34540    353 s - - -
          2.68618  4.42225  2.77519  2.73123  3.46354  2.40513  3.72494  3.29354  2.67741  2.69355  4.24690  2.90347  2.73739  3.18146  2.89801  2.37887  2.77519  2.98518  4.58477  3.61503
          0.03112  3.88126  4.60361  0.61958  0.77255  0.48576  0.95510
    354   2.31911  4.23970  3.21383  3.02985  4.08495  2.96941  4.13954  3.60868  3.10422  3.32817  4.25342  3.25333  3.70890  3.45281  3.39008  1.07788  2.79987  3.14186  5.45670  4.16848    354 s - - -
          2.68618  4.42225  2.77519  2.73123  3.46354  2.40513  3.72494  3.29354  2.67741  2.69355  4.24690  2.90347  2.73739  3.18146  2.89801  2.37887  2.77519  2.98518  4.58477  3.61503
          0.03112  3.88126  4.60361  0.61958  0.77255  0.48576  0.95510
    355   3.16499  4.62457  4.20366  3.84341  3.13883  3.99340  4.49638  2.34320  3.61107  0.86444  3.15878  4.11804  4.42716  3.97730  3.78576  3.56509  3.45879  2.38284  5.02145  3.74684    355 l - - -
          2.68618  4.42225  2.77519  2.73123  3.46354  2.40513  3.72494  3.29354  2.67741  2.69355  4.24690  2.90347  2.73739  3.18146  2.89801  2.37887  2.77519  2.98518  4.58477  3.61503
          0.03112  3.88126  4.60361  0.61958  0.77255  0.48576  0.95510
    356   2.89850  5.41943  1.41675  1.68262  4.70543  3.17432  3.72588  4.20915  2.74408  3.73629  4.60178  2.64909  3.79796  2.89804  3.32904  2.78951  3.18964  3.79930  5.89327  4.40618    356 d - - -
          2.68618  4.42225  2.77519  2.73123  3.46354  2.40513  3.72494  3.29354  2.67741  2.69355  4.24690  2.90347  2.73739  3.18146  2.89801  2.37887  2.77519  2.98518  4.58477  3.61503
          0.03112  3.88126  4.60361  0.61958  0.77255  0.48576  0.95510
    357   3.16499  4.62457  4.20366  3.84341  3.13883  3.99340  4.49638  2.34320  3.61107  0.86444  3.15878  4.11804  4.42716  3.97730  3.78576  3.56509  3.45879  2.38284  5.02145  3.74684    357 l - - -
          2.68618  4.42225  2.77519  2.73123  3.46354  2.40513  3.72494  3.29354  2.67741  2.69355  4.24690  2.90347  2.73739  3.18146  2.89801  2.37887  2.77519  2.98518  4.58477  3.61503
          0.03112  3.88126  4.60361  0.61958  0.77255  0.48576  0.95510
    358   3.03792  4.45403  4.34842  3.96444  3.37997  4.07621  4.69083  1.06708  3.79275  1.96405  3.31380  4.20853  4.50646  4.14005  3.98830  3.57225  3.33687  1.84586  5.27271  4.01186    358 i - - -
          2.68618  4.42225  2.77519  2.73123  3.46354  2.40513  3.72494  3.29354  2.67741  2.69355  4.24690  2.90347  2.73739  3.18146  2.89801  2.37887  2.77519  2.98518  4.58477  3.61503
          0.03112  3.88126  4.60361  0.61958  0.77255  0.48576  0.95510
    359   2.99882  5.12881  0.90553  2.34001  4.50695  3.21712  3.93845  4.09707  3.02418  3.70377  4.68193  2.89687  3.87052  3.17752  3.54170  2.96008  3.33753  3.73527  5.67386  4.37822    359 d - - -
          2.68618  4.42225  2.77519  2.73123  3.46354  2.40513  3.72494  3.29354  2.67741  2.69355  4.24690  2.90347  2.73739  3.18146  2.89801  2.37887  2.77519  2.98518  4.58477  3.61503
          0.03112  3.88126  4.60361  0.61958  0.77255  0.48576  0.95510
    360   2.73048  4.72757  2.71277  2.59906  4.09244  3.18968  3.92771  3.80457  2.83206  3.45040  4.40549  1.14258  3.84191  3.20037  3.18712  2.79726  3.11256  3.42589  5.39733  4.04006    360 n - - -
          2.68618  4.42225  2.77519  2.73123  3.46354  2.40513  3.72494  3.29354  2.67741  2.69355  4.24690  2.90347  2.73739  3.18146  2.89801  2.37887  2.77519  2.98518  4.58477  3.61503
          0.03112  3.88126  4.60361  0.61958  0.77255  0.48576  0.95510
    361   2.88744  4.87369  2.90844  2.66314  4.04346  3.37166  3.82158  3.67541  2.48328  3.17691  4.20436  3.12301  3.92514  1.21849  2.76736  2.93474  3.18432  3.40449  5.31384  4.00812    361 q - - -
          2.68618  4.42225  2.77519  2.73123  3.46354  2.40513  3.72494  3.29354  2.67741  2.69355  4.24690  2.90347  2.73739  3.18146  2.89801  2.37887  2.77519  2.98518  4.58477  3.61503
          0.03112  3.88126  4.60361  0.61958  0.77255  0.48576  0.95510
    362   2.97666  5.05541  3.37643  2.74824  4.47636  3.59529  3.58144  3.83648  1.57775  3.31020  4.19052  3.15095  3.97930  2.72521  1.47413  2.98617  3.15531  3.52797  5.37589  4.19852    362 r - - -
          2.68618  4.42225  2.77519  2.73123  3.46354  2.40513  3.72494  3.29354  2.67741  2.69355  4.24690  2.90347  2.73739  3.18146  2.89801  2.37887  2.77519  2.98518  4.58477  3.61503
          0.03112  3.88126  4.60361  0.61958  0.77255  0.48576  0.95510
    363   2.97993  4.94435  3.15652  2.77616  4.33278  3.46859  3.76372  3.76257  1.02631  3.32566  4.28651  3.20029  3.96820  2.95460  2.43283  3.02126  3.23247  3.46981  5.38372  4.19770    363 k - - -
          2.68618  4.42225  2.77519  2.73123  3.46354  2.40513  3.72494  3.29354  2.67741  2.69355  4.24690  2.90347  2.73739  3.18146  2.89801  2.37887  2.77519  2.98518  4.58477  3.61503
          0.03112  3.88126  4.60361  0.61958  0.77255  0.48576  0.95510
    364   2.56974  4.58195  2.96231  2.60872  4.00227  3.27125  3.76549  3.36127  2.50430  3.01222  3.92784  3.04585  3.81327  2.29293  2.84240  2.66558  1.86601  3.05173  5.31891  4.02643    364 t - - -
          2.68618  4.42225  2.77519  2.73123  3.46354  2.40513  3.72494  3.29354  2.67741  2.69355  4.24690  2.90347  2.73739  3.18146  2.89801  2.37887  2.77519  2.98518  4.58477  3.61503
          0.03112  3.88126  4.60361  0.61958  0.77255  0.48576  0.95510
    365   3.26935  4.66848  4.25079  3.96684  0.99744  3.95729  3.88083  2.79182  3.87362  2.15978  3.52059  4.02900  4.41559  4.03914  3.99118  3.53890  3.57044  2.78318  4.12708  2.49290    365 f - - -
          2.68618  4.42225  2.77519  2.73123  3.46354  2.40513  3.72494  3.29354  2.67741  2.69355  4.24690  2.90347  2.73739  3.18146  2.89801  2.37887  2.77519  2.98518  4.58477  3.61503
          0.03112  3.88126  4.60361  0.61958  0.77255  0.48576  0.95510
    366   2.67555  4.45028  3.35114  3.25158  4.39403  0.71567  4.37146  3.99566  3.43407  3.64872  4.62442  3.51541  3.84170  3.75750  3.66928  2.84769  3.15747  3.52227  5.48700  4.49618    366 g - - -
          2.68618  4.42225  2.77519  2.73123  3.46354  2.40513  3.72494  3.29354  2.67741  2.69355  4.24690  2.90347  2.73739  3.18146  2.89801  2.37887  2.77519  2.98518  4.58477  3.61503
          0.03112  3.88126  4.60361  0.61958  0.77255  0.48576  0.95510
    367   2.23530  4.16356  3.30482  3.00050  4.08417  2.96465  4.07096  3.39960  3.00167  3.16529  4.04221  3.21934  3.67602  3.34293  3.31227  1.85477  1.61682  2.96415  5.45819  4.21738    367 t - - -
          2.68618  4.42225  2.77519  2.73123  3.46354  2.40513  3.72494  3.29354  2.67741  2.69355  4.24690  2.90347  2.73739  3.18146  2.89801  2.37887  2.77519  2.98518  4.58477  3.61503
          0.03112  3.88126  4.60361  0.61958  0.77255  0.48576  0.95510
    368   3.03792  4.45403  4.34842  3.96444  3.37997  4.07621  4.69083  1.06708  3.79275  1.96405  3.31380  4.20853  4.50646  4.14005  3.98830  3.57225  3.33687  1.84586  5.27271  4.01186    368 i - - -
          2.68618  4.42225  2.77519  2.73123  3.46354  2.40513  3.72494  3.29354  2.67741  2.69355  4.24690  2.90347  2.73739  3.18146  2.89801  2.37887  2.77519  2.98518  4.58477  3.61503
          0.03112  3.88126  4.60361  0.61958  0.77255  0.48576  0.95510
    369   2.97993  4.94435  3.15652  2.77616  4.33278  3.46859  3.76372  3.76257  1.02631  3.32566  4.28651  3.20029  3.96820  2.95460  2.43283  3.02126  3.23247  3.46981  5.38372  4.19770    369 k - - -
          2.68618  4.42225  2.77519  2.73123  3.46354  2.40513  3.72494  3.29354  2.67741  2.69355  4.24690  2.90347  2.73739  3.18146  2.89801  2.37887  2.77519  2.98518  4.58477  3.61503
          0.03112  3.88126  4.60361  0.61958  0.77255  0.48576  0.95510
    370   3.16499  4.62457  4.20366  3.84341  3.13883  3.99340  4.49638  2.34320  3.61107  0.86444  3.15878  4.11804  4.42716  3.97730  3.78576  3.56509  3.45879  2.38284  5.02145  3.74684    370 l - - -
          2.68618  4.42225  2.77519  2.73123  3.46354  2.40513  3.72494  3.29354  2.67741  2.69355  4.24690  2.90347  2.73739  3.18146  2.89801  2.37887  2.77519  2.98518  4.58477  3.61503
          0.03112  3.88126  4.60361  0.61958  0.77255  0.48576  0.95510
    371   1.00116  4.19621  3.47133  3.26287  4.06095  3.02055  4.28390  3.18776  3.27935  3.06899  4.09973  3.41032  3.76059  3.61968  3.52936  2.54637  2.82433  2.84064  5.48723  4.28842    371 a - - -
          2.68618  4.42225  2.77519  2.73123  3.46354  2.40513  3.72494  3.29354  2.67741  2.69355  4.24690  2.90347  2.73739  3.18146  2.89801  2.37887  2.77519  2.98518  4.58477  3.61503
          0.03112  3.88126  4.60361  0.61958  0.77255  0.48576  0.95510
    372   2.91321  4.39831  4.24770  3.72917  3.23004  4.00264  4.45688  2.09796  3.56923  1.76392  1.91781  4.00620  4.37510  3.85678  3.79314  3.35732  3.18361  1.71462  5.10804  3.92763    372 v - - -
          2.68618  4.42225  2.77519  2.73123  3.46354  2.40513  3.72494  3.29354  2.67741  2.69355  4.24690  2.90347  2.73739  3.18146  2.89801  2.37887  2.77519  2.98518  4.58477  3.61503
          0.03112  3.88126  4.60361  0.61958  0.77255  0.48576  0.95510
    373   2.22786  4.19264  3.10464  2.91375  4.28212  1.58946  4.10729  3.75168  3.08182  3.42666  4.26299  3.15656  3.64506  3.37276  3.41188  1.78359  2.71107  3.19791  5.60401  4.35869    373 g - - -
          2.68618  4.42225  2.77519  2.73123  3.46354  2.40513  3.72494  3.29354  2.67741  2.69355  4.24690  2.90347  2.73739  3.18146  2.89801  2.37887  2.77519  2.98518  4.58477  3.61503
          0.03112  3.88126  4.60361  0.61958  0.77255  0.48576  0.95510
    374   2.53939  4.22127  3.63431  3.10939  3.42040  3.49154  3.97300  2.51155  3.00994  2.35155  2.58510  3.43249  3.95883  3.33314  3.31297  2.30296  2.82989  1.97396  4.96120  3.73032    374 v - - -
          2.68618  4.42225  2.77519  2.73123  3.46354  2.40513  3.72494  3.29354  2.67741  2.69355  4.24690  2.90347  2.73739  3.18146  2.89801  2.37887  2.77519  2.98518  4.58477  3.61503
          0.03112  3.88126  4.60361  0.61958  0.77255  0.48576  0.95510
    375   2.76274  4.51880  3.37084  3.21101  4.20571  3.20581  4.28787  3.75323  3.26904  3.37918  4.42930  3.51691  0.81145  3.65755  3.51370  2.93047  3.20497  3.39762  5.39000  4.32645    375 p - - -
          2.68618  4.42225  2.77519  2.73123  3.46354  2.40513  3.72494  3.29354  2.67741  2.69355  4.24690  2.90347  2.73739  3.18146  2.89801  2.37887  2.77519  2.98518  4.58477  3.61503
          0.03112  3.88126  4.60361  0.61958  0.77255  0.48576  0.95510
    376   2.80698  5.20604  1.78224  2.13329  4.53195  3.17413  3.72750  4.07871  2.70990  3.62841  4.48407  1.70306  3.78737  2.90497  3.25519  2.74087  3.11086  3.66819  5.75971  4.29739    376 n - - -
          2.68618  4.42225  2.77519  2.73123  3.46354  2.40513  3.72494  3.29354  2.67741  2.69355  4.24690  2.90347  2.73739  3.18146  2.89801  2.37887  2.77519  2.98518  4.58477  3.61503
          0.03112  3.88126  4.60361  0.61958  0.77255  0.48576  0.95510
    377   2.67262  4.67602  2.85139  1.76925  3.92957  3.37929  3.78468  3.01441  2.61227  2.86513  3.84483  3.02934  3.87795  2.98867  3.00888  2.76415  2.94943  2.21664  5.32617  4.00844    377 e - - -
          2.68618  4.42225  2.77519  2.73123  3.46354  2.40513  3.72494  3.29354  2.67741  2.69355  4.24690  2.90347  2.73739  3.18146  2.89801  2.37887  2.77519  2.98518  4.58477  3.61503
          0.03112  3.88126  4.60361  0.61958  0.77255  0.48576  0.95510
    378   2.79791  5.00272  2.77064  2.44401  4.37165  3.37057  3.63722  3.81944  1.55615  3.35653  4.21103  2.26876  3.85992  2.79437  2.50724  2.79308  3.04562  3.46711  5.46448  4.15960    378 k - - -
          2.68618  4.42225  2.77519  2.73123  3.46354  2.40513  3.72494  3.29354  2.67741  2.69355  4.24690  2.90347  2.73739  3.18146  2.89801  2.37887  2.77519  2.98518  4.58477  3.61503
          0.03112  3.88126  4.60361  0.61958  0.77255  0.48576  0.95510
    379   2.08843  4.53176  3.05120  2.61440  4.01860  3.26845  3.74058  3.31683  2.05518  3.02081  3.88632  3.04675  3.78922  2.93363  2.83228  2.61565  2.27089  2.99134  5.30714  4.03342    379 k - - -
          2.68618  4.42225  2.77519  2.73123  3.46354  2.40513  3.72494  3.29354  2.67741  2.69355  4.24690  2.90347  2.73739  3.18146  2.89801  2.37887  2.77519  2.98518  4.58477  3.61503
          0.03112  3.88126  4.60361  0.61958  0.77255  0.48576  0.95510
    380   2.46092  4.21307  3.69575  3.27771  3.70548  3.31753  4.20092  2.47162  3.17550  2.54359  3.62803  3.50407  3.93076  3.52563  3.45957  2.72734  1.76211  1.83227  5.28752  4.05385    380 t - - -
          2.68618  4.42225  2.77519  2.73123  3.46354  2.40513  3.72494  3.29354  2.67741  2.69355  4.24690  2.90347  2.73739  3.18146  2.89801  2.37887  2.77519  2.98518  4.58477  3.61503
          0.03112  3.88126  4.60361  0.61958  0.77255  0.48576  0.95510
    381   2.95958  5.07280  2.49091  1.01294  4.42008  3.27954  3.86691  3.87571  2.74853  3.49135  4.46484  2.93750  3.88449  3.08229  3.15840  2.94099  3.26383  3.55859  5.58998  4.31206    381 e - - -
          2.68618  4.42225  2.77519  2.73123  3.46354  2.40513  3.72494  3.29354  2.67741  2.69355  4.24690  2.90347  2.73739  3.18146  2.89801  2.37887  2.77519  2.98518  4.58477  3.61503
          0.03112  3.88126  4.60361  0.61958  0.77255  0.48576  0.95510
    382   2.73048  4.72757  2.71277  2.59906  4.09244  3.18968  3.92771  3.80457  2.83206  3.45040  4.40549  1.14258  3.84191  3.20037  3.18712  2.79726  3.11256  3.42589  5.39733  4.04006    382 n - - -
          2.68618  4.42225  2.77519  2.73123  3.46354  2.40513  3.72494  3.29354  2.67741  2.69355  4.24690  2.90347  2.73739  3.18146  2.89801  2.37887  2.77519  2.98518  4.58477  3.61503
          0.03112  3.88126  4.60361  0.61958  0.77255  0.48576  0.95510
    383   2.57039  4.58347  2.96144  2.60754  4.00325  3.27176  3.76461  3.36255  2.50287  3.01305  3.92839  3.04511  3.81332  2.28710  2.84111  2.66580  1.87050  3.05293  5.31926  4.02662    383 t - - -
          2.68618  4.42225  2.77519  2.73123  3.46354  2.40513  3.72494  3.29354  2.67741  2.69355  4.24690  2.90347  2.73739  3.18146  2.89801  2.37887  2.77519  2.98518  4.58477  3.61503
          0.03112  3.88126  4.60361  0.61958  0.77255  0.48576  0.95510
    384   2.22477  4.16442  3.28362  2.98792  4.12574  2.94737  4.07423  3.46558  3.00427  3.21374  4.08193  3.20712  3.66520  3.34044  3.31945  1.48834  2.01243  3.00742  5.48959  4.24643    384 s - - -
          2.68618  4.42225  2.77519  2.73123  3.46354  2.40513  3.72494  3.29354  2.67741  2.69355  4.24690  2.90347  2.73739  3.18146  2.89801  2.37887  2.77519  2.98518  4.58477  3.61503
          0.03112  3.88126  4.60361  0.61958  0.77255  0.48576  0.95510
    385   3.07283  4.46356  4.45799  3.96058  1.75950  4.18082  4.24091  1.78772  3.83335  1.72294  3.07235  4.13864  4.48778  4.00208  3.99261  3.53362  3.31735  2.18367  4.59134  3.12870    385 l - - -
          2.68618  4.42225  2.77519  2.73123  3.46354  2.40513  3.72494  3.29354  2.67741  2.69355  4.24690  2.90347  2.73739  3.18146  2.89801  2.37887  2.77519  2.98518  4.58477  3.61503
          0.03112  3.88126  4.60361  0.61958  0.77255  0.48576  0.95510
    386   2.95958  5.07280  2.49091  1.01294  4.42008  3.27954  3.86691  3.87571  2.74853  3.49135  4.46484  2.93750  3.88449  3.08229  3.15840  2.94099  3.26383  3.55859  5.58998  4.31206    386 e - - -
          2.68618  4.42225  2.77519  2.73123  3.46354  2.40513  3.72494  3.29354  2.67741  2.69355  4.24690  2.90347  2.73739  3.18146  2.89801  2.37887  2.77519  2.98518  4.58477  3.61503
          0.03112  3.88126  4.60361  0.61958  0.77255  0.48576  0.95510
    387   2.95958  5.07280  2.49091  1.01294  4.42008  3.27954  3.86691  3.87571  2.74853  3.49135  4.46484  2.93750  3.88449  3.08229  3.15840  2.94099  3.26383  3.55859  5.58998  4.31206    387 e - - -
          2.68618  4.42225  2.77519  2.73123  3.46354  2.40513  3.72494  3.29354  2.67741  2.69355  4.24690  2.90347  2.73739  3.18146  2.89801  2.37887  2.77519  2.98518  4.58477  3.61503
          0.03112  3.88126  4.60361  0.61958  0.77255  0.48576  0.95510
    388   2.31911  4.23970  3.21383  3.02985  4.08495  2.96941  4.13954  3.60868  3.10422  3.32817  4.25342  3.25333  3.70890  3.45281  3.39008  1.07788  2.79987  3.14186  5.45670  4.16848    388 s - - -
          2.68618  4.42225  2.77519  2.73123  3.46354  2.40513  3.72494  3.29354  2.67741  2.69355  4.24690  2.90347  2.73739  3.18146  2.89801  2.37887  2.77519  2.98518  4.58477  3.61503
          0.03112  3.88126  4.60361  0.61958  0.77255  0.48576  0.95510
    389   2.95958  5.07280  2.49091  1.01294  4.42008  3.27954  3.86691  3.87571  2.74853  3.49135  4.46484  2.93750  3.88449  3.08229  3.15840  2.94099  3.26383  3.55859  5.58998  4.31206    389 e - - -
          2.68618  4.42225  2.77519  2.73123  3.46354  2.40513  3.72494  3.29354  2.67741  2.69355  4.24690  2.90347  2.73739  3.18146  2.89801  2.37887  2.77519  2.98518  4.58477  3.61503
          0.03112  3.88126  4.60361  0.61958  0.77255  0.48576  0.95510
    390   3.01512  4.85392  3.50664  3.01569  4.21072  3.50162  3.83024  3.75292  2.24036  3.26724  4.26705  3.37482  4.00365  3.05001  0.96504  3.09879  3.28040  3.47645  5.29012  4.13603    390 r - - -
          2.68618  4.42225  2.77519  2.73123  3.46354  2.40513  3.72494  3.29354  2.67741  2.69355  4.24690  2.90347  2.73739  3.18146  2.89801  2.37887  2.77519  2.98518  4.58477  3.61503
          0.03112  3.88126  4.60361  0.61958  0.77255  0.48576  0.95510
    391   2.74853  4.92330  2.63334  2.38924  3.86134  3.31332  2.55254  3.73463  2.46364  3.28556  4.16132  1.85059  3.83912  2.88453  2.84590  2.75216  3.02268  3.39095  5.21241  3.74528    391 n - - -
          2.68618  4.42225  2.77519  2.73123  3.46354  2.40513  3.72494  3.29354  2.67741  2.69355  4.24690  2.90347  2.73739  3.18146  2.89801  2.37887  2.77519  2.98518  4.58477  3.61503
          0.03112  3.88126  4.60361  0.61958  0.77255  0.48576  0.95510
    392   2.99882  5.12881  0.90553  2.34001  4.50695  3.21712  3.93845  4.09707  3.02418  3.70377  4.68193  2.89687  3.87052  3.17752  3.54170  2.96008  3.33753  3.73527  5.67386  4.37822    392 d - - -
          2.68618  4.42225  2.77519  2.73123  3.46354  2.40513  3.72494  3.29354  2.67741  2.69355  4.24690  2.90347  2.73739  3.18146  2.89801  2.37887  2.77519  2.98518  4.58477  3.61503
          0.03112  3.88126  4.60361  0.61958  0.77255  0.48576  0.95510
    393   2.56863  4.50528  3.05241  2.19430  3.81142  3.37926  3.77358  2.92517  2.62656  2.78365  3.70791  3.08692  3.85202  2.99306  3.01779  2.69952  2.34275  2.22859  5.20565  3.92433    393 e - - -
          2.68618  4.42225  2.77519  2.73123  3.46354  2.40513  3.72494  3.29354  2.67741  2.69355  4.24690  2.90347  2.73739  3.18146  2.89801  2.37887  2.77519  2.98518  4.58477  3.61503
          0.03112  3.88126  4.60361  0.61958  0.77255  0.48576  0.95510
    394   2.41720  4.26234  3.43564  3.18788  3.97639  3.10137  4.20457  3.10458  3.13104  2.96777  4.01761  3.39596  3.80576  3.52538  3.38939  2.61855  1.15709  2.79863  5.41341  4.19298    394 t - - -
          2.68618  4.42225  2.77519  2.73123  3.46354  2.40513  3.72494  3.29354  2.67741  2.69355  4.24690  2.90347  2.73739  3.18146  2.89801  2.37887  2.77519  2.98518  4.58477  3.61503
          0.03112  3.88126  4.60361  0.61958  0.77255  0.48576  0.95510
    395   1.56193  4.17293  3.72779  3.33930  3.75884  3.24604  4.25892  2.50052  3.26839  2.60012  3.68030  3.51702  3.89697  3.59232  3.54459  2.67255  2.82082  1.81251  5.34245  4.11531    395 a - - -
          2.68618  4.42225  2.77519  2.73123  3.46354  2.40513  3.72494  3.29354  2.67741  2.69355  4.24690  2.90347  2.73739  3.18146  2.89801  2.37887  2.77519  2.98518  4.58477  3.61503
          0.03112  3.88126  4.60361  0.61958  0.77255  0.48576  0.95510
    396   2.62277  4.76583  2.26263  2.36593  3.99541  3.32243  3.66607  2.61601  2.53478  3.04504  3.90682  2.37349  3.79857  2.84813  2.99640  2.66146  2.88058  3.04812  5.31535  3.96115    396 d - - -
          2.68618  4.42225  2.77519  2.73123  3.46354  2.40513  3.72494  3.29354  2.67741  2.69355  4.24690  2.90347  2.73739  3.18146  2.89801  2.37887  2.77519  2.98518  4.58477  3.61503
          0.03112  3.88126  4.60361  0.61958  0.77255  0.48576  0.95510
    397   2.46394  2.86464  3.06866  2.15612  3.85412  2.48867  3.78672  3.20813  2.67122  2.90961  3.77562  3.07621  3.77600  3.01785  3.05880  2.59453  2.78350  2.89320  5.20775  3.93926    397 e - - -
          2.68618  4.42225  2.77519  2.73123  3.46354  2.40513  3.72494  3.29354  2.67741  2.69355  4.24690  2.90347  2.73739  3.18146  2.89801  2.37887  2.77519  2.98518  4.58477  3.61503
          0.03112  3.88126  4.60361  0.61958  0.77255  0.48576  0.95510
    398   2.61754  4.28524  3.75036  3.28855  3.54710  3.55036  4.18655  1.89463  3.16521  2.33024  3.46575  3.58277  4.06656  3.52429  3.45243  2.92460  1.87195  2.11965  5.18412  3.94538    398 t - - -
          2.68618  4.42225  2.77519  2.73123  3.46354  2.40513  3.72494  3.29354  2.67741  2.69355  4.24690  2.90347  2.73739  3.18146  2.89801  2.37887  2.77519  2.98518  4.58477  3.61503
          0.03112  3.88126  4.60361  0.61958  0.77255  0.48576  0.95510
    399   2.60017  4.58548  3.01068  2.58230  3.80904  2.60789  3.70230  3.21756  2.48389  2.32597  3.76123  3.04402  3.83584  2.35747  2.84363  2.69796  2.86592  2.94557  5.16197  3.86009    399 l - - -
          2.68618  4.42225  2.77519  2.73123  3.46354  2.40513  3.72494  3.29354  2.67741  2.69355  4.24690  2.90347  2.73739  3.18146  2.89801  2.37887  2.77519  2.98518  4.58477  3.61503
          0.03112  3.88126  4.60361  0.61958  0.77255  0.48576  0.95510
    400   2.77783  5.26300  1.92992  1.80316  4.56012  3.24044  3.63899  4.03746  2.05916  3.54556  4.35977  2.70634  3.78055  2.78356  3.00030  2.70252  3.03608  3.63338  5.70537  4.26928    400 e - - -
          2.68618  4.42225  2.77519  2.73123  3.46354  2.40513  3.72494  3.29354  2.67741  2.69355  4.24690  2.90347  2.73739  3.18146  2.89801  2.37887  2.77519  2.98518  4.58477  3.61503
          0.03112  3.88126  4.60361  0.61958  0.77255  0.48576  0.95510
    401   3.19261  4.57981  4.49589  4.00271  2.07995  4.27394  4.28033  2.28583  3.86178  1.12256  2.97067  4.20534  4.54632  4.01994  4.01657  3.63608  3.42856  2.36914  4.59342  3.14275    401 l - - -
          2.68618  4.42225  2.77519  2.73123  3.46354  2.40513  3.72494  3.29354  2.67741  2.69355  4.24690  2.90347  2.73739  3.18146  2.89801  2.37887  2.77519  2.98518  4.58477  3.61503
          0.03112  3.88126  4.60361  0.61958  0.77255  0.48576  0.95510
    402   2.80415  5.20095  1.58802  2.17701  4.50995  3.23602  3.68239  3.98612  2.02802  3.53139  4.37663  2.73924  3.79900  2.84321  3.03193  2.74218  3.07653  3.60105  5.68284  4.26738    402 d - - -
          2.68618  4.42225  2.77519  2.73123  3.46354  2.40513  3.72494  3.29354  2.67741  2.69355  4.24690  2.90347  2.73739  3.18146  2.89801  2.37887  2.77519  2.98518  4.58477  3.61503
          0.17354  3.88126  1.97553  0.61958  0.77255  0.48576  0.95510
    403   2.63273  4.69497  2.85074  2.50502  4.12190  3.26457  3.66442  3.52436  1.83526  3.13217  4.01708  2.96517  2.50728  2.84965  2.62079  2.68959  2.92060  3.19421  5.32079  4.04930    403 k - - -
          2.68618  4.42225  2.77519  2.73123  3.46354  2.40513  3.72494  3.29354  2.67741  2.69355  4.24690  2.90347  2.73739  3.18146  2.89801  2.37887  2.77519  2.98518  4.58477  3.61503
          0.03580  3.74353  4.46587  0.61958  0.77255  0.42159  1.06712
    404   2.84296  5.38795  1.77694  1.71376  4.67315  3.18695  3.68415  4.18209  2.65646  3.68437  4.51767  2.10023  3.78229  2.84260  3.22860  2.74121  3.12133  3.76161  5.84765  4.36025    404 e - - -
          2.68618  4.42225  2.77519  2.73123  3.46354  2.40513  3.72494  3.29354  2.67741  2.69355  4.24690  2.90347  2.73739  3.18146  2.89801  2.37887  2.77519  2.98518  4.58477  3.61503
          0.03112  3.88126  4.60361  0.61958  0.77255  0.48576  0.95510
    405   2.73048  4.72757  2.71277  2.59906  4.09244  3.18968  3.92771  3.80457  2.83206  3.45040  4.40549  1.14258  3.84191  3.20037  3.18712  2.79726  3.11256  3.42589  5.39733  4.04006    405 n - - -
          2.68618  4.42225  2.77519  2.73123  3.46354  2.40513  3.72494  3.29354  2.67741  2.69355  4.24690  2.90347  2.73739  3.18146  2.89801  2.37887  2.77519  2.98518  4.58477  3.61503
          0.03112  3.88126  4.60361  0.61958  0.77255  0.48576  0.95510
    406   2.68955  4.96952  1.54102  2.21561  4.44792  3.14218  3.76053  3.94324  2.73895  3.53690  4.39012  2.75683  3.76515  2.94373  3.26451  2.07683  3.02324  3.52438  5.70417  4.27655    406 d - - -
          2.68618  4.42225  2.77519  2.73123  3.46354  2.40513  3.72494  3.29354  2.67741  2.69355  4.24690  2.90347  2.73739  3.18146  2.89801  2.37887  2.77519  2.98518  4.58477  3.61503
          0.03112  3.88126  4.60361  0.61958  0.77255  0.48576  0.95510
    407   2.80511  2.80732  4.33554  3.78212  3.26016  3.96796  4.38924  1.71376  3.64233  1.68366  3.16881  3.99982  4.32963  3.88937  3.83535  3.30065  3.06192  1.87481  5.00918  3.80885    407 l - - -
          2.68618  4.42225  2.77519  2.73123  3.46354  2.40513  3.72494  3.29354  2.67741  2.69355  4.24690  2.90347  2.73739  3.18146  2.89801  2.37887  2.77519  2.98518  4.58477  3.61503
          0.03112  3.88126  4.60361  0.61958  0.77255  0.48576  0.95510
    408   2.55863  4.31606  3.48400  3.07632  3.43959  3.39437  3.98077  2.72290  2.94777  1.65129  3.52871  3.38911  3.93796  3.33797  3.23358  2.16938  2.89354  2.53467  5.00464  3.68678    408 l - - -
          2.68618  4.42225  2.77519  2.73123  3.46354  2.40513  3.72494  3.29354  2.67741  2.69355  4.24690  2.90347  2.73739  3.18146  2.89801  2.37887  2.77519  2.98518  4.58477  3.61503
          0.03112  3.88126  4.60361  0.61958  0.77255  0.48576  0.95510
    409   2.31911  4.23970  3.21383  3.02985  4.08495  2.96941  4.13954  3.60868  3.10422  3.32817  4.25342  3.25333  3.70890  3.45281  3.39008  1.07788  2.79987  3.14186  5.45670  4.16848    409 s - - -
          2.68618  4.42225  2.77519  2.73123  3.46354  2.40513  3.72494  3.29354  2.67741  2.69355  4.24690  2.90347  2.73739  3.18146  2.89801  2.37887  2.77519  2.98518  4.58477  3.61503
          0.03112  3.88126  4.60361  0.61958  0.77255  0.48576  0.95510
    410   2.31911  4.23970  3.21383  3.02985  4.08495  2.96941  4.13954  3.60868  3.10422  3.32817  4.25342  3.25333  3.70890  3.45281  3.39008  1.07788  2.79987  3.14186  5.45670  4.16848    410 s - - -
          2.68618  4.42225  2.77519  2.73123  3.46354  2.40513  3.72494  3.29354  2.67741  2.69355  4.24690  2.90347  2.73739  3.18146  2.89801  2.37887  2.77519  2.98518  4.58477  3.61503
          0.03112  3.88126  4.60361  0.61958  0.77255  0.48576  0.95510
    411   2.97993  4.94435  3.15652  2.77616  4.33278  3.46859  3.76372  3.76257  1.02631  3.32566  4.28651  3.20029  3.96820  2.95460  2.43283  3.02126  3.23247  3.46981  5.38372  4.19770    411 k - - -
          2.68618  4.42225  2.77519  2.73123  3.46354  2.40513  3.72494  3.29354  2.67741  2.69355  4.24690  2.90347  2.73739  3.18146  2.89801  2.37887  2.77519  2.98518  4.58477  3.61503
          0.03112  3.88126  4.60361  0.61958  0.77255  0.48576  0.95510
    412   1.55375  4.17234  3.72471  3.33696  3.76127  3.24205  4.25753  2.50732  3.26628  2.60391  3.68326  3.51422  3.89412  3.59038  3.54262  2.66891  2.81912  1.82335  5.34352  4.11627    412 a - - -
          2.68618  4.42225  2.77519  2.73123  3.46354  2.40513  3.72494  3.29354  2.67741  2.69355  4.24690  2.90347  2.73739  3.18146  2.89801  2.37887  2.77519  2.98518  4.58477  3.61503
          0.03112  3.88126  4.60361  0.61958  0.77255  0.48576  0.95510
    413   2.99882  5.12881  0.90553  2.34001  4.50695  3.21712  3.93845  4.09707  3.02418  3.70377  4.68193  2.89687  3.87052  3.17752  3.54170  2.96008  3.33753  3.73527  5.67386  4.37822    413 d - - -
          2.68618  4.42225  2.77519  2.73123  3.46354  2.40513  3.72494  3.29354  2.67741  2.69355  4.24690  2.90347  2.73739  3.18146  2.89801  2.37887  2.77519  2.98518  4.58477  3.61503
          0.03112  3.88126  4.60361  0.61958  0.77255  0.48576  0.95510
    414   3.03792  4.45403  4.34842  3.96444  3.37997  4.07621  4.69083  1.06708  3.79275  1.96405  3.31380  4.20853  4.50646  4.14005  3.98830  3.57225  3.33687  1.84586  5.27271  4.01186    414 i - - -
          2.68618  4.42225  2.77519  2.73123  3.46354  2.40513  3.72494  3.29354  2.67741  2.69355  4.24690  2.90347  2.73739  3.18146  2.89801  2.37887  2.77519  2.98518  4.58477  3.61503
          0.03112  3.88126  4.60361  0.61958  0.77255  0.48576  0.95510
    415   2.73048  4.72757  2.71277  2.59906  4.09244  3.18968  3.92771  3.80457  2.83206  3.45040  4.40549  1.14258  3.84191  3.20037  3.18712  2.79726  3.11256  3.42589  5.39733  4.04006    415 n - - -
          2.68618  4.42225  2.77519  2.73123  3.46354  2.40513  3.72494  3.29354  2.67741  2.69355  4.24690  2.90347  2.73739  3.18146  2.89801  2.37887  2.77519  2.98518  4.58477  3.61503
          0.03112  3.88126  4.60361  0.61958  0.77255  0.48576  0.95510
    416   2.41720  4.26234  3.43564  3.18788  3.97639  3.10137  4.20457  3.10458  3.13104  2.96777  4.01761  3.39596  3.80576  3.52538  3.38939  2.61855  1.15709  2.79863  5.41341  4.19298    416 t - - -
          2.68618  4.42225  2.77519  2.73123  3.46354  2.40513  3.72494  3.29354  2.67741  2.69355  4.24690  2.90347  2.73739  3.18146  2.89801  2.37887  2.77519  2.98518  4.58477  3.61503
          0.03112  3.88126  4.60361  0.61958  0.77255  0.48576  0.95510
    417   2.31911  4.23970  3.21383  3.02985  4.08495  2.96941  4.13954  3.60868  3.10422  3.32817  4.25342  3.25333  3.70890  3.45281  3.39008  1.07788  2.79987  3.14186  5.45670  4.16848    417 s - - -
          2.68618  4.42225  2.77519  2.73123  3.46354  2.40513  3.72494  3.29354  2.67741  2.69355  4.24690  2.90347  2.73739  3.18146  2.89801  2.37887  2.77519  2.98518  4.58477  3.61503
          0.03112  3.88126  4.60361  0.61958  0.77255  0.48576  0.95510
    418   3.16499  4.62457  4.20366  3.84341  3.13883  3.99340  4.49638  2.34320  3.61107  0.86444  3.15878  4.11804  4.42716  3.97730  3.78576  3.56509  3.45879  2.38284  5.02145  3.74684    418 l - - -
          2.68618  4.42225  2.77519  2.73123  3.46354  2.40513  3.72494  3.29354  2.67741  2.69355  4.24690  2.90347  2.73739  3.18146  2.89801  2.37887  2.77519  2.98518  4.58477  3.61503
          0.03112  3.88126  4.60361  0.61958  0.77255  0.48576  0.95510
    419   1.00116  4.19621  3.47133  3.26287  4.06095  3.02055  4.28390  3.18776  3.27935  3.06899  4.09973  3.41032  3.76059  3.61968  3.52936  2.54637  2.82433  2.84064  5.48723  4.28842    419 a - - -
          2.68618  4.42225  2.77519  2.73123  3.46354  2.40513  3.72494  3.29354  2.67741  2.69355  4.24690  2.90347  2.73739  3.18146  2.89801  2.37887  2.77519  2.98518  4.58477  3.61503
          0.03112  3.88126  4.60361  0.61958  0.77255  0.48576  0.95510
    420   2.76274  4.51880  3.37084  3.21101  4.20571  3.20581  4.28787  3.75323  3.26904  3.37918  4.42930  3.51691  0.81145  3.65755  3.51370  2.93047  3.20497  3.39762  5.39000  4.32645    420 p - - -
          2.68618  4.42225  2.77519  2.73123  3.46354  2.40513  3.72494  3.29354  2.67741  2.69355  4.24690  2.90347  2.73739  3.18146  2.89801  2.37887  2.77519  2.98518  4.58477  3.61503
          0.03112  3.88126  4.60361  0.61958  0.77255  0.48576  0.95510
    421   2.88744  4.87369  2.90844  2.66314  4.04346  3.37166  3.82158  3.67541  2.48328  3.17691  4.20436  3.12301  3.92514  1.21849  2.76736  2.93474  3.18432  3.40449  5.31384  4.00812    421 q - - -
          2.68618  4.42225  2.77519  2.73123  3.46354  2.40513  3.72494  3.29354  2.67741  2.69355  4.24690  2.90347  2.73739  3.18146  2.89801  2.37887  2.77519  2.98518  4.58477  3.61503
          0.03112  3.88126  4.60361  0.61958  0.77255  0.48576  0.95510
    422   2.97993  4.94435  3.15652  2.77616  4.33278  3.46859  3.76372  3.76257  1.02631  3.32566  4.28651  3.20029  3.96820  2.95460  2.43283  3.02126  3.23247  3.46981  5.38372  4.19770    422 k - - -
          2.68618  4.42225  2.77519  2.73123  3.46354  2.40513  3.72494  3.29354  2.67741  2.69355  4.24690  2.90347  2.73739  3.18146  2.89801  2.37887  2.77519  2.98518  4.58477  3.61503
          0.03112  3.88126  4.60361  0.61958  0.77255  0.48576  0.95510
    423   3.01512  4.85392  3.50664  3.01569  4.21072  3.50162  3.83024  3.75292  2.24036  3.26724  4.26705  3.37482  4.00365  3.05001  0.96504  3.09879  3.28040  3.47645  5.29012  4.13603    423 r - - -
          2.68618  4.42225  2.77519  2.73123  3.46354  2.40513  3.72494  3.29354  2.67741  2.69355  4.24690  2.90347  2.73739  3.18146  2.89801  2.37887  2.77519  2.98518  4.58477  3.61503
          0.03112  3.88126  4.60361  0.61958  0.77255  0.48576  0.95510
    424   2.31911  4.23970  3.21383  3.02985  4.08495  2.96941  4.13954  3.60868  3.10422  3.32817  4.25342  3.25333  3.70890  3.45281  3.39008  1.07788  2.79987  3.14186  5.45670  4.16848    424 s - - -
          2.68618  4.42225  2.77519  2.73123  3.46354  2.40513  3.72494  3.29354  2.67741  2.69355  4.24690  2.90347  2.73739  3.18146  2.89801  2.37887  2.77519  2.98518  4.58477  3.61503
          0.03112  3.88126  4.60361  0.61958  0.77255  0.48576  0.95510
    425   3.26935  4.66848  4.25079  3.96684  0.99744  3.95729  3.88083  2.79182  3.87362  2.15978  3.52059  4.02900  4.41559  4.03914  3.99118  3.53890  3.57044  2.78318  4.12708  2.49290    425 f - - -
          2.68618  4.42225  2.77519  2.73123  3.46354  2.40513  3.72494  3.29354  2.67741  2.69355  4.24690  2.90347  2.73739  3.18146  2.89801  2.37887  2.77519  2.98518  4.58477  3.61503
          0.03112  3.88126  4.60361  0.61958  0.77255  0.48576  0.95510
    426   3.03792  4.45403  4.34842  3.96444  3.37997  4.07621  4.69083  1.06708  3.79275  1.96405  3.31380  4.20853  4.50646  4.14005  3.98830  3.57225  3.33687  1.84586  5.27271  4.01186    426 i - - -
          2.68618  4.42225  2.77519  2.73123  3.46354  2.40513  3.72494  3.29354  2.67741  2.69355  4.24690  2.90347  2.73739  3.18146  2.89801  2.37887  2.77519  2.98518  4.58477  3.61503
          0.03112  3.88126  4.60361  0.61958  0.77255  0.48576  0.95510
    427   2.99882  5.12881  0.90553  2.34001  4.50695  3.21712  3.93845  4.09707  3.02418  3.70377  4.68193  2.89687  3.87052  3.17752  3.54170  2.96008  3.33753  3.73527  5.67386  4.37822    427 d - - -
          2.68618  4.42225  2.77519  2.73123  3.46354  2.40513  3.72494  3.29354  2.67741  2.69355  4.24690  2.90347  2.73739  3.18146  2.89801  2.37887  2.77519  2.98518  4.58477  3.61503
          0.03112  3.88126  4.60361  0.61958  0.77255  0.48576  0.95510
    428   2.73048  4.72757  2.71277  2.59906  4.09244  3.18968  3.92771  3.80457  2.83206  3.45040  4.40549  1.14258  3.84191  3.20037  3.18712  2.79726  3.11256  3.42589  5.39733  4.04006    428 n - - -
          2.68618  4.42225  2.77519  2.73123  3.46354  2.40513  3.72494  3.29354  2.67741  2.69355  4.24690  2.90347  2.73739  3.18146  2.89801  2.37887  2.77519  2.98518  4.58477  3.61503
          0.03112  3.88126  4.60361  0.61958  0.77255  0.48576  0.95510
    429   2.95958  5.07280  2.49091  1.01294  4.42008  3.27954  3.86691  3.87571  2.74853  3.49135  4.46484  2.93750  3.88449  3.08229  3.15840  2.94099  3.26383  3.55859  5.58998  4.31206    429 e - - -
          2.68618  4.42225  2.77519  2.73123  3.46354  2.40513  3.72494  3.29354  2.67741  2.69355  4.24690  2.90347  2.73739  3.18146  2.89801  2.37887  2.77519  2.98518  4.58477  3.61503
          0.03112  3.88126  4.60361  0.61958  0.77255  0.48576  0.95510
    430   3.16499  4.62457  4.20366  3.84341  3.13883  3.99340  4.49638  2.34320  3.61107  0.86444  3.15878  4.11804  4.42716  3.97730  3.78576  3.56509  3.45879  2.38284  5.02145  3.74684    430 l - - -
          2.68618  4.42225  2.77519  2.73123  3.46354  2.40513  3.72494  3.29354  2.67741  2.69355  4.24690  2.90347  2.73739  3.18146  2.89801  2.37887  2.77519  2.98518  4.58477  3.61503
          0.03112  3.88126  4.60361  0.61958  0.77255  0.48576  0.95510
    431   3.04063  4.45876  4.42186  3.88408  3.15016  4.20195  4.55990  1.71995  3.71721  1.61986  1.87880  4.16960  4.49624  3.96988  3.91695  3.54646  3.28522  2.05086  5.10063  3.94630    431 l - - -
          2.68618  4.42225  2.77519  2.73123  3.46354  2.40513  3.72494  3.29354  2.67741  2.69355  4.24690  2.90347  2.73739  3.18146  2.89801  2.37887  2.77519  2.98518  4.58477  3.61503
          0.03112  3.88126  4.60361  0.61958  0.77255  0.48576  0.95510
    432   2.31911  4.23970  3.21383  3.02985  4.08495  2.96941  4.13954  3.60868  3.10422  3.32817  4.25342  3.25333  3.70890  3.45281  3.39008  1.07788  2.79987  3.14186  5.45670  4.16848    432 s - - -
          2.68618  4.42225  2.77519  2.73123  3.46354  2.40513  3.72494  3.29354  2.67741  2.69355  4.24690  2.90347  2.73739  3.18146  2.89801  2.37887  2.77519  2.98518  4.58477  3.61503
          0.03112  3.88126  4.60361  0.61958  0.77255  0.48576  0.95510
    433   3.05041  4.43828  4.50249  3.96695  3.20017  4.25657  4.63474  1.42091  3.80718  1.67085  2.30032  4.24034  4.54338  4.05409  4.00094  3.60599  3.29555  1.92965  5.15648  3.99979    433 i - - -
          2.68618  4.42225  2.77519  2.73123  3.46354  2.40513  3.72494  3.29354  2.67741  2.69355  4.24690  2.90347  2.73739  3.18146  2.89801  2.37887  2.77519  2.98518  4.58477  3.61503
          0.03112  3.88126  4.60361  0.61958  0.77255  0.48576  0.95510
    434   3.16499  4.62457  4.20366  3.84341  3.13883  3.99340  4.49638  2.34320  3.61107  0.86444  3.15878  4.11804  4.42716  3.97730  3.78576  3.56509  3.45879  2.38284  5.02145  3.74684    434 l - - -
          2.68618  4.42225  2.77519  2.73123  3.46354  2.40513  3.72494  3.29354  2.67741  2.69355  4.24690  2.90347  2.73739  3.18146  2.89801  2.37887  2.77519  2.98518  4.58477  3.61503
          0.03112  3.88126  4.60361  0.61958  0.77255  0.48576  0.95510
    435   1.56644  4.17326  3.72948  3.34060  3.75752  3.24823  4.25970  2.49681  3.26956  2.59806  3.67870  3.51857  3.89853  3.59341  3.54568  2.67455  2.82176  1.80659  5.34188  4.11480    435 a - - -
          2.68618  4.42225  2.77519  2.73123  3.46354  2.40513  3.72494  3.29354  2.67741  2.69355  4.24690  2.90347  2.73739  3.18146  2.89801  2.37887  2.77519  2.98518  4.58477  3.61503
          0.03112  3.88126  4.60361  0.61958  0.77255  0.48576  0.95510
    436   2.41720  4.26234  3.43564  3.18788  3.97639  3.10137  4.20457  3.10458  3.13104  2.96777  4.01761  3.39596  3.80576  3.52538  3.38939  2.61855  1.15709  2.79863  5.41341  4.19298    436 t - - -
          2.68618  4.42225  2.77519  2.73123  3.46354  2.40513  3.72494  3.29354  2.67741  2.69355  4.24690  2.90347  2.73739  3.18146  2.89801  2.37887  2.77519  2.98518  4.58477  3.61503
          0.03112  3.88126  4.60361  0.61958  0.77255  0.48576  0.95510
    437   2.97993  4.94435  3.15652  2.77616  4.33278  3.46859  3.76372  3.76257  1.02631  3.32566  4.28651  3.20029  3.96820  2.95460  2.43283  3.02126  3.23247  3.46981  5.38372  4.19770    437 k - - -
          2.68618  4.42225  2.77519  2.73123  3.46354  2.40513  3.72494  3.29354  2.67741  2.69355  4.24690  2.90347  2.73739  3.18146  2.89801  2.37887  2.77519  2.98518  4.58477  3.61503
          0.03112  3.88126  4.60361  0.61958  0.77255  0.48576  0.95510
    438   2.96528  5.06353  3.33805  2.72342  4.48442  3.58493  3.57913  3.84687  1.36402  3.31868  4.19458  3.13437  3.97077  2.72102  1.74572  2.97056  3.14576  3.53373  5.38446  4.20030    438 k - - -
          2.68618  4.42225  2.77519  2.73123  3.46354  2.40513  3.72494  3.29354  2.67741  2.69355  4.24690  2.90347  2.73739  3.18146  2.89801  2.37887  2.77519  2.98518  4.58477  3.61503
          0.03112  3.88126  4.60361  0.61958  0.77255  0.48576  0.95510
    439   2.97993  4.94435  3.15652  2.77616  4.33278  3.46859  3.76372  3.76257  1.02631  3.32566  4.28651  3.20029  3.96820  2.95460  2.43283  3.02126  3.23247  3.46981  5.38372  4.19770    439 k - - -
          2.68618  4.42225  2.77519  2.73123  3.46354  2.40513  3.72494  3.29354  2.67741  2.69355  4.24690  2.90347  2.73739  3.18146  2.89801  2.37887  2.77519  2.98518  4.58477  3.61503
          0.03112  3.88126  4.60361  0.61958  0.77255  0.48576  0.95510
    440   3.07283  4.46356  4.45799  3.96058  1.75950  4.18082  4.24091  1.78772  3.83335  1.72294  3.07235  4.13864  4.48778  4.00208  3.99261  3.53362  3.31735  2.18367  4.59134  3.12870    440 l - - -
          2.68618  4.42225  2.77519  2.73123  3.46354  2.40513  3.72494  3.29354  2.67741  2.69355  4.24690  2.90347  2.73739  3.18146  2.89801  2.37887  2.77519  2.98518  4.58477  3.61503
          0.03112  3.88126  4.60361  0.61958  0.77255  0.48576  0.95510
    441   2.97993  4.94435  3.15652  2.77616  4.33278  3.46859  3.76372  3.76257  1.02631  3.32566  4.28651  3.20029  3.96820  2.95460  2.43283  3.02126  3.23247  3.46981  5.38372  4.19770    441 k - - -
          2.68618  4.42225  2.77519  2.73123  3.46354  2.40513  3.72494  3.29354  2.67741  2.69355  4.24690  2.90347  2.73739  3.18146  2.89801  2.37887  2.77519  2.98518  4.58477  3.61503
          0.03112  3.88126  4.60361  0.61958  0.77255  0.48576  0.95510
    442   2.97993  4.94435  3.15652  2.77616  4.33278  3.46859  3.76372  3.76257  1.02631  3.32566  4.28651  3.20029  3.96820  2.95460  2.43283  3.02126  3.23247  3.46981  5.38372  4.19770    442 k - - -
          2.68618  4.42225  2.77519  2.73123  3.46354  2.40513  3.72494  3.29354  2.67741  2.69355  4.24690  2.90347  2.73739  3.18146  2.89801  2.37887  2.77519  2.98518  4.58477  3.61503
          0.03112  3.88126  4.60361  0.61958  0.77255  0.48576  0.95510
    443   2.77977  5.07250  1.94926  2.24769  4.08193  3.26811  2.03384  3.84670  2.58073  3.39257  4.25602  2.79633  3.81342  2.87335  3.05540  2.74425  3.05047  3.48940  5.39787  3.93196    443 d - - -
          2.68618  4.42225  2.77519  2.73123  3.46354  2.40513  3.72494  3.29354  2.67741  2.69355  4.24690  2.90347  2.73739  3.18146  2.89801  2.37887  2.77519  2.98518  4.58477  3.61503
          0.03112  3.88126  4.60361  0.61958  0.77255  0.48576  0.95510
    444   2.96483  5.06306  3.33639  2.72288  4.48363  3.58430  3.57944  3.84637  1.36006  3.31849  4.19448  3.13403  3.97053  2.72143  1.75268  2.97017  3.14556  3.53322  5.38449  4.20004    444 k - - -
          2.68618  4.42225  2.77519  2.73123  3.46354  2.40513  3.72494  3.29354  2.67741  2.69355  4.24690  2.90347  2.73739  3.18146  2.89801  2.37887  2.77519  2.98518  4.58477  3.61503
          0.03112  3.88126  4.60361  0.61958  0.77255  0.48576  0.95510
    445   2.87830  5.38679  1.73238  1.42357  4.67494  3.18394  3.71451  4.17272  2.70815  3.70051  4.55812  2.65959  3.79557  2.88290  3.27906  2.77624  3.16455  3.76564  5.85843  4.38185    445 e - - -
          2.68618  4.42225  2.77519  2.73123  3.46354  2.40513  3.72494  3.29354  2.67741  2.69355  4.24690  2.90347  2.73739  3.18146  2.89801  2.37887  2.77519  2.98518  4.58477  3.61503
          0.17354  3.88126  1.97553  0.61958  0.77255  0.48576  0.95510
    446   2.58427  4.59581  2.77349  2.51171  3.78432  2.22303  2.37257  3.52729  2.54684  3.12808  4.01727  2.96585  3.76094  2.96323  2.90095  2.65841  2.90699  3.18135  5.13269  3.74703    446 g - - -
          2.68618  4.42225  2.77519  2.73123  3.46354  2.40513  3.72494  3.29354  2.67741  2.69355  4.24690  2.90347  2.73739  3.18146  2.89801  2.37887  2.77519  2.98518  4.58477  3.61503
          0.03580  3.74353  4.46587  0.61958  0.77255  0.59778  0.79858
    447   2.17708  4.13798  3.01021  2.81468  4.15654  1.98033  4.00515  3.61800  2.96615  3.30318  4.15041  3.07444  3.58289  3.27185  3.29513  1.74190  2.65079  3.09577  5.48616  4.23213    447 s - - -
          2.68618  4.42225  2.77519  2.73123  3.46354  2.40513  3.72494  3.29354  2.67741  2.69355  4.24690  2.90347  2.73739  3.18146  2.89801  2.37887  2.77519  2.98518  4.58477  3.61503
          0.03580  3.74353  4.46587  0.61958  0.77255  0.42159  1.06712
    448   2.26565  4.16564  3.35086  2.96930  3.91289  2.25935  4.00315  3.22410  2.97110  2.99060  3.86411  3.22244  3.70232  3.28484  3.30363  1.93763  2.68656  2.15004  5.30871  4.06976    448 s - - -
          2.68618  4.42225  2.77519  2.73123  3.46354  2.40513  3.72494  3.29354  2.67741  2.69355  4.24690  2.90347  2.73739  3.18146  2.89801  2.37887  2.77519  2.98518  4.58477  3.61503
          0.03112  3.88126  4.60361  0.61958  0.77255  0.48576  0.95510
    449   2.42444  4.47432  2.78752  2.57709  4.19325  3.05901  3.87286  3.70963  2.75923  3.34824  4.19488  2.21028  3.71749  3.09235  3.14764  1.59967  2.82762  3.25495  5.50288  4.16424    449 s - - -
          2.68618  4.42225  2.77519  2.73123  3.46354  2.40513  3.72494  3.29354  2.67741  2.69355  4.24690  2.90347  2.73739  3.18146  2.89801  2.37887  2.77519  2.98518  4.58477  3.61503
          0.03112  3.88126  4.60361  0.61958  0.77255  0.48576  0.95510
    450   1.66299  4.67896  2.01523  2.40131  4.24878  3.14604  3.81544  3.57464  2.75970  3.29263  4.16981  2.89264  3.76035  3.01272  3.22876  2.61860  2.91497  3.20385  5.55451  4.20527    450 a - - -
          2.68618  4.42225  2.77519  2.73123  3.46354  2.40513  3.72494  3.29354  2.67741  2.69355  4.24690  2.90347  2.73739  3.18146  2.89801  2.37887  2.77519  2.98518  4.58477  3.61503
          0.03112  3.88126  4.60361  0.61958  0.77255  0.48576  0.95510
    451   2.56078  4.52308  3.22742  2.75455  3.99706  3.30244  3.76785  3.32440  2.40486  2.99644  3.90245  3.14159  3.83042  2.97398  2.12865  2.67963  1.84359  3.01361  5.27757  4.02627    451 t - - -
          2.68618  4.42225  2.77519  2.73123  3.46354  2.40513  3.72494  3.29354  2.67741  2.69355  4.24690  2.90347  2.73739  3.18146  2.89801  2.37887  2.77519  2.98518  4.58477  3.61503
          0.03112  3.88126  4.60361  0.61958  0.77255  0.48576  0.95510
    452   2.53092  4.61734  2.63044  2.47852  4.31537  2.17468  3.86531  3.83940  2.77228  3.45419  4.30715  1.68036  3.74443  3.07785  3.18558  2.60001  2.92095  3.38440  5.57853  4.24418    452 n - - -
          2.68618  4.42225  2.77519  2.73123  3.46354  2.40513  3.72494  3.29354  2.67741  2.69355  4.24690  2.90347  2.73739  3.18146  2.89801  2.37887  2.77519  2.98518  4.58477  3.61503
          0.03112  3.88126  4.60361  0.61958  0.77255  0.48576  0.95510
    453   3.03792  4.45403  4.34842  3.96444  3.37997  4.07621  4.69083  1.06708  3.79275  1.96405  3.31380  4.20853  4.50646  4.14005  3.98830  3.57225  3.33687  1.84586  5.27271  4.01186    453 i - - -
          2.68618  4.42225  2.77519  2.73123  3.46354  2.40513  3.72494  3.29354  2.67741  2.69355  4.24690  2.90347  2.73739  3.18146  2.89801  2.37887  2.77519  2.98518  4.58477  3.61503
          0.03112  3.88126  4.60361  0.61958  0.77255  0.48576  0.95510
    454   2.31911  4.23970  3.21383  3.02985  4.08495  2.96941  4.13954  3.60868  3.10422  3.32817  4.25342  3.25333  3.70890  3.45281  3.39008  1.07788  2.79987  3.14186  5.45670  4.16848    454 s - - -
          2.68618  4.42225  2.77519  2.73123  3.46354  2.40513  3.72494  3.29354  2.67741  2.69355  4.24690  2.90347  2.73739  3.18146  2.89801  2.37887  2.77519  2.98518  4.58477  3.61503
          0.03112  3.88126  4.60361  0.61958  0.77255  0.48576  0.95510
    455   2.31911  4.23970  3.21383  3.02985  4.08495  2.96941  4.13954  3.60868  3.10422  3.32817  4.25342  3.25333  3.70890  3.45281  3.39008  1.07788  2.79987  3.14186  5.45670  4.16848    455 s - - -
          2.68618  4.42225  2.77519  2.73123  3.46354  2.40513  3.72494  3.29354  2.67741  2.69355  4.24690  2.90347  2.73739  3.18146  2.89801  2.37887  2.77519  2.98518  4.58477  3.61503
          0.03112  3.88126  4.60361  0.61958  0.77255  0.48576  0.95510
    456   2.41720  4.26234  3.43564  3.18788  3.97639  3.10137  4.20457  3.10458  3.13104  2.96777  4.01761  3.39596  3.80576  3.52538  3.38939  2.61855  1.15709  2.79863  5.41341  4.19298    456 t - - -
          2.68618  4.42225  2.77519  2.73123  3.46354  2.40513  3.72494  3.29354  2.67741  2.69355  4.24690  2.90347  2.73739  3.18146  2.89801  2.37887  2.77519  2.98518  4.58477  3.61503
          0.03112  3.88126  4.60361  0.61958  0.77255  0.48576  0.95510
    457   2.31911  4.23970  3.21383  3.02985  4.08495  2.96941  4.13954  3.60868  3.10422  3.32817  4.25342  3.25333  3.70890  3.45281  3.39008  1.07788  2.79987  3.14186  5.45670  4.16848    457 s - - -
          2.68618  4.42225  2.77519  2.73123  3.46354  2.40513  3.72494  3.29354  2.67741  2.69355  4.24690  2.90347  2.73739  3.18146  2.89801  2.37887  2.77519  2.98518  4.58477  3.61503
          0.03112  3.88126  4.60361  0.61958  0.77255  0.48576  0.95510
    458   3.25955  4.74499  3.85110  3.58201  2.29333  3.84029  3.62229  3.26752  3.43927  2.71921  3.94160  3.73411  4.31386  3.74321  3.62123  3.39542  3.54624  3.13847  3.93747  0.95129    458 y - - -
          2.68618  4.42225  2.77519  2.73123  3.46354  2.40513  3.72494  3.29354  2.67741  2.69355  4.24690  2.90347  2.73739  3.18146  2.89801  2.37887  2.77519  2.98518  4.58477  3.61503
          0.03112  3.88126  4.60361  0.61958  0.77255  0.48576  0.95510
    459   3.16499  4.62457  4.20366  3.84341  3.13883  3.99340  4.49638  2.34320  3.61107  0.86444  3.15878  4.11804  4.42716  3.97730  3.78576  3.56509  3.45879  2.38284  5.02145  3.74684    459 l - - -
          2.68618  4.42225  2.77519  2.73123  3.46354  2.40513  3.72494  3.29354  2.67741  2.69355  4.24690  2.90347  2.73739  3.18146  2.89801  2.37887  2.77519  2.98518  4.58477  3.61503
          0.03112  3.88126  4.60361  0.61958  0.77255  0.48576  0.95510
    460   3.05054  4.43819  4.50306  3.96766  3.20102  4.25707  4.63564  1.41773  3.80784  1.67178  2.30666  4.24099  4.54394  4.05497  4.00165  3.60663  3.29575  1.92816  5.15741  4.00049    460 i - - -
          2.68618  4.42225  2.77519  2.73123  3.46354  2.40513  3.72494  3.29354  2.67741  2.69355  4.24690  2.90347  2.73739  3.18146  2.89801  2.37887  2.77519  2.98518  4.58477  3.61503
          0.03112  3.88126  4.60361  0.61958  0.77255  0.48576  0.95510
    461   2.73048  4.72757  2.71277  2.59906  4.09244  3.18968  3.92771  3.80457  2.83206  3.45040  4.40549  1.14258  3.84191  3.20037  3.18712  2.79726  3.11256  3.42589  5.39733  4.04006    461 n - - -
          2.68618  4.42225  2.77519  2.73123  3.46354  2.40513  3.72494  3.29354  2.67741  2.69355  4.24690  2.90347  2.73739  3.18146  2.89801  2.37887  2.77519  2.98518  4.58477  3.61503
          0.03112  3.88126  4.60361  0.61958  0.77255  0.48576  0.95510
    462   2.31911  4.23970  3.21383  3.02985  4.08495  2.96941  4.13954  3.60868  3.10422  3.32817  4.25342  3.25333  3.70890  3.45281  3.39008  1.07788  2.79987  3.14186  5.45670  4.16848    462 s - - -
          2.68618  4.42225  2.77519  2.73123  3.46354  2.40513  3.72494  3.29354  2.67741  2.69355  4.24690  2.90347  2.73739  3.18146  2.89801  2.37887  2.77519  2.98518  4.58477  3.61503
          0.03112  3.88126  4.60361  0.61958  0.77255  0.48576  0.95510
    463   2.67555  4.45028  3.35114  3.25158  4.39403  0.71567  4.37146  3.99566  3.43407  3.64872  4.62442  3.51541  3.84170  3.75750  3.66928  2.84769  3.15747  3.52227  5.48700  4.49618    463 g - - -
          2.68618  4.42225  2.77519  2.73123  3.46354  2.40513  3.72494  3.29354  2.67741  2.69355  4.24690  2.90347  2.73739  3.18146  2.89801  2.37887  2.77519  2.98518  4.58477  3.61503
          0.03112  3.88126  4.60361  0.61958  0.77255  0.48576  0.95510
    464   2.41720  4.26234  3.43564  3.18788  3.97639  3.10137  4.20457  3.10458  3.13104  2.96777  4.01761  3.39596  3.80576  3.52538  3.38939  2.61855  1.15709  2.79863  5.41341  4.19298    464 t - - -
          2.68618  4.42225  2.77519  2.73123  3.46354  2.40513  3.72494  3.29354  2.67741  2.69355  4.24690  2.90347  2.73739  3.18146  2.89801  2.37887  2.77519  2.98518  4.58477  3.61503
          0.03112  3.88126  4.60361  0.61958  0.77255  0.48576  0.95510
    465   3.25955  4.74499  3.85110  3.58201  2.29333  3.84029  3.62229  3.26752  3.43927  2.71921  3.94160  3.73411  4.31386  3.74321  3.62123  3.39542  3.54624  3.13847  3.93747  0.95129    465 y - - -
          2.68618  4.42225  2.77519  2.73123  3.46354  2.40513  3.72494  3.29354  2.67741  2.69355  4.24690  2.90347  2.73739  3.18146  2.89801  2.37887  2.77519  2.98518  4.58477  3.61503
          0.03112  3.88126  4.60361  0.61958  0.77255  0.48576  0.95510
    466   1.00116  4.19621  3.47133  3.26287  4.06095  3.02055  4.28390  3.18776  3.27935  3.06899  4.09973  3.41032  3.76059  3.61968  3.52936  2.54637  2.82433  2.84064  5.48723  4.28842    466 a - - -
          2.68618  4.42225  2.77519  2.73123  3.46354  2.40513  3.72494  3.29354  2.67741  2.69355  4.24690  2.90347  2.73739  3.18146  2.89801  2.37887  2.77519  2.98518  4.58477  3.61503
          0.03112  3.88126  4.60361  0.61958  0.77255  0.48576  0.95510
    467   2.73048  4.72757  2.71277  2.59906  4.09244  3.18968  3.92771  3.80457  2.83206  3.45040  4.40549  1.14258  3.84191  3.20037  3.18712  2.79726  3.11256  3.42589  5.39733  4.04006    467 n - - -
          2.68618  4.42225  2.77519  2.73123  3.46354  2.40513  3.72494  3.29354  2.67741  2.69355  4.24690  2.90347  2.73739  3.18146  2.89801  2.37887  2.77519  2.98518  4.58477  3.61503
          0.03112  3.88126  4.60361  0.61958  0.77255  0.48576  0.95510
    468   2.27163  4.24256  3.19162  2.82732  4.09193  3.01192  3.94858  3.47812  2.85111  3.16122  4.00202  3.13125  2.50187  3.18248  3.21213  1.91635  2.07573  3.03709  5.42608  4.17383    468 s - - -
          2.68618  4.42225  2.77519  2.73123  3.46354  2.40513  3.72494  3.29354  2.67741  2.69355  4.24690  2.90347  2.73739  3.18146  2.89801  2.37887  2.77519  2.98518  4.58477  3.61503
          0.03112  3.88126  4.60361  0.61958  0.77255  0.48576  0.95510
    469   2.67167  4.86779  2.80306  2.40214  4.07533  3.36280  2.71457  3.59383  2.31836  3.15965  3.99840  2.91042  2.79961  2.30122  2.69849  2.68724  2.91358  3.26192  5.31084  3.95696    469 q - - -
          2.68618  4.42225  2.77519  2.73123  3.46354  2.40513  3.72494  3.29354  2.67741  2.69355  4.24690  2.90347  2.73739  3.18146  2.89801  2.37887  2.77519  2.98518  4.58477  3.61503
          0.03112  3.88126  4.60361  0.61958  0.77255  0.48576  0.95510
    470   2.59825  4.23342  3.66932  3.13423  3.34821  2.72791  3.97378  2.07319  3.03226  2.24837  2.58414  3.47256  4.00973  3.35001  3.32833  2.89293  2.86144  2.27653  4.91176  3.68786    470 i - - -
          2.68618  4.42225  2.77519  2.73123  3.46354  2.40513  3.72494  3.29354  2.67741  2.69355  4.24690  2.90347  2.73739  3.18146  2.89801  2.37887  2.77519  2.98518  4.58477  3.61503
          0.03112  3.88126  4.60361  0.61958  0.77255  0.48576  0.95510
    471   2.95958  5.07280  2.49091  1.01294  4.42008  3.27954  3.86691  3.87571  2.74853  3.49135  4.46484  2.93750  3.88449  3.08229  3.15840  2.94099  3.26383  3.55859  5.58998  4.31206    471 e - - -
          2.68618  4.42225  2.77519  2.73123  3.46354  2.40513  3.72494  3.29354  2.67741  2.69355  4.24690  2.90347  2.73739  3.18146  2.89801  2.37887  2.77519  2.98518  4.58477  3.61503
          0.03112  3.88126  4.60361  0.61958  0.77255  0.48576  0.95510
    472   2.62133  4.28503  3.75781  3.29528  3.54411  3.55739  4.19096  1.87838  3.17184  2.32485  3.46181  3.58916  4.07161  3.53011  3.45833  2.93120  1.88465  2.11168  5.18361  3.94552    472 i - - -
          2.68618  4.42225  2.77519  2.73123  3.46354  2.40513  3.72494  3.29354  2.67741  2.69355  4.24690  2.90347  2.73739  3.18146  2.89801  2.37887  2.77519  2.98518  4.58477  3.61503
          0.03112  3.88126  4.60361  0.61958  0.77255  0.48576  0.95510
    473   2.28620  4.26175  3.10432  2.83225  4.16481  2.98001  3.99868  3.61411  2.91113  3.28286  4.13452  3.12974  2.37766  3.24375  3.25831  1.51572  2.73098  3.13594  5.49371  4.22540    473 s - - -
          2.68618  4.42225  2.77519  2.73123  3.46354  2.40513  3.72494  3.29354  2.67741  2.69355  4.24690  2.90347  2.73739  3.18146  2.89801  2.37887  2.77519  2.98518  4.58477  3.61503
          0.03112  3.88126  4.60361  0.61958  0.77255  0.48576  0.95510
    474   2.75333  4.26615  4.08733  3.56563  3.48991  3.85253  4.37782  1.68483  3.46196  2.19877  3.36068  3.84993  4.27309  3.76648  3.73195  3.19354  2.35614  1.56850  5.20452  3.99278    474 v - - -
          2.68618  4.42225  2.77519  2.73123  3.46354  2.40513  3.72494  3.29354  2.67741  2.69355  4.24690  2.90347  2.73739  3.18146  2.89801  2.37887  2.77519  2.98518  4.58477  3.61503
          0.03112  3.88126  4.60361  0.61958  0.77255  0.48576  0.95510
    475   2.23530  4.16356  3.30482  3.00050  4.08417  2.96465  4.07096  3.39960  3.00167  3.16529  4.04221  3.21934  3.67602  3.34293  3.31227  1.85477  1.61682  2.96415  5.45819  4.21738    475 t - - -
          2.68618  4.42225  2.77519  2.73123  3.46354  2.40513  3.72494  3.29354  2.67741  2.69355  4.24690  2.90347  2.73739  3.18146  2.89801  2.37887  2.77519  2.98518  4.58477  3.61503
          0.03112  3.88126  4.60361  0.61958  0.77255  0.48576  0.95510
    476   2.77091  4.98622  2.65312  2.38736  4.34200  3.32059  3.66178  3.80999  1.89296  3.36555  4.22168  1.84817  3.83870  2.82718  2.64928  2.76527  3.03549  3.45233  5.48799  4.15454    476 n - - -
          2.68618  4.42225  2.77519  2.73123  3.46354  2.40513  3.72494  3.29354  2.67741  2.69355  4.24690  2.90347  2.73739  3.18146  2.89801  2.37887  2.77519  2.98518  4.58477  3.61503
          0.03112  3.88126  4.60361  0.61958  0.77255  0.48576  0.95510
    477   2.31911  4.23970  3.21383  3.02985  4.08495  2.96941  4.13954  3.60868  3.10422  3.32817  4.25342  3.25333  3.70890  3.45281  3.39008  1.07788  2.79987  3.14186  5.45670  4.16848    477 s - - -
          2.68618  4.42225  2.77519  2.73123  3.46354  2.40513  3.72494  3.29354  2.67741  2.69355  4.24690  2.90347  2.73739  3.18146  2.89801  2.37887  2.77519  2.98518  4.58477  3.61503
          0.03112  3.88126  4.60361  0.61958  0.77255  0.48576  0.95510
    478   2.81497  4.35499  4.13759  3.80085  3.55635  3.73310  4.60100  2.04941  3.66877  2.24176  3.52002  3.98931  4.29302  4.02788  3.88045  3.23708  3.17624  1.01387  5.34232  4.07455    478 v - - -
          2.68618  4.42225  2.77519  2.73123  3.46354  2.40513  3.72494  3.29354  2.67741  2.69355  4.24690  2.90347  2.73739  3.18146  2.89801  2.37887  2.77519  2.98518  4.58477  3.61503
          0.03112  3.88126  4.60361  0.61958  0.77255  0.48576  0.95510
    479   2.67939  2.67351  3.87532  3.38563  2.77153  3.59161  3.81170  2.71048  3.22927  2.42764  3.45805  3.58421  4.05782  3.52187  3.45431  2.95520  2.96948  2.52117  4.37157  1.78898    479 y - - -
          2.68618  4.42225  2.77519  2.73123  3.46354  2.40513  3.72494  3.29354  2.67741  2.69355  4.24690  2.90347  2.73739  3.18146  2.89801  2.37887  2.77519  2.98518  4.58477  3.61503
          0.03112  3.88126  4.60361  0.61958  0.77255  0.48576  0.95510
    480   2.80573  5.20178  1.79509  2.13522  4.52826  3.17436  3.72791  4.07511  2.70947  3.62573  4.48160  1.69290  3.78745  2.90564  3.25360  2.74053  3.10984  3.66503  5.75676  4.29537    480 n - - -
          2.68618  4.42225  2.77519  2.73123  3.46354  2.40513  3.72494  3.29354  2.67741  2.69355  4.24690  2.90347  2.73739  3.18146  2.89801  2.37887  2.77519  2.98518  4.58477  3.61503
          0.03112  3.88126  4.60361  0.61958  0.77255  0.48576  0.95510
    481   2.76437  5.03303  1.43097  2.22302  4.55289  2.17417  3.80444  4.06515  2.81694  3.63684  4.50046  2.77197  3.78440  2.99516  3.35440  2.73666  3.10150  3.63599  5.75407  4.36671    481 d - - -
          2.68618  4.42225  2.77519  2.73123  3.46354  2.40513  3.72494  3.29354  2.67741  2.69355  4.24690  2.90347  2.73739  3.18146  2.89801  2.37887  2.77519  2.98518  4.58477  3.61503
          0.03112  3.88126  4.60361  0.61958  0.77255  0.48576  0.95510
    482   2.79882  5.00263  2.77343  2.44583  4.37195  3.37160  3.63709  3.81943  1.54964  3.35636  4.21109  2.27935  3.86061  2.79424  2.50431  2.79417  3.04632  3.46732  5.46385  4.15969    482 k - - -
          2.68618  4.42225  2.77519  2.73123  3.46354  2.40513  3.72494  3.29354  2.67741  2.69355  4.24690  2.90347  2.73739  3.18146  2.89801  2.37887  2.77519  2.98518  4.58477  3.61503
          0.03112  3.88126  4.60361  0.61958  0.77255  0.48576  0.95510
    483   2.83449  5.00927  2.92124  2.02420  4.35933  3.44130  3.61845  3.76326  2.12255  3.29072  4.15483  2.99069  3.88734  2.77004  1.66317  2.83396  3.05618  3.43627  5.41782  4.15352    483 r - - -
          2.68618  4.42225  2.77519  2.73123  3.46354  2.40513  3.72494  3.29354  2.67741  2.69355  4.24690  2.90347  2.73739  3.18146  2.89801  2.37887  2.77519  2.98518  4.58477  3.61503
          0.03112  3.88126  4.60361  0.61958  0.77255  0.48576  0.95510
    484   2.89801  5.41953  1.42280  1.67617  4.70546  3.17446  3.72539  4.20922  2.74307  3.73600  4.60112  2.64901  3.79780  2.89737  3.32793  2.78903  3.18898  3.79921  5.89302  4.40585    484 d - - -
          2.68618  4.42225  2.77519  2.73123  3.46354  2.40513  3.72494  3.29354  2.67741  2.69355  4.24690  2.90347  2.73739  3.18146  2.89801  2.37887  2.77519  2.98518  4.58477  3.61503
          0.03112  3.88126  4.60361  0.61958  0.77255  0.48576  0.95510
    485   2.75234  2.81256  4.22209  3.66920  2.35302  3.84559  4.12368  2.26666  3.53750  1.65550  3.10464  3.85776  4.21521  3.74712  3.71377  3.16770  3.00392  2.16988  4.66291  3.33521    485 l - - -
          2.68618  4.42225  2.77519  2.73123  3.46354  2.40513  3.72494  3.29354  2.67741  2.69355  4.24690  2.90347  2.73739  3.18146  2.89801  2.37887  2.77519  2.98518  4.58477  3.61503
          0.03112  3.88126  4.60361  0.61958  0.77255  0.48576  0.95510
    486   2.31911  4.23970  3.21383  3.02985  4.08495  2.96941  4.13954  3.60868  3.10422  3.32817  4.25342  3.25333  3.70890  3.45281  3.39008  1.07788  2.79987  3.14186  5.45670  4.16848    486 s - - -
          2.68618  4.42225  2.77519  2.73123  3.46354  2.40513  3.72494  3.29354  2.67741  2.69355  4.24690  2.90347  2.73739  3.18146  2.89801  2.37887  2.77519  2.98518  4.58477  3.61503
          0.03112  3.88126  4.60361  0.61958  0.77255  0.48576  0.95510
    487   3.26935  4.66848  4.25079  3.96684  0.99744  3.95729  3.88083  2.79182  3.87362  2.15978  3.52059  4.02900  4.41559  4.03914  3.99118  3.53890  3.57044  2.78318  4.12708  2.49290    487 f - - -
          2.68618  4.42225  2.77519  2.73123  3.46354  2.40513  3.72494  3.29354  2.67741  2.69355  4.24690  2.90347  2.73739  3.18146  2.89801  2.37887  2.77519  2.98518  4.58477  3.61503
          0.03112  3.88126  4.60361  0.61958  0.77255  0.48576  0.95510
    488   2.80654  5.20455  1.78679  2.13396  4.53066  3.17421  3.72764  4.07745  2.70974  3.62747  4.48320  1.69944  3.78739  2.90520  3.25463  2.74075  3.11050  3.66708  5.75868  4.29668    488 n - - -
          2.68618  4.42225  2.77519  2.73123  3.46354  2.40513  3.72494  3.29354  2.67741  2.69355  4.24690  2.90347  2.73739  3.18146  2.89801  2.37887  2.77519  2.98518  4.58477  3.61503
          0.03112  3.88126  4.60361  0.61958  0.77255  0.48576  0.95510
    489   2.42685  4.47850  2.78338  2.57304  4.19464  3.06062  3.87059  3.71097  2.75647  3.34883  4.19531  2.19255  3.71809  3.08938  3.14584  1.61146  2.82905  3.25686  5.50347  4.16416    489 s - - -
          2.68618  4.42225  2.77519  2.73123  3.46354  2.40513  3.72494  3.29354  2.67741  2.69355  4.24690  2.90347  2.73739  3.18146  2.89801  2.37887  2.77519  2.98518  4.58477  3.61503
          0.03112  3.88126  4.60361  0.61958  0.77255  0.48576  0.95510
    490   2.57580  4.43673  3.20628  2.81947  3.19563  3.35177  3.73746  3.15995  2.78904  2.81424  3.75559  3.19449  3.87702  3.14789  3.12930  1.79955  2.89124  2.88667  4.71786  2.39757    490 s - - -
          2.68618  4.42225  2.77519  2.73123  3.46354  2.40513  3.72494  3.29354  2.67741  2.69355  4.24690  2.90347  2.73739  3.18146  2.89801  2.37887  2.77519  2.98518  4.58477  3.61503
          0.03112  3.88126  4.60361  0.61958  0.77255  0.48576  0.95510
    491   2.47542  4.32023  3.34490  2.95152  3.60075  3.26535  3.93414  2.94356  2.85867  2.10133  3.70003  3.27555  3.84821  3.24814  3.17059  1.72847  2.83597  2.69371  5.09781  3.76933    491 s - - -
          2.68618  4.42225  2.77519  2.73123  3.46354  2.40513  3.72494  3.29354  2.67741  2.69355  4.24690  2.90347  2.73739  3.18146  2.89801  2.37887  2.77519  2.98518  4.58477  3.61503
          0.03112  3.88126  4.60361  0.61958  0.77255  0.48576  0.95510
    492   3.01313  4.37642  4.58516  4.09250  3.45095  4.27539  4.82995  1.28432  3.96564  1.96263  3.27764  4.33488  4.61691  4.24677  4.17974  3.65930  3.28535  1.39304  5.39854  4.18890    492 i - - -
          2.68618  4.42225  2.77519  2.73123  3.46354  2.40513  3.72494  3.29354  2.67741  2.69355  4.24690  2.90347  2.73739  3.18146  2.89801  2.37887  2.77519  2.98518  4.58477  3.61503
          0.03112  3.88126  4.60361  0.61958  0.77255  0.48576  0.95510
    493   2.72457  4.69634  3.28350  2.68062  3.92852  3.52502  3.63359  2.55542  1.88607  2.88949  3.78652  3.11890  3.90600  2.81964  2.09394  2.81246  2.93682  2.98542  5.17076  3.92792    493 k - - -
          2.68618  4.42225  2.77519  2.73123  3.46354  2.40513  3.72494  3.29354  2.67741  2.69355  4.24690  2.90347  2.73739  3.18146  2.89801  2.37887  2.77519  2.98518  4.58477  3.61503
          0.03112  3.88126  4.60361  0.61958  0.77255  0.48576  0.95510
    494   3.00411  4.82022  3.13394  2.89464  3.29061  3.45469  1.12409  3.70840  2.73744  3.20132  4.24485  3.30367  4.00763  3.26095  3.00269  3.07468  3.30772  3.44335  4.75557  3.24119    494 h - - -
          2.68618  4.42225  2.77519  2.73123  3.46354  2.40513  3.72494  3.29354  2.67741  2.69355  4.24690  2.90347  2.73739  3.18146  2.89801  2.37887  2.77519  2.98518  4.58477  3.61503
          0.03112  3.88126  4.60361  0.61958  0.77255  0.48576  0.95510
    495   2.31911  4.23970  3.21383  3.02985  4.08495  2.96941  4.13954  3.60868  3.10422  3.32817  4.25342  3.25333  3.70890  3.45281  3.39008  1.07788  2.79987  3.14186  5.45670  4.16848    495 s - - -
          2.68618  4.42225  2.77519  2.73123  3.46354  2.40513  3.72494  3.29354  2.67741  2.69355  4.24690  2.90347  2.73739  3.18146  2.89801  2.37887  2.77519  2.98518  4.58477  3.61503
          0.03112  3.88126  4.60361  0.61958  0.77255  0.48576  0.95510
    496   3.03792  4.45403  4.34842  3.96444  3.37997  4.07621  4.69083  1.06708  3.79275  1.96405  3.31380  4.20853  4.50646  4.14005  3.98830  3.57225  3.33687  1.84586  5.27271  4.01186    496 i - - -
          2.68618  4.42225  2.77519  2.73123  3.46354  2.40513  3.72494  3.29354  2.67741  2.69355  4.24690  2.90347  2.73739  3.18146  2.89801  2.37887  2.77519  2.98518  4.58477  3.61503
          0.03112  3.88126  4.60361  0.61958  0.77255  0.48576  0.95510
    497   3.19274  4.58004  4.49599  4.00270  2.08644  4.27437  4.28248  2.28493  3.86174  1.11986  2.96989  4.20601  4.54662  4.02017  4.01672  3.63658  3.42870  2.36845  4.59604  3.14649    497 l - - -
          2.68618  4.42225  2.77519  2.73123  3.46354  2.40513  3.72494  3.29354  2.67741  2.69355  4.24690  2.90347  2.73739  3.18146  2.89801  2.37887  2.77519  2.98518  4.58477  3.61503
          0.03112  3.88126  4.60361  0.61958  0.77255  0.48576  0.95510
    498   2.82751  5.13874  2.53916  1.60762  4.46762  3.33019  3.64294  3.88496  1.90085  3.42178  4.27421  2.83580  3.83993  2.79572  2.67736  2.78631  3.07125  3.53058  5.56871  4.22825    498 e - - -
          2.68618  4.42225  2.77519  2.73123  3.46354  2.40513  3.72494  3.29354  2.67741  2.69355  4.24690  2.90347  2.73739  3.18146  2.89801  2.37887  2.77519  2.98518  4.58477  3.61503
          0.03112  3.88126  4.60361  0.61958  0.77255  0.48576  0.95510
    499   2.89775  5.41956  1.42614  1.67263  4.70547  3.17454  3.72513  4.20924  2.74252  3.73583  4.60075  2.64898  3.79771  2.89701  3.32733  2.78877  3.18862  3.79914  5.89287  4.40567    499 d - - -
          2.68618  4.42225  2.77519  2.73123  3.46354  2.40513  3.72494  3.29354  2.67741  2.69355  4.24690  2.90347  2.73739  3.18146  2.89801  2.37887  2.77519  2.98518  4.58477  3.61503
          0.03112  3.88126  4.60361  0.61958  0.77255  0.48576  0.95510
    500   2.76660  5.03660  1.41963  2.22164  4.55493  2.19373  3.80454  4.06771  2.81792  3.63914  4.50318  2.77104  3.78484  2.99533  3.35603  2.73810  3.10355  3.63865  5.75575  4.36785    500 d - - -
          2.68618  4.42225  2.77519  2.73123  3.46354  2.40513  3.72494  3.29354  2.67741  2.69355  4.24690  2.90347  2.73739  3.18146  2.89801  2.37887  2.77519  2.98518  4.58477  3.61503
          0.03112  3.88126  4.60361  0.61958  0.77255  0.48576  0.95510
    501   3.03792  4.45403  4.34842  3.96444  3.37997  4.07621  4.69083  1.06708  3.79275  1.96405  3.31380  4.20853  4.50646  4.14005  3.98830  3.57225  3.33687  1.84586  5.27271  4.01186    501 i - - -
          2.68618  4.42225  2.77519  2.73123  3.46354  2.40513  3.72494  3.29354  2.67741  2.69355  4.24690  2.90347  2.73739  3.18146  2.89801  2.37887  2.77519  2.98518  4.58477  3.61503
          0.03112  3.88126  4.60361  0.61958  0.77255  0.48576  0.95510
    502   2.95958  5.07280  2.49091  1.01294  4.42008  3.27954  3.86691  3.87571  2.74853  3.49135  4.46484  2.93750  3.88449  3.08229  3.15840  2.94099  3.26383  3.55859  5.58998  4.31206    502 e - - -
          2.68618  4.42225  2.77519  2.73123  3.46354  2.40513  3.72494  3.29354  2.67741  2.69355  4.24690  2.90347  2.73739  3.18146  2.89801  2.37887  2.77519  2.98518  4.58477  3.61503
          0.03112  3.88126  4.60361  0.61958  0.77255  0.48576  0.95510
    503   2.48431  4.56727  2.69002  2.50064  4.21861  3.08842  3.83851  3.74870  2.71886  3.37705  4.22732  1.76449  3.73434  3.05030  3.11983  1.99025  2.87151  3.30531  5.51829  4.15958    503 n - - -
          2.68618  4.42225  2.77519  2.73123  3.46354  2.40513  3.72494  3.29354  2.67741  2.69355  4.24690  2.90347  2.73739  3.18146  2.89801  2.37887  2.77519  2.98518  4.58477  3.61503
          0.03112  3.88126  4.60361  0.61958  0.77255  0.48576  0.95510
    504   2.97993  4.94435  3.15652  2.77616  4.33278  3.46859  3.76372  3.76257  1.02631  3.32566  4.28651  3.20029  3.96820  2.95460  2.43283  3.02126  3.23247  3.46981  5.38372  4.19770    504 k - - -
          2.68618  4.42225  2.77519  2.73123  3.46354  2.40513  3.72494  3.29354  2.67741  2.69355  4.24690  2.90347  2.73739  3.18146  2.89801  2.37887  2.77519  2.98518  4.58477  3.61503
          0.03112  3.88126  4.60361  0.61958  0.77255  0.48576  0.95510
    505   2.59592  0.92278  4.11715  3.85868  3.84786  3.21715  4.50381  2.99310  3.68562  2.90825  4.02976  3.84331  3.92481  4.03134  3.80849  2.86760  3.06340  2.73712  5.26228  4.13552    505 c - - -
          2.68618  4.42225  2.77519  2.73123  3.46354  2.40513  3.72494  3.29354  2.67741  2.69355  4.24690  2.90347  2.73739  3.18146  2.89801  2.37887  2.77519  2.98518  4.58477  3.61503
          0.03112  3.88126  4.60361  0.61958  0.77255  0.48576  0.95510
    506   3.03792  4.45403  4.34842  3.96444  3.37997  4.07621  4.69083  1.06708  3.79275  1.96405  3.31380  4.20853  4.50646  4.14005  3.98830  3.57225  3.33687  1.84586  5.27271  4.01186    506 i - - -
          2.68618  4.42225  2.77519  2.73123  3.46354  2.40513  3.72494  3.29354  2.67741  2.69355  4.24690  2.90347  2.73739  3.18146  2.89801  2.37887  2.77519  2.98518  4.58477  3.61503
          0.03112  3.88126  4.60361  0.61958  0.77255  0.48576  0.95510
    507   1.00116  4.19621  3.47133  3.26287  4.06095  3.02055  4.28390  3.18776  3.27935  3.06899  4.09973  3.41032  3.76059  3.61968  3.52936  2.54637  2.82433  2.84064  5.48723  4.28842    507 a - - -
          2.68618  4.42225  2.77519  2.73123  3.46354  2.40513  3.72494  3.29354  2.67741  2.69355  4.24690  2.90347  2.73739  3.18146  2.89801  2.37887  2.77519  2.98518  4.58477  3.61503
          0.03112  3.88126  4.60361  0.61958  0.77255  0.48576  0.95510
    508   2.81497  4.35499  4.13759  3.80085  3.55635  3.73310  4.60100  2.04941  3.66877  2.24176  3.52002  3.98931  4.29302  4.02788  3.88045  3.23708  3.17624  1.01387  5.34232  4.07455    508 v - - -
          2.68618  4.42225  2.77519  2.73123  3.46354  2.40513  3.72494  3.29354  2.67741  2.69355  4.24690  2.90347  2.73739  3.18146  2.89801  2.37887  2.77519  2.98518  4.58477  3.61503
          0.03112  3.88126  4.60361  0.61958  0.77255  0.48576  0.95510
    509   2.73048  4.72757  2.71277  2.59906  4.09244  3.18968  3.92771  3.80457  2.83206  3.45040  4.40549  1.14258  3.84191  3.20037  3.18712  2.79726  3.11256  3.42589  5.39733  4.04006    509 n - - -
          2.68618  4.42225  2.77519  2.73123  3.46354  2.40513  3.72494  3.29354  2.67741  2.69355  4.24690  2.90347  2.73739  3.18146  2.89801  2.37887  2.77519  2.98518  4.58477  3.61503
          0.03112  3.88126  4.60361  0.61958  0.77255  0.48576  0.95510
    510   2.10326  4.61075  2.80677  2.05341  4.06750  3.24116  3.73999  3.36226  2.58102  3.07683  3.94047  2.95510  3.77652  2.92922  2.99928  2.61373  2.28301  3.03414  5.37371  4.06385    510 e - - -
          2.68618  4.42225  2.77519  2.73123  3.46354  2.40513  3.72494  3.29354  2.67741  2.69355  4.24690  2.90347  2.73739  3.18146  2.89801  2.37887  2.77519  2.98518  4.58477  3.61503
          0.03112  3.88126  4.60361  0.61958  0.77255  0.48576  0.95510
    511   2.73048  4.72757  2.71277  2.59906  4.09244  3.18968  3.92771  3.80457  2.83206  3.45040  4.40549  1.14258  3.84191  3.20037  3.18712  2.79726  3.11256  3.42589  5.39733  4.04006    511 n - - -
          2.68618  4.42225  2.77519  2.73123  3.46354  2.40513  3.72494  3.29354  2.67741  2.69355  4.24690  2.90347  2.73739  3.18146  2.89801  2.37887  2.77519  2.98518  4.58477  3.61503
          0.03112  3.88126  4.60361  0.61958  0.77255  0.48576  0.95510
    512   2.97993  4.94435  3.15652  2.77616  4.33278  3.46859  3.76372  3.76257  1.02631  3.32566  4.28651  3.20029  3.96820  2.95460  2.43283  3.02126  3.23247  3.46981  5.38372  4.19770    512 k - - -
          2.68618  4.42225  2.77519  2.73123  3.46354  2.40513  3.72494  3.29354  2.67741  2.69355  4.24690  2.90347  2.73739  3.18146  2.89801  2.37887  2.77519  2.98518  4.58477  3.61503
          0.03112  3.88126  4.60361  0.61958  0.77255  0.48576  0.95510
    513   2.91306  4.39769  4.24842  3.72976  3.23074  4.00316  4.45734  2.09660  3.57010  1.76493  1.92238  4.00670  4.37543  3.85746  3.79401  3.35772  3.18336  1.71011  5.10845  3.92806    513 v - - -
          2.68618  4.42225  2.77519  2.73123  3.46354  2.40513  3.72494  3.29354  2.67741  2.69355  4.24690  2.90347  2.73739  3.18146  2.89801  2.37887  2.77519  2.98518  4.58477  3.61503
          0.03112  3.88126  4.60361  0.61958  0.77255  0.48576  0.95510
    514   2.74713  4.27848  3.97568  3.42573  3.30987  3.82723  4.20534  1.84839  3.30587  2.01404  2.48540  3.73983  4.20206  3.60250  3.57097  3.13549  2.39373  2.04678  5.01029  3.81966    514 i - - -
          2.68618  4.42225  2.77519  2.73123  3.46354  2.40513  3.72494  3.29354  2.67741  2.69355  4.24690  2.90347  2.73739  3.18146  2.89801  2.37887  2.77519  2.98518  4.58477  3.61503
          0.03112  3.88126  4.60361  0.61958  0.77255  0.48576  0.95510
    515   2.95958  5.07280  2.49091  1.01294  4.42008  3.27954  3.86691  3.87571  2.74853  3.49135  4.46484  2.93750  3.88449  3.08229  3.15840  2.94099  3.26383  3.55859  5.58998  4.31206    515 e - - -
          2.68618  4.42225  2.77519  2.73123  3.46354  2.40513  3.72494  3.29354  2.67741  2.69355  4.24690  2.90347  2.73739  3.18146  2.89801  2.37887  2.77519  2.98518  4.58477  3.61503
          0.03112  3.88126  4.60361  0.61958  0.77255  0.48576  0.95510
    516   2.73048  4.72757  2.71277  2.59906  4.09244  3.18968  3.92771  3.80457  2.83206  3.45040  4.40549  1.14258  3.84191  3.20037  3.18712  2.79726  3.11256  3.42589  5.39733  4.04006    516 n - - -
          2.68618  4.42225  2.77519  2.73123  3.46354  2.40513  3.72494  3.29354  2.67741  2.69355  4.24690  2.90347  2.73739  3.18146  2.89801  2.37887  2.77519  2.98518  4.58477  3.61503
          0.03112  3.88126  4.60361  0.61958  0.77255  0.48576  0.95510
    517   2.79850  4.95908  2.83069  2.47206  3.93041  3.41484  2.59257  3.69446  2.25462  3.21484  4.09751  2.96288  3.87643  1.86195  2.57380  2.80251  3.03315  3.37804  5.20793  3.79941    517 q - - -
          2.68618  4.42225  2.77519  2.73123  3.46354  2.40513  3.72494  3.29354  2.67741  2.69355  4.24690  2.90347  2.73739  3.18146  2.89801  2.37887  2.77519  2.98518  4.58477  3.61503
          0.03112  3.88126  4.60361  0.61958  0.77255  0.48576  0.95510
    518   2.97993  4.94435  3.15652  2.77616  4.33278  3.46859  3.76372  3.76257  1.02631  3.32566  4.28651  3.20029  3.96820  2.95460  2.43283  3.02126  3.23247  3.46981  5.38372  4.19770    518 k - - -
          2.68618  4.42225  2.77519  2.73123  3.46354  2.40513  3.72494  3.29354  2.67741  2.69355  4.24690  2.90347  2.73739  3.18146  2.89801  2.37887  2.77519  2.98518  4.58477  3.61503
          0.03112  3.88126  4.60361  0.61958  0.77255  0.48576  0.95510
    519   2.81497  4.35499  4.13759  3.80085  3.55635  3.73310  4.60100  2.04941  3.66877  2.24176  3.52002  3.98931  4.29302  4.02788  3.88045  3.23708  3.17624  1.01387  5.34232  4.07455    519 v - - -
          2.68618  4.42225  2.77519  2.73123  3.46354  2.40513  3.72494  3.29354  2.67741  2.69355  4.24690  2.90347  2.73739  3.18146  2.89801  2.37887  2.77519  2.98518  4.58477  3.61503
          0.03112  3.88126  4.60361  0.61958  0.77255  0.48576  0.95510
    520   3.03792  4.45403  4.34842  3.96444  3.37997  4.07621  4.69083  1.06708  3.79275  1.96405  3.31380  4.20853  4.50646  4.14005  3.98830  3.57225  3.33687  1.84586  5.27271  4.01186    520 i - - -
          2.68618  4.42225  2.77519  2.73123  3.46354  2.40513  3.72494  3.29354  2.67741  2.69355  4.24690  2.90347  2.73739  3.18146  2.89801  2.37887  2.77519  2.98518  4.58477  3.61503
          0.03112  3.88126  4.60361  0.61958  0.77255  0.48576  0.95510
    521   2.88744  4.87369  2.90844  2.66314  4.04346  3.37166  3.82158  3.67541  2.48328  3.17691  4.20436  3.12301  3.92514  1.21849  2.76736  2.93474  3.18432  3.40449  5.31384  4.00812    521 q - - -
          2.68618  4.42225  2.77519  2.73123  3.46354  2.40513  3.72494  3.29354  2.67741  2.69355  4.24690  2.90347  2.73739  3.18146  2.89801  2.37887  2.77519  2.98518  4.58477  3.61503
          0.03112  3.88126  4.60361  0.61958  0.77255  0.48576  0.95510
    522   1.69841  4.12437  3.30891  3.04477  4.17604  2.90269  4.13266  3.51867  3.10002  3.27332  4.13571  3.22497  3.64447  3.40904  3.40765  1.44973  2.66820  3.02835  5.54249  4.30883    522 s - - -
          2.68618  4.42225  2.77519  2.73123  3.46354  2.40513  3.72494  3.29354  2.67741  2.69355  4.24690  2.90347  2.73739  3.18146  2.89801  2.37887  2.77519  2.98518  4.58477  3.61503
          0.03112  3.88126  4.60361  0.61958  0.77255  0.48576  0.95510
    523   3.16499  4.62457  4.20366  3.84341  3.13883  3.99340  4.49638  2.34320  3.61107  0.86444  3.15878  4.11804  4.42716  3.97730  3.78576  3.56509  3.45879  2.38284  5.02145  3.74684    523 l - - -
          2.68618  4.42225  2.77519  2.73123  3.46354  2.40513  3.72494  3.29354  2.67741  2.69355  4.24690  2.90347  2.73739  3.18146  2.89801  2.37887  2.77519  2.98518  4.58477  3.61503
          0.03112  3.88126  4.60361  0.61958  0.77255  0.48576  0.95510
    524   2.59592  0.92278  4.11715  3.85868  3.84786  3.21715  4.50381  2.99310  3.68562  2.90825  4.02976  3.84331  3.92481  4.03134  3.80849  2.86760  3.06340  2.73712  5.26228  4.13552    524 c - - -
          2.68618  4.42225  2.77519  2.73123  3.46354  2.40513  3.72494  3.29354  2.67741  2.69355  4.24690  2.90347  2.73739  3.18146  2.89801  2.37887  2.77519  2.98518  4.58477  3.61503
          0.03112  3.88126  4.60361  0.61958  0.77255  0.48576  0.95510
    525   2.88766  5.06680  2.98340  2.54673  4.42185  3.48125  3.59718  3.83171  1.46908  3.32187  4.19195  3.01286  3.91366  2.17194  2.28821  2.87847  3.09515  3.50583  5.42511  4.17324    525 k - - -
          2.68618  4.42225  2.77519  2.73123  3.46354  2.40513  3.72494  3.29354  2.67741  2.69355  4.24690  2.90347  2.73739  3.18146  2.89801  2.37887  2.77519  2.98518  4.58477  3.61503
          0.03112  3.88126  4.60361  0.61958  0.77255  0.48576  0.95510
    526   2.73048  4.72757  2.71277  2.59906  4.09244  3.18968  3.92771  3.80457  2.83206  3.45040  4.40549  1.14258  3.84191  3.20037  3.18712  2.79726  3.11256  3.42589  5.39733  4.04006    526 n - - -
          2.68618  4.42225  2.77519  2.73123  3.46354  2.40513  3.72494  3.29354  2.67741  2.69355  4.24690  2.90347  2.73739  3.18146  2.89801  2.37887  2.77519  2.98518  4.58477  3.61503
          0.03112  3.88126  4.60361  0.61958  0.77255  0.48576  0.95510
    527   2.31911  4.23970  3.21383  3.02985  4.08495  2.96941  4.13954  3.60868  3.10422  3.32817  4.25342  3.25333  3.70890  3.45281  3.39008  1.07788  2.79987  3.14186  5.45670  4.16848    527 s - - -
          2.68618  4.42225  2.77519  2.73123  3.46354  2.40513  3.72494  3.29354  2.67741  2.69355  4.24690  2.90347  2.73739  3.18146  2.89801  2.37887  2.77519  2.98518  4.58477  3.61503
          0.03112  3.88126  4.60361  0.61958  0.77255  0.48576  0.95510
    528   2.79836  4.95890  2.83089  2.47208  3.92975  3.41490  2.58534  3.69416  2.25471  3.21461  4.09724  2.96290  3.87640  1.86575  2.57395  2.80240  3.03299  3.37776  5.20749  3.79884    528 q - - -
          2.68618  4.42225  2.77519  2.73123  3.46354  2.40513  3.72494  3.29354  2.67741  2.69355  4.24690  2.90347  2.73739  3.18146  2.89801  2.37887  2.77519  2.98518  4.58477  3.61503
          0.03112  3.88126  4.60361  0.61958  0.77255  0.48576  0.95510
    529   3.16499  4.62457  4.20366  3.84341  3.13883  3.99340  4.49638  2.34320  3.61107  0.86444  3.15878  4.11804  4.42716  3.97730  3.78576  3.56509  3.45879  2.38284  5.02145  3.74684    529 l - - -
          2.68618  4.42225  2.77519  2.73123  3.46354  2.40513  3.72494  3.29354  2.67741  2.69355  4.24690  2.90347  2.73739  3.18146  2.89801  2.37887  2.77519  2.98518  4.58477  3.61503
          0.03112  3.88126  4.60361  0.61958  0.77255  0.48576  0.95510
    530   2.83686  5.27418  1.44917  2.10436  4.59199  3.16473  3.73333  4.14488  2.74232  3.68541  4.54574  2.06407  3.78923  2.91156  3.30836  2.75634  3.14242  3.72748  5.81554  4.33592    530 d - - -
          2.68618  4.42225  2.77519  2.73123  3.46354  2.40513  3.72494  3.29354  2.67741  2.69355  4.24690  2.90347  2.73739  3.18146  2.89801  2.37887  2.77519  2.98518  4.58477  3.61503
          0.03112  3.88126  4.60361  0.61958  0.77255  0.48576  0.95510
    531   3.16499  4.62457  4.20366  3.84341  3.13883  3.99340  4.49638  2.34320  3.61107  0.86444  3.15878  4.11804  4.42716  3.97730  3.78576  3.56509  3.45879  2.38284  5.02145  3.74684    531 l - - -
          2.68618  4.42225  2.77519  2.73123  3.46354  2.40513  3.72494  3.29354  2.67741  2.69355  4.24690  2.90347  2.73739  3.18146  2.89801  2.37887  2.77519  2.98518  4.58477  3.61503
          0.03112  3.88126  4.60361  0.61958  0.77255  0.48576  0.95510
    532   3.03792  4.45403  4.34842  3.96444  3.37997  4.07621  4.69083  1.06708  3.79275  1.96405  3.31380  4.20853  4.50646  4.14005  3.98830  3.57225  3.33687  1.84586  5.27271  4.01186    532 i - - -
          2.68618  4.42225  2.77519  2.73123  3.46354  2.40513  3.72494  3.29354  2.67741  2.69355  4.24690  2.90347  2.73739  3.18146  2.89801  2.37887  2.77519  2.98518  4.58477  3.61503
          0.03112  3.88126  4.60361  0.61958  0.77255  0.48576  0.95510
    533   2.87810  5.38595  1.73660  1.42095  4.67417  3.18410  3.71451  4.17178  2.70783  3.69979  4.55742  2.65989  3.79562  2.88291  3.27844  2.77621  3.16433  3.76486  5.85772  4.38145    533 e - - -
          2.68618  4.42225  2.77519  2.73123  3.46354  2.40513  3.72494  3.29354  2.67741  2.69355  4.24690  2.90347  2.73739  3.18146  2.89801  2.37887  2.77519  2.98518  4.58477  3.61503
          0.03112  3.88126  4.60361  0.61958  0.77255  0.48576  0.95510
    534   2.88744  4.87369  2.90844  2.66314  4.04346  3.37166  3.82158  3.67541  2.48328  3.17691  4.20436  3.12301  3.92514  1.21849  2.76736  2.93474  3.18432  3.40449  5.31384  4.00812    534 q - - -
          2.68618  4.42225  2.77519  2.73123  3.46354  2.40513  3.72494  3.29354  2.67741  2.69355  4.24690  2.90347  2.73739  3.18146  2.89801  2.37887  2.77519  2.98518  4.58477  3.61503
          0.03112  3.88126  4.60361  0.61958  0.77255  0.48576  0.95510
    535   2.30322  4.27424  3.08612  2.82964  4.15420  2.98902  4.00082  3.60469  2.91087  3.27810  4.13895  3.13147  1.83646  3.25033  3.25246  1.86510  2.74719  3.13585  5.48672  4.21573    535 p - - -
          2.68618  4.42225  2.77519  2.73123  3.46354  2.40513  3.72494  3.29354  2.67741  2.69355  4.24690  2.90347  2.73739  3.18146  2.89801  2.37887  2.77519  2.98518  4.58477  3.61503
          0.03112  3.88126  4.60361  0.61958  0.77255  0.48576  0.95510
    536   3.25955  4.74499  3.85110  3.58201  2.29333  3.84029  3.62229  3.26752  3.43927  2.71921  3.94160  3.73411  4.31386  3.74321  3.62123  3.39542  3.54624  3.13847  3.93747  0.95129    536 y - - -
          2.68618  4.42225  2.77519  2.73123  3.46354  2.40513  3.72494  3.29354  2.67741  2.69355  4.24690  2.90347  2.73739  3.18146  2.89801  2.37887  2.77519  2.98518  4.58477  3.61503
          0.03112  3.88126  4.60361  0.61958  0.77255  0.48576  0.95510
    537   3.07423  4.46567  4.45537  3.95900  1.74496  4.17939  4.23408  1.80155  3.83158  1.72450  3.07417  4.13598  4.48706  4.00019  3.99087  3.53249  3.31893  2.18996  4.58286  3.11650    537 l - - -
          2.68618  4.42225  2.77519  2.73123  3.46354  2.40513  3.72494  3.29354  2.67741  2.69355  4.24690  2.90347  2.73739  3.18146  2.89801  2.37887  2.77519  2.98518  4.58477  3.61503
          0.03112  3.88126  4.60361  0.61958  0.77255  0.48576  0.95510
    538   2.67555  4.45028  3.35114  3.25158  4.39403  0.71567  4.37146  3.99566  3.43407  3.64872  4.62442  3.51541  3.84170  3.75750  3.66928  2.84769  3.15747  3.52227  5.48700  4.49618    538 g - - -
          2.68618  4.42225  2.77519  2.73123  3.46354  2.40513  3.72494  3.29354  2.67741  2.69355  4.24690  2.90347  2.73739  3.18146  2.89801  2.37887  2.77519  2.98518  4.58477  3.61503
          0.03112  3.88126  4.60361  0.61958  0.77255  0.48576  0.95510
    539   2.95958  5.07280  2.49091  1.01294  4.42008  3.27954  3.86691  3.87571  2.74853  3.49135  4.46484  2.93750  3.88449  3.08229  3.15840  2.94099  3.26383  3.55859  5.58998  4.31206    539 e - - -
          2.68618  4.42225  2.77519  2.73123  3.46354  2.40513  3.72494  3.29354  2.67741  2.69355  4.24690  2.90347  2.73739  3.18146  2.89801  2.37887  2.77519  2.98518  4.58477  3.61503
          0.03112  3.88126  4.60361  0.61958  0.77255  0.48576  0.95510
    540   2.59592  0.92278  4.11715  3.85868  3.84786  3.21715  4.50381  2.99310  3.68562  2.90825  4.02976  3.84331  3.92481  4.03134  3.80849  2.86760  3.06340  2.73712  5.26228  4.13552    540 c - - -
          2.68618  4.42225  2.77519  2.73123  3.46354  2.40513  3.72494  3.29354  2.67741  2.69355  4.24690  2.90347  2.73739  3.18146  2.89801  2.37887  2.77519  2.98518  4.58477  3.61503
          0.03112  3.88126  4.60361  0.61958  0.77255  0.48576  0.95510
    541   2.99882  5.12881  0.90553  2.34001  4.50695  3.21712  3.93845  4.09707  3.02418  3.70377  4.68193  2.89687  3.87052  3.17752  3.54170  2.96008  3.33753  3.73527  5.67386  4.37822    541 d - - -
          2.68618  4.42225  2.77519  2.73123  3.46354  2.40513  3.72494  3.29354  2.67741  2.69355  4.24690  2.90347  2.73739  3.18146  2.89801  2.37887  2.77519  2.98518  4.58477  3.61503
          0.03112  3.88126  4.60361  0.61958  0.77255  0.48576  0.95510
    542   3.26935  4.66848  4.25079  3.96684  0.99744  3.95729  3.88083  2.79182  3.87362  2.15978  3.52059  4.02900  4.41559  4.03914  3.99118  3.53890  3.57044  2.78318  4.12708  2.49290    542 f - - -
          2.68618  4.42225  2.77519  2.73123  3.46354  2.40513  3.72494  3.29354  2.67741  2.69355  4.24690  2.90347  2.73739  3.18146  2.89801  2.37887  2.77519  2.98518  4.58477  3.61503
          0.03112  3.88126  4.60361  0.61958  0.77255  0.48576  0.95510
    543   3.03792  4.45403  4.34842  3.96444  3.37997  4.07621  4.69083  1.06708  3.79275  1.96405  3.31380  4.20853  4.50646  4.14005  3.98830  3.57225  3.33687  1.84586  5.27271  4.01186    543 i - - -
          2.68618  4.42225  2.77519  2.73123  3.46354  2.40513  3.72494  3.29354  2.67741  2.69355  4.24690  2.90347  2.73739  3.18146  2.89801  2.37887  2.77519  2.98518  4.58477  3.61503
          0.03112  3.88126  4.60361  0.61958  0.77255  0.48576  0.95510
    544   3.03792  4.45403  4.34842  3.96444  3.37997  4.07621  4.69083  1.06708  3.79275  1.96405  3.31380  4.20853  4.50646  4.14005  3.98830  3.57225  3.33687  1.84586  5.27271  4.01186    544 i - - -
          2.68618  4.42225  2.77519  2.73123  3.46354  2.40513  3.72494  3.29354  2.67741  2.69355  4.24690  2.90347  2.73739  3.18146  2.89801  2.37887  2.77519  2.98518  4.58477  3.61503
          0.03112  3.88126  4.60361  0.61958  0.77255  0.48576  0.95510
    545   2.80654  5.20455  1.78679  2.13396  4.53066  3.17421  3.72764  4.07745  2.70974  3.62747  4.48320  1.69944  3.78739  2.90520  3.25463  2.74075  3.11050  3.66708  5.75868  4.29668    545 n - - -
          2.68618  4.42225  2.77519  2.73123  3.46354  2.40513  3.72494  3.29354  2.67741  2.69355  4.24690  2.90347  2.73739  3.18146  2.89801  2.37887  2.77519  2.98518  4.58477  3.61503
          0.03112  3.88126  4.60361  0.61958  0.77255  0.48576  0.95510
    546   3.00411  4.82022  3.13394  2.89464  3.29061  3.45469  1.12409  3.70840  2.73744  3.20132  4.24485  3.30367  4.00763  3.26095  3.00269  3.07468  3.30772  3.44335  4.75557  3.24119    546 h - - -
          2.68618  4.42225  2.77519  2.73123  3.46354  2.40513  3.72494  3.29354  2.67741  2.69355  4.24690  2.90347  2.73739  3.18146  2.89801  2.37887  2.77519  2.98518  4.58477  3.61503
          0.03112  3.88126  4.60361  0.61958  0.77255  0.48576  0.95510
    547   2.31911  4.23970  3.21383  3.02985  4.08495  2.96941  4.13954  3.60868  3.10422  3.32817  4.25342  3.25333  3.70890  3.45281  3.39008  1.07788  2.79987  3.14186  5.45670  4.16848    547 s - - -
          2.68618  4.42225  2.77519  2.73123  3.46354  2.40513  3.72494  3.29354  2.67741  2.69355  4.24690  2.90347  2.73739  3.18146  2.89801  2.37887  2.77519  2.98518  4.58477  3.61503
          0.03112  3.88126  4.60361  0.61958  0.77255  0.48576  0.95510
    548   2.41720  4.26234  3.43564  3.18788  3.97639  3.10137  4.20457  3.10458  3.13104  2.96777  4.01761  3.39596  3.80576  3.52538  3.38939  2.61855  1.15709  2.79863  5.41341  4.19298    548 t - - -
          2.68618  4.42225  2.77519  2.73123  3.46354  2.40513  3.72494  3.29354  2.67741  2.69355  4.24690  2.90347  2.73739  3.18146  2.89801  2.37887  2.77519  2.98518  4.58477  3.61503
          0.03112  3.88126  4.60361  0.61958  0.77255  0.48576  0.95510
    549   2.59592  0.92278  4.11715  3.85868  3.84786  3.21715  4.50381  2.99310  3.68562  2.90825  4.02976  3.84331  3.92481  4.03134  3.80849  2.86760  3.06340  2.73712  5.26228  4.13552    549 c - - -
          2.68618  4.42225  2.77519  2.73123  3.46354  2.40513  3.72494  3.29354  2.67741  2.69355  4.24690  2.90347  2.73739  3.18146  2.89801  2.37887  2.77519  2.98518  4.58477  3.61503
          0.03112  3.88126  4.60361  0.61958  0.77255  0.48576  0.95510
    550   3.01916  4.45873  4.38372  3.88713  3.21541  4.14343  4.58987  2.01366  3.71374  1.25194  3.09131  4.15839  4.49374  4.00193  3.92358  3.52001  3.28892  1.63805  5.15863  3.94786    550 l - - -
          2.68618  4.42225  2.77519  2.73123  3.46354  2.40513  3.72494  3.29354  2.67741  2.69355  4.24690  2.90347  2.73739  3.18146  2.89801  2.37887  2.77519  2.98518  4.58477  3.61503
          0.03112  3.88126  4.60361  0.61958  0.77255  0.48576  0.95510
    551   3.03668  4.54776  3.96269  3.50884  2.41680  3.92827  3.69751  2.75538  3.31387  1.79084  3.45454  3.71020  4.29660  3.61224  3.53006  3.27502  3.27790  2.67298  4.08925  1.58613    551 y - - -
          2.68618  4.42225  2.77519  2.73123  3.46354  2.40513  3.72494  3.29354  2.67741  2.69355  4.24690  2.90347  2.73739  3.18146  2.89801  2.37887  2.77519  2.98518  4.58477  3.61503
          0.03112  3.88126  4.60361  0.61958  0.77255  0.48576  0.95510
    552   2.97993  4.94435  3.15652  2.77616  4.33278  3.46859  3.76372  3.76257  1.02631  3.32566  4.28651  3.20029  3.96820  2.95460  2.43283  3.02126  3.23247  3.46981  5.38372  4.19770    552 k - - -
          2.68618  4.42225  2.77519  2.73123  3.46354  2.40513  3.72494  3.29354  2.67741  2.69355  4.24690  2.90347  2.73739  3.18146  2.89801  2.37887  2.77519  2.98518  4.58477  3.61503
          0.03112  3.88126  4.60361  0.61958  0.77255  0.48576  0.95510
    553   3.03792  4.45403  4.34842  3.96444  3.37997  4.07621  4.69083  1.06708  3.79275  1.96405  3.31380  4.20853  4.50646  4.14005  3.98830  3.57225  3.33687  1.84586  5.27271  4.01186    553 i - - -
          2.68618  4.42225  2.77519  2.73123  3.46354  2.40513  3.72494  3.29354  2.67741  2.69355  4.24690  2.90347  2.73739  3.18146  2.89801  2.37887  2.77519  2.98518  4.58477  3.61503
          0.03112  3.88126  4.60361  0.61958  0.77255  0.48576  0.95510
    554   2.88744  4.87369  2.90844  2.66314  4.04346  3.37166  3.82158  3.67541  2.48328  3.17691  4.20436  3.12301  3.92514  1.21849  2.76736  2.93474  3.18432  3.40449  5.31384  4.00812    554 q - - -
          2.68618  4.42225  2.77519  2.73123  3.46354  2.40513  3.72494  3.29354  2.67741  2.69355  4.24690  2.90347  2.73739  3.18146  2.89801  2.37887  2.77519  2.98518  4.58477  3.61503
          0.03112  3.88126  4.60361  0.61958  0.77255  0.48576  0.95510
    555   2.12516  4.28208  3.98226  3.53988  3.52175  3.70867  4.38498  1.47235  3.43072  2.22235  3.41429  3.79582  4.20846  3.76177  3.69000  3.09912  3.03050  1.91421  5.24808  4.02043    555 i - - -
          2.68618  4.42225  2.77519  2.73123  3.46354  2.40513  3.72494  3.29354  2.67741  2.69355  4.24690  2.90347  2.73739  3.18146  2.89801  2.37887  2.77519  2.98518  4.58477  3.61503
          0.03112  3.88126  4.60361  0.61958  0.77255  0.48576  0.95510
    556   2.48362  4.56640  2.69104  2.50117  4.21853  3.08822  3.83861  3.74823  2.71896  3.37658  4.22669  1.76891  3.73411  3.05035  3.11995  1.98506  2.87088  3.30474  5.51817  4.15973    556 n - - -
          2.68618  4.42225  2.77519  2.73123  3.46354  2.40513  3.72494  3.29354  2.67741  2.69355  4.24690  2.90347  2.73739  3.18146  2.89801  2.37887  2.77519  2.98518  4.58477  3.61503
          0.03112  3.88126  4.60361  0.61958  0.77255  0.48576  0.95510
    557   2.89625  4.99716  3.21080  2.66656  4.33310  3.53085  3.59740  3.76455  1.97863  3.25029  4.13672  3.09687  3.94026  2.17383  1.55220  2.91111  3.09824  3.45606  5.35161  4.12115    557 r - - -
          2.68618  4.42225  2.77519  2.73123  3.46354  2.40513  3.72494  3.29354  2.67741  2.69355  4.24690  2.90347  2.73739  3.18146  2.89801  2.37887  2.77519  2.98518  4.58477  3.61503
          0.03112  3.88126  4.60361  0.61958  0.77255  0.48576  0.95510
    558   3.26935  4.66848  4.25079  3.96684  0.99744  3.95729  3.88083  2.79182  3.87362  2.15978  3.52059  4.02900  4.41559  4.03914  3.99118  3.53890  3.57044  2.78318  4.12708  2.49290    558 f - - -
          2.68618  4.42225  2.77519  2.73123  3.46354  2.40513  3.72494  3.29354  2.67741  2.69355  4.24690  2.90347  2.73739  3.18146  2.89801  2.37887  2.77519  2.98518  4.58477  3.61503
          0.03112  3.88126  4.60361  0.61958  0.77255  0.48576  0.95510
    559   3.15031  4.57100  4.45948  3.92034  3.04105  4.28257  4.57435  2.16966  3.71917  1.08304  2.20032  4.22459  4.54161  3.96967  3.90762  3.63249  3.38551  2.25787  5.05310  3.90324    559 l - - -
          2.68618  4.42225  2.77519  2.73123  3.46354  2.40513  3.72494  3.29354  2.67741  2.69355  4.24690  2.90347  2.73739  3.18146  2.89801  2.37887  2.77519  2.98518  4.58477  3.61503
          0.03112  3.88126  4.60361  0.61958  0.77255  0.48576  0.95510
    560   2.88744  4.87369  2.90844  2.66314  4.04346  3.37166  3.82158  3.67541  2.48328  3.17691  4.20436  3.12301  3.92514  1.21849  2.76736  2.93474  3.18432  3.40449  5.31384  4.00812    560 q - - -
          2.68618  4.42225  2.77519  2.73123  3.46354  2.40513  3.72494  3.29354  2.67741  2.69355  4.24690  2.90347  2.73739  3.18146  2.89801  2.37887  2.77519  2.98518  4.58477  3.61503
          0.03112  3.88126  4.60361  0.61958  0.77255  0.48576  0.95510
    561   3.16499  4.62457  4.20366  3.84341  3.13883  3.99340  4.49638  2.34320  3.61107  0.86444  3.15878  4.11804  4.42716  3.97730  3.78576  3.56509  3.45879  2.38284  5.02145  3.74684    561 l - - -
          2.68618  4.42225  2.77519  2.73123  3.46354  2.40513  3.72494  3.29354  2.67741  2.69355  4.24690  2.90347  2.73739  3.18146  2.89801  2.37887  2.77519  2.98518  4.58477  3.61503
          0.03112  3.88126  4.60361  0.61958  0.77255  0.48576  0.95510
    562   2.97666  5.05492  3.37652  2.74858  4.47569  3.59520  3.58167  3.83593  1.58081  3.30986  4.19034  3.15119  3.97937  2.72553  1.47130  2.98632  3.15541  3.52753  5.37567  4.19831    562 r - - -
          2.68618  4.42225  2.77519  2.73123  3.46354  2.40513  3.72494  3.29354  2.67741  2.69355  4.24690  2.90347  2.73739  3.18146  2.89801  2.37887  2.77519  2.98518  4.58477  3.61503
          0.03112  3.88126  4.60361  0.61958  0.77255  0.48576  0.95510
    563   2.84264  5.38688  1.77737  1.72372  4.67216  3.18706  3.68414  4.18096  2.65625  3.68349  4.51681  2.08646  3.78230  2.84262  3.22815  2.74110  3.12101  3.76066  5.84688  4.35974    563 e - - -
          2.68618  4.42225  2.77519  2.73123  3.46354  2.40513  3.72494  3.29354  2.67741  2.69355  4.24690  2.90347  2.73739  3.18146  2.89801  2.37887  2.77519  2.98518  4.58477  3.61503
          0.03112  3.88126  4.60361  0.61958  0.77255  0.48576  0.95510
    564   2.73048  4.72757  2.71277  2.59906  4.09244  3.18968  3.92771  3.80457  2.83206  3.45040  4.40549  1.14258  3.84191  3.20037  3.18712  2.79726  3.11256  3.42589  5.39733  4.04006    564 n - - -
          2.68618  4.42225  2.77519  2.73123  3.46354  2.40513  3.72494  3.29354  2.67741  2.69355  4.24690  2.90347  2.73739  3.18146  2.89801  2.37887  2.77519  2.98518  4.58477  3.61503
          0.03112  3.88126  4.60361  0.61958  0.77255  0.48576  0.95510
    565   2.67555  4.45028  3.35114  3.25158  4.39403  0.71567  4.37146  3.99566  3.43407  3.64872  4.62442  3.51541  3.84170  3.75750  3.66928  2.84769  3.15747  3.52227  5.48700  4.49618    565 g - - -
          2.68618  4.42225  2.77519  2.73123  3.46354  2.40513  3.72494  3.29354  2.67741  2.69355  4.24690  2.90347  2.73739  3.18146  2.89801  2.37887  2.77519  2.98518  4.58477  3.61503
          0.03112  3.88126  4.60361  0.61958  0.77255  0.48576  0.95510
    566   2.28562  4.26096  3.10512  2.83337  4.16517  2.97939  3.99954  3.61459  2.91230  3.28346  4.13513  3.13024  2.40077  3.24482  3.25922  1.50510  2.73072  3.13602  5.49417  4.22600    566 s - - -
          2.68618  4.42225  2.77519  2.73123  3.46354  2.40513  3.72494  3.29354  2.67741  2.69355  4.24690  2.90347  2.73739  3.18146  2.89801  2.37887  2.77519  2.98518  4.58477  3.61503
          0.03112  3.88126  4.60361  0.61958  0.77255  0.48576  0.95510
    567   3.16499  4.62457  4.20366  3.84341  3.13883  3.99340  4.49638  2.34320  3.61107  0.86444  3.15878  4.11804  4.42716  3.97730  3.78576  3.56509  3.45879  2.38284  5.02145  3.74684    567 l - - -
          2.68618  4.42225  2.77519  2.73123  3.46354  2.40513  3.72494  3.29354  2.67741  2.69355  4.24690  2.90347  2.73739  3.18146  2.89801  2.37887  2.77519  2.98518  4.58477  3.61503
          0.03112  3.88126  4.60361  0.61958  0.77255  0.48576  0.95510
    568   3.09377  4.74940  3.57692  3.18224  2.27154  3.82193  2.35016  3.35661  3.01923  2.82018  3.90085  3.45604  4.21796  3.37679  3.28695  3.17339  3.32806  3.16563  3.90435  1.44911    568 y - - -
          2.68618  4.42225  2.77519  2.73123  3.46354  2.40513  3.72494  3.29354  2.67741  2.69355  4.24690  2.90347  2.73739  3.18146  2.89801  2.37887  2.77519  2.98518  4.58477  3.61503
          0.03112  3.88126  4.60361  0.61958  0.77255  0.48576  0.95510
    569   3.25955  4.74499  3.85110  3.58201  2.29333  3.84029  3.62229  3.26752  3.43927  2.71921  3.94160  3.73411  4.31386  3.74321  3.62123  3.39542  3.54624  3.13847  3.93747  0.95129    569 y - - -
          2.68618  4.42225  2.77519  2.73123  3.46354  2.40513  3.72494  3.29354  2.67741  2.69355  4.24690  2.90347  2.73739  3.18146  2.89801  2.37887  2.77519  2.98518  4.58477  3.61503
          0.03112  3.88126  4.60361  0.61958  0.77255  0.48576  0.95510
    570   2.68769  4.96647  1.54879  2.21703  4.44606  3.14225  3.76030  3.94094  2.73774  3.53467  4.38748  2.75784  3.76479  2.94338  3.26268  2.06725  3.02141  3.52206  5.70230  4.27542    570 d - - -
          2.68618  4.42225  2.77519  2.73123  3.46354  2.40513  3.72494  3.29354  2.67741  2.69355  4.24690  2.90347  2.73739  3.18146  2.89801  2.37887  2.77519  2.98518  4.58477  3.61503
          0.03112  3.88126  4.60361  0.61958  0.77255  0.48576  0.95510
    571   2.97993  4.94435  3.15652  2.77616  4.33278  3.46859  3.76372  3.76257  1.02631  3.32566  4.28651  3.20029  3.96820  2.95460  2.43283  3.02126  3.23247  3.46981  5.38372  4.19770    571 k - - -
          2.68618  4.42225  2.77519  2.73123  3.46354  2.40513  3.72494  3.29354  2.67741  2.69355  4.24690  2.90347  2.73739  3.18146  2.89801  2.37887  2.77519  2.98518  4.58477  3.61503
          0.03112  3.88126  4.60361  0.61958  0.77255  0.48576  0.95510
    572   1.41691  4.11935  3.46513  3.14895  4.04929  2.97853  4.16498  3.14337  3.12918  3.04361  3.97791  3.30933  3.69976  3.45587  3.41925  2.42897  2.00009  2.76923  5.47506  4.26219    572 a - - -
          2.68618  4.42225  2.77519  2.73123  3.46354  2.40513  3.72494  3.29354  2.67741  2.69355  4.24690  2.90347  2.73739  3.18146  2.89801  2.37887  2.77519  2.98518  4.58477  3.61503
          0.03112  3.88126  4.60361  0.61958  0.77255  0.48576  0.95510
    573   3.01313  4.37642  4.58516  4.09250  3.45095  4.27539  4.82995  1.28432  3.96564  1.96263  3.27764  4.33488  4.61691  4.24677  4.17974  3.65930  3.28535  1.39304  5.39854  4.18890    573 i - - -
          2.68618  4.42225  2.77519  2.73123  3.46354  2.40513  3.72494  3.29354  2.67741  2.69355  4.24690  2.90347  2.73739  3.18146  2.89801  2.37887  2.77519  2.98518  4.58477  3.61503
          0.03112  3.88126  4.60361  0.61958  0.77255  0.48576  0.95510
    574   2.73048  4.72757  2.71277  2.59906  4.09244  3.18968  3.92771  3.80457  2.83206  3.45040  4.40549  1.14258  3.84191  3.20037  3.18712  2.79726  3.11256  3.42589  5.39733  4.04006    574 n - - -
          2.68618  4.42225  2.77519  2.73123  3.46354  2.40513  3.72494  3.29354  2.67741  2.69355  4.24690  2.90347  2.73739  3.18146  2.89801  2.37887  2.77519  2.98518  4.58477  3.61503
          0.03112  3.88126  4.60361  0.61958  0.77255  0.48576  0.95510
    575   2.99882  5.12881  0.90553  2.34001  4.50695  3.21712  3.93845  4.09707  3.02418  3.70377  4.68193  2.89687  3.87052  3.17752  3.54170  2.96008  3.33753  3.73527  5.67386  4.37822    575 d - - -
          2.68618  4.42225  2.77519  2.73123  3.46354  2.40513  3.72494  3.29354  2.67741  2.69355  4.24690  2.90347  2.73739  3.18146  2.89801  2.37887  2.77519  2.98518  4.58477  3.61503
          0.03112  3.88126  4.60361  0.61958  0.77255  0.48576  0.95510
    576   3.16499  4.62457  4.20366  3.84341  3.13883  3.99340  4.49638  2.34320  3.61107  0.86444  3.15878  4.11804  4.42716  3.97730  3.78576  3.56509  3.45879  2.38284  5.02145  3.74684    576 l - - -
          2.68618  4.42225  2.77519  2.73123  3.46354  2.40513  3.72494  3.29354  2.67741  2.69355  4.24690  2.90347  2.73739  3.18146  2.89801  2.37887  2.77519  2.98518  4.58477  3.61503
          0.03112  3.88126  4.60361  0.61958  0.77255  0.48576  0.95510
    577   3.16499  4.62457  4.20366  3.84341  3.13883  3.99340  4.49638  2.34320  3.61107  0.86444  3.15878  4.11804  4.42716  3.97730  3.78576  3.56509  3.45879  2.38284  5.02145  3.74684    577 l - - -
          2.68618  4.42225  2.77519  2.73123  3.46354  2.40513  3.72494  3.29354  2.67741  2.69355  4.24690  2.90347  2.73739  3.18146  2.89801  2.37887  2.77519  2.98518  4.58477  3.61503
          0.03112  3.88126  4.60361  0.61958  0.77255  0.48576  0.95510
    578   2.41720  4.26234  3.43564  3.18788  3.97639  3.10137  4.20457  3.10458  3.13104  2.96777  4.01761  3.39596  3.80576  3.52538  3.38939  2.61855  1.15709  2.79863  5.41341  4.19298    578 t - - -
          2.68618  4.42225  2.77519  2.73123  3.46354  2.40513  3.72494  3.29354  2.67741  2.69355  4.24690  2.90347  2.73739  3.18146  2.89801  2.37887  2.77519  2.98518  4.58477  3.61503
          0.03112  3.88126  4.60361  0.61958  0.77255  0.48576  0.95510
    579   2.95958  5.07280  2.49091  1.01294  4.42008  3.27954  3.86691  3.87571  2.74853  3.49135  4.46484  2.93750  3.88449  3.08229  3.15840  2.94099  3.26383  3.55859  5.58998  4.31206    579 e - - -
          2.68618  4.42225  2.77519  2.73123  3.46354  2.40513  3.72494  3.29354  2.67741  2.69355  4.24690  2.90347  2.73739  3.18146  2.89801  2.37887  2.77519  2.98518  4.58477  3.61503
          0.03112  3.88126  4.60361  0.61958  0.77255  0.48576  0.95510
    580   3.26935  4.66848  4.25079  3.96684  0.99744  3.95729  3.88083  2.79182  3.87362  2.15978  3.52059  4.02900  4.41559  4.03914  3.99118  3.53890  3.57044  2.78318  4.12708  2.49290    580 f - - -
          2.68618  4.42225  2.77519  2.73123  3.46354  2.40513  3.72494  3.29354  2.67741  2.69355  4.24690  2.90347  2.73739  3.18146  2.89801  2.37887  2.77519  2.98518  4.58477  3.61503
          0.03112  3.88126  4.60361  0.61958  0.77255  0.48576  0.95510
    581   2.80682  4.93547  2.84083  2.49346  3.82858  3.42045  2.08549  3.66334  2.28070  3.18864  4.08277  2.97902  3.88663  2.22192  2.59598  2.81756  3.04416  3.35562  5.14456  3.71534    581 h - - -
          2.68618  4.42225  2.77519  2.73123  3.46354  2.40513  3.72494  3.29354  2.67741  2.69355  4.24690  2.90347  2.73739  3.18146  2.89801  2.37887  2.77519  2.98518  4.58477  3.61503
          0.03112  3.88126  4.60361  0.61958  0.77255  0.48576  0.95510
    582   2.97666  5.05399  3.37667  2.74920  4.47443  3.59503  3.58209  3.83490  1.58641  3.30924  4.19000  3.15162  3.97949  2.72614  1.46618  2.98660  3.15559  3.52669  5.37526  4.19791    582 r - - -
          2.68618  4.42225  2.77519  2.73123  3.46354  2.40513  3.72494  3.29354  2.67741  2.69355  4.24690  2.90347  2.73739  3.18146  2.89801  2.37887  2.77519  2.98518  4.58477  3.61503
          0.03112  3.88126  4.60361  0.61958  0.77255  0.48576  0.95510
    583   2.81497  4.35499  4.13759  3.80085  3.55635  3.73310  4.60100  2.04941  3.66877  2.24176  3.52002  3.98931  4.29302  4.02788  3.88045  3.23708  3.17624  1.01387  5.34232  4.07455    583 v - - -
          2.68618  4.42225  2.77519  2.73123  3.46354  2.40513  3.72494  3.29354  2.67741  2.69355  4.24690  2.90347  2.73739  3.18146  2.89801  2.37887  2.77519  2.98518  4.58477  3.61503
          0.03112  3.88126  4.60361  0.61958  0.77255  0.48576  0.95510
    584   3.03792  4.45403  4.34842  3.96444  3.37997  4.07621  4.69083  1.06708  3.79275  1.96405  3.31380  4.20853  4.50646  4.14005  3.98830  3.57225  3.33687  1.84586  5.27271  4.01186    584 i - - -
          2.68618  4.42225  2.77519  2.73123  3.46354  2.40513  3.72494  3.29354  2.67741  2.69355  4.24690  2.90347  2.73739  3.18146  2.89801  2.37887  2.77519  2.98518  4.58477  3.61503
          0.03112  3.88126  4.60361  0.61958  0.77255  0.48576  0.95510
    585   3.03792  4.45403  4.34842  3.96444  3.37997  4.07621  4.69083  1.06708  3.79275  1.96405  3.31380  4.20853  4.50646  4.14005  3.98830  3.57225  3.33687  1.84586  5.27271  4.01186    585 i - - -
          2.68618  4.42225  2.77519  2.73123  3.46354  2.40513  3.72494  3.29354  2.67741  2.69355  4.24690  2.90347  2.73739  3.18146  2.89801  2.37887  2.77519  2.98518  4.58477  3.61503
          0.03112  3.88126  4.60361  0.61958  0.77255  0.48576  0.95510
    586   3.11726  4.47698  4.58326  4.07190  3.21933  4.35065  4.73188  1.35536  3.89563  1.44071  3.07586  4.34246  4.62888  4.16043  4.08578  3.72368  3.36636  1.85260  5.21010  4.00791    586 i - - -
          2.68618  4.42225  2.77519  2.73123  3.46354  2.40513  3.72494  3.29354  2.67741  2.69355  4.24690  2.90347  2.73739  3.18146  2.89801  2.37887  2.77519  2.98518  4.58477  3.61503
          0.03112  3.88126  4.60361  0.61958  0.77255  0.48576  0.95510
    587   2.81497  4.35499  4.13759  3.80085  3.55635  3.73310  4.60100  2.04941  3.66877  2.24176  3.52002  3.98931  4.29302  4.02788  3.88045  3.23708  3.17624  1.01387  5.34232  4.07455    587 v - - -
          2.68618  4.42225  2.77519  2.73123  3.46354  2.40513  3.72494  3.29354  2.67741  2.69355  4.24690  2.90347  2.73739  3.18146  2.89801  2.37887  2.77519  2.98518  4.58477  3.61503
          0.03112  3.88126  4.60361  0.61958  0.77255  0.48576  0.95510
    588   2.95958  5.07280  2.49091  1.01294  4.42008  3.27954  3.86691  3.87571  2.74853  3.49135  4.46484  2.93750  3.88449  3.08229  3.15840  2.94099  3.26383  3.55859  5.58998  4.31206    588 e - - -
          2.68618  4.42225  2.77519  2.73123  3.46354  2.40513  3.72494  3.29354  2.67741  2.69355  4.24690  2.90347  2.73739  3.18146  2.89801  2.37887  2.77519  2.98518  4.58477  3.61503
          0.03112  3.88126  4.60361  0.61958  0.77255  0.48576  0.95510
    589   3.26935  4.66848  4.25079  3.96684  0.99744  3.95729  3.88083  2.79182  3.87362  2.15978  3.52059  4.02900  4.41559  4.03914  3.99118  3.53890  3.57044  2.78318  4.12708  2.49290    589 f - - -
          2.68618  4.42225  2.77519  2.73123  3.46354  2.40513  3.72494  3.29354  2.67741  2.69355  4.24690  2.90347  2.73739  3.18146  2.89801  2.37887  2.77519  2.98518  4.58477  3.61503
          0.03112  3.88126  4.60361  0.61958  0.77255  0.48576  0.95510
    590   2.28600  4.26147  3.10460  2.83264  4.16494  2.97979  3.99897  3.61428  2.91153  3.28307  4.13473  3.12991  2.38582  3.24412  3.25862  1.51194  2.73089  3.13597  5.49387  4.22561    590 s - - -
          2.68618  4.42225  2.77519  2.73123  3.46354  2.40513  3.72494  3.29354  2.67741  2.69355  4.24690  2.90347  2.73739  3.18146  2.89801  2.37887  2.77519  2.98518  4.58477  3.61503
          0.03112  3.88126  4.60361  0.61958  0.77255  0.48576  0.95510
    591   2.95958  5.07280  2.49091  1.01294  4.42008  3.27954  3.86691  3.87571  2.74853  3.49135  4.46484  2.93750  3.88449  3.08229  3.15840  2.94099  3.26383  3.55859  5.58998  4.31206    591 e - - -
          2.68618  4.42225  2.77519  2.73123  3.46354  2.40513  3.72494  3.29354  2.67741  2.69355  4.24690  2.90347  2.73739  3.18146  2.89801  2.37887  2.77519  2.98518  4.58477  3.61503
          0.03112  3.88126  4.60361  0.61958  0.77255  0.48576  0.95510
    592   3.03792  4.45403  4.34842  3.96444  3.37997  4.07621  4.69083  1.06708  3.79275  1.96405  3.31380  4.20853  4.50646  4.14005  3.98830  3.57225  3.33687  1.84586  5.27271  4.01186    592 i - - -
          2.68618  4.42225  2.77519  2.73123  3.46354  2.40513  3.72494  3.29354  2.67741  2.69355  4.24690  2.90347  2.73739  3.18146  2.89801  2.37887  2.77519  2.98518  4.58477  3.61503
          0.03112  3.88126  4.60361  0.61958  0.77255  0.48576  0.95510
    593   3.15123  4.52268  4.57375  4.05415  3.13711  4.35637  4.69964  1.64886  3.87321  1.15967  2.98852  4.33510  4.61867  4.11906  4.05676  3.72378  3.39467  1.98469  5.15115  3.96941    593 l - - -
          2.68618  4.42225  2.77519  2.73123  3.46354  2.40513  3.72494  3.29354  2.67741  2.69355  4.24690  2.90347  2.73739  3.18146  2.89801  2.37887  2.77519  2.98518  4.58477  3.61503
          0.03112  3.88126  4.60361  0.61958  0.77255  0.48576  0.95510
    594   2.88744  4.87369  2.90844  2.66314  4.04346  3.37166  3.82158  3.67541  2.48328  3.17691  4.20436  3.12301  3.92514  1.21849  2.76736  2.93474  3.18432  3.40449  5.31384  4.00812    594 q - - -
          2.68618  4.42225  2.77519  2.73123  3.46354  2.40513  3.72494  3.29354  2.67741  2.69355  4.24690  2.90347  2.73739  3.18146  2.89801  2.37887  2.77519  2.98518  4.58477  3.61503
          0.03112  3.88126  4.60361  0.61958  0.77255  0.48576  0.95510
    595   2.80415  5.20095  1.58802  2.17701  4.50995  3.23602  3.68239  3.98612  2.02802  3.53139  4.37663  2.73924  3.79900  2.84321  3.03193  2.74218  3.07653  3.60105  5.68284  4.26738    595 d - - -
          2.68618  4.42225  2.77519  2.73123  3.46354  2.40513  3.72494  3.29354  2.67741  2.69355  4.24690  2.90347  2.73739  3.18146  2.89801  2.37887  2.77519  2.98518  4.58477  3.61503
          0.03112  3.88126  4.60361  0.61958  0.77255  0.48576  0.95510
    596   2.81497  4.35499  4.13759  3.80085  3.55635  3.73310  4.60100  2.04941  3.66877  2.24176  3.52002  3.98931  4.29302  4.02788  3.88045  3.23708  3.17624  1.01387  5.34232  4.07455    596 v - - -
          2.68618  4.42225  2.77519  2.73123  3.46354  2.40513  3.72494  3.29354  2.67741  2.69355  4.24690  2.90347  2.73739  3.18146  2.89801  2.37887  2.77519  2.98518  4.58477  3.61503
          0.03112  3.88126  4.60361  0.61958  0.77255  0.48576  0.95510
    597   2.99882  5.12881  0.90553  2.34001  4.50695  3.21712  3.93845  4.09707  3.02418  3.70377  4.68193  2.89687  3.87052  3.17752  3.54170  2.96008  3.33753  3.73527  5.67386  4.37822    597 d - - -
          2.68618  4.42225  2.77519  2.73123  3.46354  2.40513  3.72494  3.29354  2.67741  2.69355  4.24690  2.90347  2.73739  3.18146  2.89801  2.37887  2.77519  2.98518  4.58477  3.61503
          0.03112  3.88126  4.60361  0.61958  0.77255  0.48576  0.95510
    598   2.76274  4.51880  3.37084  3.21101  4.20571  3.20581  4.28787  3.75323  3.26904  3.37918  4.42930  3.51691  0.81145  3.65755  3.51370  2.93047  3.20497  3.39762  5.39000  4.32645    598 p - - -
          2.68618  4.42225  2.77519  2.73123  3.46354  2.40513  3.72494  3.29354  2.67741  2.69355  4.24690  2.90347  2.73739  3.18146  2.89801  2.37887  2.77519  2.98518  4.58477  3.61503
          0.03112  3.88126  4.60361  0.61958  0.77255  0.48576  0.95510
    599   2.99882  5.12881  0.90553  2.34001  4.50695  3.21712  3.93845  4.09707  3.02418  3.70377  4.68193  2.89687  3.87052  3.17752  3.54170  2.96008  3.33753  3.73527  5.67386  4.37822    599 d - - -
          2.68618  4.42225  2.77519  2.73123  3.46354  2.40513  3.72494  3.29354  2.67741  2.69355  4.24690  2.90347  2.73739  3.18146  2.89801  2.37887  2.77519  2.98518  4.58477  3.61503
          0.03112  3.88126  4.60361  0.61958  0.77255  0.48576  0.95510
    600   3.16499  4.62457  4.20366  3.84341  3.13883  3.99340  4.49638  2.34320  3.61107  0.86444  3.15878  4.11804  4.42716  3.97730  3.78576  3.56509  3.45879  2.38284  5.02145  3.74684    600 l - - -
          2.68618  4.42225  2.77519  2.73123  3.46354  2.40513  3.72494  3.29354  2.67741  2.69355  4.24690  2.90347  2.73739  3.18146  2.89801  2.37887  2.77519  2.98518  4.58477  3.61503
          0.03112  3.88126  4.60361  0.61958  0.77255  0.48576  0.95510
    601   3.26935  4.66848  4.25079  3.96684  0.99744  3.95729  3.88083  2.79182  3.87362  2.15978  3.52059  4.02900  4.41559  4.03914  3.99118  3.53890  3.57044  2.78318  4.12708  2.49290    601 f - - -
          2.68618  4.42225  2.77519  2.73123  3.46354  2.40513  3.72494  3.29354  2.67741  2.69355  4.24690  2.90347  2.73739  3.18146  2.89801  2.37887  2.77519  2.98518  4.58477  3.61503
          0.03112  3.88126  4.60361  0.61958  0.77255  0.48576  0.95510
    602   3.34987  4.72150  4.10440  3.81256  2.67484  3.73982  3.91029  3.37371  3.53452  2.76714  4.00712  3.95981  4.25825  3.92167  3.66137  3.55350  3.65068  3.26428  0.86775  2.67645    602 w - - -
          2.68618  4.42225  2.77519  2.73123  3.46354  2.40513  3.72494  3.29354  2.67741  2.69355  4.24690  2.90347  2.73739  3.18146  2.89801  2.37887  2.77519  2.98518  4.58477  3.61503
          0.03112  3.88126  4.60361  0.61958  0.77255  0.48576  0.95510
    603   2.97993  4.94435  3.15652  2.77616  4.33278  3.46859  3.76372  3.76257  1.02631  3.32566  4.28651  3.20029  3.96820  2.95460  2.43283  3.02126  3.23247  3.46981  5.38372  4.19770    603 k - - -
          2.68618  4.42225  2.77519  2.73123  3.46354  2.40513  3.72494  3.29354  2.67741  2.69355  4.24690  2.90347  2.73739  3.18146  2.89801  2.37887  2.77519  2.98518  4.58477  3.61503
          0.03112  3.88126  4.60361  0.61958  0.77255  0.48576  0.95510
    604   2.99128  4.36396  4.55075  4.05773  3.47447  4.24351  4.80661  1.48716  3.93400  2.00537  3.30574  4.30172  4.59618  4.22200  4.15538  3.62562  3.26598  1.20287  5.40253  4.18522    604 v - - -
          2.68618  4.42225  2.77519  2.73123  3.46354  2.40513  3.72494  3.29354  2.67741  2.69355  4.24690  2.90347  2.73739  3.18146  2.89801  2.37887  2.77519  2.98518  4.58477  3.61503
          0.03112  3.88126  4.60361  0.61958  0.77255  0.48576  0.95510
    605   2.97666  5.05541  3.37643  2.74824  4.47636  3.59529  3.58144  3.83648  1.57775  3.31020  4.19052  3.15095  3.97930  2.72521  1.47413  2.98617  3.15531  3.52797  5.37589  4.19852    605 r - - -
          2.68618  4.42225  2.77519  2.73123  3.46354  2.40513  3.72494  3.29354  2.67741  2.69355  4.24690  2.90347  2.73739  3.18146  2.89801  2.37887  2.77519  2.98518  4.58477  3.61503
          0.03112  3.88126  4.60361  0.61958  0.77255  0.48576  0.95510
    606   3.19295  4.58085  4.45073  3.98279  1.62438  4.22343  4.09198  2.37781  3.83845  1.40011  3.07481  4.13172  4.52087  3.99202  3.98650  3.59055  3.43327  2.43431  4.37475  2.83213    606 l - - -
          2.68618  4.42225  2.77519  2.73123  3.46354  2.40513  3.72494  3.29354  2.67741  2.69355  4.24690  2.90347  2.73739  3.18146  2.89801  2.37887  2.77519  2.98518  4.58477  3.61503
          0.03112  3.88126  4.60361  0.61958  0.77255  0.48576  0.95510
    607   3.25955  4.74499  3.85110  3.58201  2.29333  3.84029  3.62229  3.26752  3.43927  2.71921  3.94160  3.73411  4.31386  3.74321  3.62123  3.39542  3.54624  3.13847  3.93747  0.95129    607 y - - -
          2.68618  4.42225  2.77519  2.73123  3.46354  2.40513  3.72494  3.29354  2.67741  2.69355  4.24690  2.90347  2.73739  3.18146  2.89801  2.37887  2.77519  2.98518  4.58477  3.61503
          0.03112  3.88126  4.60361  0.61958  0.77255  0.48576  0.95510
    608   3.16499  4.62457  4.20366  3.84341  3.13883  3.99340  4.49638  2.34320  3.61107  0.86444  3.15878  4.11804  4.42716  3.97730  3.78576  3.56509  3.45879  2.38284  5.02145  3.74684    608 l - - -
          2.68618  4.42225  2.77519  2.73123  3.46354  2.40513  3.72494  3.29354  2.67741  2.69355  4.24690  2.90347  2.73739  3.18146  2.89801  2.37887  2.77519  2.98518  4.58477  3.61503
          0.03112  3.88126  4.60361  0.61958  0.77255  0.48576  0.95510
    609   3.16499  4.62457  4.20366  3.84341  3.13883  3.99340  4.49638  2.34320  3.61107  0.86444  3.15878  4.11804  4.42716  3.97730  3.78576  3.56509  3.45879  2.38284  5.02145  3.74684    609 l - - -
          2.68618  4.42225  2.77519  2.73123  3.46354  2.40513  3.72494  3.29354  2.67741  2.69355  4.24690  2.90347  2.73739  3.18146  2.89801  2.37887  2.77519  2.98518  4.58477  3.61503
          0.03112  3.88126  4.60361  0.61958  0.77255  0.48576  0.95510
    610   2.75651  4.89475  2.69131  2.43270  3.75808  3.33439  2.04616  3.69682  2.45421  3.24949  4.13498  2.24199  3.85387  2.89867  2.81892  2.76912  3.02896  3.36346  5.13292  3.65448    610 h - - -
          2.68618  4.42225  2.77519  2.73123  3.46354  2.40513  3.72494  3.29354  2.67741  2.69355  4.24690  2.90347  2.73739  3.18146  2.89801  2.37887  2.77519  2.98518  4.58477  3.61503
          0.03112  3.88126  4.60361  0.61958  0.77255  0.48576  0.95510
    611   2.30322  4.27424  3.08612  2.82964  4.15420  2.98902  4.00082  3.60469  2.91087  3.27810  4.13895  3.13147  1.83646  3.25033  3.25246  1.86510  2.74719  3.13585  5.48672  4.21573    611 p - - -
          2.68618  4.42225  2.77519  2.73123  3.46354  2.40513  3.72494  3.29354  2.67741  2.69355  4.24690  2.90347  2.73739  3.18146  2.89801  2.37887  2.77519  2.98518  4.58477  3.61503
          0.03112  3.88126  4.60361  0.61958  0.77255  0.48576  0.95510
    612   2.86922  4.93422  3.22574  2.67853  4.02434  3.53000  2.56194  3.68703  2.04580  3.19724  4.08199  3.10841  3.93782  2.78165  1.59174  2.89637  3.07648  3.38442  5.19402  3.87263    612 r - - -
          2.68618  4.42225  2.77519  2.73123  3.46354  2.40513  3.72494  3.29354  2.67741  2.69355  4.24690  2.90347  2.73739  3.18146  2.89801  2.37887  2.77519  2.98518  4.58477  3.61503
          0.03112  3.88126  4.60361  0.61958  0.77255  0.48576  0.95510
    613   3.01313  4.37642  4.58516  4.09250  3.45095  4.27539  4.82995  1.28432  3.96564  1.96263  3.27764  4.33488  4.61691  4.24677  4.17974  3.65930  3.28535  1.39304  5.39854  4.18890    613 i - - -
          2.68618  4.42225  2.77519  2.73123  3.46354  2.40513  3.72494  3.29354  2.67741  2.69355  4.24690  2.90347  2.73739  3.18146  2.89801  2.37887  2.77519  2.98518  4.58477  3.61503
          0.03112  3.88126  4.60361  0.61958  0.77255  0.48576  0.95510
    614   2.87830  5.38679  1.73238  1.42357  4.67494  3.18394  3.71451  4.17272  2.70815  3.70051  4.55812  2.65959  3.79557  2.88290  3.27906  2.77624  3.16455  3.76564  5.85843  4.38185    614 e - - -
          2.68618  4.42225  2.77519  2.73123  3.46354  2.40513  3.72494  3.29354  2.67741  2.69355  4.24690  2.90347  2.73739  3.18146  2.89801  2.37887  2.77519  2.98518  4.58477  3.61503
          0.03112  3.88126  4.60361  0.61958  0.77255  0.48576  0.95510
    615   1.97975  4.20315  3.87618  3.47978  3.68733  3.41967  4.36198  2.23981  3.39633  2.46066  3.58983  3.66307  4.03112  3.72003  3.65772  2.84245  2.90850  1.40839  5.34141  4.11462    615 v - - -
          2.68618  4.42225  2.77519  2.73123  3.46354  2.40513  3.72494  3.29354  2.67741  2.69355  4.24690  2.90347  2.73739  3.18146  2.89801  2.37887  2.77519  2.98518  4.58477  3.61503
          0.03112  3.88126  4.60361  0.61958  0.77255  0.48576  0.95510
    616   3.26935  4.66848  4.25079  3.96684  0.99744  3.95729  3.88083  2.79182  3.87362  2.15978  3.52059  4.02900  4.41559  4.03914  3.99118  3.53890  3.57044  2.78318  4.12708  2.49290    616 f - - -
          2.68618  4.42225  2.77519  2.73123  3.46354  2.40513  3.72494  3.29354  2.67741  2.69355  4.24690  2.90347  2.73739  3.18146  2.89801  2.37887  2.77519  2.98518  4.58477  3.61503
          0.03112  3.88126  4.60361  0.61958  0.77255  0.48576  0.95510
    617   3.26935  4.66848  4.25079  3.96684  0.99744  3.95729  3.88083  2.79182  3.87362  2.15978  3.52059  4.02900  4.41559  4.03914  3.99118  3.53890  3.57044  2.78318  4.12708  2.49290    617 f - - -
          2.68618  4.42225  2.77519  2.73123  3.46354  2.40513  3.72494  3.29354  2.67741  2.69355  4.24690  2.90347  2.73739  3.18146  2.89801  2.37887  2.77519  2.98518  4.58477  3.61503
          0.03112  3.88126  4.60361  0.61958  0.77255  0.48576  0.95510
    618   3.03792  4.45403  4.34842  3.96444  3.37997  4.07621  4.69083  1.06708  3.79275  1.96405  3.31380  4.20853  4.50646  4.14005  3.98830  3.57225  3.33687  1.84586  5.27271  4.01186    618 i - - -
          2.68618  4.42225  2.77519  2.73123  3.46354  2.40513  3.72494  3.29354  2.67741  2.69355  4.24690  2.90347  2.73739  3.18146  2.89801  2.37887  2.77519  2.98518  4.58477  3.61503
          0.03112  3.88126  4.60361  0.61958  0.77255  0.48576  0.95510
    619   2.99961  4.75018  3.42097  3.01329  2.44326  3.72715  1.90892  3.36405  2.85021  2.84942  3.89532  3.35008  4.13458  3.24753  3.14351  3.07232  3.23538  3.15510  4.05806  1.88885    619 y - - -
          2.68618  4.42225  2.77519  2.73123  3.46354  2.40513  3.72494  3.29354  2.67741  2.69355  4.24690  2.90347  2.73739  3.18146  2.89801  2.37887  2.77519  2.98518  4.58477  3.61503
          0.03112  3.88126  4.60361  0.61958  0.77255  0.48576  0.95510
    620   2.82768  5.13930  2.53581  1.60077  4.46771  3.32899  3.64375  3.88530  1.90949  3.42263  4.27533  2.83468  3.83965  2.79679  2.68133  2.78629  3.07183  3.53090  5.57000  4.22882    620 e - - -
          2.68618  4.42225  2.77519  2.73123  3.46354  2.40513  3.72494  3.29354  2.67741  2.69355  4.24690  2.90347  2.73739  3.18146  2.89801  2.37887  2.77519  2.98518  4.58477  3.61503
          0.03112  3.88126  4.60361  0.61958  0.77255  0.48576  0.95510
    621   2.65665  4.87165  1.63159  2.28687  4.33654  3.17920  3.76171  3.69411  2.69934  3.37248  4.24687  2.81547  3.77559  2.94369  3.19544  2.66725  2.24190  3.32726  5.61306  4.22560    621 d - - -
          2.68618  4.42225  2.77519  2.73123  3.46354  2.40513  3.72494  3.29354  2.67741  2.69355  4.24690  2.90347  2.73739  3.18146  2.89801  2.37887  2.77519  2.98518  4.58477  3.61503
          0.03112  3.88126  4.60361  0.61958  0.77255  0.48576  0.95510
    622   2.06361  4.23622  3.53852  3.03720  3.56453  3.37411  3.96911  2.64073  2.94742  2.48197  2.59638  3.35964  3.89354  3.28460  3.26736  2.71552  2.25070  2.42510  5.07437  3.85089    622 a - - -
          2.68618  4.42225  2.77519  2.73123  3.46354  2.40513  3.72494  3.29354  2.67741  2.69355  4.24690  2.90347  2.73739  3.18146  2.89801  2.37887  2.77519  2.98518  4.58477  3.61503
          0.03112  3.88126  4.60361  0.61958  0.77255  0.48576  0.95510
    623   2.84324  5.38848  1.77283  1.71689  4.67365  3.18680  3.68430  4.18269  2.65694  3.68492  4.51830  2.09994  3.78232  2.84280  3.22928  2.74139  3.12167  3.76214  5.84820  4.36061    623 e - - -
          2.68618  4.42225  2.77519  2.73123  3.46354  2.40513  3.72494  3.29354  2.67741  2.69355  4.24690  2.90347  2.73739  3.18146  2.89801  2.37887  2.77519  2.98518  4.58477  3.61503
          0.03112  3.88126  4.60361  0.61958  0.77255  0.48576  0.95510
    624   3.00563  4.40936  4.43092  3.88874  2.28317  4.16508  4.38227  2.11867  3.77288  1.43693  3.00757  4.12554  4.45684  3.95729  3.95488  3.49301  3.24358  1.75609  4.83270  3.52078    624 l - - -
          2.68618  4.42225  2.77519  2.73123  3.46354  2.40513  3.72494  3.29354  2.67741  2.69355  4.24690  2.90347  2.73739  3.18146  2.89801  2.37887  2.77519  2.98518  4.58477  3.61503
          0.03112  3.88126  4.60361  0.61958  0.77255  0.48576  0.95510
    625   3.19315  4.58114  4.44982  3.98241  1.61942  4.22265  4.08942  2.37933  3.83800  1.40437  3.07667  4.13063  4.52056  3.99164  3.98602  3.58998  3.43360  2.43541  4.37182  2.82804    625 l - - -
          2.68618  4.42225  2.77519  2.73123  3.46354  2.40513  3.72494  3.29354  2.67741  2.69355  4.24690  2.90347  2.73739  3.18146  2.89801  2.37887  2.77519  2.98518  4.58477  3.61503
          0.03112  3.88126  4.60361  0.61958  0.77255  0.48576  0.95510
    626   3.03792  4.45403  4.34842  3.96444  3.37997  4.07621  4.69083  1.06708  3.79275  1.96405  3.31380  4.20853  4.50646  4.14005  3.98830  3.57225  3.33687  1.84586  5.27271  4.01186    626 i - - -
          2.68618  4.42225  2.77519  2.73123  3.46354  2.40513  3.72494  3.29354  2.67741  2.69355  4.24690  2.90347  2.73739  3.18146  2.89801  2.37887  2.77519  2.98518  4.58477  3.61503
          0.03112  3.88126  4.60361  0.61958  0.77255  0.48576  0.95510
    627   2.99882  5.12881  0.90553  2.34001  4.50695  3.21712  3.93845  4.09707  3.02418  3.70377  4.68193  2.89687  3.87052  3.17752  3.54170  2.96008  3.33753  3.73527  5.67386  4.37822    627 d - - -
          2.68618  4.42225  2.77519  2.73123  3.46354  2.40513  3.72494  3.29354  2.67741  2.69355  4.24690  2.90347  2.73739  3.18146  2.89801  2.37887  2.77519  2.98518  4.58477  3.61503
          0.03112  3.88126  4.60361  0.61958  0.77255  0.48576  0.95510
    628   3.34987  4.72150  4.10440  3.81256  2.67484  3.73982  3.91029  3.37371  3.53452  2.76714  4.00712  3.95981  4.25825  3.92167  3.66137  3.55350  3.65068  3.26428  0.86775  2.67645    628 w - - -
          2.68618  4.42225  2.77519  2.73123  3.46354  2.40513  3.72494  3.29354  2.67741  2.69355  4.24690  2.90347  2.73739  3.18146  2.89801  2.37887  2.77519  2.98518  4.58477  3.61503
          0.03112  3.88126  4.60361  0.61958  0.77255  0.48576  0.95510
    629   3.04063  4.45876  4.42186  3.88408  3.15016  4.20195  4.55990  1.71995  3.71721  1.61986  1.87880  4.16960  4.49624  3.96988  3.91695  3.54646  3.28522  2.05086  5.10063  3.94630    629 l - - -
          2.68618  4.42225  2.77519  2.73123  3.46354  2.40513  3.72494  3.29354  2.67741  2.69355  4.24690  2.90347  2.73739  3.18146  2.89801  2.37887  2.77519  2.98518  4.58477  3.61503
          0.03112  3.88126  4.60361  0.61958  0.77255  0.48576  0.95510
    630   2.97993  4.94435  3.15652  2.77616  4.33278  3.46859  3.76372  3.76257  1.02631  3.32566  4.28651  3.20029  3.96820  2.95460  2.43283  3.02126  3.23247  3.46981  5.38372  4.19770    630 k - - -
          2.68618  4.42225  2.77519  2.73123  3.46354  2.40513  3.72494  3.29354  2.67741  2.69355  4.24690  2.90347  2.73739  3.18146  2.89801  2.37887  2.77519  2.98518  4.58477  3.61503
          0.03112  3.88126  4.60361  0.61958  0.77255  0.48576  0.95510
    631   3.25955  4.74499  3.85110  3.58201  2.29333  3.84029  3.62229  3.26752  3.43927  2.71921  3.94160  3.73411  4.31386  3.74321  3.62123  3.39542  3.54624  3.13847  3.93747  0.95129    631 y - - -
          2.68618  4.42225  2.77519  2.73123  3.46354  2.40513  3.72494  3.29354  2.67741  2.69355  4.24690  2.90347  2.73739  3.18146  2.89801  2.37887  2.77519  2.98518  4.58477  3.61503
          0.03112  3.88126  4.60361  0.61958  0.77255  0.48576  0.95510
    632   3.26935  4.66848  4.25079  3.96684  0.99744  3.95729  3.88083  2.79182  3.87362  2.15978  3.52059  4.02900  4.41559  4.03914  3.99118  3.53890  3.57044  2.78318  4.12708  2.49290    632 f - - -
          2.68618  4.42225  2.77519  2.73123  3.46354  2.40513  3.72494  3.29354  2.67741  2.69355  4.24690  2.90347  2.73739  3.18146  2.89801  2.37887  2.77519  2.98518  4.58477  3.61503
          0.03112  3.88126  4.60361  0.61958  0.77255  0.48576  0.95510
    633   3.03792  4.45403  4.34842  3.96444  3.37997  4.07621  4.69083  1.06708  3.79275  1.96405  3.31380  4.20853  4.50646  4.14005  3.98830  3.57225  3.33687  1.84586  5.27271  4.01186    633 i - - -
          2.68618  4.42225  2.77519  2.73123  3.46354  2.40513  3.72494  3.29354  2.67741  2.69355  4.24690  2.90347  2.73739  3.18146  2.89801  2.37887  2.77519  2.98518  4.58477  3.61503
          0.03112  3.88126  4.60361  0.61958  0.77255  0.48576  0.95510
    634   1.75299  4.13554  3.44649  3.12572  4.03187  2.99761  4.14720  3.12086  3.10042  3.02157  3.96088  3.30353  3.71032  3.43510  3.39372  2.44546  1.61542  2.75739  5.45913  4.24221    634 t - - -
          2.68618  4.42225  2.77519  2.73123  3.46354  2.40513  3.72494  3.29354  2.67741  2.69355  4.24690  2.90347  2.73739  3.18146  2.89801  2.37887  2.77519  2.98518  4.58477  3.61503
          0.03112  3.88126  4.60361  0.61958  0.77255  0.48576  0.95510
    635   2.96553  5.06378  3.33895  2.72371  4.48483  3.58526  3.57897  3.84713  1.36621  3.31877  4.19463  3.13456  3.97091  2.72081  1.74191  2.97077  3.14588  3.53399  5.38445  4.20043    635 k - - -
          2.68618  4.42225  2.77519  2.73123  3.46354  2.40513  3.72494  3.29354  2.67741  2.69355  4.24690  2.90347  2.73739  3.18146  2.89801  2.37887  2.77519  2.98518  4.58477  3.61503
          0.03112  3.88126  4.60361  0.61958  0.77255  0.48576  0.95510
    636   3.34987  4.72150  4.10440  3.81256  2.67484  3.73982  3.91029  3.37371  3.53452  2.76714  4.00712  3.95981  4.25825  3.92167  3.66137  3.55350  3.65068  3.26428  0.86775  2.67645    636 w - - -
          2.68618  4.42225  2.77519  2.73123  3.46354  2.40513  3.72494  3.29354  2.67741  2.69355  4.24690  2.90347  2.73739  3.18146  2.89801  2.37887  2.77519  2.98518  4.58477  3.61503
          0.03112  3.88126  4.60361  0.61958  0.77255  0.48576  0.95510
    637   1.00116  4.19621  3.47133  3.26287  4.06095  3.02055  4.28390  3.18776  3.27935  3.06899  4.09973  3.41032  3.76059  3.61968  3.52936  2.54637  2.82433  2.84064  5.48723  4.28842    637 a - - -
          2.68618  4.42225  2.77519  2.73123  3.46354  2.40513  3.72494  3.29354  2.67741  2.69355  4.24690  2.90347  2.73739  3.18146  2.89801  2.37887  2.77519  2.98518  4.58477  3.61503
          0.03112  3.88126  4.60361  0.61958  0.77255  0.48576  0.95510
    638   3.19261  4.57981  4.49589  4.00271  2.07995  4.27394  4.28033  2.28583  3.86178  1.12256  2.97067  4.20534  4.54632  4.01994  4.01657  3.63608  3.42856  2.36914  4.59342  3.14275    638 l - - -
          2.68618  4.42225  2.77519  2.73123  3.46354  2.40513  3.72494  3.29354  2.67741  2.69355  4.24690  2.90347  2.73739  3.18146  2.89801  2.37887  2.77519  2.98518  4.58477  3.61503
          0.03112  3.88126  4.60361  0.61958  0.77255  0.48576  0.95510
    639   2.28562  4.26096  3.10512  2.83337  4.16517  2.97939  3.99954  3.61459  2.91230  3.28346  4.13513  3.13024  2.40077  3.24482  3.25922  1.50510  2.73072  3.13602  5.49417  4.22600    639 s - - -
          2.68618  4.42225  2.77519  2.73123  3.46354  2.40513  3.72494  3.29354  2.67741  2.69355  4.24690  2.90347  2.73739  3.18146  2.89801  2.37887  2.77519  2.98518  4.58477  3.61503
          0.03112  3.88126  4.60361  0.61958  0.77255  0.48576  0.95510
    640   3.25955  4.74499  3.85110  3.58201  2.29333  3.84029  3.62229  3.26752  3.43927  2.71921  3.94160  3.73411  4.31386  3.74321  3.62123  3.39542  3.54624  3.13847  3.93747  0.95129    640 y - - -
          2.68618  4.42225  2.77519  2.73123  3.46354  2.40513  3.72494  3.29354  2.67741  2.69355  4.24690  2.90347  2.73739  3.18146  2.89801  2.37887  2.77519  2.98518  4.58477  3.61503
          0.03112  3.88126  4.60361  0.61958  0.77255  0.48576  0.95510
    641   2.83598  5.27339  1.45903  2.10465  4.59127  3.16513  3.73264  4.14370  2.74057  3.68401  4.54386  2.04983  3.78904  2.91061  3.30623  2.75563  3.14124  3.72635  5.81445  4.33515    641 d - - -
          2.68618  4.42225  2.77519  2.73123  3.46354  2.40513  3.72494  3.29354  2.67741  2.69355  4.24690  2.90347  2.73739  3.18146  2.89801  2.37887  2.77519  2.98518  4.58477  3.61503
          0.03112  3.88126  4.60361  0.61958  0.77255  0.48576  0.95510
    642   2.76660  5.03660  1.41963  2.22164  4.55493  2.19373  3.80454  4.06771  2.81792  3.63914  4.50318  2.77104  3.78484  2.99533  3.35603  2.73810  3.10355  3.63865  5.75575  4.36785    642 d - - -
          2.68618  4.42225  2.77519  2.73123  3.46354  2.40513  3.72494  3.29354  2.67741  2.69355  4.24690  2.90347  2.73739  3.18146  2.89801  2.37887  2.77519  2.98518  4.58477  3.61503
          0.03112  3.88126  4.60361  0.61958  0.77255  0.48576  0.95510
    643   2.95958  5.07280  2.49091  1.01294  4.42008  3.27954  3.86691  3.87571  2.74853  3.49135  4.46484  2.93750  3.88449  3.08229  3.15840  2.94099  3.26383  3.55859  5.58998  4.31206    643 e - - -
          2.68618  4.42225  2.77519  2.73123  3.46354  2.40513  3.72494  3.29354  2.67741  2.69355  4.24690  2.90347  2.73739  3.18146  2.89801  2.37887  2.77519  2.98518  4.58477  3.61503
          0.03112  3.88126  4.60361  0.61958  0.77255  0.48576  0.95510
    644   2.84586  5.11103  2.68978  1.95288  4.46200  3.38557  3.62382  3.86064  1.55746  3.38648  4.24102  2.89865  3.86511  2.77226  2.51370  2.81600  3.07519  3.51577  5.51585  4.21430    644 k - - -
          2.68618  4.42225  2.77519  2.73123  3.46354  2.40513  3.72494  3.29354  2.67741  2.69355  4.24690  2.90347  2.73739  3.18146  2.89801  2.37887  2.77519  2.98518  4.58477  3.61503
          0.03112  3.88126  4.60361  0.61958  0.77255  0.48576  0.95510
    645   2.66875  4.92614  2.13107  1.93967  4.19433  3.29086  3.65445  3.53325  2.52322  3.20017  4.04877  2.81311  3.78757  2.81642  3.01169  2.66680  2.92599  2.53422  5.46182  4.08613    645 e - - -
          2.68618  4.42225  2.77519  2.73123  3.46354  2.40513  3.72494  3.29354  2.67741  2.69355  4.24690  2.90347  2.73739  3.18146  2.89801  2.37887  2.77519  2.98518  4.58477  3.61503
          0.03112  3.88126  4.60361  0.61958  0.77255  0.48576  0.95510
    646   2.82742  5.13844  2.54100  1.61139  4.46757  3.33085  3.64250  3.88477  1.89613  3.42132  4.27360  2.83642  3.84009  2.79515  2.67520  2.78633  3.07095  3.53040  5.56801  4.22794    646 e - - -
          2.68618  4.42225  2.77519  2.73123  3.46354  2.40513  3.72494  3.29354  2.67741  2.69355  4.24690  2.90347  2.73739  3.18146  2.89801  2.37887  2.77519  2.98518  4.58477  3.61503
          0.03112  3.88126  4.60361  0.61958  0.77255  0.48576  0.95510
    647   2.77091  4.98622  2.65312  2.38736  4.34200  3.32059  3.66178  3.80999  1.89296  3.36555  4.22168  1.84817  3.83870  2.82718  2.64928  2.76527  3.03549  3.45233  5.48799  4.15454    647 n - - -
          2.68618  4.42225  2.77519  2.73123  3.46354  2.40513  3.72494  3.29354  2.67741  2.69355  4.24690  2.90347  2.73739  3.18146  2.89801  2.37887  2.77519  2.98518  4.58477  3.61503
          0.03112  3.88126  4.60361  0.61958  0.77255  0.48576  0.95510
    648   3.05079  4.43804  4.50407  3.96894  3.20258  4.25796  4.63728  1.41199  3.80903  1.67349  2.31825  4.24215  4.54496  4.05657  4.00293  3.60779  3.29612  1.92545  5.15912  4.00175    648 i - - -
          2.68618  4.42225  2.77519  2.73123  3.46354  2.40513  3.72494  3.29354  2.67741  2.69355  4.24690  2.90347  2.73739  3.18146  2.89801  2.37887  2.77519  2.98518  4.58477  3.61503
          0.03112  3.88126  4.60361  0.61958  0.77255  0.48576  0.95510
    649   1.00116  4.19621  3.47133  3.26287  4.06095  3.02055  4.28390  3.18776  3.27935  3.06899  4.09973  3.41032  3.76059  3.61968  3.52936  2.54637  2.82433  2.84064  5.48723  4.28842    649 a - - -
          2.68618  4.42225  2.77519  2.73123  3.46354  2.40513  3.72494  3.29354  2.67741  2.69355  4.24690  2.90347  2.73739  3.18146  2.89801  2.37887  2.77519  2.98518  4.58477  3.61503
          0.03112  3.88126  4.60361  0.61958  0.77255  0.48576  0.95510
    650   2.37704  2.61015  3.31021  2.92593  3.81640  3.13351  3.94967  3.19378  2.87089  2.96741  3.86866  1.82045  3.76169  3.23880  3.19469  2.55078  2.77034  2.85347  5.21845  3.93228    650 n - - -
          2.68618  4.42225  2.77519  2.73123  3.46354  2.40513  3.72494  3.29354  2.67741  2.69355  4.24690  2.90347  2.73739  3.18146  2.89801  2.37887  2.77519  2.98518  4.58477  3.61503
          0.03112  3.88126  4.60361  0.61958  0.77255  0.48576  0.95510
    651   2.16408  4.52606  2.42467  2.58893  3.80666  3.37851  3.77686  2.38152  2.67662  2.78156  3.71257  3.06339  3.85134  2.99473  3.10184  2.69830  2.84881  2.65320  5.21796  3.91894    651 a - - -
          2.68618  4.42225  2.77519  2.73123  3.46354  2.40513  3.72494  3.29354  2.67741  2.69355  4.24690  2.90347  2.73739  3.18146  2.89801  2.37887  2.77519  2.98518  4.58477  3.61503
          0.03112  3.88126  4.60361  0.61958  0.77255  0.48576  0.95510
    652   2.99882  5.12881  0.90553  2.34001  4.50695  3.21712  3.93845  4.09707  3.02418  3.70377  4.68193  2.89687  3.87052  3.17752  3.54170  2.96008  3.33753  3.73527  5.67386  4.37822    652 d - - -
          2.68618  4.42225  2.77519  2.73123  3.46354  2.40513  3.72494  3.29354  2.67741  2.69355  4.24690  2.90347  2.73739  3.18146  2.89801  2.37887  2.77519  2.98518  4.58477  3.61503
          0.03112  3.88126  4.60361  0.61958  0.77255  0.48576  0.95510
    653   3.01346  4.37721  4.58428  4.09199  3.44953  4.27463  4.82931  1.27862  3.96459  1.96080  3.27653  4.33438  4.61649  4.24597  4.17855  3.65882  3.28583  1.40116  5.39763  4.18789    653 i - - -
          2.68618  4.42225  2.77519  2.73123  3.46354  2.40513  3.72494  3.29354  2.67741  2.69355  4.24690  2.90347  2.73739  3.18146  2.89801  2.37887  2.77519  2.98518  4.58477  3.61503
          0.03112  3.88126  4.60361  0.61958  0.77255  0.48576  0.95510
    654   3.16499  4.62457  4.20366  3.84341  3.13883  3.99340  4.49638  2.34320  3.61107  0.86444  3.15878  4.11804  4.42716  3.97730  3.78576  3.56509  3.45879  2.38284  5.02145  3.74684    654 l - - -
          2.68618  4.42225  2.77519  2.73123  3.46354  2.40513  3.72494  3.29354  2.67741  2.69355  4.24690  2.90347  2.73739  3.18146  2.89801  2.37887  2.77519  2.98518  4.58477  3.61503
          0.03112  3.88126  4.60361  0.61958  0.77255  0.48576  0.95510
    655   3.16499  4.62457  4.20366  3.84341  3.13883  3.99340  4.49638  2.34320  3.61107  0.86444  3.15878  4.11804  4.42716  3.97730  3.78576  3.56509  3.45879  2.38284  5.02145  3.74684    655 l - - -
          2.68618  4.42225  2.77519  2.73123  3.46354  2.40513  3.72494  3.29354  2.67741  2.69355  4.24690  2.90347  2.73739  3.18146  2.89801  2.37887  2.77519  2.98518  4.58477  3.61503
          0.03112  3.88126  4.60361  0.61958  0.77255  0.48576  0.95510
    656   2.89801  5.41953  1.42280  1.67617  4.70546  3.17446  3.72539  4.20922  2.74307  3.73600  4.60112  2.64901  3.79780  2.89737  3.32793  2.78903  3.18898  3.79921  5.89302  4.40585    656 d - - -
          2.68618  4.42225  2.77519  2.73123  3.46354  2.40513  3.72494  3.29354  2.67741  2.69355  4.24690  2.90347  2.73739  3.18146  2.89801  2.37887  2.77519  2.98518  4.58477  3.61503
          0.03112  3.88126  4.60361  0.61958  0.77255  0.48576  0.95510
    657   3.16499  4.62457  4.20366  3.84341  3.13883  3.99340  4.49638  2.34320  3.61107  0.86444  3.15878  4.11804  4.42716  3.97730  3.78576  3.56509  3.45879  2.38284  5.02145  3.74684    657 l - - -
          2.68618  4.42225  2.77519  2.73123  3.46354  2.40513  3.72494  3.29354  2.67741  2.69355  4.24690  2.90347  2.73739  3.18146  2.89801  2.37887  2.77519  2.98518  4.58477  3.61503
          0.03112  3.88126  4.60361  0.61958  0.77255  0.48576  0.95510
    658   2.67555  4.45028  3.35114  3.25158  4.39403  0.71567  4.37146  3.99566  3.43407  3.64872  4.62442  3.51541  3.84170  3.75750  3.66928  2.84769  3.15747  3.52227  5.48700  4.49618    658 g - - -
          2.68618  4.42225  2.77519  2.73123  3.46354  2.40513  3.72494  3.29354  2.67741  2.69355  4.24690  2.90347  2.73739  3.18146  2.89801  2.37887  2.77519  2.98518  4.58477  3.61503
          0.03112  3.88126  4.60361  0.61958  0.77255  0.48576  0.95510
    659   3.26935  4.66848  4.25079  3.96684  0.99744  3.95729  3.88083  2.79182  3.87362  2.15978  3.52059  4.02900  4.41559  4.03914  3.99118  3.53890  3.57044  2.78318  4.12708  2.49290    659 f - - -
          2.68618  4.42225  2.77519  2.73123  3.46354  2.40513  3.72494  3.29354  2.67741  2.69355  4.24690  2.90347  2.73739  3.18146  2.89801  2.37887  2.77519  2.98518  4.58477  3.61503
          0.03112  3.88126  4.60361  0.61958  0.77255  0.48576  0.95510
    660   2.73048  4.72757  2.71277  2.59906  4.09244  3.18968  3.92771  3.80457  2.83206  3.45040  4.40549  1.14258  3.84191  3.20037  3.18712  2.79726  3.11256  3.42589  5.39733  4.04006    660 n - - -
          2.68618  4.42225  2.77519  2.73123  3.46354  2.40513  3.72494  3.29354  2.67741  2.69355  4.24690  2.90347  2.73739  3.18146  2.89801  2.37887  2.77519  2.98518  4.58477  3.61503
          0.03112  3.88126  4.60361  0.61958  0.77255  0.48576  0.95510
    661   3.03792  4.45403  4.34842  3.96444  3.37997  4.07621  4.69083  1.06708  3.79275  1.96405  3.31380  4.20853  4.50646  4.14005  3.98830  3.57225  3.33687  1.84586  5.27271  4.01186    661 i - - -
          2.68618  4.42225  2.77519  2.73123  3.46354  2.40513  3.72494  3.29354  2.67741  2.69355  4.24690  2.90347  2.73739  3.18146  2.89801  2.37887  2.77519  2.98518  4.58477  3.61503
          0.03112  3.88126  4.60361  0.61958  0.77255  0.48576  0.95510
    662   3.16499  4.62457  4.20366  3.84341  3.13883  3.99340  4.49638  2.34320  3.61107  0.86444  3.15878  4.11804  4.42716  3.97730  3.78576  3.56509  3.45879  2.38284  5.02145  3.74684    662 l - - -
          2.68618  4.42225  2.77519  2.73123  3.46354  2.40513  3.72494  3.29354  2.67741  2.69355  4.24690  2.90347  2.73739  3.18146  2.89801  2.37887  2.77519  2.98518  4.58477  3.61503
          0.03112  3.88126  4.60361  0.61958  0.77255  0.48576  0.95510
    663   3.16499  4.62457  4.20366  3.84341  3.13883  3.99340  4.49638  2.34320  3.61107  0.86444  3.15878  4.11804  4.42716  3.97730  3.78576  3.56509  3.45879  2.38284  5.02145  3.74684    663 l - - -
          2.68618  4.42225  2.77519  2.73123  3.46354  2.40513  3.72494  3.29354  2.67741  2.69355  4.24690  2.90347  2.73739  3.18146  2.89801  2.37887  2.77519  2.98518  4.58477  3.61503
          0.03112  3.88126  4.60361  0.61958  0.77255  0.48576  0.95510
    664   2.81497  4.35499  4.13759  3.80085  3.55635  3.73310  4.60100  2.04941  3.66877  2.24176  3.52002  3.98931  4.29302  4.02788  3.88045  3.23708  3.17624  1.01387  5.34232  4.07455    664 v - - -
          2.68618  4.42225  2.77519  2.73123  3.46354  2.40513  3.72494  3.29354  2.67741  2.69355  4.24690  2.90347  2.73739  3.18146  2.89801  2.37887  2.77519  2.98518  4.58477  3.61503
          0.03112  3.88126  4.60361  0.61958  0.77255  0.48576  0.95510
    665   3.01512  4.85392  3.50664  3.01569  4.21072  3.50162  3.83024  3.75292  2.24036  3.26724  4.26705  3.37482  4.00365  3.05001  0.96504  3.09879  3.28040  3.47645  5.29012  4.13603    665 r - - -
          2.68618  4.42225  2.77519  2.73123  3.46354  2.40513  3.72494  3.29354  2.67741  2.69355  4.24690  2.90347  2.73739  3.18146  2.89801  2.37887  2.77519  2.98518  4.58477  3.61503
          0.03112  3.88126  4.60361  0.61958  0.77255  0.48576  0.95510
    666   2.96483  5.06306  3.33639  2.72288  4.48363  3.58430  3.57944  3.84637  1.36006  3.31849  4.19448  3.13403  3.97053  2.72143  1.75268  2.97017  3.14556  3.53322  5.38449  4.20004    666 k - - -
          2.68618  4.42225  2.77519  2.73123  3.46354  2.40513  3.72494  3.29354  2.67741  2.69355  4.24690  2.90347  2.73739  3.18146  2.89801  2.37887  2.77519  2.98518  4.58477  3.61503
          0.03112  3.88126  4.60361  0.61958  0.77255  0.48576  0.95510
    667   3.03792  4.45403  4.34842  3.96444  3.37997  4.07621  4.69083  1.06708  3.79275  1.96405  3.31380  4.20853  4.50646  4.14005  3.98830  3.57225  3.33687  1.84586  5.27271  4.01186    667 i - - -
          2.68618  4.42225  2.77519  2.73123  3.46354  2.40513  3.72494  3.29354  2.67741  2.69355  4.24690  2.90347  2.73739  3.18146  2.89801  2.37887  2.77519  2.98518  4.58477  3.61503
          0.03112  3.88126  4.60361  0.61958  0.77255  0.48576  0.95510
    668   3.37988  4.70410  4.37474  4.00613  1.26018  4.19177  3.46289  3.07731  3.86911  2.44688  3.69616  3.91562  4.51861  3.92842  3.96932  3.55022  3.60922  3.00374  3.64459  1.52890    668 f - - -
          2.68618  4.42225  2.77519  2.73123  3.46354  2.40513  3.72494  3.29354  2.67741  2.69355  4.24690  2.90347  2.73739  3.18146  2.89801  2.37887  2.77519  2.98518  4.58477  3.61503
          0.03112  3.88126  4.60361  0.61958  0.77255  0.48576  0.95510
    669   2.85256  4.97964  3.10416  2.60625  4.29443  3.49129  3.60441  3.74208  2.04082  3.23916  4.12090  3.05600  3.91433  1.82098  1.89580  2.86557  3.06572  3.42823  5.35598  4.10075    669 q - - -
          2.68618  4.42225  2.77519  2.73123  3.46354  2.40513  3.72494  3.29354  2.67741  2.69355  4.24690  2.90347  2.73739  3.18146  2.89801  2.37887  2.77519  2.98518  4.58477  3.61503
          0.03112  3.88126  4.60361  0.61958  0.77255  0.48576  0.95510
    670   2.41720  4.26234  3.43564  3.18788  3.97639  3.10137  4.20457  3.10458  3.13104  2.96777  4.01761  3.39596  3.80576  3.52538  3.38939  2.61855  1.15709  2.79863  5.41341  4.19298    670 t - - -
          2.68618  4.42225  2.77519  2.73123  3.46354  2.40513  3.72494  3.29354  2.67741  2.69355  4.24690  2.90347  2.73739  3.18146  2.89801  2.37887  2.77519  2.98518  4.58477  3.61503
          0.03112  3.88126  4.60361  0.61958  0.77255  0.48576  0.95510
    671   3.25955  4.74499  3.85110  3.58201  2.29333  3.84029  3.62229  3.26752  3.43927  2.71921  3.94160  3.73411  4.31386  3.74321  3.62123  3.39542  3.54624  3.13847  3.93747  0.95129    671 y - - -
          2.68618  4.42225  2.77519  2.73123  3.46354  2.40513  3.72494  3.29354  2.67741  2.69355  4.24690  2.90347  2.73739  3.18146  2.89801  2.37887  2.77519  2.98518  4.58477  3.61503
          0.03112  3.88126  4.60361  0.61958  0.77255  0.48576  0.95510
    672   2.42444  4.47432  2.78752  2.57709  4.19325  3.05901  3.87286  3.70963  2.75923  3.34824  4.19488  2.21028  3.71749  3.09235  3.14764  1.59967  2.82762  3.25495  5.50288  4.16424    672 s - - -
          2.68618  4.42225  2.77519  2.73123  3.46354  2.40513  3.72494  3.29354  2.67741  2.69355  4.24690  2.90347  2.73739  3.18146  2.89801  2.37887  2.77519  2.98518  4.58477  3.61503
          0.03112  3.88126  4.60361  0.61958  0.77255  0.48576  0.95510
    673   3.16499  4.62457  4.20366  3.84341  3.13883  3.99340  4.49638  2.34320  3.61107  0.86444  3.15878  4.11804  4.42716  3.97730  3.78576  3.56509  3.45879  2.38284  5.02145  3.74684    673 l - - -
          2.68618  4.42225  2.77519  2.73123  3.46354  2.40513  3.72494  3.29354  2.67741  2.69355  4.24690  2.90347  2.73739  3.18146  2.89801  2.37887  2.77519  2.98518  4.58477  3.61503
          0.03112  3.88126  4.60361  0.61958  0.77255  0.48576  0.95510
    674   2.81264  5.11653  2.50799  1.88204  4.40286  3.31393  3.65224  3.85938  2.36347  3.38905  4.25323  2.82456  3.83298  1.83596  2.74590  2.77471  3.06317  3.51070  5.55312  4.19469    674 q - - -
          2.68618  4.42225  2.77519  2.73123  3.46354  2.40513  3.72494  3.29354  2.67741  2.69355  4.24690  2.90347  2.73739  3.18146  2.89801  2.37887  2.77519  2.98518  4.58477  3.61503
          0.03112  3.88126  4.60361  0.61958  0.77255  0.48576  0.95510
    675   2.95958  5.07280  2.49091  1.01294  4.42008  3.27954  3.86691  3.87571  2.74853  3.49135  4.46484  2.93750  3.88449  3.08229  3.15840  2.94099  3.26383  3.55859  5.58998  4.31206    675 e - - -
          2.68618  4.42225  2.77519  2.73123  3.46354  2.40513  3.72494  3.29354  2.67741  2.69355  4.24690  2.90347  2.73739  3.18146  2.89801  2.37887  2.77519  2.98518  4.58477  3.61503
          0.03112  3.88126  4.60361  0.61958  0.77255  0.48576  0.95510
    676   3.26935  4.66848  4.25079  3.96684  0.99744  3.95729  3.88083  2.79182  3.87362  2.15978  3.52059  4.02900  4.41559  4.03914  3.99118  3.53890  3.57044  2.78318  4.12708  2.49290    676 f - - -
          2.68618  4.42225  2.77519  2.73123  3.46354  2.40513  3.72494  3.29354  2.67741  2.69355  4.24690  2.90347  2.73739  3.18146  2.89801  2.37887  2.77519  2.98518  4.58477  3.61503
          0.03112  3.88126  4.60361  0.61958  0.77255  0.48576  0.95510
    677   3.26935  4.66848  4.25079  3.96684  0.99744  3.95729  3.88083  2.79182  3.87362  2.15978  3.52059  4.02900  4.41559  4.03914  3.99118  3.53890  3.57044  2.78318  4.12708  2.49290    677 f - - -
          2.68618  4.42225  2.77519  2.73123  3.46354  2.40513  3.72494  3.29354  2.67741  2.69355  4.24690  2.90347  2.73739  3.18146  2.89801  2.37887  2.77519  2.98518  4.58477  3.61503
          0.03112  3.88126  4.60361  0.61958  0.77255  0.48576  0.95510
    678   3.04035  4.45952  4.41916  3.88154  3.14941  4.20024  4.55801  1.72754  3.71423  1.61927  1.87136  4.16746  4.49502  3.96758  3.91430  3.54479  3.28506  2.05374  5.09971  3.94503    678 l - - -
          2.68618  4.42225  2.77519  2.73123  3.46354  2.40513  3.72494  3.29354  2.67741  2.69355  4.24690  2.90347  2.73739  3.18146  2.89801  2.37887  2.77519  2.98518  4.58477  3.61503
          0.03112  3.88126  4.60361  0.61958  0.77255  0.48576  0.95510
    679   1.00116  4.19621  3.47133  3.26287  4.06095  3.02055  4.28390  3.18776  3.27935  3.06899  4.09973  3.41032  3.76059  3.61968  3.52936  2.54637  2.82433  2.84064  5.48723  4.28842    679 a - - -
          2.68618  4.42225  2.77519  2.73123  3.46354  2.40513  3.72494  3.29354  2.67741  2.69355  4.24690  2.90347  2.73739  3.18146  2.89801  2.37887  2.77519  2.98518  4.58477  3.61503
          0.03112  3.88126  4.60361  0.61958  0.77255  0.48576  0.95510
    680   3.01325  4.37670  4.58486  4.09233  3.45045  4.27513  4.82973  1.28229  3.96528  1.96199  3.27725  4.33471  4.61677  4.24650  4.17933  3.65914  3.28552  1.39591  5.39822  4.18855    680 i - - -
          2.68618  4.42225  2.77519  2.73123  3.46354  2.40513  3.72494  3.29354  2.67741  2.69355  4.24690  2.90347  2.73739  3.18146  2.89801  2.37887  2.77519  2.98518  4.58477  3.61503
          0.03112  3.88126  4.60361  0.61958  0.77255  0.48576  0.95510
    681   3.03792  4.45403  4.34842  3.96444  3.37997  4.07621  4.69083  1.06708  3.79275  1.96405  3.31380  4.20853  4.50646  4.14005  3.98830  3.57225  3.33687  1.84586  5.27271  4.01186    681 i - - -
          2.68618  4.42225  2.77519  2.73123  3.46354  2.40513  3.72494  3.29354  2.67741  2.69355  4.24690  2.90347  2.73739  3.18146  2.89801  2.37887  2.77519  2.98518  4.58477  3.61503
          0.03112  3.88126  4.60361  0.61958  0.77255  0.48576  0.95510
    682   2.85962  5.04643  2.91141  2.50960  4.37998  3.45179  3.60740  3.80357  1.74811  3.30693  4.17737  2.98697  3.89748  1.82775  2.35879  2.85181  3.07657  3.47708  5.42573  4.15525    682 k - - -
          2.68618  4.42225  2.77519  2.73123  3.46354  2.40513  3.72494  3.29354  2.67741  2.69355  4.24690  2.90347  2.73739  3.18146  2.89801  2.37887  2.77519  2.98518  4.58477  3.61503
          0.03112  3.88126  4.60361  0.61958  0.77255  0.48576  0.95510
    683   2.95958  5.07280  2.49091  1.01294  4.42008  3.27954  3.86691  3.87571  2.74853  3.49135  4.46484  2.93750  3.88449  3.08229  3.15840  2.94099  3.26383  3.55859  5.58998  4.31206    683 e - - -
          2.68618  4.42225  2.77519  2.73123  3.46354  2.40513  3.72494  3.29354  2.67741  2.69355  4.24690  2.90347  2.73739  3.18146  2.89801  2.37887  2.77519  2.98518  4.58477  3.61503
          0.03112  3.88126  4.60361  0.61958  0.77255  0.48576  0.95510
    684   2.81771  5.15965  2.42946  1.57231  4.44281  3.28795  3.66015  3.90693  2.41867  3.43463  4.29629  2.78937  3.82318  2.20256  2.82884  2.76831  3.07395  3.54907  5.60090  4.22174    684 e - - -
          2.68618  4.42225  2.77519  2.73123  3.46354  2.40513  3.72494  3.29354  2.67741  2.69355  4.24690  2.90347  2.73739  3.18146  2.89801  2.37887  2.77519  2.98518  4.58477  3.61503
          0.03112  3.88126  4.60361  0.61958  0.77255  0.48576  0.95510
    685   2.31911  4.23970  3.21383  3.02985  4.08495  2.96941  4.13954  3.60868  3.10422  3.32817  4.25342  3.25333  3.70890  3.45281  3.39008  1.07788  2.79987  3.14186  5.45670  4.16848    685 s - - -
          2.68618  4.42225  2.77519  2.73123  3.46354  2.40513  3.72494  3.29354  2.67741  2.69355  4.24690  2.90347  2.73739  3.18146  2.89801  2.37887  2.77519  2.98518  4.58477  3.61503
          0.03112  3.88126  4.60361  0.61958  0.77255  0.48576  0.95510
    686   2.85962  5.04643  2.91141  2.50960  4.37998  3.45179  3.60740  3.80357  1.74811  3.30693  4.17737  2.98697  3.89748  1.82775  2.35879  2.85181  3.07657  3.47708  5.42573  4.15525    686 k - - -
          2.68618  4.42225  2.77519  2.73123  3.46354  2.40513  3.72494  3.29354  2.67741  2.69355  4.24690  2.90347  2.73739  3.18146  2.89801  2.37887  2.77519  2.98518  4.58477  3.61503
          0.03112  3.88126  4.60361  0.61958  0.77255  0.48576  0.95510
    687   1.00116  4.19621  3.47133  3.26287  4.06095  3.02055  4.28390  3.18776  3.27935  3.06899  4.09973  3.41032  3.76059  3.61968  3.52936  2.54637  2.82433  2.84064  5.48723  4.28842    687 a - - -
          2.68618  4.42225  2.77519  2.73123  3.46354  2.40513  3.72494  3.29354  2.67741  2.69355  4.24690  2.90347  2.73739  3.18146  2.89801  2.37887  2.77519  2.98518  4.58477  3.61503
          0.03112  3.88126  4.60361  0.61958  0.77255  0.48576  0.95510
    688   2.81497  4.35499  4.13759  3.80085  3.55635  3.73310  4.60100  2.04941  3.66877  2.24176  3.52002  3.98931  4.29302  4.02788  3.88045  3.23708  3.17624  1.01387  5.34232  4.07455    688 v - - -
          2.68618  4.42225  2.77519  2.73123  3.46354  2.40513  3.72494  3.29354  2.67741  2.69355  4.24690  2.90347  2.73739  3.18146  2.89801  2.37887  2.77519  2.98518  4.58477  3.61503
          0.03112  3.88126  4.60361  0.61958  0.77255  0.48576  0.95510
    689   2.82742  5.13844  2.54100  1.61139  4.46757  3.33085  3.64250  3.88477  1.89613  3.42132  4.27360  2.83642  3.84009  2.79515  2.67520  2.78633  3.07095  3.53040  5.56801  4.22794    689 e - - -
          2.68618  4.42225  2.77519  2.73123  3.46354  2.40513  3.72494  3.29354  2.67741  2.69355  4.24690  2.90347  2.73739  3.18146  2.89801  2.37887  2.77519  2.98518  4.58477  3.61503
          0.03112  3.88126  4.60361  0.61958  0.77255  0.48576  0.95510
    690   3.15031  4.57100  4.45948  3.92034  3.04105  4.28257  4.57435  2.16966  3.71917  1.08304  2.20032  4.22459  4.54161  3.96967  3.90762  3.63249  3.38551  2.25787  5.05310  3.90324    690 l - - -
          2.68618  4.42225  2.77519  2.73123  3.46354  2.40513  3.72494  3.29354  2.67741  2.69355  4.24690  2.90347  2.73739  3.18146  2.89801  2.37887  2.77519  2.98518  4.58477  3.61503
          0.03112  3.88126  4.60361  0.61958  0.77255  0.48576  0.95510
    691   3.16499  4.62457  4.20366  3.84341  3.13883  3.99340  4.49638  2.34320  3.61107  0.86444  3.15878  4.11804  4.42716  3.97730  3.78576  3.56509  3.45879  2.38284  5.02145  3.74684    691 l - - -
          2.68618  4.42225  2.77519  2.73123  3.46354  2.40513  3.72494  3.29354  2.67741  2.69355  4.24690  2.90347  2.73739  3.18146  2.89801  2.37887  2.77519  2.98518  4.58477  3.61503
          0.03112  3.88126  4.60361  0.61958  0.77255  0.48576  0.95510
    692   2.41720  4.26234  3.43564  3.18788  3.97639  3.10137  4.20457  3.10458  3.13104  2.96777  4.01761  3.39596  3.80576  3.52538  3.38939  2.61855  1.15709  2.79863  5.41341  4.19298    692 t - - -
          2.68618  4.42225  2.77519  2.73123  3.46354  2.40513  3.72494  3.29354  2.67741  2.69355  4.24690  2.90347  2.73739  3.18146  2.89801  2.37887  2.77519  2.98518  4.58477  3.61503
          0.03112  3.88126  4.60361  0.61958  0.77255  0.48576  0.95510
    693   2.57040  4.21603  3.72698  3.22580  3.47984  2.62029  4.08718  1.95870  3.14273  2.38009  3.42119  3.52856  4.02238  3.45712  3.43839  2.88071  2.87162  1.81307  5.04917  3.81746    693 v - - -
          2.68618  4.42225  2.77519  2.73123  3.46354  2.40513  3.72494  3.29354  2.67741  2.69355  4.24690  2.90347  2.73739  3.18146  2.89801  2.37887  2.77519  2.98518  4.58477  3.61503
          0.03112  3.88126  4.60361  0.61958  0.77255  0.48576  0.95510
    694   2.31911  4.23970  3.21383  3.02985  4.08495  2.96941  4.13954  3.60868  3.10422  3.32817  4.25342  3.25333  3.70890  3.45281  3.39008  1.07788  2.79987  3.14186  5.45670  4.16848    694 s - - -
          2.68618  4.42225  2.77519  2.73123  3.46354  2.40513  3.72494  3.29354  2.67741  2.69355  4.24690  2.90347  2.73739  3.18146  2.89801  2.37887  2.77519  2.98518  4.58477  3.61503
          0.03112  3.88126  4.60361  0.61958  0.77255  0.48576  0.95510
    695   2.88744  4.87369  2.90844  2.66314  4.04346  3.37166  3.82158  3.67541  2.48328  3.17691  4.20436  3.12301  3.92514  1.21849  2.76736  2.93474  3.18432  3.40449  5.31384  4.00812    695 q - - -
          2.68618  4.42225  2.77519  2.73123  3.46354  2.40513  3.72494  3.29354  2.67741  2.69355  4.24690  2.90347  2.73739  3.18146  2.89801  2.37887  2.77519  2.98518  4.58477  3.61503
          0.03112  3.88126  4.60361  0.61958  0.77255  0.48576  0.95510
    696   2.97595  4.52329  4.05877  3.65279  3.21133  3.84060  4.38589  2.38780  3.42042  1.80459  1.36118  3.92923  4.30117  3.80167  3.62473  3.32603  3.28138  2.39496  5.05338  3.81599    696 m - - -
          2.68618  4.42225  2.77519  2.73123  3.46354  2.40513  3.72494  3.29354  2.67741  2.69355  4.24690  2.90347  2.73739  3.18146  2.89801  2.37887  2.77519  2.98518  4.58477  3.61503
          0.03112  3.88126  4.60361  0.61958  0.77255  0.48576  0.95510
    697   2.23548  4.16354  3.30503  3.00090  4.08374  2.96482  4.07118  3.39867  3.00188  3.16479  4.04197  3.21963  3.67621  3.34330  3.31229  1.85977  1.61289  2.96353  5.45797  4.21715    697 t - - -
          2.68618  4.42225  2.77519  2.73123  3.46354  2.40513  3.72494  3.29354  2.67741  2.69355  4.24690  2.90347  2.73739  3.18146  2.89801  2.37887  2.77519  2.98518  4.58477  3.61503
          0.03112  3.88126  4.60361  0.61958  0.77255  0.48576  0.95510
    698   3.01512  4.85392  3.50664  3.01569  4.21072  3.50162  3.83024  3.75292  2.24036  3.26724  4.26705  3.37482  4.00365  3.05001  0.96504  3.09879  3.28040  3.47645  5.29012  4.13603    698 r - - -
          2.68618  4.42225  2.77519  2.73123  3.46354  2.40513  3.72494  3.29354  2.67741  2.69355  4.24690  2.90347  2.73739  3.18146  2.89801  2.37887  2.77519  2.98518  4.58477  3.61503
          0.03112  3.88126  4.60361  0.61958  0.77255  0.48576  0.95510
    699   3.16499  4.62457  4.20366  3.84341  3.13883  3.99340  4.49638  2.34320  3.61107  0.86444  3.15878  4.11804  4.42716  3.97730  3.78576  3.56509  3.45879  2.38284  5.02145  3.74684    699 l - - -
          2.68618  4.42225  2.77519  2.73123  3.46354  2.40513  3.72494  3.29354  2.67741  2.69355  4.24690  2.90347  2.73739  3.18146  2.89801  2.37887  2.77519  2.98518  4.58477  3.61503
          0.03112  3.88126  4.60361  0.61958  0.77255  0.48576  0.95510
    700   2.96528  5.06353  3.33805  2.72342  4.48442  3.58493  3.57913  3.84687  1.36402  3.31868  4.19458  3.13437  3.97077  2.72102  1.74572  2.97056  3.14576  3.53373  5.38446  4.20030    700 k - - -
          2.68618  4.42225  2.77519  2.73123  3.46354  2.40513  3.72494  3.29354  2.67741  2.69355  4.24690  2.90347  2.73739  3.18146  2.89801  2.37887  2.77519  2.98518  4.58477  3.61503
          0.03112  3.88126  4.60361  0.61958  0.77255  0.48576  0.95510
    701   2.97993  4.94435  3.15652  2.77616  4.33278  3.46859  3.76372  3.76257  1.02631  3.32566  4.28651  3.20029  3.96820  2.95460  2.43283  3.02126  3.23247  3.46981  5.38372  4.19770    701 k - - -
          2.68618  4.42225  2.77519  2.73123  3.46354  2.40513  3.72494  3.29354  2.67741  2.69355  4.24690  2.90347  2.73739  3.18146  2.89801  2.37887  2.77519  2.98518  4.58477  3.61503
          0.03112  3.88126  4.60361  0.61958  0.77255  0.48576  0.95510
    702   3.16499  4.62457  4.20366  3.84341  3.13883  3.99340  4.49638  2.34320  3.61107  0.86444  3.15878  4.11804  4.42716  3.97730  3.78576  3.56509  3.45879  2.38284  5.02145  3.74684    702 l - - -
          2.68618  4.42225  2.77519  2.73123  3.46354  2.40513  3.72494  3.29354  2.67741  2.69355  4.24690  2.90347  2.73739  3.18146  2.89801  2.37887  2.77519  2.98518  4.58477  3.61503
          0.03112  3.88126  4.60361  0.61958  0.77255  0.48576  0.95510
    703   3.16499  4.62457  4.20366  3.84341  3.13883  3.99340  4.49638  2.34320  3.61107  0.86444  3.15878  4.11804  4.42716  3.97730  3.78576  3.56509  3.45879  2.38284  5.02145  3.74684    703 l - - -
          2.68618  4.42225  2.77519  2.73123  3.46354  2.40513  3.72494  3.29354  2.67741  2.69355  4.24690  2.90347  2.73739  3.18146  2.89801  2.37887  2.77519  2.98518  4.58477  3.61503
          0.03112  3.88126  4.60361  0.61958  0.77255  0.48576  0.95510
    704   2.41720  4.26234  3.43564  3.18788  3.97639  3.10137  4.20457  3.10458  3.13104  2.96777  4.01761  3.39596  3.80576  3.52538  3.38939  2.61855  1.15709  2.79863  5.41341  4.19298    704 t - - -
          2.68618  4.42225  2.77519  2.73123  3.46354  2.40513  3.72494  3.29354  2.67741  2.69355  4.24690  2.90347  2.73739  3.18146  2.89801  2.37887  2.77519  2.98518  4.58477  3.61503
          0.03112  3.88126  4.60361  0.61958  0.77255  0.48576  0.95510
    705   3.16499  4.62457  4.20366  3.84341  3.13883  3.99340  4.49638  2.34320  3.61107  0.86444  3.15878  4.11804  4.42716  3.97730  3.78576  3.56509  3.45879  2.38284  5.02145  3.74684    705 l - - -
          2.68618  4.42225  2.77519  2.73123  3.46354  2.40513  3.72494  3.29354  2.67741  2.69355  4.24690  2.90347  2.73739  3.18146  2.89801  2.37887  2.77519  2.98518  4.58477  3.61503
          0.03112  3.88126  4.60361  0.61958  0.77255  0.48576  0.95510
    706   2.95958  5.07280  2.49091  1.01294  4.42008  3.27954  3.86691  3.87571  2.74853  3.49135  4.46484  2.93750  3.88449  3.08229  3.15840  2.94099  3.26383  3.55859  5.58998  4.31206    706 e - - -
          2.68618  4.42225  2.77519  2.73123  3.46354  2.40513  3.72494  3.29354  2.67741  2.69355  4.24690  2.90347  2.73739  3.18146  2.89801  2.37887  2.77519  2.98518  4.58477  3.61503
          0.03112  3.88126  4.60361  0.61958  0.77255  0.48576  0.95510
    707   3.34987  4.72150  4.10440  3.81256  2.67484  3.73982  3.91029  3.37371  3.53452  2.76714  4.00712  3.95981  4.25825  3.92167  3.66137  3.55350  3.65068  3.26428  0.86775  2.67645    707 w - - -
          2.68618  4.42225  2.77519  2.73123  3.46354  2.40513  3.72494  3.29354  2.67741  2.69355  4.24690  2.90347  2.73739  3.18146  2.89801  2.37887  2.77519  2.98518  4.58477  3.61503
          0.02105  3.87120        *  0.61958  0.77255  0.00000        *
//
