# Supplementary material for: Correction to: Identification of the meiotic toolkit in diatoms and exploration of meiosis-specific SPO11 and RAD51 homologs in the sexual species Pseudo-nitzschia multistriata and Seminavis robusta
Source: BMC Genomics. 2019 Jul 5;20:544. doi: 10.1186/s12864-019-5942-4 (PMC6610888; doi:10.1186/s12864-019-5942-4)
Supplement: Supplementary file 1 — HMM profiles used for Hmmsearch. (ZIP 1469 kb) [file 12864_2019_5942_MOESM1_ESM.zip › Additional file10/ZIP2_SYCP2_Animals_HMM]

HMMER3/f [3.1b2 | February 2015]
NAME  ZIP2_SYCP2_Animals_aln
LENG  1525
ALPH  amino
RF    no
MM    no
CONS  yes
CS    no
MAP   yes
DATE  Fri Sep  4 11:47:52 2015
NSEQ  46
EFFN  0.687866
CKSUM 1559828940
STATS LOCAL MSV      -13.3955  0.69475
STATS LOCAL VITERBI  -14.2590  0.69475
STATS LOCAL FORWARD   -7.5101  0.69475
HMM          A        C        D        E        F        G        H        I        K        L        M        N        P        Q        R        S        T        V        W        Y   
            m->m     m->i     m->d     i->m     i->i     d->m     d->d
  COMPO   2.63996  4.23692  2.83163  2.55124  3.43310  3.13929  3.77476  2.82826  2.46463  2.49249  3.64649  2.98257  3.52058  3.01074  2.86446  2.51637  2.84884  2.69323  4.78709  3.70416
          2.68618  4.42225  2.77519  2.73123  3.46354  2.40513  3.72494  3.29354  2.67741  2.69355  4.24690  2.90347  2.73739  3.18146  2.89801  2.37887  2.77519  2.98518  4.58477  3.61503
          0.02749  4.00344  4.72579  0.61958  0.77255  0.00000        *
      1   3.07628  4.60535  4.19194  3.79694  3.27091  3.93274  4.50184  2.45984  3.55733  1.84735  1.14763  4.05776  4.39554  3.93146  3.74694  3.43829  3.38492  2.48078  5.12822  3.90069      1 m - - -
          2.68618  4.42225  2.77519  2.73123  3.46354  2.40513  3.72494  3.29354  2.67741  2.69355  4.24690  2.90347  2.73739  3.18146  2.89801  2.37887  2.77519  2.98518  4.58477  3.61503
          0.02749  4.00344  4.72579  0.61958  0.77255  0.48576  0.95510
      2   2.93348  4.66735  3.55508  3.41418  4.39552  3.34752  4.47962  3.97616  3.48298  3.58819  4.64466  3.70695  0.61650  3.86777  3.71239  3.10541  3.38566  3.60635  5.54467  4.51847      2 P - - -
          2.68618  4.42225  2.77519  2.73123  3.46354  2.40513  3.72494  3.29354  2.67741  2.69355  4.24690  2.90347  2.73739  3.18146  2.89801  2.37887  2.77519  2.98518  4.58477  3.61503
          0.02749  4.00344  4.72579  0.61958  0.77255  0.48576  0.95510
      3   3.11860  4.42959  4.80247  4.28340  3.49170  4.47412  4.97917  1.16266  4.16313  1.94435  3.21889  4.51917  4.75468  4.41168  4.35736  3.84649  3.37391  1.41123  5.47206  4.28870      3 i - - -
          2.68618  4.42225  2.77519  2.73123  3.46354  2.40513  3.72494  3.29354  2.67741  2.69355  4.24690  2.90347  2.73739  3.18146  2.89801  2.37887  2.77519  2.98518  4.58477  3.61503
          0.02749  4.00344  4.72579  0.61958  0.77255  0.48576  0.95510
      4   3.05933  5.06330  3.49176  2.89156  4.48144  3.64266  3.68741  3.87749  1.88983  3.36377  4.27476  3.26933  4.05795  2.84608  1.09698  3.08920  3.25678  3.57827  5.41811  4.24845      4 r - - -
          2.68618  4.42225  2.77519  2.73123  3.46354  2.40513  3.72494  3.29354  2.67741  2.69355  4.24690  2.90347  2.73739  3.18146  2.89801  2.37887  2.77519  2.98518  4.58477  3.61503
          0.02749  4.00344  4.72579  0.61958  0.77255  0.48576  0.95510
      5   2.46425  4.39412  3.18955  3.00799  4.21207  3.09610  4.16774  3.70241  3.08651  3.39225  4.31874  3.29098  1.13353  3.45664  3.38536  2.46659  2.92461  3.25755  5.55264  4.28608      5 p - - -
          2.68618  4.42225  2.77519  2.73123  3.46354  2.40513  3.72494  3.29354  2.67741  2.69355  4.24690  2.90347  2.73739  3.18146  2.89801  2.37887  2.77519  2.98518  4.58477  3.61503
          0.02749  4.00344  4.72579  0.61958  0.77255  0.48576  0.95510
      6   2.67992  5.24051  1.12686  2.18721  4.65478  3.19768  3.83225  4.14256  2.87055  3.74196  4.62169  2.66707  3.84636  3.01937  3.43965  2.80621  3.19765  3.72706  5.90624  4.42893      6 d - - -
          2.68618  4.42225  2.77519  2.73123  3.46354  2.40513  3.72494  3.29354  2.67741  2.69355  4.24690  2.90347  2.73739  3.18146  2.89801  2.37887  2.77519  2.98518  4.58477  3.61503
          0.02749  4.00344  4.72579  0.61958  0.77255  0.48576  0.95510
      7   3.03257  4.51689  4.24904  3.74896  2.77659  4.07547  4.34324  2.35548  3.60581  1.00935  3.05657  4.02396  3.98197  3.85590  3.81444  3.42723  3.28512  2.38825  4.87483  3.56688      7 l - - -
          2.68618  4.42225  2.77519  2.73123  3.46354  2.40513  3.72494  3.29354  2.67741  2.69355  4.24690  2.90347  2.73739  3.18146  2.89801  2.37887  2.77519  2.98518  4.58477  3.61503
          0.02749  4.00344  4.72579  0.61958  0.77255  0.48576  0.95510
      8   2.99019  4.97646  2.99494  2.75336  4.16203  3.45589  3.91225  3.81444  2.56545  3.30361  4.32938  3.21364  4.01224  1.01802  2.84638  3.03315  3.28781  3.53645  5.41156  4.11461      8 q - - -
          2.68618  4.42225  2.77519  2.73123  3.46354  2.40513  3.72494  3.29354  2.67741  2.69355  4.24690  2.90347  2.73739  3.18146  2.89801  2.37887  2.77519  2.98518  4.58477  3.61503
          0.02749  4.00344  4.72579  0.61958  0.77255  0.48576  0.95510
      9   2.88685  5.04036  2.85369  2.53483  4.04246  3.45710  3.21605  3.80992  2.30779  3.31201  4.21203  3.02237  3.94055  1.41777  2.61304  2.88688  3.12941  3.49162  5.30278  3.90296      9 q - - -
          2.68618  4.42225  2.77519  2.73123  3.46354  2.40513  3.72494  3.29354  2.67741  2.69355  4.24690  2.90347  2.73739  3.18146  2.89801  2.37887  2.77519  2.98518  4.58477  3.61503
          0.02749  4.00344  4.72579  0.61958  0.77255  0.48576  0.95510
     10   3.30453  4.72890  4.39930  4.04136  3.18977  4.14744  4.65611  2.40269  3.80781  0.72929  3.17473  4.30408  4.56132  4.14472  3.96180  3.73598  3.59342  2.47372  5.11490  3.86792     10 l - - -
          2.68618  4.42225  2.77519  2.73123  3.46354  2.40513  3.72494  3.29354  2.67741  2.69355  4.24690  2.90347  2.73739  3.18146  2.89801  2.37887  2.77519  2.98518  4.58477  3.61503
          0.02749  4.00344  4.72579  0.61958  0.77255  0.48576  0.95510
     11   3.06983  5.20276  2.54970  0.85257  4.56616  3.36202  3.96233  4.04630  2.85970  3.64312  4.61310  3.01403  3.97334  3.17635  3.28085  3.03994  3.37563  3.71727  5.71308  4.43741     11 e - - -
          2.68618  4.42225  2.77519  2.73123  3.46354  2.40513  3.72494  3.29354  2.67741  2.69355  4.24690  2.90347  2.73739  3.18146  2.89801  2.37887  2.77519  2.98518  4.58477  3.61503
          0.02749  4.00344  4.72579  0.61958  0.77255  0.48576  0.95510
     12   3.09533  5.06070  3.27979  2.87887  4.47712  3.56883  3.83737  3.91502  0.87219  3.45238  4.40838  3.29697  4.06125  3.02258  2.46413  3.12968  3.33966  3.61599  5.47919  4.31153     12 k - - -
          2.68618  4.42225  2.77519  2.73123  3.46354  2.40513  3.72494  3.29354  2.67741  2.69355  4.24690  2.90347  2.73739  3.18146  2.89801  2.37887  2.77519  2.98518  4.58477  3.61503
          0.02749  4.00344  4.72579  0.61958  0.77255  0.48576  0.95510
     13   2.67918  1.70775  3.99481  3.48902  2.85872  3.63583  3.96711  2.59843  3.34087  2.35008  3.40806  3.67602  4.10529  3.61685  3.55757  2.98991  2.97407  2.42443  4.56585  2.76827     13 c - - -
          2.68618  4.42225  2.77519  2.73123  3.46354  2.40513  3.72494  3.29354  2.67741  2.69355  4.24690  2.90347  2.73739  3.18146  2.89801  2.37887  2.77519  2.98518  4.58477  3.61503
          0.02749  4.00344  4.72579  0.61958  0.77255  0.48576  0.95510
     14   3.13384  4.51845  4.51815  4.14026  3.46511  4.20503  4.84552  0.92908  3.97089  2.02625  3.38201  4.36744  4.62521  4.30675  4.15269  3.71443  3.43132  1.85787  5.38183  4.13030     14 i - - -
          2.68618  4.42225  2.77519  2.73123  3.46354  2.40513  3.72494  3.29354  2.67741  2.69355  4.24690  2.90347  2.73739  3.18146  2.89801  2.37887  2.77519  2.98518  4.58477  3.61503
          0.02749  4.00344  4.72579  0.61958  0.77255  0.48576  0.95510
     15   3.13463  5.27771  0.74693  2.42515  4.67334  3.31377  4.05251  4.29224  3.16237  3.87792  4.86047  2.98748  3.97599  3.29301  3.69514  3.08332  3.47655  3.91802  5.81609  4.52668     15 d - - -
          2.68618  4.42225  2.77519  2.73123  3.46354  2.40513  3.72494  3.29354  2.67741  2.69355  4.24690  2.90347  2.73739  3.18146  2.89801  2.37887  2.77519  2.98518  4.58477  3.61503
          0.02749  4.00344  4.72579  0.61958  0.77255  0.48576  0.95510
     16   2.97111  5.32892  0.97567  2.21396  4.65802  3.22342  3.88289  4.26058  2.96097  3.83738  4.74819  2.68176  3.88496  3.08755  3.53607  2.89459  3.30431  3.84793  5.89807  4.43482     16 d - - -
          2.68618  4.42225  2.77519  2.73123  3.46354  2.40513  3.72494  3.29354  2.67741  2.69355  4.24690  2.90347  2.73739  3.18146  2.89801  2.37887  2.77519  2.98518  4.58477  3.61503
          0.02749  4.00344  4.72579  0.61958  0.77255  0.48576  0.95510
     17   0.84032  4.26167  3.59932  3.39856  4.18639  3.08233  4.40462  3.33179  3.41828  3.20718  4.22602  3.51387  3.83411  3.74776  3.65866  2.61154  2.89806  2.96345  5.60044  4.41577     17 a - - -
          2.68618  4.42225  2.77519  2.73123  3.46354  2.40513  3.72494  3.29354  2.67741  2.69355  4.24690  2.90347  2.73739  3.18146  2.89801  2.37887  2.77519  2.98518  4.58477  3.61503
          0.02749  4.00344  4.72579  0.61958  0.77255  0.48576  0.95510
     18   3.30453  4.72890  4.39930  4.04136  3.18977  4.14744  4.65611  2.40269  3.80781  0.72929  3.17473  4.30408  4.56132  4.14472  3.96180  3.73598  3.59342  2.47372  5.11490  3.86792     18 l - - -
          2.68618  4.42225  2.77519  2.73123  3.46354  2.40513  3.72494  3.29354  2.67741  2.69355  4.24690  2.90347  2.73739  3.18146  2.89801  2.37887  2.77519  2.98518  4.58477  3.61503
          0.02749  4.00344  4.72579  0.61958  0.77255  0.48576  0.95510
     19   3.15763  4.98455  3.66208  3.14784  4.37251  3.61847  3.92597  3.92461  2.29961  3.41682  4.41495  3.49686  4.11592  3.14099  0.79572  3.23632  3.41546  3.64324  5.40323  4.27288     19 r - - -
          2.68618  4.42225  2.77519  2.73123  3.46354  2.40513  3.72494  3.29354  2.67741  2.69355  4.24690  2.90347  2.73739  3.18146  2.89801  2.37887  2.77519  2.98518  4.58477  3.61503
          0.02749  4.00344  4.72579  0.61958  0.77255  0.48576  0.95510
     20   3.03170  5.08366  3.26052  2.78859  4.49505  3.57994  3.71600  3.90492  1.01446  3.40681  4.31953  3.20635  4.02959  2.87693  2.23921  3.04849  3.24895  3.59427  5.46400  4.26690     20 k - - -
          2.68618  4.42225  2.77519  2.73123  3.46354  2.40513  3.72494  3.29354  2.67741  2.69355  4.24690  2.90347  2.73739  3.18146  2.89801  2.37887  2.77519  2.98518  4.58477  3.61503
          0.02749  4.00344  4.72579  0.61958  0.77255  0.48576  0.95510
     21   2.83645  4.83451  2.78811  2.68766  4.21904  3.27534  4.03345  3.95935  2.94908  3.59180  4.54752  0.94551  3.93437  3.30779  3.30702  2.89950  3.22347  3.56824  5.51005  4.15901     21 n - - -
          2.68618  4.42225  2.77519  2.73123  3.46354  2.40513  3.72494  3.29354  2.67741  2.69355  4.24690  2.90347  2.73739  3.18146  2.89801  2.37887  2.77519  2.98518  4.58477  3.61503
          0.02749  4.00344  4.72579  0.61958  0.77255  0.48576  0.95510
     22   3.13463  5.27771  0.74693  2.42515  4.67334  3.31377  4.05251  4.29224  3.16237  3.87792  4.86047  2.98748  3.97599  3.29301  3.69514  3.08332  3.47655  3.91802  5.81609  4.52668     22 d - - -
          2.68618  4.42225  2.77519  2.73123  3.46354  2.40513  3.72494  3.29354  2.67741  2.69355  4.24690  2.90347  2.73739  3.18146  2.89801  2.37887  2.77519  2.98518  4.58477  3.61503
          0.02749  4.00344  4.72579  0.61958  0.77255  0.48576  0.95510
     23   3.42886  4.79276  4.41831  4.15914  0.81951  4.08499  3.94115  2.93807  4.06325  2.27865  3.64982  4.16868  4.54176  4.19551  4.15056  3.69107  3.73063  2.93812  4.15416  2.50588     23 f - - -
          2.68618  4.42225  2.77519  2.73123  3.46354  2.40513  3.72494  3.29354  2.67741  2.69355  4.24690  2.90347  2.73739  3.18146  2.89801  2.37887  2.77519  2.98518  4.58477  3.61503
          0.02749  4.00344  4.72579  0.61958  0.77255  0.48576  0.95510
     24   2.96558  5.08622  3.13960  2.68693  4.50008  3.54333  3.66812  3.91348  1.12290  3.41322  4.28958  2.99696  3.98940  2.82047  2.24206  2.97075  3.18279  3.58163  5.47318  4.24274     24 k - - -
          2.68618  4.42225  2.77519  2.73123  3.46354  2.40513  3.72494  3.29354  2.67741  2.69355  4.24690  2.90347  2.73739  3.18146  2.89801  2.37887  2.77519  2.98518  4.58477  3.61503
          0.02749  4.00344  4.72579  0.61958  0.77255  0.48576  0.95510
     25   2.33038  4.34373  3.16960  2.97608  4.21514  3.05978  4.14256  3.62335  3.05195  3.33792  4.25613  3.25089  1.24325  3.41623  3.35801  2.46985  2.86034  3.18021  5.57886  4.30396     25 p - - -
          2.68618  4.42225  2.77519  2.73123  3.46354  2.40513  3.72494  3.29354  2.67741  2.69355  4.24690  2.90347  2.73739  3.18146  2.89801  2.37887  2.77519  2.98518  4.58477  3.61503
          0.02749  4.00344  4.72579  0.61958  0.77255  0.48576  0.95510
     26   3.30453  4.72890  4.39930  4.04136  3.18977  4.14744  4.65611  2.40269  3.80781  0.72929  3.17473  4.30408  4.56132  4.14472  3.96180  3.73598  3.59342  2.47372  5.11490  3.86792     26 l - - -
          2.68618  4.42225  2.77519  2.73123  3.46354  2.40513  3.72494  3.29354  2.67741  2.69355  4.24690  2.90347  2.73739  3.18146  2.89801  2.37887  2.77519  2.98518  4.58477  3.61503
          0.02749  4.00344  4.72579  0.61958  0.77255  0.48576  0.95510
     27   2.72406  4.85740  3.16802  2.52015  4.13966  3.50605  3.61492  3.50660  1.55307  3.00031  3.57368  3.04555  3.88511  2.76613  2.37599  2.76084  2.86680  3.10027  5.30452  4.03212     27 k - - -
          2.68618  4.42225  2.77519  2.73123  3.46354  2.40513  3.72494  3.29354  2.67741  2.69355  4.24690  2.90347  2.73739  3.18146  2.89801  2.37887  2.77519  2.98518  4.58477  3.61503
          0.02749  4.00344  4.72579  0.61958  0.77255  0.48576  0.95510
     28   2.24932  4.29285  3.58458  3.10769  3.73077  3.37090  4.07023  2.52284  3.01315  2.56005  3.64968  3.41300  3.93162  3.36572  3.33460  2.73518  1.59970  2.43968  5.23795  4.00219     28 t - - -
          2.68618  4.42225  2.77519  2.73123  3.46354  2.40513  3.72494  3.29354  2.67741  2.69355  4.24690  2.90347  2.73739  3.18146  2.89801  2.37887  2.77519  2.98518  4.58477  3.61503
          0.02749  4.00344  4.72579  0.61958  0.77255  0.48576  0.95510
     29   3.30453  4.72890  4.39930  4.04136  3.18977  4.14744  4.65611  2.40269  3.80781  0.72929  3.17473  4.30408  4.56132  4.14472  3.96180  3.73598  3.59342  2.47372  5.11490  3.86792     29 l - - -
          2.68618  4.42225  2.77519  2.73123  3.46354  2.40513  3.72494  3.29354  2.67741  2.69355  4.24690  2.90347  2.73739  3.18146  2.89801  2.37887  2.77519  2.98518  4.58477  3.61503
          0.02749  4.00344  4.72579  0.61958  0.77255  0.48576  0.95510
     30   3.18717  4.62165  4.52322  4.05638  3.14470  4.26448  4.69348  2.18228  3.83798  0.89414  3.03142  4.31389  4.60342  4.11757  4.01291  3.67349  3.46019  2.09378  5.15554  3.94645     30 l - - -
          2.68618  4.42225  2.77519  2.73123  3.46354  2.40513  3.72494  3.29354  2.67741  2.69355  4.24690  2.90347  2.73739  3.18146  2.89801  2.37887  2.77519  2.98518  4.58477  3.61503
          0.02749  4.00344  4.72579  0.61958  0.77255  0.48576  0.95510
     31   2.99019  4.97646  2.99494  2.75336  4.16203  3.45589  3.91225  3.81444  2.56545  3.30361  4.32938  3.21364  4.01224  1.01802  2.84638  3.03315  3.28781  3.53645  5.41156  4.11461     31 q - - -
          2.68618  4.42225  2.77519  2.73123  3.46354  2.40513  3.72494  3.29354  2.67741  2.69355  4.24690  2.90347  2.73739  3.18146  2.89801  2.37887  2.77519  2.98518  4.58477  3.61503
          0.02749  4.00344  4.72579  0.61958  0.77255  0.48576  0.95510
     32   3.04508  4.43468  4.58449  4.12771  3.49842  4.25020  4.86286  1.04437  3.96801  2.01575  3.33922  4.35081  4.63358  4.27911  4.17149  3.65485  3.24090  1.67861  5.44488  4.22461     32 i - - -
          2.68618  4.42225  2.77519  2.73123  3.46354  2.40513  3.72494  3.29354  2.67741  2.69355  4.24690  2.90347  2.73739  3.18146  2.89801  2.37887  2.77519  2.98518  4.58477  3.61503
          0.02749  4.00344  4.72579  0.61958  0.77255  0.48576  0.95510
     33   2.90439  5.21588  1.08538  2.25502  4.71905  2.52275  3.89001  4.25796  2.93981  3.81201  4.68853  2.81623  3.86831  3.08393  3.50303  2.85226  3.24235  3.81925  5.90133  4.49808     33 d - - -
          2.68618  4.42225  2.77519  2.73123  3.46354  2.40513  3.72494  3.29354  2.67741  2.69355  4.24690  2.90347  2.73739  3.18146  2.89801  2.37887  2.77519  2.98518  4.58477  3.61503
          0.02749  4.00344  4.72579  0.61958  0.77255  0.48576  0.95510
     34   2.88323  4.40289  4.60236  4.12399  3.53803  4.25476  4.86617  1.08708  3.99164  2.06356  3.36095  4.34817  4.62894  4.28343  4.20228  3.64549  3.30435  1.58670  5.46409  4.25911     34 i - - -
          2.68618  4.42225  2.77519  2.73123  3.46354  2.40513  3.72494  3.29354  2.67741  2.69355  4.24690  2.90347  2.73739  3.18146  2.89801  2.37887  2.77519  2.98518  4.58477  3.61503
          0.02749  4.00344  4.72579  0.61958  0.77255  0.48576  0.95510
     35   2.49526  1.70000  3.82108  3.35002  3.27616  3.38292  4.01155  2.77559  3.19023  2.56857  3.53335  3.53168  3.94409  3.51547  3.42415  2.62088  2.84244  2.53669  4.81256  3.00604     35 c - - -
          2.68618  4.42225  2.77519  2.73123  3.46354  2.40513  3.72494  3.29354  2.67741  2.69355  4.24690  2.90347  2.73739  3.18146  2.89801  2.37887  2.77519  2.98518  4.58477  3.61503
          0.02749  4.00344  4.72579  0.61958  0.77255  0.48576  0.95510
     36   2.95654  5.32245  2.21982  1.05280  4.64372  3.27593  3.81988  4.12242  2.76801  3.69418  4.58214  2.80271  3.88631  3.00180  3.27547  2.88277  3.24961  3.74502  5.82573  4.41544     36 e - - -
          2.68618  4.42225  2.77519  2.73123  3.46354  2.40513  3.72494  3.29354  2.67741  2.69355  4.24690  2.90347  2.73739  3.18146  2.89801  2.37887  2.77519  2.98518  4.58477  3.61503
          0.02749  4.00344  4.72579  0.61958  0.77255  0.48576  0.95510
     37   2.96623  5.33544  0.98853  2.20467  4.66341  3.22044  3.87532  4.26468  2.95135  3.83745  4.74428  2.65873  3.88122  3.07799  3.52841  2.88785  3.29818  3.84975  5.90429  4.43504     37 d - - -
          2.68618  4.42225  2.77519  2.73123  3.46354  2.40513  3.72494  3.29354  2.67741  2.69355  4.24690  2.90347  2.73739  3.18146  2.89801  2.37887  2.77519  2.98518  4.58477  3.61503
          0.02749  4.00344  4.72579  0.61958  0.77255  0.48576  0.95510
     38   2.91228  4.42045  4.30514  3.97389  3.64859  3.85767  4.75386  2.05204  3.84366  2.31392  3.59540  4.14225  4.41203  4.19475  4.04330  3.37068  3.27137  0.87460  5.45464  4.19369     38 v - - -
          2.68618  4.42225  2.77519  2.73123  3.46354  2.40513  3.72494  3.29354  2.67741  2.69355  4.24690  2.90347  2.73739  3.18146  2.89801  2.37887  2.77519  2.98518  4.58477  3.61503
          0.02749  4.00344  4.72579  0.61958  0.77255  0.48576  0.95510
     39   2.87992  4.95546  3.14829  2.71347  4.41437  3.48959  3.72226  3.73085  1.15264  3.31954  4.22753  3.14233  3.96826  2.88315  2.39812  2.91715  2.88565  3.41530  5.47619  4.24298     39 k - - -
          2.68618  4.42225  2.77519  2.73123  3.46354  2.40513  3.72494  3.29354  2.67741  2.69355  4.24690  2.90347  2.73739  3.18146  2.89801  2.37887  2.77519  2.98518  4.58477  3.61503
          0.02749  4.00344  4.72579  0.61958  0.77255  0.48576  0.95510
     40   3.13384  4.51845  4.51815  4.14026  3.46511  4.20503  4.84552  0.92908  3.97089  2.02625  3.38201  4.36744  4.62521  4.30675  4.15269  3.71443  3.43132  1.85787  5.38183  4.13030     40 i - - -
          2.68618  4.42225  2.77519  2.73123  3.46354  2.40513  3.72494  3.29354  2.67741  2.69355  4.24690  2.90347  2.73739  3.18146  2.89801  2.37887  2.77519  2.98518  4.58477  3.61503
          0.02749  4.00344  4.72579  0.61958  0.77255  0.48576  0.95510
     41   2.97501  5.13105  3.25493  2.69322  4.55825  3.59540  3.61908  3.93408  1.21326  3.40000  4.25651  2.94842  3.99187  2.75647  2.01029  2.96899  3.16330  3.60212  5.46171  4.25325     41 k - - -
          2.68618  4.42225  2.77519  2.73123  3.46354  2.40513  3.72494  3.29354  2.67741  2.69355  4.24690  2.90347  2.73739  3.18146  2.89801  2.37887  2.77519  2.98518  4.58477  3.61503
          0.02749  4.00344  4.72579  0.61958  0.77255  0.48576  0.95510
     42   2.74316  0.70949  4.29064  4.06127  4.02427  3.33708  4.67971  3.19133  3.88944  3.10021  4.22634  4.01347  4.05422  4.23028  3.99007  3.01483  3.22107  2.92670  5.41105  4.31062     42 c - - -
          2.68618  4.42225  2.77519  2.73123  3.46354  2.40513  3.72494  3.29354  2.67741  2.69355  4.24690  2.90347  2.73739  3.18146  2.89801  2.37887  2.77519  2.98518  4.58477  3.61503
          0.02749  4.00344  4.72579  0.61958  0.77255  0.48576  0.95510
     43   2.38356  4.30482  3.32465  3.14813  4.20886  3.03249  4.25356  3.74997  3.23076  3.46066  4.37684  3.35077  3.78245  3.57012  3.51163  0.90941  2.87379  3.25624  5.57117  4.29351     43 s - - -
          2.68618  4.42225  2.77519  2.73123  3.46354  2.40513  3.72494  3.29354  2.67741  2.69355  4.24690  2.90347  2.73739  3.18146  2.89801  2.37887  2.77519  2.98518  4.58477  3.61503
          0.02749  4.00344  4.72579  0.61958  0.77255  0.48576  0.95510
     44   3.09533  5.06070  3.27979  2.87887  4.47712  3.56883  3.83737  3.91502  0.87219  3.45238  4.40838  3.29697  4.06125  3.02258  2.46413  3.12968  3.33966  3.61599  5.47919  4.31153     44 k - - -
          2.68618  4.42225  2.77519  2.73123  3.46354  2.40513  3.72494  3.29354  2.67741  2.69355  4.24690  2.90347  2.73739  3.18146  2.89801  2.37887  2.77519  2.98518  4.58477  3.61503
          0.02749  4.00344  4.72579  0.61958  0.77255  0.48576  0.95510
     45   2.99019  4.97646  2.99494  2.75336  4.16203  3.45589  3.91225  3.81444  2.56545  3.30361  4.32938  3.21364  4.01224  1.01802  2.84638  3.03315  3.28781  3.53645  5.41156  4.11461     45 q - - -
          2.68618  4.42225  2.77519  2.73123  3.46354  2.40513  3.72494  3.29354  2.67741  2.69355  4.24690  2.90347  2.73739  3.18146  2.89801  2.37887  2.77519  2.98518  4.58477  3.61503
          0.02749  4.00344  4.72579  0.61958  0.77255  0.48576  0.95510
     46   3.42886  4.79276  4.41831  4.15914  0.81951  4.08499  3.94115  2.93807  4.06325  2.27865  3.64982  4.16868  4.54176  4.19551  4.15056  3.69107  3.73063  2.93812  4.15416  2.50588     46 f - - -
          2.68618  4.42225  2.77519  2.73123  3.46354  2.40513  3.72494  3.29354  2.67741  2.69355  4.24690  2.90347  2.73739  3.18146  2.89801  2.37887  2.77519  2.98518  4.58477  3.61503
          0.02749  4.00344  4.72579  0.61958  0.77255  0.48576  0.95510
     47   3.30388  4.66047  4.61169  4.15232  1.40827  4.33901  4.13618  2.45430  4.00150  1.40988  3.12648  4.25417  4.62178  4.11755  4.11884  3.71161  3.54083  2.52708  4.37583  2.81684     47 f - - -
          2.68618  4.42225  2.77519  2.73123  3.46354  2.40513  3.72494  3.29354  2.67741  2.69355  4.24690  2.90347  2.73739  3.18146  2.89801  2.37887  2.77519  2.98518  4.58477  3.61503
          0.02749  4.00344  4.72579  0.61958  0.77255  0.48576  0.95510
     48   2.80108  4.91630  3.01350  2.57038  4.04940  3.48298  1.83606  3.63783  2.22959  3.19255  4.05286  3.04320  3.91684  2.69909  2.34589  2.70821  3.02819  3.32546  5.27241  3.93082     48 h - - -
          2.68618  4.42225  2.77519  2.73123  3.46354  2.40513  3.72494  3.29354  2.67741  2.69355  4.24690  2.90347  2.73739  3.18146  2.89801  2.37887  2.77519  2.98518  4.58477  3.61503
          0.02749  4.00344  4.72579  0.61958  0.77255  0.48576  0.95510
     49   3.09533  5.06070  3.27979  2.87887  4.47712  3.56883  3.83737  3.91502  0.87219  3.45238  4.40838  3.29697  4.06125  3.02258  2.46413  3.12968  3.33966  3.61599  5.47919  4.31153     49 k - - -
          2.68618  4.42225  2.77519  2.73123  3.46354  2.40513  3.72494  3.29354  2.67741  2.69355  4.24690  2.90347  2.73739  3.18146  2.89801  2.37887  2.77519  2.98518  4.58477  3.61503
          0.02749  4.00344  4.72579  0.61958  0.77255  0.48576  0.95510
     50   3.13863  4.54713  4.56794  4.06810  3.21192  4.28734  4.72261  2.07659  3.88995  1.04559  3.06615  4.32506  4.60758  4.14252  4.07290  3.66940  3.40225  1.75137  5.20592  4.02626     50 l - - -
          2.68618  4.42225  2.77519  2.73123  3.46354  2.40513  3.72494  3.29354  2.67741  2.69355  4.24690  2.90347  2.73739  3.18146  2.89801  2.37887  2.77519  2.98518  4.58477  3.61503
          0.02749  4.00344  4.72579  0.61958  0.77255  0.48576  0.95510
     51   3.13463  5.27771  0.74693  2.42515  4.67334  3.31377  4.05251  4.29224  3.16237  3.87792  4.86047  2.98748  3.97599  3.29301  3.69514  3.08332  3.47655  3.91802  5.81609  4.52668     51 d - - -
          2.68618  4.42225  2.77519  2.73123  3.46354  2.40513  3.72494  3.29354  2.67741  2.69355  4.24690  2.90347  2.73739  3.18146  2.89801  2.37887  2.77519  2.98518  4.58477  3.61503
          0.02749  4.00344  4.72579  0.61958  0.77255  0.48576  0.95510
     52   2.93439  5.48116  1.33115  2.05280  4.77798  3.22026  3.77125  4.30776  2.79042  3.81349  4.66498  2.03684  3.84477  2.93993  3.38311  2.82451  3.22797  3.87920  5.96829  4.46124     52 d - - -
          2.68618  4.42225  2.77519  2.73123  3.46354  2.40513  3.72494  3.29354  2.67741  2.69355  4.24690  2.90347  2.73739  3.18146  2.89801  2.37887  2.77519  2.98518  4.58477  3.61503
          0.02749  4.00344  4.72579  0.61958  0.77255  0.48576  0.95510
     53   3.30453  4.72890  4.39930  4.04136  3.18977  4.14744  4.65611  2.40269  3.80781  0.72929  3.17473  4.30408  4.56132  4.14472  3.96180  3.73598  3.59342  2.47372  5.11490  3.86792     53 l - - -
          2.68618  4.42225  2.77519  2.73123  3.46354  2.40513  3.72494  3.29354  2.67741  2.69355  4.24690  2.90347  2.73739  3.18146  2.89801  2.37887  2.77519  2.98518  4.58477  3.61503
          0.02749  4.00344  4.72579  0.61958  0.77255  0.48576  0.95510
     54   3.10971  4.45182  4.71071  4.16659  3.30451  4.39195  4.80177  1.25386  4.03442  1.76373  2.43892  4.41139  4.65831  4.24232  4.20821  3.74183  3.35270  1.77501  5.27324  4.13623     54 i - - -
          2.68618  4.42225  2.77519  2.73123  3.46354  2.40513  3.72494  3.29354  2.67741  2.69355  4.24690  2.90347  2.73739  3.18146  2.89801  2.37887  2.77519  2.98518  4.58477  3.61503
          0.02749  4.00344  4.72579  0.61958  0.77255  0.48576  0.95510
     55   2.35241  1.22688  3.97659  3.63413  3.79984  3.12144  4.33748  3.04262  3.40219  2.92543  3.91346  3.61105  3.84437  3.77398  3.44022  2.51434  2.81907  2.72257  5.29110  4.04121     55 c - - -
          2.68618  4.42225  2.77519  2.73123  3.46354  2.40513  3.72494  3.29354  2.67741  2.69355  4.24690  2.90347  2.73739  3.18146  2.89801  2.37887  2.77519  2.98518  4.58477  3.61503
          0.02749  4.00344  4.72579  0.61958  0.77255  0.48576  0.95510
     56   3.15763  4.98455  3.66208  3.14784  4.37251  3.61847  3.92597  3.92461  2.29961  3.41682  4.41495  3.49686  4.11592  3.14099  0.79572  3.23632  3.41546  3.64324  5.40323  4.27288     56 r - - -
          2.68618  4.42225  2.77519  2.73123  3.46354  2.40513  3.72494  3.29354  2.67741  2.69355  4.24690  2.90347  2.73739  3.18146  2.89801  2.37887  2.77519  2.98518  4.58477  3.61503
          0.02749  4.00344  4.72579  0.61958  0.77255  0.48576  0.95510
     57   3.06983  5.20276  2.54970  0.85257  4.56616  3.36202  3.96233  4.04630  2.85970  3.64312  4.61310  3.01403  3.97334  3.17635  3.28085  3.03994  3.37563  3.71727  5.71308  4.43741     57 e - - -
          2.68618  4.42225  2.77519  2.73123  3.46354  2.40513  3.72494  3.29354  2.67741  2.69355  4.24690  2.90347  2.73739  3.18146  2.89801  2.37887  2.77519  2.98518  4.58477  3.61503
          0.02749  4.00344  4.72579  0.61958  0.77255  0.48576  0.95510
     58   3.30453  4.72890  4.39930  4.04136  3.18977  4.14744  4.65611  2.40269  3.80781  0.72929  3.17473  4.30408  4.56132  4.14472  3.96180  3.73598  3.59342  2.47372  5.11490  3.86792     58 l - - -
          2.68618  4.42225  2.77519  2.73123  3.46354  2.40513  3.72494  3.29354  2.67741  2.69355  4.24690  2.90347  2.73739  3.18146  2.89801  2.37887  2.77519  2.98518  4.58477  3.61503
          0.02749  4.00344  4.72579  0.61958  0.77255  0.48576  0.95510
     59   2.81210  5.20330  2.26673  2.22746  4.47575  3.29520  3.48663  3.97823  2.38697  3.51045  4.33936  1.57005  3.83671  2.85619  3.02551  2.75822  3.07542  3.59587  5.66740  4.24879     59 n - - -
          2.68618  4.42225  2.77519  2.73123  3.46354  2.40513  3.72494  3.29354  2.67741  2.69355  4.24690  2.90347  2.73739  3.18146  2.89801  2.37887  2.77519  2.98518  4.58477  3.61503
          0.02749  4.00344  4.72579  0.61958  0.77255  0.48576  0.95510
     60   3.09533  5.06070  3.27979  2.87887  4.47712  3.56883  3.83737  3.91502  0.87219  3.45238  4.40838  3.29697  4.06125  3.02258  2.46413  3.12968  3.33966  3.61599  5.47919  4.31153     60 k - - -
          2.68618  4.42225  2.77519  2.73123  3.46354  2.40513  3.72494  3.29354  2.67741  2.69355  4.24690  2.90347  2.73739  3.18146  2.89801  2.37887  2.77519  2.98518  4.58477  3.61503
          0.02749  4.00344  4.72579  0.61958  0.77255  0.48576  0.95510
     61   2.88949  5.15789  3.00430  2.13931  4.54616  3.51692  3.60834  3.93560  1.41886  3.40920  4.24078  3.01165  3.92794  2.73855  2.18419  2.86394  3.08977  3.58336  5.50275  4.23999     61 k - - -
          2.68618  4.42225  2.77519  2.73123  3.46354  2.40513  3.72494  3.29354  2.67741  2.69355  4.24690  2.90347  2.73739  3.18146  2.89801  2.37887  2.77519  2.98518  4.58477  3.61503
          0.02749  4.00344  4.72579  0.61958  0.77255  0.48576  0.95510
     62   2.94056  5.39878  1.12705  2.14629  4.71926  3.21110  3.81987  4.29700  2.87128  3.83179  4.70771  2.34535  3.85799  3.00525  3.45989  2.84690  3.25666  3.86879  5.94483  4.44693     62 d - - -
          2.68618  4.42225  2.77519  2.73123  3.46354  2.40513  3.72494  3.29354  2.67741  2.69355  4.24690  2.90347  2.73739  3.18146  2.89801  2.37887  2.77519  2.98518  4.58477  3.61503
          0.02749  4.00344  4.72579  0.61958  0.77255  0.48576  0.95510
     63   3.12800  4.47462  4.71044  4.20329  3.39806  4.40346  4.88862  1.06235  4.03659  1.86971  3.04579  4.44682  4.70614  4.30997  4.22796  3.78361  3.38935  1.72747  5.38747  4.19503     63 i - - -
          2.68618  4.42225  2.77519  2.73123  3.46354  2.40513  3.72494  3.29354  2.67741  2.69355  4.24690  2.90347  2.73739  3.18146  2.89801  2.37887  2.77519  2.98518  4.58477  3.61503
          0.02749  4.00344  4.72579  0.61958  0.77255  0.48576  0.95510
     64   2.78442  4.99988  2.84124  2.46060  4.15578  3.42818  2.76328  3.74976  2.29245  3.28155  4.13040  2.96406  3.65245  1.69971  2.63733  2.78400  3.02033  3.41289  5.36548  3.99843     64 q - - -
          2.68618  4.42225  2.77519  2.73123  3.46354  2.40513  3.72494  3.29354  2.67741  2.69355  4.24690  2.90347  2.73739  3.18146  2.89801  2.37887  2.77519  2.98518  4.58477  3.61503
          0.02749  4.00344  4.72579  0.61958  0.77255  0.48576  0.95510
     65   2.46149  4.47127  3.20245  2.68800  3.78345  3.38434  3.77257  2.92290  2.63652  2.81094  3.46867  2.51726  3.84678  2.99778  3.02884  2.66887  1.96136  2.78575  5.16088  3.88568     65 t - - -
          2.68618  4.42225  2.77519  2.73123  3.46354  2.40513  3.72494  3.29354  2.67741  2.69355  4.24690  2.90347  2.73739  3.18146  2.89801  2.37887  2.77519  2.98518  4.58477  3.61503
          0.02749  4.00344  4.72579  0.61958  0.77255  0.48576  0.95510
     66   2.81335  4.32389  4.41886  3.91472  3.60527  4.08299  4.68411  1.68594  3.80464  2.24380  3.44360  4.15164  4.48892  4.10122  4.04318  3.44962  2.91113  1.11135  5.40439  4.19396     66 v - - -
          2.68618  4.42225  2.77519  2.73123  3.46354  2.40513  3.72494  3.29354  2.67741  2.69355  4.24690  2.90347  2.73739  3.18146  2.89801  2.37887  2.77519  2.98518  4.58477  3.61503
          0.02749  4.00344  4.72579  0.61958  0.77255  0.48576  0.95510
     67   2.38356  4.30482  3.32465  3.14813  4.20886  3.03249  4.25356  3.74997  3.23076  3.46066  4.37684  3.35077  3.78245  3.57012  3.51163  0.90941  2.87379  3.25624  5.57117  4.29351     67 s - - -
          2.68618  4.42225  2.77519  2.73123  3.46354  2.40513  3.72494  3.29354  2.67741  2.69355  4.24690  2.90347  2.73739  3.18146  2.89801  2.37887  2.77519  2.98518  4.58477  3.61503
          0.02749  4.00344  4.72579  0.61958  0.77255  0.48576  0.95510
     68   2.21183  4.35118  3.33208  2.80402  3.62800  3.41524  3.81569  2.51620  2.75788  2.59954  3.56511  2.86594  3.87071  3.09047  3.13047  2.63794  2.16820  2.64060  5.04583  3.79540     68 t - - -
          2.68618  4.42225  2.77519  2.73123  3.46354  2.40513  3.72494  3.29354  2.67741  2.69355  4.24690  2.90347  2.73739  3.18146  2.89801  2.37887  2.77519  2.98518  4.58477  3.61503
          0.02749  4.00344  4.72579  0.61958  0.77255  0.48576  0.95510
     69   3.13384  4.51845  4.51815  4.14026  3.46511  4.20503  4.84552  0.92908  3.97089  2.02625  3.38201  4.36744  4.62521  4.30675  4.15269  3.71443  3.43132  1.85787  5.38183  4.13030     69 i - - -
          2.68618  4.42225  2.77519  2.73123  3.46354  2.40513  3.72494  3.29354  2.67741  2.69355  4.24690  2.90347  2.73739  3.18146  2.89801  2.37887  2.77519  2.98518  4.58477  3.61503
          0.02749  4.00344  4.72579  0.61958  0.77255  0.48576  0.95510
     70   3.30557  4.69521  4.59991  4.13091  2.78395  4.38236  4.59838  2.26780  3.95670  0.82589  2.97996  4.38042  4.66238  4.15843  4.11235  3.79184  3.55418  2.37348  4.93739  3.61401     70 l - - -
          2.68618  4.42225  2.77519  2.73123  3.46354  2.40513  3.72494  3.29354  2.67741  2.69355  4.24690  2.90347  2.73739  3.18146  2.89801  2.37887  2.77519  2.98518  4.58477  3.61503
          0.02749  4.00344  4.72579  0.61958  0.77255  0.48576  0.95510
     71   3.07079  4.40269  4.71004  4.18337  3.49393  4.39566  4.88611  1.56441  4.06886  2.00720  3.07214  4.42575  4.69225  4.32215  4.27363  3.75675  3.32588  1.09824  5.42780  4.24211     71 v - - -
          2.68618  4.42225  2.77519  2.73123  3.46354  2.40513  3.72494  3.29354  2.67741  2.69355  4.24690  2.90347  2.73739  3.18146  2.89801  2.37887  2.77519  2.98518  4.58477  3.61503
          0.02749  4.00344  4.72579  0.61958  0.77255  0.48576  0.95510
     72   2.20771  3.71420  3.64916  3.28628  4.17486  2.95675  4.24214  3.50645  3.21723  3.27469  4.13645  3.37362  3.70166  3.53689  3.49808  1.10699  2.49716  3.02391  5.55840  4.34258     72 s - - -
          2.68618  4.42225  2.77519  2.73123  3.46354  2.40513  3.72494  3.29354  2.67741  2.69355  4.24690  2.90347  2.73739  3.18146  2.89801  2.37887  2.77519  2.98518  4.58477  3.61503
          0.02749  4.00344  4.72579  0.61958  0.77255  0.48576  0.95510
     73   3.01507  4.36017  4.66222  4.11035  2.42192  4.27836  4.61638  1.63174  3.99644  1.82286  3.13552  4.30709  4.56297  4.17253  4.14741  3.61383  3.25397  1.45796  5.07615  3.85515     73 v - - -
          2.68618  4.42225  2.77519  2.73123  3.46354  2.40513  3.72494  3.29354  2.67741  2.69355  4.24690  2.90347  2.73739  3.18146  2.89801  2.37887  2.77519  2.98518  4.58477  3.61503
          0.02749  4.00344  4.72579  0.61958  0.77255  0.48576  0.95510
     74   2.83520  4.59605  3.53566  3.45251  4.58938  0.55286  4.56335  4.22225  3.65150  3.85953  4.83744  3.70018  3.99132  3.96543  3.87177  3.01112  3.32664  3.72530  5.64847  4.69622     74 G - - -
          2.68618  4.42225  2.77519  2.73123  3.46354  2.40513  3.72494  3.29354  2.67741  2.69355  4.24690  2.90347  2.73739  3.18146  2.89801  2.37887  2.77519  2.98518  4.58477  3.61503
          0.02749  4.00344  4.72579  0.61958  0.77255  0.48576  0.95510
     75   3.05856  5.05947  3.49229  2.89475  4.47623  3.64078  3.69090  3.87523  1.89914  3.36282  4.27538  3.27190  4.05820  2.85053  1.09168  3.08967  3.25768  3.57631  5.41715  4.24689     75 r - - -
          2.68618  4.42225  2.77519  2.73123  3.46354  2.40513  3.72494  3.29354  2.67741  2.69355  4.24690  2.90347  2.73739  3.18146  2.89801  2.37887  2.77519  2.98518  4.58477  3.61503
          0.02749  4.00344  4.72579  0.61958  0.77255  0.48576  0.95510
     76   2.60214  1.12861  4.06914  3.70673  3.52109  3.36927  4.32599  2.82246  3.49628  2.68284  3.78527  3.76985  4.02278  3.85393  3.67377  2.87881  3.01963  2.60144  5.07926  3.51454     76 c - - -
          2.68618  4.42225  2.77519  2.73123  3.46354  2.40513  3.72494  3.29354  2.67741  2.69355  4.24690  2.90347  2.73739  3.18146  2.89801  2.37887  2.77519  2.98518  4.58477  3.61503
          0.02749  4.00344  4.72579  0.61958  0.77255  0.48576  0.95510
     77   2.15711  4.21237  3.22845  3.03591  4.40006  1.33897  4.21591  3.84024  3.20622  3.52084  4.34438  3.24085  3.69241  3.48104  3.53099  1.91893  2.74279  3.25683  5.72646  4.49548     77 g - - -
          2.68618  4.42225  2.77519  2.73123  3.46354  2.40513  3.72494  3.29354  2.67741  2.69355  4.24690  2.90347  2.73739  3.18146  2.89801  2.37887  2.77519  2.98518  4.58477  3.61503
          0.02749  4.00344  4.72579  0.61958  0.77255  0.48576  0.95510
     78   3.02953  5.10643  3.30354  2.77831  4.52716  3.60365  3.67511  3.91751  1.06243  3.40053  4.29590  3.19310  4.02718  2.82650  2.12203  3.03889  3.22997  3.60375  5.45804  4.26632     78 k - - -
          2.68618  4.42225  2.77519  2.73123  3.46354  2.40513  3.72494  3.29354  2.67741  2.69355  4.24690  2.90347  2.73739  3.18146  2.89801  2.37887  2.77519  2.98518  4.58477  3.61503
          0.02749  4.00344  4.72579  0.61958  0.77255  0.48576  0.95510
     79   2.83645  4.83451  2.78811  2.68766  4.21904  3.27534  4.03345  3.95935  2.94908  3.59180  4.54752  0.94551  3.93437  3.30779  3.30702  2.89950  3.22347  3.56824  5.51005  4.15901     79 n - - -
          2.68618  4.42225  2.77519  2.73123  3.46354  2.40513  3.72494  3.29354  2.67741  2.69355  4.24690  2.90347  2.73739  3.18146  2.89801  2.37887  2.77519  2.98518  4.58477  3.61503
          0.02749  4.00344  4.72579  0.61958  0.77255  0.48576  0.95510
     80   3.13384  4.51845  4.51815  4.14026  3.46511  4.20503  4.84552  0.92908  3.97089  2.02625  3.38201  4.36744  4.62521  4.30675  4.15269  3.71443  3.43132  1.85787  5.38183  4.13030     80 i - - -
          2.68618  4.42225  2.77519  2.73123  3.46354  2.40513  3.72494  3.29354  2.67741  2.69355  4.24690  2.90347  2.73739  3.18146  2.89801  2.37887  2.77519  2.98518  4.58477  3.61503
          0.02749  4.00344  4.72579  0.61958  0.77255  0.48576  0.95510
     81   2.53127  4.37734  3.30167  2.77261  3.10807  3.42379  3.78163  2.83664  2.73283  2.61818  3.56670  2.99343  3.86839  3.06315  3.11178  1.86305  2.69218  2.70075  4.99437  3.70793     81 s - - -
          2.68618  4.42225  2.77519  2.73123  3.46354  2.40513  3.72494  3.29354  2.67741  2.69355  4.24690  2.90347  2.73739  3.18146  2.89801  2.37887  2.77519  2.98518  4.58477  3.61503
          0.02749  4.00344  4.72579  0.61958  0.77255  0.48576  0.95510
     82   3.09962  4.42384  4.77884  4.28819  3.53826  4.42494  5.00338  1.15164  4.16825  2.03075  3.34766  4.50948  4.74423  4.43480  4.36591  3.81678  3.36861  1.35900  5.51509  4.31174     82 i - - -
          2.68618  4.42225  2.77519  2.73123  3.46354  2.40513  3.72494  3.29354  2.67741  2.69355  4.24690  2.90347  2.73739  3.18146  2.89801  2.37887  2.77519  2.98518  4.58477  3.61503
          0.02749  4.00344  4.72579  0.61958  0.77255  0.48576  0.95510
     83   3.30453  4.72890  4.39930  4.04136  3.18977  4.14744  4.65611  2.40269  3.80781  0.72929  3.17473  4.30408  4.56132  4.14472  3.96180  3.73598  3.59342  2.47372  5.11490  3.86792     83 l - - -
          2.68618  4.42225  2.77519  2.73123  3.46354  2.40513  3.72494  3.29354  2.67741  2.69355  4.24690  2.90347  2.73739  3.18146  2.89801  2.37887  2.77519  2.98518  4.58477  3.61503
          0.02749  4.00344  4.72579  0.61958  0.77255  0.48576  0.95510
     84   2.83520  4.59605  3.53566  3.45251  4.58938  0.55286  4.56335  4.22225  3.65150  3.85953  4.83744  3.70018  3.99132  3.96543  3.87177  3.01112  3.32664  3.72530  5.64847  4.69622     84 G - - -
          2.68618  4.42225  2.77519  2.73123  3.46354  2.40513  3.72494  3.29354  2.67741  2.69355  4.24690  2.90347  2.73739  3.18146  2.89801  2.37887  2.77519  2.98518  4.58477  3.61503
          0.02749  4.00344  4.72579  0.61958  0.77255  0.48576  0.95510
     85   2.89951  5.07420  2.92304  2.55113  4.39481  3.48224  3.66955  3.84019  2.05077  3.34838  4.22473  3.02975  3.94286  1.46012  2.40512  2.89595  3.12555  3.51436  5.47107  4.18977     85 q - - -
          2.68618  4.42225  2.77519  2.73123  3.46354  2.40513  3.72494  3.29354  2.67741  2.69355  4.24690  2.90347  2.73739  3.18146  2.89801  2.37887  2.77519  2.98518  4.58477  3.61503
          0.02749  4.00344  4.72579  0.61958  0.77255  0.48576  0.95510
     86   1.37667  4.21410  3.42305  3.01531  4.06859  2.77863  4.06163  3.41228  3.01237  3.13508  3.98431  3.26007  2.78943  3.32131  3.35776  2.45892  2.61250  2.78783  5.43469  4.20586     86 a - - -
          2.68618  4.42225  2.77519  2.73123  3.46354  2.40513  3.72494  3.29354  2.67741  2.69355  4.24690  2.90347  2.73739  3.18146  2.89801  2.37887  2.77519  2.98518  4.58477  3.61503
          0.02749  4.00344  4.72579  0.61958  0.77255  0.48576  0.95510
     87   2.83520  4.59605  3.53566  3.45251  4.58938  0.55286  4.56335  4.22225  3.65150  3.85953  4.83744  3.70018  3.99132  3.96543  3.87177  3.01112  3.32664  3.72530  5.64847  4.69622     87 G - - -
          2.68618  4.42225  2.77519  2.73123  3.46354  2.40513  3.72494  3.29354  2.67741  2.69355  4.24690  2.90347  2.73739  3.18146  2.89801  2.37887  2.77519  2.98518  4.58477  3.61503
          0.02749  4.00344  4.72579  0.61958  0.77255  0.48576  0.95510
     88   3.30453  4.72890  4.39930  4.04136  3.18977  4.14744  4.65611  2.40269  3.80781  0.72929  3.17473  4.30408  4.56132  4.14472  3.96180  3.73598  3.59342  2.47372  5.11490  3.86792     88 l - - -
          2.68618  4.42225  2.77519  2.73123  3.46354  2.40513  3.72494  3.29354  2.67741  2.69355  4.24690  2.90347  2.73739  3.18146  2.89801  2.37887  2.77519  2.98518  4.58477  3.61503
          0.02749  4.00344  4.72579  0.61958  0.77255  0.48576  0.95510
     89   2.59555  4.31569  3.46156  2.91406  3.44168  3.55155  3.83010  2.56983  2.79856  1.79414  3.39654  3.30997  3.62048  2.83993  3.12547  2.75895  2.71197  2.54036  4.91238  3.68059     89 l - - -
          2.68618  4.42225  2.77519  2.73123  3.46354  2.40513  3.72494  3.29354  2.67741  2.69355  4.24690  2.90347  2.73739  3.18146  2.89801  2.37887  2.77519  2.98518  4.58477  3.61503
          0.02749  4.00344  4.72579  0.61958  0.77255  0.48576  0.95510
     90   2.11659  4.21274  3.51095  3.22470  4.11170  3.06647  4.24731  3.18519  3.19104  3.09004  4.05638  3.39071  3.78941  3.54201  3.46871  2.52947  1.20306  2.82812  5.55053  4.33169     90 t - - -
          2.68618  4.42225  2.77519  2.73123  3.46354  2.40513  3.72494  3.29354  2.67741  2.69355  4.24690  2.90347  2.73739  3.18146  2.89801  2.37887  2.77519  2.98518  4.58477  3.61503
          0.02749  4.00344  4.72579  0.61958  0.77255  0.48576  0.95510
     91   3.12688  4.59770  4.37120  3.86782  3.12942  4.17707  4.52880  2.27906  3.62155  1.53665  1.41034  4.15443  4.51041  3.94082  3.81662  3.55668  3.38516  2.33522  5.07965  3.87141     91 m - - -
          2.68618  4.42225  2.77519  2.73123  3.46354  2.40513  3.72494  3.29354  2.67741  2.69355  4.24690  2.90347  2.73739  3.18146  2.89801  2.37887  2.77519  2.98518  4.58477  3.61503
          0.02749  4.00344  4.72579  0.61958  0.77255  0.48576  0.95510
     92   3.17573  4.50189  4.76760  4.22414  3.27854  4.47741  4.85557  1.18367  4.07257  1.59364  2.77484  4.48054  4.71641  4.28545  4.24293  3.83223  3.41420  1.86703  5.28880  4.14491     92 i - - -
          2.68618  4.42225  2.77519  2.73123  3.46354  2.40513  3.72494  3.29354  2.67741  2.69355  4.24690  2.90347  2.73739  3.18146  2.89801  2.37887  2.77519  2.98518  4.58477  3.61503
          0.02749  4.00344  4.72579  0.61958  0.77255  0.48576  0.95510
     93   3.00642  5.13778  3.19207  2.69775  4.53550  3.58805  3.64345  3.92887  1.12974  3.39699  4.27798  3.13176  4.00602  2.65067  2.17878  3.00156  3.20071  3.60921  5.46874  4.25519     93 k - - -
          2.68618  4.42225  2.77519  2.73123  3.46354  2.40513  3.72494  3.29354  2.67741  2.69355  4.24690  2.90347  2.73739  3.18146  2.89801  2.37887  2.77519  2.98518  4.58477  3.61503
          0.02749  4.00344  4.72579  0.61958  0.77255  0.48576  0.95510
     94   2.99019  4.97646  2.99494  2.75336  4.16203  3.45589  3.91225  3.81444  2.56545  3.30361  4.32938  3.21364  4.01224  1.01802  2.84638  3.03315  3.28781  3.53645  5.41156  4.11461     94 q - - -
          2.68618  4.42225  2.77519  2.73123  3.46354  2.40513  3.72494  3.29354  2.67741  2.69355  4.24690  2.90347  2.73739  3.18146  2.89801  2.37887  2.77519  2.98518  4.58477  3.61503
          0.02749  4.00344  4.72579  0.61958  0.77255  0.48576  0.95510
     95   2.83520  4.59605  3.53566  3.45251  4.58938  0.55286  4.56335  4.22225  3.65150  3.85953  4.83744  3.70018  3.99132  3.96543  3.87177  3.01112  3.32664  3.72530  5.64847  4.69622     95 G - - -
          2.68618  4.42225  2.77519  2.73123  3.46354  2.40513  3.72494  3.29354  2.67741  2.69355  4.24690  2.90347  2.73739  3.18146  2.89801  2.37887  2.77519  2.98518  4.58477  3.61503
          0.02749  4.00344  4.72579  0.61958  0.77255  0.48576  0.95510
     96   3.30453  4.72890  4.39930  4.04136  3.18977  4.14744  4.65611  2.40269  3.80781  0.72929  3.17473  4.30408  4.56132  4.14472  3.96180  3.73598  3.59342  2.47372  5.11490  3.86792     96 l - - -
          2.68618  4.42225  2.77519  2.73123  3.46354  2.40513  3.72494  3.29354  2.67741  2.69355  4.24690  2.90347  2.73739  3.18146  2.89801  2.37887  2.77519  2.98518  4.58477  3.61503
          0.02749  4.00344  4.72579  0.61958  0.77255  0.48576  0.95510
     97   3.09141  4.41451  4.74804  4.23529  3.52674  4.43008  4.94954  1.52459  4.11727  1.96396  3.34051  4.47349  4.73057  4.38284  4.32366  3.80335  3.35123  1.07931  5.48073  4.27637     97 v - - -
          2.68618  4.42225  2.77519  2.73123  3.46354  2.40513  3.72494  3.29354  2.67741  2.69355  4.24690  2.90347  2.73739  3.18146  2.89801  2.37887  2.77519  2.98518  4.58477  3.61503
          0.02749  4.00344  4.72579  0.61958  0.77255  0.48576  0.95510
     98   2.99019  4.97646  2.99494  2.75336  4.16203  3.45589  3.91225  3.81444  2.56545  3.30361  4.32938  3.21364  4.01224  1.01802  2.84638  3.03315  3.28781  3.53645  5.41156  4.11461     98 q - - -
          2.68618  4.42225  2.77519  2.73123  3.46354  2.40513  3.72494  3.29354  2.67741  2.69355  4.24690  2.90347  2.73739  3.18146  2.89801  2.37887  2.77519  2.98518  4.58477  3.61503
          0.02749  4.00344  4.72579  0.61958  0.77255  0.48576  0.95510
     99   3.09533  5.06070  3.27979  2.87887  4.47712  3.56883  3.83737  3.91502  0.87219  3.45238  4.40838  3.29697  4.06125  3.02258  2.46413  3.12968  3.33966  3.61599  5.47919  4.31153     99 k - - -
          2.68618  4.42225  2.77519  2.73123  3.46354  2.40513  3.72494  3.29354  2.67741  2.69355  4.24690  2.90347  2.73739  3.18146  2.89801  2.37887  2.77519  2.98518  4.58477  3.61503
          0.02749  4.00344  4.72579  0.61958  0.77255  0.48576  0.95510
    100   3.07628  4.60535  4.19194  3.79694  3.27091  3.93274  4.50184  2.45984  3.55733  1.84735  1.14763  4.05776  4.39554  3.93146  3.74694  3.43829  3.38492  2.48078  5.12822  3.90069    100 m - - -
          2.68618  4.42225  2.77519  2.73123  3.46354  2.40513  3.72494  3.29354  2.67741  2.69355  4.24690  2.90347  2.73739  3.18146  2.89801  2.37887  2.77519  2.98518  4.58477  3.61503
          0.02749  4.00344  4.72579  0.61958  0.77255  0.48576  0.95510
    101   2.61820  4.33330  4.21250  3.85185  3.69569  3.75253  4.68018  2.02638  3.73760  2.35538  3.58512  4.01269  4.32377  4.07699  3.96019  3.20187  3.14067  0.98798  5.48851  4.24336    101 v - - -
          2.68618  4.42225  2.77519  2.73123  3.46354  2.40513  3.72494  3.29354  2.67741  2.69355  4.24690  2.90347  2.73739  3.18146  2.89801  2.37887  2.77519  2.98518  4.58477  3.61503
          0.02749  4.00344  4.72579  0.61958  0.77255  0.48576  0.95510
    102   1.78142  4.23819  3.49423  2.98457  3.39406  3.28370  3.94571  2.92576  2.94308  2.72846  3.62851  3.30220  3.83535  3.24908  3.29008  2.15706  2.59135  2.34331  5.11774  3.88280    102 a - - -
          2.68618  4.42225  2.77519  2.73123  3.46354  2.40513  3.72494  3.29354  2.67741  2.69355  4.24690  2.90347  2.73739  3.18146  2.89801  2.37887  2.77519  2.98518  4.58477  3.61503
          0.02749  4.00344  4.72579  0.61958  0.77255  0.48576  0.95510
    103   3.56147  4.88812  4.29678  4.03634  2.81143  3.88136  4.06964  3.59222  3.75651  2.96382  4.21972  4.15932  4.41036  4.13736  3.86131  3.76385  3.86885  3.48615  0.65801  2.80694    103 W - - -
          2.68618  4.42225  2.77519  2.73123  3.46354  2.40513  3.72494  3.29354  2.67741  2.69355  4.24690  2.90347  2.73739  3.18146  2.89801  2.37887  2.77519  2.98518  4.58477  3.61503
          0.02749  4.00344  4.72579  0.61958  0.77255  0.48576  0.95510
    104   3.36204  4.73845  4.47833  4.13177  1.01913  4.21163  3.89346  2.72101  3.98626  1.98029  3.43248  4.14225  4.58896  4.11304  4.09433  3.65659  3.63385  2.74202  4.10475  2.45208    104 f - - -
          2.68618  4.42225  2.77519  2.73123  3.46354  2.40513  3.72494  3.29354  2.67741  2.69355  4.24690  2.90347  2.73739  3.18146  2.89801  2.37887  2.77519  2.98518  4.58477  3.61503
          0.02749  4.00344  4.72579  0.61958  0.77255  0.48576  0.95510
    105   3.06983  5.20276  2.54970  0.85257  4.56616  3.36202  3.96233  4.04630  2.85970  3.64312  4.61310  3.01403  3.97334  3.17635  3.28085  3.03994  3.37563  3.71727  5.71308  4.43741    105 e - - -
          2.68618  4.42225  2.77519  2.73123  3.46354  2.40513  3.72494  3.29354  2.67741  2.69355  4.24690  2.90347  2.73739  3.18146  2.89801  2.37887  2.77519  2.98518  4.58477  3.61503
          0.02749  4.00344  4.72579  0.61958  0.77255  0.48576  0.95510
    106   2.93333  5.07069  3.01683  2.63261  4.47758  3.49268  3.69299  3.91466  1.14795  3.43392  4.30948  2.82244  3.96746  2.85096  2.38316  2.93750  3.16957  3.57308  5.49526  4.23908    106 k - - -
          2.68618  4.42225  2.77519  2.73123  3.46354  2.40513  3.72494  3.29354  2.67741  2.69355  4.24690  2.90347  2.73739  3.18146  2.89801  2.37887  2.77519  2.98518  4.58477  3.61503
          0.02749  4.00344  4.72579  0.61958  0.77255  0.48576  0.95510
    107   2.14366  3.83947  3.61587  3.29508  4.20053  2.94784  4.26587  3.55929  3.24205  3.32605  4.19587  3.37644  3.70370  3.56562  3.51556  1.04856  2.70806  3.06161  5.58722  4.35673    107 s - - -
          2.68618  4.42225  2.77519  2.73123  3.46354  2.40513  3.72494  3.29354  2.67741  2.69355  4.24690  2.90347  2.73739  3.18146  2.89801  2.37887  2.77519  2.98518  4.58477  3.61503
          0.02749  4.00344  4.72579  0.61958  0.77255  0.48576  0.95510
    108   2.98377  5.14587  3.08620  2.50754  4.55488  3.55812  3.64784  3.92216  1.15951  3.41159  4.28118  3.09119  3.98633  2.79187  2.22843  2.97250  3.18329  3.59606  5.49516  4.27290    108 k - - -
          2.68618  4.42225  2.77519  2.73123  3.46354  2.40513  3.72494  3.29354  2.67741  2.69355  4.24690  2.90347  2.73739  3.18146  2.89801  2.37887  2.77519  2.98518  4.58477  3.61503
          0.02749  4.00344  4.72579  0.61958  0.77255  0.48576  0.95510
    109   2.91405  5.36711  2.15568  1.16661  4.66415  3.26139  3.75879  4.13880  2.62199  3.68081  4.53799  2.74556  3.85743  2.92614  3.20859  2.82810  3.19458  3.74735  5.84483  4.39634    109 e - - -
          2.68618  4.42225  2.77519  2.73123  3.46354  2.40513  3.72494  3.29354  2.67741  2.69355  4.24690  2.90347  2.73739  3.18146  2.89801  2.37887  2.77519  2.98518  4.58477  3.61503
          0.02749  4.00344  4.72579  0.61958  0.77255  0.48576  0.95510
    110   3.09730  4.46048  4.67271  4.21379  3.47092  4.33278  4.92549  1.02956  4.05798  1.97081  3.31516  4.43507  4.69178  4.35273  4.25297  3.74415  3.37967  1.64634  5.44915  4.22335    110 i - - -
          2.68618  4.42225  2.77519  2.73123  3.46354  2.40513  3.72494  3.29354  2.67741  2.69355  4.24690  2.90347  2.73739  3.18146  2.89801  2.37887  2.77519  2.98518  4.58477  3.61503
          0.02749  4.00344  4.72579  0.61958  0.77255  0.48576  0.95510
    111   3.13384  4.51845  4.51815  4.14026  3.46511  4.20503  4.84552  0.92908  3.97089  2.02625  3.38201  4.36744  4.62521  4.30675  4.15269  3.71443  3.43132  1.85787  5.38183  4.13030    111 i - - -
          2.68618  4.42225  2.77519  2.73123  3.46354  2.40513  3.72494  3.29354  2.67741  2.69355  4.24690  2.90347  2.73739  3.18146  2.89801  2.37887  2.77519  2.98518  4.58477  3.61503
          0.02749  4.00344  4.72579  0.61958  0.77255  0.48576  0.95510
    112   2.83366  4.48620  3.73209  3.18761  3.30262  3.80937  4.05065  2.44583  2.97722  1.38816  3.22182  3.57415  4.16825  2.65041  3.26401  3.10302  3.06824  2.43293  4.99738  3.77069    112 l - - -
          2.68618  4.42225  2.77519  2.73123  3.46354  2.40513  3.72494  3.29354  2.67741  2.69355  4.24690  2.90347  2.73739  3.18146  2.89801  2.37887  2.77519  2.98518  4.58477  3.61503
          0.02749  4.00344  4.72579  0.61958  0.77255  0.48576  0.95510
    113   2.42061  4.43732  2.94951  2.74479  4.26108  3.06887  4.00499  3.78916  2.90937  3.43857  4.28412  2.56872  3.75917  3.24053  3.27646  1.23217  2.85362  3.30152  5.58338  4.25946    113 s - - -
          2.68618  4.42225  2.77519  2.73123  3.46354  2.40513  3.72494  3.29354  2.67741  2.69355  4.24690  2.90347  2.73739  3.18146  2.89801  2.37887  2.77519  2.98518  4.58477  3.61503
          0.02749  4.00344  4.72579  0.61958  0.77255  0.48576  0.95510
    114   2.91833  5.06697  3.18231  2.65884  4.40716  3.55491  3.64014  3.84608  2.05139  3.32643  4.19955  3.10682  3.96784  1.66475  1.83000  2.92280  3.12406  3.52416  5.42397  4.17767    114 q - - -
          2.68618  4.42225  2.77519  2.73123  3.46354  2.40513  3.72494  3.29354  2.67741  2.69355  4.24690  2.90347  2.73739  3.18146  2.89801  2.37887  2.77519  2.98518  4.58477  3.61503
          0.02749  4.00344  4.72579  0.61958  0.77255  0.48576  0.95510
    115   2.72561  4.89053  2.61537  2.22045  4.32238  1.60489  3.76623  3.75845  2.56043  3.34830  4.20225  2.91600  3.84820  2.83498  2.84304  2.74696  3.02450  3.39622  5.55180  4.21734    115 g - - -
          2.68618  4.42225  2.77519  2.73123  3.46354  2.40513  3.72494  3.29354  2.67741  2.69355  4.24690  2.90347  2.73739  3.18146  2.89801  2.37887  2.77519  2.98518  4.58477  3.61503
          0.02749  4.00344  4.72579  0.61958  0.77255  0.48576  0.95510
    116   2.68741  4.91713  2.83200  2.40934  4.17288  3.39658  3.63267  3.62929  2.34542  3.19871  4.02350  1.89987  3.83451  2.48571  2.64132  2.69727  2.80200  3.29198  5.38249  3.73484    116 n - - -
          2.68618  4.42225  2.77519  2.73123  3.46354  2.40513  3.72494  3.29354  2.67741  2.69355  4.24690  2.90347  2.73739  3.18146  2.89801  2.37887  2.77519  2.98518  4.58477  3.61503
          0.02749  4.00344  4.72579  0.61958  0.77255  0.48576  0.95510
    117   2.29070  4.23426  3.31074  3.09738  4.25491  2.98038  4.21031  3.66722  3.15761  3.40302  4.28641  3.29015  3.73066  3.49344  3.45246  1.03929  2.62857  3.16567  5.62593  4.35974    117 s - - -
          2.68618  4.42225  2.77519  2.73123  3.46354  2.40513  3.72494  3.29354  2.67741  2.69355  4.24690  2.90347  2.73739  3.18146  2.89801  2.37887  2.77519  2.98518  4.58477  3.61503
          0.02749  4.00344  4.72579  0.61958  0.77255  0.48576  0.95510
    118   2.92416  5.03633  3.23213  2.70623  4.47306  3.55488  3.65321  3.82262  1.18493  3.33986  4.21520  3.13504  3.97972  2.79988  2.18230  2.94073  2.95194  3.50080  5.45173  4.23639    118 k - - -
          2.68618  4.42225  2.77519  2.73123  3.46354  2.40513  3.72494  3.29354  2.67741  2.69355  4.24690  2.90347  2.73739  3.18146  2.89801  2.37887  2.77519  2.98518  4.58477  3.61503
          0.02749  4.00344  4.72579  0.61958  0.77255  0.48576  0.95510
    119   2.95133  5.36785  1.04686  2.17019  4.69228  3.21220  3.84586  4.28419  2.91173  3.83756  4.72833  2.53566  3.86791  3.03991  3.49622  2.86468  3.27638  3.86107  5.92969  4.44124    119 d - - -
          2.68618  4.42225  2.77519  2.73123  3.46354  2.40513  3.72494  3.29354  2.67741  2.69355  4.24690  2.90347  2.73739  3.18146  2.89801  2.37887  2.77519  2.98518  4.58477  3.61503
          0.02749  4.00344  4.72579  0.61958  0.77255  0.48576  0.95510
    120   2.97392  5.18822  2.46491  0.96365  4.59928  3.14193  3.89176  4.07440  2.78857  3.66568  4.57623  2.92519  3.92273  3.08856  3.23249  2.93771  3.28071  3.70750  5.74925  4.42617    120 e - - -
          2.68618  4.42225  2.77519  2.73123  3.46354  2.40513  3.72494  3.29354  2.67741  2.69355  4.24690  2.90347  2.73739  3.18146  2.89801  2.37887  2.77519  2.98518  4.58477  3.61503
          0.02749  4.00344  4.72579  0.61958  0.77255  0.48576  0.95510
    121   0.99172  4.15729  3.49158  3.25678  4.24938  2.79221  4.29844  3.47115  3.29504  3.31190  4.20555  3.37033  3.72665  3.60166  3.56631  2.44408  2.65457  3.01042  5.63925  4.43629    121 a - - -
          2.68618  4.42225  2.77519  2.73123  3.46354  2.40513  3.72494  3.29354  2.67741  2.69355  4.24690  2.90347  2.73739  3.18146  2.89801  2.37887  2.77519  2.98518  4.58477  3.61503
          0.02749  4.00344  4.72579  0.61958  0.77255  0.48576  0.95510
    122   2.41377  4.31373  4.20321  3.74701  3.61999  3.82647  4.55698  2.00268  3.62686  2.20880  3.49526  3.96531  4.32630  3.94988  3.87292  3.21987  3.10552  1.13842  5.37340  4.14543    122 v - - -
          2.68618  4.42225  2.77519  2.73123  3.46354  2.40513  3.72494  3.29354  2.67741  2.69355  4.24690  2.90347  2.73739  3.18146  2.89801  2.37887  2.77519  2.98518  4.58477  3.61503
          0.03884  4.00344  3.91988  0.61958  0.77255  0.48576  0.95510
    123   2.96680  4.36566  4.44825  3.88342  3.24283  4.17362  4.52003  1.58345  3.75819  1.49617  2.69062  4.14372  4.46734  3.97837  3.95154  3.49132  2.84232  1.97798  5.09211  3.94942    123 l - - -
          2.68618  4.42225  2.77519  2.73123  3.46354  2.40513  3.72494  3.29354  2.67741  2.69355  4.24690  2.90347  2.73739  3.18146  2.89801  2.37887  2.77519  2.98518  4.58477  3.61503
          0.02780  3.99240  4.71475  0.61958  0.77255  0.49713  0.93720
    124   2.64770  4.73553  2.65049  2.53105  4.23484  3.17320  3.91145  3.87834  2.79996  3.51831  4.41044  1.23883  3.83437  3.14535  3.18546  2.58336  3.03698  3.45012  5.56130  4.15266    124 n - - -
          2.68618  4.42225  2.77519  2.73123  3.46354  2.40513  3.72494  3.29354  2.67741  2.69355  4.24690  2.90347  2.73739  3.18146  2.89801  2.37887  2.77519  2.98518  4.58477  3.61503
          0.02780  3.99240  4.71475  0.61958  0.77255  0.47872  0.96647
    125   3.01597  4.55778  4.21531  3.77903  3.21628  3.96402  4.48463  2.35884  3.53731  1.76382  1.30544  4.03589  4.40175  3.89479  3.73690  3.39067  3.31882  2.34470  5.11546  3.88215    125 m - - -
          2.68618  4.42225  2.77519  2.73123  3.46354  2.40513  3.72494  3.29354  2.67741  2.69355  4.24690  2.90347  2.73739  3.18146  2.89801  2.37887  2.77519  2.98518  4.58477  3.61503
          0.02749  4.00344  4.72579  0.61958  0.77255  0.48576  0.95510
    126   3.13686  4.47149  4.74297  4.24577  3.42948  4.43275  4.93552  1.06534  4.08888  1.84688  3.26043  4.48452  4.73545  4.36301  4.28136  3.81979  3.40023  1.64981  5.42445  4.21604    126 i - - -
          2.68618  4.42225  2.77519  2.73123  3.46354  2.40513  3.72494  3.29354  2.67741  2.69355  4.24690  2.90347  2.73739  3.18146  2.89801  2.37887  2.77519  2.98518  4.58477  3.61503
          0.02749  4.00344  4.72579  0.61958  0.77255  0.48576  0.95510
    127   3.06983  5.20276  2.54970  0.85257  4.56616  3.36202  3.96233  4.04630  2.85970  3.64312  4.61310  3.01403  3.97334  3.17635  3.28085  3.03994  3.37563  3.71727  5.71308  4.43741    127 e - - -
          2.68618  4.42225  2.77519  2.73123  3.46354  2.40513  3.72494  3.29354  2.67741  2.69355  4.24690  2.90347  2.73739  3.18146  2.89801  2.37887  2.77519  2.98518  4.58477  3.61503
          0.02749  4.00344  4.72579  0.61958  0.77255  0.48576  0.95510
    128   3.13463  5.27771  0.74693  2.42515  4.67334  3.31377  4.05251  4.29224  3.16237  3.87792  4.86047  2.98748  3.97599  3.29301  3.69514  3.08332  3.47655  3.91802  5.81609  4.52668    128 d - - -
          2.68618  4.42225  2.77519  2.73123  3.46354  2.40513  3.72494  3.29354  2.67741  2.69355  4.24690  2.90347  2.73739  3.18146  2.89801  2.37887  2.77519  2.98518  4.58477  3.61503
          0.02749  4.00344  4.72579  0.61958  0.77255  0.48576  0.95510
    129   3.30844  4.66648  4.72365  4.19608  2.68008  4.48519  4.64845  2.14929  4.04658  0.86705  2.91426  4.44847  4.69999  4.19005  4.19267  3.84082  3.53760  2.31914  4.95820  3.68060    129 l - - -
          2.68618  4.42225  2.77519  2.73123  3.46354  2.40513  3.72494  3.29354  2.67741  2.69355  4.24690  2.90347  2.73739  3.18146  2.89801  2.37887  2.77519  2.98518  4.58477  3.61503
          0.02749  4.00344  4.72579  0.61958  0.77255  0.48576  0.95510
    130   3.07002  4.46704  4.50778  3.98462  1.60283  4.19559  4.28914  2.21573  3.85622  1.71855  3.11239  4.16157  4.50358  4.02292  4.01551  3.53199  3.31283  1.89051  4.66374  3.22746    130 f - - -
          2.68618  4.42225  2.77519  2.73123  3.46354  2.40513  3.72494  3.29354  2.67741  2.69355  4.24690  2.90347  2.73739  3.18146  2.89801  2.37887  2.77519  2.98518  4.58477  3.61503
          0.02749  4.00344  4.72579  0.61958  0.77255  0.48576  0.95510
    131   3.02638  5.40413  0.94806  2.14751  4.73932  3.24479  3.88956  4.26979  2.96417  3.84489  4.76656  2.78712  3.90022  3.08945  3.54333  2.93479  3.34630  3.87583  5.93740  4.50346    131 d - - -
          2.68618  4.42225  2.77519  2.73123  3.46354  2.40513  3.72494  3.29354  2.67741  2.69355  4.24690  2.90347  2.73739  3.18146  2.89801  2.37887  2.77519  2.98518  4.58477  3.61503
          0.02749  4.00344  4.72579  0.61958  0.77255  0.48576  0.95510
    132   3.18433  4.61673  4.52902  4.05845  3.14861  4.26811  4.69728  2.17435  3.84348  0.90186  3.03125  4.31629  4.60458  4.11977  4.01901  3.67422  3.45638  2.07115  5.15999  3.95483    132 l - - -
          2.68618  4.42225  2.77519  2.73123  3.46354  2.40513  3.72494  3.29354  2.67741  2.69355  4.24690  2.90347  2.73739  3.18146  2.89801  2.37887  2.77519  2.98518  4.58477  3.61503
          0.02749  4.00344  4.72579  0.61958  0.77255  0.48576  0.95510
    133   3.30874  4.69412  4.61355  4.13932  2.74577  4.39396  4.59172  2.26791  3.97000  0.83029  2.97302  4.38634  4.66659  4.16173  4.12370  3.79746  3.55478  2.37645  4.92241  3.59406    133 l - - -
          2.68618  4.42225  2.77519  2.73123  3.46354  2.40513  3.72494  3.29354  2.67741  2.69355  4.24690  2.90347  2.73739  3.18146  2.89801  2.37887  2.77519  2.98518  4.58477  3.61503
          0.02749  4.00344  4.72579  0.61958  0.77255  0.48576  0.95510
    134   3.18154  4.60909  4.49831  3.96619  3.09489  4.29601  4.60356  2.23949  3.74899  1.34164  1.54437  4.25723  4.57338  4.01219  3.93208  3.65404  3.42202  2.32258  5.08898  3.92675    134 l - - -
          2.68618  4.42225  2.77519  2.73123  3.46354  2.40513  3.72494  3.29354  2.67741  2.69355  4.24690  2.90347  2.73739  3.18146  2.89801  2.37887  2.77519  2.98518  4.58477  3.61503
          0.02749  4.00344  4.72579  0.61958  0.77255  0.48576  0.95510
    135   2.61820  4.33330  4.21250  3.85185  3.69569  3.75253  4.68018  2.02638  3.73760  2.35538  3.58512  4.01269  4.32377  4.07699  3.96019  3.20187  3.14067  0.98798  5.48851  4.24336    135 v - - -
          2.68618  4.42225  2.77519  2.73123  3.46354  2.40513  3.72494  3.29354  2.67741  2.69355  4.24690  2.90347  2.73739  3.18146  2.89801  2.37887  2.77519  2.98518  4.58477  3.61503
          0.02749  4.00344  4.72579  0.61958  0.77255  0.48576  0.95510
    136   3.11386  4.43393  4.77712  4.25587  3.46470  4.45034  4.94753  1.13630  4.13217  1.93899  3.10233  4.49382  4.73426  4.37745  4.32512  3.82047  3.36910  1.49270  5.44322  4.26774    136 i - - -
          2.68618  4.42225  2.77519  2.73123  3.46354  2.40513  3.72494  3.29354  2.67741  2.69355  4.24690  2.90347  2.73739  3.18146  2.89801  2.37887  2.77519  2.98518  4.58477  3.61503
          0.02749  4.00344  4.72579  0.61958  0.77255  0.48576  0.95510
    137   3.11083  4.83593  3.53114  3.12932  2.42621  3.82664  1.64195  3.45941  2.96181  2.92370  3.98681  3.44600  4.23033  3.35042  3.24722  3.17605  3.34559  3.25566  4.04910  1.82079    137 h - - -
          2.68618  4.42225  2.77519  2.73123  3.46354  2.40513  3.72494  3.29354  2.67741  2.69355  4.24690  2.90347  2.73739  3.18146  2.89801  2.37887  2.77519  2.98518  4.58477  3.61503
          0.02749  4.00344  4.72579  0.61958  0.77255  0.48576  0.95510
    138   2.97499  5.25583  0.93776  2.28457  4.73213  2.90305  3.93371  4.29447  3.00820  3.85984  4.76281  2.84843  3.89759  3.14003  3.57007  2.91737  3.31567  3.86829  5.90103  4.52221    138 d - - -
          2.68618  4.42225  2.77519  2.73123  3.46354  2.40513  3.72494  3.29354  2.67741  2.69355  4.24690  2.90347  2.73739  3.18146  2.89801  2.37887  2.77519  2.98518  4.58477  3.61503
          0.02749  4.00344  4.72579  0.61958  0.77255  0.48576  0.95510
    139   2.97750  4.33951  4.57725  4.04454  3.52650  4.26047  4.74996  1.35285  3.93578  2.12356  3.23479  4.28458  4.58889  4.19998  4.15117  3.60939  2.92223  1.33392  5.36771  4.17475    139 v - - -
          2.68618  4.42225  2.77519  2.73123  3.46354  2.40513  3.72494  3.29354  2.67741  2.69355  4.24690  2.90347  2.73739  3.18146  2.89801  2.37887  2.77519  2.98518  4.58477  3.61503
          0.02749  4.00344  4.72579  0.61958  0.77255  0.48576  0.95510
    140   2.69427  5.00489  2.22825  2.27304  4.45830  3.22931  3.74274  3.94263  2.64749  3.49973  4.31842  1.95325  3.80058  2.90411  3.15564  1.90947  2.99922  3.52598  5.67955  4.27034    140 s - - -
          2.68618  4.42225  2.77519  2.73123  3.46354  2.40513  3.72494  3.29354  2.67741  2.69355  4.24690  2.90347  2.73739  3.18146  2.89801  2.37887  2.77519  2.98518  4.58477  3.61503
          0.02749  4.00344  4.72579  0.61958  0.77255  0.48576  0.95510
    141   3.13463  5.27771  0.74693  2.42515  4.67334  3.31377  4.05251  4.29224  3.16237  3.87792  4.86047  2.98748  3.97599  3.29301  3.69514  3.08332  3.47655  3.91802  5.81609  4.52668    141 d - - -
          2.68618  4.42225  2.77519  2.73123  3.46354  2.40513  3.72494  3.29354  2.67741  2.69355  4.24690  2.90347  2.73739  3.18146  2.89801  2.37887  2.77519  2.98518  4.58477  3.61503
          0.02749  4.00344  4.72579  0.61958  0.77255  0.48576  0.95510
    142   2.67525  5.11207  2.43947  1.14112  4.49525  3.28535  3.82280  3.85386  2.69412  3.49945  4.41685  2.86884  3.88346  3.00568  3.14084  2.83780  3.16654  3.51126  5.72660  4.34598    142 e - - -
          2.68618  4.42225  2.77519  2.73123  3.46354  2.40513  3.72494  3.29354  2.67741  2.69355  4.24690  2.90347  2.73739  3.18146  2.89801  2.37887  2.77519  2.98518  4.58477  3.61503
          0.02749  4.00344  4.72579  0.61958  0.77255  0.48576  0.95510
    143   2.83520  4.59605  3.53566  3.45251  4.58938  0.55286  4.56335  4.22225  3.65150  3.85953  4.83744  3.70018  3.99132  3.96543  3.87177  3.01112  3.32664  3.72530  5.64847  4.69622    143 G - - -
          2.68618  4.42225  2.77519  2.73123  3.46354  2.40513  3.72494  3.29354  2.67741  2.69355  4.24690  2.90347  2.73739  3.18146  2.89801  2.37887  2.77519  2.98518  4.58477  3.61503
          0.02749  4.00344  4.72579  0.61958  0.77255  0.48576  0.95510
    144   2.99341  5.13806  3.11582  2.56113  4.55097  3.56522  3.65370  3.91754  1.13546  3.40934  4.28454  3.10802  3.99439  2.79949  2.21904  2.98602  3.19358  3.59456  5.49018  4.27379    144 k - - -
          2.68618  4.42225  2.77519  2.73123  3.46354  2.40513  3.72494  3.29354  2.67741  2.69355  4.24690  2.90347  2.73739  3.18146  2.89801  2.37887  2.77519  2.98518  4.58477  3.61503
          0.02749  4.00344  4.72579  0.61958  0.77255  0.48576  0.95510
    145   2.93915  5.15055  3.24527  2.64571  4.57001  3.59176  3.59369  3.94080  1.55791  3.39502  4.23367  2.72472  3.96836  2.65806  1.66284  2.92351  3.12116  3.59956  5.46337  4.24390    145 k - - -
          2.68618  4.42225  2.77519  2.73123  3.46354  2.40513  3.72494  3.29354  2.67741  2.69355  4.24690  2.90347  2.73739  3.18146  2.89801  2.37887  2.77519  2.98518  4.58477  3.61503
          0.02749  4.00344  4.72579  0.61958  0.77255  0.48576  0.95510
    146   2.99019  4.97646  2.99494  2.75336  4.16203  3.45589  3.91225  3.81444  2.56545  3.30361  4.32938  3.21364  4.01224  1.01802  2.84638  3.03315  3.28781  3.53645  5.41156  4.11461    146 q - - -
          2.68618  4.42225  2.77519  2.73123  3.46354  2.40513  3.72494  3.29354  2.67741  2.69355  4.24690  2.90347  2.73739  3.18146  2.89801  2.37887  2.77519  2.98518  4.58477  3.61503
          0.02749  4.00344  4.72579  0.61958  0.77255  0.48576  0.95510
    147   3.04783  4.40859  4.66358  4.18200  3.56482  4.31463  4.92304  1.60177  4.05570  2.09836  3.39470  4.40594  4.67613  4.34763  4.26942  3.70879  3.32808  1.00830  5.50157  4.27520    147 v - - -
          2.68618  4.42225  2.77519  2.73123  3.46354  2.40513  3.72494  3.29354  2.67741  2.69355  4.24690  2.90347  2.73739  3.18146  2.89801  2.37887  2.77519  2.98518  4.58477  3.61503
          0.02749  4.00344  4.72579  0.61958  0.77255  0.48576  0.95510
    148   2.76434  4.36352  4.40203  3.86716  3.43856  4.13966  4.59725  1.92629  3.73775  1.80391  3.10916  4.13407  4.48951  4.01975  3.96799  3.48116  3.20362  1.21572  5.26568  4.07389    148 v - - -
          2.68618  4.42225  2.77519  2.73123  3.46354  2.40513  3.72494  3.29354  2.67741  2.69355  4.24690  2.90347  2.73739  3.18146  2.89801  2.37887  2.77519  2.98518  4.58477  3.61503
          0.02749  4.00344  4.72579  0.61958  0.77255  0.48576  0.95510
    149   2.95327  5.24019  2.41680  1.06889  4.56515  3.31638  3.81505  4.00806  2.57725  3.59234  4.50057  2.86621  3.90762  2.99759  3.08440  2.90207  3.23950  3.65781  5.73941  4.36969    149 e - - -
          2.68618  4.42225  2.77519  2.73123  3.46354  2.40513  3.72494  3.29354  2.67741  2.69355  4.24690  2.90347  2.73739  3.18146  2.89801  2.37887  2.77519  2.98518  4.58477  3.61503
          0.02749  4.00344  4.72579  0.61958  0.77255  0.48576  0.95510
    150   2.26719  3.81100  3.42982  3.04467  4.14580  3.01654  4.08962  3.54716  3.01222  3.24922  4.08681  2.92435  3.71473  3.34632  3.34186  1.23261  2.59600  3.07730  5.49616  4.25471    150 s - - -
          2.68618  4.42225  2.77519  2.73123  3.46354  2.40513  3.72494  3.29354  2.67741  2.69355  4.24690  2.90347  2.73739  3.18146  2.89801  2.37887  2.77519  2.98518  4.58477  3.61503
          0.02749  4.00344  4.72579  0.61958  0.77255  0.48576  0.95510
    151   3.42886  4.79276  4.41831  4.15914  0.81951  4.08499  3.94115  2.93807  4.06325  2.27865  3.64982  4.16868  4.54176  4.19551  4.15056  3.69107  3.73063  2.93812  4.15416  2.50588    151 f - - -
          2.68618  4.42225  2.77519  2.73123  3.46354  2.40513  3.72494  3.29354  2.67741  2.69355  4.24690  2.90347  2.73739  3.18146  2.89801  2.37887  2.77519  2.98518  4.58477  3.61503
          0.02749  4.00344  4.72579  0.61958  0.77255  0.48576  0.95510
    152   2.85606  4.33510  4.57022  4.05860  3.59055  4.22475  4.79018  1.36382  3.95310  2.19338  3.41510  4.28656  4.58606  4.23061  4.17357  3.58955  3.03596  1.26056  5.43189  4.22893    152 v - - -
          2.68618  4.42225  2.77519  2.73123  3.46354  2.40513  3.72494  3.29354  2.67741  2.69355  4.24690  2.90347  2.73739  3.18146  2.89801  2.37887  2.77519  2.98518  4.58477  3.61503
          0.02749  4.00344  4.72579  0.61958  0.77255  0.48576  0.95510
    153   2.39593  4.42332  3.27820  3.09592  4.23425  3.14173  4.23607  3.62771  3.16201  3.32490  4.31001  3.37083  1.03950  3.53428  3.44857  2.69025  2.98600  3.23027  5.56820  4.35684    153 p - - -
          2.68618  4.42225  2.77519  2.73123  3.46354  2.40513  3.72494  3.29354  2.67741  2.69355  4.24690  2.90347  2.73739  3.18146  2.89801  2.37887  2.77519  2.98518  4.58477  3.61503
          0.02749  4.00344  4.72579  0.61958  0.77255  0.48576  0.95510
    154   2.89344  5.02381  3.29333  2.67519  4.28203  3.59294  3.02610  3.74754  2.01476  3.09440  4.10800  3.11734  3.96507  2.51417  1.49217  2.90665  3.08198  3.43643  5.33759  4.07842    154 r - - -
          2.68618  4.42225  2.77519  2.73123  3.46354  2.40513  3.72494  3.29354  2.67741  2.69355  4.24690  2.90347  2.73739  3.18146  2.89801  2.37887  2.77519  2.98518  4.58477  3.61503
          0.02749  4.00344  4.72579  0.61958  0.77255  0.48576  0.95510
    155   3.14353  4.50440  4.62578  4.17879  3.39132  4.34613  4.85532  1.01687  3.98657  1.86579  3.28094  4.41607  4.69193  4.30411  4.17431  3.77195  3.41827  1.79292  5.35843  4.10287    155 i - - -
          2.68618  4.42225  2.77519  2.73123  3.46354  2.40513  3.72494  3.29354  2.67741  2.69355  4.24690  2.90347  2.73739  3.18146  2.89801  2.37887  2.77519  2.98518  4.58477  3.61503
          0.02749  4.00344  4.72579  0.61958  0.77255  0.48576  0.95510
    156   2.74316  0.70949  4.29064  4.06127  4.02427  3.33708  4.67971  3.19133  3.88944  3.10021  4.22634  4.01347  4.05422  4.23028  3.99007  3.01483  3.22107  2.92670  5.41105  4.31062    156 c - - -
          2.68618  4.42225  2.77519  2.73123  3.46354  2.40513  3.72494  3.29354  2.67741  2.69355  4.24690  2.90347  2.73739  3.18146  2.89801  2.37887  2.77519  2.98518  4.58477  3.61503
          0.02749  4.00344  4.72579  0.61958  0.77255  0.48576  0.95510
    157   1.34211  4.15741  3.56377  3.18237  4.05865  3.02829  4.17014  3.30037  3.15789  3.11577  3.99712  3.34671  3.73568  3.46172  3.46563  1.91902  2.71547  2.56629  5.46236  4.24433    157 a - - -
          2.68618  4.42225  2.77519  2.73123  3.46354  2.40513  3.72494  3.29354  2.67741  2.69355  4.24690  2.90347  2.73739  3.18146  2.89801  2.37887  2.77519  2.98518  4.58477  3.61503
          0.02749  4.00344  4.72579  0.61958  0.77255  0.48576  0.95510
    158   3.30453  4.72890  4.39930  4.04136  3.18977  4.14744  4.65611  2.40269  3.80781  0.72929  3.17473  4.30408  4.56132  4.14472  3.96180  3.73598  3.59342  2.47372  5.11490  3.86792    158 l - - -
          2.68618  4.42225  2.77519  2.73123  3.46354  2.40513  3.72494  3.29354  2.67741  2.69355  4.24690  2.90347  2.73739  3.18146  2.89801  2.37887  2.77519  2.98518  4.58477  3.61503
          0.02749  4.00344  4.72579  0.61958  0.77255  0.48576  0.95510
    159   2.96156  4.40366  4.47988  4.04881  3.56839  4.08815  4.80633  1.82539  3.89634  2.16147  3.45215  4.24815  4.54433  4.22800  4.11251  3.51168  3.27716  0.95969  5.45909  4.19444    159 v - - -
          2.68618  4.42225  2.77519  2.73123  3.46354  2.40513  3.72494  3.29354  2.67741  2.69355  4.24690  2.90347  2.73739  3.18146  2.89801  2.37887  2.77519  2.98518  4.58477  3.61503
          0.02749  4.00344  4.72579  0.61958  0.77255  0.48576  0.95510
    160   3.04799  4.45215  4.52545  4.09781  3.47704  4.21329  4.83307  1.02446  3.92587  2.00994  3.34303  4.32088  4.61559  4.25498  4.12612  3.63372  3.26603  1.74928  5.41891  4.17824    160 i - - -
          2.68618  4.42225  2.77519  2.73123  3.46354  2.40513  3.72494  3.29354  2.67741  2.69355  4.24690  2.90347  2.73739  3.18146  2.89801  2.37887  2.77519  2.98518  4.58477  3.61503
          0.02749  4.00344  4.72579  0.61958  0.77255  0.48576  0.95510
    161   3.13463  5.27771  0.74693  2.42515  4.67334  3.31377  4.05251  4.29224  3.16237  3.87792  4.86047  2.98748  3.97599  3.29301  3.69514  3.08332  3.47655  3.91802  5.81609  4.52668    161 d - - -
          2.68618  4.42225  2.77519  2.73123  3.46354  2.40513  3.72494  3.29354  2.67741  2.69355  4.24690  2.90347  2.73739  3.18146  2.89801  2.37887  2.77519  2.98518  4.58477  3.61503
          0.02749  4.00344  4.72579  0.61958  0.77255  0.48576  0.95510
    162   2.32595  4.27530  3.25566  3.04772  4.27313  2.99951  4.18830  3.75951  3.13707  3.44720  4.31665  3.27345  3.42112  3.46736  3.44411  1.01635  2.80727  3.24100  5.61679  4.35477    162 s - - -
          2.68618  4.42225  2.77519  2.73123  3.46354  2.40513  3.72494  3.29354  2.67741  2.69355  4.24690  2.90347  2.73739  3.18146  2.89801  2.37887  2.77519  2.98518  4.58477  3.61503
          0.02749  4.00344  4.72579  0.61958  0.77255  0.48576  0.95510
    163   3.15763  4.98455  3.66208  3.14784  4.37251  3.61847  3.92597  3.92461  2.29961  3.41682  4.41495  3.49686  4.11592  3.14099  0.79572  3.23632  3.41546  3.64324  5.40323  4.27288    163 r - - -
          2.68618  4.42225  2.77519  2.73123  3.46354  2.40513  3.72494  3.29354  2.67741  2.69355  4.24690  2.90347  2.73739  3.18146  2.89801  2.37887  2.77519  2.98518  4.58477  3.61503
          0.02749  4.00344  4.72579  0.61958  0.77255  0.48576  0.95510
    164   2.94769  4.40378  4.43390  3.98327  3.52617  4.05991  4.73274  1.91848  3.81284  2.12010  3.22314  4.19468  4.50852  4.14883  4.03016  3.47155  3.25800  0.99122  5.40122  4.14985    164 v - - -
          2.68618  4.42225  2.77519  2.73123  3.46354  2.40513  3.72494  3.29354  2.67741  2.69355  4.24690  2.90347  2.73739  3.18146  2.89801  2.37887  2.77519  2.98518  4.58477  3.61503
          0.02749  4.00344  4.72579  0.61958  0.77255  0.48576  0.95510
    165   2.67506  4.74254  2.69860  2.57345  4.24177  3.20057  3.93772  3.81221  2.81184  3.48023  4.39909  1.18632  3.85809  3.17298  3.18615  2.74104  2.94464  3.41197  5.56621  4.17805    165 n - - -
          2.68618  4.42225  2.77519  2.73123  3.46354  2.40513  3.72494  3.29354  2.67741  2.69355  4.24690  2.90347  2.73739  3.18146  2.89801  2.37887  2.77519  2.98518  4.58477  3.61503
          0.02749  4.00344  4.72579  0.61958  0.77255  0.48576  0.95510
    166   3.12335  4.46744  4.70224  4.19362  2.97385  4.38617  4.77444  1.10679  4.07353  1.83427  3.18534  4.41864  4.67888  4.28572  4.25192  3.75473  3.37799  1.78365  5.21161  3.94876    166 i - - -
          2.68618  4.42225  2.77519  2.73123  3.46354  2.40513  3.72494  3.29354  2.67741  2.69355  4.24690  2.90347  2.73739  3.18146  2.89801  2.37887  2.77519  2.98518  4.58477  3.61503
          0.02749  4.00344  4.72579  0.61958  0.77255  0.48576  0.95510
    167   2.60948  1.21079  4.03406  3.64560  3.42342  3.40228  4.25396  2.78665  3.43721  2.62628  3.71838  3.73968  4.03072  3.79205  3.62545  2.88816  3.00771  2.57335  4.99179  3.34435    167 c - - -
          2.68618  4.42225  2.77519  2.73123  3.46354  2.40513  3.72494  3.29354  2.67741  2.69355  4.24690  2.90347  2.73739  3.18146  2.89801  2.37887  2.77519  2.98518  4.58477  3.61503
          0.02749  4.00344  4.72579  0.61958  0.77255  0.48576  0.95510
    168   3.11397  4.45745  4.70115  4.18008  2.74586  4.37019  4.70834  1.16825  4.06262  1.79880  3.14592  4.39503  4.65299  4.25207  4.22857  3.72819  3.36206  1.82861  5.12680  3.85619    168 i - - -
          2.68618  4.42225  2.77519  2.73123  3.46354  2.40513  3.72494  3.29354  2.67741  2.69355  4.24690  2.90347  2.73739  3.18146  2.89801  2.37887  2.77519  2.98518  4.58477  3.61503
          0.02749  4.00344  4.72579  0.61958  0.77255  0.48576  0.95510
    169   2.90410  5.03111  2.85058  2.56021  4.05834  3.44870  3.44844  3.82140  2.34197  3.31696  4.23924  3.04274  3.95179  1.33077  2.64017  2.90983  3.15836  3.50792  5.32283  3.93079    169 q - - -
          2.68618  4.42225  2.77519  2.73123  3.46354  2.40513  3.72494  3.29354  2.67741  2.69355  4.24690  2.90347  2.73739  3.18146  2.89801  2.37887  2.77519  2.98518  4.58477  3.61503
          0.02749  4.00344  4.72579  0.61958  0.77255  0.48576  0.95510
    170   2.99019  4.97646  2.99494  2.75336  4.16203  3.45589  3.91225  3.81444  2.56545  3.30361  4.32938  3.21364  4.01224  1.01802  2.84638  3.03315  3.28781  3.53645  5.41156  4.11461    170 q - - -
          2.68618  4.42225  2.77519  2.73123  3.46354  2.40513  3.72494  3.29354  2.67741  2.69355  4.24690  2.90347  2.73739  3.18146  2.89801  2.37887  2.77519  2.98518  4.58477  3.61503
          0.03615  4.00344  4.06000  0.61958  0.77255  0.48576  0.95510
    171   3.06177  5.19378  2.54506  0.86294  4.55599  3.35599  3.95521  4.03441  2.85146  3.63247  4.60253  3.00816  3.96683  3.16922  3.27194  3.03256  3.36741  3.70615  5.70450  4.42848    171 e - - -
          2.68618  4.42225  2.77519  2.73123  3.46354  2.40513  3.72494  3.29354  2.67741  2.69355  4.24690  2.90347  2.73739  3.18146  2.89801  2.37887  2.77519  2.98518  4.58477  3.61503
          0.02773  3.99502  4.71737  0.61958  0.77255  0.48037  0.96379
    172   2.05231  4.25404  3.67459  3.18322  3.64951  3.43631  4.10144  2.12375  3.10882  2.56335  3.56910  3.47802  3.97296  3.43041  3.42253  2.79075  1.92423  2.30833  5.17596  3.95222    172 t - - -
          2.68618  4.42225  2.77519  2.73123  3.46354  2.40513  3.72494  3.29354  2.67741  2.69355  4.24690  2.90347  2.73739  3.18146  2.89801  2.37887  2.77519  2.98518  4.58477  3.61503
          0.02749  4.00344  4.72579  0.61958  0.77255  0.48576  0.95510
    173   3.24905  4.58606  4.78486  4.24912  3.17181  4.50708  4.85826  1.68115  4.08536  1.02772  2.98589  4.51439  4.73143  4.27362  4.24119  3.87040  3.48629  2.00297  5.23274  4.10291    173 l - - -
          2.68618  4.42225  2.77519  2.73123  3.46354  2.40513  3.72494  3.29354  2.67741  2.69355  4.24690  2.90347  2.73739  3.18146  2.89801  2.37887  2.77519  2.98518  4.58477  3.61503
          0.02749  4.00344  4.72579  0.61958  0.77255  0.48576  0.95510
    174   3.09533  5.06070  3.27979  2.87887  4.47712  3.56883  3.83737  3.91502  0.87219  3.45238  4.40838  3.29697  4.06125  3.02258  2.46413  3.12968  3.33966  3.61599  5.47919  4.31153    174 k - - -
          2.68618  4.42225  2.77519  2.73123  3.46354  2.40513  3.72494  3.29354  2.67741  2.69355  4.24690  2.90347  2.73739  3.18146  2.89801  2.37887  2.77519  2.98518  4.58477  3.61503
          0.02749  4.00344  4.72579  0.61958  0.77255  0.48576  0.95510
    175   2.96378  5.07014  3.35215  2.74431  4.45237  3.61299  3.62872  3.66893  1.18391  3.31518  4.19437  3.16376  4.00171  2.77255  2.05128  2.97607  3.15372  3.50755  5.41529  4.20624    175 k - - -
          2.68618  4.42225  2.77519  2.73123  3.46354  2.40513  3.72494  3.29354  2.67741  2.69355  4.24690  2.90347  2.73739  3.18146  2.89801  2.37887  2.77519  2.98518  4.58477  3.61503
          0.02749  4.00344  4.72579  0.61958  0.77255  0.48576  0.95510
    176   3.07628  4.60535  4.19194  3.79694  3.27091  3.93274  4.50184  2.45984  3.55733  1.84735  1.14763  4.05776  4.39554  3.93146  3.74694  3.43829  3.38492  2.48078  5.12822  3.90069    176 m - - -
          2.68618  4.42225  2.77519  2.73123  3.46354  2.40513  3.72494  3.29354  2.67741  2.69355  4.24690  2.90347  2.73739  3.18146  2.89801  2.37887  2.77519  2.98518  4.58477  3.61503
          0.02749  4.00344  4.72579  0.61958  0.77255  0.48576  0.95510
    177   2.83645  4.83451  2.78811  2.68766  4.21904  3.27534  4.03345  3.95935  2.94908  3.59180  4.54752  0.94551  3.93437  3.30779  3.30702  2.89950  3.22347  3.56824  5.51005  4.15901    177 n - - -
          2.68618  4.42225  2.77519  2.73123  3.46354  2.40513  3.72494  3.29354  2.67741  2.69355  4.24690  2.90347  2.73739  3.18146  2.89801  2.37887  2.77519  2.98518  4.58477  3.61503
          0.02749  4.00344  4.72579  0.61958  0.77255  0.48576  0.95510
    178   1.56318  4.31979  3.77786  3.27455  3.56269  3.56779  4.17318  2.35177  3.16992  2.09673  3.47871  3.57937  4.07308  3.50420  3.47485  2.91773  2.94945  2.15095  5.18354  3.94949    178 a - - -
          2.68618  4.42225  2.77519  2.73123  3.46354  2.40513  3.72494  3.29354  2.67741  2.69355  4.24690  2.90347  2.73739  3.18146  2.89801  2.37887  2.77519  2.98518  4.58477  3.61503
          0.02749  4.00344  4.72579  0.61958  0.77255  0.48576  0.95510
    179   3.10039  4.55287  4.42118  3.90274  3.16505  4.19785  4.57500  2.05295  3.69608  1.63903  1.44466  4.18440  4.52143  3.98056  3.89302  3.56141  3.35675  2.22742  5.12203  3.94616    179 m - - -
          2.68618  4.42225  2.77519  2.73123  3.46354  2.40513  3.72494  3.29354  2.67741  2.69355  4.24690  2.90347  2.73739  3.18146  2.89801  2.37887  2.77519  2.98518  4.58477  3.61503
          0.02749  4.00344  4.72579  0.61958  0.77255  0.48576  0.95510
    180   3.30453  4.72890  4.39930  4.04136  3.18977  4.14744  4.65611  2.40269  3.80781  0.72929  3.17473  4.30408  4.56132  4.14472  3.96180  3.73598  3.59342  2.47372  5.11490  3.86792    180 l - - -
          2.68618  4.42225  2.77519  2.73123  3.46354  2.40513  3.72494  3.29354  2.67741  2.69355  4.24690  2.90347  2.73739  3.18146  2.89801  2.37887  2.77519  2.98518  4.58477  3.61503
          0.02749  4.00344  4.72579  0.61958  0.77255  0.48576  0.95510
    181   3.02782  5.39942  0.94298  2.15495  4.73631  3.24600  3.89309  4.26820  2.96844  3.84460  4.76783  2.79133  3.90174  3.09386  3.54653  2.93741  3.34848  3.87488  5.93403  4.50316    181 d - - -
          2.68618  4.42225  2.77519  2.73123  3.46354  2.40513  3.72494  3.29354  2.67741  2.69355  4.24690  2.90347  2.73739  3.18146  2.89801  2.37887  2.77519  2.98518  4.58477  3.61503
          0.02749  4.00344  4.72579  0.61958  0.77255  0.48576  0.95510
    182   2.98663  5.15203  3.32240  2.70943  4.59008  3.61934  3.60472  3.95335  1.31014  3.40494  4.25713  2.94307  3.99777  2.73709  1.79276  2.97675  3.16477  3.62073  5.45963  4.26143    182 k - - -
          2.68618  4.42225  2.77519  2.73123  3.46354  2.40513  3.72494  3.29354  2.67741  2.69355  4.24690  2.90347  2.73739  3.18146  2.89801  2.37887  2.77519  2.98518  4.58477  3.61503
          0.02749  4.00344  4.72579  0.61958  0.77255  0.48576  0.95510
    183   3.13699  4.52196  4.59433  4.04254  3.16316  4.33714  4.67128  1.75311  3.87774  1.57714  1.65644  4.31541  4.59714  4.09394  4.05437  3.67735  3.37283  2.11126  5.14474  4.01422    183 l - - -
          2.68618  4.42225  2.77519  2.73123  3.46354  2.40513  3.72494  3.29354  2.67741  2.69355  4.24690  2.90347  2.73739  3.18146  2.89801  2.37887  2.77519  2.98518  4.58477  3.61503
          0.02749  4.00344  4.72579  0.61958  0.77255  0.48576  0.95510
    184   2.44167  4.37914  3.17776  2.99093  4.21854  3.08213  4.15510  3.70374  3.07277  3.39314  4.30707  3.27341  1.17429  3.43830  3.37636  2.40981  2.90217  3.25006  5.55985  4.29035    184 p - - -
          2.68618  4.42225  2.77519  2.73123  3.46354  2.40513  3.72494  3.29354  2.67741  2.69355  4.24690  2.90347  2.73739  3.18146  2.89801  2.37887  2.77519  2.98518  4.58477  3.61503
          0.02749  4.00344  4.72579  0.61958  0.77255  0.48576  0.95510
    185   2.79575  5.08657  2.68629  2.22266  4.36791  3.39207  3.37726  3.82964  2.32295  3.35990  4.19228  2.89577  3.62458  1.63107  2.69608  2.77281  3.03169  3.47763  5.51057  4.16452    185 q - - -
          2.68618  4.42225  2.77519  2.73123  3.46354  2.40513  3.72494  3.29354  2.67741  2.69355  4.24690  2.90347  2.73739  3.18146  2.89801  2.37887  2.77519  2.98518  4.58477  3.61503
          0.02749  4.00344  4.72579  0.61958  0.77255  0.48576  0.95510
    186   2.93223  5.17362  1.03635  2.32380  4.38765  3.28408  3.88545  3.90345  2.90401  3.25520  4.51239  2.87902  3.90746  3.09764  3.42450  2.89687  3.25026  3.57263  5.69264  4.26637    186 d - - -
          2.68618  4.42225  2.77519  2.73123  3.46354  2.40513  3.72494  3.29354  2.67741  2.69355  4.24690  2.90347  2.73739  3.18146  2.89801  2.37887  2.77519  2.98518  4.58477  3.61503
          0.02749  4.00344  4.72579  0.61958  0.77255  0.48576  0.95510
    187   0.96139  4.18863  3.55468  3.32732  4.17200  3.02283  4.34483  3.26064  3.33455  3.16291  4.14864  3.43385  3.77860  3.66094  3.59022  2.50999  2.69981  2.87997  5.62096  4.40713    187 a - - -
          2.68618  4.42225  2.77519  2.73123  3.46354  2.40513  3.72494  3.29354  2.67741  2.69355  4.24690  2.90347  2.73739  3.18146  2.89801  2.37887  2.77519  2.98518  4.58477  3.61503
          0.02749  4.00344  4.72579  0.61958  0.77255  0.48576  0.95510
    188   2.84926  5.02015  3.09738  2.59980  4.42649  3.31828  3.63516  3.82307  2.02086  3.33326  4.17547  2.60257  3.93014  2.77858  1.48663  2.85718  3.06779  3.48166  5.44632  4.19644    188 r - - -
          2.68618  4.42225  2.77519  2.73123  3.46354  2.40513  3.72494  3.29354  2.67741  2.69355  4.24690  2.90347  2.73739  3.18146  2.89801  2.37887  2.77519  2.98518  4.58477  3.61503
          0.02749  4.00344  4.72579  0.61958  0.77255  0.48576  0.95510
    189   2.86399  4.99611  3.04623  2.62991  4.44791  3.47183  3.68470  3.82132  1.21219  3.37236  4.24048  2.93649  3.94350  2.83894  2.39496  2.88251  2.93686  3.48071  5.48633  4.23349    189 k - - -
          2.68618  4.42225  2.77519  2.73123  3.46354  2.40513  3.72494  3.29354  2.67741  2.69355  4.24690  2.90347  2.73739  3.18146  2.89801  2.37887  2.77519  2.98518  4.58477  3.61503
          0.02749  4.00344  4.72579  0.61958  0.77255  0.48576  0.95510
    190   3.09629  4.46486  4.65458  4.20253  3.46367  4.31814  4.91303  1.02246  4.04176  1.96872  3.31536  4.42329  4.68376  4.34201  4.23606  3.73364  3.38081  1.67283  5.43917  4.20762    190 i - - -
          2.68618  4.42225  2.77519  2.73123  3.46354  2.40513  3.72494  3.29354  2.67741  2.69355  4.24690  2.90347  2.73739  3.18146  2.89801  2.37887  2.77519  2.98518  4.58477  3.61503
          0.02749  4.00344  4.72579  0.61958  0.77255  0.48576  0.95510
    191   2.97920  4.51493  4.00035  3.51868  2.79019  3.94713  3.67706  2.56198  3.31442  1.10096  3.20663  3.80149  4.31086  3.64799  3.53888  3.29087  3.22402  2.55186  4.61829  3.16928    191 l - - -
          2.68618  4.42225  2.77519  2.73123  3.46354  2.40513  3.72494  3.29354  2.67741  2.69355  4.24690  2.90347  2.73739  3.18146  2.89801  2.37887  2.77519  2.98518  4.58477  3.61503
          0.02749  4.00344  4.72579  0.61958  0.77255  0.48576  0.95510
    192   2.39511  3.36436  3.49863  3.02249  3.67138  3.21940  3.95999  3.10991  2.94769  2.84242  3.73851  3.30547  3.81410  3.28070  3.27507  1.44416  2.76720  2.79480  5.11392  3.45355    192 s - - -
          2.68618  4.42225  2.77519  2.73123  3.46354  2.40513  3.72494  3.29354  2.67741  2.69355  4.24690  2.90347  2.73739  3.18146  2.89801  2.37887  2.77519  2.98518  4.58477  3.61503
          0.02749  4.00344  4.72579  0.61958  0.77255  0.48576  0.95510
    193   2.83464  5.16870  2.38780  2.22986  4.49756  3.30151  3.72307  3.96240  2.32372  3.51176  4.35607  1.49120  3.85607  2.88722  2.96673  2.79122  3.10582  3.58788  5.67520  4.28342    193 n - - -
          2.68618  4.42225  2.77519  2.73123  3.46354  2.40513  3.72494  3.29354  2.67741  2.69355  4.24690  2.90347  2.73739  3.18146  2.89801  2.37887  2.77519  2.98518  4.58477  3.61503
          0.02749  4.00344  4.72579  0.61958  0.77255  0.48576  0.95510
    194   2.99019  4.97646  2.99494  2.75336  4.16203  3.45589  3.91225  3.81444  2.56545  3.30361  4.32938  3.21364  4.01224  1.01802  2.84638  3.03315  3.28781  3.53645  5.41156  4.11461    194 q - - -
          2.68618  4.42225  2.77519  2.73123  3.46354  2.40513  3.72494  3.29354  2.67741  2.69355  4.24690  2.90347  2.73739  3.18146  2.89801  2.37887  2.77519  2.98518  4.58477  3.61503
          0.02749  4.00344  4.72579  0.61958  0.77255  0.48576  0.95510
    195   2.93667  5.25728  2.38412  1.11004  4.53724  3.30544  3.79177  4.02584  2.63921  3.57209  4.48098  2.83723  3.89552  2.83711  3.07676  2.87933  3.22085  3.67292  5.73524  4.33848    195 e - - -
          2.68618  4.42225  2.77519  2.73123  3.46354  2.40513  3.72494  3.29354  2.67741  2.69355  4.24690  2.90347  2.73739  3.18146  2.89801  2.37887  2.77519  2.98518  4.58477  3.61503
          0.02749  4.00344  4.72579  0.61958  0.77255  0.48576  0.95510
    196   3.11505  4.53293  4.50513  3.97163  3.16943  4.26369  4.62572  1.88192  3.78934  1.62565  1.53793  4.24866  4.55804  4.03903  3.97736  3.61634  3.36162  2.15874  5.13799  3.98714    196 m - - -
          2.68618  4.42225  2.77519  2.73123  3.46354  2.40513  3.72494  3.29354  2.67741  2.69355  4.24690  2.90347  2.73739  3.18146  2.89801  2.37887  2.77519  2.98518  4.58477  3.61503
          0.02749  4.00344  4.72579  0.61958  0.77255  0.48576  0.95510
    197   3.30557  4.69521  4.59991  4.13091  2.78395  4.38236  4.59838  2.26780  3.95670  0.82589  2.97996  4.38042  4.66238  4.15843  4.11235  3.79184  3.55418  2.37348  4.93739  3.61401    197 l - - -
          2.68618  4.42225  2.77519  2.73123  3.46354  2.40513  3.72494  3.29354  2.67741  2.69355  4.24690  2.90347  2.73739  3.18146  2.89801  2.37887  2.77519  2.98518  4.58477  3.61503
          0.02749  4.00344  4.72579  0.61958  0.77255  0.48576  0.95510
    198   2.78763  4.32467  4.10388  3.63588  3.54171  3.82852  4.44293  1.36420  3.50290  2.24464  3.43018  3.89167  4.29647  3.83596  3.75186  3.20627  2.23283  1.92150  5.26785  4.04782    198 i - - -
          2.68618  4.42225  2.77519  2.73123  3.46354  2.40513  3.72494  3.29354  2.67741  2.69355  4.24690  2.90347  2.73739  3.18146  2.89801  2.37887  2.77519  2.98518  4.58477  3.61503
          0.02749  4.00344  4.72579  0.61958  0.77255  0.48576  0.95510
    199   3.30453  4.72890  4.39930  4.04136  3.18977  4.14744  4.65611  2.40269  3.80781  0.72929  3.17473  4.30408  4.56132  4.14472  3.96180  3.73598  3.59342  2.47372  5.11490  3.86792    199 l - - -
          2.68618  4.42225  2.77519  2.73123  3.46354  2.40513  3.72494  3.29354  2.67741  2.69355  4.24690  2.90347  2.73739  3.18146  2.89801  2.37887  2.77519  2.98518  4.58477  3.61503
          0.02749  4.00344  4.72579  0.61958  0.77255  0.48576  0.95510
    200   3.07628  4.60535  4.19194  3.79694  3.27091  3.93274  4.50184  2.45984  3.55733  1.84735  1.14763  4.05776  4.39554  3.93146  3.74694  3.43829  3.38492  2.48078  5.12822  3.90069    200 m - - -
          2.68618  4.42225  2.77519  2.73123  3.46354  2.40513  3.72494  3.29354  2.67741  2.69355  4.24690  2.90347  2.73739  3.18146  2.89801  2.37887  2.77519  2.98518  4.58477  3.61503
          0.02749  4.00344  4.72579  0.61958  0.77255  0.48576  0.95510
    201   2.37633  4.38779  2.98636  2.77535  4.32106  2.85660  4.03255  3.80821  2.95058  3.45166  4.28233  2.71099  3.73809  3.26414  3.32044  1.21928  2.81973  3.29622  5.62923  4.33608    201 s - - -
          2.68618  4.42225  2.77519  2.73123  3.46354  2.40513  3.72494  3.29354  2.67741  2.69355  4.24690  2.90347  2.73739  3.18146  2.89801  2.37887  2.77519  2.98518  4.58477  3.61503
          0.02749  4.00344  4.72579  0.61958  0.77255  0.48576  0.95510
    202   2.64863  4.86459  2.61257  2.37250  4.21271  3.30097  3.42194  3.68297  2.52326  3.26618  4.09124  2.50752  3.80951  2.86389  2.90789  1.68956  2.92639  3.31977  5.46286  4.10051    202 s - - -
          2.68618  4.42225  2.77519  2.73123  3.46354  2.40513  3.72494  3.29354  2.67741  2.69355  4.24690  2.90347  2.73739  3.18146  2.89801  2.37887  2.77519  2.98518  4.58477  3.61503
          0.02749  4.00344  4.72579  0.61958  0.77255  0.48576  0.95510
    203   3.09810  4.59297  4.30774  3.82827  3.15278  4.10601  4.50057  2.31179  3.57154  1.62371  1.35727  4.10790  4.47496  3.91529  3.76862  3.50533  3.36966  2.35616  5.08073  3.85328    203 m - - -
          2.68618  4.42225  2.77519  2.73123  3.46354  2.40513  3.72494  3.29354  2.67741  2.69355  4.24690  2.90347  2.73739  3.18146  2.89801  2.37887  2.77519  2.98518  4.58477  3.61503
          0.02749  4.00344  4.72579  0.61958  0.77255  0.48576  0.95510
    204   2.83520  4.59605  3.53566  3.45251  4.58938  0.55286  4.56335  4.22225  3.65150  3.85953  4.83744  3.70018  3.99132  3.96543  3.87177  3.01112  3.32664  3.72530  5.64847  4.69622    204 G - - -
          2.68618  4.42225  2.77519  2.73123  3.46354  2.40513  3.72494  3.29354  2.67741  2.69355  4.24690  2.90347  2.73739  3.18146  2.89801  2.37887  2.77519  2.98518  4.58477  3.61503
          0.02749  4.00344  4.72579  0.61958  0.77255  0.48576  0.95510
    205   3.06983  5.20276  2.54970  0.85257  4.56616  3.36202  3.96233  4.04630  2.85970  3.64312  4.61310  3.01403  3.97334  3.17635  3.28085  3.03994  3.37563  3.71727  5.71308  4.43741    205 e - - -
          2.68618  4.42225  2.77519  2.73123  3.46354  2.40513  3.72494  3.29354  2.67741  2.69355  4.24690  2.90347  2.73739  3.18146  2.89801  2.37887  2.77519  2.98518  4.58477  3.61503
          0.02749  4.00344  4.72579  0.61958  0.77255  0.48576  0.95510
    206   3.05507  5.02659  3.50537  2.93000  4.43077  3.62485  3.72708  3.85989  1.98146  3.35725  4.28590  3.30084  4.06211  2.89630  1.04135  3.09768  3.26989  3.56377  5.40880  4.23423    206 r - - -
          2.68618  4.42225  2.77519  2.73123  3.46354  2.40513  3.72494  3.29354  2.67741  2.69355  4.24690  2.90347  2.73739  3.18146  2.89801  2.37887  2.77519  2.98518  4.58477  3.61503
          0.02749  4.00344  4.72579  0.61958  0.77255  0.48576  0.95510
    207   3.13384  4.51845  4.51815  4.14026  3.46511  4.20503  4.84552  0.92908  3.97089  2.02625  3.38201  4.36744  4.62521  4.30675  4.15269  3.71443  3.43132  1.85787  5.38183  4.13030    207 i - - -
          2.68618  4.42225  2.77519  2.73123  3.46354  2.40513  3.72494  3.29354  2.67741  2.69355  4.24690  2.90347  2.73739  3.18146  2.89801  2.37887  2.77519  2.98518  4.58477  3.61503
          0.02749  4.00344  4.72579  0.61958  0.77255  0.48576  0.95510
    208   3.30453  4.72890  4.39930  4.04136  3.18977  4.14744  4.65611  2.40269  3.80781  0.72929  3.17473  4.30408  4.56132  4.14472  3.96180  3.73598  3.59342  2.47372  5.11490  3.86792    208 l - - -
          2.68618  4.42225  2.77519  2.73123  3.46354  2.40513  3.72494  3.29354  2.67741  2.69355  4.24690  2.90347  2.73739  3.18146  2.89801  2.37887  2.77519  2.98518  4.58477  3.61503
          0.02749  4.00344  4.72579  0.61958  0.77255  0.48576  0.95510
    209   2.88148  5.26375  1.18987  2.19860  4.37354  3.25417  3.77126  4.04041  2.77191  3.60925  4.48704  2.67363  3.85808  2.96542  3.31605  2.81527  3.17607  3.66306  5.68091  3.80746    209 d - - -
          2.68618  4.42225  2.77519  2.73123  3.46354  2.40513  3.72494  3.29354  2.67741  2.69355  4.24690  2.90347  2.73739  3.18146  2.89801  2.37887  2.77519  2.98518  4.58477  3.61503
          0.02749  4.00344  4.72579  0.61958  0.77255  0.48576  0.95510
    210   1.35293  4.20899  3.80483  3.41668  3.83788  3.26735  4.32477  2.60241  3.34836  2.69674  3.76100  3.57134  3.93127  3.66287  3.62026  2.69661  2.85744  1.87026  5.40863  4.18736    210 a - - -
          2.68618  4.42225  2.77519  2.73123  3.46354  2.40513  3.72494  3.29354  2.67741  2.69355  4.24690  2.90347  2.73739  3.18146  2.89801  2.37887  2.77519  2.98518  4.58477  3.61503
          0.02749  4.00344  4.72579  0.61958  0.77255  0.48576  0.95510
    211   2.83520  4.59605  3.53566  3.45251  4.58938  0.55286  4.56335  4.22225  3.65150  3.85953  4.83744  3.70018  3.99132  3.96543  3.87177  3.01112  3.32664  3.72530  5.64847  4.69622    211 G - - -
          2.68618  4.42225  2.77519  2.73123  3.46354  2.40513  3.72494  3.29354  2.67741  2.69355  4.24690  2.90347  2.73739  3.18146  2.89801  2.37887  2.77519  2.98518  4.58477  3.61503
          0.02749  4.00344  4.72579  0.61958  0.77255  0.48576  0.95510
    212   3.13463  5.27771  0.74693  2.42515  4.67334  3.31377  4.05251  4.29224  3.16237  3.87792  4.86047  2.98748  3.97599  3.29301  3.69514  3.08332  3.47655  3.91802  5.81609  4.52668    212 d - - -
          2.68618  4.42225  2.77519  2.73123  3.46354  2.40513  3.72494  3.29354  2.67741  2.69355  4.24690  2.90347  2.73739  3.18146  2.89801  2.37887  2.77519  2.98518  4.58477  3.61503
          0.02749  4.00344  4.72579  0.61958  0.77255  0.48576  0.95510
    213   3.44082  4.87659  4.03364  3.78902  2.30850  3.98430  3.68666  3.43224  3.64285  2.85199  4.09398  3.88786  4.45578  3.91721  3.79907  3.56389  3.72852  3.30918  3.95678  0.77299    213 y - - -
          2.68618  4.42225  2.77519  2.73123  3.46354  2.40513  3.72494  3.29354  2.67741  2.69355  4.24690  2.90347  2.73739  3.18146  2.89801  2.37887  2.77519  2.98518  4.58477  3.61503
          0.02749  4.00344  4.72579  0.61958  0.77255  0.48576  0.95510
    214   2.99596  5.53687  1.13643  1.84054  4.82617  3.22386  3.80789  4.34527  2.86070  3.86625  4.74496  2.69937  3.86557  2.98567  3.46509  2.87554  3.29525  3.92752  6.01310  4.51198    214 d - - -
          2.68618  4.42225  2.77519  2.73123  3.46354  2.40513  3.72494  3.29354  2.67741  2.69355  4.24690  2.90347  2.73739  3.18146  2.89801  2.37887  2.77519  2.98518  4.58477  3.61503
          0.02749  4.00344  4.72579  0.61958  0.77255  0.48576  0.95510
    215   3.27211  4.66818  4.60868  4.12388  3.09673  4.38849  4.72322  2.08036  3.88823  0.85420  2.98528  4.39551  4.67125  4.15640  4.05330  3.79084  3.52522  2.24416  5.13143  3.91958    215 l - - -
          2.68618  4.42225  2.77519  2.73123  3.46354  2.40513  3.72494  3.29354  2.67741  2.69355  4.24690  2.90347  2.73739  3.18146  2.89801  2.37887  2.77519  2.98518  4.58477  3.61503
          0.02749  4.00344  4.72579  0.61958  0.77255  0.48576  0.95510
    216   2.99019  4.97646  2.99494  2.75336  4.16203  3.45589  3.91225  3.81444  2.56545  3.30361  4.32938  3.21364  4.01224  1.01802  2.84638  3.03315  3.28781  3.53645  5.41156  4.11461    216 q - - -
          2.68618  4.42225  2.77519  2.73123  3.46354  2.40513  3.72494  3.29354  2.67741  2.69355  4.24690  2.90347  2.73739  3.18146  2.89801  2.37887  2.77519  2.98518  4.58477  3.61503
          0.02749  4.00344  4.72579  0.61958  0.77255  0.48576  0.95510
    217   2.68567  4.34805  4.23218  3.87694  3.68236  3.77998  4.69919  2.01775  3.75765  2.33591  3.57874  4.03915  4.34648  4.10098  3.97665  3.23518  3.16353  0.96878  5.48769  4.23625    217 v - - -
          2.68618  4.42225  2.77519  2.73123  3.46354  2.40513  3.72494  3.29354  2.67741  2.69355  4.24690  2.90347  2.73739  3.18146  2.89801  2.37887  2.77519  2.98518  4.58477  3.61503
          0.02749  4.00344  4.72579  0.61958  0.77255  0.48576  0.95510
    218   2.15703  4.22642  3.19853  3.04889  4.40370  1.15863  4.24413  3.83126  3.23895  3.54026  4.38295  3.25242  3.70744  3.52201  3.54746  2.28506  2.77132  3.25929  5.73889  4.50290    218 g - - -
          2.68618  4.42225  2.77519  2.73123  3.46354  2.40513  3.72494  3.29354  2.67741  2.69355  4.24690  2.90347  2.73739  3.18146  2.89801  2.37887  2.77519  2.98518  4.58477  3.61503
          0.02749  4.00344  4.72579  0.61958  0.77255  0.48576  0.95510
    219   3.13682  4.49689  4.63300  4.17515  3.15428  4.33987  4.78915  1.02978  4.03524  1.88941  3.24922  4.40253  4.67591  4.29435  4.22038  3.75090  3.40697  1.82885  5.24698  3.95402    219 i - - -
          2.68618  4.42225  2.77519  2.73123  3.46354  2.40513  3.72494  3.29354  2.67741  2.69355  4.24690  2.90347  2.73739  3.18146  2.89801  2.37887  2.77519  2.98518  4.58477  3.61503
          0.02749  4.00344  4.72579  0.61958  0.77255  0.48576  0.95510
    220   3.01575  4.40827  4.58707  4.12122  3.56316  4.22719  4.87106  1.70616  3.98293  2.11827  3.41278  4.33943  4.62465  4.29189  4.20014  3.63052  3.30834  0.98015  5.48223  4.24054    220 v - - -
          2.68618  4.42225  2.77519  2.73123  3.46354  2.40513  3.72494  3.29354  2.67741  2.69355  4.24690  2.90347  2.73739  3.18146  2.89801  2.37887  2.77519  2.98518  4.58477  3.61503
          0.02749  4.00344  4.72579  0.61958  0.77255  0.48576  0.95510
    221   3.06983  5.20276  2.54970  0.85257  4.56616  3.36202  3.96233  4.04630  2.85970  3.64312  4.61310  3.01403  3.97334  3.17635  3.28085  3.03994  3.37563  3.71727  5.71308  4.43741    221 e - - -
          2.68618  4.42225  2.77519  2.73123  3.46354  2.40513  3.72494  3.29354  2.67741  2.69355  4.24690  2.90347  2.73739  3.18146  2.89801  2.37887  2.77519  2.98518  4.58477  3.61503
          0.02749  4.00344  4.72579  0.61958  0.77255  0.48576  0.95510
    222   0.84032  4.26167  3.59932  3.39856  4.18639  3.08233  4.40462  3.33179  3.41828  3.20718  4.22602  3.51387  3.83411  3.74776  3.65866  2.61154  2.89806  2.96345  5.60044  4.41577    222 a - - -
          2.68618  4.42225  2.77519  2.73123  3.46354  2.40513  3.72494  3.29354  2.67741  2.69355  4.24690  2.90347  2.73739  3.18146  2.89801  2.37887  2.77519  2.98518  4.58477  3.61503
          0.02749  4.00344  4.72579  0.61958  0.77255  0.48576  0.95510
    223   3.30453  4.72890  4.39930  4.04136  3.18977  4.14744  4.65611  2.40269  3.80781  0.72929  3.17473  4.30408  4.56132  4.14472  3.96180  3.73598  3.59342  2.47372  5.11490  3.86792    223 l - - -
          2.68618  4.42225  2.77519  2.73123  3.46354  2.40513  3.72494  3.29354  2.67741  2.69355  4.24690  2.90347  2.73739  3.18146  2.89801  2.37887  2.77519  2.98518  4.58477  3.61503
          0.02749  4.00344  4.72579  0.61958  0.77255  0.48576  0.95510
    224   2.74316  0.70949  4.29064  4.06127  4.02427  3.33708  4.67971  3.19133  3.88944  3.10021  4.22634  4.01347  4.05422  4.23028  3.99007  3.01483  3.22107  2.92670  5.41105  4.31062    224 c - - -
          2.68618  4.42225  2.77519  2.73123  3.46354  2.40513  3.72494  3.29354  2.67741  2.69355  4.24690  2.90347  2.73739  3.18146  2.89801  2.37887  2.77519  2.98518  4.58477  3.61503
          0.02749  4.00344  4.72579  0.61958  0.77255  0.48576  0.95510
    225   3.15763  4.98455  3.66208  3.14784  4.37251  3.61847  3.92597  3.92461  2.29961  3.41682  4.41495  3.49686  4.11592  3.14099  0.79572  3.23632  3.41546  3.64324  5.40323  4.27288    225 r - - -
          2.68618  4.42225  2.77519  2.73123  3.46354  2.40513  3.72494  3.29354  2.67741  2.69355  4.24690  2.90347  2.73739  3.18146  2.89801  2.37887  2.77519  2.98518  4.58477  3.61503
          0.02749  4.00344  4.72579  0.61958  0.77255  0.48576  0.95510
    226   3.09857  4.59305  4.30876  3.82885  3.15234  4.10723  4.50095  2.31117  3.57222  1.62233  1.35815  4.10861  4.47555  3.91562  3.76929  3.50617  3.36988  2.35573  5.08066  3.85347    226 m - - -
          2.68618  4.42225  2.77519  2.73123  3.46354  2.40513  3.72494  3.29354  2.67741  2.69355  4.24690  2.90347  2.73739  3.18146  2.89801  2.37887  2.77519  2.98518  4.58477  3.61503
          0.02749  4.00344  4.72579  0.61958  0.77255  0.48576  0.95510
    227   2.34787  4.24171  3.43956  3.18224  4.10075  3.06571  4.21755  3.30127  3.14371  3.16005  4.11231  3.36629  3.79015  3.51832  3.41605  2.44663  1.13348  2.92295  5.52354  4.27296    227 t - - -
          2.68618  4.42225  2.77519  2.73123  3.46354  2.40513  3.72494  3.29354  2.67741  2.69355  4.24690  2.90347  2.73739  3.18146  2.89801  2.37887  2.77519  2.98518  4.58477  3.61503
          0.02749  4.00344  4.72579  0.61958  0.77255  0.48576  0.95510
    228   2.31304  4.22833  3.38285  3.09724  4.13759  3.03883  4.15656  3.42269  3.08108  3.20717  4.10102  3.30547  3.52052  3.43768  3.37578  2.37134  1.20761  3.00291  5.52116  4.28610    228 t - - -
          2.68618  4.42225  2.77519  2.73123  3.46354  2.40513  3.72494  3.29354  2.67741  2.69355  4.24690  2.90347  2.73739  3.18146  2.89801  2.37887  2.77519  2.98518  4.58477  3.61503
          0.02749  4.00344  4.72579  0.61958  0.77255  0.48576  0.95510
    229   3.06983  5.20276  2.54970  0.85257  4.56616  3.36202  3.96233  4.04630  2.85970  3.64312  4.61310  3.01403  3.97334  3.17635  3.28085  3.03994  3.37563  3.71727  5.71308  4.43741    229 e - - -
          2.68618  4.42225  2.77519  2.73123  3.46354  2.40513  3.72494  3.29354  2.67741  2.69355  4.24690  2.90347  2.73739  3.18146  2.89801  2.37887  2.77519  2.98518  4.58477  3.61503
          0.02749  4.00344  4.72579  0.61958  0.77255  0.48576  0.95510
    230   3.01881  5.11063  3.09396  2.61650  4.52494  3.54570  3.71915  3.89765  1.04567  3.42688  4.33201  3.14511  4.01020  2.87875  2.35715  3.02318  3.24010  3.58369  5.50346  4.29222    230 k - - -
          2.68618  4.42225  2.77519  2.73123  3.46354  2.40513  3.72494  3.29354  2.67741  2.69355  4.24690  2.90347  2.73739  3.18146  2.89801  2.37887  2.77519  2.98518  4.58477  3.61503
          0.02749  4.00344  4.72579  0.61958  0.77255  0.48576  0.95510
    231   2.90556  5.08741  3.11196  2.60767  4.44777  3.54440  3.62375  3.85127  1.98210  3.34079  4.19506  3.06886  3.95325  1.59564  2.06289  2.90142  3.10651  3.52230  5.44514  4.19834    231 q - - -
          2.68618  4.42225  2.77519  2.73123  3.46354  2.40513  3.72494  3.29354  2.67741  2.69355  4.24690  2.90347  2.73739  3.18146  2.89801  2.37887  2.77519  2.98518  4.58477  3.61503
          0.02749  4.00344  4.72579  0.61958  0.77255  0.48576  0.95510
    232   3.15763  4.98455  3.66208  3.14784  4.37251  3.61847  3.92597  3.92461  2.29961  3.41682  4.41495  3.49686  4.11592  3.14099  0.79572  3.23632  3.41546  3.64324  5.40323  4.27288    232 r - - -
          2.68618  4.42225  2.77519  2.73123  3.46354  2.40513  3.72494  3.29354  2.67741  2.69355  4.24690  2.90347  2.73739  3.18146  2.89801  2.37887  2.77519  2.98518  4.58477  3.61503
          0.02749  4.00344  4.72579  0.61958  0.77255  0.48576  0.95510
    233   2.88412  5.07262  3.03885  2.51998  4.41566  3.51618  3.63542  3.83259  2.09825  3.33192  4.18901  3.04643  3.93984  1.59558  2.07687  2.88063  3.09443  3.50307  5.44935  4.18636    233 q - - -
          2.68618  4.42225  2.77519  2.73123  3.46354  2.40513  3.72494  3.29354  2.67741  2.69355  4.24690  2.90347  2.73739  3.18146  2.89801  2.37887  2.77519  2.98518  4.58477  3.61503
          0.02749  4.00344  4.72579  0.61958  0.77255  0.48576  0.95510
    234   2.87190  5.26731  2.44586  1.34903  4.57107  3.33233  3.69275  4.02730  2.34163  3.53984  4.38097  2.81303  3.86529  2.52079  2.86149  2.80924  3.12310  3.65215  5.69337  4.30590    234 e - - -
          2.68618  4.42225  2.77519  2.73123  3.46354  2.40513  3.72494  3.29354  2.67741  2.69355  4.24690  2.90347  2.73739  3.18146  2.89801  2.37887  2.77519  2.98518  4.58477  3.61503
          0.02749  4.00344  4.72579  0.61958  0.77255  0.48576  0.95510
    235   3.30453  4.72890  4.39930  4.04136  3.18977  4.14744  4.65611  2.40269  3.80781  0.72929  3.17473  4.30408  4.56132  4.14472  3.96180  3.73598  3.59342  2.47372  5.11490  3.86792    235 l - - -
          2.68618  4.42225  2.77519  2.73123  3.46354  2.40513  3.72494  3.29354  2.67741  2.69355  4.24690  2.90347  2.73739  3.18146  2.89801  2.37887  2.77519  2.98518  4.58477  3.61503
          0.02749  4.00344  4.72579  0.61958  0.77255  0.48576  0.95510
    236   1.39244  4.38916  3.10456  2.58091  4.06026  3.16001  3.93977  3.37596  2.83709  3.10997  3.97568  3.14358  3.78213  3.17397  3.20900  2.29125  2.80902  2.92877  5.41192  4.14571    236 a - - -
          2.68618  4.42225  2.77519  2.73123  3.46354  2.40513  3.72494  3.29354  2.67741  2.69355  4.24690  2.90347  2.73739  3.18146  2.89801  2.37887  2.77519  2.98518  4.58477  3.61503
          0.02749  4.00344  4.72579  0.61958  0.77255  0.48576  0.95510
    237   2.58331  2.47810  3.42787  2.87235  3.38017  3.52075  2.91269  2.86537  2.73715  2.56451  3.46141  3.26731  3.92087  3.10726  2.92392  2.69034  2.82444  2.63332  4.83250  3.21490    237 c - - -
          2.68618  4.42225  2.77519  2.73123  3.46354  2.40513  3.72494  3.29354  2.67741  2.69355  4.24690  2.90347  2.73739  3.18146  2.89801  2.37887  2.77519  2.98518  4.58477  3.61503
          0.02749  4.00344  4.72579  0.61958  0.77255  0.48576  0.95510
    238   2.80604  5.07598  2.81280  2.31627  4.33755  3.43827  2.97437  3.81261  2.23269  3.33266  4.16458  2.93901  3.88101  1.69794  2.52947  2.78862  3.02863  3.46702  5.45763  4.12706    238 q - - -
          2.68618  4.42225  2.77519  2.73123  3.46354  2.40513  3.72494  3.29354  2.67741  2.69355  4.24690  2.90347  2.73739  3.18146  2.89801  2.37887  2.77519  2.98518  4.58477  3.61503
          0.02749  4.00344  4.72579  0.61958  0.77255  0.48576  0.95510
    239   3.56147  4.88812  4.29678  4.03634  2.81143  3.88136  4.06964  3.59222  3.75651  2.96382  4.21972  4.15932  4.41036  4.13736  3.86131  3.76385  3.86885  3.48615  0.65801  2.80694    239 W - - -
          2.68618  4.42225  2.77519  2.73123  3.46354  2.40513  3.72494  3.29354  2.67741  2.69355  4.24690  2.90347  2.73739  3.18146  2.89801  2.37887  2.77519  2.98518  4.58477  3.61503
          0.02749  4.00344  4.72579  0.61958  0.77255  0.48576  0.95510
    240   3.42886  4.79276  4.41831  4.15914  0.81951  4.08499  3.94115  2.93807  4.06325  2.27865  3.64982  4.16868  4.54176  4.19551  4.15056  3.69107  3.73063  2.93812  4.15416  2.50588    240 f - - -
          2.68618  4.42225  2.77519  2.73123  3.46354  2.40513  3.72494  3.29354  2.67741  2.69355  4.24690  2.90347  2.73739  3.18146  2.89801  2.37887  2.77519  2.98518  4.58477  3.61503
          0.02749  4.00344  4.72579  0.61958  0.77255  0.48576  0.95510
    241   2.38356  4.30482  3.32465  3.14813  4.20886  3.03249  4.25356  3.74997  3.23076  3.46066  4.37684  3.35077  3.78245  3.57012  3.51163  0.90941  2.87379  3.25624  5.57117  4.29351    241 s - - -
          2.68618  4.42225  2.77519  2.73123  3.46354  2.40513  3.72494  3.29354  2.67741  2.69355  4.24690  2.90347  2.73739  3.18146  2.89801  2.37887  2.77519  2.98518  4.58477  3.61503
          0.02749  4.00344  4.72579  0.61958  0.77255  0.48576  0.95510
    242   3.07628  4.60535  4.19194  3.79694  3.27091  3.93274  4.50184  2.45984  3.55733  1.84735  1.14763  4.05776  4.39554  3.93146  3.74694  3.43829  3.38492  2.48078  5.12822  3.90069    242 m - - -
          2.68618  4.42225  2.77519  2.73123  3.46354  2.40513  3.72494  3.29354  2.67741  2.69355  4.24690  2.90347  2.73739  3.18146  2.89801  2.37887  2.77519  2.98518  4.58477  3.61503
          0.02749  4.00344  4.72579  0.61958  0.77255  0.48576  0.95510
    243   3.13463  5.27771  0.74693  2.42515  4.67334  3.31377  4.05251  4.29224  3.16237  3.87792  4.86047  2.98748  3.97599  3.29301  3.69514  3.08332  3.47655  3.91802  5.81609  4.52668    243 d - - -
          2.68618  4.42225  2.77519  2.73123  3.46354  2.40513  3.72494  3.29354  2.67741  2.69355  4.24690  2.90347  2.73739  3.18146  2.89801  2.37887  2.77519  2.98518  4.58477  3.61503
          0.02749  4.00344  4.72579  0.61958  0.77255  0.48576  0.95510
    244   3.42886  4.79276  4.41831  4.15914  0.81951  4.08499  3.94115  2.93807  4.06325  2.27865  3.64982  4.16868  4.54176  4.19551  4.15056  3.69107  3.73063  2.93812  4.15416  2.50588    244 f - - -
          2.68618  4.42225  2.77519  2.73123  3.46354  2.40513  3.72494  3.29354  2.67741  2.69355  4.24690  2.90347  2.73739  3.18146  2.89801  2.37887  2.77519  2.98518  4.58477  3.61503
          0.02749  4.00344  4.72579  0.61958  0.77255  0.48576  0.95510
    245   3.09516  4.47306  4.61868  4.18111  3.45184  4.29098  4.88959  1.01059  4.01246  1.96868  3.31882  4.40132  4.66897  4.32318  4.20535  3.71564  3.38357  1.71760  5.42043  4.17743    245 i - - -
          2.68618  4.42225  2.77519  2.73123  3.46354  2.40513  3.72494  3.29354  2.67741  2.69355  4.24690  2.90347  2.73739  3.18146  2.89801  2.37887  2.77519  2.98518  4.58477  3.61503
          0.02749  4.00344  4.72579  0.61958  0.77255  0.48576  0.95510
    246   0.84032  4.26167  3.59932  3.39856  4.18639  3.08233  4.40462  3.33179  3.41828  3.20718  4.22602  3.51387  3.83411  3.74776  3.65866  2.61154  2.89806  2.96345  5.60044  4.41577    246 a - - -
          2.68618  4.42225  2.77519  2.73123  3.46354  2.40513  3.72494  3.29354  2.67741  2.69355  4.24690  2.90347  2.73739  3.18146  2.89801  2.37887  2.77519  2.98518  4.58477  3.61503
          0.02749  4.00344  4.72579  0.61958  0.77255  0.48576  0.95510
    247   2.76874  5.01144  2.63591  2.38824  4.41130  3.32524  3.71445  3.87512  2.09322  3.42935  4.26994  1.61964  3.85778  2.87690  2.79628  2.63664  3.04618  3.49854  5.57475  4.22380    247 n - - -
          2.68618  4.42225  2.77519  2.73123  3.46354  2.40513  3.72494  3.29354  2.67741  2.69355  4.24690  2.90347  2.73739  3.18146  2.89801  2.37887  2.77519  2.98518  4.58477  3.61503
          0.02749  4.00344  4.72579  0.61958  0.77255  0.48576  0.95510
    248   0.84032  4.26167  3.59932  3.39856  4.18639  3.08233  4.40462  3.33179  3.41828  3.20718  4.22602  3.51387  3.83411  3.74776  3.65866  2.61154  2.89806  2.96345  5.60044  4.41577    248 a - - -
          2.68618  4.42225  2.77519  2.73123  3.46354  2.40513  3.72494  3.29354  2.67741  2.69355  4.24690  2.90347  2.73739  3.18146  2.89801  2.37887  2.77519  2.98518  4.58477  3.61503
          0.02749  4.00344  4.72579  0.61958  0.77255  0.48576  0.95510
    249   3.42886  4.79276  4.41831  4.15914  0.81951  4.08499  3.94115  2.93807  4.06325  2.27865  3.64982  4.16868  4.54176  4.19551  4.15056  3.69107  3.73063  2.93812  4.15416  2.50588    249 f - - -
          2.68618  4.42225  2.77519  2.73123  3.46354  2.40513  3.72494  3.29354  2.67741  2.69355  4.24690  2.90347  2.73739  3.18146  2.89801  2.37887  2.77519  2.98518  4.58477  3.61503
          0.02749  4.00344  4.72579  0.61958  0.77255  0.48576  0.95510
    250   3.01770  5.11207  3.08994  2.61034  4.52611  3.54513  3.71745  3.89828  1.04898  3.42698  4.33115  3.14235  4.00921  2.87666  2.35657  3.02142  3.23860  3.58395  5.50415  4.29216    250 k - - -
          2.68618  4.42225  2.77519  2.73123  3.46354  2.40513  3.72494  3.29354  2.67741  2.69355  4.24690  2.90347  2.73739  3.18146  2.89801  2.37887  2.77519  2.98518  4.58477  3.61503
          0.02749  4.00344  4.72579  0.61958  0.77255  0.48576  0.95510
    251   2.72684  4.99359  2.78754  2.11024  4.33353  2.20855  3.64033  3.75566  2.26134  3.30148  4.12065  2.91664  3.84383  2.78370  2.23313  2.72199  2.96660  3.39956  5.47577  4.14754    251 e - - -
          2.68618  4.42225  2.77519  2.73123  3.46354  2.40513  3.72494  3.29354  2.67741  2.69355  4.24690  2.90347  2.73739  3.18146  2.89801  2.37887  2.77519  2.98518  4.58477  3.61503
          0.02749  4.00344  4.72579  0.61958  0.77255  0.48576  0.95510
    252   3.13384  4.51845  4.51815  4.14026  3.46511  4.20503  4.84552  0.92908  3.97089  2.02625  3.38201  4.36744  4.62521  4.30675  4.15269  3.71443  3.43132  1.85787  5.38183  4.13030    252 i - - -
          2.68618  4.42225  2.77519  2.73123  3.46354  2.40513  3.72494  3.29354  2.67741  2.69355  4.24690  2.90347  2.73739  3.18146  2.89801  2.37887  2.77519  2.98518  4.58477  3.61503
          0.02749  4.00344  4.72579  0.61958  0.77255  0.48576  0.95510
    253   3.03452  5.12541  3.34985  2.78037  4.55542  3.62439  3.65141  3.93110  1.09710  3.40061  4.28603  3.19174  4.02884  2.79673  2.02214  3.03893  3.22298  3.61575  5.45476  4.27023    253 k - - -
          2.68618  4.42225  2.77519  2.73123  3.46354  2.40513  3.72494  3.29354  2.67741  2.69355  4.24690  2.90347  2.73739  3.18146  2.89801  2.37887  2.77519  2.98518  4.58477  3.61503
          0.02749  4.00344  4.72579  0.61958  0.77255  0.48576  0.95510
    254   2.85281  5.19751  1.14158  2.21540  4.52320  3.21759  3.82032  4.04137  2.83615  3.66016  4.54784  2.68132  3.85111  3.01127  3.38506  2.80237  3.17626  3.45574  5.80523  4.32930    254 d - - -
          2.68618  4.42225  2.77519  2.73123  3.46354  2.40513  3.72494  3.29354  2.67741  2.69355  4.24690  2.90347  2.73739  3.18146  2.89801  2.37887  2.77519  2.98518  4.58477  3.61503
          0.02749  4.00344  4.72579  0.61958  0.77255  0.48576  0.95510
    255   2.36571  2.90156  3.56178  3.08337  3.70085  3.19815  3.99991  3.06961  3.00579  2.81706  3.70955  3.33573  3.80522  3.32735  3.32029  1.52211  2.69185  2.75381  5.13892  3.59382    255 s - - -
          2.68618  4.42225  2.77519  2.73123  3.46354  2.40513  3.72494  3.29354  2.67741  2.69355  4.24690  2.90347  2.73739  3.18146  2.89801  2.37887  2.77519  2.98518  4.58477  3.61503
          0.02749  4.00344  4.72579  0.61958  0.77255  0.48576  0.95510
    256   3.06983  5.20276  2.54970  0.85257  4.56616  3.36202  3.96233  4.04630  2.85970  3.64312  4.61310  3.01403  3.97334  3.17635  3.28085  3.03994  3.37563  3.71727  5.71308  4.43741    256 e - - -
          2.68618  4.42225  2.77519  2.73123  3.46354  2.40513  3.72494  3.29354  2.67741  2.69355  4.24690  2.90347  2.73739  3.18146  2.89801  2.37887  2.77519  2.98518  4.58477  3.61503
          0.02749  4.00344  4.72579  0.61958  0.77255  0.48576  0.95510
    257   3.42886  4.79276  4.41831  4.15914  0.81951  4.08499  3.94115  2.93807  4.06325  2.27865  3.64982  4.16868  4.54176  4.19551  4.15056  3.69107  3.73063  2.93812  4.15416  2.50588    257 f - - -
          2.68618  4.42225  2.77519  2.73123  3.46354  2.40513  3.72494  3.29354  2.67741  2.69355  4.24690  2.90347  2.73739  3.18146  2.89801  2.37887  2.77519  2.98518  4.58477  3.61503
          0.02749  4.00344  4.72579  0.61958  0.77255  0.48576  0.95510
    258   3.06983  5.20276  2.54970  0.85257  4.56616  3.36202  3.96233  4.04630  2.85970  3.64312  4.61310  3.01403  3.97334  3.17635  3.28085  3.03994  3.37563  3.71727  5.71308  4.43741    258 e - - -
          2.68618  4.42225  2.77519  2.73123  3.46354  2.40513  3.72494  3.29354  2.67741  2.69355  4.24690  2.90347  2.73739  3.18146  2.89801  2.37887  2.77519  2.98518  4.58477  3.61503
          0.02749  4.00344  4.72579  0.61958  0.77255  0.48576  0.95510
    259   2.48761  4.33235  3.54902  3.30920  4.08909  3.16678  4.31593  3.23236  3.25475  3.09116  4.13463  3.49616  3.88148  3.64339  3.50602  2.69051  0.96779  2.91315  5.51532  4.30625    259 t - - -
          2.68618  4.42225  2.77519  2.73123  3.46354  2.40513  3.72494  3.29354  2.67741  2.69355  4.24690  2.90347  2.73739  3.18146  2.89801  2.37887  2.77519  2.98518  4.58477  3.61503
          0.02749  4.00344  4.72579  0.61958  0.77255  0.48576  0.95510
    260   3.13463  5.27771  0.74693  2.42515  4.67334  3.31377  4.05251  4.29224  3.16237  3.87792  4.86047  2.98748  3.97599  3.29301  3.69514  3.08332  3.47655  3.91802  5.81609  4.52668    260 d - - -
          2.68618  4.42225  2.77519  2.73123  3.46354  2.40513  3.72494  3.29354  2.67741  2.69355  4.24690  2.90347  2.73739  3.18146  2.89801  2.37887  2.77519  2.98518  4.58477  3.61503
          0.02749  4.00344  4.72579  0.61958  0.77255  0.48576  0.95510
    261   2.74316  0.70949  4.29064  4.06127  4.02427  3.33708  4.67971  3.19133  3.88944  3.10021  4.22634  4.01347  4.05422  4.23028  3.99007  3.01483  3.22107  2.92670  5.41105  4.31062    261 c - - -
          2.68618  4.42225  2.77519  2.73123  3.46354  2.40513  3.72494  3.29354  2.67741  2.69355  4.24690  2.90347  2.73739  3.18146  2.89801  2.37887  2.77519  2.98518  4.58477  3.61503
          0.02749  4.00344  4.72579  0.61958  0.77255  0.48576  0.95510
    262   3.15763  4.98455  3.66208  3.14784  4.37251  3.61847  3.92597  3.92461  2.29961  3.41682  4.41495  3.49686  4.11592  3.14099  0.79572  3.23632  3.41546  3.64324  5.40323  4.27288    262 r - - -
          2.68618  4.42225  2.77519  2.73123  3.46354  2.40513  3.72494  3.29354  2.67741  2.69355  4.24690  2.90347  2.73739  3.18146  2.89801  2.37887  2.77519  2.98518  4.58477  3.61503
          0.02749  4.00344  4.72579  0.61958  0.77255  0.48576  0.95510
    263   3.09738  4.46016  4.67399  4.21460  3.47147  4.33385  4.92638  1.03011  4.05917  1.97102  3.31519  4.43593  4.69237  4.35352  4.25420  3.74493  3.37959  1.64433  5.44987  4.22447    263 i - - -
          2.68618  4.42225  2.77519  2.73123  3.46354  2.40513  3.72494  3.29354  2.67741  2.69355  4.24690  2.90347  2.73739  3.18146  2.89801  2.37887  2.77519  2.98518  4.58477  3.61503
          0.02749  4.00344  4.72579  0.61958  0.77255  0.48576  0.95510
    264   3.42886  4.79276  4.41831  4.15914  0.81951  4.08499  3.94115  2.93807  4.06325  2.27865  3.64982  4.16868  4.54176  4.19551  4.15056  3.69107  3.73063  2.93812  4.15416  2.50588    264 f - - -
          2.68618  4.42225  2.77519  2.73123  3.46354  2.40513  3.72494  3.29354  2.67741  2.69355  4.24690  2.90347  2.73739  3.18146  2.89801  2.37887  2.77519  2.98518  4.58477  3.61503
          0.02749  4.00344  4.72579  0.61958  0.77255  0.48576  0.95510
    265   3.30453  4.72890  4.39930  4.04136  3.18977  4.14744  4.65611  2.40269  3.80781  0.72929  3.17473  4.30408  4.56132  4.14472  3.96180  3.73598  3.59342  2.47372  5.11490  3.86792    265 l - - -
          2.68618  4.42225  2.77519  2.73123  3.46354  2.40513  3.72494  3.29354  2.67741  2.69355  4.24690  2.90347  2.73739  3.18146  2.89801  2.37887  2.77519  2.98518  4.58477  3.61503
          0.02749  4.00344  4.72579  0.61958  0.77255  0.48576  0.95510
    266   2.83645  4.83451  2.78811  2.68766  4.21904  3.27534  4.03345  3.95935  2.94908  3.59180  4.54752  0.94551  3.93437  3.30779  3.30702  2.89950  3.22347  3.56824  5.51005  4.15901    266 n - - -
          2.68618  4.42225  2.77519  2.73123  3.46354  2.40513  3.72494  3.29354  2.67741  2.69355  4.24690  2.90347  2.73739  3.18146  2.89801  2.37887  2.77519  2.98518  4.58477  3.61503
          0.02749  4.00344  4.72579  0.61958  0.77255  0.48576  0.95510
    267   3.30202  4.69610  4.58537  4.12216  2.82021  4.36929  4.60419  2.26869  3.94264  0.82185  2.98780  4.37376  4.65740  4.15486  4.09999  3.78540  3.55340  2.37141  4.95197  3.63335    267 l - - -
          2.68618  4.42225  2.77519  2.73123  3.46354  2.40513  3.72494  3.29354  2.67741  2.69355  4.24690  2.90347  2.73739  3.18146  2.89801  2.37887  2.77519  2.98518  4.58477  3.61503
          0.02749  4.00344  4.72579  0.61958  0.77255  0.48576  0.95510
    268   2.96374  4.40391  4.48400  4.05132  3.56796  4.09364  4.80855  1.82114  3.89919  2.15948  3.45034  4.25153  4.54749  4.23008  4.11550  3.51625  3.27837  0.96032  5.45982  4.19598    268 v - - -
          2.68618  4.42225  2.77519  2.73123  3.46354  2.40513  3.72494  3.29354  2.67741  2.69355  4.24690  2.90347  2.73739  3.18146  2.89801  2.37887  2.77519  2.98518  4.58477  3.61503
          0.02749  4.00344  4.72579  0.61958  0.77255  0.48576  0.95510
    269   2.83645  4.83451  2.78811  2.68766  4.21904  3.27534  4.03345  3.95935  2.94908  3.59180  4.54752  0.94551  3.93437  3.30779  3.30702  2.89950  3.22347  3.56824  5.51005  4.15901    269 n - - -
          2.68618  4.42225  2.77519  2.73123  3.46354  2.40513  3.72494  3.29354  2.67741  2.69355  4.24690  2.90347  2.73739  3.18146  2.89801  2.37887  2.77519  2.98518  4.58477  3.61503
          0.02749  4.00344  4.72579  0.61958  0.77255  0.48576  0.95510
    270   2.83520  4.59605  3.53566  3.45251  4.58938  0.55286  4.56335  4.22225  3.65150  3.85953  4.83744  3.70018  3.99132  3.96543  3.87177  3.01112  3.32664  3.72530  5.64847  4.69622    270 G - - -
          2.68618  4.42225  2.77519  2.73123  3.46354  2.40513  3.72494  3.29354  2.67741  2.69355  4.24690  2.90347  2.73739  3.18146  2.89801  2.37887  2.77519  2.98518  4.58477  3.61503
          0.02749  4.00344  4.72579  0.61958  0.77255  0.48576  0.95510
    271   3.09491  4.55667  4.39976  3.88672  3.16545  4.17809  4.56213  2.09027  3.67294  1.64609  1.42689  4.16788  4.51102  3.96709  3.87124  3.54583  3.35464  2.24420  5.11806  3.93449    271 m - - -
          2.68618  4.42225  2.77519  2.73123  3.46354  2.40513  3.72494  3.29354  2.67741  2.69355  4.24690  2.90347  2.73739  3.18146  2.89801  2.37887  2.77519  2.98518  4.58477  3.61503
          0.02749  4.00344  4.72579  0.61958  0.77255  0.48576  0.95510
    272   3.30453  4.72890  4.39930  4.04136  3.18977  4.14744  4.65611  2.40269  3.80781  0.72929  3.17473  4.30408  4.56132  4.14472  3.96180  3.73598  3.59342  2.47372  5.11490  3.86792    272 l - - -
          2.68618  4.42225  2.77519  2.73123  3.46354  2.40513  3.72494  3.29354  2.67741  2.69355  4.24690  2.90347  2.73739  3.18146  2.89801  2.37887  2.77519  2.98518  4.58477  3.61503
          0.02749  4.00344  4.72579  0.61958  0.77255  0.48576  0.95510
    273   2.83520  4.59605  3.53566  3.45251  4.58938  0.55286  4.56335  4.22225  3.65150  3.85953  4.83744  3.70018  3.99132  3.96543  3.87177  3.01112  3.32664  3.72530  5.64847  4.69622    273 G - - -
          2.68618  4.42225  2.77519  2.73123  3.46354  2.40513  3.72494  3.29354  2.67741  2.69355  4.24690  2.90347  2.73739  3.18146  2.89801  2.37887  2.77519  2.98518  4.58477  3.61503
          0.02749  4.00344  4.72579  0.61958  0.77255  0.48576  0.95510
    274   3.13463  5.27771  0.74693  2.42515  4.67334  3.31377  4.05251  4.29224  3.16237  3.87792  4.86047  2.98748  3.97599  3.29301  3.69514  3.08332  3.47655  3.91802  5.81609  4.52668    274 d - - -
          2.68618  4.42225  2.77519  2.73123  3.46354  2.40513  3.72494  3.29354  2.67741  2.69355  4.24690  2.90347  2.73739  3.18146  2.89801  2.37887  2.77519  2.98518  4.58477  3.61503
          0.02749  4.00344  4.72579  0.61958  0.77255  0.48576  0.95510
    275   2.93313  5.02158  3.31751  2.73922  4.36760  3.59069  3.64747  3.73349  1.17100  3.25939  3.91422  3.16180  3.99354  2.79845  2.19477  2.95660  3.13600  3.43696  5.39700  4.17065    275 k - - -
          2.68618  4.42225  2.77519  2.73123  3.46354  2.40513  3.72494  3.29354  2.67741  2.69355  4.24690  2.90347  2.73739  3.18146  2.89801  2.37887  2.77519  2.98518  4.58477  3.61503
          0.02749  4.00344  4.72579  0.61958  0.77255  0.48576  0.95510
    276   3.15763  4.98455  3.66208  3.14784  4.37251  3.61847  3.92597  3.92461  2.29961  3.41682  4.41495  3.49686  4.11592  3.14099  0.79572  3.23632  3.41546  3.64324  5.40323  4.27288    276 r - - -
          2.68618  4.42225  2.77519  2.73123  3.46354  2.40513  3.72494  3.29354  2.67741  2.69355  4.24690  2.90347  2.73739  3.18146  2.89801  2.37887  2.77519  2.98518  4.58477  3.61503
          0.02749  4.00344  4.72579  0.61958  0.77255  0.48576  0.95510
    277   3.15763  4.98455  3.66208  3.14784  4.37251  3.61847  3.92597  3.92461  2.29961  3.41682  4.41495  3.49686  4.11592  3.14099  0.79572  3.23632  3.41546  3.64324  5.40323  4.27288    277 r - - -
          2.68618  4.42225  2.77519  2.73123  3.46354  2.40513  3.72494  3.29354  2.67741  2.69355  4.24690  2.90347  2.73739  3.18146  2.89801  2.37887  2.77519  2.98518  4.58477  3.61503
          0.02749  4.00344  4.72579  0.61958  0.77255  0.48576  0.95510
    278   2.91228  4.42045  4.30514  3.97389  3.64859  3.85767  4.75386  2.05204  3.84366  2.31392  3.59540  4.14225  4.41203  4.19475  4.04330  3.37068  3.27137  0.87460  5.45464  4.19369    278 v - - -
          2.68618  4.42225  2.77519  2.73123  3.46354  2.40513  3.72494  3.29354  2.67741  2.69355  4.24690  2.90347  2.73739  3.18146  2.89801  2.37887  2.77519  2.98518  4.58477  3.61503
          0.02749  4.00344  4.72579  0.61958  0.77255  0.48576  0.95510
    279   3.43870  4.78218  4.43928  4.10912  0.95545  4.24283  3.67579  2.96759  3.97270  2.29062  3.61979  4.05715  4.59922  4.06209  4.07055  3.65542  3.69049  2.95426  3.86368  2.09431    279 f - - -
          2.68618  4.42225  2.77519  2.73123  3.46354  2.40513  3.72494  3.29354  2.67741  2.69355  4.24690  2.90347  2.73739  3.18146  2.89801  2.37887  2.77519  2.98518  4.58477  3.61503
          0.02749  4.00344  4.72579  0.61958  0.77255  0.48576  0.95510
    280   2.48761  4.33235  3.54902  3.30920  4.08909  3.16678  4.31593  3.23236  3.25475  3.09116  4.13463  3.49616  3.88148  3.64339  3.50602  2.69051  0.96779  2.91315  5.51532  4.30625    280 t - - -
          2.68618  4.42225  2.77519  2.73123  3.46354  2.40513  3.72494  3.29354  2.67741  2.69355  4.24690  2.90347  2.73739  3.18146  2.89801  2.37887  2.77519  2.98518  4.58477  3.61503
          0.02749  4.00344  4.72579  0.61958  0.77255  0.48576  0.95510
    281   3.42886  4.79276  4.41831  4.15914  0.81951  4.08499  3.94115  2.93807  4.06325  2.27865  3.64982  4.16868  4.54176  4.19551  4.15056  3.69107  3.73063  2.93812  4.15416  2.50588    281 f - - -
          2.68618  4.42225  2.77519  2.73123  3.46354  2.40513  3.72494  3.29354  2.67741  2.69355  4.24690  2.90347  2.73739  3.18146  2.89801  2.37887  2.77519  2.98518  4.58477  3.61503
          0.02749  4.00344  4.72579  0.61958  0.77255  0.48576  0.95510
    282   2.93348  4.66735  3.55508  3.41418  4.39552  3.34752  4.47962  3.97616  3.48298  3.58819  4.64466  3.70695  0.61650  3.86777  3.71239  3.10541  3.38566  3.60635  5.54467  4.51847    282 P - - -
          2.68618  4.42225  2.77519  2.73123  3.46354  2.40513  3.72494  3.29354  2.67741  2.69355  4.24690  2.90347  2.73739  3.18146  2.89801  2.37887  2.77519  2.98518  4.58477  3.61503
          0.02749  4.00344  4.72579  0.61958  0.77255  0.48576  0.95510
    283   2.74316  0.70949  4.29064  4.06127  4.02427  3.33708  4.67971  3.19133  3.88944  3.10021  4.22634  4.01347  4.05422  4.23028  3.99007  3.01483  3.22107  2.92670  5.41105  4.31062    283 c - - -
          2.68618  4.42225  2.77519  2.73123  3.46354  2.40513  3.72494  3.29354  2.67741  2.69355  4.24690  2.90347  2.73739  3.18146  2.89801  2.37887  2.77519  2.98518  4.58477  3.61503
          0.02749  4.00344  4.72579  0.61958  0.77255  0.48576  0.95510
    284   3.02786  4.56844  4.10813  3.72797  3.19141  3.93337  4.41151  2.39471  3.49333  0.93221  3.23553  3.98739  4.38881  3.87658  3.69041  3.26322  3.33273  2.38715  5.03496  3.71853    284 l - - -
          2.68618  4.42225  2.77519  2.73123  3.46354  2.40513  3.72494  3.29354  2.67741  2.69355  4.24690  2.90347  2.73739  3.18146  2.89801  2.37887  2.77519  2.98518  4.58477  3.61503
          0.02749  4.00344  4.72579  0.61958  0.77255  0.48576  0.95510
    285   2.38356  4.30482  3.32465  3.14813  4.20886  3.03249  4.25356  3.74997  3.23076  3.46066  4.37684  3.35077  3.78245  3.57012  3.51163  0.90941  2.87379  3.25624  5.57117  4.29351    285 s - - -
          2.68618  4.42225  2.77519  2.73123  3.46354  2.40513  3.72494  3.29354  2.67741  2.69355  4.24690  2.90347  2.73739  3.18146  2.89801  2.37887  2.77519  2.98518  4.58477  3.61503
          0.02749  4.00344  4.72579  0.61958  0.77255  0.48576  0.95510
    286   0.84032  4.26167  3.59932  3.39856  4.18639  3.08233  4.40462  3.33179  3.41828  3.20718  4.22602  3.51387  3.83411  3.74776  3.65866  2.61154  2.89806  2.96345  5.60044  4.41577    286 a - - -
          2.68618  4.42225  2.77519  2.73123  3.46354  2.40513  3.72494  3.29354  2.67741  2.69355  4.24690  2.90347  2.73739  3.18146  2.89801  2.37887  2.77519  2.98518  4.58477  3.61503
          0.02749  4.00344  4.72579  0.61958  0.77255  0.48576  0.95510
    287   3.07119  4.53565  4.13301  3.74447  1.13333  3.94069  3.75435  2.81820  3.59943  2.28864  3.51572  3.84005  4.34991  3.81244  3.76910  3.32447  3.34658  2.73640  4.06463  2.43608    287 f - - -
          2.68618  4.42225  2.77519  2.73123  3.46354  2.40513  3.72494  3.29354  2.67741  2.69355  4.24690  2.90347  2.73739  3.18146  2.89801  2.37887  2.77519  2.98518  4.58477  3.61503
          0.02749  4.00344  4.72579  0.61958  0.77255  0.48576  0.95510
    288   2.94737  4.47707  4.03629  3.57167  3.12847  3.91312  4.23246  2.40770  3.30571  1.04785  3.17703  3.85303  4.30642  3.69405  3.51899  3.29166  3.21618  2.38926  4.89019  3.60111    288 l - - -
          2.68618  4.42225  2.77519  2.73123  3.46354  2.40513  3.72494  3.29354  2.67741  2.69355  4.24690  2.90347  2.73739  3.18146  2.89801  2.37887  2.77519  2.98518  4.58477  3.61503
          0.02749  4.00344  4.72579  0.61958  0.77255  0.48576  0.95510
    289   2.76472  5.09791  1.37664  2.21232  4.47664  2.89182  3.72346  3.98142  2.66014  3.53808  4.35424  2.65691  3.80489  2.89245  3.18603  2.72149  3.05385  3.58278  5.64350  4.26770    289 d - - -
          2.68618  4.42225  2.77519  2.73123  3.46354  2.40513  3.72494  3.29354  2.67741  2.69355  4.24690  2.90347  2.73739  3.18146  2.89801  2.37887  2.77519  2.98518  4.58477  3.61503
          0.02749  4.00344  4.72579  0.61958  0.77255  0.48576  0.95510
    290   2.85649  5.00576  3.04725  2.49659  4.37819  3.50304  3.62177  3.78251  1.27912  3.31201  4.15066  2.95635  3.91955  2.77189  2.37228  2.85869  3.06773  3.45465  5.38411  4.15955    290 k - - -
          2.68618  4.42225  2.77519  2.73123  3.46354  2.40513  3.72494  3.29354  2.67741  2.69355  4.24690  2.90347  2.73739  3.18146  2.89801  2.37887  2.77519  2.98518  4.58477  3.61503
          0.02749  4.00344  4.72579  0.61958  0.77255  0.48576  0.95510
    291   2.77615  3.87653  3.65579  3.13335  2.70381  3.68993  3.14528  2.95218  2.99223  2.59495  3.55396  3.44008  4.07224  3.31621  3.27883  2.97959  3.01337  2.74398  4.27462  1.58128    291 y - - -
          2.68618  4.42225  2.77519  2.73123  3.46354  2.40513  3.72494  3.29354  2.67741  2.69355  4.24690  2.90347  2.73739  3.18146  2.89801  2.37887  2.77519  2.98518  4.58477  3.61503
          0.02749  4.00344  4.72579  0.61958  0.77255  0.48576  0.95510
    292   2.79292  5.01476  2.54165  1.27674  4.28831  3.31930  3.71970  3.74708  2.52612  3.35439  4.22787  2.86925  3.85282  2.89938  2.94501  2.77773  3.06523  3.41553  5.49149  4.14784    292 e - - -
          2.68618  4.42225  2.77519  2.73123  3.46354  2.40513  3.72494  3.29354  2.67741  2.69355  4.24690  2.90347  2.73739  3.18146  2.89801  2.37887  2.77519  2.98518  4.58477  3.61503
          0.02749  4.00344  4.72579  0.61958  0.77255  0.48576  0.95510
    293   3.30453  4.72890  4.39930  4.04136  3.18977  4.14744  4.65611  2.40269  3.80781  0.72929  3.17473  4.30408  4.56132  4.14472  3.96180  3.73598  3.59342  2.47372  5.11490  3.86792    293 l - - -
          2.68618  4.42225  2.77519  2.73123  3.46354  2.40513  3.72494  3.29354  2.67741  2.69355  4.24690  2.90347  2.73739  3.18146  2.89801  2.37887  2.77519  2.98518  4.58477  3.61503
          0.02749  4.00344  4.72579  0.61958  0.77255  0.48576  0.95510
    294   2.89152  5.09878  2.88252  2.51183  4.36590  3.47903  3.47353  3.85579  2.02618  3.35970  4.22010  3.00113  3.93165  1.51737  2.46048  2.87855  3.11111  3.52357  5.45556  4.15104    294 q - - -
          2.68618  4.42225  2.77519  2.73123  3.46354  2.40513  3.72494  3.29354  2.67741  2.69355  4.24690  2.90347  2.73739  3.18146  2.89801  2.37887  2.77519  2.98518  4.58477  3.61503
          0.02749  4.00344  4.72579  0.61958  0.77255  0.48576  0.95510
    295   3.13384  4.51845  4.51815  4.14026  3.46511  4.20503  4.84552  0.92908  3.97089  2.02625  3.38201  4.36744  4.62521  4.30675  4.15269  3.71443  3.43132  1.85787  5.38183  4.13030    295 i - - -
          2.68618  4.42225  2.77519  2.73123  3.46354  2.40513  3.72494  3.29354  2.67741  2.69355  4.24690  2.90347  2.73739  3.18146  2.89801  2.37887  2.77519  2.98518  4.58477  3.61503
          0.02749  4.00344  4.72579  0.61958  0.77255  0.48576  0.95510
    296   2.93348  4.66735  3.55508  3.41418  4.39552  3.34752  4.47962  3.97616  3.48298  3.58819  4.64466  3.70695  0.61650  3.86777  3.71239  3.10541  3.38566  3.60635  5.54467  4.51847    296 P - - -
          2.68618  4.42225  2.77519  2.73123  3.46354  2.40513  3.72494  3.29354  2.67741  2.69355  4.24690  2.90347  2.73739  3.18146  2.89801  2.37887  2.77519  2.98518  4.58477  3.61503
          0.02749  4.00344  4.72579  0.61958  0.77255  0.48576  0.95510
    297   2.38356  4.30482  3.32465  3.14813  4.20886  3.03249  4.25356  3.74997  3.23076  3.46066  4.37684  3.35077  3.78245  3.57012  3.51163  0.90941  2.87379  3.25624  5.57117  4.29351    297 s - - -
          2.68618  4.42225  2.77519  2.73123  3.46354  2.40513  3.72494  3.29354  2.67741  2.69355  4.24690  2.90347  2.73739  3.18146  2.89801  2.37887  2.77519  2.98518  4.58477  3.61503
          0.02749  4.00344  4.72579  0.61958  0.77255  0.48576  0.95510
    298   3.13463  5.27771  0.74693  2.42515  4.67334  3.31377  4.05251  4.29224  3.16237  3.87792  4.86047  2.98748  3.97599  3.29301  3.69514  3.08332  3.47655  3.91802  5.81609  4.52668    298 d - - -
          2.68618  4.42225  2.77519  2.73123  3.46354  2.40513  3.72494  3.29354  2.67741  2.69355  4.24690  2.90347  2.73739  3.18146  2.89801  2.37887  2.77519  2.98518  4.58477  3.61503
          0.02749  4.00344  4.72579  0.61958  0.77255  0.48576  0.95510
    299   3.06983  5.20276  2.54970  0.85257  4.56616  3.36202  3.96233  4.04630  2.85970  3.64312  4.61310  3.01403  3.97334  3.17635  3.28085  3.03994  3.37563  3.71727  5.71308  4.43741    299 e - - -
          2.68618  4.42225  2.77519  2.73123  3.46354  2.40513  3.72494  3.29354  2.67741  2.69355  4.24690  2.90347  2.73739  3.18146  2.89801  2.37887  2.77519  2.98518  4.58477  3.61503
          0.02749  4.00344  4.72579  0.61958  0.77255  0.48576  0.95510
    300   3.09533  5.06070  3.27979  2.87887  4.47712  3.56883  3.83737  3.91502  0.87219  3.45238  4.40838  3.29697  4.06125  3.02258  2.46413  3.12968  3.33966  3.61599  5.47919  4.31153    300 k - - -
          2.68618  4.42225  2.77519  2.73123  3.46354  2.40513  3.72494  3.29354  2.67741  2.69355  4.24690  2.90347  2.73739  3.18146  2.89801  2.37887  2.77519  2.98518  4.58477  3.61503
          0.02749  4.00344  4.72579  0.61958  0.77255  0.48576  0.95510
    301   3.30453  4.72890  4.39930  4.04136  3.18977  4.14744  4.65611  2.40269  3.80781  0.72929  3.17473  4.30408  4.56132  4.14472  3.96180  3.73598  3.59342  2.47372  5.11490  3.86792    301 l - - -
          2.68618  4.42225  2.77519  2.73123  3.46354  2.40513  3.72494  3.29354  2.67741  2.69355  4.24690  2.90347  2.73739  3.18146  2.89801  2.37887  2.77519  2.98518  4.58477  3.61503
          0.02749  4.00344  4.72579  0.61958  0.77255  0.48576  0.95510
    302   3.06983  5.20276  2.54970  0.85257  4.56616  3.36202  3.96233  4.04630  2.85970  3.64312  4.61310  3.01403  3.97334  3.17635  3.28085  3.03994  3.37563  3.71727  5.71308  4.43741    302 e - - -
          2.68618  4.42225  2.77519  2.73123  3.46354  2.40513  3.72494  3.29354  2.67741  2.69355  4.24690  2.90347  2.73739  3.18146  2.89801  2.37887  2.77519  2.98518  4.58477  3.61503
          0.02749  4.00344  4.72579  0.61958  0.77255  0.48576  0.95510
    303   2.90533  5.40344  2.00760  1.21712  4.71808  3.03070  3.75986  4.21622  2.73642  3.73587  4.58027  2.72002  3.84425  2.92441  3.29920  2.81097  3.19093  3.80190  5.89590  4.42538    303 e - - -
          2.68618  4.42225  2.77519  2.73123  3.46354  2.40513  3.72494  3.29354  2.67741  2.69355  4.24690  2.90347  2.73739  3.18146  2.89801  2.37887  2.77519  2.98518  4.58477  3.61503
          0.02749  4.00344  4.72579  0.61958  0.77255  0.48576  0.95510
    304   3.42886  4.79276  4.41831  4.15914  0.81951  4.08499  3.94115  2.93807  4.06325  2.27865  3.64982  4.16868  4.54176  4.19551  4.15056  3.69107  3.73063  2.93812  4.15416  2.50588    304 f - - -
          2.68618  4.42225  2.77519  2.73123  3.46354  2.40513  3.72494  3.29354  2.67741  2.69355  4.24690  2.90347  2.73739  3.18146  2.89801  2.37887  2.77519  2.98518  4.58477  3.61503
          0.02749  4.00344  4.72579  0.61958  0.77255  0.48576  0.95510
    305   3.56147  4.88812  4.29678  4.03634  2.81143  3.88136  4.06964  3.59222  3.75651  2.96382  4.21972  4.15932  4.41036  4.13736  3.86131  3.76385  3.86885  3.48615  0.65801  2.80694    305 W - - -
          2.68618  4.42225  2.77519  2.73123  3.46354  2.40513  3.72494  3.29354  2.67741  2.69355  4.24690  2.90347  2.73739  3.18146  2.89801  2.37887  2.77519  2.98518  4.58477  3.61503
          0.02749  4.00344  4.72579  0.61958  0.77255  0.48576  0.95510
    306   3.09518  4.47259  4.62075  4.18232  3.45243  4.29249  4.89089  1.01125  4.01404  1.96855  3.31851  4.40253  4.66978  4.32419  4.20702  3.71657  3.38338  1.71523  5.42148  4.17912    306 i - - -
          2.68618  4.42225  2.77519  2.73123  3.46354  2.40513  3.72494  3.29354  2.67741  2.69355  4.24690  2.90347  2.73739  3.18146  2.89801  2.37887  2.77519  2.98518  4.58477  3.61503
          0.02749  4.00344  4.72579  0.61958  0.77255  0.48576  0.95510
    307   3.13463  5.27771  0.74693  2.42515  4.67334  3.31377  4.05251  4.29224  3.16237  3.87792  4.86047  2.98748  3.97599  3.29301  3.69514  3.08332  3.47655  3.91802  5.81609  4.52668    307 d - - -
          2.68618  4.42225  2.77519  2.73123  3.46354  2.40513  3.72494  3.29354  2.67741  2.69355  4.24690  2.90347  2.73739  3.18146  2.89801  2.37887  2.77519  2.98518  4.58477  3.61503
          0.02749  4.00344  4.72579  0.61958  0.77255  0.48576  0.95510
    308   3.42886  4.79276  4.41831  4.15914  0.81951  4.08499  3.94115  2.93807  4.06325  2.27865  3.64982  4.16868  4.54176  4.19551  4.15056  3.69107  3.73063  2.93812  4.15416  2.50588    308 f - - -
          2.68618  4.42225  2.77519  2.73123  3.46354  2.40513  3.72494  3.29354  2.67741  2.69355  4.24690  2.90347  2.73739  3.18146  2.89801  2.37887  2.77519  2.98518  4.58477  3.61503
          0.02749  4.00344  4.72579  0.61958  0.77255  0.48576  0.95510
    309   2.83645  4.83451  2.78811  2.68766  4.21904  3.27534  4.03345  3.95935  2.94908  3.59180  4.54752  0.94551  3.93437  3.30779  3.30702  2.89950  3.22347  3.56824  5.51005  4.15901    309 n - - -
          2.68618  4.42225  2.77519  2.73123  3.46354  2.40513  3.72494  3.29354  2.67741  2.69355  4.24690  2.90347  2.73739  3.18146  2.89801  2.37887  2.77519  2.98518  4.58477  3.61503
          0.02749  4.00344  4.72579  0.61958  0.77255  0.48576  0.95510
    310   3.30453  4.72890  4.39930  4.04136  3.18977  4.14744  4.65611  2.40269  3.80781  0.72929  3.17473  4.30408  4.56132  4.14472  3.96180  3.73598  3.59342  2.47372  5.11490  3.86792    310 l - - -
          2.68618  4.42225  2.77519  2.73123  3.46354  2.40513  3.72494  3.29354  2.67741  2.69355  4.24690  2.90347  2.73739  3.18146  2.89801  2.37887  2.77519  2.98518  4.58477  3.61503
          0.02749  4.00344  4.72579  0.61958  0.77255  0.48576  0.95510
    311   2.83520  4.59605  3.53566  3.45251  4.58938  0.55286  4.56335  4.22225  3.65150  3.85953  4.83744  3.70018  3.99132  3.96543  3.87177  3.01112  3.32664  3.72530  5.64847  4.69622    311 G - - -
          2.68618  4.42225  2.77519  2.73123  3.46354  2.40513  3.72494  3.29354  2.67741  2.69355  4.24690  2.90347  2.73739  3.18146  2.89801  2.37887  2.77519  2.98518  4.58477  3.61503
          0.02749  4.00344  4.72579  0.61958  0.77255  0.48576  0.95510
    312   2.38356  4.30482  3.32465  3.14813  4.20886  3.03249  4.25356  3.74997  3.23076  3.46066  4.37684  3.35077  3.78245  3.57012  3.51163  0.90941  2.87379  3.25624  5.57117  4.29351    312 s - - -
          2.68618  4.42225  2.77519  2.73123  3.46354  2.40513  3.72494  3.29354  2.67741  2.69355  4.24690  2.90347  2.73739  3.18146  2.89801  2.37887  2.77519  2.98518  4.58477  3.61503
          0.02749  4.00344  4.72579  0.61958  0.77255  0.48576  0.95510
    313   2.87828  5.05544  2.83840  2.51003  4.15865  3.45572  3.27749  3.81414  2.24059  3.32542  4.20685  3.00129  3.93071  1.45759  2.56683  2.87366  3.11371  3.48992  5.36606  3.99766    313 q - - -
          2.68618  4.42225  2.77519  2.73123  3.46354  2.40513  3.72494  3.29354  2.67741  2.69355  4.24690  2.90347  2.73739  3.18146  2.89801  2.37887  2.77519  2.98518  4.58477  3.61503
          0.02749  4.00344  4.72579  0.61958  0.77255  0.48576  0.95510
    314   2.17436  4.19031  3.43846  3.13414  4.15999  3.01085  4.17891  3.42380  3.12777  3.22232  4.10032  3.31583  3.73405  3.46010  3.42628  2.17618  1.28249  2.98883  5.54172  4.32000    314 t - - -
          2.68618  4.42225  2.77519  2.73123  3.46354  2.40513  3.72494  3.29354  2.67741  2.69355  4.24690  2.90347  2.73739  3.18146  2.89801  2.37887  2.77519  2.98518  4.58477  3.61503
          0.02749  4.00344  4.72579  0.61958  0.77255  0.48576  0.95510
    315   3.17510  4.60121  4.54372  4.06327  3.16144  4.27714  4.70694  2.15070  3.85852  0.92804  3.03354  4.32187  4.60717  4.12602  4.03586  3.67550  3.44441  1.99984  5.17252  3.97763    315 l - - -
          2.68618  4.42225  2.77519  2.73123  3.46354  2.40513  3.72494  3.29354  2.67741  2.69355  4.24690  2.90347  2.73739  3.18146  2.89801  2.37887  2.77519  2.98518  4.58477  3.61503
          0.02749  4.00344  4.72579  0.61958  0.77255  0.48576  0.95510
    316   2.38356  4.30482  3.32465  3.14813  4.20886  3.03249  4.25356  3.74997  3.23076  3.46066  4.37684  3.35077  3.78245  3.57012  3.51163  0.90941  2.87379  3.25624  5.57117  4.29351    316 s - - -
          2.68618  4.42225  2.77519  2.73123  3.46354  2.40513  3.72494  3.29354  2.67741  2.69355  4.24690  2.90347  2.73739  3.18146  2.89801  2.37887  2.77519  2.98518  4.58477  3.61503
          0.02749  4.00344  4.72579  0.61958  0.77255  0.48576  0.95510
    317   3.42886  4.79276  4.41831  4.15914  0.81951  4.08499  3.94115  2.93807  4.06325  2.27865  3.64982  4.16868  4.54176  4.19551  4.15056  3.69107  3.73063  2.93812  4.15416  2.50588    317 f - - -
          2.68618  4.42225  2.77519  2.73123  3.46354  2.40513  3.72494  3.29354  2.67741  2.69355  4.24690  2.90347  2.73739  3.18146  2.89801  2.37887  2.77519  2.98518  4.58477  3.61503
          0.02749  4.00344  4.72579  0.61958  0.77255  0.48576  0.95510
    318   3.44082  4.87659  4.03364  3.78902  2.30850  3.98430  3.68666  3.43224  3.64285  2.85199  4.09398  3.88786  4.45578  3.91721  3.79907  3.56389  3.72852  3.30918  3.95678  0.77299    318 y - - -
          2.68618  4.42225  2.77519  2.73123  3.46354  2.40513  3.72494  3.29354  2.67741  2.69355  4.24690  2.90347  2.73739  3.18146  2.89801  2.37887  2.77519  2.98518  4.58477  3.61503
          0.02749  4.00344  4.72579  0.61958  0.77255  0.48576  0.95510
    319   3.01231  4.41480  4.53979  4.07781  3.51733  4.20482  4.82312  1.06335  3.92147  2.04968  3.35538  4.30264  4.59831  4.23579  4.13060  3.60377  3.13750  1.68236  5.43853  4.22365    319 i - - -
          2.68618  4.42225  2.77519  2.73123  3.46354  2.40513  3.72494  3.29354  2.67741  2.69355  4.24690  2.90347  2.73739  3.18146  2.89801  2.37887  2.77519  2.98518  4.58477  3.61503
          0.02749  4.00344  4.72579  0.61958  0.77255  0.48576  0.95510
    320   0.98622  4.16228  3.49267  3.26675  4.21433  2.97121  4.30164  3.45376  3.29980  3.29856  4.20750  3.37696  3.73331  3.61254  3.56598  2.29971  2.75307  3.00169  5.62147  4.39578    320 a - - -
          2.68618  4.42225  2.77519  2.73123  3.46354  2.40513  3.72494  3.29354  2.67741  2.69355  4.24690  2.90347  2.73739  3.18146  2.89801  2.37887  2.77519  2.98518  4.58477  3.61503
          0.02749  4.00344  4.72579  0.61958  0.77255  0.48576  0.95510
    321   2.69004  4.59507  3.05335  2.77949  4.47019  0.85021  4.23490  3.97117  3.19826  3.63734  4.55687  3.31692  3.89830  3.52410  3.51960  2.81963  3.13592  3.51423  5.65477  4.50924    321 g - - -
          2.68618  4.42225  2.77519  2.73123  3.46354  2.40513  3.72494  3.29354  2.67741  2.69355  4.24690  2.90347  2.73739  3.18146  2.89801  2.37887  2.77519  2.98518  4.58477  3.61503
          0.02749  4.00344  4.72579  0.61958  0.77255  0.48576  0.95510
    322   3.13463  5.27771  0.74693  2.42515  4.67334  3.31377  4.05251  4.29224  3.16237  3.87792  4.86047  2.98748  3.97599  3.29301  3.69514  3.08332  3.47655  3.91802  5.81609  4.52668    322 d - - -
          2.68618  4.42225  2.77519  2.73123  3.46354  2.40513  3.72494  3.29354  2.67741  2.69355  4.24690  2.90347  2.73739  3.18146  2.89801  2.37887  2.77519  2.98518  4.58477  3.61503
          0.10957  4.00344  2.45893  0.61958  0.77255  0.48576  0.95510
    323   2.81666  5.26941  1.91289  2.07092  4.59203  3.20600  3.70954  4.09015  2.66627  3.62061  4.45702  1.69004  3.79784  2.87309  3.21471  2.63597  3.10270  3.68170  5.79270  4.33166    323 n - - -
          2.68618  4.42225  2.77519  2.73123  3.46354  2.40513  3.72494  3.29354  2.67741  2.69355  4.24690  2.90347  2.73739  3.18146  2.89801  2.37887  2.77519  2.98518  4.58477  3.61503
          0.02981  3.92368  4.64603  0.61958  0.77255  0.44058  1.03188
    324   3.00975  5.48208  1.03154  2.01514  4.78964  3.23016  3.84058  4.30749  2.90464  3.85563  4.75365  2.73057  3.87959  3.02784  3.49951  2.90031  3.31808  3.90197  5.98644  4.51027    324 d - - -
          2.68618  4.42225  2.77519  2.73123  3.46354  2.40513  3.72494  3.29354  2.67741  2.69355  4.24690  2.90347  2.73739  3.18146  2.89801  2.37887  2.77519  2.98518  4.58477  3.61503
          0.02749  4.00344  4.72579  0.61958  0.77255  0.48576  0.95510
    325   2.82168  5.21604  1.25608  2.18901  4.61697  3.00632  3.77207  4.10965  2.73873  3.65716  4.49921  2.69424  3.82918  2.94183  3.13441  2.76425  3.01844  3.69175  5.83062  4.37903    325 d - - -
          2.68618  4.42225  2.77519  2.73123  3.46354  2.40513  3.72494  3.29354  2.67741  2.69355  4.24690  2.90347  2.73739  3.18146  2.89801  2.37887  2.77519  2.98518  4.58477  3.61503
          0.02749  4.00344  4.72579  0.61958  0.77255  0.48576  0.95510
    326   3.14717  4.93864  3.26192  3.03661  3.38295  3.56382  0.89376  3.87033  2.87639  3.34714  4.40158  3.44001  4.12438  3.40501  3.13344  3.21714  3.45565  3.60304  4.84595  3.33045    326 h - - -
          2.68618  4.42225  2.77519  2.73123  3.46354  2.40513  3.72494  3.29354  2.67741  2.69355  4.24690  2.90347  2.73739  3.18146  2.89801  2.37887  2.77519  2.98518  4.58477  3.61503
          0.02749  4.00344  4.72579  0.61958  0.77255  0.48576  0.95510
    327   2.86373  4.93209  2.89044  2.62945  4.23307  3.39580  3.82968  3.79405  2.48064  3.31415  4.26926  3.09951  3.68395  1.19904  2.78506  2.89970  3.15989  3.47736  5.45865  4.15073    327 q - - -
          2.68618  4.42225  2.77519  2.73123  3.46354  2.40513  3.72494  3.29354  2.67741  2.69355  4.24690  2.90347  2.73739  3.18146  2.89801  2.37887  2.77519  2.98518  4.58477  3.61503
          0.02749  4.00344  4.72579  0.61958  0.77255  0.48576  0.95510
    328   3.56147  4.88812  4.29678  4.03634  2.81143  3.88136  4.06964  3.59222  3.75651  2.96382  4.21972  4.15932  4.41036  4.13736  3.86131  3.76385  3.86885  3.48615  0.65801  2.80694    328 W - - -
          2.68618  4.42225  2.77519  2.73123  3.46354  2.40513  3.72494  3.29354  2.67741  2.69355  4.24690  2.90347  2.73739  3.18146  2.89801  2.37887  2.77519  2.98518  4.58477  3.61503
          0.02749  4.00344  4.72579  0.61958  0.77255  0.48576  0.95510
    329   2.95383  5.33303  2.19940  1.06230  4.65144  3.27231  3.81458  4.13169  2.76694  3.69952  4.58423  2.79358  3.88277  2.99509  3.28020  2.87732  3.24618  3.75156  5.83391  4.41725    329 e - - -
          2.68618  4.42225  2.77519  2.73123  3.46354  2.40513  3.72494  3.29354  2.67741  2.69355  4.24690  2.90347  2.73739  3.18146  2.89801  2.37887  2.77519  2.98518  4.58477  3.61503
          0.02749  4.00344  4.72579  0.61958  0.77255  0.48576  0.95510
    330   0.84032  4.26167  3.59932  3.39856  4.18639  3.08233  4.40462  3.33179  3.41828  3.20718  4.22602  3.51387  3.83411  3.74776  3.65866  2.61154  2.89806  2.96345  5.60044  4.41577    330 a - - -
          2.68618  4.42225  2.77519  2.73123  3.46354  2.40513  3.72494  3.29354  2.67741  2.69355  4.24690  2.90347  2.73739  3.18146  2.89801  2.37887  2.77519  2.98518  4.58477  3.61503
          0.02749  4.00344  4.72579  0.61958  0.77255  0.48576  0.95510
    331   2.91228  4.42045  4.30514  3.97389  3.64859  3.85767  4.75386  2.05204  3.84366  2.31392  3.59540  4.14225  4.41203  4.19475  4.04330  3.37068  3.27137  0.87460  5.45464  4.19369    331 v - - -
          2.68618  4.42225  2.77519  2.73123  3.46354  2.40513  3.72494  3.29354  2.67741  2.69355  4.24690  2.90347  2.73739  3.18146  2.89801  2.37887  2.77519  2.98518  4.58477  3.61503
          0.02749  4.00344  4.72579  0.61958  0.77255  0.48576  0.95510
    332   2.47388  4.30268  3.58525  3.23118  3.85080  3.25147  4.19857  2.73788  3.11047  2.76958  3.84078  3.45837  3.90802  3.50629  3.38801  2.69277  1.24178  2.60800  5.38007  4.11525    332 t - - -
          2.68618  4.42225  2.77519  2.73123  3.46354  2.40513  3.72494  3.29354  2.67741  2.69355  4.24690  2.90347  2.73739  3.18146  2.89801  2.37887  2.77519  2.98518  4.58477  3.61503
          0.02749  4.00344  4.72579  0.61958  0.77255  0.48576  0.95510
    333   2.91228  4.42045  4.30514  3.97389  3.64859  3.85767  4.75386  2.05204  3.84366  2.31392  3.59540  4.14225  4.41203  4.19475  4.04330  3.37068  3.27137  0.87460  5.45464  4.19369    333 v - - -
          2.68618  4.42225  2.77519  2.73123  3.46354  2.40513  3.72494  3.29354  2.67741  2.69355  4.24690  2.90347  2.73739  3.18146  2.89801  2.37887  2.77519  2.98518  4.58477  3.61503
          0.02749  4.00344  4.72579  0.61958  0.77255  0.48576  0.95510
    334   2.47012  4.39798  3.19296  3.01255  4.21078  3.09974  4.17111  3.70239  3.09028  3.39211  4.32172  3.29567  1.12358  3.46143  3.38800  2.47975  2.93042  3.25971  5.55091  4.28542    334 p - - -
          2.68618  4.42225  2.77519  2.73123  3.46354  2.40513  3.72494  3.29354  2.67741  2.69355  4.24690  2.90347  2.73739  3.18146  2.89801  2.37887  2.77519  2.98518  4.58477  3.61503
          0.02749  4.00344  4.72579  0.61958  0.77255  0.48576  0.95510
    335   3.06983  5.20276  2.54970  0.85257  4.56616  3.36202  3.96233  4.04630  2.85970  3.64312  4.61310  3.01403  3.97334  3.17635  3.28085  3.03994  3.37563  3.71727  5.71308  4.43741    335 e - - -
          2.68618  4.42225  2.77519  2.73123  3.46354  2.40513  3.72494  3.29354  2.67741  2.69355  4.24690  2.90347  2.73739  3.18146  2.89801  2.37887  2.77519  2.98518  4.58477  3.61503
          0.02749  4.00344  4.72579  0.61958  0.77255  0.48576  0.95510
    336   2.94565  5.38372  2.09833  1.10567  4.69013  3.25770  3.79442  4.17903  2.76527  3.72799  4.59973  2.75703  3.86894  2.96914  3.30408  2.85697  3.23521  3.78621  5.87223  4.42846    336 e - - -
          2.68618  4.42225  2.77519  2.73123  3.46354  2.40513  3.72494  3.29354  2.67741  2.69355  4.24690  2.90347  2.73739  3.18146  2.89801  2.37887  2.77519  2.98518  4.58477  3.61503
          0.02749  4.00344  4.72579  0.61958  0.77255  0.48576  0.95510
    337   2.90133  5.11619  3.03850  2.37387  4.50823  3.52605  3.62266  3.87959  1.30000  3.37562  4.22060  3.03925  3.94270  2.75974  2.25608  2.88828  2.99192  3.54180  5.48364  4.23482    337 k - - -
          2.68618  4.42225  2.77519  2.73123  3.46354  2.40513  3.72494  3.29354  2.67741  2.69355  4.24690  2.90347  2.73739  3.18146  2.89801  2.37887  2.77519  2.98518  4.58477  3.61503
          0.02749  4.00344  4.72579  0.61958  0.77255  0.48576  0.95510
    338   2.91228  4.42045  4.30514  3.97389  3.64859  3.85767  4.75386  2.05204  3.84366  2.31392  3.59540  4.14225  4.41203  4.19475  4.04330  3.37068  3.27137  0.87460  5.45464  4.19369    338 v - - -
          2.68618  4.42225  2.77519  2.73123  3.46354  2.40513  3.72494  3.29354  2.67741  2.69355  4.24690  2.90347  2.73739  3.18146  2.89801  2.37887  2.77519  2.98518  4.58477  3.61503
          0.02749  4.00344  4.72579  0.61958  0.77255  0.48576  0.95510
    339   2.84930  5.11944  2.47628  2.29327  4.40691  3.34882  3.72278  3.88589  2.45966  3.43482  4.30218  2.88369  3.88193  1.41983  2.84653  2.82169  3.11179  3.53605  5.58732  4.22294    339 q - - -
          2.68618  4.42225  2.77519  2.73123  3.46354  2.40513  3.72494  3.29354  2.67741  2.69355  4.24690  2.90347  2.73739  3.18146  2.89801  2.37887  2.77519  2.98518  4.58477  3.61503
          0.02749  4.00344  4.72579  0.61958  0.77255  0.48576  0.95510
    340   3.16104  4.50060  4.73934  4.18068  3.19109  4.42951  4.77288  1.41111  4.03897  1.50909  2.18117  4.43241  4.66125  4.21386  4.19286  3.77075  3.39203  2.00193  5.19060  4.07921    340 i - - -
          2.68618  4.42225  2.77519  2.73123  3.46354  2.40513  3.72494  3.29354  2.67741  2.69355  4.24690  2.90347  2.73739  3.18146  2.89801  2.37887  2.77519  2.98518  4.58477  3.61503
          0.02749  4.00344  4.72579  0.61958  0.77255  0.48576  0.95510
    341   3.44082  4.87659  4.03364  3.78902  2.30850  3.98430  3.68666  3.43224  3.64285  2.85199  4.09398  3.88786  4.45578  3.91721  3.79907  3.56389  3.72852  3.30918  3.95678  0.77299    341 y - - -
          2.68618  4.42225  2.77519  2.73123  3.46354  2.40513  3.72494  3.29354  2.67741  2.69355  4.24690  2.90347  2.73739  3.18146  2.89801  2.37887  2.77519  2.98518  4.58477  3.61503
          0.02749  4.00344  4.72579  0.61958  0.77255  0.48576  0.95510
    342   2.56485  4.59434  2.95246  2.59517  3.83423  3.29075  3.77056  3.44653  2.64791  3.08463  3.94635  2.66501  3.82598  3.00573  3.04639  1.57758  2.87902  3.10914  5.21184  3.34325    342 s - - -
          2.68618  4.42225  2.77519  2.73123  3.46354  2.40513  3.72494  3.29354  2.67741  2.69355  4.24690  2.90347  2.73739  3.18146  2.89801  2.37887  2.77519  2.98518  4.58477  3.61503
          0.02749  4.00344  4.72579  0.61958  0.77255  0.48576  0.95510
    343   3.10019  4.44702  4.72088  4.24554  3.49494  4.37429  4.96007  1.05747  4.10520  1.98532  3.32102  4.46817  4.71483  4.38550  4.30177  3.77580  3.37643  1.55577  5.47715  4.26497    343 i - - -
          2.68618  4.42225  2.77519  2.73123  3.46354  2.40513  3.72494  3.29354  2.67741  2.69355  4.24690  2.90347  2.73739  3.18146  2.89801  2.37887  2.77519  2.98518  4.58477  3.61503
          0.02749  4.00344  4.72579  0.61958  0.77255  0.48576  0.95510
    344   2.92944  5.25302  2.41549  1.14714  4.57372  3.31951  3.77269  4.01247  2.43710  3.57787  4.46309  2.84378  3.89427  2.94489  3.00019  2.87334  3.20384  3.65498  5.73100  4.35369    344 e - - -
          2.68618  4.42225  2.77519  2.73123  3.46354  2.40513  3.72494  3.29354  2.67741  2.69355  4.24690  2.90347  2.73739  3.18146  2.89801  2.37887  2.77519  2.98518  4.58477  3.61503
          0.02749  4.00344  4.72579  0.61958  0.77255  0.48576  0.95510
    345   2.58996  4.33942  3.71588  3.09497  3.67085  3.65582  4.28469  2.22387  3.26399  2.47637  3.57862  3.65201  4.16835  3.63096  3.54492  3.05348  3.03175  1.18969  5.29484  4.05561    345 v - - -
          2.68618  4.42225  2.77519  2.73123  3.46354  2.40513  3.72494  3.29354  2.67741  2.69355  4.24690  2.90347  2.73739  3.18146  2.89801  2.37887  2.77519  2.98518  4.58477  3.61503
          0.02749  4.00344  4.72579  0.61958  0.77255  0.48576  0.95510
    346   2.92830  4.98807  3.42876  2.76989  4.32770  3.62587  3.62899  3.34276  1.82027  3.20965  4.09343  3.18307  3.99851  2.77997  1.38022  2.96135  3.11643  3.38479  5.35444  4.14673    346 r - - -
          2.68618  4.42225  2.77519  2.73123  3.46354  2.40513  3.72494  3.29354  2.67741  2.69355  4.24690  2.90347  2.73739  3.18146  2.89801  2.37887  2.77519  2.98518  4.58477  3.61503
          0.02749  4.00344  4.72579  0.61958  0.77255  0.48576  0.95510
    347   3.06983  5.20276  2.54970  0.85257  4.56616  3.36202  3.96233  4.04630  2.85970  3.64312  4.61310  3.01403  3.97334  3.17635  3.28085  3.03994  3.37563  3.71727  5.71308  4.43741    347 e - - -
          2.68618  4.42225  2.77519  2.73123  3.46354  2.40513  3.72494  3.29354  2.67741  2.69355  4.24690  2.90347  2.73739  3.18146  2.89801  2.37887  2.77519  2.98518  4.58477  3.61503
          0.02749  4.00344  4.72579  0.61958  0.77255  0.48576  0.95510
    348   2.25134  4.24762  3.29909  3.10740  4.24277  2.98553  4.22667  3.69454  3.18954  3.42538  4.31892  3.30052  3.74018  3.52036  3.48078  1.00023  2.79937  3.19046  5.61901  4.34144    348 s - - -
          2.68618  4.42225  2.77519  2.73123  3.46354  2.40513  3.72494  3.29354  2.67741  2.69355  4.24690  2.90347  2.73739  3.18146  2.89801  2.37887  2.77519  2.98518  4.58477  3.61503
          0.02749  4.00344  4.72579  0.61958  0.77255  0.48576  0.95510
    349   3.09533  5.06070  3.27979  2.87887  4.47712  3.56883  3.83737  3.91502  0.87219  3.45238  4.40838  3.29697  4.06125  3.02258  2.46413  3.12968  3.33966  3.61599  5.47919  4.31153    349 k - - -
          2.68618  4.42225  2.77519  2.73123  3.46354  2.40513  3.72494  3.29354  2.67741  2.69355  4.24690  2.90347  2.73739  3.18146  2.89801  2.37887  2.77519  2.98518  4.58477  3.61503
          0.02749  4.00344  4.72579  0.61958  0.77255  0.48576  0.95510
    350   3.09533  5.06070  3.27979  2.87887  4.47712  3.56883  3.83737  3.91502  0.87219  3.45238  4.40838  3.29697  4.06125  3.02258  2.46413  3.12968  3.33966  3.61599  5.47919  4.31153    350 k - - -
          2.68618  4.42225  2.77519  2.73123  3.46354  2.40513  3.72494  3.29354  2.67741  2.69355  4.24690  2.90347  2.73739  3.18146  2.89801  2.37887  2.77519  2.98518  4.58477  3.61503
          0.02749  4.00344  4.72579  0.61958  0.77255  0.48576  0.95510
    351   3.27615  4.66244  4.63822  4.14345  3.10107  4.41443  4.74401  2.03660  3.91710  0.86442  2.97663  4.41696  4.68392  4.17212  4.08109  3.80931  3.52529  2.22195  5.14387  3.94556    351 l - - -
          2.68618  4.42225  2.77519  2.73123  3.46354  2.40513  3.72494  3.29354  2.67741  2.69355  4.24690  2.90347  2.73739  3.18146  2.89801  2.37887  2.77519  2.98518  4.58477  3.61503
          0.02749  4.00344  4.72579  0.61958  0.77255  0.48576  0.95510
    352   3.30453  4.72890  4.39930  4.04136  3.18977  4.14744  4.65611  2.40269  3.80781  0.72929  3.17473  4.30408  4.56132  4.14472  3.96180  3.73598  3.59342  2.47372  5.11490  3.86792    352 l - - -
          2.68618  4.42225  2.77519  2.73123  3.46354  2.40513  3.72494  3.29354  2.67741  2.69355  4.24690  2.90347  2.73739  3.18146  2.89801  2.37887  2.77519  2.98518  4.58477  3.61503
          0.02749  4.00344  4.72579  0.61958  0.77255  0.48576  0.95510
    353   2.29127  4.23837  3.48264  3.08544  3.94180  3.14845  4.08651  2.93341  3.01521  2.96119  3.88344  3.33080  3.80292  3.37043  3.32630  2.38366  1.38640  2.76507  5.36646  4.13032    353 t - - -
          2.68618  4.42225  2.77519  2.73123  3.46354  2.40513  3.72494  3.29354  2.67741  2.69355  4.24690  2.90347  2.73739  3.18146  2.89801  2.37887  2.77519  2.98518  4.58477  3.61503
          0.02749  4.00344  4.72579  0.61958  0.77255  0.48576  0.95510
    354   3.13635  4.45227  4.79334  4.28026  3.45532  4.47529  4.97075  1.11938  4.14887  1.83980  3.26564  4.51944  4.75621  4.39995  4.34059  3.85210  3.39267  1.53454  5.45030  4.26230    354 i - - -
          2.68618  4.42225  2.77519  2.73123  3.46354  2.40513  3.72494  3.29354  2.67741  2.69355  4.24690  2.90347  2.73739  3.18146  2.89801  2.37887  2.77519  2.98518  4.58477  3.61503
          0.02749  4.00344  4.72579  0.61958  0.77255  0.48576  0.95510
    355   2.84369  4.34545  4.20750  3.75133  3.54397  3.91385  4.54197  1.22796  3.60852  2.20196  3.42054  3.99463  4.37168  3.94353  3.84407  3.30254  2.50463  1.85894  5.31758  4.09787    355 i - - -
          2.68618  4.42225  2.77519  2.73123  3.46354  2.40513  3.72494  3.29354  2.67741  2.69355  4.24690  2.90347  2.73739  3.18146  2.89801  2.37887  2.77519  2.98518  4.58477  3.61503
          0.02749  4.00344  4.72579  0.61958  0.77255  0.48576  0.95510
    356   3.28236  4.68452  4.60879  4.10168  3.07563  4.39808  4.70851  2.21527  3.85250  0.83659  2.75243  4.38494  4.66316  4.12029  4.01810  3.78654  3.52777  2.31921  5.12197  3.94042    356 l - - -
          2.68618  4.42225  2.77519  2.73123  3.46354  2.40513  3.72494  3.29354  2.67741  2.69355  4.24690  2.90347  2.73739  3.18146  2.89801  2.37887  2.77519  2.98518  4.58477  3.61503
          0.02749  4.00344  4.72579  0.61958  0.77255  0.48576  0.95510
    357   3.09533  5.06070  3.27979  2.87887  4.47712  3.56883  3.83737  3.91502  0.87219  3.45238  4.40838  3.29697  4.06125  3.02258  2.46413  3.12968  3.33966  3.61599  5.47919  4.31153    357 k - - -
          2.68618  4.42225  2.77519  2.73123  3.46354  2.40513  3.72494  3.29354  2.67741  2.69355  4.24690  2.90347  2.73739  3.18146  2.89801  2.37887  2.77519  2.98518  4.58477  3.61503
          0.02749  4.00344  4.72579  0.61958  0.77255  0.48576  0.95510
    358   2.55073  4.64760  2.71342  2.53557  4.34045  3.14380  3.89490  3.82982  2.76720  3.46239  4.31125  1.42091  3.79225  3.09933  3.17052  2.31067  2.82714  3.38225  5.62387  4.26959    358 n - - -
          2.68618  4.42225  2.77519  2.73123  3.46354  2.40513  3.72494  3.29354  2.67741  2.69355  4.24690  2.90347  2.73739  3.18146  2.89801  2.37887  2.77519  2.98518  4.58477  3.61503
          0.02749  4.00344  4.72579  0.61958  0.77255  0.48576  0.95510
    359   2.70992  4.26818  3.89255  3.34842  3.45100  3.76887  4.15317  1.56714  3.05761  2.30574  3.31153  3.66780  4.16694  3.54388  3.48424  3.07667  2.39347  1.99875  5.04622  3.83272    359 i - - -
          2.68618  4.42225  2.77519  2.73123  3.46354  2.40513  3.72494  3.29354  2.67741  2.69355  4.24690  2.90347  2.73739  3.18146  2.89801  2.37887  2.77519  2.98518  4.58477  3.61503
          0.02749  4.00344  4.72579  0.61958  0.77255  0.48576  0.95510
    360   3.05128  4.41992  4.62090  4.12261  3.51485  4.31014  4.85541  1.72502  3.97975  1.98134  3.35944  4.36373  4.65791  4.27830  4.19805  3.69088  3.32471  1.01353  5.44235  4.21009    360 v - - -
          2.68618  4.42225  2.77519  2.73123  3.46354  2.40513  3.72494  3.29354  2.67741  2.69355  4.24690  2.90347  2.73739  3.18146  2.89801  2.37887  2.77519  2.98518  4.58477  3.61503
          0.02749  4.00344  4.72579  0.61958  0.77255  0.48576  0.95510
    361   3.01611  5.15220  3.29701  2.66832  4.58556  3.62207  3.62303  3.93859  1.16311  3.40203  4.26927  3.15095  4.01270  2.76089  1.99126  3.00931  3.19566  3.61696  5.46457  4.27390    361 k - - -
          2.68618  4.42225  2.77519  2.73123  3.46354  2.40513  3.72494  3.29354  2.67741  2.69355  4.24690  2.90347  2.73739  3.18146  2.89801  2.37887  2.77519  2.98518  4.58477  3.61503
          0.02749  4.00344  4.72579  0.61958  0.77255  0.48576  0.95510
    362   3.12686  4.47879  4.68030  4.19319  3.13144  4.37456  4.80907  1.06180  4.06155  1.86789  3.22330  4.42117  4.68797  4.30184  4.24781  3.75875  3.39060  1.77774  5.26402  3.99369    362 i - - -
          2.68618  4.42225  2.77519  2.73123  3.46354  2.40513  3.72494  3.29354  2.67741  2.69355  4.24690  2.90347  2.73739  3.18146  2.89801  2.37887  2.77519  2.98518  4.58477  3.61503
          0.02749  4.00344  4.72579  0.61958  0.77255  0.48576  0.95510
    363   2.30775  4.29373  3.11506  2.90243  4.34718  2.52036  4.11562  3.82542  3.06333  3.48049  4.30512  3.02053  3.71423  3.36249  3.41292  1.17572  2.77722  3.27655  5.66394  4.39861    363 s - - -
          2.68618  4.42225  2.77519  2.73123  3.46354  2.40513  3.72494  3.29354  2.67741  2.69355  4.24690  2.90347  2.73739  3.18146  2.89801  2.37887  2.77519  2.98518  4.58477  3.61503
          0.02749  4.00344  4.72579  0.61958  0.77255  0.48576  0.95510
    364   2.87339  5.14658  2.90184  2.36153  4.52311  3.48104  3.62302  3.92556  1.38106  3.41256  4.24441  2.61282  3.91460  2.75824  2.35595  2.84749  3.08473  3.57089  5.51824  4.23773    364 k - - -
          2.68618  4.42225  2.77519  2.73123  3.46354  2.40513  3.72494  3.29354  2.67741  2.69355  4.24690  2.90347  2.73739  3.18146  2.89801  2.37887  2.77519  2.98518  4.58477  3.61503
          0.02749  4.00344  4.72579  0.61958  0.77255  0.48576  0.95510
    365   2.92220  5.04421  3.33058  2.71697  4.47693  3.45384  3.62116  3.82902  1.74460  3.32594  4.18092  3.14215  3.97911  2.76109  1.42810  2.93582  2.93048  3.50463  5.42452  4.22159    365 r - - -
          2.68618  4.42225  2.77519  2.73123  3.46354  2.40513  3.72494  3.29354  2.67741  2.69355  4.24690  2.90347  2.73739  3.18146  2.89801  2.37887  2.77519  2.98518  4.58477  3.61503
          0.02749  4.00344  4.72579  0.61958  0.77255  0.48576  0.95510
    366   2.92779  5.26623  2.37994  1.14227  4.54432  3.30572  3.77517  4.03237  2.61260  3.57065  4.46892  2.82639  3.88948  2.76909  3.04973  2.86757  3.20710  3.67542  5.73476  4.33446    366 e - - -
          2.68618  4.42225  2.77519  2.73123  3.46354  2.40513  3.72494  3.29354  2.67741  2.69355  4.24690  2.90347  2.73739  3.18146  2.89801  2.37887  2.77519  2.98518  4.58477  3.61503
          0.02749  4.00344  4.72579  0.61958  0.77255  0.48576  0.95510
    367   2.83520  4.59605  3.53566  3.45251  4.58938  0.55286  4.56335  4.22225  3.65150  3.85953  4.83744  3.70018  3.99132  3.96543  3.87177  3.01112  3.32664  3.72530  5.64847  4.69622    367 G - - -
          2.68618  4.42225  2.77519  2.73123  3.46354  2.40513  3.72494  3.29354  2.67741  2.69355  4.24690  2.90347  2.73739  3.18146  2.89801  2.37887  2.77519  2.98518  4.58477  3.61503
          0.02749  4.00344  4.72579  0.61958  0.77255  0.48576  0.95510
    368   3.00458  5.12855  3.04241  2.53519  4.53824  3.53708  3.70012  3.90688  1.08775  3.42925  4.32269  3.11113  3.99731  2.85531  2.35578  3.00074  3.22171  3.58800  5.51248  4.29131    368 k - - -
          2.68618  4.42225  2.77519  2.73123  3.46354  2.40513  3.72494  3.29354  2.67741  2.69355  4.24690  2.90347  2.73739  3.18146  2.89801  2.37887  2.77519  2.98518  4.58477  3.61503
          0.02749  4.00344  4.72579  0.61958  0.77255  0.48576  0.95510
    369   3.06983  5.20276  2.54970  0.85257  4.56616  3.36202  3.96233  4.04630  2.85970  3.64312  4.61310  3.01403  3.97334  3.17635  3.28085  3.03994  3.37563  3.71727  5.71308  4.43741    369 e - - -
          2.68618  4.42225  2.77519  2.73123  3.46354  2.40513  3.72494  3.29354  2.67741  2.69355  4.24690  2.90347  2.73739  3.18146  2.89801  2.37887  2.77519  2.98518  4.58477  3.61503
          0.02749  4.00344  4.72579  0.61958  0.77255  0.48576  0.95510
    370   3.30453  4.72890  4.39930  4.04136  3.18977  4.14744  4.65611  2.40269  3.80781  0.72929  3.17473  4.30408  4.56132  4.14472  3.96180  3.73598  3.59342  2.47372  5.11490  3.86792    370 l - - -
          2.68618  4.42225  2.77519  2.73123  3.46354  2.40513  3.72494  3.29354  2.67741  2.69355  4.24690  2.90347  2.73739  3.18146  2.89801  2.37887  2.77519  2.98518  4.58477  3.61503
          0.02749  4.00344  4.72579  0.61958  0.77255  0.48576  0.95510
    371   3.30787  4.66535  4.72639  4.19735  2.70843  4.48866  4.66141  2.13386  4.04780  0.86651  2.91340  4.45276  4.70221  4.19260  4.19488  3.84405  3.53696  2.30937  4.97396  3.70617    371 l - - -
          2.68618  4.42225  2.77519  2.73123  3.46354  2.40513  3.72494  3.29354  2.67741  2.69355  4.24690  2.90347  2.73739  3.18146  2.89801  2.37887  2.77519  2.98518  4.58477  3.61503
          0.02749  4.00344  4.72579  0.61958  0.77255  0.48576  0.95510
    372   3.29967  4.69658  4.57585  4.11654  2.84199  4.36039  4.60742  2.26981  3.93352  0.81944  2.99315  4.36925  4.65390  4.15250  4.09180  3.78101  3.55286  2.37064  4.96090  3.64517    372 l - - -
          2.68618  4.42225  2.77519  2.73123  3.46354  2.40513  3.72494  3.29354  2.67741  2.69355  4.24690  2.90347  2.73739  3.18146  2.89801  2.37887  2.77519  2.98518  4.58477  3.61503
          0.02749  4.00344  4.72579  0.61958  0.77255  0.48576  0.95510
    373   3.44082  4.87659  4.03364  3.78902  2.30850  3.98430  3.68666  3.43224  3.64285  2.85199  4.09398  3.88786  4.45578  3.91721  3.79907  3.56389  3.72852  3.30918  3.95678  0.77299    373 y - - -
          2.68618  4.42225  2.77519  2.73123  3.46354  2.40513  3.72494  3.29354  2.67741  2.69355  4.24690  2.90347  2.73739  3.18146  2.89801  2.37887  2.77519  2.98518  4.58477  3.61503
          0.02749  4.00344  4.72579  0.61958  0.77255  0.48576  0.95510
    374   3.42886  4.79276  4.41831  4.15914  0.81951  4.08499  3.94115  2.93807  4.06325  2.27865  3.64982  4.16868  4.54176  4.19551  4.15056  3.69107  3.73063  2.93812  4.15416  2.50588    374 f - - -
          2.68618  4.42225  2.77519  2.73123  3.46354  2.40513  3.72494  3.29354  2.67741  2.69355  4.24690  2.90347  2.73739  3.18146  2.89801  2.37887  2.77519  2.98518  4.58477  3.61503
          0.02749  4.00344  4.72579  0.61958  0.77255  0.48576  0.95510
    375   3.13463  5.27771  0.74693  2.42515  4.67334  3.31377  4.05251  4.29224  3.16237  3.87792  4.86047  2.98748  3.97599  3.29301  3.69514  3.08332  3.47655  3.91802  5.81609  4.52668    375 d - - -
          2.68618  4.42225  2.77519  2.73123  3.46354  2.40513  3.72494  3.29354  2.67741  2.69355  4.24690  2.90347  2.73739  3.18146  2.89801  2.37887  2.77519  2.98518  4.58477  3.61503
          0.02749  4.00344  4.72579  0.61958  0.77255  0.48576  0.95510
    376   1.32744  4.28859  3.33592  2.84286  3.99827  3.15618  4.04197  3.14796  2.95957  3.00491  3.91319  3.26527  3.79919  3.30315  3.29681  2.56558  2.43192  2.72899  5.39981  4.16109    376 a - - -
          2.68618  4.42225  2.77519  2.73123  3.46354  2.40513  3.72494  3.29354  2.67741  2.69355  4.24690  2.90347  2.73739  3.18146  2.89801  2.37887  2.77519  2.98518  4.58477  3.61503
          0.02749  4.00344  4.72579  0.61958  0.77255  0.48576  0.95510
    377   2.20397  4.23392  3.30616  3.10719  4.26079  2.97602  4.22632  3.68637  3.18852  3.42225  4.30790  3.29572  3.73133  3.51486  3.48218  1.02047  2.78396  3.17842  5.63385  4.36547    377 s - - -
          2.68618  4.42225  2.77519  2.73123  3.46354  2.40513  3.72494  3.29354  2.67741  2.69355  4.24690  2.90347  2.73739  3.18146  2.89801  2.37887  2.77519  2.98518  4.58477  3.61503
          0.02749  4.00344  4.72579  0.61958  0.77255  0.48576  0.95510
    378   3.30453  4.72890  4.39930  4.04136  3.18977  4.14744  4.65611  2.40269  3.80781  0.72929  3.17473  4.30408  4.56132  4.14472  3.96180  3.73598  3.59342  2.47372  5.11490  3.86792    378 l - - -
          2.68618  4.42225  2.77519  2.73123  3.46354  2.40513  3.72494  3.29354  2.67741  2.69355  4.24690  2.90347  2.73739  3.18146  2.89801  2.37887  2.77519  2.98518  4.58477  3.61503
          0.02749  4.00344  4.72579  0.61958  0.77255  0.48576  0.95510
    379   2.94755  5.36742  2.13205  1.09170  4.67738  3.26198  3.80009  4.16331  2.76532  3.71833  4.59384  2.76767  3.87289  2.97652  3.29630  2.86262  3.23789  3.77455  5.86002  4.42445    379 e - - -
          2.68618  4.42225  2.77519  2.73123  3.46354  2.40513  3.72494  3.29354  2.67741  2.69355  4.24690  2.90347  2.73739  3.18146  2.89801  2.37887  2.77519  2.98518  4.58477  3.61503
          0.02749  4.00344  4.72579  0.61958  0.77255  0.48576  0.95510
    380   3.13384  4.51845  4.51815  4.14026  3.46511  4.20503  4.84552  0.92908  3.97089  2.02625  3.38201  4.36744  4.62521  4.30675  4.15269  3.71443  3.43132  1.85787  5.38183  4.13030    380 i - - -
          2.68618  4.42225  2.77519  2.73123  3.46354  2.40513  3.72494  3.29354  2.67741  2.69355  4.24690  2.90347  2.73739  3.18146  2.89801  2.37887  2.77519  2.98518  4.58477  3.61503
          0.02749  4.00344  4.72579  0.61958  0.77255  0.48576  0.95510
    381   2.24145  4.23632  3.49925  3.23035  4.09942  3.08581  4.25641  3.17151  3.18915  3.07142  4.06274  3.40302  3.80820  3.55491  3.46015  2.55817  1.14860  2.82754  5.54829  4.32238    381 t - - -
          2.68618  4.42225  2.77519  2.73123  3.46354  2.40513  3.72494  3.29354  2.67741  2.69355  4.24690  2.90347  2.73739  3.18146  2.89801  2.37887  2.77519  2.98518  4.58477  3.61503
          0.02749  4.00344  4.72579  0.61958  0.77255  0.48576  0.95510
    382   2.61571  4.76835  2.65399  2.43207  4.15866  3.27384  3.74582  3.33233  2.59619  3.24118  4.08207  1.66220  3.81071  2.92761  3.03736  2.41403  2.91774  3.24814  5.44640  4.08666    382 n - - -
          2.68618  4.42225  2.77519  2.73123  3.46354  2.40513  3.72494  3.29354  2.67741  2.69355  4.24690  2.90347  2.73739  3.18146  2.89801  2.37887  2.77519  2.98518  4.58477  3.61503
          0.02749  4.00344  4.72579  0.61958  0.77255  0.48576  0.95510
    383   2.91228  4.42045  4.30514  3.97389  3.64859  3.85767  4.75386  2.05204  3.84366  2.31392  3.59540  4.14225  4.41203  4.19475  4.04330  3.37068  3.27137  0.87460  5.45464  4.19369    383 v - - -
          2.68618  4.42225  2.77519  2.73123  3.46354  2.40513  3.72494  3.29354  2.67741  2.69355  4.24690  2.90347  2.73739  3.18146  2.89801  2.37887  2.77519  2.98518  4.58477  3.61503
          0.02749  4.00344  4.72579  0.61958  0.77255  0.48576  0.95510
    384   2.25757  4.21621  3.66392  3.25884  3.89299  3.20747  4.21085  2.79491  3.17877  2.80378  3.80986  3.45646  3.86698  3.51678  3.47130  2.62486  1.41407  2.23769  5.39730  4.17718    384 t - - -
          2.68618  4.42225  2.77519  2.73123  3.46354  2.40513  3.72494  3.29354  2.67741  2.69355  4.24690  2.90347  2.73739  3.18146  2.89801  2.37887  2.77519  2.98518  4.58477  3.61503
          0.02749  4.00344  4.72579  0.61958  0.77255  0.48576  0.95510
    385   2.83940  5.17354  2.74981  2.12591  4.51780  3.42872  3.62877  3.94071  1.93938  3.43292  4.25681  2.91396  3.88242  1.79444  2.55034  2.80156  3.06090  3.57502  5.55700  4.23641    385 q - - -
          2.68618  4.42225  2.77519  2.73123  3.46354  2.40513  3.72494  3.29354  2.67741  2.69355  4.24690  2.90347  2.73739  3.18146  2.89801  2.37887  2.77519  2.98518  4.58477  3.61503
          0.02749  4.00344  4.72579  0.61958  0.77255  0.48576  0.95510
    386   3.09533  5.06070  3.27979  2.87887  4.47712  3.56883  3.83737  3.91502  0.87219  3.45238  4.40838  3.29697  4.06125  3.02258  2.46413  3.12968  3.33966  3.61599  5.47919  4.31153    386 k - - -
          2.68618  4.42225  2.77519  2.73123  3.46354  2.40513  3.72494  3.29354  2.67741  2.69355  4.24690  2.90347  2.73739  3.18146  2.89801  2.37887  2.77519  2.98518  4.58477  3.61503
          0.02749  4.00344  4.72579  0.61958  0.77255  0.48576  0.95510
    387   3.13613  4.44610  4.80837  4.29024  3.45754  4.48771  4.97621  1.15508  4.16623  1.81858  3.26316  4.52879  4.76075  4.40874  4.35601  3.86090  3.38971  1.49240  5.45061  4.26902    387 i - - -
          2.68618  4.42225  2.77519  2.73123  3.46354  2.40513  3.72494  3.29354  2.67741  2.69355  4.24690  2.90347  2.73739  3.18146  2.89801  2.37887  2.77519  2.98518  4.58477  3.61503
          0.02749  4.00344  4.72579  0.61958  0.77255  0.48576  0.95510
    388   3.43175  4.75305  4.56373  4.17210  0.98927  4.29212  3.67388  2.93615  3.98542  2.15889  3.53604  4.08926  4.61105  4.06347  4.06883  3.66912  3.66683  2.94238  3.61374  2.16861    388 f - - -
          2.68618  4.42225  2.77519  2.73123  3.46354  2.40513  3.72494  3.29354  2.67741  2.69355  4.24690  2.90347  2.73739  3.18146  2.89801  2.37887  2.77519  2.98518  4.58477  3.61503
          0.02749  4.00344  4.72579  0.61958  0.77255  0.48576  0.95510
    389   2.83520  4.59605  3.53566  3.45251  4.58938  0.55286  4.56335  4.22225  3.65150  3.85953  4.83744  3.70018  3.99132  3.96543  3.87177  3.01112  3.32664  3.72530  5.64847  4.69622    389 G - - -
          2.68618  4.42225  2.77519  2.73123  3.46354  2.40513  3.72494  3.29354  2.67741  2.69355  4.24690  2.90347  2.73739  3.18146  2.89801  2.37887  2.77519  2.98518  4.58477  3.61503
          0.02749  4.00344  4.72579  0.61958  0.77255  0.48576  0.95510
    390   1.62658  4.36426  3.19600  2.63465  3.97838  2.58266  3.88912  3.34293  2.79531  3.03485  3.88257  3.14241  3.76788  3.11802  3.18592  2.44111  2.57939  2.79019  5.32876  4.06655    390 a - - -
          2.68618  4.42225  2.77519  2.73123  3.46354  2.40513  3.72494  3.29354  2.67741  2.69355  4.24690  2.90347  2.73739  3.18146  2.89801  2.37887  2.77519  2.98518  4.58477  3.61503
          0.02749  4.00344  4.72579  0.61958  0.77255  0.48576  0.95510
    391   2.71242  5.00735  2.25950  2.27463  4.47314  3.22031  3.76508  3.95661  2.68291  3.52296  4.35195  1.58367  3.80892  2.93392  3.18677  2.33895  2.97612  3.54084  5.70353  4.29288    391 n - - -
          2.68618  4.42225  2.77519  2.73123  3.46354  2.40513  3.72494  3.29354  2.67741  2.69355  4.24690  2.90347  2.73739  3.18146  2.89801  2.37887  2.77519  2.98518  4.58477  3.61503
          0.02749  4.00344  4.72579  0.61958  0.77255  0.48576  0.95510
    392   3.09533  5.06070  3.27979  2.87887  4.47712  3.56883  3.83737  3.91502  0.87219  3.45238  4.40838  3.29697  4.06125  3.02258  2.46413  3.12968  3.33966  3.61599  5.47919  4.31153    392 k - - -
          2.68618  4.42225  2.77519  2.73123  3.46354  2.40513  3.72494  3.29354  2.67741  2.69355  4.24690  2.90347  2.73739  3.18146  2.89801  2.37887  2.77519  2.98518  4.58477  3.61503
          0.02749  4.00344  4.72579  0.61958  0.77255  0.48576  0.95510
    393   2.86900  4.64012  3.47708  2.96603  2.75175  3.70357  2.70640  3.20814  2.73954  2.68026  3.75345  3.33467  4.08344  3.10906  2.88292  2.98957  3.09322  2.98564  4.32617  1.67953    393 y - - -
          2.68618  4.42225  2.77519  2.73123  3.46354  2.40513  3.72494  3.29354  2.67741  2.69355  4.24690  2.90347  2.73739  3.18146  2.89801  2.37887  2.77519  2.98518  4.58477  3.61503
          0.02749  4.00344  4.72579  0.61958  0.77255  0.48576  0.95510
    394   2.91472  4.99560  3.42865  2.74362  4.28091  3.62963  3.60842  3.70231  1.68286  3.21614  4.08018  3.16565  3.98669  2.75981  1.50635  2.94104  3.09563  3.40423  4.30413  4.09235    394 r - - -
          2.68618  4.42225  2.77519  2.73123  3.46354  2.40513  3.72494  3.29354  2.67741  2.69355  4.24690  2.90347  2.73739  3.18146  2.89801  2.37887  2.77519  2.98518  4.58477  3.61503
          0.02749  4.00344  4.72579  0.61958  0.77255  0.48576  0.95510
    395   3.06983  5.20276  2.54970  0.85257  4.56616  3.36202  3.96233  4.04630  2.85970  3.64312  4.61310  3.01403  3.97334  3.17635  3.28085  3.03994  3.37563  3.71727  5.71308  4.43741    395 e - - -
          2.68618  4.42225  2.77519  2.73123  3.46354  2.40513  3.72494  3.29354  2.67741  2.69355  4.24690  2.90347  2.73739  3.18146  2.89801  2.37887  2.77519  2.98518  4.58477  3.61503
          0.02749  4.00344  4.72579  0.61958  0.77255  0.48576  0.95510
    396   2.83897  4.41548  3.83903  3.38007  1.51309  3.75016  3.71504  2.89046  3.30145  2.49835  3.54427  3.60057  4.17021  3.54406  3.54787  2.40402  3.10229  2.71351  4.18765  2.46448    396 f - - -
          2.68618  4.42225  2.77519  2.73123  3.46354  2.40513  3.72494  3.29354  2.67741  2.69355  4.24690  2.90347  2.73739  3.18146  2.89801  2.37887  2.77519  2.98518  4.58477  3.61503
          0.02749  4.00344  4.72579  0.61958  0.77255  0.48576  0.95510
    397   2.42431  4.25225  3.54502  3.06207  3.66571  3.35153  4.00423  2.27322  2.98905  2.66307  3.60878  3.37174  3.89748  3.32112  3.31116  2.43552  1.77422  2.49896  5.13611  3.90437    397 t - - -
          2.68618  4.42225  2.77519  2.73123  3.46354  2.40513  3.72494  3.29354  2.67741  2.69355  4.24690  2.90347  2.73739  3.18146  2.89801  2.37887  2.77519  2.98518  4.58477  3.61503
          0.02749  4.00344  4.72579  0.61958  0.77255  0.48576  0.95510
    398   2.86358  4.85714  3.39874  2.87897  4.30362  3.49422  3.74733  3.77034  2.13377  3.31536  4.22456  3.24657  3.98545  2.92738  1.15809  2.73456  3.13608  3.44025  5.39272  4.16057    398 r - - -
          2.68618  4.42225  2.77519  2.73123  3.46354  2.40513  3.72494  3.29354  2.67741  2.69355  4.24690  2.90347  2.73739  3.18146  2.89801  2.37887  2.77519  2.98518  4.58477  3.61503
          0.02749  4.00344  4.72579  0.61958  0.77255  0.48576  0.95510
    399   3.09533  5.06070  3.27979  2.87887  4.47712  3.56883  3.83737  3.91502  0.87219  3.45238  4.40838  3.29697  4.06125  3.02258  2.46413  3.12968  3.33966  3.61599  5.47919  4.31153    399 k - - -
          2.68618  4.42225  2.77519  2.73123  3.46354  2.40513  3.72494  3.29354  2.67741  2.69355  4.24690  2.90347  2.73739  3.18146  2.89801  2.37887  2.77519  2.98518  4.58477  3.61503
          0.02749  4.00344  4.72579  0.61958  0.77255  0.48576  0.95510
    400   2.99019  4.97646  2.99494  2.75336  4.16203  3.45589  3.91225  3.81444  2.56545  3.30361  4.32938  3.21364  4.01224  1.01802  2.84638  3.03315  3.28781  3.53645  5.41156  4.11461    400 q - - -
          2.68618  4.42225  2.77519  2.73123  3.46354  2.40513  3.72494  3.29354  2.67741  2.69355  4.24690  2.90347  2.73739  3.18146  2.89801  2.37887  2.77519  2.98518  4.58477  3.61503
          0.02749  4.00344  4.72579  0.61958  0.77255  0.48576  0.95510
    401   2.46547  4.48130  2.67200  2.69826  4.39871  1.19208  4.07077  3.88068  3.06416  3.54406  4.39863  3.08423  3.77187  3.31490  3.46094  2.46174  2.91321  3.37710  5.70245  4.40427    401 g - - -
          2.68618  4.42225  2.77519  2.73123  3.46354  2.40513  3.72494  3.29354  2.67741  2.69355  4.24690  2.90347  2.73739  3.18146  2.89801  2.37887  2.77519  2.98518  4.58477  3.61503
          0.02749  4.00344  4.72579  0.61958  0.77255  0.48576  0.95510
    402   3.10103  4.43820  4.74647  4.26376  3.51121  4.39702  4.97902  1.08341  4.13230  2.00006  3.32911  4.48646  4.72778  4.40573  4.32943  3.79398  3.37397  1.48894  5.49294  4.28608    402 i - - -
          2.68618  4.42225  2.77519  2.73123  3.46354  2.40513  3.72494  3.29354  2.67741  2.69355  4.24690  2.90347  2.73739  3.18146  2.89801  2.37887  2.77519  2.98518  4.58477  3.61503
          0.02749  4.00344  4.72579  0.61958  0.77255  0.48576  0.95510
    403   2.38356  4.30482  3.32465  3.14813  4.20886  3.03249  4.25356  3.74997  3.23076  3.46066  4.37684  3.35077  3.78245  3.57012  3.51163  0.90941  2.87379  3.25624  5.57117  4.29351    403 s - - -
          2.68618  4.42225  2.77519  2.73123  3.46354  2.40513  3.72494  3.29354  2.67741  2.69355  4.24690  2.90347  2.73739  3.18146  2.89801  2.37887  2.77519  2.98518  4.58477  3.61503
          0.02749  4.00344  4.72579  0.61958  0.77255  0.48576  0.95510
    404   2.98380  4.40601  4.52216  4.07555  3.56493  4.14429  4.83024  1.78074  3.92759  2.14225  3.43464  4.28347  4.57671  4.25083  4.14487  3.55892  3.28970  0.96650  5.46726  4.21143    404 v - - -
          2.68618  4.42225  2.77519  2.73123  3.46354  2.40513  3.72494  3.29354  2.67741  2.69355  4.24690  2.90347  2.73739  3.18146  2.89801  2.37887  2.77519  2.98518  4.58477  3.61503
          0.02749  4.00344  4.72579  0.61958  0.77255  0.48576  0.95510
    405   0.84032  4.26167  3.59932  3.39856  4.18639  3.08233  4.40462  3.33179  3.41828  3.20718  4.22602  3.51387  3.83411  3.74776  3.65866  2.61154  2.89806  2.96345  5.60044  4.41577    405 a - - -
          2.68618  4.42225  2.77519  2.73123  3.46354  2.40513  3.72494  3.29354  2.67741  2.69355  4.24690  2.90347  2.73739  3.18146  2.89801  2.37887  2.77519  2.98518  4.58477  3.61503
          0.02749  4.00344  4.72579  0.61958  0.77255  0.48576  0.95510
    406   3.00575  5.12466  3.12805  2.68935  4.50134  3.56240  3.67370  3.91709  1.10484  3.39853  4.29673  3.12950  4.00505  2.65910  2.27968  3.00430  3.21456  3.60123  5.47663  4.24981    406 k - - -
          2.68618  4.42225  2.77519  2.73123  3.46354  2.40513  3.72494  3.29354  2.67741  2.69355  4.24690  2.90347  2.73739  3.18146  2.89801  2.37887  2.77519  2.98518  4.58477  3.61503
          0.02749  4.00344  4.72579  0.61958  0.77255  0.48576  0.95510
    407   2.48761  4.33235  3.54902  3.30920  4.08909  3.16678  4.31593  3.23236  3.25475  3.09116  4.13463  3.49616  3.88148  3.64339  3.50602  2.69051  0.96779  2.91315  5.51532  4.30625    407 t - - -
          2.68618  4.42225  2.77519  2.73123  3.46354  2.40513  3.72494  3.29354  2.67741  2.69355  4.24690  2.90347  2.73739  3.18146  2.89801  2.37887  2.77519  2.98518  4.58477  3.61503
          0.02749  4.00344  4.72579  0.61958  0.77255  0.48576  0.95510
    408   2.18062  4.22814  3.31106  3.10835  4.26798  2.97231  4.22659  3.68332  3.18905  3.42107  4.30322  3.29460  3.72779  3.51320  3.48374  1.02958  2.77770  3.17368  5.63934  4.37534    408 s - - -
          2.68618  4.42225  2.77519  2.73123  3.46354  2.40513  3.72494  3.29354  2.67741  2.69355  4.24690  2.90347  2.73739  3.18146  2.89801  2.37887  2.77519  2.98518  4.58477  3.61503
          0.02749  4.00344  4.72579  0.61958  0.77255  0.48576  0.95510
    409   3.10573  4.42339  4.76147  4.23248  3.45047  4.44828  4.91292  1.57279  4.11852  1.71718  3.26021  4.47441  4.72256  4.35435  4.31190  3.80929  3.35556  1.18711  5.41093  4.23303    409 v - - -
          2.68618  4.42225  2.77519  2.73123  3.46354  2.40513  3.72494  3.29354  2.67741  2.69355  4.24690  2.90347  2.73739  3.18146  2.89801  2.37887  2.77519  2.98518  4.58477  3.61503
          0.02749  4.00344  4.72579  0.61958  0.77255  0.48576  0.95510
    410   3.14717  4.93864  3.26192  3.03661  3.38295  3.56382  0.89376  3.87033  2.87639  3.34714  4.40158  3.44001  4.12438  3.40501  3.13344  3.21714  3.45565  3.60304  4.84595  3.33045    410 h - - -
          2.68618  4.42225  2.77519  2.73123  3.46354  2.40513  3.72494  3.29354  2.67741  2.69355  4.24690  2.90347  2.73739  3.18146  2.89801  2.37887  2.77519  2.98518  4.58477  3.61503
          0.02749  4.00344  4.72579  0.61958  0.77255  0.48576  0.95510
    411   3.10086  4.44131  4.73793  4.25756  3.50544  4.38944  4.97266  1.07333  4.12312  1.99446  3.32594  4.48033  4.72343  4.39874  4.32009  3.78786  3.37489  1.51332  5.48758  4.27914    411 i - - -
          2.68618  4.42225  2.77519  2.73123  3.46354  2.40513  3.72494  3.29354  2.67741  2.69355  4.24690  2.90347  2.73739  3.18146  2.89801  2.37887  2.77519  2.98518  4.58477  3.61503
          0.02749  4.00344  4.72579  0.61958  0.77255  0.48576  0.95510
    412   2.91412  4.43738  4.03823  3.50205  2.86323  3.94353  3.65007  2.39628  3.32257  1.17552  3.14490  3.79434  4.28214  3.62506  3.55508  3.25134  3.14817  2.45819  4.68374  3.30128    412 l - - -
          2.68618  4.42225  2.77519  2.73123  3.46354  2.40513  3.72494  3.29354  2.67741  2.69355  4.24690  2.90347  2.73739  3.18146  2.89801  2.37887  2.77519  2.98518  4.58477  3.61503
          0.02749  4.00344  4.72579  0.61958  0.77255  0.48576  0.95510
    413   3.43346  4.78113  4.43366  4.10672  0.95336  4.23545  3.69111  2.95353  3.97191  2.27637  3.61018  4.06116  4.59663  4.06564  4.07101  3.65437  3.68815  2.94314  3.88101  2.12280    413 f - - -
          2.68618  4.42225  2.77519  2.73123  3.46354  2.40513  3.72494  3.29354  2.67741  2.69355  4.24690  2.90347  2.73739  3.18146  2.89801  2.37887  2.77519  2.98518  4.58477  3.61503
          0.02749  4.00344  4.72579  0.61958  0.77255  0.48576  0.95510
    414   3.13463  5.27771  0.74693  2.42515  4.67334  3.31377  4.05251  4.29224  3.16237  3.87792  4.86047  2.98748  3.97599  3.29301  3.69514  3.08332  3.47655  3.91802  5.81609  4.52668    414 d - - -
          2.68618  4.42225  2.77519  2.73123  3.46354  2.40513  3.72494  3.29354  2.67741  2.69355  4.24690  2.90347  2.73739  3.18146  2.89801  2.37887  2.77519  2.98518  4.58477  3.61503
          0.02749  4.00344  4.72579  0.61958  0.77255  0.48576  0.95510
    415   0.84032  4.26167  3.59932  3.39856  4.18639  3.08233  4.40462  3.33179  3.41828  3.20718  4.22602  3.51387  3.83411  3.74776  3.65866  2.61154  2.89806  2.96345  5.60044  4.41577    415 a - - -
          2.68618  4.42225  2.77519  2.73123  3.46354  2.40513  3.72494  3.29354  2.67741  2.69355  4.24690  2.90347  2.73739  3.18146  2.89801  2.37887  2.77519  2.98518  4.58477  3.61503
          0.02749  4.00344  4.72579  0.61958  0.77255  0.48576  0.95510
    416   2.34521  4.27165  3.36156  3.05138  4.03600  3.07411  4.10838  3.17776  3.02546  3.15792  4.08059  3.28985  3.77205  3.38903  3.33460  1.15924  2.73584  2.99347  5.45135  4.15549    416 s - - -
          2.68618  4.42225  2.77519  2.73123  3.46354  2.40513  3.72494  3.29354  2.67741  2.69355  4.24690  2.90347  2.73739  3.18146  2.89801  2.37887  2.77519  2.98518  4.58477  3.61503
          0.02749  4.00344  4.72579  0.61958  0.77255  0.48576  0.95510
    417   2.83520  4.59605  3.53566  3.45251  4.58938  0.55286  4.56335  4.22225  3.65150  3.85953  4.83744  3.70018  3.99132  3.96543  3.87177  3.01112  3.32664  3.72530  5.64847  4.69622    417 G - - -
          2.68618  4.42225  2.77519  2.73123  3.46354  2.40513  3.72494  3.29354  2.67741  2.69355  4.24690  2.90347  2.73739  3.18146  2.89801  2.37887  2.77519  2.98518  4.58477  3.61503
          0.02749  4.00344  4.72579  0.61958  0.77255  0.48576  0.95510
    418   2.38356  4.30482  3.32465  3.14813  4.20886  3.03249  4.25356  3.74997  3.23076  3.46066  4.37684  3.35077  3.78245  3.57012  3.51163  0.90941  2.87379  3.25624  5.57117  4.29351    418 s - - -
          2.68618  4.42225  2.77519  2.73123  3.46354  2.40513  3.72494  3.29354  2.67741  2.69355  4.24690  2.90347  2.73739  3.18146  2.89801  2.37887  2.77519  2.98518  4.58477  3.61503
          0.02749  4.00344  4.72579  0.61958  0.77255  0.48576  0.95510
    419   2.99019  4.97646  2.99494  2.75336  4.16203  3.45589  3.91225  3.81444  2.56545  3.30361  4.32938  3.21364  4.01224  1.01802  2.84638  3.03315  3.28781  3.53645  5.41156  4.11461    419 q - - -
          2.68618  4.42225  2.77519  2.73123  3.46354  2.40513  3.72494  3.29354  2.67741  2.69355  4.24690  2.90347  2.73739  3.18146  2.89801  2.37887  2.77519  2.98518  4.58477  3.61503
          0.03467  4.00344  4.14632  0.61958  0.77255  0.48576  0.95510
    420   3.12828  4.51453  4.50868  4.13034  3.46005  4.19784  4.83670  0.93641  3.96084  2.02237  3.37779  4.35847  4.61848  4.29728  4.14340  3.70637  3.42580  1.85669  5.37548  4.12349    420 i - - -
          2.68618  4.42225  2.77519  2.73123  3.46354  2.40513  3.72494  3.29354  2.67741  2.69355  4.24690  2.90347  2.73739  3.18146  2.89801  2.37887  2.77519  2.98518  4.58477  3.61503
          0.02769  3.99646  4.71881  0.61958  0.77255  0.49298  0.94367
    421   3.29636  4.72267  4.38813  4.02994  3.18655  4.13869  4.64685  2.39886  3.79645  0.73637  3.17329  4.29333  4.55363  4.13505  3.95167  3.72607  3.58548  2.46812  5.10939  3.86087    421 l - - -
          2.68618  4.42225  2.77519  2.73123  3.46354  2.40513  3.72494  3.29354  2.67741  2.69355  4.24690  2.90347  2.73739  3.18146  2.89801  2.37887  2.77519  2.98518  4.58477  3.61503
          0.02769  3.99646  4.71881  0.61958  0.77255  0.49298  0.94367
    422   2.90664  4.41648  4.29565  3.96397  3.64311  3.85065  4.74502  2.05135  3.83363  2.30951  3.59077  4.13350  4.40524  4.18512  4.03397  3.36305  3.26580  0.88195  5.44804  4.18676    422 v - - -
          2.68618  4.42225  2.77519  2.73123  3.46354  2.40513  3.72494  3.29354  2.67741  2.69355  4.24690  2.90347  2.73739  3.18146  2.89801  2.37887  2.77519  2.98518  4.58477  3.61503
          0.02769  3.99646  4.71881  0.61958  0.77255  0.49298  0.94367
    423   2.92316  4.65844  3.54397  3.40190  4.38421  3.33900  4.46810  3.96282  3.47006  3.57570  4.63173  3.69548  0.62628  3.85506  3.70044  3.09483  3.37476  3.59384  5.53550  4.50699    423 P - - -
          2.68618  4.42225  2.77519  2.73123  3.46354  2.40513  3.72494  3.29354  2.67741  2.69355  4.24690  2.90347  2.73739  3.18146  2.89801  2.37887  2.77519  2.98518  4.58477  3.61503
          0.02769  3.99646  4.71881  0.61958  0.77255  0.49298  0.94367
    424   3.06314  5.19531  2.54584  0.86117  4.55773  3.35702  3.95642  4.03644  2.85286  3.63429  4.60433  3.00916  3.96793  3.17043  3.27346  3.03382  3.36881  3.70805  5.70597  4.43000    424 e - - -
          2.68618  4.42225  2.77519  2.73123  3.46354  2.40513  3.72494  3.29354  2.67741  2.69355  4.24690  2.90347  2.73739  3.18146  2.89801  2.37887  2.77519  2.98518  4.58477  3.61503
          0.02769  3.99646  4.71881  0.61958  0.77255  0.49298  0.94367
    425   2.36684  4.34603  3.07484  2.88147  4.22812  3.02587  4.08563  3.77271  3.01107  3.44869  4.30466  2.90217  3.74647  3.34881  3.34409  1.11036  2.82733  3.26651  5.57544  4.25997    425 s - - -
          2.68618  4.42225  2.77519  2.73123  3.46354  2.40513  3.72494  3.29354  2.67741  2.69355  4.24690  2.90347  2.73739  3.18146  2.89801  2.37887  2.77519  2.98518  4.58477  3.61503
          0.02769  3.99646  4.71881  0.61958  0.77255  0.49298  0.94367
    426   2.98389  4.97042  2.98957  2.74764  4.15511  3.45080  3.90656  3.80620  2.56017  3.29610  4.32183  3.20795  4.00690  1.02876  2.84134  3.02703  3.28140  3.52858  5.40578  4.10827    426 q - - -
          2.68618  4.42225  2.77519  2.73123  3.46354  2.40513  3.72494  3.29354  2.67741  2.69355  4.24690  2.90347  2.73739  3.18146  2.89801  2.37887  2.77519  2.98518  4.58477  3.61503
          0.02769  3.99646  4.71881  0.61958  0.77255  0.49298  0.94367
    427   2.53060  4.14203  3.81733  3.24983  2.86603  3.64734  3.96910  1.90159  3.16266  2.23468  3.24265  3.54768  3.27146  3.42767  3.42367  2.81575  2.78283  2.16876  4.78742  3.57734    427 i - - -
          2.68618  4.42225  2.77519  2.73123  3.46354  2.40513  3.72494  3.29354  2.67741  2.69355  4.24690  2.90347  2.73739  3.18146  2.89801  2.37887  2.77519  2.98518  4.58477  3.61503
          0.02769  3.99646  4.71881  0.61958  0.77255  0.49298  0.94367
    428   2.32877  4.27349  3.26055  3.06027  4.25863  2.99837  4.19574  3.75250  3.14833  3.44548  4.32276  3.28090  3.50745  3.48110  3.44986  1.00322  2.81231  3.23754  5.60680  4.34152    428 s - - -
          2.68618  4.42225  2.77519  2.73123  3.46354  2.40513  3.72494  3.29354  2.67741  2.69355  4.24690  2.90347  2.73739  3.18146  2.89801  2.37887  2.77519  2.98518  4.58477  3.61503
          0.02769  3.99646  4.71881  0.61958  0.77255  0.49298  0.94367
    429   2.51401  4.54228  2.92827  2.64409  4.10498  3.19184  3.86676  3.57522  2.70636  3.08080  4.09137  2.64280  1.67249  3.08554  3.07825  2.53947  2.87982  3.18807  5.42826  4.10281    429 p - - -
          2.68618  4.42225  2.77519  2.73123  3.46354  2.40513  3.72494  3.29354  2.67741  2.69355  4.24690  2.90347  2.73739  3.18146  2.89801  2.37887  2.77519  2.98518  4.58477  3.61503
          0.02769  3.99646  4.71881  0.61958  0.77255  0.49298  0.94367
    430   2.80248  4.32858  4.34077  3.80181  3.49219  4.08831  4.55404  1.87534  3.68235  2.08467  3.06069  4.07419  4.44992  3.97222  3.92561  3.42402  3.00421  1.16518  5.27235  4.07458    430 v - - -
          2.68618  4.42225  2.77519  2.73123  3.46354  2.40513  3.72494  3.29354  2.67741  2.69355  4.24690  2.90347  2.73739  3.18146  2.89801  2.37887  2.77519  2.98518  4.58477  3.61503
          0.07538  3.99646  2.91456  0.61958  0.77255  0.49298  0.94367
    431   2.55170  5.03040  2.78505  1.95788  4.34757  3.04229  3.58212  3.78323  2.02820  3.30540  4.10144  2.86897  3.80336  2.57499  2.48492  2.66004  2.90875  3.41054  5.46562  4.11581    431 e - - -
          2.68618  4.42225  2.77519  2.73123  3.46354  2.40513  3.72494  3.29354  2.67741  2.69355  4.24690  2.90347  2.73739  3.18146  2.89801  2.37887  2.77519  2.98518  4.58477  3.61503
          0.02902  3.95010  4.67245  0.61958  0.77255  0.46507  0.98911
    432   3.06314  5.19531  2.54584  0.86117  4.55773  3.35702  3.95642  4.03644  2.85286  3.63429  4.60433  3.00916  3.96793  3.17043  3.27346  3.03382  3.36881  3.70805  5.70597  4.43000    432 e - - -
          2.68618  4.42225  2.77519  2.73123  3.46354  2.40513  3.72494  3.29354  2.67741  2.69355  4.24690  2.90347  2.73739  3.18146  2.89801  2.37887  2.77519  2.98518  4.58477  3.61503
          0.04042  3.99646  3.85232  0.61958  0.77255  0.49298  0.94367
    433   2.90630  5.46211  1.88664  1.30745  4.74818  3.22588  3.73809  4.26188  2.72134  3.76232  4.60154  2.50575  3.83077  2.89907  3.29758  2.79890  3.18820  3.83805  5.92137  4.42646    433 e - - -
          2.68618  4.42225  2.77519  2.73123  3.46354  2.40513  3.72494  3.29354  2.67741  2.69355  4.24690  2.90347  2.73739  3.18146  2.89801  2.37887  2.77519  2.98518  4.58477  3.61503
          0.02804  3.98408  4.70643  0.61958  0.77255  0.48507  0.95622
    434   2.73963  4.33485  3.76342  3.22579  3.11399  3.73321  3.71265  2.51647  3.03995  1.38671  3.25365  3.55413  3.85313  3.39403  3.30057  3.02953  2.97559  2.48732  4.72612  3.27261    434 l - - -
          2.68618  4.42225  2.77519  2.73123  3.46354  2.40513  3.72494  3.29354  2.67741  2.69355  4.24690  2.90347  2.73739  3.18146  2.89801  2.37887  2.77519  2.98518  4.58477  3.61503
          0.04103  3.99646  3.82513  0.61958  0.77255  0.49298  0.94367
    435   2.68959  4.23555  3.90867  3.51402  3.50328  3.81696  4.29598  1.81147  3.42423  2.34874  3.41302  3.79512  4.23405  3.71771  3.68940  3.05355  2.79045  1.35929  5.12812  3.91026    435 v - - -
          2.68618  4.42225  2.77519  2.73123  3.46354  2.40513  3.72494  3.29354  2.67741  2.69355  4.24690  2.90347  2.73739  3.18146  2.89801  2.37887  2.77519  2.98518  4.58477  3.61503
          0.02805  3.98349  4.70583  0.61958  0.77255  0.48470  0.95681
    436   2.57700  4.66036  2.96956  2.51608  3.94113  3.35163  3.06602  3.21330  2.49974  3.02866  3.86929  2.74931  3.81540  2.87923  2.91184  1.82482  2.79633  3.08079  5.25130  3.92252    436 s - - -
          2.68618  4.42225  2.77519  2.73123  3.46354  2.40513  3.72494  3.29354  2.67741  2.69355  4.24690  2.90347  2.73739  3.18146  2.89801  2.37887  2.77519  2.98518  4.58477  3.61503
          0.02769  3.99646  4.71881  0.61958  0.77255  0.49298  0.94367
    437   3.29475  4.69072  4.57426  4.11103  2.81747  4.36058  4.59555  2.26584  3.93173  0.82886  2.98719  4.36344  4.65032  4.14605  4.09062  3.77608  3.54638  2.36674  4.94691  3.62670    437 l - - -
          2.68618  4.42225  2.77519  2.73123  3.46354  2.40513  3.72494  3.29354  2.67741  2.69355  4.24690  2.90347  2.73739  3.18146  2.89801  2.37887  2.77519  2.98518  4.58477  3.61503
          0.02769  3.99646  4.71881  0.61958  0.77255  0.49298  0.94367
    438   2.96007  5.05271  3.09003  2.69450  4.45880  3.50915  3.71185  3.89613  1.08220  3.42765  4.32106  2.99618  3.98729  2.87607  2.36324  2.97414  3.19879  3.56473  5.47710  4.23509    438 k - - -
          2.68618  4.42225  2.77519  2.73123  3.46354  2.40513  3.72494  3.29354  2.67741  2.69355  4.24690  2.90347  2.73739  3.18146  2.89801  2.37887  2.77519  2.98518  4.58477  3.61503
          0.02769  3.99646  4.71881  0.61958  0.77255  0.49298  0.94367
    439   3.06314  5.19531  2.54584  0.86117  4.55773  3.35702  3.95642  4.03644  2.85286  3.63429  4.60433  3.00916  3.96793  3.17043  3.27346  3.03382  3.36881  3.70805  5.70597  4.43000    439 e - - -
          2.68618  4.42225  2.77519  2.73123  3.46354  2.40513  3.72494  3.29354  2.67741  2.69355  4.24690  2.90347  2.73739  3.18146  2.89801  2.37887  2.77519  2.98518  4.58477  3.61503
          0.02769  3.99646  4.71881  0.61958  0.77255  0.49298  0.94367
    440   2.81324  4.99385  2.95537  2.54779  4.42421  3.43948  3.66557  3.81404  1.34093  3.35731  4.20510  2.70307  3.90625  2.81480  2.46813  2.82293  2.84146  3.46343  5.48702  4.21158    440 k - - -
          2.68618  4.42225  2.77519  2.73123  3.46354  2.40513  3.72494  3.29354  2.67741  2.69355  4.24690  2.90347  2.73739  3.18146  2.89801  2.37887  2.77519  2.98518  4.58477  3.61503
          0.02769  3.99646  4.71881  0.61958  0.77255  0.49298  0.94367
    441   2.02203  3.82914  3.42305  2.94865  4.00493  3.09100  3.98595  3.37958  2.91292  2.98167  3.91889  3.22984  2.37116  3.23297  3.27484  1.76610  2.71001  2.97450  5.36522  4.12446    441 s - - -
          2.68618  4.42225  2.77519  2.73123  3.46354  2.40513  3.72494  3.29354  2.67741  2.69355  4.24690  2.90347  2.73739  3.18146  2.89801  2.37887  2.77519  2.98518  4.58477  3.61503
          0.02769  3.99646  4.71881  0.61958  0.77255  0.49298  0.94367
    442   2.73186  5.07981  2.55171  2.30396  4.39637  3.34262  3.51778  3.84948  2.00294  3.38245  4.19257  1.91007  3.82241  2.78444  2.82107  2.62426  2.91325  3.47433  5.55005  4.17824    442 n - - -
          2.68618  4.42225  2.77519  2.73123  3.46354  2.40513  3.72494  3.29354  2.67741  2.69355  4.24690  2.90347  2.73739  3.18146  2.89801  2.37887  2.77519  2.98518  4.58477  3.61503
          0.02769  3.99646  4.71881  0.61958  0.77255  0.49298  0.94367
    443   2.49144  4.41452  3.24467  2.75085  3.76971  3.32268  3.81496  3.01455  2.69956  2.48502  3.71668  3.15821  2.59085  3.05685  3.07824  1.96106  2.80043  2.83326  5.16242  3.88320    443 s - - -
          2.68618  4.42225  2.77519  2.73123  3.46354  2.40513  3.72494  3.29354  2.67741  2.69355  4.24690  2.90347  2.73739  3.18146  2.89801  2.37887  2.77519  2.98518  4.58477  3.61503
          0.02769  3.99646  4.71881  0.61958  0.77255  0.49298  0.94367
    444   2.72354  4.93118  2.80279  2.43693  4.20144  3.37979  3.44123  3.70603  2.35968  3.25824  4.10046  2.94372  2.63255  1.81981  2.73215  2.73434  2.97598  3.36156  5.41084  4.06362    444 q - - -
          2.68618  4.42225  2.77519  2.73123  3.46354  2.40513  3.72494  3.29354  2.67741  2.69355  4.24690  2.90347  2.73739  3.18146  2.89801  2.37887  2.77519  2.98518  4.58477  3.61503
          0.02769  3.99646  4.71881  0.61958  0.77255  0.49298  0.94367
    445   2.93401  5.17049  2.84867  2.17528  4.55169  3.47711  3.66290  3.93838  1.27881  3.44519  4.30514  2.99645  3.94000  2.80828  2.44178  2.90687  3.15236  3.59700  5.54835  4.27851    445 k - - -
          2.68618  4.42225  2.77519  2.73123  3.46354  2.40513  3.72494  3.29354  2.67741  2.69355  4.24690  2.90347  2.73739  3.18146  2.89801  2.37887  2.77519  2.98518  4.58477  3.61503
          0.02769  3.99646  4.71881  0.61958  0.77255  0.49298  0.94367
    446   2.75018  5.15605  2.50882  1.57490  4.47012  3.34512  3.63071  3.92259  2.15561  3.43526  4.23716  2.82377  3.82104  2.76405  2.61717  2.64369  2.98995  3.53604  5.59100  4.20903    446 e - - -
          2.68618  4.42225  2.77519  2.73123  3.46354  2.40513  3.72494  3.29354  2.67741  2.69355  4.24690  2.90347  2.73739  3.18146  2.89801  2.37887  2.77519  2.98518  4.58477  3.61503
          0.02769  3.99646  4.71881  0.61958  0.77255  0.49298  0.94367
    447   2.70666  3.77346  3.99933  3.45409  1.72331  3.73503  3.63524  2.60840  3.32407  2.06624  3.29302  3.65723  4.11896  3.56131  3.53070  2.93821  2.95094  2.44085  4.38770  2.92583    447 f - - -
          2.68618  4.42225  2.77519  2.73123  3.46354  2.40513  3.72494  3.29354  2.67741  2.69355  4.24690  2.90347  2.73739  3.18146  2.89801  2.37887  2.77519  2.98518  4.58477  3.61503
          0.02769  3.99646  4.71881  0.61958  0.77255  0.49298  0.94367
    448   1.48203  4.31282  3.28748  2.75465  3.92179  3.18364  3.92858  3.22675  2.84636  2.97056  3.83712  3.19703  3.43330  3.17769  3.21312  2.48667  2.53713  2.70070  5.29676  4.04877    448 a - - -
          2.68618  4.42225  2.77519  2.73123  3.46354  2.40513  3.72494  3.29354  2.67741  2.69355  4.24690  2.90347  2.73739  3.18146  2.89801  2.37887  2.77519  2.98518  4.58477  3.61503
          0.02769  3.99646  4.71881  0.61958  0.77255  0.49298  0.94367
    449   2.70973  4.96879  2.87379  2.38366  4.28969  3.25563  3.61821  3.45020  1.68081  3.25720  4.07414  2.36992  3.84170  2.75805  2.63359  2.71014  2.94085  3.35553  5.43082  4.10828    449 k - - -
          2.68618  4.42225  2.77519  2.73123  3.46354  2.40513  3.72494  3.29354  2.67741  2.69355  4.24690  2.90347  2.73739  3.18146  2.89801  2.37887  2.77519  2.98518  4.58477  3.61503
          0.02769  3.99646  4.71881  0.61958  0.77255  0.49298  0.94367
    450   2.40972  4.35668  3.16149  2.96413  4.22301  3.06174  4.13305  3.70016  3.04993  3.38698  4.28414  3.24717  1.24763  3.40813  3.36115  2.31505  2.86928  3.23595  5.56342  4.29247    450 p - - -
          2.68618  4.42225  2.77519  2.73123  3.46354  2.40513  3.72494  3.29354  2.67741  2.69355  4.24690  2.90347  2.73739  3.18146  2.89801  2.37887  2.77519  2.98518  4.58477  3.61503
          0.02769  3.99646  4.71881  0.61958  0.77255  0.49298  0.94367
    451   2.37286  4.37675  3.23013  2.78606  3.90389  3.22662  3.87404  3.24959  2.75637  2.56419  3.82749  3.16215  2.11030  3.11069  3.12778  2.16103  2.70567  2.91786  5.27259  4.00721    451 p - - -
          2.68618  4.42225  2.77519  2.73123  3.46354  2.40513  3.72494  3.29354  2.67741  2.69355  4.24690  2.90347  2.73739  3.18146  2.89801  2.37887  2.77519  2.98518  4.58477  3.61503
          0.02769  3.99646  4.71881  0.61958  0.77255  0.49298  0.94367
    452   2.86304  5.11954  2.84073  2.25398  4.49770  3.45419  3.64054  3.88850  1.36172  3.40249  4.24213  2.87406  3.90804  2.78189  2.47017  2.84190  2.96828  3.53847  5.52630  4.23852    452 k - - -
          2.68618  4.42225  2.77519  2.73123  3.46354  2.40513  3.72494  3.29354  2.67741  2.69355  4.24690  2.90347  2.73739  3.18146  2.89801  2.37887  2.77519  2.98518  4.58477  3.61503
          0.02769  3.99646  4.71881  0.61958  0.77255  0.49298  0.94367
    453   2.57652  3.33701  3.42643  2.80401  3.35373  3.53776  3.40640  2.80769  2.77921  2.46629  3.40962  3.26976  3.74406  2.96812  3.11752  2.79265  2.80894  2.58245  4.81110  2.35201    453 y - - -
          2.68618  4.42225  2.77519  2.73123  3.46354  2.40513  3.72494  3.29354  2.67741  2.69355  4.24690  2.90347  2.73739  3.18146  2.89801  2.37887  2.77519  2.98518  4.58477  3.61503
          0.02769  3.99646  4.71881  0.61958  0.77255  0.49298  0.94367
    454   2.58851  4.37432  2.92752  2.79778  3.58815  3.20946  3.84998  1.77212  2.83706  2.63590  3.55331  3.05707  3.91956  3.15010  3.20454  2.78443  2.85480  2.51853  5.03646  3.77542    454 i - - -
          2.68618  4.42225  2.77519  2.73123  3.46354  2.40513  3.72494  3.29354  2.67741  2.69355  4.24690  2.90347  2.73739  3.18146  2.89801  2.37887  2.77519  2.98518  4.58477  3.61503
          0.09152  3.99646  2.67252  0.61958  0.77255  0.49298  0.94367
    455   2.81639  5.01924  2.92291  2.50856  4.41559  3.43680  3.62287  3.82994  1.42048  3.34519  4.18730  2.61742  3.88884  2.76892  2.36620  2.72124  3.04617  3.47969  5.45878  4.18247    455 k - - -
          2.68618  4.42225  2.77519  2.73123  3.46354  2.40513  3.72494  3.29354  2.67741  2.69355  4.24690  2.90347  2.73739  3.18146  2.89801  2.37887  2.77519  2.98518  4.58477  3.61503
          0.02948  3.93442  4.65677  0.61958  0.77255  0.52563  0.89448
    456   2.58551  4.72125  2.71784  2.43434  4.12119  3.03183  3.73978  3.62982  2.59167  3.23831  4.07718  1.77249  3.78889  2.92945  3.02225  2.30340  2.89806  3.25755  5.41562  3.74540    456 n - - -
          2.68618  4.42225  2.77519  2.73123  3.46354  2.40513  3.72494  3.29354  2.67741  2.69355  4.24690  2.90347  2.73739  3.18146  2.89801  2.37887  2.77519  2.98518  4.58477  3.61503
          0.04024  3.95177  3.90093  0.61958  0.77255  0.46599  0.98755
    457   2.36319  4.34287  3.06523  2.87107  4.21949  3.02215  4.07610  3.76297  3.00038  3.43903  4.29532  2.89209  3.74137  3.33872  3.33412  1.12626  2.82246  3.25906  5.56681  4.25081    457 s - - -
          2.68618  4.42225  2.77519  2.73123  3.46354  2.40513  3.72494  3.29354  2.67741  2.69355  4.24690  2.90347  2.73739  3.18146  2.89801  2.37887  2.77519  2.98518  4.58477  3.61503
          0.04339  3.98599  3.73426  0.61958  0.77255  0.50361  0.92721
    458   2.70304  5.00619  2.42526  2.28287  4.36767  3.28180  3.68384  3.81223  2.35673  3.37761  4.19911  1.75462  3.80483  2.83916  2.98048  2.60995  2.72726  3.43556  5.57347  4.19302    458 n - - -
          2.68618  4.42225  2.77519  2.73123  3.46354  2.40513  3.72494  3.29354  2.67741  2.69355  4.24690  2.90347  2.73739  3.18146  2.89801  2.37887  2.77519  2.98518  4.58477  3.61503
          0.02841  3.97101  4.69336  0.61958  0.77255  0.50110  0.93106
    459   2.88701  5.10884  2.95300  2.49526  4.46546  3.49672  3.62280  3.86759  1.87394  3.36292  4.21150  3.00784  3.92646  1.63628  2.33136  2.87150  3.09517  3.53079  5.47659  4.21016    459 q - - -
          2.68618  4.42225  2.77519  2.73123  3.46354  2.40513  3.72494  3.29354  2.67741  2.69355  4.24690  2.90347  2.73739  3.18146  2.89801  2.37887  2.77519  2.98518  4.58477  3.61503
          0.02811  3.98164  4.70398  0.61958  0.77255  0.50797  0.92059
    460   2.72209  4.90376  2.57774  2.00104  4.36849  1.66464  3.77793  3.80927  2.60569  3.39971  4.25160  2.90034  3.83528  2.95898  2.89298  2.73763  3.02935  3.43301  5.58742  4.24910    460 g - - -
          2.68618  4.42225  2.77519  2.73123  3.46354  2.40513  3.72494  3.29354  2.67741  2.69355  4.24690  2.90347  2.73739  3.18146  2.89801  2.37887  2.77519  2.98518  4.58477  3.61503
          0.02811  3.98164  4.70398  0.61958  0.77255  0.50797  0.92059
    461   2.67897  5.02037  1.83093  2.26399  4.27954  3.22534  3.64616  3.76206  2.49768  3.32555  4.13563  2.35931  3.79352  2.79485  2.99684  2.63177  2.93342  3.19677  5.50809  3.67922    461 d - - -
          2.68618  4.42225  2.77519  2.73123  3.46354  2.40513  3.72494  3.29354  2.67741  2.69355  4.24690  2.90347  2.73739  3.18146  2.89801  2.37887  2.77519  2.98518  4.58477  3.61503
          0.02811  3.98164  4.70398  0.61958  0.77255  0.50797  0.92059
    462   2.84105  4.82486  3.41538  2.85023  4.18492  3.34832  3.72115  3.42465  2.13806  3.18097  4.10151  3.23179  3.97531  2.90302  1.24171  2.91586  3.09537  3.30377  5.32722  4.08766    462 r - - -
          2.68618  4.42225  2.77519  2.73123  3.46354  2.40513  3.72494  3.29354  2.67741  2.69355  4.24690  2.90347  2.73739  3.18146  2.89801  2.37887  2.77519  2.98518  4.58477  3.61503
          0.02811  3.98164  4.70398  0.61958  0.77255  0.50797  0.92059
    463   2.75986  5.04721  2.78750  2.31753  4.39983  3.40093  3.62633  3.81386  1.62122  3.34433  4.16451  2.41507  3.85268  2.76511  2.60449  2.74462  2.74041  3.45365  5.49768  4.17561    463 k - - -
          2.68618  4.42225  2.77519  2.73123  3.46354  2.40513  3.72494  3.29354  2.67741  2.69355  4.24690  2.90347  2.73739  3.18146  2.89801  2.37887  2.77519  2.98518  4.58477  3.61503
          0.02811  3.98164  4.70398  0.61958  0.77255  0.50797  0.92059
    464   2.72034  5.03452  2.19939  2.24883  4.47707  3.21360  3.75229  3.97320  2.67725  3.53293  4.36231  1.64323  3.80236  2.92071  3.18853  2.28306  3.03054  3.55693  5.70608  4.28632    464 n - - -
          2.68618  4.42225  2.77519  2.73123  3.46354  2.40513  3.72494  3.29354  2.67741  2.69355  4.24690  2.90347  2.73739  3.18146  2.89801  2.37887  2.77519  2.98518  4.58477  3.61503
          0.02811  3.98164  4.70398  0.61958  0.77255  0.48355  0.95866
    465   2.45598  3.61162  3.28396  2.78001  3.77385  3.28561  3.82049  3.18584  2.70835  2.86854  3.73172  2.99515  3.80881  3.07012  2.96036  1.62623  2.77699  2.87339  5.15230  3.68632    465 s - - -
          2.68618  4.42225  2.77519  2.73123  3.46354  2.40513  3.72494  3.29354  2.67741  2.69355  4.24690  2.90347  2.73739  3.18146  2.89801  2.37887  2.77519  2.98518  4.58477  3.61503
          0.02769  3.99646  4.71881  0.61958  0.77255  0.49298  0.94367
    466   2.87724  4.91172  3.01094  2.68581  3.96340  3.46832  3.79213  3.55814  2.41791  2.91914  4.09326  3.14231  3.97670  1.30197  2.70509  2.92582  3.15095  3.31458  5.30151  3.94216    466 q - - -
          2.68618  4.42225  2.77519  2.73123  3.46354  2.40513  3.72494  3.29354  2.67741  2.69355  4.24690  2.90347  2.73739  3.18146  2.89801  2.37887  2.77519  2.98518  4.58477  3.61503
          0.02769  3.99646  4.71881  0.61958  0.77255  0.49298  0.94367
    467   2.54450  4.64283  2.61840  2.48655  3.89740  3.37618  3.68496  3.28607  2.54562  2.20413  3.78594  2.86772  3.01178  2.87681  2.98681  2.56858  2.77650  2.98933  5.22483  3.91635    467 l - - -
          2.68618  4.42225  2.77519  2.73123  3.46354  2.40513  3.72494  3.29354  2.67741  2.69355  4.24690  2.90347  2.73739  3.18146  2.89801  2.37887  2.77519  2.98518  4.58477  3.61503
          0.02769  3.99646  4.71881  0.61958  0.77255  0.49298  0.94367
    468   2.85371  5.24904  2.39068  1.31848  4.56308  3.09991  3.70734  4.02493  2.46489  3.55101  4.39023  2.78921  3.85092  2.63755  2.97008  2.79219  3.11652  3.64376  5.71587  4.31285    468 e - - -
          2.68618  4.42225  2.77519  2.73123  3.46354  2.40513  3.72494  3.29354  2.67741  2.69355  4.24690  2.90347  2.73739  3.18146  2.89801  2.37887  2.77519  2.98518  4.58477  3.61503
          0.02769  3.99646  4.71881  0.61958  0.77255  0.48128  0.96232
    469   2.87617  4.33963  4.17619  3.63690  3.42727  4.01783  4.38182  1.30616  3.13392  2.06242  3.31931  3.93407  4.37186  3.79377  3.67928  3.34353  3.12480  1.80939  5.15263  3.93847    469 i - - -
          2.68618  4.42225  2.77519  2.73123  3.46354  2.40513  3.72494  3.29354  2.67741  2.69355  4.24690  2.90347  2.73739  3.18146  2.89801  2.37887  2.77519  2.98518  4.58477  3.61503
          0.02749  4.00344  4.72579  0.61958  0.77255  0.48576  0.95510
    470   2.58580  4.27209  3.51216  2.97568  3.24324  3.56115  3.87596  1.95382  2.86808  2.46459  3.40200  2.87101  3.96609  3.22579  3.23619  2.83836  2.42437  2.40633  4.90709  3.66600    470 i - - -
          2.68618  4.42225  2.77519  2.73123  3.46354  2.40513  3.72494  3.29354  2.67741  2.69355  4.24690  2.90347  2.73739  3.18146  2.89801  2.37887  2.77519  2.98518  4.58477  3.61503
          0.02749  4.00344  4.72579  0.61958  0.77255  0.48576  0.95510
    471   2.53179  4.33371  3.59768  3.16409  3.72135  3.35784  4.11344  2.75996  3.01706  2.59121  3.23584  3.44660  3.94709  3.41297  3.31099  2.75548  1.38579  2.54624  5.26705  4.01529    471 t - - -
          2.68618  4.42225  2.77519  2.73123  3.46354  2.40513  3.72494  3.29354  2.67741  2.69355  4.24690  2.90347  2.73739  3.18146  2.89801  2.37887  2.77519  2.98518  4.58477  3.61503
          0.02749  4.00344  4.72579  0.61958  0.77255  0.48576  0.95510
    472   2.37707  4.32119  3.21856  2.98333  4.13963  3.06312  4.11188  3.56524  3.01665  3.27799  4.18958  3.25099  1.31716  3.38590  3.32514  2.38395  2.83144  3.03700  5.52057  4.22982    472 p - - -
          2.68618  4.42225  2.77519  2.73123  3.46354  2.40513  3.72494  3.29354  2.67741  2.69355  4.24690  2.90347  2.73739  3.18146  2.89801  2.37887  2.77519  2.98518  4.58477  3.61503
          0.02749  4.00344  4.72579  0.61958  0.77255  0.48576  0.95510
    473   2.31458  3.85537  3.41671  2.97827  3.99835  2.87915  4.00751  3.39818  2.92808  2.88876  3.94856  3.10228  3.74254  3.26656  3.27098  1.34528  2.72932  2.99042  5.36586  4.11418    473 s - - -
          2.68618  4.42225  2.77519  2.73123  3.46354  2.40513  3.72494  3.29354  2.67741  2.69355  4.24690  2.90347  2.73739  3.18146  2.89801  2.37887  2.77519  2.98518  4.58477  3.61503
          0.02749  4.00344  4.72579  0.61958  0.77255  0.48576  0.95510
    474   3.04353  5.14603  3.40244  2.78773  4.58737  3.64560  3.63237  3.94939  1.14300  3.40524  4.28304  3.19486  4.03252  2.77237  1.89467  3.04321  3.22101  3.63252  5.45343  4.27712    474 k - - -
          2.68618  4.42225  2.77519  2.73123  3.46354  2.40513  3.72494  3.29354  2.67741  2.69355  4.24690  2.90347  2.73739  3.18146  2.89801  2.37887  2.77519  2.98518  4.58477  3.61503
          0.02749  4.00344  4.72579  0.61958  0.77255  0.48576  0.95510
    475   2.94883  5.02464  3.43027  2.76235  4.33913  3.63994  3.61501  3.72562  1.78458  3.03372  4.11287  3.17766  4.00289  2.76425  1.39091  2.97226  3.12790  3.43207  5.35002  3.96648    475 r - - -
          2.68618  4.42225  2.77519  2.73123  3.46354  2.40513  3.72494  3.29354  2.67741  2.69355  4.24690  2.90347  2.73739  3.18146  2.89801  2.37887  2.77519  2.98518  4.58477  3.61503
          0.02749  4.00344  4.72579  0.61958  0.77255  0.48576  0.95510
    476   2.88538  4.92334  3.34976  2.75055  4.02047  3.59962  3.65725  3.54109  1.24431  2.90192  4.01267  3.17877  3.98911  2.83880  2.36871  2.93142  3.09116  3.27882  4.78533  3.92935    476 k - - -
          2.68618  4.42225  2.77519  2.73123  3.46354  2.40513  3.72494  3.29354  2.67741  2.69355  4.24690  2.90347  2.73739  3.18146  2.89801  2.37887  2.77519  2.98518  4.58477  3.61503
          0.05101  4.00344  3.45853  0.61958  0.77255  0.48576  0.95510
    477   3.05207  4.57571  4.21435  3.76971  3.18300  4.00149  4.46336  2.35346  3.51466  1.71535  1.32340  4.04210  4.41571  3.87996  3.71375  3.43216  3.34129  2.38297  5.08026  3.83912    477 m - - -
          2.68618  4.42225  2.77519  2.73123  3.46354  2.40513  3.72494  3.29354  2.67741  2.69355  4.24690  2.90347  2.73739  3.18146  2.89801  2.37887  2.77519  2.98518  4.58477  3.61503
          0.02814  3.98057  4.70292  0.61958  0.77255  0.50903  0.91899
    478   2.33940  4.26827  3.32313  3.06744  4.03472  3.04029  4.13422  3.35327  3.07099  3.23647  4.16569  3.29035  3.76025  3.43329  3.36804  1.09459  2.80401  3.06819  5.45373  4.13196    478 s - - -
          2.68618  4.42225  2.77519  2.73123  3.46354  2.40513  3.72494  3.29354  2.67741  2.69355  4.24690  2.90347  2.73739  3.18146  2.89801  2.37887  2.77519  2.98518  4.58477  3.61503
          0.02814  3.98057  4.70292  0.61958  0.77255  0.50903  0.91899
    479   2.94736  5.21234  2.41868  1.06934  4.53807  3.30689  3.81811  3.98016  2.60470  3.57290  4.49043  2.86922  3.90117  3.00477  3.09362  2.90077  3.23696  3.63503  5.71828  4.35625    479 e - - -
          2.68618  4.42225  2.77519  2.73123  3.46354  2.40513  3.72494  3.29354  2.67741  2.69355  4.24690  2.90347  2.73739  3.18146  2.89801  2.37887  2.77519  2.98518  4.58477  3.61503
          0.02814  3.98057  4.70292  0.61958  0.77255  0.50903  0.91899
    480   1.00145  4.23789  3.55467  3.29950  4.02152  3.09902  4.29665  3.11557  3.27183  2.91181  4.04490  3.45159  3.82529  3.62247  3.53207  2.58766  2.84903  2.79438  5.50203  4.26038    480 a - - -
          2.68618  4.42225  2.77519  2.73123  3.46354  2.40513  3.72494  3.29354  2.67741  2.69355  4.24690  2.90347  2.73739  3.18146  2.89801  2.37887  2.77519  2.98518  4.58477  3.61503
          0.02814  3.98057  4.70292  0.61958  0.77255  0.50903  0.91899
    481   2.32563  4.26757  3.25336  3.05614  4.23734  2.99298  4.18877  3.73465  3.14250  3.43134  4.31432  3.27641  3.54553  3.47755  3.44158  1.01204  2.80921  3.22512  5.58882  4.32051    481 s - - -
          2.68618  4.42225  2.77519  2.73123  3.46354  2.40513  3.72494  3.29354  2.67741  2.69355  4.24690  2.90347  2.73739  3.18146  2.89801  2.37887  2.77519  2.98518  4.58477  3.61503
          0.02814  3.98057  4.70292  0.61958  0.77255  0.50903  0.91899
    482   3.09123  4.55414  4.38198  3.85901  3.14299  4.18092  4.53539  2.12045  3.63867  1.60864  1.46741  4.14823  4.50282  3.93765  3.84082  3.53894  3.34604  2.24438  5.09559  3.90659    482 m - - -
          2.68618  4.42225  2.77519  2.73123  3.46354  2.40513  3.72494  3.29354  2.67741  2.69355  4.24690  2.90347  2.73739  3.18146  2.89801  2.37887  2.77519  2.98518  4.58477  3.61503
          0.02814  3.98057  4.70292  0.61958  0.77255  0.50903  0.91899
    483   3.13573  4.49488  4.61959  4.15927  3.36568  4.34996  4.83361  1.05557  3.96703  1.81670  3.25085  4.40269  4.68299  4.27910  4.15670  3.76459  3.40572  1.78829  5.33539  4.08488    483 i - - -
          2.68618  4.42225  2.77519  2.73123  3.46354  2.40513  3.72494  3.29354  2.67741  2.69355  4.24690  2.90347  2.73739  3.18146  2.89801  2.37887  2.77519  2.98518  4.58477  3.61503
          0.02814  3.98057  4.70292  0.61958  0.77255  0.50903  0.91899
    484   2.89764  4.10663  4.51625  4.03079  3.57955  4.05007  4.76344  1.79069  3.88798  2.19408  3.44266  4.21557  4.49905  4.19210  4.10712  3.44744  3.20794  1.00549  5.43125  4.19226    484 v - - -
          2.68618  4.42225  2.77519  2.73123  3.46354  2.40513  3.72494  3.29354  2.67741  2.69355  4.24690  2.90347  2.73739  3.18146  2.89801  2.37887  2.77519  2.98518  4.58477  3.61503
          0.02814  3.98057  4.70292  0.61958  0.77255  0.50903  0.91899
    485   2.31135  4.28610  3.18793  2.89512  4.22481  3.02113  4.04813  3.62953  2.95492  3.30953  4.15374  3.18205  1.69675  3.28791  3.30186  1.93840  2.57944  3.15256  5.55377  4.29814    485 p - - -
          2.68618  4.42225  2.77519  2.73123  3.46354  2.40513  3.72494  3.29354  2.67741  2.69355  4.24690  2.90347  2.73739  3.18146  2.89801  2.37887  2.77519  2.98518  4.58477  3.61503
          0.02814  3.98057  4.70292  0.61958  0.77255  0.50903  0.91899
    486   2.63312  4.79855  2.10741  2.37715  4.47664  1.47407  3.88503  3.95878  2.87613  3.56757  4.41628  2.87972  3.79176  3.08434  3.36998  2.59277  3.01024  3.50550  5.74152  4.36675    486 g - - -
          2.68618  4.42225  2.77519  2.73123  3.46354  2.40513  3.72494  3.29354  2.67741  2.69355  4.24690  2.90347  2.73739  3.18146  2.89801  2.37887  2.77519  2.98518  4.58477  3.61503
          0.02814  3.98057  4.70292  0.61958  0.77255  0.50903  0.91899
    487   1.12525  4.13077  3.51590  3.22543  4.18630  2.96031  4.24245  3.40297  3.22911  3.24083  4.12179  3.34599  3.70667  3.53756  3.51192  2.28771  2.39022  2.95438  5.57905  4.37386    487 a - - -
          2.68618  4.42225  2.77519  2.73123  3.46354  2.40513  3.72494  3.29354  2.67741  2.69355  4.24690  2.90347  2.73739  3.18146  2.89801  2.37887  2.77519  2.98518  4.58477  3.61503
          0.02814  3.98057  4.70292  0.61958  0.77255  0.50903  0.91899
    488   2.98971  5.46840  1.07457  1.98331  4.77179  3.21763  3.81991  4.28580  2.87769  3.83239  4.72609  2.71411  3.86378  3.00520  3.47100  2.88040  3.29561  3.88062  5.96903  4.49071    488 d - - -
          2.68618  4.42225  2.77519  2.73123  3.46354  2.40513  3.72494  3.29354  2.67741  2.69355  4.24690  2.90347  2.73739  3.18146  2.89801  2.37887  2.77519  2.98518  4.58477  3.61503
          0.02814  3.98057  4.70292  0.61958  0.77255  0.50903  0.91899
    489   2.88947  4.82857  3.50841  2.90791  4.02510  3.58562  3.73711  3.12648  2.15755  2.99235  3.99436  3.28465  4.01949  2.93106  1.25265  2.97750  3.12817  3.17701  5.26186  4.00229    489 r - - -
          2.68618  4.42225  2.77519  2.73123  3.46354  2.40513  3.72494  3.29354  2.67741  2.69355  4.24690  2.90347  2.73739  3.18146  2.89801  2.37887  2.77519  2.98518  4.58477  3.61503
          0.02814  3.98057  4.70292  0.61958  0.77255  0.50903  0.91899
    490   3.40598  4.85110  3.99901  3.74950  2.30347  3.95698  3.67329  3.40039  3.60394  2.82621  4.06439  3.85845  4.42871  3.88391  3.76514  3.53159  3.69341  3.27617  3.95109  0.80338    490 y - - -
          2.68618  4.42225  2.77519  2.73123  3.46354  2.40513  3.72494  3.29354  2.67741  2.69355  4.24690  2.90347  2.73739  3.18146  2.89801  2.37887  2.77519  2.98518  4.58477  3.61503
          0.02814  3.98057  4.70292  0.61958  0.77255  0.50903  0.91899
    491   2.39799  4.31922  3.23146  2.97081  4.07958  3.09983  4.07796  3.37897  2.96535  3.18151  4.09483  2.96324  3.78751  3.35215  3.26994  2.56521  1.24227  2.99679  5.46186  4.18897    491 t - - -
          2.68618  4.42225  2.77519  2.73123  3.46354  2.40513  3.72494  3.29354  2.67741  2.69355  4.24690  2.90347  2.73739  3.18146  2.89801  2.37887  2.77519  2.98518  4.58477  3.61503
          0.02814  3.98057  4.70292  0.61958  0.77255  0.50903  0.91899
    492   2.74849  4.29347  3.94550  3.41138  3.43821  3.80875  4.20478  2.17933  3.04471  2.23278  2.91082  3.72258  4.20763  3.59393  3.49959  3.12978  2.96517  1.35065  5.07627  3.86221    492 v - - -
          2.68618  4.42225  2.77519  2.73123  3.46354  2.40513  3.72494  3.29354  2.67741  2.69355  4.24690  2.90347  2.73739  3.18146  2.89801  2.37887  2.77519  2.98518  4.58477  3.61503
          0.02814  3.98057  4.70292  0.61958  0.77255  0.50903  0.91899
    493   3.12996  4.95982  3.63189  3.12158  4.34188  3.59608  3.90663  3.89182  2.28660  3.38815  4.38629  3.47266  4.09410  3.12227  0.82529  3.20939  3.38901  3.61129  5.38155  4.24658    493 r - - -
          2.68618  4.42225  2.77519  2.73123  3.46354  2.40513  3.72494  3.29354  2.67741  2.69355  4.24690  2.90347  2.73739  3.18146  2.89801  2.37887  2.77519  2.98518  4.58477  3.61503
          0.02814  3.98057  4.70292  0.61958  0.77255  0.50903  0.91899
    494   2.37066  4.29200  3.30298  3.12468  4.18516  3.02000  4.23110  3.72283  3.20574  3.43504  4.35270  3.33151  3.76791  3.54678  3.48781  0.93902  2.85905  3.23420  5.54919  4.26950    494 s - - -
          2.68618  4.42225  2.77519  2.73123  3.46354  2.40513  3.72494  3.29354  2.67741  2.69355  4.24690  2.90347  2.73739  3.18146  2.89801  2.37887  2.77519  2.98518  4.58477  3.61503
          0.02814  3.98057  4.70292  0.61958  0.77255  0.47148  0.97837
    495   2.93348  4.66735  3.55508  3.41418  4.39552  3.34752  4.47962  3.97616  3.48298  3.58819  4.64466  3.70695  0.61650  3.86777  3.71239  3.10541  3.38566  3.60635  5.54467  4.51847    495 P - - -
          2.68618  4.42225  2.77519  2.73123  3.46354  2.40513  3.72494  3.29354  2.67741  2.69355  4.24690  2.90347  2.73739  3.18146  2.89801  2.37887  2.77519  2.98518  4.58477  3.61503
          0.02749  4.00344  4.72579  0.61958  0.77255  0.48576  0.95510
    496   3.09081  4.40358  4.77679  4.24016  3.14214  4.43281  4.85899  1.32722  4.13979  1.85220  3.22713  4.46397  4.69976  4.34285  4.31533  3.78595  3.33554  1.37486  5.32627  4.13840    496 i - - -
          2.68618  4.42225  2.77519  2.73123  3.46354  2.40513  3.72494  3.29354  2.67741  2.69355  4.24690  2.90347  2.73739  3.18146  2.89801  2.37887  2.77519  2.98518  4.58477  3.61503
          0.02749  4.00344  4.72579  0.61958  0.77255  0.48576  0.95510
    497   2.88098  4.42628  3.97724  3.45181  2.90986  3.89205  3.64289  2.50340  3.27422  1.20279  3.17558  3.75010  4.24985  3.58991  3.51377  3.20561  3.12215  2.36275  4.70767  3.33138    497 l - - -
          2.68618  4.42225  2.77519  2.73123  3.46354  2.40513  3.72494  3.29354  2.67741  2.69355  4.24690  2.90347  2.73739  3.18146  2.89801  2.37887  2.77519  2.98518  4.58477  3.61503
          0.02749  4.00344  4.72579  0.61958  0.77255  0.48576  0.95510
    498   3.10613  4.52264  4.44112  3.93441  2.17963  4.18738  4.25802  2.35799  3.79203  1.10397  3.05835  4.13205  4.49290  3.97301  3.95443  3.41850  3.34625  2.39390  4.63342  3.20073    498 l - - -
          2.68618  4.42225  2.77519  2.73123  3.46354  2.40513  3.72494  3.29354  2.67741  2.69355  4.24690  2.90347  2.73739  3.18146  2.89801  2.37887  2.77519  2.98518  4.58477  3.61503
          0.02749  4.00344  4.72579  0.61958  0.77255  0.48576  0.95510
    499   2.50584  4.19294  3.68498  3.15052  3.44711  3.50976  3.98490  1.84030  3.07288  2.45855  3.40642  3.46083  3.64253  3.37028  3.37071  2.47524  2.57333  2.17708  4.94573  3.72943    499 i - - -
          2.68618  4.42225  2.77519  2.73123  3.46354  2.40513  3.72494  3.29354  2.67741  2.69355  4.24690  2.90347  2.73739  3.18146  2.89801  2.37887  2.77519  2.98518  4.58477  3.61503
          0.02749  4.00344  4.72579  0.61958  0.77255  0.48576  0.95510
    500   2.57746  4.66155  2.72080  2.55157  4.30600  3.16228  3.90183  3.77150  2.75960  3.43976  4.31017  1.35267  3.81050  3.11280  3.14738  2.59358  2.70442  3.34893  5.60419  4.24408    500 n - - -
          2.68618  4.42225  2.77519  2.73123  3.46354  2.40513  3.72494  3.29354  2.67741  2.69355  4.24690  2.90347  2.73739  3.18146  2.89801  2.37887  2.77519  2.98518  4.58477  3.61503
          0.02749  4.00344  4.72579  0.61958  0.77255  0.48576  0.95510
    501   2.29240  4.25028  3.54553  3.20610  3.96878  3.15993  4.20061  2.90085  3.11883  2.90450  3.91771  3.41063  3.84368  3.49465  3.40184  2.60143  1.25385  2.68176  5.45391  4.21396    501 t - - -
          2.68618  4.42225  2.77519  2.73123  3.46354  2.40513  3.72494  3.29354  2.67741  2.69355  4.24690  2.90347  2.73739  3.18146  2.89801  2.37887  2.77519  2.98518  4.58477  3.61503
          0.02749  4.00344  4.72579  0.61958  0.77255  0.48576  0.95510
    502   2.34290  4.29674  3.26250  2.94816  4.12164  3.06493  4.05419  3.52412  2.95184  3.04065  4.10315  3.22580  3.44156  3.30897  3.28236  1.21358  2.71870  3.09126  5.48566  4.21133    502 s - - -
          2.68618  4.42225  2.77519  2.73123  3.46354  2.40513  3.72494  3.29354  2.67741  2.69355  4.24690  2.90347  2.73739  3.18146  2.89801  2.37887  2.77519  2.98518  4.58477  3.61503
          0.02749  4.00344  4.72579  0.61958  0.77255  0.48576  0.95510
    503   2.50757  4.26036  3.55630  3.06959  3.61491  3.40073  3.99715  2.17272  2.98552  2.60181  3.56243  3.38856  3.65623  3.32337  3.30158  2.66705  1.77471  2.46003  5.09819  3.86638    503 t - - -
          2.68618  4.42225  2.77519  2.73123  3.46354  2.40513  3.72494  3.29354  2.67741  2.69355  4.24690  2.90347  2.73739  3.18146  2.89801  2.37887  2.77519  2.98518  4.58477  3.61503
          0.03818  4.00344  3.95261  0.61958  0.77255  0.48576  0.95510
    504   2.43392  4.37638  3.17848  2.92174  4.05327  3.11910  4.04673  3.49872  2.92715  3.05985  4.12733  3.22926  1.37451  3.31787  3.24130  2.42747  2.86295  3.10663  5.43909  4.13182    504 p - - -
          2.68620  4.42227  2.77522  2.73125  3.46356  2.40515  3.72497  3.29356  2.67743  2.69355  4.24692  2.90349  2.73720  3.18143  2.89799  2.37885  2.77522  2.98520  4.58479  3.61505
          0.24394  1.76270  3.10367  0.29631  1.36085  0.47913  0.96581
    505   2.92384  5.00742  3.28192  2.72630  4.39026  3.56207  3.63675  3.79992  2.00402  3.29138  4.17324  3.14585  3.77129  2.50719  1.32649  2.94609  3.13092  3.48660  5.39289  4.17664    506 r - - -
          2.68618  4.42225  2.77519  2.73123  3.46354  2.40513  3.72494  3.29354  2.67741  2.69355  4.24690  2.90347  2.73739  3.18146  2.89801  2.37887  2.77519  2.98518  4.58477  3.61503
          0.02852  3.96724  4.68959  0.61958  0.77255  0.46369  0.99144
    506   2.91737  4.95980  3.35783  2.80158  4.40439  3.55494  3.67592  3.80030  1.97932  3.32198  4.20454  3.19543  3.99424  2.83501  1.23016  2.78005  3.14531  3.47808  5.41091  4.20242    507 r - - -
          2.68618  4.42225  2.77519  2.73123  3.46354  2.40513  3.72494  3.29354  2.67741  2.69355  4.24690  2.90347  2.73739  3.18146  2.89801  2.37887  2.77519  2.98518  4.58477  3.61503
          0.02749  4.00344  4.72579  0.61958  0.77255  0.48576  0.95510
    507   2.65574  4.80777  3.02219  2.54201  4.24763  2.54483  3.67119  3.65716  2.21904  3.22485  4.05098  3.01305  3.84332  2.82470  1.89051  2.38783  2.92043  3.29932  5.40834  4.11930    508 r - - -
          2.68618  4.42225  2.77519  2.73123  3.46354  2.40513  3.72494  3.29354  2.67741  2.69355  4.24690  2.90347  2.73739  3.18146  2.89801  2.37887  2.77519  2.98518  4.58477  3.61503
          0.02749  4.00344  4.72579  0.61958  0.77255  0.48576  0.95510
    508   2.94612  5.01398  3.43931  2.77522  4.36831  3.63311  3.62505  3.42544  1.78366  3.23880  4.12023  3.18592  4.00427  2.77320  1.36649  2.97371  3.13093  3.42297  5.36815  4.16576    509 r - - -
          2.68618  4.42225  2.77519  2.73123  3.46354  2.40513  3.72494  3.29354  2.67741  2.69355  4.24690  2.90347  2.73739  3.18146  2.89801  2.37887  2.77519  2.98518  4.58477  3.61503
          0.02749  4.00344  4.72579  0.61958  0.77255  0.48576  0.95510
    509   2.48702  4.26567  4.07133  3.37790  3.50259  3.88508  4.33223  1.42442  3.44759  2.30098  3.39624  3.83886  4.28169  3.74857  3.71039  3.21025  2.93984  1.71514  5.15343  3.94262    510 i - - -
          2.68618  4.42225  2.77519  2.73123  3.46354  2.40513  3.72494  3.29354  2.67741  2.69355  4.24690  2.90347  2.73739  3.18146  2.89801  2.37887  2.77519  2.98518  4.58477  3.61503
          0.10301  4.00344  2.53033  0.61958  0.77255  0.48576  0.95510
    510   3.02472  4.99081  3.20455  2.81523  4.39038  3.50801  3.79122  3.82325  0.96220  3.37578  4.33413  3.23717  4.00428  2.97944  2.44283  3.06293  3.27371  3.52779  5.42139  4.24243    511 k - - -
          2.68618  4.42225  2.77519  2.73123  3.46354  2.40513  3.72494  3.29354  2.67741  2.69355  4.24690  2.90347  2.73739  3.18146  2.89801  2.37887  2.77519  2.98518  4.58477  3.61503
          0.02962  3.93005  4.65239  0.61958  0.77255  0.55684  0.85101
    511   2.20584  4.28029  3.12804  2.90571  4.17700  3.00790  4.07080  3.55189  2.97858  3.27338  4.16741  3.18500  1.46449  3.33218  3.29767  2.37666  2.78201  3.10583  5.53509  4.26772    512 p - - -
          2.68618  4.42225  2.77519  2.73123  3.46354  2.40513  3.72494  3.29354  2.67741  2.69355  4.24690  2.90347  2.73739  3.18146  2.89801  2.37887  2.77519  2.98518  4.58477  3.61503
          0.02962  3.93005  4.65239  0.61958  0.77255  0.44375  1.02618
    512   2.93348  4.66735  3.55508  3.41418  4.39552  3.34752  4.47962  3.97616  3.48298  3.58819  4.64466  3.70695  0.61650  3.86777  3.71239  3.10541  3.38566  3.60635  5.54467  4.51847    513 P - - -
          2.68618  4.42225  2.77519  2.73123  3.46354  2.40513  3.72494  3.29354  2.67741  2.69355  4.24690  2.90347  2.73739  3.18146  2.89801  2.37887  2.77519  2.98518  4.58477  3.61503
          0.02749  4.00344  4.72579  0.61958  0.77255  0.48576  0.95510
    513   3.30453  4.72890  4.39930  4.04136  3.18977  4.14744  4.65611  2.40269  3.80781  0.72929  3.17473  4.30408  4.56132  4.14472  3.96180  3.73598  3.59342  2.47372  5.11490  3.86792    514 l - - -
          2.68618  4.42225  2.77519  2.73123  3.46354  2.40513  3.72494  3.29354  2.67741  2.69355  4.24690  2.90347  2.73739  3.18146  2.89801  2.37887  2.77519  2.98518  4.58477  3.61503
          0.02749  4.00344  4.72579  0.61958  0.77255  0.48576  0.95510
    514   2.90021  5.03485  2.84981  2.55234  4.05341  3.45124  3.39334  3.81909  2.33126  3.31648  4.23221  3.03636  3.94891  1.35299  2.63114  2.90404  3.15093  3.50420  5.31681  3.92207    515 q - - -
          2.68618  4.42225  2.77519  2.73123  3.46354  2.40513  3.72494  3.29354  2.67741  2.69355  4.24690  2.90347  2.73739  3.18146  2.89801  2.37887  2.77519  2.98518  4.58477  3.61503
          0.02749  4.00344  4.72579  0.61958  0.77255  0.48576  0.95510
    515   2.45454  4.34900  4.08139  3.52880  3.29239  3.89936  4.28467  2.20128  3.40199  1.87664  1.81600  3.83299  4.26958  3.68535  3.65450  3.21246  3.07788  2.08970  5.04216  3.86732    516 m - - -
          2.68618  4.42225  2.77519  2.73123  3.46354  2.40513  3.72494  3.29354  2.67741  2.69355  4.24690  2.90347  2.73739  3.18146  2.89801  2.37887  2.77519  2.98518  4.58477  3.61503
          0.02749  4.00344  4.72579  0.61958  0.77255  0.48576  0.95510
    516   2.65041  4.23578  3.78616  3.21885  3.31096  3.68718  3.99774  2.13895  3.08799  2.20304  2.29324  3.54814  4.06646  3.40168  3.17920  2.97072  2.38539  2.29865  4.87626  3.67397    517 i - - -
          2.68618  4.42225  2.77519  2.73123  3.46354  2.40513  3.72494  3.29354  2.67741  2.69355  4.24690  2.90347  2.73739  3.18146  2.89801  2.37887  2.77519  2.98518  4.58477  3.61503
          0.02749  4.00344  4.72579  0.61958  0.77255  0.48576  0.95510
    517   2.54634  4.64474  2.81870  2.52735  4.18382  3.21303  3.56261  3.66941  2.64445  3.27918  4.11432  2.45922  3.79274  2.99756  3.05433  1.54648  2.78417  3.27119  5.46923  4.13244    518 s - - -
          2.68618  4.42225  2.77519  2.73123  3.46354  2.40513  3.72494  3.29354  2.67741  2.69355  4.24690  2.90347  2.73739  3.18146  2.89801  2.37887  2.77519  2.98518  4.58477  3.61503
          0.02749  4.00344  4.72579  0.61958  0.77255  0.48576  0.95510
    518   2.44269  4.43763  3.02771  2.76874  4.10697  3.11868  3.66430  3.66961  2.83997  3.30518  4.16352  3.13030  3.50462  3.20541  3.19244  1.22221  2.85305  3.23079  5.45172  4.12337    519 s - - -
          2.68618  4.42225  2.77519  2.73123  3.46354  2.40513  3.72494  3.29354  2.67741  2.69355  4.24690  2.90347  2.73739  3.18146  2.89801  2.37887  2.77519  2.98518  4.58477  3.61503
          0.02749  4.00344  4.72579  0.61958  0.77255  0.48576  0.95510
    519   1.28586  4.14696  3.54251  3.15991  4.11472  2.79382  4.16064  3.44315  3.14713  3.19126  4.03828  3.32196  3.70922  3.44337  3.46150  2.22842  2.28330  2.84578  5.48979  4.28154    520 a - - -
          2.68618  4.42225  2.77519  2.73123  3.46354  2.40513  3.72494  3.29354  2.67741  2.69355  4.24690  2.90347  2.73739  3.18146  2.89801  2.37887  2.77519  2.98518  4.58477  3.61503
          0.02749  4.00344  4.72579  0.61958  0.77255  0.48576  0.95510
    520   2.84065  5.19664  2.38175  1.23984  4.54827  3.13764  3.74355  4.01372  2.60100  3.55847  4.40767  2.79923  3.59317  2.80848  3.06704  2.79049  3.12177  3.62932  5.73123  4.32635    521 e - - -
          2.68618  4.42225  2.77519  2.73123  3.46354  2.40513  3.72494  3.29354  2.67741  2.69355  4.24690  2.90347  2.73739  3.18146  2.89801  2.37887  2.77519  2.98518  4.58477  3.61503
          0.02749  4.00344  4.72579  0.61958  0.77255  0.48576  0.95510
    521   3.00051  5.13714  3.11904  2.67214  4.51664  3.56410  3.66122  3.92647  1.13495  3.40209  4.29147  3.11648  3.99954  2.57818  2.27059  2.99438  3.20452  3.60719  5.47991  4.25258    522 k - - -
          2.68618  4.42225  2.77519  2.73123  3.46354  2.40513  3.72494  3.29354  2.67741  2.69355  4.24690  2.90347  2.73739  3.18146  2.89801  2.37887  2.77519  2.98518  4.58477  3.61503
          0.02749  4.00344  4.72579  0.61958  0.77255  0.48576  0.95510
    522   1.73144  4.23855  3.34876  2.99147  4.14682  3.03577  4.07653  3.49693  3.00845  3.21590  4.06723  3.24283  1.83827  3.32843  3.35097  2.29540  2.73352  2.94558  5.50180  4.26353    523 a - - -
          2.68618  4.42225  2.77519  2.73123  3.46354  2.40513  3.72494  3.29354  2.67741  2.69355  4.24690  2.90347  2.73739  3.18146  2.89801  2.37887  2.77519  2.98518  4.58477  3.61503
          0.05810  4.00344  3.26526  0.61958  0.77255  0.48576  0.95510
    523   2.41910  4.26526  2.41369  2.51330  4.12690  2.40125  3.73392  3.54313  2.57585  3.16258  3.97540  2.97784  3.74800  2.90159  3.02634  2.13536  2.78194  2.99014  5.40010  4.07952    524 s - - -
          2.68618  4.42225  2.77519  2.73123  3.46354  2.40513  3.72494  3.29354  2.67741  2.69355  4.24690  2.90347  2.73739  3.18146  2.89801  2.37887  2.77519  2.98518  4.58477  3.61503
          0.02833  3.97368  4.69603  0.61958  0.77255  0.46741  0.98517
    524   2.54394  4.23825  3.54529  3.27942  3.45921  3.54705  4.11076  2.00824  3.21337  2.34840  3.39506  3.60926  4.12457  3.50689  3.50922  3.02134  2.92430  1.48871  5.01864  3.79563    525 v - - -
          2.68618  4.42225  2.77519  2.73123  3.46354  2.40513  3.72494  3.29354  2.67741  2.69355  4.24690  2.90347  2.73739  3.18146  2.89801  2.37887  2.77519  2.98518  4.58477  3.61503
          0.02749  4.00344  4.72579  0.61958  0.77255  0.48576  0.95510
    525   2.34943  4.30466  3.25563  2.93204  3.82878  3.07427  4.03829  3.52950  2.97073  3.21501  4.08737  3.22034  3.25453  3.30129  3.31716  1.21386  2.78159  3.09887  5.43329  4.13359    526 s - - -
          2.68618  4.42225  2.77519  2.73123  3.46354  2.40513  3.72494  3.29354  2.67741  2.69355  4.24690  2.90347  2.73739  3.18146  2.89801  2.37887  2.77519  2.98518  4.58477  3.61503
          0.07039  4.00344  3.00146  0.61958  0.77255  0.48576  0.95510
    526   2.89162  5.15377  2.91730  2.36050  4.52904  3.48837  3.60654  3.92340  1.44481  3.40179  4.24208  2.98368  3.91648  2.26049  2.35544  2.86358  3.09569  3.57588  5.50174  4.23393    527 k - - -
          2.68618  4.42225  2.77519  2.73123  3.46354  2.40513  3.72494  3.29354  2.67741  2.69355  4.24690  2.90347  2.73739  3.18146  2.89801  2.37887  2.77519  2.98518  4.58477  3.61503
          0.02868  3.96174  4.68408  0.61958  0.77255  0.49751  0.93660
    527   2.39517  4.25892  3.64285  3.21033  3.79795  3.28916  4.16233  2.59650  3.09954  2.67369  3.72010  3.45427  3.90917  3.46205  3.39786  2.69036  1.43439  2.34333  5.33156  4.09594    528 t - - -
          2.68618  4.42225  2.77519  2.73123  3.46354  2.40513  3.72494  3.29354  2.67741  2.69355  4.24690  2.90347  2.73739  3.18146  2.89801  2.37887  2.77519  2.98518  4.58477  3.61503
          0.02814  3.98026  4.70261  0.61958  0.77255  0.50934  0.91853
    528   2.34208  4.31607  3.32638  2.96112  3.87658  3.16694  4.00598  3.20397  2.90938  2.55090  3.90930  3.26030  3.80588  3.28373  3.23336  1.38029  2.81076  2.87658  5.30970  4.00983    529 s - - -
          2.68618  4.42225  2.77519  2.73123  3.46354  2.40513  3.72494  3.29354  2.67741  2.69355  4.24690  2.90347  2.73739  3.18146  2.89801  2.37887  2.77519  2.98518  4.58477  3.61503
          0.02814  3.98026  4.70261  0.61958  0.77255  0.47130  0.97867
    529   2.94386  5.24630  2.41216  1.09742  4.56917  3.31612  3.79854  4.01009  2.52886  3.58780  4.48715  2.85537  3.90194  2.97717  3.05435  2.89037  3.22587  3.65692  5.73836  4.36412    530 e - - -
          2.68618  4.42225  2.77519  2.73123  3.46354  2.40513  3.72494  3.29354  2.67741  2.69355  4.24690  2.90347  2.73739  3.18146  2.89801  2.37887  2.77519  2.98518  4.58477  3.61503
          0.02749  4.00344  4.72579  0.61958  0.77255  0.48576  0.95510
    530   2.62943  4.81400  2.73961  2.42776  4.27551  3.28035  3.72622  3.71857  2.50837  3.30178  4.12802  1.76388  3.81022  2.80019  2.82620  2.28459  2.77784  3.33802  5.50025  4.16109    531 n - - -
          2.68618  4.42225  2.77519  2.73123  3.46354  2.40513  3.72494  3.29354  2.67741  2.69355  4.24690  2.90347  2.73739  3.18146  2.89801  2.37887  2.77519  2.98518  4.58477  3.61503
          0.02749  4.00344  4.72579  0.61958  0.77255  0.48576  0.95510
    531   2.71343  4.89160  2.75450  2.19713  4.30254  1.81165  3.71784  3.72705  2.43792  3.30467  4.14408  2.94776  3.84934  2.88372  2.43704  2.73469  2.98875  3.36959  5.49248  4.17629    532 g - - -
          2.68618  4.42225  2.77519  2.73123  3.46354  2.40513  3.72494  3.29354  2.67741  2.69355  4.24690  2.90347  2.73739  3.18146  2.89801  2.37887  2.77519  2.98518  4.58477  3.61503
          0.02749  4.00344  4.72579  0.61958  0.77255  0.48576  0.95510
    532   2.66368  4.32063  4.27680  3.75002  3.41133  3.97689  4.47373  2.03253  3.62353  2.05763  2.42085  4.00270  4.37036  3.90316  3.85274  3.32154  3.12329  1.32530  5.18159  3.99497    533 v - - -
          2.68618  4.42225  2.77519  2.73123  3.46354  2.40513  3.72494  3.29354  2.67741  2.69355  4.24690  2.90347  2.73739  3.18146  2.89801  2.37887  2.77519  2.98518  4.58477  3.61503
          0.02749  4.00344  4.72579  0.61958  0.77255  0.48576  0.95510
    533   2.89003  5.34735  1.21041  2.14330  4.74077  2.86810  3.79994  4.27424  2.83094  3.79691  4.65031  2.41465  3.83964  2.97557  3.41736  2.80589  3.20439  3.83455  5.94806  4.46049    534 d - - -
          2.68618  4.42225  2.77519  2.73123  3.46354  2.40513  3.72494  3.29354  2.67741  2.69355  4.24690  2.90347  2.73739  3.18146  2.89801  2.37887  2.77519  2.98518  4.58477  3.61503
          0.02749  4.00344  4.72579  0.61958  0.77255  0.48576  0.95510
    534   2.59534  4.26768  3.04382  2.55793  3.77519  3.40554  3.68256  3.28114  2.45881  2.92749  3.78310  1.93771  3.84090  2.89564  2.91951  2.60856  2.84885  2.98805  5.13119  3.14692    535 n - - -
          2.68618  4.42225  2.77519  2.73123  3.46354  2.40513  3.72494  3.29354  2.67741  2.69355  4.24690  2.90347  2.73739  3.18146  2.89801  2.37887  2.77519  2.98518  4.58477  3.61503
          0.02749  4.00344  4.72579  0.61958  0.77255  0.48576  0.95510
    535   1.06524  4.15642  3.61460  3.31892  4.12902  3.02338  4.30400  3.17633  3.28833  3.10387  4.06439  3.42265  3.76511  3.60977  3.55644  2.48343  2.50584  2.74290  5.58147  4.37285    536 a - - -
          2.68618  4.42225  2.77519  2.73123  3.46354  2.40513  3.72494  3.29354  2.67741  2.69355  4.24690  2.90347  2.73739  3.18146  2.89801  2.37887  2.77519  2.98518  4.58477  3.61503
          0.02749  4.00344  4.72579  0.61958  0.77255  0.48576  0.95510
    536   2.11635  4.25427  3.60833  2.94699  3.47469  3.43244  3.95468  2.45746  2.99244  2.46461  3.22881  3.42559  3.99639  3.30700  3.31445  2.86284  2.84932  1.75213  4.97234  3.74607    537 v - - -
          2.68618  4.42225  2.77519  2.73123  3.46354  2.40513  3.72494  3.29354  2.67741  2.69355  4.24690  2.90347  2.73739  3.18146  2.89801  2.37887  2.77519  2.98518  4.58477  3.61503
          0.02749  4.00344  4.72579  0.61958  0.77255  0.48576  0.95510
    537   2.32764  4.27556  3.25900  3.05374  4.27104  2.99996  4.19272  3.75988  3.14288  3.44910  4.32077  3.27737  3.45055  3.47378  3.44805  1.00918  2.80989  3.24182  5.61599  4.35318    538 s - - -
          2.68618  4.42225  2.77519  2.73123  3.46354  2.40513  3.72494  3.29354  2.67741  2.69355  4.24690  2.90347  2.73739  3.18146  2.89801  2.37887  2.77519  2.98518  4.58477  3.61503
          0.02749  4.00344  4.72579  0.61958  0.77255  0.48576  0.95510
    538   2.59555  4.11648  3.47257  2.91704  3.42210  3.53584  3.46426  2.82880  2.72223  1.69499  3.44006  3.20356  3.74137  3.12844  2.89835  2.81446  2.83599  2.60644  4.86835  3.60847    539 l - - -
          2.68618  4.42225  2.77519  2.73123  3.46354  2.40513  3.72494  3.29354  2.67741  2.69355  4.24690  2.90347  2.73739  3.18146  2.89801  2.37887  2.77519  2.98518  4.58477  3.61503
          0.02749  4.00344  4.72579  0.61958  0.77255  0.48576  0.95510
    539   2.89330  5.04039  3.08858  2.62755  4.44855  3.51583  3.65532  3.81552  1.24315  3.33582  4.20654  3.08067  3.95453  2.65862  2.34088  2.90233  2.87534  3.48939  5.46608  4.22436    540 k - - -
          2.68618  4.42225  2.77519  2.73123  3.46354  2.40513  3.72494  3.29354  2.67741  2.69355  4.24690  2.90347  2.73739  3.18146  2.89801  2.37887  2.77519  2.98518  4.58477  3.61503
          0.02749  4.00344  4.72579  0.61958  0.77255  0.48576  0.95510
    540   2.31988  4.28124  3.22910  2.99455  4.27911  3.00346  4.14647  3.74889  3.08331  3.42436  4.27878  3.24195  3.11384  3.40944  3.40753  1.09020  2.79103  3.23275  5.61271  4.35394    541 s - - -
          2.68618  4.42225  2.77519  2.73123  3.46354  2.40513  3.72494  3.29354  2.67741  2.69355  4.24690  2.90347  2.73739  3.18146  2.89801  2.37887  2.77519  2.98518  4.58477  3.61503
          0.02749  4.00344  4.72579  0.61958  0.77255  0.48576  0.95510
    541   2.94119  5.07603  3.20931  2.54694  4.48640  3.36978  3.62914  3.84866  1.91896  3.34497  4.20203  3.11442  3.97879  2.77196  1.34012  2.94593  3.13641  3.52569  5.44282  4.23094    542 r - - -
          2.68618  4.42225  2.77519  2.73123  3.46354  2.40513  3.72494  3.29354  2.67741  2.69355  4.24690  2.90347  2.73739  3.18146  2.89801  2.37887  2.77519  2.98518  4.58477  3.61503
          0.02749  4.00344  4.72579  0.61958  0.77255  0.48576  0.95510
    542   2.56222  4.65138  2.87481  2.54611  4.18426  3.24722  3.78623  3.61175  2.57743  3.22458  4.06760  3.00503  1.90499  2.53251  2.96588  2.37194  2.81925  3.23488  5.45137  4.14124    543 p - - -
          2.68618  4.42225  2.77519  2.73123  3.46354  2.40513  3.72494  3.29354  2.67741  2.69355  4.24690  2.90347  2.73739  3.18146  2.89801  2.37887  2.77519  2.98518  4.58477  3.61503
          0.02749  4.00344  4.72579  0.61958  0.77255  0.48576  0.95510
    543   2.41705  4.33512  3.29377  2.89269  3.25234  3.19124  3.93811  3.28579  2.89966  2.97441  3.87386  3.22324  3.42529  3.22613  3.25872  1.38245  2.79777  2.94366  5.20071  3.86478    544 s - - -
          2.68618  4.42225  2.77519  2.73123  3.46354  2.40513  3.72494  3.29354  2.67741  2.69355  4.24690  2.90347  2.73739  3.18146  2.89801  2.37887  2.77519  2.98518  4.58477  3.61503
          0.02749  4.00344  4.72579  0.61958  0.77255  0.48576  0.95510
    544   2.69478  5.35466  2.07603  1.37371  4.64668  3.26004  3.70728  4.13774  2.62792  3.64548  4.46547  2.64027  3.82538  2.68869  3.17123  2.75962  3.11289  3.72641  5.81333  4.35252    545 e - - -
          2.68618  4.42225  2.77519  2.73123  3.46354  2.40513  3.72494  3.29354  2.67741  2.69355  4.24690  2.90347  2.73739  3.18146  2.89801  2.37887  2.77519  2.98518  4.58477  3.61503
          0.02749  4.00344  4.72579  0.61958  0.77255  0.48576  0.95510
    545   2.69082  4.92911  2.59586  1.81313  4.30399  2.06657  3.71635  3.73076  2.55099  3.32228  4.15758  2.86963  3.82013  2.80102  3.00465  2.69618  2.97159  3.16664  5.53957  4.17610    546 e - - -
          2.68618  4.42225  2.77519  2.73123  3.46354  2.40513  3.72494  3.29354  2.67741  2.69355  4.24690  2.90347  2.73739  3.18146  2.89801  2.37887  2.77519  2.98518  4.58477  3.61503
          0.02749  4.00344  4.72579  0.61958  0.77255  0.48576  0.95510
    546   2.89516  4.91543  3.42679  2.80874  4.28225  3.58645  3.66718  3.45704  1.99410  3.18274  4.08673  3.20607  3.99560  2.82848  1.29123  2.94896  2.99715  3.33114  5.35515  4.14281    547 r - - -
          2.68618  4.42225  2.77519  2.73123  3.46354  2.40513  3.72494  3.29354  2.67741  2.69355  4.24690  2.90347  2.73739  3.18146  2.89801  2.37887  2.77519  2.98518  4.58477  3.61503
          0.02749  4.00344  4.72579  0.61958  0.77255  0.48576  0.95510
    547   2.67399  4.97084  2.82397  2.37316  4.24926  3.39247  2.96353  3.69939  2.12671  3.24733  4.05295  2.15670  3.81720  2.74407  2.68651  2.42620  2.90558  3.34357  5.42111  3.97214    548 k - - -
          2.68618  4.42225  2.77519  2.73123  3.46354  2.40513  3.72494  3.29354  2.67741  2.69355  4.24690  2.90347  2.73739  3.18146  2.89801  2.37887  2.77519  2.98518  4.58477  3.61503
          0.02749  4.00344  4.72579  0.61958  0.77255  0.48576  0.95510
    548   2.83601  4.91829  3.29710  2.69972  4.29260  3.42818  3.63855  3.47629  1.97152  3.21327  4.07044  3.13083  3.94901  2.79206  1.43231  2.75366  3.04936  3.35022  5.35899  4.13051    549 r - - -
          2.68618  4.42225  2.77519  2.73123  3.46354  2.40513  3.72494  3.29354  2.67741  2.69355  4.24690  2.90347  2.73739  3.18146  2.89801  2.37887  2.77519  2.98518  4.58477  3.61503
          0.05101  4.00344  3.45853  0.61958  0.77255  0.48576  0.95510
    549   2.65355  4.65290  3.19421  2.62968  3.85018  2.48313  3.66017  3.29220  2.30634  2.91938  3.77937  3.08787  3.87511  2.85972  2.07441  2.74113  2.88538  3.01018  3.77981  3.85516    550 r - - -
          2.68618  4.42225  2.77519  2.73123  3.46354  2.40513  3.72494  3.29354  2.67741  2.69355  4.24690  2.90347  2.73739  3.18146  2.89801  2.37887  2.77519  2.98518  4.58477  3.61503
          0.02814  3.98057  4.70292  0.61958  0.77255  0.47148  0.97837
    550   2.44910  4.99073  1.85447  2.28675  4.28287  3.31366  3.65392  3.73177  2.49820  3.30839  4.11856  2.41978  3.79658  2.80058  2.99374  2.65286  2.92296  3.17845  5.50853  3.84406    551 d - - -
          2.68618  4.42225  2.77519  2.73123  3.46354  2.40513  3.72494  3.29354  2.67741  2.69355  4.24690  2.90347  2.73739  3.18146  2.89801  2.37887  2.77519  2.98518  4.58477  3.61503
          0.02749  4.00344  4.72579  0.61958  0.77255  0.48576  0.95510
    551   2.74294  5.05652  2.49404  2.21780  4.34421  3.33200  3.67082  3.58009  2.34528  3.35101  4.17606  1.67745  3.82938  2.82401  2.92182  2.72016  2.99490  3.42621  5.54511  4.16896    552 n - - -
          2.68618  4.42225  2.77519  2.73123  3.46354  2.40513  3.72494  3.29354  2.67741  2.69355  4.24690  2.90347  2.73739  3.18146  2.89801  2.37887  2.77519  2.98518  4.58477  3.61503
          0.02749  4.00344  4.72579  0.61958  0.77255  0.48576  0.95510
    552   2.54124  4.56100  3.22193  2.71767  3.95119  3.38340  3.75946  3.22323  2.40479  2.95796  3.83580  3.13825  3.86506  2.96424  2.43752  2.70840  1.71299  2.97886  5.25089  3.99355    553 t - - -
          2.68618  4.42225  2.77519  2.73123  3.46354  2.40513  3.72494  3.29354  2.67741  2.69355  4.24690  2.90347  2.73739  3.18146  2.89801  2.37887  2.77519  2.98518  4.58477  3.61503
          0.02749  4.00344  4.72579  0.61958  0.77255  0.48576  0.95510
    553   2.64587  5.30363  1.39602  2.15882  4.59203  3.24697  3.38770  4.11482  2.67949  3.63713  4.46758  2.40054  3.82783  2.89012  3.22997  2.76400  3.12008  3.70638  5.79667  4.33135    554 d - - -
          2.68618  4.42225  2.77519  2.73123  3.46354  2.40513  3.72494  3.29354  2.67741  2.69355  4.24690  2.90347  2.73739  3.18146  2.89801  2.37887  2.77519  2.98518  4.58477  3.61503
          0.02749  4.00344  4.72579  0.61958  0.77255  0.48576  0.95510
    554   2.93634  5.11241  2.99099  2.59300  4.50357  3.50576  3.65930  3.92988  1.19746  3.42441  4.28843  2.81751  3.96117  2.74152  2.34681  2.92785  3.15666  3.58869  5.49880  4.24093    555 k - - -
          2.68618  4.42225  2.77519  2.73123  3.46354  2.40513  3.72494  3.29354  2.67741  2.69355  4.24690  2.90347  2.73739  3.18146  2.89801  2.37887  2.77519  2.98518  4.58477  3.61503
          0.04202  4.00344  3.77656  0.61958  0.77255  0.48576  0.95510
    555   2.76026  4.83714  2.92163  2.55837  3.94175  3.42322  1.72567  3.57952  2.35687  3.15363  4.03187  3.03141  3.65754  2.80890  2.62159  2.80376  2.94559  3.26990  5.23755  3.86699    556 h - - -
          2.68618  4.42225  2.77519  2.73123  3.46354  2.40513  3.72494  3.29354  2.67741  2.69355  4.24690  2.90347  2.73739  3.18146  2.89801  2.37887  2.77519  2.98518  4.58477  3.61503
          0.02789  3.98931  4.71165  0.61958  0.77255  0.47680  0.96961
    556   2.56763  4.25872  3.37242  2.93539  3.28851  3.55404  3.83877  1.97654  2.88124  2.46356  3.28309  2.94821  3.94372  3.18584  3.22105  2.75941  2.57857  2.39757  4.87611  3.64245    557 i - - -
          2.68618  4.42225  2.77519  2.73123  3.46354  2.40513  3.72494  3.29354  2.67741  2.69355  4.24690  2.90347  2.73739  3.18146  2.89801  2.37887  2.77519  2.98518  4.58477  3.61503
          0.02749  4.00344  4.72579  0.61958  0.77255  0.48576  0.95510
    557   2.89986  5.13004  3.04943  2.36198  4.52251  3.52997  3.61465  3.90314  1.31434  3.38598  4.22506  3.03630  3.77713  2.74873  2.20695  2.88296  3.09959  3.56022  5.48477  4.23516    558 k - - -
          2.68618  4.42225  2.77519  2.73123  3.46354  2.40513  3.72494  3.29354  2.67741  2.69355  4.24690  2.90347  2.73739  3.18146  2.89801  2.37887  2.77519  2.98518  4.58477  3.61503
          0.02749  4.00344  4.72579  0.61958  0.77255  0.48576  0.95510
    558   2.04959  4.18760  3.48857  3.18794  4.13545  3.03064  4.21418  3.28819  3.16551  3.16169  4.07428  3.35360  3.75525  3.50364  3.45261  2.42504  1.25484  2.89214  5.54433  4.32571    559 t - - -
          2.68618  4.42225  2.77519  2.73123  3.46354  2.40513  3.72494  3.29354  2.67741  2.69355  4.24690  2.90347  2.73739  3.18146  2.89801  2.37887  2.77519  2.98518  4.58477  3.61503
          0.02749  4.00344  4.72579  0.61958  0.77255  0.48576  0.95510
    559   1.29472  4.28568  3.11179  2.90507  4.10323  3.08157  4.03332  3.40989  2.97557  3.15768  4.01792  3.20668  3.39316  3.28221  3.33706  2.50073  2.40154  3.00420  5.46537  4.21967    560 a - - -
          2.68618  4.42225  2.77519  2.73123  3.46354  2.40513  3.72494  3.29354  2.67741  2.69355  4.24690  2.90347  2.73739  3.18146  2.89801  2.37887  2.77519  2.98518  4.58477  3.61503
          0.04273  4.00344  3.74764  0.61958  0.77255  0.48576  0.95510
    560   2.60162  4.99050  2.72285  2.19967  4.29385  3.38475  3.58933  3.63549  1.72305  3.26632  4.06144  2.77472  3.80194  2.71741  2.66896  2.64499  2.88668  3.23950  5.44180  4.08921    561 k - - -
          2.68618  4.42225  2.77519  2.73123  3.46354  2.40513  3.72494  3.29354  2.67741  2.69355  4.24690  2.90347  2.73739  3.18146  2.89801  2.37887  2.77519  2.98518  4.58477  3.61503
          0.03943  3.98863  3.90506  0.61958  0.77255  0.47638  0.97030
    561   2.53114  2.97943  4.23655  3.67793  3.14500  3.82948  4.27653  1.99659  3.56834  2.23940  3.28610  3.87748  4.22500  3.80388  3.76478  3.15207  2.85900  1.46059  4.95884  3.76009    562 v - - -
          2.68618  4.42225  2.77519  2.73123  3.46354  2.40513  3.72494  3.29354  2.67741  2.69355  4.24690  2.90347  2.73739  3.18146  2.89801  2.37887  2.77519  2.98518  4.58477  3.61503
          0.02780  3.99240  4.71475  0.61958  0.77255  0.49713  0.93720
    562   2.56967  4.31394  4.29647  3.76209  3.53037  4.04384  4.53467  1.84485  3.65262  2.13247  3.28552  4.03590  4.42279  3.94656  3.90582  3.38137  3.06164  1.19131  5.28663  4.08011    563 v - - -
          2.68618  4.42225  2.77519  2.73123  3.46354  2.40513  3.72494  3.29354  2.67741  2.69355  4.24690  2.90347  2.73739  3.18146  2.89801  2.37887  2.77519  2.98518  4.58477  3.61503
          0.02780  3.99240  4.71475  0.61958  0.77255  0.47872  0.96647
    563   2.87274  5.26183  2.46616  1.35190  4.57101  3.34044  3.68842  4.02192  2.23562  3.53337  4.37353  2.82143  3.86814  2.65145  2.82942  2.81177  3.12137  3.64799  5.68389  4.30352    564 e - - -
          2.68618  4.42225  2.77519  2.73123  3.46354  2.40513  3.72494  3.29354  2.67741  2.69355  4.24690  2.90347  2.73739  3.18146  2.89801  2.37887  2.77519  2.98518  4.58477  3.61503
          0.03787  4.00344  3.96793  0.61958  0.77255  0.48576  0.95510
    564   2.84078  5.12722  2.73909  2.37015  4.49222  3.41069  3.65271  3.92125  1.57594  3.43345  4.26855  2.09236  3.88707  2.79686  2.56812  2.81369  3.07578  3.55796  5.55351  4.23632    565 k - - -
          2.68618  4.42225  2.77519  2.73123  3.46354  2.40513  3.72494  3.29354  2.67741  2.69355  4.24690  2.90347  2.73739  3.18146  2.89801  2.37887  2.77519  2.98518  4.58477  3.61503
          0.02777  3.99335  4.71569  0.61958  0.77255  0.49617  0.93869
    565   2.60533  4.49717  3.28176  2.74201  3.73979  3.47183  3.77183  2.83172  2.31907  2.72335  3.46098  3.17796  3.90033  3.00225  2.91558  2.75177  1.84338  2.71575  5.12908  3.86841    566 t - - -
          2.68618  4.42225  2.77519  2.73123  3.46354  2.40513  3.72494  3.29354  2.67741  2.69355  4.24690  2.90347  2.73739  3.18146  2.89801  2.37887  2.77519  2.98518  4.58477  3.61503
          0.02777  3.99335  4.71569  0.61958  0.77255  0.49617  0.93869
    566   2.83418  5.23664  2.44259  1.41800  4.54773  3.16749  3.68135  4.00536  2.37975  3.52202  4.35062  2.79942  3.84592  2.45012  2.89409  2.77521  3.08697  3.62360  5.68054  4.28709    567 e - - -
          2.68618  4.42225  2.77519  2.73123  3.46354  2.40513  3.72494  3.29354  2.67741  2.69355  4.24690  2.90347  2.73739  3.18146  2.89801  2.37887  2.77519  2.98518  4.58477  3.61503
          0.02777  3.99335  4.71569  0.61958  0.77255  0.47931  0.96551
    567   2.69332  4.84949  2.87495  2.45490  3.95429  3.41843  3.40919  3.35137  2.31213  3.11148  3.95675  1.78903  3.85389  2.82670  2.78581  2.72161  2.92983  3.20592  5.24839  3.67656    568 n - - -
          2.68618  4.42225  2.77519  2.73123  3.46354  2.40513  3.72494  3.29354  2.67741  2.69355  4.24690  2.90347  2.73739  3.18146  2.89801  2.37887  2.77519  2.98518  4.58477  3.61503
          0.02749  4.00344  4.72579  0.61958  0.77255  0.48576  0.95510
    568   2.70869  4.90301  3.03287  2.20838  4.17762  3.46808  3.61420  3.55039  1.63997  3.02088  3.43275  2.99182  3.86285  2.75898  2.57898  2.72914  2.92746  3.23655  5.35017  4.04985    569 k - - -
          2.68618  4.42225  2.77519  2.73123  3.46354  2.40513  3.72494  3.29354  2.67741  2.69355  4.24690  2.90347  2.73739  3.18146  2.89801  2.37887  2.77519  2.98518  4.58477  3.61503
          0.02749  4.00344  4.72579  0.61958  0.77255  0.48576  0.95510
    569   2.69130  5.10862  1.87714  2.19096  4.20205  3.20305  3.34203  3.86413  2.46261  3.31596  4.18800  2.32246  3.79079  2.76417  2.96929  2.65225  2.86648  3.47508  5.57256  4.16309    570 d - - -
          2.68618  4.42225  2.77519  2.73123  3.46354  2.40513  3.72494  3.29354  2.67741  2.69355  4.24690  2.90347  2.73739  3.18146  2.89801  2.37887  2.77519  2.98518  4.58477  3.61503
          0.02749  4.00344  4.72579  0.61958  0.77255  0.48576  0.95510
    570   2.54993  4.11408  3.34942  2.88318  3.40603  3.52833  3.64531  2.27604  2.83047  2.47864  3.37469  2.96031  3.91421  3.13569  3.17724  2.72990  2.49927  2.25203  4.85524  3.54617    571 v - - -
          2.68618  4.42225  2.77519  2.73123  3.46354  2.40513  3.72494  3.29354  2.67741  2.69355  4.24690  2.90347  2.73739  3.18146  2.89801  2.37887  2.77519  2.98518  4.58477  3.61503
          0.02749  4.00344  4.72579  0.61958  0.77255  0.48576  0.95510
    571   2.79326  5.23669  2.23052  1.40984  4.53866  2.92996  3.69132  4.00986  2.51439  3.42655  4.35522  2.75731  3.81889  2.84017  3.09745  2.68240  3.05700  3.61437  5.71828  4.28654    572 e - - -
          2.68618  4.42225  2.77519  2.73123  3.46354  2.40513  3.72494  3.29354  2.67741  2.69355  4.24690  2.90347  2.73739  3.18146  2.89801  2.37887  2.77519  2.98518  4.58477  3.61503
          0.02749  4.00344  4.72579  0.61958  0.77255  0.48576  0.95510
    572   2.78056  4.40961  3.84249  3.47396  1.33526  3.61790  3.84788  2.90464  3.41414  2.51189  3.62300  3.64437  4.14222  3.66294  3.63977  2.46317  3.11094  2.73050  4.33108  2.73870    573 f - - -
          2.68618  4.42225  2.77519  2.73123  3.46354  2.40513  3.72494  3.29354  2.67741  2.69355  4.24690  2.90347  2.73739  3.18146  2.89801  2.37887  2.77519  2.98518  4.58477  3.61503
          0.02749  4.00344  4.72579  0.61958  0.77255  0.48576  0.95510
    573   2.51842  4.29840  3.21039  2.66478  3.68173  3.44722  3.71740  3.06044  2.57880  2.41642  3.60971  3.11802  2.38081  2.81943  2.89769  2.63504  2.81196  2.79974  5.05865  3.68766    574 p - - -
          2.68618  4.42225  2.77519  2.73123  3.46354  2.40513  3.72494  3.29354  2.67741  2.69355  4.24690  2.90347  2.73739  3.18146  2.89801  2.37887  2.77519  2.98518  4.58477  3.61503
          0.04558  4.00344  3.63815  0.61958  0.77255  0.48576  0.95510
    574   2.79951  5.23181  1.93535  2.17673  4.57341  3.24420  3.71575  4.05826  2.55819  3.59030  4.41484  1.68961  3.81490  2.87225  3.16657  2.67575  2.96903  3.65060  5.76456  4.32074    575 n - - -
          2.68618  4.42225  2.77519  2.73123  3.46354  2.40513  3.72494  3.29354  2.67741  2.69355  4.24690  2.90347  2.73739  3.18146  2.89801  2.37887  2.77519  2.98518  4.58477  3.61503
          0.02799  3.98585  4.70820  0.61958  0.77255  0.50375  0.92700
    575   2.88448  5.10422  2.72474  2.35956  4.41644  3.41984  3.68232  3.85148  2.20065  3.37967  4.25377  2.95117  3.91296  1.46797  2.57893  2.86657  3.12259  3.51954  5.52508  4.21516    576 q - - -
          2.68618  4.42225  2.77519  2.73123  3.46354  2.40513  3.72494  3.29354  2.67741  2.69355  4.24690  2.90347  2.73739  3.18146  2.89801  2.37887  2.77519  2.98518  4.58477  3.61503
          0.02799  3.98585  4.70820  0.61958  0.77255  0.50375  0.92700
    576   2.64312  4.71281  2.69703  2.56068  4.24280  3.18457  3.91924  3.77441  2.78586  3.44917  4.36028  1.24762  3.83886  3.14847  3.16151  2.71195  2.86991  3.37434  5.56356  4.18261    577 n - - -
          2.68618  4.42225  2.77519  2.73123  3.46354  2.40513  3.72494  3.29354  2.67741  2.69355  4.24690  2.90347  2.73739  3.18146  2.89801  2.37887  2.77519  2.98518  4.58477  3.61503
          0.02799  3.98585  4.70820  0.61958  0.77255  0.47468  0.97309
    577   3.25807  4.62422  4.60649  4.10964  1.41297  4.33676  4.18508  2.40534  3.95589  1.46809  2.97721  4.24394  4.60349  4.08324  4.08594  3.68275  3.48915  2.47713  4.45107  2.92672    578 f - - -
          2.68618  4.42225  2.77519  2.73123  3.46354  2.40513  3.72494  3.29354  2.67741  2.69355  4.24690  2.90347  2.73739  3.18146  2.89801  2.37887  2.77519  2.98518  4.58477  3.61503
          0.02749  4.00344  4.72579  0.61958  0.77255  0.48576  0.95510
    578   2.74354  5.07590  2.31840  2.25664  4.45682  3.26189  3.72270  3.92874  2.49487  3.48250  4.30747  1.64709  3.81767  2.88283  3.09078  2.35721  3.02919  3.53412  5.66611  4.26109    579 n - - -
          2.68618  4.42225  2.77519  2.73123  3.46354  2.40513  3.72494  3.29354  2.67741  2.69355  4.24690  2.90347  2.73739  3.18146  2.89801  2.37887  2.77519  2.98518  4.58477  3.61503
          0.02749  4.00344  4.72579  0.61958  0.77255  0.48576  0.95510
    579   2.87006  5.28583  2.34187  1.30450  4.59375  3.30615  3.71051  4.04878  2.25208  3.57780  4.41715  2.78895  3.85649  2.86532  2.97668  2.80212  3.13051  3.66633  5.73531  4.32856    580 e - - -
          2.68618  4.42225  2.77519  2.73123  3.46354  2.40513  3.72494  3.29354  2.67741  2.69355  4.24690  2.90347  2.73739  3.18146  2.89801  2.37887  2.77519  2.98518  4.58477  3.61503
          0.02749  4.00344  4.72579  0.61958  0.77255  0.48576  0.95510
    580   2.92608  4.37576  4.28801  3.73858  3.03813  4.05789  4.36227  1.93405  3.60514  1.23028  3.09937  4.00603  4.38356  3.84803  3.81448  3.14254  3.16728  2.12921  4.95810  3.72988    581 l - - -
          2.68618  4.42225  2.77519  2.73123  3.46354  2.40513  3.72494  3.29354  2.67741  2.69355  4.24690  2.90347  2.73739  3.18146  2.89801  2.37887  2.77519  2.98518  4.58477  3.61503
          0.02749  4.00344  4.72579  0.61958  0.77255  0.48576  0.95510
    581   2.74580  5.13877  2.54743  2.07001  4.44087  3.35388  3.40179  3.89407  2.28944  3.41091  4.21380  2.83247  3.68615  1.80178  2.79970  2.70560  2.98332  3.51343  5.57037  4.19237    582 q - - -
          2.68618  4.42225  2.77519  2.73123  3.46354  2.40513  3.72494  3.29354  2.67741  2.69355  4.24690  2.90347  2.73739  3.18146  2.89801  2.37887  2.77519  2.98518  4.58477  3.61503
          0.02749  4.00344  4.72579  0.61958  0.77255  0.48576  0.95510
    582   2.83339  5.28637  1.39356  2.00606  4.54173  3.06405  3.71577  4.04105  2.65519  3.57789  4.40856  2.73958  3.82866  2.87498  3.20138  2.76099  3.10314  3.65075  5.75161  3.77170    583 d - - -
          2.68618  4.42225  2.77519  2.73123  3.46354  2.40513  3.72494  3.29354  2.67741  2.69355  4.24690  2.90347  2.73739  3.18146  2.89801  2.37887  2.77519  2.98518  4.58477  3.61503
          0.04378  4.00344  3.70587  0.61958  0.77255  0.48576  0.95510
    583   2.50081  4.13828  3.78064  3.21539  3.01812  3.62001  3.95650  2.08673  3.13340  2.32993  3.27293  3.38788  4.01238  3.40309  3.40353  2.73458  2.49789  1.96567  4.80224  3.59107    584 v - - -
          2.68618  4.42225  2.77519  2.73123  3.46354  2.40513  3.72494  3.29354  2.67741  2.69355  4.24690  2.90347  2.73739  3.18146  2.89801  2.37887  2.77519  2.98518  4.58477  3.61503
          0.02794  3.98760  4.70995  0.61958  0.77255  0.47575  0.97133
    584   2.55135  4.08206  3.83196  3.25398  2.94613  3.52529  3.69739  2.14661  3.15580  2.20051  3.19366  3.41340  3.99393  3.40793  3.39327  2.83811  2.73241  1.97524  4.67861  3.29268    585 v - - -
          2.68618  4.42225  2.77519  2.73123  3.46354  2.40513  3.72494  3.29354  2.67741  2.69355  4.24690  2.90347  2.73739  3.18146  2.89801  2.37887  2.77519  2.98518  4.58477  3.61503
          0.02749  4.00344  4.72579  0.61958  0.77255  0.48576  0.95510
    585   2.49257  4.49278  3.11057  2.71421  4.04293  3.23084  3.84157  3.46708  2.63298  2.99001  3.97454  3.11358  1.80223  3.05483  2.81272  2.27321  2.84124  3.10263  5.35725  4.06982    586 p - - -
          2.68618  4.42225  2.77519  2.73123  3.46354  2.40513  3.72494  3.29354  2.67741  2.69355  4.24690  2.90347  2.73739  3.18146  2.89801  2.37887  2.77519  2.98518  4.58477  3.61503
          0.02749  4.00344  4.72579  0.61958  0.77255  0.48576  0.95510
    586   2.93060  5.42310  1.14197  2.07427  4.77480  2.95606  3.80003  4.29654  2.84433  3.82077  4.68329  2.59803  3.84807  2.97721  3.44015  2.83142  3.23958  3.86678  5.98171  4.48245    587 d - - -
          2.68618  4.42225  2.77519  2.73123  3.46354  2.40513  3.72494  3.29354  2.67741  2.69355  4.24690  2.90347  2.73739  3.18146  2.89801  2.37887  2.77519  2.98518  4.58477  3.61503
          0.02749  4.00344  4.72579  0.61958  0.77255  0.48576  0.95510
    587   2.35955  4.29534  3.43106  2.93783  3.80794  3.25774  3.94938  2.90430  2.87736  2.72727  3.73542  3.26929  3.82699  3.21596  3.23178  1.60212  2.54681  2.48822  5.22754  3.98089    588 s - - -
          2.68618  4.42225  2.77519  2.73123  3.46354  2.40513  3.72494  3.29354  2.67741  2.69355  4.24690  2.90347  2.73739  3.18146  2.89801  2.37887  2.77519  2.98518  4.58477  3.61503
          0.02749  4.00344  4.72579  0.61958  0.77255  0.48576  0.95510
    588   2.61573  4.39540  3.02402  2.48592  3.97814  3.42621  3.62907  3.39778  2.27404  3.00850  3.84135  2.98503  3.58895  1.93524  2.77188  2.61232  2.84796  3.08985  5.24479  3.48865    589 q - - -
          2.68618  4.42225  2.77519  2.73123  3.46354  2.40513  3.72494  3.29354  2.67741  2.69355  4.24690  2.90347  2.73739  3.18146  2.89801  2.37887  2.77519  2.98518  4.58477  3.61503
          0.02749  4.00344  4.72579  0.61958  0.77255  0.48576  0.95510
    589   1.09383  4.16188  3.51374  3.21707  4.17814  2.99432  4.24084  3.38106  3.21777  3.20980  4.10818  3.35679  3.48284  3.53215  3.50518  2.45063  2.41636  2.95208  5.57670  4.37171    590 a - - -
          2.68618  4.42225  2.77519  2.73123  3.46354  2.40513  3.72494  3.29354  2.67741  2.69355  4.24690  2.90347  2.73739  3.18146  2.89801  2.37887  2.77519  2.98518  4.58477  3.61503
          0.02749  4.00344  4.72579  0.61958  0.77255  0.48576  0.95510
    590   2.52401  4.34953  3.31509  2.64152  3.53539  3.58225  3.88219  2.57668  2.85557  2.48323  3.24780  3.32011  3.98181  3.18652  3.21117  2.85519  2.86608  1.68586  5.01203  3.76868    591 v - - -
          2.68618  4.42225  2.77519  2.73123  3.46354  2.40513  3.72494  3.29354  2.67741  2.69355  4.24690  2.90347  2.73739  3.18146  2.89801  2.37887  2.77519  2.98518  4.58477  3.61503
          0.02749  4.00344  4.72579  0.61958  0.77255  0.48576  0.95510
    591   2.62811  4.93421  2.59880  1.81785  4.31879  2.09550  3.71043  3.73632  2.47317  3.32894  4.15900  2.86656  3.81748  2.87207  2.99308  2.69136  2.96670  3.23309  5.54536  4.18305    592 e - - -
          2.68618  4.42225  2.77519  2.73123  3.46354  2.40513  3.72494  3.29354  2.67741  2.69355  4.24690  2.90347  2.73739  3.18146  2.89801  2.37887  2.77519  2.98518  4.58477  3.61503
          0.02749  4.00344  4.72579  0.61958  0.77255  0.48576  0.95510
    592   2.87110  5.10412  2.98157  2.30338  4.48525  3.50077  3.62412  3.86381  1.35007  3.36866  4.20833  3.01263  3.92433  2.76125  2.32764  2.85718  2.92631  3.52173  5.48782  4.22295    593 k - - -
          2.68618  4.42225  2.77519  2.73123  3.46354  2.40513  3.72494  3.29354  2.67741  2.69355  4.24690  2.90347  2.73739  3.18146  2.89801  2.37887  2.77519  2.98518  4.58477  3.61503
          0.02749  4.00344  4.72579  0.61958  0.77255  0.48576  0.95510
    593   2.59434  4.33690  3.44378  2.87045  3.49904  3.55279  3.80029  2.26642  2.64929  2.48895  3.44434  3.27872  3.93713  3.10385  2.50824  2.77983  2.59890  2.28917  4.93715  3.70215    594 i - - -
          2.68618  4.42225  2.77519  2.73123  3.46354  2.40513  3.72494  3.29354  2.67741  2.69355  4.24690  2.90347  2.73739  3.18146  2.89801  2.37887  2.77519  2.98518  4.58477  3.61503
          0.02749  4.00344  4.72579  0.61958  0.77255  0.48576  0.95510
    594   2.92517  5.34700  1.12618  2.17608  4.57015  3.11425  3.37773  4.21117  2.81283  3.73569  4.60535  2.75014  3.86164  2.98523  3.37189  2.84186  3.22642  3.80316  5.81578  4.33421    595 d - - -
          2.68618  4.42225  2.77519  2.73123  3.46354  2.40513  3.72494  3.29354  2.67741  2.69355  4.24690  2.90347  2.73739  3.18146  2.89801  2.37887  2.77519  2.98518  4.58477  3.61503
          0.03368  4.00344  4.20872  0.61958  0.77255  0.48576  0.95510
    595   2.72128  5.10501  2.65310  2.15318  4.42736  3.38974  3.00416  3.87272  1.69078  3.37656  4.17007  2.81605  3.82249  2.72094  2.60964  2.68899  2.94836  3.48969  5.51882  4.16216    596 k - - -
          2.68618  4.42225  2.77519  2.73123  3.46354  2.40513  3.72494  3.29354  2.67741  2.69355  4.24690  2.90347  2.73739  3.18146  2.89801  2.37887  2.77519  2.98518  4.58477  3.61503
          0.03835  3.99742  3.94952  0.61958  0.77255  0.48189  0.96133
    596   2.21541  3.85087  3.46610  3.02252  4.06472  3.04398  4.04752  3.43104  2.98181  3.13646  3.97898  3.25959  1.82829  3.30285  3.32493  2.13090  2.27950  2.99886  5.42358  4.19478    597 p - - -
          2.68618  4.42225  2.77519  2.73123  3.46354  2.40513  3.72494  3.29354  2.67741  2.69355  4.24690  2.90347  2.73739  3.18146  2.89801  2.37887  2.77519  2.98518  4.58477  3.61503
          0.02778  3.99311  4.71545  0.61958  0.77255  0.49641  0.93831
    597   2.24323  4.19054  3.65720  3.12489  3.46276  3.18288  3.96965  2.38495  3.04516  2.48871  3.42353  3.43618  3.95043  3.34774  3.26577  2.72376  2.76308  1.72870  4.95036  3.73264    598 v - - -
          2.68618  4.42225  2.77519  2.73123  3.46354  2.40513  3.72494  3.29354  2.67741  2.69355  4.24690  2.90347  2.73739  3.18146  2.89801  2.37887  2.77519  2.98518  4.58477  3.61503
          0.02778  3.99311  4.71545  0.61958  0.77255  0.49641  0.93831
    598   3.08561  4.52692  4.37192  3.87113  2.53082  4.15685  4.31280  2.32441  3.72450  1.03077  3.05667  4.10399  4.47674  3.93991  3.90803  3.38512  3.33256  2.35536  4.74186  3.35044    599 l - - -
          2.68618  4.42225  2.77519  2.73123  3.46354  2.40513  3.72494  3.29354  2.67741  2.69355  4.24690  2.90347  2.73739  3.18146  2.89801  2.37887  2.77519  2.98518  4.58477  3.61503
          0.02778  3.99311  4.71545  0.61958  0.77255  0.47916  0.96575
    599   2.41424  4.36073  3.16723  2.97123  4.22911  3.06556  4.14002  3.70738  3.05754  3.39412  4.29168  3.25322  1.23273  3.41571  3.36806  2.32124  2.87451  3.24227  5.56930  4.29876    600 p - - -
          2.68618  4.42225  2.77519  2.73123  3.46354  2.40513  3.72494  3.29354  2.67741  2.69355  4.24690  2.90347  2.73739  3.18146  2.89801  2.37887  2.77519  2.98518  4.58477  3.61503
          0.02749  4.00344  4.72579  0.61958  0.77255  0.48576  0.95510
    600   2.48423  3.56756  2.98858  2.66062  3.82294  2.03315  3.41873  3.22088  2.66166  2.88846  3.74102  3.09455  3.80420  2.99379  3.07021  2.50863  2.78314  2.80798  5.18239  3.90251    601 g - - -
          2.68618  4.42225  2.77519  2.73123  3.46354  2.40513  3.72494  3.29354  2.67741  2.69355  4.24690  2.90347  2.73739  3.18146  2.89801  2.37887  2.77519  2.98518  4.58477  3.61503
          0.02749  4.00344  4.72579  0.61958  0.77255  0.48576  0.95510
    601   2.56485  4.29970  3.52055  3.37042  3.57334  3.76721  4.25950  2.02189  3.32059  2.40219  3.47835  3.69843  4.20486  3.62719  3.62385  3.10175  3.00653  1.27889  5.19587  3.96122    602 v - - -
          2.68618  4.42225  2.77519  2.73123  3.46354  2.40513  3.72494  3.29354  2.67741  2.69355  4.24690  2.90347  2.73739  3.18146  2.89801  2.37887  2.77519  2.98518  4.58477  3.61503
          0.02749  4.00344  4.72579  0.61958  0.77255  0.48576  0.95510
    602   2.90488  4.37322  4.23281  3.67059  3.14286  4.03007  4.34660  2.11648  3.54023  1.20644  2.97559  3.95908  4.35513  3.79191  3.76504  3.11823  3.14414  2.07943  4.99270  3.80448    603 l - - -
          2.68618  4.42225  2.77519  2.73123  3.46354  2.40513  3.72494  3.29354  2.67741  2.69355  4.24690  2.90347  2.73739  3.18146  2.89801  2.37887  2.77519  2.98518  4.58477  3.61503
          0.02749  4.00344  4.72579  0.61958  0.77255  0.48576  0.95510
    603   2.90152  5.19656  1.15355  2.27746  4.18018  3.29613  3.79555  3.92162  2.80240  3.50359  4.42353  2.83642  3.88805  3.01199  3.32503  2.85368  3.19366  3.58218  5.53398  3.52624    604 d - - -
          2.68618  4.42225  2.77519  2.73123  3.46354  2.40513  3.72494  3.29354  2.67741  2.69355  4.24690  2.90347  2.73739  3.18146  2.89801  2.37887  2.77519  2.98518  4.58477  3.61503
          0.15238  4.00344  2.09484  0.61958  0.77255  0.48576  0.95510
    604   2.58822  4.66592  2.61545  2.48546  4.13942  3.12445  3.84738  3.76964  2.72844  3.42014  4.31608  1.41156  3.77927  3.08346  3.10830  2.53960  2.97317  3.35534  5.47282  4.06697    605 n - - -
          2.68618  4.42225  2.77519  2.73123  3.46354  2.40513  3.72494  3.29354  2.67741  2.69355  4.24690  2.90347  2.73739  3.18146  2.89801  2.37887  2.77519  2.98518  4.58477  3.61503
          0.03109  3.88215  4.60450  0.61958  0.77255  0.42142  1.06745
    605   2.67664  4.25654  3.83408  3.31978  3.47824  3.70771  4.14555  1.53305  3.21610  2.37942  3.41634  3.09685  4.13559  3.53805  3.49801  3.02931  2.76572  1.91951  5.05556  3.82799    606 i - - -
          2.68618  4.42225  2.77519  2.73123  3.46354  2.40513  3.72494  3.29354  2.67741  2.69355  4.24690  2.90347  2.73739  3.18146  2.89801  2.37887  2.77519  2.98518  4.58477  3.61503
          0.02749  4.00344  4.72579  0.61958  0.77255  0.48576  0.95510
    606   2.41816  2.07771  3.32574  2.97652  3.65917  3.25299  3.55184  3.07243  2.92187  2.78487  3.66779  3.28479  3.82328  3.25288  3.24655  2.05452  2.76908  2.77021  5.08697  3.82994    607 s - - -
          2.68618  4.42225  2.77519  2.73123  3.46354  2.40513  3.72494  3.29354  2.67741  2.69355  4.24690  2.90347  2.73739  3.18146  2.89801  2.37887  2.77519  2.98518  4.58477  3.61503
          0.02749  4.00344  4.72579  0.61958  0.77255  0.48576  0.95510
    607   2.75804  5.06614  2.60598  1.98316  4.40718  2.05953  3.67164  3.84220  2.11984  3.38727  4.21067  2.86105  3.83966  2.82081  2.78887  2.73561  3.01091  3.47496  5.56480  4.20730    608 e - - -
          2.68618  4.42225  2.77519  2.73123  3.46354  2.40513  3.72494  3.29354  2.67741  2.69355  4.24690  2.90347  2.73739  3.18146  2.89801  2.37887  2.77519  2.98518  4.58477  3.61503
          0.02749  4.00344  4.72579  0.61958  0.77255  0.48576  0.95510
    608   2.69694  4.90982  2.39376  2.34484  4.41609  3.19598  3.82372  3.94505  2.74559  3.53762  4.38719  1.39739  3.81926  3.01469  3.21332  2.46476  3.04105  3.52185  5.68277  4.27587    609 n - - -
          2.68618  4.42225  2.77519  2.73123  3.46354  2.40513  3.72494  3.29354  2.67741  2.69355  4.24690  2.90347  2.73739  3.18146  2.89801  2.37887  2.77519  2.98518  4.58477  3.61503
          0.02749  4.00344  4.72579  0.61958  0.77255  0.48576  0.95510
    609   2.87112  4.94855  3.14540  2.70876  4.40947  3.48569  3.72096  3.72386  1.16501  3.31503  4.22050  3.13856  3.96417  2.88153  2.40383  2.90911  2.85568  3.40733  5.47482  4.24028    610 k - - -
          2.68618  4.42225  2.77519  2.73123  3.46354  2.40513  3.72494  3.29354  2.67741  2.69355  4.24690  2.90347  2.73739  3.18146  2.89801  2.37887  2.77519  2.98518  4.58477  3.61503
          0.02749  4.00344  4.72579  0.61958  0.77255  0.48576  0.95510
    610   2.45621  4.25720  3.68179  3.04785  3.39297  3.63029  3.97829  2.36905  3.02997  2.31068  2.05798  3.48311  4.03382  3.35023  3.32891  2.92002  2.57726  2.31114  4.93244  3.72082    611 m - - -
          2.68618  4.42225  2.77519  2.73123  3.46354  2.40513  3.72494  3.29354  2.67741  2.69355  4.24690  2.90347  2.73739  3.18146  2.89801  2.37887  2.77519  2.98518  4.58477  3.61503
          0.02749  4.00344  4.72579  0.61958  0.77255  0.48576  0.95510
    611   2.73732  4.93002  2.74501  2.41888  4.12835  3.37795  1.90298  3.67640  2.40591  3.24633  4.08931  2.66988  3.70587  2.68656  2.78816  2.62786  2.98912  3.34020  5.37768  4.00940    612 h - - -
          2.68618  4.42225  2.77519  2.73123  3.46354  2.40513  3.72494  3.29354  2.67741  2.69355  4.24690  2.90347  2.73739  3.18146  2.89801  2.37887  2.77519  2.98518  4.58477  3.61503
          0.02749  4.00344  4.72579  0.61958  0.77255  0.48576  0.95510
    612   2.38994  4.30770  3.34723  3.05956  3.59724  3.10259  4.09548  3.43987  3.08485  3.15747  4.09991  3.30685  3.79752  3.42079  3.39978  1.10432  2.83558  3.04980  5.31526  3.94309    613 s - - -
          2.68618  4.42225  2.77519  2.73123  3.46354  2.40513  3.72494  3.29354  2.67741  2.69355  4.24690  2.90347  2.73739  3.18146  2.89801  2.37887  2.77519  2.98518  4.58477  3.61503
          0.02749  4.00344  4.72579  0.61958  0.77255  0.48576  0.95510
    613   3.00635  5.14336  3.22933  2.63369  4.56795  3.60088  3.63419  3.92692  1.14448  3.40147  4.27172  3.13587  4.00588  2.77522  2.09000  3.00023  3.19374  3.60523  5.47164  4.27157    614 k - - -
          2.68618  4.42225  2.77519  2.73123  3.46354  2.40513  3.72494  3.29354  2.67741  2.69355  4.24690  2.90347  2.73739  3.18146  2.89801  2.37887  2.77519  2.98518  4.58477  3.61503
          0.02749  4.00344  4.72579  0.61958  0.77255  0.48576  0.95510
    614   2.97813  4.09388  4.14427  3.66282  2.59823  3.83012  3.82752  2.88389  3.36844  2.30826  3.57304  3.79961  4.27277  3.71086  3.55154  3.23476  3.26016  2.76192  1.37078  2.64660    615 w - - -
          2.68618  4.42225  2.77519  2.73123  3.46354  2.40513  3.72494  3.29354  2.67741  2.69355  4.24690  2.90347  2.73739  3.18146  2.89801  2.37887  2.77519  2.98518  4.58477  3.61503
          0.02749  4.00344  4.72579  0.61958  0.77255  0.48576  0.95510
    615   1.11090  4.14062  3.54496  3.24507  4.17348  2.97141  4.25078  3.43521  3.24524  3.24881  4.12969  3.36110  3.71722  3.54992  3.52900  2.09035  2.71656  2.87230  5.57144  4.35508    616 a - - -
          2.68618  4.42225  2.77519  2.73123  3.46354  2.40513  3.72494  3.29354  2.67741  2.69355  4.24690  2.90347  2.73739  3.18146  2.89801  2.37887  2.77519  2.98518  4.58477  3.61503
          0.02749  4.00344  4.72579  0.61958  0.77255  0.48576  0.95510
    616   2.56609  1.52915  3.84586  3.37621  3.32847  3.43048  4.04473  2.78210  3.13815  2.55266  3.56426  3.57056  3.98623  3.52548  3.22003  2.83408  2.90991  2.56272  4.86816  3.22978    617 c - - -
          2.68618  4.42225  2.77519  2.73123  3.46354  2.40513  3.72494  3.29354  2.67741  2.69355  4.24690  2.90347  2.73739  3.18146  2.89801  2.37887  2.77519  2.98518  4.58477  3.61503
          0.02749  4.00344  4.72579  0.61958  0.77255  0.48576  0.95510
    617   3.56147  4.88812  4.29678  4.03634  2.81143  3.88136  4.06964  3.59222  3.75651  2.96382  4.21972  4.15932  4.41036  4.13736  3.86131  3.76385  3.86885  3.48615  0.65801  2.80694    618 W - - -
          2.68618  4.42225  2.77519  2.73123  3.46354  2.40513  3.72494  3.29354  2.67741  2.69355  4.24690  2.90347  2.73739  3.18146  2.89801  2.37887  2.77519  2.98518  4.58477  3.61503
          0.02749  4.00344  4.72579  0.61958  0.77255  0.48576  0.95510
    618   2.39827  4.28294  3.44456  3.17840  4.11556  3.10312  4.22005  3.32701  3.14166  3.13939  4.10791  3.38523  3.54013  3.51759  3.41787  2.58820  1.08722  2.96177  5.51779  4.29899    619 t - - -
          2.68618  4.42225  2.77519  2.73123  3.46354  2.40513  3.72494  3.29354  2.67741  2.69355  4.24690  2.90347  2.73739  3.18146  2.89801  2.37887  2.77519  2.98518  4.58477  3.61503
          0.02749  4.00344  4.72579  0.61958  0.77255  0.48576  0.95510
    619   2.93348  4.66735  3.55508  3.41418  4.39552  3.34752  4.47962  3.97616  3.48298  3.58819  4.64466  3.70695  0.61650  3.86777  3.71239  3.10541  3.38566  3.60635  5.54467  4.51847    620 P - - -
          2.68618  4.42225  2.77519  2.73123  3.46354  2.40513  3.72494  3.29354  2.67741  2.69355  4.24690  2.90347  2.73739  3.18146  2.89801  2.37887  2.77519  2.98518  4.58477  3.61503
          0.02749  4.00344  4.72579  0.61958  0.77255  0.48576  0.95510
    620   2.91228  4.42045  4.30514  3.97389  3.64859  3.85767  4.75386  2.05204  3.84366  2.31392  3.59540  4.14225  4.41203  4.19475  4.04330  3.37068  3.27137  0.87460  5.45464  4.19369    621 v - - -
          2.68618  4.42225  2.77519  2.73123  3.46354  2.40513  3.72494  3.29354  2.67741  2.69355  4.24690  2.90347  2.73739  3.18146  2.89801  2.37887  2.77519  2.98518  4.58477  3.61503
          0.02749  4.00344  4.72579  0.61958  0.77255  0.48576  0.95510
    621   2.43011  4.51692  3.00590  2.53507  4.02048  3.25863  3.82178  3.37228  2.58773  3.05851  3.91595  3.07368  3.81119  3.03464  3.04231  2.37760  1.65718  3.03476  5.34401  4.06611    622 t - - -
          2.68618  4.42225  2.77519  2.73123  3.46354  2.40513  3.72494  3.29354  2.67741  2.69355  4.24690  2.90347  2.73739  3.18146  2.89801  2.37887  2.77519  2.98518  4.58477  3.61503
          0.02749  4.00344  4.72579  0.61958  0.77255  0.48576  0.95510
    622   2.51010  4.57491  2.85697  2.59782  4.24266  3.16763  3.87731  3.65074  2.72616  3.32038  4.16971  1.67854  3.78799  3.07871  3.12055  2.54306  2.11706  3.24021  5.53574  4.21373    623 n - - -
          2.68618  4.42225  2.77519  2.73123  3.46354  2.40513  3.72494  3.29354  2.67741  2.69355  4.24690  2.90347  2.73739  3.18146  2.89801  2.37887  2.77519  2.98518  4.58477  3.61503
          0.02749  4.00344  4.72579  0.61958  0.77255  0.48576  0.95510
    623   3.13384  4.51845  4.51815  4.14026  3.46511  4.20503  4.84552  0.92908  3.97089  2.02625  3.38201  4.36744  4.62521  4.30675  4.15269  3.71443  3.43132  1.85787  5.38183  4.13030    624 i - - -
          2.68618  4.42225  2.77519  2.73123  3.46354  2.40513  3.72494  3.29354  2.67741  2.69355  4.24690  2.90347  2.73739  3.18146  2.89801  2.37887  2.77519  2.98518  4.58477  3.61503
          0.02749  4.00344  4.72579  0.61958  0.77255  0.48576  0.95510
    624   2.75555  5.11519  2.79760  2.05007  4.45504  3.41414  3.60216  3.88611  1.68883  3.38501  4.18642  2.65065  3.84488  2.65273  2.53525  2.72487  2.84412  3.50920  5.51987  4.18323    625 k - - -
          2.68618  4.42225  2.77519  2.73123  3.46354  2.40513  3.72494  3.29354  2.67741  2.69355  4.24690  2.90347  2.73739  3.18146  2.89801  2.37887  2.77519  2.98518  4.58477  3.61503
          0.02749  4.00344  4.72579  0.61958  0.77255  0.48576  0.95510
    625   3.27211  4.66818  4.60868  4.12388  3.09673  4.38849  4.72322  2.08036  3.88823  0.85420  2.98528  4.39551  4.67125  4.15640  4.05330  3.79084  3.52522  2.24416  5.13143  3.91958    626 l - - -
          2.68618  4.42225  2.77519  2.73123  3.46354  2.40513  3.72494  3.29354  2.67741  2.69355  4.24690  2.90347  2.73739  3.18146  2.89801  2.37887  2.77519  2.98518  4.58477  3.61503
          0.02749  4.00344  4.72579  0.61958  0.77255  0.48576  0.95510
    626   2.56050  0.97243  4.08281  3.75606  3.84946  3.26180  4.43258  3.09168  3.50498  2.94284  3.99657  3.77237  3.96071  3.90077  3.39183  2.81709  3.01382  2.81334  5.29926  4.10622    627 c - - -
          2.68618  4.42225  2.77519  2.73123  3.46354  2.40513  3.72494  3.29354  2.67741  2.69355  4.24690  2.90347  2.73739  3.18146  2.89801  2.37887  2.77519  2.98518  4.58477  3.61503
          0.02749  4.00344  4.72579  0.61958  0.77255  0.48576  0.95510
    627   2.69938  4.98095  2.43445  2.29943  4.34598  3.27407  3.49562  3.82060  2.57688  3.38848  4.21286  1.67060  3.81195  2.87618  3.05536  2.44881  2.82701  3.43942  5.57824  4.18979    628 n - - -
          2.68618  4.42225  2.77519  2.73123  3.46354  2.40513  3.72494  3.29354  2.67741  2.69355  4.24690  2.90347  2.73739  3.18146  2.89801  2.37887  2.77519  2.98518  4.58477  3.61503
          0.02749  4.00344  4.72579  0.61958  0.77255  0.48576  0.95510
    628   2.61145  4.70861  2.66102  2.52579  4.29135  3.15930  3.90825  3.88885  2.79604  3.51730  4.38786  1.30008  3.81842  3.12993  3.19221  2.42617  3.00153  3.44489  5.60042  4.20822    629 n - - -
          2.68618  4.42225  2.77519  2.73123  3.46354  2.40513  3.72494  3.29354  2.67741  2.69355  4.24690  2.90347  2.73739  3.18146  2.89801  2.37887  2.77519  2.98518  4.58477  3.61503
          0.02749  4.00344  4.72579  0.61958  0.77255  0.48576  0.95510
    629   2.75008  5.03875  2.89292  2.28381  4.36138  3.44071  3.60486  3.77804  2.12039  3.22699  4.11486  2.93959  3.56665  1.79851  2.45399  2.73786  2.96951  3.42461  5.45442  4.13982    630 q - - -
          2.68618  4.42225  2.77519  2.73123  3.46354  2.40513  3.72494  3.29354  2.67741  2.69355  4.24690  2.90347  2.73739  3.18146  2.89801  2.37887  2.77519  2.98518  4.58477  3.61503
          0.02749  4.00344  4.72579  0.61958  0.77255  0.48576  0.95510
    630   2.84526  4.86346  3.37483  2.76837  4.19130  3.43869  3.66624  3.23556  2.04988  3.13554  4.02450  3.18102  3.97153  2.83401  1.36964  2.90573  3.06342  3.26014  5.31468  4.08487    631 r - - -
          2.68618  4.42225  2.77519  2.73123  3.46354  2.40513  3.72494  3.29354  2.67741  2.69355  4.24690  2.90347  2.73739  3.18146  2.89801  2.37887  2.77519  2.98518  4.58477  3.61503
          0.02749  4.00344  4.72579  0.61958  0.77255  0.48576  0.95510
    631   1.72292  4.43485  3.08248  2.64235  3.80408  3.32885  3.78449  3.13729  2.67888  2.85075  3.45913  3.11730  3.81795  3.01331  3.08123  2.42293  2.62043  2.78262  5.17377  3.90333    632 a - - -
          2.68618  4.42225  2.77519  2.73123  3.46354  2.40513  3.72494  3.29354  2.67741  2.69355  4.24690  2.90347  2.73739  3.18146  2.89801  2.37887  2.77519  2.98518  4.58477  3.61503
          0.02749  4.00344  4.72579  0.61958  0.77255  0.48576  0.95510
    632   2.48353  3.73049  3.20754  2.69467  3.87564  3.21680  3.60471  3.28200  2.60577  2.93806  3.78727  3.03157  3.80486  2.99117  2.73461  1.68390  2.79080  2.95835  5.21308  3.93810    633 s - - -
          2.68618  4.42225  2.77519  2.73123  3.46354  2.40513  3.72494  3.29354  2.67741  2.69355  4.24690  2.90347  2.73739  3.18146  2.89801  2.37887  2.77519  2.98518  4.58477  3.61503
          0.02749  4.00344  4.72579  0.61958  0.77255  0.48576  0.95510
    633   2.10847  4.29534  3.36838  2.94036  3.90432  3.19968  3.98113  2.95720  2.89393  2.93856  3.83343  3.03109  3.80705  3.24446  3.23680  2.58116  1.56946  2.79182  5.30419  4.05825    634 t - - -
          2.68618  4.42225  2.77519  2.73123  3.46354  2.40513  3.72494  3.29354  2.67741  2.69355  4.24690  2.90347  2.73739  3.18146  2.89801  2.37887  2.77519  2.98518  4.58477  3.61503
          0.02749  4.00344  4.72579  0.61958  0.77255  0.48576  0.95510
    634   2.54422  4.37569  3.42370  2.96421  3.37188  3.38109  3.91947  2.92926  2.89446  2.22659  3.65338  3.31463  3.91309  3.24701  3.23230  1.59354  2.87268  2.69595  5.02543  3.67066    635 s - - -
          2.68618  4.42225  2.77519  2.73123  3.46354  2.40513  3.72494  3.29354  2.67741  2.69355  4.24690  2.90347  2.73739  3.18146  2.89801  2.37887  2.77519  2.98518  4.58477  3.61503
          0.02749  4.00344  4.72579  0.61958  0.77255  0.48576  0.95510
    635   2.46045  4.50367  2.96860  2.65520  4.19363  3.15468  3.88000  3.64189  2.72668  3.26804  4.10756  3.06367  2.73438  2.88132  3.11440  1.48104  2.83771  3.22057  5.48891  4.18836    636 s - - -
          2.68618  4.42225  2.77519  2.73123  3.46354  2.40513  3.72494  3.29354  2.67741  2.69355  4.24690  2.90347  2.73739  3.18146  2.89801  2.37887  2.77519  2.98518  4.58477  3.61503
          0.02749  4.00344  4.72579  0.61958  0.77255  0.48576  0.95510
    636   2.72361  4.87966  2.60775  2.08331  4.37306  1.54951  3.80869  3.81376  2.63821  3.41052  4.26674  2.92919  3.84720  2.99533  2.91500  2.74853  3.04053  3.43481  5.59670  4.26730    637 g - - -
          2.68618  4.42225  2.77519  2.73123  3.46354  2.40513  3.72494  3.29354  2.67741  2.69355  4.24690  2.90347  2.73739  3.18146  2.89801  2.37887  2.77519  2.98518  4.58477  3.61503
          0.02749  4.00344  4.72579  0.61958  0.77255  0.48576  0.95510
    637   2.89910  5.40884  1.28191  2.03185  4.65957  3.15304  3.16131  4.19410  2.71408  3.70479  4.54588  2.71254  3.84101  2.90643  3.27608  2.80303  3.17768  3.78573  5.85729  4.37598    638 d - - -
          2.68618  4.42225  2.77519  2.73123  3.46354  2.40513  3.72494  3.29354  2.67741  2.69355  4.24690  2.90347  2.73739  3.18146  2.89801  2.37887  2.77519  2.98518  4.58477  3.61503
          0.02749  4.00344  4.72579  0.61958  0.77255  0.48576  0.95510
    638   2.48761  4.33235  3.54902  3.30920  4.08909  3.16678  4.31593  3.23236  3.25475  3.09116  4.13463  3.49616  3.88148  3.64339  3.50602  2.69051  0.96779  2.91315  5.51532  4.30625    639 t - - -
          2.68618  4.42225  2.77519  2.73123  3.46354  2.40513  3.72494  3.29354  2.67741  2.69355  4.24690  2.90347  2.73739  3.18146  2.89801  2.37887  2.77519  2.98518  4.58477  3.61503
          0.02749  4.00344  4.72579  0.61958  0.77255  0.48576  0.95510
    639   3.04163  3.99402  4.42349  3.93303  1.33663  4.05913  4.03885  2.46718  3.78300  1.83341  3.25136  4.03797  4.42709  3.95285  3.93295  3.41490  3.30382  2.42715  4.37128  2.82097    640 f - - -
          2.68618  4.42225  2.77519  2.73123  3.46354  2.40513  3.72494  3.29354  2.67741  2.69355  4.24690  2.90347  2.73739  3.18146  2.89801  2.37887  2.77519  2.98518  4.58477  3.61503
          0.02749  4.00344  4.72579  0.61958  0.77255  0.48576  0.95510
    640   2.47341  4.57547  2.98223  2.61895  4.06109  3.26864  3.82049  3.12575  2.64431  3.09768  3.97599  1.67444  3.82069  3.02048  3.03618  2.63960  2.54873  3.02453  5.39037  4.07869    641 n - - -
          2.68618  4.42225  2.77519  2.73123  3.46354  2.40513  3.72494  3.29354  2.67741  2.69355  4.24690  2.90347  2.73739  3.18146  2.89801  2.37887  2.77519  2.98518  4.58477  3.61503
          0.02749  4.00344  4.72579  0.61958  0.77255  0.48576  0.95510
    641   2.90832  5.05006  2.85822  2.55693  4.33067  3.44937  3.72556  3.82491  2.17731  3.34418  4.25684  3.03872  3.94910  1.34769  2.56333  2.91250  3.15810  3.50850  5.47474  4.17146    642 q - - -
          2.68618  4.42225  2.77519  2.73123  3.46354  2.40513  3.72494  3.29354  2.67741  2.69355  4.24690  2.90347  2.73739  3.18146  2.89801  2.37887  2.77519  2.98518  4.58477  3.61503
          0.02749  4.00344  4.72579  0.61958  0.77255  0.48576  0.95510
    642   2.89725  5.20970  1.10641  2.25422  4.71549  2.47004  3.88634  4.25230  2.93300  3.80573  4.67986  2.81489  3.86576  3.07919  3.49552  2.84621  3.23492  3.81280  5.89881  4.49450    643 d - - -
          2.68618  4.42225  2.77519  2.73123  3.46354  2.40513  3.72494  3.29354  2.67741  2.69355  4.24690  2.90347  2.73739  3.18146  2.89801  2.37887  2.77519  2.98518  4.58477  3.61503
          0.02749  4.00344  4.72579  0.61958  0.77255  0.48576  0.95510
    643   2.90097  4.32159  4.38140  3.84974  3.50548  4.10271  4.58774  1.33873  3.73683  2.10949  3.35756  4.10869  4.46755  4.01915  3.97258  3.44428  2.55526  1.59482  5.28689  4.08681    644 i - - -
          2.68618  4.42225  2.77519  2.73123  3.46354  2.40513  3.72494  3.29354  2.67741  2.69355  4.24690  2.90347  2.73739  3.18146  2.89801  2.37887  2.77519  2.98518  4.58477  3.61503
          0.04890  4.00344  3.52436  0.61958  0.77255  0.48576  0.95510
    644   2.44178  4.30140  3.16789  2.86779  3.56107  2.78773  3.85382  2.55233  2.84793  2.60107  3.50843  3.26172  3.89529  3.15803  3.21022  2.67716  2.80078  1.90765  5.00648  3.76369    645 v - - -
          2.68618  4.42225  2.77519  2.73123  3.46354  2.40513  3.72494  3.29354  2.67741  2.69355  4.24690  2.90347  2.73739  3.18146  2.89801  2.37887  2.77519  2.98518  4.58477  3.61503
          0.02808  3.98262  4.70497  0.61958  0.77255  0.47272  0.97632
    645   3.10010  4.42593  4.77499  4.28524  3.53428  4.42173  5.00044  1.13851  4.16385  2.02579  3.34458  4.50681  4.74229  4.43106  4.36142  3.81417  3.36955  1.38037  5.51214  4.30864    646 i - - -
          2.68618  4.42225  2.77519  2.73123  3.46354  2.40513  3.72494  3.29354  2.67741  2.69355  4.24690  2.90347  2.73739  3.18146  2.89801  2.37887  2.77519  2.98518  4.58477  3.61503
          0.04762  4.00344  3.56678  0.61958  0.77255  0.48576  0.95510
    646   2.73755  4.90040  2.57047  2.41417  4.11908  3.25269  3.52568  3.87415  2.63068  3.44513  4.32085  1.38386  3.85176  3.00322  3.02650  2.66401  3.06446  3.48587  5.44673  4.00162    647 n - - -
          2.68618  4.42225  2.77519  2.73123  3.46354  2.40513  3.72494  3.29354  2.67741  2.69355  4.24690  2.90347  2.73739  3.18146  2.89801  2.37887  2.77519  2.98518  4.58477  3.61503
          0.02804  3.98387  4.70622  0.61958  0.77255  0.47347  0.97508
    647   2.98937  5.15460  3.03276  2.54427  4.54811  3.54555  3.65503  3.92909  1.15158  3.41671  4.29377  3.07854  3.98593  2.70341  2.29491  2.97558  3.19328  3.60447  5.50456  4.27227    648 k - - -
          2.68618  4.42225  2.77519  2.73123  3.46354  2.40513  3.72494  3.29354  2.67741  2.69355  4.24690  2.90347  2.73739  3.18146  2.89801  2.37887  2.77519  2.98518  4.58477  3.61503
          0.03431  4.00344  4.16856  0.61958  0.77255  0.48576  0.95510
    648   2.94150  5.10948  3.00577  2.60250  4.49964  3.51026  3.65668  3.92471  1.18968  3.41880  4.28556  2.86833  3.96380  2.72828  2.33090  2.93420  3.16020  3.58618  5.49157  4.23758    649 k - - -
          2.68618  4.42225  2.77519  2.73123  3.46354  2.40513  3.72494  3.29354  2.67741  2.69355  4.24690  2.90347  2.73739  3.18146  2.89801  2.37887  2.77519  2.98518  4.58477  3.61503
          0.02768  3.99681  4.71916  0.61958  0.77255  0.48150  0.96196
    649   2.56544  3.36280  3.72186  3.14724  2.99838  3.60464  3.34517  2.59944  3.04522  1.80077  3.24425  3.46062  3.86655  3.32630  3.16150  2.87450  2.79799  2.39909  4.69119  3.35396    650 l - - -
          2.68618  4.42225  2.77519  2.73123  3.46354  2.40513  3.72494  3.29354  2.67741  2.69355  4.24690  2.90347  2.73739  3.18146  2.89801  2.37887  2.77519  2.98518  4.58477  3.61503
          0.02749  4.00344  4.72579  0.61958  0.77255  0.48576  0.95510
    650   2.24959  4.26813  3.45134  3.01657  3.87990  3.20233  4.02715  2.86487  2.95359  2.87731  3.80459  3.30523  3.42652  3.30205  3.28374  2.58927  1.48056  2.73398  5.30678  4.07188    651 t - - -
          2.68618  4.42225  2.77519  2.73123  3.46354  2.40513  3.72494  3.29354  2.67741  2.69355  4.24690  2.90347  2.73739  3.18146  2.89801  2.37887  2.77519  2.98518  4.58477  3.61503
          0.02749  4.00344  4.72579  0.61958  0.77255  0.48576  0.95510
    651   2.99957  5.13414  3.02507  2.50658  4.54183  3.53350  3.69496  3.91034  1.10193  3.43048  4.32032  3.10027  3.99284  2.84888  2.35816  2.99314  3.21577  3.58968  5.51565  4.29088    652 k - - -
          2.68618  4.42225  2.77519  2.73123  3.46354  2.40513  3.72494  3.29354  2.67741  2.69355  4.24690  2.90347  2.73739  3.18146  2.89801  2.37887  2.77519  2.98518  4.58477  3.61503
          0.02749  4.00344  4.72579  0.61958  0.77255  0.48576  0.95510
    652   2.89661  4.99984  2.98652  2.62828  4.25485  3.47205  3.72816  3.79260  2.25695  3.29263  4.21609  3.09153  3.95852  1.33458  2.40099  2.91617  3.14652  3.48339  5.41631  4.11830    653 q - - -
          2.68618  4.42225  2.77519  2.73123  3.46354  2.40513  3.72494  3.29354  2.67741  2.69355  4.24690  2.90347  2.73739  3.18146  2.89801  2.37887  2.77519  2.98518  4.58477  3.61503
          0.05101  4.00344  3.45853  0.61958  0.77255  0.48576  0.95510
    653   3.07288  5.03886  3.25593  2.85841  4.45002  3.54964  3.82238  3.88629  0.89947  3.42830  4.38487  3.27777  4.04312  3.00841  2.45672  3.10833  3.31859  3.58832  5.46100  4.28972    654 k - - -
          2.68618  4.42225  2.77519  2.73123  3.46354  2.40513  3.72494  3.29354  2.67741  2.69355  4.24690  2.90347  2.73739  3.18146  2.89801  2.37887  2.77519  2.98518  4.58477  3.61503
          0.12543  3.98057  2.31053  0.61958  0.77255  0.50903  0.91899
    654   2.30141  4.25236  3.16907  2.89112  4.05077  3.00519  4.00856  3.49580  2.91412  3.06632  4.08250  3.16970  3.37300  3.27402  3.23766  1.30966  2.74436  3.06022  5.42251  4.13173    655 s - - -
          2.68618  4.42225  2.77519  2.73123  3.46354  2.40513  3.72494  3.29354  2.67741  2.69355  4.24690  2.90347  2.73739  3.18146  2.89801  2.37887  2.77519  2.98518  4.58477  3.61503
          0.03097  3.88611  4.60846  0.61958  0.77255  0.56593  0.83894
    655   2.38893  4.28739  3.30489  2.97021  3.27741  3.12927  3.97163  3.23808  2.97692  2.95405  3.91527  3.25213  3.78184  3.31205  3.30369  1.33322  2.80195  2.90335  5.12141  3.72225    656 s - - -
          2.68618  4.42225  2.77519  2.73123  3.46354  2.40513  3.72494  3.29354  2.67741  2.69355  4.24690  2.90347  2.73739  3.18146  2.89801  2.37887  2.77519  2.98518  4.58477  3.61503
          0.03037  3.90541  4.62776  0.61958  0.77255  0.57853  0.82263
    656   2.33097  4.25192  3.23479  3.05187  4.10898  2.98117  4.16092  3.63594  3.12786  3.35355  4.27675  3.27153  3.72265  3.47456  3.41303  1.04247  2.81353  3.16384  5.47879  4.19262    657 s - - -
          2.68618  4.42225  2.77519  2.73123  3.46354  2.40513  3.72494  3.29354  2.67741  2.69355  4.24690  2.90347  2.73739  3.18146  2.89801  2.37887  2.77519  2.98518  4.58477  3.61503
          0.03037  3.90541  4.62776  0.61958  0.77255  0.43184  1.04786
    657   2.38356  4.30482  3.32465  3.14813  4.20886  3.03249  4.25356  3.74997  3.23076  3.46066  4.37684  3.35077  3.78245  3.57012  3.51163  0.90941  2.87379  3.25624  5.57117  4.29351    658 s - - -
          2.68618  4.42225  2.77519  2.73123  3.46354  2.40513  3.72494  3.29354  2.67741  2.69355  4.24690  2.90347  2.73739  3.18146  2.89801  2.37887  2.77519  2.98518  4.58477  3.61503
          0.02749  4.00344  4.72579  0.61958  0.77255  0.48576  0.95510
    658   2.80013  4.33786  4.52693  3.99418  3.51451  4.22663  4.70790  1.26870  3.88407  2.00700  3.34707  4.24147  4.56082  4.15221  4.10433  3.57253  3.04145  1.51987  5.34400  4.15212    659 i - - -
          2.68618  4.42225  2.77519  2.73123  3.46354  2.40513  3.72494  3.29354  2.67741  2.69355  4.24690  2.90347  2.73739  3.18146  2.89801  2.37887  2.77519  2.98518  4.58477  3.61503
          0.04262  4.00344  3.75198  0.61958  0.77255  0.48576  0.95510
    659   2.37522  4.29654  3.31066  3.13297  4.19358  3.02441  4.23905  3.73247  3.21459  3.44413  4.36125  3.33832  3.77306  3.55503  3.49625  0.92836  2.86426  3.24202  5.55699  4.27803    660 s - - -
          2.68618  4.42225  2.77519  2.73123  3.46354  2.40513  3.72494  3.29354  2.67741  2.69355  4.24690  2.90347  2.73739  3.18146  2.89801  2.37887  2.77519  2.98518  4.58477  3.61503
          0.02790  3.98873  4.71108  0.61958  0.77255  0.47644  0.97019
    660   2.94281  5.36737  1.07703  2.11948  4.76182  2.88537  3.83818  4.27885  2.89122  3.82452  4.70075  2.74206  3.86255  3.02333  3.47767  2.85609  3.26110  3.85454  5.96009  4.49702    661 d - - -
          2.68618  4.42225  2.77519  2.73123  3.46354  2.40513  3.72494  3.29354  2.67741  2.69355  4.24690  2.90347  2.73739  3.18146  2.89801  2.37887  2.77519  2.98518  4.58477  3.61503
          0.02749  4.00344  4.72579  0.61958  0.77255  0.48576  0.95510
    661   2.73871  5.14575  1.72322  2.16145  4.34629  3.31216  2.73746  3.88593  2.50656  3.41962  4.22851  2.74133  3.80987  2.79910  3.01106  2.69344  2.98842  3.50608  5.56331  3.73952    662 d - - -
          2.68618  4.42225  2.77519  2.73123  3.46354  2.40513  3.72494  3.29354  2.67741  2.69355  4.24690  2.90347  2.73739  3.18146  2.89801  2.37887  2.77519  2.98518  4.58477  3.61503
          0.02749  4.00344  4.72579  0.61958  0.77255  0.48576  0.95510
    662   2.85762  5.34053  1.75892  2.15463  4.58552  3.25095  3.41203  4.15204  2.67537  3.66256  4.49459  1.69710  3.83263  2.88977  3.22324  2.77481  3.13581  3.74016  5.79299  4.31566    663 n - - -
          2.68618  4.42225  2.77519  2.73123  3.46354  2.40513  3.72494  3.29354  2.67741  2.69355  4.24690  2.90347  2.73739  3.18146  2.89801  2.37887  2.77519  2.98518  4.58477  3.61503
          0.02749  4.00344  4.72579  0.61958  0.77255  0.48576  0.95510
    663   2.22254  3.61597  3.59380  3.21615  4.15312  2.97220  4.19371  3.54821  3.16270  3.26680  4.11534  3.34390  3.28287  3.48006  3.46039  1.13052  2.69818  3.06021  5.52369  4.30244    664 s - - -
          2.68618  4.42225  2.77519  2.73123  3.46354  2.40513  3.72494  3.29354  2.67741  2.69355  4.24690  2.90347  2.73739  3.18146  2.89801  2.37887  2.77519  2.98518  4.58477  3.61503
          0.02749  4.00344  4.72579  0.61958  0.77255  0.48576  0.95510
    664   2.92952  5.26471  2.38027  1.13582  4.54298  3.30552  3.77830  4.03126  2.61778  3.57101  4.47134  2.82821  3.89060  2.78322  3.05505  2.86979  3.20979  3.67507  5.73505  4.33524    665 e - - -
          2.68618  4.42225  2.77519  2.73123  3.46354  2.40513  3.72494  3.29354  2.67741  2.69355  4.24690  2.90347  2.73739  3.18146  2.89801  2.37887  2.77519  2.98518  4.58477  3.61503
          0.02749  4.00344  4.72579  0.61958  0.77255  0.48576  0.95510
    665   2.87381  5.24809  2.26747  1.17698  4.62205  2.86140  3.78298  4.09771  2.71707  3.65141  4.50527  2.78258  3.85433  2.95513  3.22896  2.81259  3.16803  3.69986  5.80746  4.38898    666 e - - -
          2.68618  4.42225  2.77519  2.73123  3.46354  2.40513  3.72494  3.29354  2.67741  2.69355  4.24690  2.90347  2.73739  3.18146  2.89801  2.37887  2.77519  2.98518  4.58477  3.61503
          0.02749  4.00344  4.72579  0.61958  0.77255  0.48576  0.95510
    666   2.34917  4.29270  3.44132  2.99679  3.85108  3.23156  4.00338  3.03387  2.90800  2.83496  3.46568  3.30012  3.48789  3.27504  3.23501  2.61237  1.46033  2.74127  5.28272  4.04471    667 t - - -
          2.68618  4.42225  2.77519  2.73123  3.46354  2.40513  3.72494  3.29354  2.67741  2.69355  4.24690  2.90347  2.73739  3.18146  2.89801  2.37887  2.77519  2.98518  4.58477  3.61503
          0.02749  4.00344  4.72579  0.61958  0.77255  0.48576  0.95510
    667   2.58078  4.91075  2.82640  2.20255  4.19417  2.33916  3.47627  3.62088  2.35748  3.18994  3.99952  2.90015  3.80853  2.46393  2.65393  2.65246  2.88167  3.15256  5.39602  4.05270    668 e - - -
          2.68618  4.42225  2.77519  2.73123  3.46354  2.40513  3.72494  3.29354  2.67741  2.69355  4.24690  2.90347  2.73739  3.18146  2.89801  2.37887  2.77519  2.98518  4.58477  3.61503
          0.02749  4.00344  4.72579  0.61958  0.77255  0.48576  0.95510
    668   2.95463  5.11729  3.26365  2.68586  4.55288  3.46645  3.61463  3.92173  1.25915  3.38974  4.24041  3.02211  3.98281  2.75007  1.95123  2.95024  3.14421  3.58692  5.45880  4.25018    669 k - - -
          2.68618  4.42225  2.77519  2.73123  3.46354  2.40513  3.72494  3.29354  2.67741  2.69355  4.24690  2.90347  2.73739  3.18146  2.89801  2.37887  2.77519  2.98518  4.58477  3.61503
          0.02749  4.00344  4.72579  0.61958  0.77255  0.48576  0.95510
    669   2.34340  4.20855  3.74470  3.23307  3.52023  2.89981  4.07671  2.47096  3.14942  2.47885  3.12930  3.51798  3.99695  3.45441  3.44088  2.83745  2.85254  1.54467  5.04631  3.82890    670 v - - -
          2.68618  4.42225  2.77519  2.73123  3.46354  2.40513  3.72494  3.29354  2.67741  2.69355  4.24690  2.90347  2.73739  3.18146  2.89801  2.37887  2.77519  2.98518  4.58477  3.61503
          0.02749  4.00344  4.72579  0.61958  0.77255  0.48576  0.95510
    670   2.83035  5.15230  2.85688  2.23398  4.51395  3.45713  3.61069  3.92738  1.57018  3.41166  4.22993  2.94412  3.73363  2.21143  2.47389  2.79856  3.04419  3.56160  5.52613  4.22256    671 k - - -
          2.68618  4.42225  2.77519  2.73123  3.46354  2.40513  3.72494  3.29354  2.67741  2.69355  4.24690  2.90347  2.73739  3.18146  2.89801  2.37887  2.77519  2.98518  4.58477  3.61503
          0.02749  4.00344  4.72579  0.61958  0.77255  0.48576  0.95510
    671   3.00529  4.63312  3.71404  3.25617  2.29974  3.84352  2.99461  3.20140  3.16126  2.74779  3.77656  3.52184  4.22463  3.44123  3.44514  2.81418  3.24065  3.00316  4.00268  1.34347    672 y - - -
          2.68618  4.42225  2.77519  2.73123  3.46354  2.40513  3.72494  3.29354  2.67741  2.69355  4.24690  2.90347  2.73739  3.18146  2.89801  2.37887  2.77519  2.98518  4.58477  3.61503
          0.02749  4.00344  4.72579  0.61958  0.77255  0.48576  0.95510
    672   2.73389  4.94036  3.04937  2.52781  4.33542  3.08349  3.62465  3.73474  1.53557  3.26974  4.09211  3.00804  3.87128  2.76369  2.30362  2.60601  2.81484  3.38306  5.42345  4.14144    673 k - - -
          2.68618  4.42225  2.77519  2.73123  3.46354  2.40513  3.72494  3.29354  2.67741  2.69355  4.24690  2.90347  2.73739  3.18146  2.89801  2.37887  2.77519  2.98518  4.58477  3.61503
          0.02749  4.00344  4.72579  0.61958  0.77255  0.48576  0.95510
    673   2.92115  5.13977  2.89171  2.44462  4.53375  3.48207  3.65665  3.93378  1.24616  3.43641  4.29025  2.75501  3.94216  2.80272  2.40598  2.90189  3.14153  3.58804  5.53115  4.26298    674 k - - -
          2.68618  4.42225  2.77519  2.73123  3.46354  2.40513  3.72494  3.29354  2.67741  2.69355  4.24690  2.90347  2.73739  3.18146  2.89801  2.37887  2.77519  2.98518  4.58477  3.61503
          0.02749  4.00344  4.72579  0.61958  0.77255  0.48576  0.95510
    674   2.87662  5.41490  1.92742  1.35762  4.70672  3.16279  3.72019  4.20464  2.49262  3.70432  4.52964  2.71253  3.83178  2.87310  3.20838  2.78026  3.14823  3.78597  5.86526  4.39171    675 e - - -
          2.68618  4.42225  2.77519  2.73123  3.46354  2.40513  3.72494  3.29354  2.67741  2.69355  4.24690  2.90347  2.73739  3.18146  2.89801  2.37887  2.77519  2.98518  4.58477  3.61503
          0.02749  4.00344  4.72579  0.61958  0.77255  0.48576  0.95510
    675   2.60919  4.30029  3.53218  2.95768  3.43238  3.59227  3.84467  2.18503  2.80922  2.36742  3.38137  3.34711  3.97093  3.03225  2.59415  2.85329  2.71384  2.15045  4.90505  3.67945    676 v - - -
          2.68618  4.42225  2.77519  2.73123  3.46354  2.40513  3.72494  3.29354  2.67741  2.69355  4.24690  2.90347  2.73739  3.18146  2.89801  2.37887  2.77519  2.98518  4.58477  3.61503
          0.05562  4.00344  3.32853  0.61958  0.77255  0.48576  0.95510
    676   2.54585  4.16523  3.78404  3.21555  3.18777  3.47180  3.97415  2.25711  3.13483  2.27768  2.64997  3.53243  4.03541  3.40712  3.41199  2.93291  2.30298  2.04248  4.82690  3.61918    677 v - - -
          2.68618  4.42225  2.77519  2.73123  3.46354  2.40513  3.72494  3.29354  2.67741  2.69355  4.24690  2.90347  2.73739  3.18146  2.89801  2.37887  2.77519  2.98518  4.58477  3.61503
          0.02826  3.97609  4.69844  0.61958  0.77255  0.51346  0.91235
    677   2.62550  5.14108  2.18865  2.08635  4.45718  3.32796  3.59537  3.92558  2.19249  3.42539  4.20356  2.79856  3.78344  2.25589  2.66993  2.63838  2.92237  3.51884  5.57541  4.17391    678 e - - -
          2.68618  4.42225  2.77519  2.73123  3.46354  2.40513  3.72494  3.29354  2.67741  2.69355  4.24690  2.90347  2.73739  3.18146  2.89801  2.37887  2.77519  2.98518  4.58477  3.61503
          0.02826  3.97609  4.69844  0.61958  0.77255  0.49180  0.94553
    678   2.58750  3.92115  2.90957  2.50022  3.85145  3.42584  2.30871  3.27926  2.44451  2.91201  3.75305  2.99713  3.70268  2.77274  2.73042  2.65666  2.82011  2.98723  5.16695  3.69569    679 h - - -
          2.68618  4.42225  2.77519  2.73123  3.46354  2.40513  3.72494  3.29354  2.67741  2.69355  4.24690  2.90347  2.73739  3.18146  2.89801  2.37887  2.77519  2.98518  4.58477  3.61503
          0.02789  3.98931  4.71165  0.61958  0.77255  0.50027  0.93234
    679   2.59727  4.67323  2.90674  2.48853  3.89802  3.40582  3.66115  2.95134  2.41501  2.73077  3.78630  2.09908  3.82549  2.84607  2.90401  2.54997  2.83850  2.98928  5.21297  3.90069    680 n - - -
          2.68618  4.42225  2.77519  2.73123  3.46354  2.40513  3.72494  3.29354  2.67741  2.69355  4.24690  2.90347  2.73739  3.18146  2.89801  2.37887  2.77519  2.98518  4.58477  3.61503
          0.04961  3.98931  3.51022  0.61958  0.77255  0.47680  0.96961
    680   2.93494  5.13032  3.02649  2.48062  4.53083  3.52728  3.62497  3.91161  1.24418  3.39830  4.25132  2.92718  3.95393  2.76597  2.23806  2.92013  3.13698  3.57525  5.48660  4.24690    681 k - - -
          2.68618  4.42225  2.77519  2.73123  3.46354  2.40513  3.72494  3.29354  2.67741  2.69355  4.24690  2.90347  2.73739  3.18146  2.89801  2.37887  2.77519  2.98518  4.58477  3.61503
          0.02808  3.98262  4.70497  0.61958  0.77255  0.47272  0.97632
    681   2.65609  4.19812  3.91237  3.36767  3.35543  3.71880  4.10474  1.59605  3.25964  2.29623  3.31915  3.65563  4.12140  3.54981  3.51697  2.70145  2.79477  1.95496  4.92599  3.53451    682 i - - -
          2.68618  4.42225  2.77519  2.73123  3.46354  2.40513  3.72494  3.29354  2.67741  2.69355  4.24690  2.90347  2.73739  3.18146  2.89801  2.37887  2.77519  2.98518  4.58477  3.61503
          0.02749  4.00344  4.72579  0.61958  0.77255  0.48576  0.95510
    682   2.81226  5.29756  1.49252  2.08252  4.56451  3.12095  3.42754  4.06502  2.60472  3.58044  4.39498  2.45255  3.81815  2.84087  3.14692  2.73745  3.07505  3.66265  5.74797  4.01516    683 d - - -
          2.68618  4.42225  2.77519  2.73123  3.46354  2.40513  3.72494  3.29354  2.67741  2.69355  4.24690  2.90347  2.73739  3.18146  2.89801  2.37887  2.77519  2.98518  4.58477  3.61503
          0.02749  4.00344  4.72579  0.61958  0.77255  0.48576  0.95510
    683   2.82991  5.13857  2.83440  2.16040  4.50201  3.31314  3.61996  3.91506  1.46461  3.40811  4.22912  2.81073  3.88694  2.75294  2.42913  2.80091  3.04799  3.55139  5.52788  4.22369    684 k - - -
          2.68618  4.42225  2.77519  2.73123  3.46354  2.40513  3.72494  3.29354  2.67741  2.69355  4.24690  2.90347  2.73739  3.18146  2.89801  2.37887  2.77519  2.98518  4.58477  3.61503
          0.02749  4.00344  4.72579  0.61958  0.77255  0.48576  0.95510
    684   1.42188  4.27112  3.36462  2.92464  3.97943  2.79407  3.97170  3.33962  2.88292  3.04402  3.89673  3.22508  3.75630  3.22388  3.00715  2.38622  2.68053  2.74470  5.34207  4.10321    685 a - - -
          2.68618  4.42225  2.77519  2.73123  3.46354  2.40513  3.72494  3.29354  2.67741  2.69355  4.24690  2.90347  2.73739  3.18146  2.89801  2.37887  2.77519  2.98518  4.58477  3.61503
          0.04089  4.00344  3.82548  0.61958  0.77255  0.48576  0.95510
    685   2.94987  5.30174  2.23232  1.06035  4.62461  3.27257  3.81672  4.10032  2.75977  3.67697  4.56784  2.80469  3.88211  2.99992  3.26114  2.87948  3.24332  3.72636  5.80752  4.40351    686 e - - -
          2.68618  4.42225  2.77519  2.73123  3.46354  2.40513  3.72494  3.29354  2.67741  2.69355  4.24690  2.90347  2.73739  3.18146  2.89801  2.37887  2.77519  2.98518  4.58477  3.61503
          0.18102  3.99042  1.91672  0.61958  0.77255  0.49915  0.93407
    686   2.45305  4.27873  3.68677  3.10000  3.56246  3.60490  4.16601  2.18943  3.13545  2.30719  3.46995  3.56693  4.09061  3.50234  3.42732  2.97034  2.94724  1.44211  5.18054  3.94152    687 v - - -
          2.68618  4.42225  2.77519  2.73123  3.46354  2.40513  3.72494  3.29354  2.67741  2.69355  4.24690  2.90347  2.73739  3.18146  2.89801  2.37887  2.77519  2.98518  4.58477  3.61503
          0.06023  3.84179  3.29688  0.61958  0.77255  0.57718  0.82435
    687   2.79841  5.22494  2.05845  1.44412  4.55204  2.80560  3.68893  4.02929  2.64105  3.57276  4.41618  2.68242  3.77556  2.85519  3.18015  2.72635  3.08299  3.63214  5.74830  4.30597    688 e - - -
          2.68618  4.42225  2.77519  2.73123  3.46354  2.40513  3.72494  3.29354  2.67741  2.69355  4.24690  2.90347  2.73739  3.18146  2.89801  2.37887  2.77519  2.98518  4.58477  3.61503
          0.03203  3.85297  4.57532  0.61958  0.77255  0.40936  1.09087
    688   2.61870  4.28606  3.42834  3.27640  3.30436  3.78284  4.12850  2.16567  3.21663  2.21669  3.38008  3.62835  4.16497  3.51052  3.52598  3.07310  2.96495  1.41991  5.03879  3.80225    689 v - - -
          2.68618  4.42225  2.77519  2.73123  3.46354  2.40513  3.72494  3.29354  2.67741  2.69355  4.24690  2.90347  2.73739  3.18146  2.89801  2.37887  2.77519  2.98518  4.58477  3.61503
          0.02749  4.00344  4.72579  0.61958  0.77255  0.48576  0.95510
    689   2.66294  1.61996  4.00829  3.51632  2.92629  3.60027  4.02824  2.58266  3.36068  2.35519  3.43337  3.69162  4.09864  3.64766  3.57618  2.97242  2.97619  2.40931  4.65334  2.97224    690 c - - -
          2.68618  4.42225  2.77519  2.73123  3.46354  2.40513  3.72494  3.29354  2.67741  2.69355  4.24690  2.90347  2.73739  3.18146  2.89801  2.37887  2.77519  2.98518  4.58477  3.61503
          0.02749  4.00344  4.72579  0.61958  0.77255  0.48576  0.95510
    690   2.77574  5.12837  2.76143  2.17142  4.47213  3.43344  3.44248  3.89959  1.55028  3.39044  4.19451  2.91516  3.85721  2.61785  2.44928  2.74437  2.99346  3.52523  5.51540  4.18984    691 k - - -
          2.68618  4.42225  2.77519  2.73123  3.46354  2.40513  3.72494  3.29354  2.67741  2.69355  4.24690  2.90347  2.73739  3.18146  2.89801  2.37887  2.77519  2.98518  4.58477  3.61503
          0.02749  4.00344  4.72579  0.61958  0.77255  0.48576  0.95510
    691   2.93501  5.07477  3.30076  2.70363  4.51216  3.19487  3.62143  3.87724  1.68983  3.35875  4.21086  3.13413  3.97958  2.75947  1.45464  2.94082  3.12930  3.54631  5.44102  4.23640    692 r - - -
          2.68618  4.42225  2.77519  2.73123  3.46354  2.40513  3.72494  3.29354  2.67741  2.69355  4.24690  2.90347  2.73739  3.18146  2.89801  2.37887  2.77519  2.98518  4.58477  3.61503
          0.02749  4.00344  4.72579  0.61958  0.77255  0.48576  0.95510
    692   2.66003  4.98426  2.49834  2.30408  4.25399  3.33594  2.87385  3.59371  2.44068  3.28371  4.08812  2.00045  3.79703  2.77501  2.91664  2.55086  2.84679  3.35980  5.46854  4.08459    693 n - - -
          2.68618  4.42225  2.77519  2.73123  3.46354  2.40513  3.72494  3.29354  2.67741  2.69355  4.24690  2.90347  2.73739  3.18146  2.89801  2.37887  2.77519  2.98518  4.58477  3.61503
          0.02749  4.00344  4.72579  0.61958  0.77255  0.48576  0.95510
    693   2.62359  4.80276  2.90855  2.44387  4.11117  3.37892  3.64557  3.27147  2.26101  3.12221  3.94604  2.02235  3.81681  2.80239  2.73425  2.38031  2.82308  3.19062  5.34626  4.02298    694 n - - -
          2.68618  4.42225  2.77519  2.73123  3.46354  2.40513  3.72494  3.29354  2.67741  2.69355  4.24690  2.90347  2.73739  3.18146  2.89801  2.37887  2.77519  2.98518  4.58477  3.61503
          0.02749  4.00344  4.72579  0.61958  0.77255  0.48576  0.95510
    694   2.84847  5.07990  2.82683  2.38988  4.40784  3.44554  3.65250  3.84298  2.21055  3.36290  4.20891  2.87641  3.90581  1.54696  2.39886  2.83548  3.07615  3.50042  5.49250  4.19058    695 q - - -
          2.68618  4.42225  2.77519  2.73123  3.46354  2.40513  3.72494  3.29354  2.67741  2.69355  4.24690  2.90347  2.73739  3.18146  2.89801  2.37887  2.77519  2.98518  4.58477  3.61503
          0.02749  4.00344  4.72579  0.61958  0.77255  0.48576  0.95510
    695   2.77617  5.08655  2.75679  2.12155  4.41181  3.40661  3.63016  3.84174  2.26609  3.36078  4.18122  2.90635  3.63043  1.74520  2.49908  2.75313  3.00599  3.48133  5.51337  4.18144    696 q - - -
          2.68618  4.42225  2.77519  2.73123  3.46354  2.40513  3.72494  3.29354  2.67741  2.69355  4.24690  2.90347  2.73739  3.18146  2.89801  2.37887  2.77519  2.98518  4.58477  3.61503
          0.03921  4.00344  3.90234  0.61958  0.77255  0.48576  0.95510
    696   2.69133  4.88204  2.94645  2.36286  4.13130  3.43781  3.39604  3.55791  2.28141  2.78088  3.96241  2.96292  3.66835  1.88875  2.61111  2.71203  2.91532  3.23738  5.33157  4.01644    697 q - - -
          2.68619  4.42227  2.77521  2.73125  3.46355  2.40514  3.72496  3.29356  2.67742  2.69336  4.24691  2.90348  2.73739  3.18143  2.89802  2.37888  2.77521  2.98520  4.58478  3.61505
          0.20636  2.02918  2.90015  0.34306  1.23648  0.47850  0.96683
    697   2.65687  4.73101  2.65077  2.53129  4.34029  2.84901  3.92832  3.93166  2.83054  3.55137  4.43079  1.22127  3.82232  3.15591  3.22566  2.71681  3.04529  3.48998  5.60155  4.25826    699 n - - -
          2.68618  4.42225  2.77519  2.73123  3.46354  2.40513  3.72494  3.29354  2.67741  2.69355  4.24690  2.90347  2.73739  3.18146  2.89801  2.37887  2.77519  2.98518  4.58477  3.61503
          0.02882  3.95685  4.67919  0.61958  0.77255  0.49452  0.94126
    698   2.90703  4.84136  3.15793  2.77227  3.10805  3.57840  1.54923  3.51055  2.50711  3.03236  4.00426  3.19502  4.02689  3.04596  2.72464  2.96110  3.14939  3.25639  4.62618  2.90565    700 h - - -
          2.68618  4.42225  2.77519  2.73123  3.46354  2.40513  3.72494  3.29354  2.67741  2.69355  4.24690  2.90347  2.73739  3.18146  2.89801  2.37887  2.77519  2.98518  4.58477  3.61503
          0.02814  3.98026  4.70261  0.61958  0.77255  0.47130  0.97867
    699   2.52296  4.58594  2.84610  2.58244  4.21669  3.18164  3.85516  3.67367  2.69641  3.29485  4.13701  2.82984  1.71834  2.91842  3.08638  2.28955  2.88628  3.26432  5.50355  4.18962    701 p - - -
          2.68618  4.42225  2.77519  2.73123  3.46354  2.40513  3.72494  3.29354  2.67741  2.69355  4.24690  2.90347  2.73739  3.18146  2.89801  2.37887  2.77519  2.98518  4.58477  3.61503
          0.02749  4.00344  4.72579  0.61958  0.77255  0.48576  0.95510
    700   2.89097  5.10629  3.03262  2.55957  4.46692  3.52235  3.41790  3.87532  1.31386  3.36590  4.20733  2.93958  3.93761  2.57163  2.34194  2.87873  2.98146  3.53608  5.46452  4.20424    702 k - - -
          2.68618  4.42225  2.77519  2.73123  3.46354  2.40513  3.72494  3.29354  2.67741  2.69355  4.24690  2.90347  2.73739  3.18146  2.89801  2.37887  2.77519  2.98518  4.58477  3.61503
          0.04378  4.00344  3.70587  0.61958  0.77255  0.48576  0.95510
    701   2.63239  3.68808  3.39184  2.84212  3.19969  3.55218  2.92985  2.94293  2.72676  2.61806  3.52241  3.08962  3.94034  3.08818  2.95364  2.80995  2.86627  2.71004  4.69215  2.18789    703 y - - -
          2.68618  4.42225  2.77519  2.73123  3.46354  2.40513  3.72494  3.29354  2.67741  2.69355  4.24690  2.90347  2.73739  3.18146  2.89801  2.37887  2.77519  2.98518  4.58477  3.61503
          0.02794  3.98760  4.70995  0.61958  0.77255  0.50199  0.92969
    702   2.32668  4.34450  3.26903  2.82993  3.86146  3.22044  3.89656  3.20462  2.79625  2.41889  3.80450  3.18887  3.32213  3.14763  3.15769  1.64277  2.78102  2.88050  5.24909  3.98442    704 s - - -
          2.68618  4.42225  2.77519  2.73123  3.46354  2.40513  3.72494  3.29354  2.67741  2.69355  4.24690  2.90347  2.73739  3.18146  2.89801  2.37887  2.77519  2.98518  4.58477  3.61503
          0.02794  3.98760  4.70995  0.61958  0.77255  0.47575  0.97133
    703   2.63947  4.95299  2.76603  1.92246  4.24078  2.85926  3.60949  3.67617  2.31178  3.23545  4.03537  2.86828  3.62155  2.41354  2.83280  2.63389  2.87714  2.97957  5.43484  4.07292    705 e - - -
          2.68618  4.42225  2.77519  2.73123  3.46354  2.40513  3.72494  3.29354  2.67741  2.69355  4.24690  2.90347  2.73739  3.18146  2.89801  2.37887  2.77519  2.98518  4.58477  3.61503
          0.02749  4.00344  4.72579  0.61958  0.77255  0.48576  0.95510
    704   2.74983  5.09664  2.78640  2.04767  4.41972  3.41033  3.60648  3.85191  2.03451  3.19875  4.16767  2.81562  3.84328  1.98415  2.61892  2.72251  2.97418  3.48179  5.50708  4.16781    706 q - - -
          2.68618  4.42225  2.77519  2.73123  3.46354  2.40513  3.72494  3.29354  2.67741  2.69355  4.24690  2.90347  2.73739  3.18146  2.89801  2.37887  2.77519  2.98518  4.58477  3.61503
          0.03921  4.00344  3.90234  0.61958  0.77255  0.48576  0.95510
    705   2.94195  5.14765  2.95402  2.50310  4.53819  3.51016  3.63888  3.93401  1.23154  3.42101  4.27720  2.88509  3.95345  2.68177  2.33474  2.92267  3.15035  3.59493  5.50894  4.25666    707 k - - -
          2.68618  4.42225  2.77519  2.73123  3.46354  2.40513  3.72494  3.29354  2.67741  2.69355  4.24690  2.90347  2.73739  3.18146  2.89801  2.37887  2.77519  2.98518  4.58477  3.61503
          0.02781  3.99205  4.71440  0.61958  0.77255  0.47850  0.96683
    706   2.60014  4.74923  2.69980  2.45688  4.32771  3.21631  3.79689  3.77098  2.55157  3.37475  4.20842  1.63023  3.80174  2.97628  3.03954  2.24131  2.78119  3.36290  5.57131  4.23002    708 n - - -
          2.68618  4.42225  2.77519  2.73123  3.46354  2.40513  3.72494  3.29354  2.67741  2.69355  4.24690  2.90347  2.73739  3.18146  2.89801  2.37887  2.77519  2.98518  4.58477  3.61503
          0.02749  4.00344  4.72579  0.61958  0.77255  0.48576  0.95510
    707   2.54383  4.29539  3.77331  3.30193  3.62331  3.54352  4.20226  1.96069  3.19563  2.44384  3.53349  3.58952  4.06928  3.53965  3.48870  2.91107  1.68618  2.18910  5.22250  3.99561    709 t - - -
          2.68618  4.42225  2.77519  2.73123  3.46354  2.40513  3.72494  3.29354  2.67741  2.69355  4.24690  2.90347  2.73739  3.18146  2.89801  2.37887  2.77519  2.98518  4.58477  3.61503
          0.02749  4.00344  4.72579  0.61958  0.77255  0.48576  0.95510
    708   2.63803  5.15356  2.43214  1.27123  4.50591  3.29792  3.74467  3.89575  2.47795  3.49344  4.35958  2.82654  3.86139  2.91047  3.00786  2.79817  3.11467  3.53705  5.69812  4.30915    710 e - - -
          2.68618  4.42225  2.77519  2.73123  3.46354  2.40513  3.72494  3.29354  2.67741  2.69355  4.24690  2.90347  2.73739  3.18146  2.89801  2.37887  2.77519  2.98518  4.58477  3.61503
          0.02749  4.00344  4.72579  0.61958  0.77255  0.48576  0.95510
    709   2.68751  4.85848  2.60352  2.41505  4.21932  3.24314  3.54377  3.84735  2.63300  3.42396  4.27643  1.48165  3.83296  2.98538  3.04770  2.40589  3.01411  3.44939  5.51150  4.10377    711 n - - -
          2.68618  4.42225  2.77519  2.73123  3.46354  2.40513  3.72494  3.29354  2.67741  2.69355  4.24690  2.90347  2.73739  3.18146  2.89801  2.37887  2.77519  2.98518  4.58477  3.61503
          0.02749  4.00344  4.72579  0.61958  0.77255  0.48576  0.95510
    710   1.86383  4.27730  3.38164  2.95326  3.93209  3.16913  3.99406  3.03793  2.91556  2.97301  3.85793  3.04489  3.78981  3.25650  3.26036  2.55432  1.68932  2.82634  5.32532  4.08278    712 t - - -
          2.68618  4.42225  2.77519  2.73123  3.46354  2.40513  3.72494  3.29354  2.67741  2.69355  4.24690  2.90347  2.73739  3.18146  2.89801  2.37887  2.77519  2.98518  4.58477  3.61503
          0.02749  4.00344  4.72579  0.61958  0.77255  0.48576  0.95510
    711   2.95303  5.13442  3.11055  2.57634  4.54654  3.55655  3.62764  3.92476  1.21322  3.40372  4.25735  2.91127  3.97232  2.76713  2.17577  2.94160  3.15031  3.58954  5.48274  4.25481    713 k - - -
          2.68618  4.42225  2.77519  2.73123  3.46354  2.40513  3.72494  3.29354  2.67741  2.69355  4.24690  2.90347  2.73739  3.18146  2.89801  2.37887  2.77519  2.98518  4.58477  3.61503
          0.05101  4.00344  3.45853  0.61958  0.77255  0.48576  0.95510
    712   2.87934  5.11793  2.74079  2.34454  4.44147  3.42817  3.66225  3.86406  2.12360  3.38439  4.24579  2.94515  3.90760  1.52658  2.54292  2.85710  3.10937  3.52735  5.52440  4.22039    714 q - - -
          2.68618  4.42225  2.77519  2.73123  3.46354  2.40513  3.72494  3.29354  2.67741  2.69355  4.24690  2.90347  2.73739  3.18146  2.89801  2.37887  2.77519  2.98518  4.58477  3.61503
          0.02814  3.98057  4.70292  0.61958  0.77255  0.47148  0.97837
    713   2.41486  4.42719  2.96232  2.75889  4.25827  3.06437  4.01373  3.78800  2.92013  3.43992  4.28633  2.60731  3.75807  3.25199  3.28372  1.21584  2.85095  3.29816  5.58317  4.26048    715 s - - -
          2.68618  4.42225  2.77519  2.73123  3.46354  2.40513  3.72494  3.29354  2.67741  2.69355  4.24690  2.90347  2.73739  3.18146  2.89801  2.37887  2.77519  2.98518  4.58477  3.61503
          0.02749  4.00344  4.72579  0.61958  0.77255  0.48576  0.95510
    714   3.13463  5.27771  0.74693  2.42515  4.67334  3.31377  4.05251  4.29224  3.16237  3.87792  4.86047  2.98748  3.97599  3.29301  3.69514  3.08332  3.47655  3.91802  5.81609  4.52668    716 d - - -
          2.68618  4.42225  2.77519  2.73123  3.46354  2.40513  3.72494  3.29354  2.67741  2.69355  4.24690  2.90347  2.73739  3.18146  2.89801  2.37887  2.77519  2.98518  4.58477  3.61503
          0.02749  4.00344  4.72579  0.61958  0.77255  0.48576  0.95510
    715   3.56147  4.88812  4.29678  4.03634  2.81143  3.88136  4.06964  3.59222  3.75651  2.96382  4.21972  4.15932  4.41036  4.13736  3.86131  3.76385  3.86885  3.48615  0.65801  2.80694    717 W - - -
          2.68618  4.42225  2.77519  2.73123  3.46354  2.40513  3.72494  3.29354  2.67741  2.69355  4.24690  2.90347  2.73739  3.18146  2.89801  2.37887  2.77519  2.98518  4.58477  3.61503
          0.02749  4.00344  4.72579  0.61958  0.77255  0.48576  0.95510
    716   2.59983  3.95785  3.11299  2.55915  3.89747  3.42552  2.41779  3.32439  2.40657  2.95083  3.79512  3.03669  3.00974  2.84303  2.46903  2.67510  2.84243  3.02525  5.19295  3.89053    718 k - - -
          2.68618  4.42225  2.77519  2.73123  3.46354  2.40513  3.72494  3.29354  2.67741  2.69355  4.24690  2.90347  2.73739  3.18146  2.89801  2.37887  2.77519  2.98518  4.58477  3.61503
          0.02749  4.00344  4.72579  0.61958  0.77255  0.48576  0.95510
    717   2.95381  4.33098  4.52809  3.99614  3.48740  4.20722  4.68205  1.26791  3.87309  2.11556  3.20241  4.23195  4.54674  4.14341  4.08452  3.38866  3.21239  1.45245  5.30551  4.10159    719 i - - -
          2.68618  4.42225  2.77519  2.73123  3.46354  2.40513  3.72494  3.29354  2.67741  2.69355  4.24690  2.90347  2.73739  3.18146  2.89801  2.37887  2.77519  2.98518  4.58477  3.61503
          0.02749  4.00344  4.72579  0.61958  0.77255  0.48576  0.95510
    718   2.67103  5.10447  2.52900  1.39361  4.39198  3.33310  3.69690  3.81312  2.48021  3.24402  4.23670  2.84519  3.85170  2.64761  2.91041  2.76412  3.05111  3.46680  5.59237  4.21414    720 e - - -
          2.68618  4.42225  2.77519  2.73123  3.46354  2.40513  3.72494  3.29354  2.67741  2.69355  4.24690  2.90347  2.73739  3.18146  2.89801  2.37887  2.77519  2.98518  4.58477  3.61503
          0.02749  4.00344  4.72579  0.61958  0.77255  0.48576  0.95510
    719   2.38356  4.30482  3.32465  3.14813  4.20886  3.03249  4.25356  3.74997  3.23076  3.46066  4.37684  3.35077  3.78245  3.57012  3.51163  0.90941  2.87379  3.25624  5.57117  4.29351    721 s - - -
          2.68618  4.42225  2.77519  2.73123  3.46354  2.40513  3.72494  3.29354  2.67741  2.69355  4.24690  2.90347  2.73739  3.18146  2.89801  2.37887  2.77519  2.98518  4.58477  3.61503
          0.02749  4.00344  4.72579  0.61958  0.77255  0.48576  0.95510
    720   2.96524  5.29666  2.27072  1.02758  4.62537  3.28598  3.83503  4.10082  2.77234  3.68202  4.57904  2.82799  3.89627  3.02079  3.26492  2.89855  3.26027  3.73032  5.80529  4.41208    722 e - - -
          2.68618  4.42225  2.77519  2.73123  3.46354  2.40513  3.72494  3.29354  2.67741  2.69355  4.24690  2.90347  2.73739  3.18146  2.89801  2.37887  2.77519  2.98518  4.58477  3.61503
          0.02749  4.00344  4.72579  0.61958  0.77255  0.48576  0.95510
    721   2.48761  4.33235  3.54902  3.30920  4.08909  3.16678  4.31593  3.23236  3.25475  3.09116  4.13463  3.49616  3.88148  3.64339  3.50602  2.69051  0.96779  2.91315  5.51532  4.30625    723 t - - -
          2.68618  4.42225  2.77519  2.73123  3.46354  2.40513  3.72494  3.29354  2.67741  2.69355  4.24690  2.90347  2.73739  3.18146  2.89801  2.37887  2.77519  2.98518  4.58477  3.61503
          0.02749  4.00344  4.72579  0.61958  0.77255  0.48576  0.95510
    722   2.48761  4.33235  3.54902  3.30920  4.08909  3.16678  4.31593  3.23236  3.25475  3.09116  4.13463  3.49616  3.88148  3.64339  3.50602  2.69051  0.96779  2.91315  5.51532  4.30625    724 t - - -
          2.68618  4.42225  2.77519  2.73123  3.46354  2.40513  3.72494  3.29354  2.67741  2.69355  4.24690  2.90347  2.73739  3.18146  2.89801  2.37887  2.77519  2.98518  4.58477  3.61503
          0.02749  4.00344  4.72579  0.61958  0.77255  0.48576  0.95510
    723   3.47120  4.77055  4.53157  4.16181  1.05131  4.30599  3.55148  3.08930  4.00822  2.36345  3.70700  4.03383  4.61827  4.04491  4.08500  3.66027  3.69698  3.03756  3.72114  1.74003    725 f - - -
          2.68618  4.42225  2.77519  2.73123  3.46354  2.40513  3.72494  3.29354  2.67741  2.69355  4.24690  2.90347  2.73739  3.18146  2.89801  2.37887  2.77519  2.98518  4.58477  3.61503
          0.02749  4.00344  4.72579  0.61958  0.77255  0.48576  0.95510
    724   3.09533  5.06070  3.27979  2.87887  4.47712  3.56883  3.83737  3.91502  0.87219  3.45238  4.40838  3.29697  4.06125  3.02258  2.46413  3.12968  3.33966  3.61599  5.47919  4.31153    726 k - - -
          2.68618  4.42225  2.77519  2.73123  3.46354  2.40513  3.72494  3.29354  2.67741  2.69355  4.24690  2.90347  2.73739  3.18146  2.89801  2.37887  2.77519  2.98518  4.58477  3.61503
          0.02749  4.00344  4.72579  0.61958  0.77255  0.48576  0.95510
    725   2.38356  4.30482  3.32465  3.14813  4.20886  3.03249  4.25356  3.74997  3.23076  3.46066  4.37684  3.35077  3.78245  3.57012  3.51163  0.90941  2.87379  3.25624  5.57117  4.29351    727 s - - -
          2.68618  4.42225  2.77519  2.73123  3.46354  2.40513  3.72494  3.29354  2.67741  2.69355  4.24690  2.90347  2.73739  3.18146  2.89801  2.37887  2.77519  2.98518  4.58477  3.61503
          0.02749  4.00344  4.72579  0.61958  0.77255  0.48576  0.95510
    726   2.97742  4.40539  4.50991  4.06756  3.56572  4.12810  4.82306  1.79393  3.91809  2.14753  3.43946  4.27310  4.56737  4.24388  4.13514  3.54519  3.28606  0.96443  5.46473  4.20627    728 v - - -
          2.68618  4.42225  2.77519  2.73123  3.46354  2.40513  3.72494  3.29354  2.67741  2.69355  4.24690  2.90347  2.73739  3.18146  2.89801  2.37887  2.77519  2.98518  4.58477  3.61503
          0.02749  4.00344  4.72579  0.61958  0.77255  0.48576  0.95510
    727   3.30453  4.72890  4.39930  4.04136  3.18977  4.14744  4.65611  2.40269  3.80781  0.72929  3.17473  4.30408  4.56132  4.14472  3.96180  3.73598  3.59342  2.47372  5.11490  3.86792    729 l - - -
          2.68618  4.42225  2.77519  2.73123  3.46354  2.40513  3.72494  3.29354  2.67741  2.69355  4.24690  2.90347  2.73739  3.18146  2.89801  2.37887  2.77519  2.98518  4.58477  3.61503
          0.02749  4.00344  4.72579  0.61958  0.77255  0.48576  0.95510
    728   3.30453  4.72890  4.39930  4.04136  3.18977  4.14744  4.65611  2.40269  3.80781  0.72929  3.17473  4.30408  4.56132  4.14472  3.96180  3.73598  3.59342  2.47372  5.11490  3.86792    730 l - - -
          2.68618  4.42225  2.77519  2.73123  3.46354  2.40513  3.72494  3.29354  2.67741  2.69355  4.24690  2.90347  2.73739  3.18146  2.89801  2.37887  2.77519  2.98518  4.58477  3.61503
          0.02749  4.00344  4.72579  0.61958  0.77255  0.48576  0.95510
    729   2.83645  4.83451  2.78811  2.68766  4.21904  3.27534  4.03345  3.95935  2.94908  3.59180  4.54752  0.94551  3.93437  3.30779  3.30702  2.89950  3.22347  3.56824  5.51005  4.15901    731 n - - -
          2.68618  4.42225  2.77519  2.73123  3.46354  2.40513  3.72494  3.29354  2.67741  2.69355  4.24690  2.90347  2.73739  3.18146  2.89801  2.37887  2.77519  2.98518  4.58477  3.61503
          0.02749  4.00344  4.72579  0.61958  0.77255  0.48576  0.95510
    730   2.89044  4.96354  3.15182  2.71917  4.41954  3.49422  3.72401  3.73910  1.13831  3.32478  4.23582  3.14695  3.97312  2.88535  2.39202  2.92681  2.92027  3.42477  5.47750  4.24581    732 k - - -
          2.68618  4.42225  2.77519  2.73123  3.46354  2.40513  3.72494  3.29354  2.67741  2.69355  4.24690  2.90347  2.73739  3.18146  2.89801  2.37887  2.77519  2.98518  4.58477  3.61503
          0.02749  4.00344  4.72579  0.61958  0.77255  0.48576  0.95510
    731   2.57803  4.52608  3.16609  2.77560  4.01887  3.31010  3.84996  3.33280  2.43031  3.03707  3.93550  3.16811  3.86402  3.07162  2.75529  2.70571  1.46412  3.01853  5.33242  4.07566    733 t - - -
          2.68618  4.42225  2.77519  2.73123  3.46354  2.40513  3.72494  3.29354  2.67741  2.69355  4.24690  2.90347  2.73739  3.18146  2.89801  2.37887  2.77519  2.98518  4.58477  3.61503
          0.02749  4.00344  4.72579  0.61958  0.77255  0.48576  0.95510
    732   2.86630  4.30420  4.34808  3.82581  3.55270  4.04647  4.58040  1.62619  3.72151  2.23319  3.40880  4.07705  4.43849  4.00797  3.96375  3.39521  2.51963  1.28772  5.31055  4.10253    734 v - - -
          2.68618  4.42225  2.77519  2.73123  3.46354  2.40513  3.72494  3.29354  2.67741  2.69355  4.24690  2.90347  2.73739  3.18146  2.89801  2.37887  2.77519  2.98518  4.58477  3.61503
          0.02749  4.00344  4.72579  0.61958  0.77255  0.48576  0.95510
    733   2.93173  5.17567  2.43782  1.02419  4.60097  3.00137  3.86408  4.07427  2.76367  3.65644  4.54796  2.89291  3.90157  3.05415  3.21909  2.89480  3.23869  3.69510  5.75869  4.41615    735 e - - -
          2.68618  4.42225  2.77519  2.73123  3.46354  2.40513  3.72494  3.29354  2.67741  2.69355  4.24690  2.90347  2.73739  3.18146  2.89801  2.37887  2.77519  2.98518  4.58477  3.61503
          0.02749  4.00344  4.72579  0.61958  0.77255  0.48576  0.95510
    734   2.93257  5.25202  2.41350  1.13579  4.57304  3.31836  3.77823  4.01218  2.45867  3.58038  4.46863  2.84563  3.89578  2.95184  3.01262  2.87688  3.20869  3.65558  5.73327  4.35618    736 e - - -
          2.68618  4.42225  2.77519  2.73123  3.46354  2.40513  3.72494  3.29354  2.67741  2.69355  4.24690  2.90347  2.73739  3.18146  2.89801  2.37887  2.77519  2.98518  4.58477  3.61503
          0.02749  4.00344  4.72579  0.61958  0.77255  0.48576  0.95510
    735   2.38356  4.30482  3.32465  3.14813  4.20886  3.03249  4.25356  3.74997  3.23076  3.46066  4.37684  3.35077  3.78245  3.57012  3.51163  0.90941  2.87379  3.25624  5.57117  4.29351    737 s - - -
          2.68618  4.42225  2.77519  2.73123  3.46354  2.40513  3.72494  3.29354  2.67741  2.69355  4.24690  2.90347  2.73739  3.18146  2.89801  2.37887  2.77519  2.98518  4.58477  3.61503
          0.02749  4.00344  4.72579  0.61958  0.77255  0.48576  0.95510
    736   3.16233  4.58117  4.55647  4.06663  3.17900  4.28415  4.71520  2.12228  3.87338  0.96636  3.04170  4.32537  4.60852  4.13277  4.05287  3.67492  3.42887  1.90802  5.18609  4.00012    738 l - - -
          2.68618  4.42225  2.77519  2.73123  3.46354  2.40513  3.72494  3.29354  2.67741  2.69355  4.24690  2.90347  2.73739  3.18146  2.89801  2.37887  2.77519  2.98518  4.58477  3.61503
          0.02749  4.00344  4.72579  0.61958  0.77255  0.48576  0.95510
    737   3.14046  4.49466  4.65213  4.17824  3.03374  4.35733  4.75641  1.05680  4.04639  1.85763  3.21753  4.40310  4.67548  4.28329  4.22700  3.75361  3.40359  1.84892  5.19290  3.89194    739 i - - -
          2.68618  4.42225  2.77519  2.73123  3.46354  2.40513  3.72494  3.29354  2.67741  2.69355  4.24690  2.90347  2.73739  3.18146  2.89801  2.37887  2.77519  2.98518  4.58477  3.61503
          0.02749  4.00344  4.72579  0.61958  0.77255  0.48576  0.95510
    738   2.98938  3.82354  4.03006  3.60741  2.48289  3.79782  3.73772  3.02001  3.42276  2.62739  3.74644  3.74234  4.26501  3.70906  3.62494  3.20595  3.28561  2.85196  4.12192  1.09323    740 y - - -
          2.68618  4.42225  2.77519  2.73123  3.46354  2.40513  3.72494  3.29354  2.67741  2.69355  4.24690  2.90347  2.73739  3.18146  2.89801  2.37887  2.77519  2.98518  4.58477  3.61503
          0.02749  4.00344  4.72579  0.61958  0.77255  0.48576  0.95510
    739   3.02218  5.13361  3.43713  2.78326  4.58427  3.65064  3.61306  3.93251  1.56522  3.38913  4.25536  3.18750  4.02482  2.74955  1.38911  2.93669  3.19587  3.61258  5.44324  4.26712    741 r - - -
          2.68618  4.42225  2.77519  2.73123  3.46354  2.40513  3.72494  3.29354  2.67741  2.69355  4.24690  2.90347  2.73739  3.18146  2.89801  2.37887  2.77519  2.98518  4.58477  3.61503
          0.02749  4.00344  4.72579  0.61958  0.77255  0.48576  0.95510
    740   2.99997  5.13371  3.02642  2.50883  4.54156  3.53380  3.69534  3.91006  1.10082  3.43038  4.32049  3.10111  3.99319  2.84936  2.35792  2.99373  3.21623  3.58955  5.51540  4.29092    742 k - - -
          2.68618  4.42225  2.77519  2.73123  3.46354  2.40513  3.72494  3.29354  2.67741  2.69355  4.24690  2.90347  2.73739  3.18146  2.89801  2.37887  2.77519  2.98518  4.58477  3.61503
          0.02749  4.00344  4.72579  0.61958  0.77255  0.48576  0.95510
    741   2.79646  4.88514  3.12061  2.67009  4.34883  3.45161  3.71433  3.65917  1.29488  3.26987  4.15608  3.10896  3.92904  2.87439  2.47159  2.84171  2.55891  3.33601  5.45453  4.20601    743 k - - -
          2.68618  4.42225  2.77519  2.73123  3.46354  2.40513  3.72494  3.29354  2.67741  2.69355  4.24690  2.90347  2.73739  3.18146  2.89801  2.37887  2.77519  2.98518  4.58477  3.61503
          0.02749  4.00344  4.72579  0.61958  0.77255  0.48576  0.95510
    742   2.76463  2.55337  3.99904  3.51755  2.73712  3.67358  3.84581  2.78671  3.35462  2.49204  3.52775  3.68099  4.13989  3.63099  3.56116  3.04423  3.05581  2.59897  4.34606  1.54663    744 y - - -
          2.68618  4.42225  2.77519  2.73123  3.46354  2.40513  3.72494  3.29354  2.67741  2.69355  4.24690  2.90347  2.73739  3.18146  2.89801  2.37887  2.77519  2.98518  4.58477  3.61503
          0.02749  4.00344  4.72579  0.61958  0.77255  0.48576  0.95510
    743   3.05654  4.39408  4.72081  4.22252  3.56500  4.36819  4.94683  1.19791  4.10629  2.08406  3.37277  4.44533  4.70012  4.37880  4.31154  3.75017  3.22937  1.33004  5.50314  4.30342    745 i - - -
          2.68618  4.42225  2.77519  2.73123  3.46354  2.40513  3.72494  3.29354  2.67741  2.69355  4.24690  2.90347  2.73739  3.18146  2.89801  2.37887  2.77519  2.98518  4.58477  3.61503
          0.02749  4.00344  4.72579  0.61958  0.77255  0.48576  0.95510
    744   3.27266  4.68623  4.57043  4.08269  3.07997  4.35978  4.68599  2.22747  3.82013  0.83091  2.84400  4.35932  4.64855  4.10966  3.98672  3.76306  3.52598  2.32335  5.11148  3.90313    746 l - - -
          2.68618  4.42225  2.77519  2.73123  3.46354  2.40513  3.72494  3.29354  2.67741  2.69355  4.24690  2.90347  2.73739  3.18146  2.89801  2.37887  2.77519  2.98518  4.58477  3.61503
          0.02749  4.00344  4.72579  0.61958  0.77255  0.48576  0.95510
    745   2.38356  4.30482  3.32465  3.14813  4.20886  3.03249  4.25356  3.74997  3.23076  3.46066  4.37684  3.35077  3.78245  3.57012  3.51163  0.90941  2.87379  3.25624  5.57117  4.29351    747 s - - -
          2.68618  4.42225  2.77519  2.73123  3.46354  2.40513  3.72494  3.29354  2.67741  2.69355  4.24690  2.90347  2.73739  3.18146  2.89801  2.37887  2.77519  2.98518  4.58477  3.61503
          0.02749  4.00344  4.72579  0.61958  0.77255  0.48576  0.95510
    746   3.09533  5.06070  3.27979  2.87887  4.47712  3.56883  3.83737  3.91502  0.87219  3.45238  4.40838  3.29697  4.06125  3.02258  2.46413  3.12968  3.33966  3.61599  5.47919  4.31153    748 k - - -
          2.68618  4.42225  2.77519  2.73123  3.46354  2.40513  3.72494  3.29354  2.67741  2.69355  4.24690  2.90347  2.73739  3.18146  2.89801  2.37887  2.77519  2.98518  4.58477  3.61503
          0.02749  4.00344  4.72579  0.61958  0.77255  0.48576  0.95510
    747   3.13463  5.27771  0.74693  2.42515  4.67334  3.31377  4.05251  4.29224  3.16237  3.87792  4.86047  2.98748  3.97599  3.29301  3.69514  3.08332  3.47655  3.91802  5.81609  4.52668    749 d - - -
          2.68618  4.42225  2.77519  2.73123  3.46354  2.40513  3.72494  3.29354  2.67741  2.69355  4.24690  2.90347  2.73739  3.18146  2.89801  2.37887  2.77519  2.98518  4.58477  3.61503
          0.02749  4.00344  4.72579  0.61958  0.77255  0.48576  0.95510
    748   2.66074  4.22825  3.84881  3.23520  3.39337  3.36818  4.08949  2.30444  3.19002  2.26793  2.85353  3.61730  4.11064  3.50269  3.46047  3.01079  2.91894  1.47287  4.96150  3.74546    750 v - - -
          2.68618  4.42225  2.77519  2.73123  3.46354  2.40513  3.72494  3.29354  2.67741  2.69355  4.24690  2.90347  2.73739  3.18146  2.89801  2.37887  2.77519  2.98518  4.58477  3.61503
          0.04045  4.00344  3.84480  0.61958  0.77255  0.48576  0.95510
    749   2.78905  5.10697  2.35926  2.22425  4.45758  3.27754  3.72429  3.90673  2.46573  3.47392  4.31471  1.52171  3.83573  2.88996  3.03460  2.75582  2.93629  3.53170  5.66155  4.26727    751 n - - -
          2.68618  4.42225  2.77519  2.73123  3.46354  2.40513  3.72494  3.29354  2.67741  2.69355  4.24690  2.90347  2.73739  3.18146  2.89801  2.37887  2.77519  2.98518  4.58477  3.61503
          0.02784  3.99084  4.71318  0.61958  0.77255  0.49872  0.93473
    750   1.99945  4.17103  3.46642  3.14476  4.13946  3.00449  4.17596  3.38212  3.13538  3.19434  4.07103  3.31852  3.72565  3.45890  3.43568  2.26182  1.34414  2.95362  5.52474  4.30917    752 t - - -
          2.68618  4.42225  2.77519  2.73123  3.46354  2.40513  3.72494  3.29354  2.67741  2.69355  4.24690  2.90347  2.73739  3.18146  2.89801  2.37887  2.77519  2.98518  4.58477  3.61503
          0.04954  3.99084  3.51175  0.61958  0.77255  0.49872  0.93473
    751   1.56752  4.27622  3.12121  2.87458  3.98877  3.11601  3.96659  3.28071  2.90196  3.04129  3.90253  3.19340  3.74716  3.21432  3.27167  2.39562  2.12501  2.80752  5.36010  4.11176    753 a - - -
          2.68618  4.42225  2.77519  2.73123  3.46354  2.40513  3.72494  3.29354  2.67741  2.69355  4.24690  2.90347  2.73739  3.18146  2.89801  2.37887  2.77519  2.98518  4.58477  3.61503
          0.02845  3.96975  4.69210  0.61958  0.77255  0.48540  0.95568
    752   2.86007  4.31342  4.27574  3.74422  3.48810  4.02202  4.50256  1.39359  3.62890  2.11149  3.35068  4.01533  4.40229  3.92075  3.87558  3.35984  2.41527  1.69508  5.24353  4.04070    754 i - - -
          2.68618  4.42225  2.77519  2.73123  3.46354  2.40513  3.72494  3.29354  2.67741  2.69355  4.24690  2.90347  2.73739  3.18146  2.89801  2.37887  2.77519  2.98518  4.58477  3.61503
          0.02784  3.99084  4.71318  0.61958  0.77255  0.49872  0.93473
    753   2.54109  1.52144  3.82303  3.35727  3.40922  3.39065  4.05734  2.80985  3.09696  2.58640  3.59330  3.54982  3.96156  3.50625  3.12535  2.80200  2.89488  2.58171  4.93340  3.40077    755 c - - -
          2.68618  4.42225  2.77519  2.73123  3.46354  2.40513  3.72494  3.29354  2.67741  2.69355  4.24690  2.90347  2.73739  3.18146  2.89801  2.37887  2.77519  2.98518  4.58477  3.61503
          0.02784  3.99084  4.71318  0.61958  0.77255  0.49872  0.93473
    754   2.96690  5.30824  0.97598  2.21979  4.63821  3.22041  3.88345  4.23973  2.96134  3.82266  4.73780  2.70139  3.88159  3.09035  3.53215  2.89381  3.30102  3.83120  5.87753  4.42316    756 d - - -
          2.68618  4.42225  2.77519  2.73123  3.46354  2.40513  3.72494  3.29354  2.67741  2.69355  4.24690  2.90347  2.73739  3.18146  2.89801  2.37887  2.77519  2.98518  4.58477  3.61503
          0.02784  3.99084  4.71318  0.61958  0.77255  0.47775  0.96806
    755   2.95033  5.09987  3.16872  2.66258  4.50984  3.56538  3.63408  3.88055  1.19856  3.36661  4.23332  3.10560  3.97998  2.63318  2.20934  2.94956  3.03356  3.55556  5.46387  4.24292    757 k - - -
          2.68618  4.42225  2.77519  2.73123  3.46354  2.40513  3.72494  3.29354  2.67741  2.69355  4.24690  2.90347  2.73739  3.18146  2.89801  2.37887  2.77519  2.98518  4.58477  3.61503
          0.02749  4.00344  4.72579  0.61958  0.77255  0.48576  0.95510
    756   2.47149  4.53012  2.84719  2.63313  4.28710  3.10732  3.93507  3.80511  2.82390  3.43436  4.27338  2.18468  3.76880  3.14941  3.21895  1.42402  2.87813  3.33484  5.58729  4.25003    758 s - - -
          2.68618  4.42225  2.77519  2.73123  3.46354  2.40513  3.72494  3.29354  2.67741  2.69355  4.24690  2.90347  2.73739  3.18146  2.89801  2.37887  2.77519  2.98518  4.58477  3.61503
          0.02749  4.00344  4.72579  0.61958  0.77255  0.48576  0.95510
    757   2.45368  4.39084  3.19851  2.92284  4.01052  3.14864  4.03302  3.44548  2.90688  2.96274  4.08751  3.23737  1.39240  3.30474  3.22147  2.46475  2.87256  3.07462  5.40744  4.09494    759 p - - -
          2.68618  4.42225  2.77519  2.73123  3.46354  2.40513  3.72494  3.29354  2.67741  2.69355  4.24690  2.90347  2.73739  3.18146  2.89801  2.37887  2.77519  2.98518  4.58477  3.61503
          0.02749  4.00344  4.72579  0.61958  0.77255  0.48576  0.95510
    758   2.38356  4.30482  3.32465  3.14813  4.20886  3.03249  4.25356  3.74997  3.23076  3.46066  4.37684  3.35077  3.78245  3.57012  3.51163  0.90941  2.87379  3.25624  5.57117  4.29351    760 s - - -
          2.68618  4.42225  2.77519  2.73123  3.46354  2.40513  3.72494  3.29354  2.67741  2.69355  4.24690  2.90347  2.73739  3.18146  2.89801  2.37887  2.77519  2.98518  4.58477  3.61503
          0.18521  4.00344  1.89170  0.61958  0.77255  0.48576  0.95510
    759   1.88037  4.20249  3.19952  2.89746  4.08593  2.98386  4.01525  3.36232  2.92865  3.11785  4.01032  3.16650  1.93007  3.26829  3.26018  2.42627  2.56274  2.94999  5.45416  4.21351    761 a - - -
          2.68618  4.42225  2.77519  2.73123  3.46354  2.40513  3.72494  3.29354  2.67741  2.69355  4.24690  2.90347  2.73739  3.18146  2.89801  2.37887  2.77519  2.98518  4.58477  3.61503
          0.03211  3.85035  4.57270  0.61958  0.77255  0.40833  1.09291
    760   2.77838  4.89893  3.14780  2.62891  4.30443  3.47454  3.65437  3.70699  2.11484  3.25008  4.09651  3.07811  3.91082  2.72324  1.59806  2.23960  3.01529  3.37132  5.39622  4.14126    762 r - - -
          2.68618  4.42225  2.77519  2.73123  3.46354  2.40513  3.72494  3.29354  2.67741  2.69355  4.24690  2.90347  2.73739  3.18146  2.89801  2.37887  2.77519  2.98518  4.58477  3.61503
          0.02749  4.00344  4.72579  0.61958  0.77255  0.48576  0.95510
    761   2.95807  5.13882  2.95688  2.46642  4.54131  3.50928  3.66559  3.92547  1.17479  3.43486  4.30232  2.96940  3.96679  2.81454  2.35799  2.94426  3.17459  3.59044  5.52128  4.27244    763 k - - -
          2.68618  4.42225  2.77519  2.73123  3.46354  2.40513  3.72494  3.29354  2.67741  2.69355  4.24690  2.90347  2.73739  3.18146  2.89801  2.37887  2.77519  2.98518  4.58477  3.61503
          0.02749  4.00344  4.72579  0.61958  0.77255  0.48576  0.95510
    762   2.57372  4.29830  2.89917  2.48201  4.09130  3.18095  3.45913  3.53325  2.45922  3.14043  3.96754  1.80692  3.80141  2.87366  2.91678  2.44824  2.85713  3.18197  5.36040  4.03316    764 n - - -
          2.68618  4.42225  2.77519  2.73123  3.46354  2.40513  3.72494  3.29354  2.67741  2.69355  4.24690  2.90347  2.73739  3.18146  2.89801  2.37887  2.77519  2.98518  4.58477  3.61503
          0.02749  4.00344  4.72579  0.61958  0.77255  0.48576  0.95510
    763   2.26110  4.21937  3.78685  3.23164  3.38257  3.66457  4.03087  2.37805  3.03093  2.29502  2.54838  3.55474  4.06642  3.43231  3.41476  2.95766  2.81462  1.78776  4.92945  3.71991    765 v - - -
          2.68618  4.42225  2.77519  2.73123  3.46354  2.40513  3.72494  3.29354  2.67741  2.69355  4.24690  2.90347  2.73739  3.18146  2.89801  2.37887  2.77519  2.98518  4.58477  3.61503
          0.02749  4.00344  4.72579  0.61958  0.77255  0.48576  0.95510
    764   2.88329  5.14106  3.17102  2.53182  4.54384  3.55775  3.58453  3.92494  1.54384  3.38532  4.20988  2.97696  3.93503  2.33771  1.92805  2.77938  3.07211  3.57302  5.46741  4.22294    766 k - - -
          2.68618  4.42225  2.77519  2.73123  3.46354  2.40513  3.72494  3.29354  2.67741  2.69355  4.24690  2.90347  2.73739  3.18146  2.89801  2.37887  2.77519  2.98518  4.58477  3.61503
          0.02749  4.00344  4.72579  0.61958  0.77255  0.48576  0.95510
    765   2.46218  4.50608  2.94089  2.66186  4.24744  3.03216  3.90075  3.71301  2.73797  3.33684  4.17051  2.69372  3.77043  3.10725  2.96947  1.35798  2.85159  3.26896  5.53105  4.22876    767 s - - -
          2.68618  4.42225  2.77519  2.73123  3.46354  2.40513  3.72494  3.29354  2.67741  2.69355  4.24690  2.90347  2.73739  3.18146  2.89801  2.37887  2.77519  2.98518  4.58477  3.61503
          0.02749  4.00344  4.72579  0.61958  0.77255  0.48576  0.95510
    766   2.58272  4.17088  2.93722  2.47755  3.89828  3.42456  2.47146  3.31455  2.42528  2.84348  3.77271  2.98111  3.81474  2.57408  2.74122  2.59521  2.81305  2.96860  5.19681  3.74411    768 k - - -
          2.68618  4.42225  2.77519  2.73123  3.46354  2.40513  3.72494  3.29354  2.67741  2.69355  4.24690  2.90347  2.73739  3.18146  2.89801  2.37887  2.77519  2.98518  4.58477  3.61503
          0.02749  4.00344  4.72579  0.61958  0.77255  0.48576  0.95510
    767   2.72687  4.72256  3.34503  2.75141  4.04212  3.50166  3.70586  3.35418  2.24066  2.97962  3.55685  3.17105  3.92929  2.88544  1.55679  2.81542  2.56665  3.08258  5.27695  4.03120    769 r - - -
          2.68618  4.42225  2.77519  2.73123  3.46354  2.40513  3.72494  3.29354  2.67741  2.69355  4.24690  2.90347  2.73739  3.18146  2.89801  2.37887  2.77519  2.98518  4.58477  3.61503
          0.02749  4.00344  4.72579  0.61958  0.77255  0.48576  0.95510
    768   3.02897  5.10121  3.29199  2.77904  4.51960  3.59796  3.68298  3.91428  1.05269  3.40128  4.30000  3.19464  4.02716  2.83629  2.14838  3.03984  3.23302  3.60105  5.45923  4.26579    770 k - - -
          2.68618  4.42225  2.77519  2.73123  3.46354  2.40513  3.72494  3.29354  2.67741  2.69355  4.24690  2.90347  2.73739  3.18146  2.89801  2.37887  2.77519  2.98518  4.58477  3.61503
          0.02749  4.00344  4.72579  0.61958  0.77255  0.48576  0.95510
    769   1.85758  4.22434  3.38294  3.05386  4.14527  3.02421  4.12381  3.47647  3.06221  3.06931  4.10079  3.27574  3.73192  3.38959  3.38582  1.32004  2.74311  3.03452  5.51946  4.27210    771 s - - -
          2.68618  4.42225  2.77519  2.73123  3.46354  2.40513  3.72494  3.29354  2.67741  2.69355  4.24690  2.90347  2.73739  3.18146  2.89801  2.37887  2.77519  2.98518  4.58477  3.61503
          0.02749  4.00344  4.72579  0.61958  0.77255  0.48576  0.95510
    770   2.71812  4.95484  2.74306  2.06414  4.32924  2.04581  3.67836  3.75743  2.38777  3.31716  4.14391  2.91887  3.84147  2.83122  2.33865  2.72204  2.97667  3.39667  5.49702  4.16701    772 g - - -
          2.68618  4.42225  2.77519  2.73123  3.46354  2.40513  3.72494  3.29354  2.67741  2.69355  4.24690  2.90347  2.73739  3.18146  2.89801  2.37887  2.77519  2.98518  4.58477  3.61503
          0.02749  4.00344  4.72579  0.61958  0.77255  0.48576  0.95510
    771   2.92414  5.13721  3.14998  2.45715  4.54630  3.43194  3.60629  3.91718  1.32047  3.38834  4.22876  3.07012  3.95743  2.73815  2.03332  2.90924  3.11473  3.57707  5.47285  4.24233    773 k - - -
          2.68618  4.42225  2.77519  2.73123  3.46354  2.40513  3.72494  3.29354  2.67741  2.69355  4.24690  2.90347  2.73739  3.18146  2.89801  2.37887  2.77519  2.98518  4.58477  3.61503
          0.02749  4.00344  4.72579  0.61958  0.77255  0.48576  0.95510
    772   2.69178  5.04965  2.75924  1.69621  4.40143  3.19749  3.63993  3.82528  2.29358  3.35775  4.17609  2.90768  3.84916  2.77918  2.09573  2.73523  2.99039  3.46001  5.51541  4.18168    774 e - - -
          2.68618  4.42225  2.77519  2.73123  3.46354  2.40513  3.72494  3.29354  2.67741  2.69355  4.24690  2.90347  2.73739  3.18146  2.89801  2.37887  2.77519  2.98518  4.58477  3.61503
          0.02749  4.00344  4.72579  0.61958  0.77255  0.48576  0.95510
    773   3.16176  4.58031  4.55690  4.06672  3.17978  4.28435  4.71547  2.12110  3.87392  0.96814  3.04216  4.32545  4.60854  4.13304  4.05350  3.67484  3.42820  1.90407  5.18663  4.00094    775 l - - -
          2.68618  4.42225  2.77519  2.73123  3.46354  2.40513  3.72494  3.29354  2.67741  2.69355  4.24690  2.90347  2.73739  3.18146  2.89801  2.37887  2.77519  2.98518  4.58477  3.61503
          0.02749  4.00344  4.72579  0.61958  0.77255  0.48576  0.95510
    774   2.44587  4.29052  3.48954  3.04755  3.79590  3.26127  4.02390  2.95272  2.93176  2.78811  3.31619  3.33915  3.85971  3.31205  3.24363  2.52672  1.44601  2.67802  5.25197  4.00203    776 t - - -
          2.68618  4.42225  2.77519  2.73123  3.46354  2.40513  3.72494  3.29354  2.67741  2.69355  4.24690  2.90347  2.73739  3.18146  2.89801  2.37887  2.77519  2.98518  4.58477  3.61503
          0.02749  4.00344  4.72579  0.61958  0.77255  0.48576  0.95510
    775   2.19863  4.23294  3.27544  3.05447  4.29710  2.97061  4.18995  3.72029  3.13984  3.42686  4.28478  3.26256  3.50081  3.46070  3.44943  1.06619  2.76395  3.19618  5.64700  4.39531    777 s - - -
          2.68618  4.42225  2.77519  2.73123  3.46354  2.40513  3.72494  3.29354  2.67741  2.69355  4.24690  2.90347  2.73739  3.18146  2.89801  2.37887  2.77519  2.98518  4.58477  3.61503
          0.02749  4.00344  4.72579  0.61958  0.77255  0.48576  0.95510
    776   2.94585  5.24693  2.39365  1.07997  4.53102  3.30704  3.80908  4.01861  2.66503  3.57339  4.49233  2.85108  3.90219  2.89328  3.10227  2.89194  3.23446  3.66968  5.73375  4.34312    778 e - - -
          2.68618  4.42225  2.77519  2.73123  3.46354  2.40513  3.72494  3.29354  2.67741  2.69355  4.24690  2.90347  2.73739  3.18146  2.89801  2.37887  2.77519  2.98518  4.58477  3.61503
          0.02749  4.00344  4.72579  0.61958  0.77255  0.48576  0.95510
    777   3.24790  4.62447  4.66912  4.14140  2.72461  4.41601  4.64308  2.19302  4.00192  0.90846  2.93573  4.39565  4.65812  4.15789  4.15910  3.76990  3.48433  2.15978  4.99396  3.74060    779 l - - -
          2.68618  4.42225  2.77519  2.73123  3.46354  2.40513  3.72494  3.29354  2.67741  2.69355  4.24690  2.90347  2.73739  3.18146  2.89801  2.37887  2.77519  2.98518  4.58477  3.61503
          0.02749  4.00344  4.72579  0.61958  0.77255  0.48576  0.95510
    778   2.78531  5.17932  2.11610  2.15872  4.53303  3.25358  3.72515  4.00279  2.64094  3.55031  4.37658  1.60541  3.82035  2.88375  3.16485  2.67326  2.83838  3.60377  5.73646  4.30644    780 n - - -
          2.68618  4.42225  2.77519  2.73123  3.46354  2.40513  3.72494  3.29354  2.67741  2.69355  4.24690  2.90347  2.73739  3.18146  2.89801  2.37887  2.77519  2.98518  4.58477  3.61503
          0.02749  4.00344  4.72579  0.61958  0.77255  0.48576  0.95510
    779   2.38356  4.30482  3.32465  3.14813  4.20886  3.03249  4.25356  3.74997  3.23076  3.46066  4.37684  3.35077  3.78245  3.57012  3.51163  0.90941  2.87379  3.25624  5.57117  4.29351    781 s - - -
          2.68618  4.42225  2.77519  2.73123  3.46354  2.40513  3.72494  3.29354  2.67741  2.69355  4.24690  2.90347  2.73739  3.18146  2.89801  2.37887  2.77519  2.98518  4.58477  3.61503
          0.02749  4.00344  4.72579  0.61958  0.77255  0.48576  0.95510
    780   2.56956  3.24087  3.77279  3.19662  3.14121  3.61228  3.86105  2.59655  3.07140  2.21564  3.24343  3.48855  3.98899  3.20576  3.25734  2.72650  2.80319  2.39408  2.59807  3.21077    782 l - - -
          2.68618  4.42225  2.77519  2.73123  3.46354  2.40513  3.72494  3.29354  2.67741  2.69355  4.24690  2.90347  2.73739  3.18146  2.89801  2.37887  2.77519  2.98518  4.58477  3.61503
          0.02749  4.00344  4.72579  0.61958  0.77255  0.48576  0.95510
    781   2.59993  5.41307  1.37649  1.90904  4.71781  3.23344  3.74350  4.21442  2.72705  3.72839  4.56376  2.52575  3.83304  2.90379  3.30504  2.78973  3.16957  3.79547  5.90167  4.41598    783 d - - -
          2.68618  4.42225  2.77519  2.73123  3.46354  2.40513  3.72494  3.29354  2.67741  2.69355  4.24690  2.90347  2.73739  3.18146  2.89801  2.37887  2.77519  2.98518  4.58477  3.61503
          0.02749  4.00344  4.72579  0.61958  0.77255  0.48576  0.95510
    782   2.88712  4.42538  4.06040  3.57415  2.88805  3.89120  4.19916  2.39861  3.42662  1.14548  3.19184  3.84347  4.29019  3.71951  3.65526  2.97846  3.15613  2.34979  4.82071  3.46552    784 l - - -
          2.68618  4.42225  2.77519  2.73123  3.46354  2.40513  3.72494  3.29354  2.67741  2.69355  4.24690  2.90347  2.73739  3.18146  2.89801  2.37887  2.77519  2.98518  4.58477  3.61503
          0.02749  4.00344  4.72579  0.61958  0.77255  0.48576  0.95510
    783   2.85619  5.14816  2.70180  2.28162  4.50340  3.44264  3.63888  3.91242  1.34908  3.41794  4.25080  2.94140  3.89777  2.77820  2.47396  2.82647  3.07790  3.55644  5.54156  4.23740    785 k - - -
          2.68618  4.42225  2.77519  2.73123  3.46354  2.40513  3.72494  3.29354  2.67741  2.69355  4.24690  2.90347  2.73739  3.18146  2.89801  2.37887  2.77519  2.98518  4.58477  3.61503
          0.02749  4.00344  4.72579  0.61958  0.77255  0.48576  0.95510
    784   2.79132  5.11091  2.60417  2.05353  4.43082  3.35634  3.67150  3.87587  2.38923  3.40711  4.24067  2.86602  3.45210  1.66749  2.78935  2.76140  3.03957  3.51235  5.57514  4.21681    786 q - - -
          2.68618  4.42225  2.77519  2.73123  3.46354  2.40513  3.72494  3.29354  2.67741  2.69355  4.24690  2.90347  2.73739  3.18146  2.89801  2.37887  2.77519  2.98518  4.58477  3.61503
          0.02749  4.00344  4.72579  0.61958  0.77255  0.48576  0.95510
    785   2.72208  4.77067  3.19940  2.63074  4.00877  3.51364  3.66360  2.91880  1.52241  2.98602  3.67200  2.97678  3.90880  2.83692  2.57740  2.78918  2.94549  3.04350  5.25496  3.97614    787 k - - -
          2.68618  4.42225  2.77519  2.73123  3.46354  2.40513  3.72494  3.29354  2.67741  2.69355  4.24690  2.90347  2.73739  3.18146  2.89801  2.37887  2.77519  2.98518  4.58477  3.61503
          0.08432  4.00344  2.77082  0.61958  0.77255  0.48576  0.95510
    786   2.58758  4.97413  2.75128  2.37416  4.30652  3.37434  3.60694  3.73195  1.70151  3.27404  4.08531  2.81476  3.11067  2.60318  2.66730  2.68198  2.92462  3.37205  5.44730  4.11313    788 k - - -
          2.68618  4.42225  2.77519  2.73123  3.46354  2.40513  3.72494  3.29354  2.67741  2.69355  4.24690  2.90347  2.73739  3.18146  2.89801  2.37887  2.77519  2.98518  4.58477  3.61503
          0.02908  3.94820  4.67055  0.61958  0.77255  0.45317  1.00954
    787   2.72565  4.26153  3.97873  3.42054  3.32200  3.79708  4.16415  2.24270  3.29399  2.07420  1.94787  3.64001  4.17893  3.58752  3.54983  3.10042  2.73939  1.92575  4.96573  3.76885    789 v - - -
          2.68618  4.42225  2.77519  2.73123  3.46354  2.40513  3.72494  3.29354  2.67741  2.69355  4.24690  2.90347  2.73739  3.18146  2.89801  2.37887  2.77519  2.98518  4.58477  3.61503
          0.02749  4.00344  4.72579  0.61958  0.77255  0.48576  0.95510
    788   3.07129  5.11380  3.49741  2.85967  4.55036  3.66637  3.64950  3.91492  1.75444  3.38144  4.27486  3.24395  4.05603  2.79697  1.17166  3.08567  3.24925  3.61107  5.43105  4.26943    790 r - - -
          2.68618  4.42225  2.77519  2.73123  3.46354  2.40513  3.72494  3.29354  2.67741  2.69355  4.24690  2.90347  2.73739  3.18146  2.89801  2.37887  2.77519  2.98518  4.58477  3.61503
          0.02749  4.00344  4.72579  0.61958  0.77255  0.48576  0.95510
    789   2.94813  5.24451  2.39649  1.07314  4.52986  3.30767  3.81320  4.01703  2.67093  3.57381  4.49497  2.85467  3.90384  2.90497  3.10800  2.89505  3.23768  3.66901  5.73322  4.34440    791 e - - -
          2.68618  4.42225  2.77519  2.73123  3.46354  2.40513  3.72494  3.29354  2.67741  2.69355  4.24690  2.90347  2.73739  3.18146  2.89801  2.37887  2.77519  2.98518  4.58477  3.61503
          0.02749  4.00344  4.72579  0.61958  0.77255  0.48576  0.95510
    790   2.91359  5.12247  2.90380  2.49260  4.51988  3.47805  3.66148  3.92751  1.24874  3.43377  4.28893  2.68335  3.94144  2.80912  2.41070  2.89851  3.13818  3.58054  5.52557  4.25617    792 k - - -
          2.68618  4.42225  2.77519  2.73123  3.46354  2.40513  3.72494  3.29354  2.67741  2.69355  4.24690  2.90347  2.73739  3.18146  2.89801  2.37887  2.77519  2.98518  4.58477  3.61503
          0.02749  4.00344  4.72579  0.61958  0.77255  0.48576  0.95510
    791   2.34459  4.29575  3.25549  2.98612  4.14185  3.04535  4.09929  3.60039  3.01350  3.15525  4.18070  3.24544  3.46536  3.36822  3.33230  1.12702  2.79861  3.14473  5.51212  4.22323    793 s - - -
          2.68618  4.42225  2.77519  2.73123  3.46354  2.40513  3.72494  3.29354  2.67741  2.69355  4.24690  2.90347  2.73739  3.18146  2.89801  2.37887  2.77519  2.98518  4.58477  3.61503
          0.02749  4.00344  4.72579  0.61958  0.77255  0.48576  0.95510
    792   3.09533  5.06070  3.27979  2.87887  4.47712  3.56883  3.83737  3.91502  0.87219  3.45238  4.40838  3.29697  4.06125  3.02258  2.46413  3.12968  3.33966  3.61599  5.47919  4.31153    794 k - - -
          2.68618  4.42225  2.77519  2.73123  3.46354  2.40513  3.72494  3.29354  2.67741  2.69355  4.24690  2.90347  2.73739  3.18146  2.89801  2.37887  2.77519  2.98518  4.58477  3.61503
          0.02749  4.00344  4.72579  0.61958  0.77255  0.48576  0.95510
    793   2.72757  4.75740  2.71999  2.27757  4.44856  1.14336  4.00641  3.90731  2.92249  3.54504  4.43560  3.07182  3.87460  3.23617  3.31487  2.79661  3.11131  3.49342  5.66196  4.40689    795 g - - -
          2.68618  4.42225  2.77519  2.73123  3.46354  2.40513  3.72494  3.29354  2.67741  2.69355  4.24690  2.90347  2.73739  3.18146  2.89801  2.37887  2.77519  2.98518  4.58477  3.61503
          0.02749  4.00344  4.72579  0.61958  0.77255  0.48576  0.95510
    794   3.02937  5.09151  3.27289  2.78265  4.50583  3.58769  3.69971  3.90880  1.03304  3.40367  4.30953  3.19957  4.02792  2.85697  2.19763  3.04331  3.24050  3.59680  5.46172  4.26570    796 k - - -
          2.68618  4.42225  2.77519  2.73123  3.46354  2.40513  3.72494  3.29354  2.67741  2.69355  4.24690  2.90347  2.73739  3.18146  2.89801  2.37887  2.77519  2.98518  4.58477  3.61503
          0.02749  4.00344  4.72579  0.61958  0.77255  0.48576  0.95510
    795   2.67567  4.88988  2.67379  2.01095  4.29662  1.94693  3.71053  3.71887  2.49890  3.30385  4.13407  2.89950  3.82189  2.87325  2.73968  2.69100  2.80517  3.35375  5.51387  4.17065    797 g - - -
          2.68618  4.42225  2.77519  2.73123  3.46354  2.40513  3.72494  3.29354  2.67741  2.69355  4.24690  2.90347  2.73739  3.18146  2.89801  2.37887  2.77519  2.98518  4.58477  3.61503
          0.02749  4.00344  4.72579  0.61958  0.77255  0.48576  0.95510
    796   3.35678  4.72965  4.49608  4.13244  1.05348  4.23355  3.90723  2.68455  3.98191  1.91795  3.39413  4.15066  4.59599  4.10811  4.09226  3.66296  3.62228  2.71077  4.12022  2.47292    798 f - - -
          2.68618  4.42225  2.77519  2.73123  3.46354  2.40513  3.72494  3.29354  2.67741  2.69355  4.24690  2.90347  2.73739  3.18146  2.89801  2.37887  2.77519  2.98518  4.58477  3.61503
          0.02749  4.00344  4.72579  0.61958  0.77255  0.48576  0.95510
    797   2.22005  4.24307  3.53478  3.12236  3.89491  3.19720  4.10724  2.76903  3.04337  2.87153  3.82662  3.36954  3.83801  3.39713  3.35232  2.55062  1.41575  2.64354  5.34976  4.11671    799 t - - -
          2.68618  4.42225  2.77519  2.73123  3.46354  2.40513  3.72494  3.29354  2.67741  2.69355  4.24690  2.90347  2.73739  3.18146  2.89801  2.37887  2.77519  2.98518  4.58477  3.61503
          0.02749  4.00344  4.72579  0.61958  0.77255  0.48576  0.95510
    798   2.80988  5.28176  1.55292  2.16599  4.57665  2.68276  3.14407  4.08810  2.62968  3.60316  4.41999  2.46606  3.81797  2.85800  3.17446  2.73813  3.08183  3.67753  5.76492  4.30909    800 d - - -
          2.68618  4.42225  2.77519  2.73123  3.46354  2.40513  3.72494  3.29354  2.67741  2.69355  4.24690  2.90347  2.73739  3.18146  2.89801  2.37887  2.77519  2.98518  4.58477  3.61503
          0.02749  4.00344  4.72579  0.61958  0.77255  0.48576  0.95510
    799   1.10006  4.16572  3.67303  3.34547  4.04715  3.07290  4.30481  3.01805  3.29400  2.98496  3.97889  3.45607  3.79844  3.61634  3.56327  2.52396  2.64883  2.51115  5.53377  4.32083    801 a - - -
          2.68618  4.42225  2.77519  2.73123  3.46354  2.40513  3.72494  3.29354  2.67741  2.69355  4.24690  2.90347  2.73739  3.18146  2.89801  2.37887  2.77519  2.98518  4.58477  3.61503
          0.02749  4.00344  4.72579  0.61958  0.77255  0.48576  0.95510
    800   1.04451  4.14380  3.53195  3.26600  4.21252  2.97068  4.28438  3.39882  3.27368  3.26041  4.15679  3.37333  3.72513  3.58511  3.54661  2.34164  2.51666  2.95567  5.61542  4.40848    802 a - - -
          2.68618  4.42225  2.77519  2.73123  3.46354  2.40513  3.72494  3.29354  2.67741  2.69355  4.24690  2.90347  2.73739  3.18146  2.89801  2.37887  2.77519  2.98518  4.58477  3.61503
          0.02749  4.00344  4.72579  0.61958  0.77255  0.48576  0.95510
    801   2.76248  5.36305  2.06888  1.25184  4.66510  3.25076  3.73950  4.13520  2.64544  3.67130  4.51288  2.72626  3.83955  2.90017  3.22894  2.79285  3.15783  3.73423  5.84965  4.38652    803 e - - -
          2.68618  4.42225  2.77519  2.73123  3.46354  2.40513  3.72494  3.29354  2.67741  2.69355  4.24690  2.90347  2.73739  3.18146  2.89801  2.37887  2.77519  2.98518  4.58477  3.61503
          0.02749  4.00344  4.72579  0.61958  0.77255  0.48576  0.95510
    802   2.14056  4.19507  3.36460  3.10784  4.29377  2.96077  4.20560  3.63811  3.15667  3.38355  4.23968  3.28642  3.70754  3.47492  3.46215  1.12161  2.51136  3.12864  5.64849  4.41854    804 s - - -
          2.68618  4.42225  2.77519  2.73123  3.46354  2.40513  3.72494  3.29354  2.67741  2.69355  4.24690  2.90347  2.73739  3.18146  2.89801  2.37887  2.77519  2.98518  4.58477  3.61503
          0.02749  4.00344  4.72579  0.61958  0.77255  0.48576  0.95510
    803   3.30453  4.72890  4.39930  4.04136  3.18977  4.14744  4.65611  2.40269  3.80781  0.72929  3.17473  4.30408  4.56132  4.14472  3.96180  3.73598  3.59342  2.47372  5.11490  3.86792    805 l - - -
          2.68618  4.42225  2.77519  2.73123  3.46354  2.40513  3.72494  3.29354  2.67741  2.69355  4.24690  2.90347  2.73739  3.18146  2.89801  2.37887  2.77519  2.98518  4.58477  3.61503
          0.02749  4.00344  4.72579  0.61958  0.77255  0.48576  0.95510
    804   3.13384  4.51845  4.51815  4.14026  3.46511  4.20503  4.84552  0.92908  3.97089  2.02625  3.38201  4.36744  4.62521  4.30675  4.15269  3.71443  3.43132  1.85787  5.38183  4.13030    806 i - - -
          2.68618  4.42225  2.77519  2.73123  3.46354  2.40513  3.72494  3.29354  2.67741  2.69355  4.24690  2.90347  2.73739  3.18146  2.89801  2.37887  2.77519  2.98518  4.58477  3.61503
          0.02749  4.00344  4.72579  0.61958  0.77255  0.48576  0.95510
    805   2.54886  4.65621  2.76154  2.52300  4.29365  3.17773  3.84285  3.77055  2.62554  3.38125  4.21682  2.20074  3.78982  3.03526  3.09626  1.54598  2.91088  3.34291  5.56209  4.22347    807 s - - -
          2.68618  4.42225  2.77519  2.73123  3.46354  2.40513  3.72494  3.29354  2.67741  2.69355  4.24690  2.90347  2.73739  3.18146  2.89801  2.37887  2.77519  2.98518  4.58477  3.61503
          0.02749  4.00344  4.72579  0.61958  0.77255  0.48576  0.95510
    806   2.84880  5.01433  2.88342  2.47620  4.27714  3.46264  3.67362  3.70881  2.17791  3.11500  4.14146  3.00822  3.92303  1.50827  2.53888  2.85549  3.08007  3.39995  5.43168  4.12760    808 q - - -
          2.68618  4.42225  2.77519  2.73123  3.46354  2.40513  3.72494  3.29354  2.67741  2.69355  4.24690  2.90347  2.73739  3.18146  2.89801  2.37887  2.77519  2.98518  4.58477  3.61503
          0.02749  4.00344  4.72579  0.61958  0.77255  0.48576  0.95510
    807   3.14746  4.50482  4.63802  4.18484  3.38592  4.35969  4.85836  1.02375  3.99254  1.84743  3.27208  4.42351  4.69802  4.30644  4.18001  3.78080  3.41981  1.79102  5.35667  4.10401    809 i - - -
          2.68618  4.42225  2.77519  2.73123  3.46354  2.40513  3.72494  3.29354  2.67741  2.69355  4.24690  2.90347  2.73739  3.18146  2.89801  2.37887  2.77519  2.98518  4.58477  3.61503
          0.02749  4.00344  4.72579  0.61958  0.77255  0.48576  0.95510
    808   2.65790  4.74530  2.65518  2.53805  4.23968  3.18033  3.91965  3.88901  2.80931  3.52892  4.42292  1.21628  3.84237  3.15467  3.19434  2.60021  3.04767  3.46085  5.56698  4.15694    810 n - - -
          2.68618  4.42225  2.77519  2.73123  3.46354  2.40513  3.72494  3.29354  2.67741  2.69355  4.24690  2.90347  2.73739  3.18146  2.89801  2.37887  2.77519  2.98518  4.58477  3.61503
          0.02749  4.00344  4.72579  0.61958  0.77255  0.48576  0.95510
    809   2.99983  5.13505  3.15791  2.60269  4.55213  3.57714  3.65084  3.91743  1.12749  3.40548  4.28160  3.12235  4.00044  2.79615  2.18365  2.99464  3.19709  3.59600  5.48252  4.27255    811 k - - -
          2.68618  4.42225  2.77519  2.73123  3.46354  2.40513  3.72494  3.29354  2.67741  2.69355  4.24690  2.90347  2.73739  3.18146  2.89801  2.37887  2.77519  2.98518  4.58477  3.61503
          0.02749  4.00344  4.72579  0.61958  0.77255  0.48576  0.95510
    810   3.06037  5.06812  3.49133  2.88776  4.48799  3.64503  3.68318  3.88045  1.87808  3.36505  4.27412  3.26627  4.05768  2.84066  1.10359  3.08868  3.25575  3.58085  5.41930  4.25043    812 r - - -
          2.68618  4.42225  2.77519  2.73123  3.46354  2.40513  3.72494  3.29354  2.67741  2.69355  4.24690  2.90347  2.73739  3.18146  2.89801  2.37887  2.77519  2.98518  4.58477  3.61503
          0.02749  4.00344  4.72579  0.61958  0.77255  0.48576  0.95510
    811   3.37157  4.86962  3.89139  3.58072  2.14472  4.03560  3.12463  3.48591  3.40536  2.88596  4.05002  3.71637  4.43872  3.70233  3.60288  3.44767  3.61643  3.32936  3.79731  0.94430    813 y - - -
          2.68618  4.42225  2.77519  2.73123  3.46354  2.40513  3.72494  3.29354  2.67741  2.69355  4.24690  2.90347  2.73739  3.18146  2.89801  2.37887  2.77519  2.98518  4.58477  3.61503
          0.02749  4.00344  4.72579  0.61958  0.77255  0.48576  0.95510
    812   2.82383  5.08453  2.84437  2.46187  4.46468  3.43487  3.64230  3.88978  1.44275  3.39704  4.22784  2.48531  3.89206  2.70049  2.50978  2.67585  3.05475  3.52843  5.51697  4.21600    814 k - - -
          2.68618  4.42225  2.77519  2.73123  3.46354  2.40513  3.72494  3.29354  2.67741  2.69355  4.24690  2.90347  2.73739  3.18146  2.89801  2.37887  2.77519  2.98518  4.58477  3.61503
          0.02749  4.00344  4.72579  0.61958  0.77255  0.48576  0.95510
    813   2.41177  4.34408  3.29880  2.84374  3.91923  3.20712  3.91027  3.23421  2.79601  2.80072  3.84105  3.19542  1.98089  3.15150  3.15893  2.42699  2.27047  2.80111  5.29303  4.03478    815 p - - -
          2.68618  4.42225  2.77519  2.73123  3.46354  2.40513  3.72494  3.29354  2.67741  2.69355  4.24690  2.90347  2.73739  3.18146  2.89801  2.37887  2.77519  2.98518  4.58477  3.61503
          0.02749  4.00344  4.72579  0.61958  0.77255  0.48576  0.95510
    814   2.77202  5.05600  2.78082  2.34743  4.42513  3.39982  3.64205  3.84887  1.54548  3.37252  4.19350  2.57711  3.86176  2.78243  2.61573  2.44240  3.01014  3.48306  5.51899  4.19676    816 k - - -
          2.68618  4.42225  2.77519  2.73123  3.46354  2.40513  3.72494  3.29354  2.67741  2.69355  4.24690  2.90347  2.73739  3.18146  2.89801  2.37887  2.77519  2.98518  4.58477  3.61503
          0.02749  4.00344  4.72579  0.61958  0.77255  0.48576  0.95510
    815   2.93213  5.39512  1.13598  2.14663  4.57512  3.23009  3.46075  4.23830  2.80784  3.75705  4.62705  2.62285  3.85748  2.97179  3.37590  2.83836  3.23237  3.82690  5.83577  4.32556    817 d - - -
          2.68618  4.42225  2.77519  2.73123  3.46354  2.40513  3.72494  3.29354  2.67741  2.69355  4.24690  2.90347  2.73739  3.18146  2.89801  2.37887  2.77519  2.98518  4.58477  3.61503
          0.02749  4.00344  4.72579  0.61958  0.77255  0.48576  0.95510
    816   2.78186  5.18917  1.47845  2.18672  4.63041  2.66355  3.75801  4.12782  2.72241  3.65563  4.47961  2.51542  3.81212  2.91964  3.27761  2.41013  3.08766  3.69143  5.83077  4.37881    818 d - - -
          2.68618  4.42225  2.77519  2.73123  3.46354  2.40513  3.72494  3.29354  2.67741  2.69355  4.24690  2.90347  2.73739  3.18146  2.89801  2.37887  2.77519  2.98518  4.58477  3.61503
          0.02749  4.00344  4.72579  0.61958  0.77255  0.48576  0.95510
    817   2.92947  4.33118  4.43324  3.88103  3.36390  4.14384  4.55016  1.36020  3.76123  1.97009  2.62759  4.13392  4.46864  4.00753  3.96953  3.47129  2.83570  1.77125  5.17252  4.00411    819 i - - -
          2.68618  4.42225  2.77519  2.73123  3.46354  2.40513  3.72494  3.29354  2.67741  2.69355  4.24690  2.90347  2.73739  3.18146  2.89801  2.37887  2.77519  2.98518  4.58477  3.61503
          0.02749  4.00344  4.72579  0.61958  0.77255  0.48576  0.95510
    818   2.76576  4.97119  3.12387  2.45485  4.29061  3.50785  3.59606  3.51462  1.47175  3.21861  3.81349  2.94259  3.88895  2.66702  2.34888  2.77561  2.97201  3.35280  5.37561  4.10053    820 k - - -
          2.68618  4.42225  2.77519  2.73123  3.46354  2.40513  3.72494  3.29354  2.67741  2.69355  4.24690  2.90347  2.73739  3.18146  2.89801  2.37887  2.77519  2.98518  4.58477  3.61503
          0.02749  4.00344  4.72579  0.61958  0.77255  0.48576  0.95510
    819   2.32194  4.29010  3.21495  2.96406  4.27547  3.01052  4.12103  3.73896  3.05072  3.40863  4.25734  3.22555  2.89130  3.37577  3.38475  1.14753  2.78612  3.22782  5.60422  4.34462    821 s - - -
          2.68618  4.42225  2.77519  2.73123  3.46354  2.40513  3.72494  3.29354  2.67741  2.69355  4.24690  2.90347  2.73739  3.18146  2.89801  2.37887  2.77519  2.98518  4.58477  3.61503
          0.02749  4.00344  4.72579  0.61958  0.77255  0.48576  0.95510
    820   2.08867  4.23921  3.52256  3.15699  3.97469  3.14828  4.15901  3.02180  3.08753  2.82150  3.90776  3.37686  3.82216  3.44620  3.38571  2.57674  1.36729  2.71139  5.43122  4.20021    822 t - - -
          2.68618  4.42225  2.77519  2.73123  3.46354  2.40513  3.72494  3.29354  2.67741  2.69355  4.24690  2.90347  2.73739  3.18146  2.89801  2.37887  2.77519  2.98518  4.58477  3.61503
          0.02749  4.00344  4.72579  0.61958  0.77255  0.48576  0.95510
    821   3.15763  4.98455  3.66208  3.14784  4.37251  3.61847  3.92597  3.92461  2.29961  3.41682  4.41495  3.49686  4.11592  3.14099  0.79572  3.23632  3.41546  3.64324  5.40323  4.27288    823 r - - -
          2.68618  4.42225  2.77519  2.73123  3.46354  2.40513  3.72494  3.29354  2.67741  2.69355  4.24690  2.90347  2.73739  3.18146  2.89801  2.37887  2.77519  2.98518  4.58477  3.61503
          0.02749  4.00344  4.72579  0.61958  0.77255  0.48576  0.95510
    822   2.90894  5.04494  3.25696  2.67350  4.39393  3.58317  3.61832  3.53041  1.25599  3.27699  4.14250  3.11555  3.96969  2.63320  2.19440  2.91940  3.10202  3.45929  5.40113  4.17120    824 k - - -
          2.68618  4.42225  2.77519  2.73123  3.46354  2.40513  3.72494  3.29354  2.67741  2.69355  4.24690  2.90347  2.73739  3.18146  2.89801  2.37887  2.77519  2.98518  4.58477  3.61503
          0.02749  4.00344  4.72579  0.61958  0.77255  0.48576  0.95510
    823   2.97457  4.44703  4.27543  3.75165  2.76948  4.05390  4.31848  2.29158  3.61292  1.09789  3.08630  4.00855  4.39617  3.85286  3.81974  3.22395  3.22581  2.21479  4.85531  3.53978    825 l - - -
          2.68618  4.42225  2.77519  2.73123  3.46354  2.40513  3.72494  3.29354  2.67741  2.69355  4.24690  2.90347  2.73739  3.18146  2.89801  2.37887  2.77519  2.98518  4.58477  3.61503
          0.02749  4.00344  4.72579  0.61958  0.77255  0.48576  0.95510
    824   2.94550  5.13175  2.94682  2.48988  4.53480  3.50130  3.66378  3.92722  1.18932  3.43442  4.29804  2.89045  3.96034  2.81251  2.36714  2.93207  3.16440  3.58842  5.52083  4.26709    826 k - - -
          2.68618  4.42225  2.77519  2.73123  3.46354  2.40513  3.72494  3.29354  2.67741  2.69355  4.24690  2.90347  2.73739  3.18146  2.89801  2.37887  2.77519  2.98518  4.58477  3.61503
          0.02749  4.00344  4.72579  0.61958  0.77255  0.48576  0.95510
    825   2.94878  5.18140  2.44766  0.99849  4.60134  3.06336  3.87497  4.07532  2.77331  3.66124  4.56011  2.90525  3.91000  3.06769  3.22401  2.91195  3.25570  3.70084  5.75564  4.42071    827 e - - -
          2.68618  4.42225  2.77519  2.73123  3.46354  2.40513  3.72494  3.29354  2.67741  2.69355  4.24690  2.90347  2.73739  3.18146  2.89801  2.37887  2.77519  2.98518  4.58477  3.61503
          0.02749  4.00344  4.72579  0.61958  0.77255  0.48576  0.95510
    826   2.20269  4.26030  3.25782  2.94596  4.26753  3.00386  4.08402  3.67117  3.00578  3.34767  4.17833  3.20819  2.79406  3.32236  3.35600  1.29064  2.62958  3.16903  5.59176  4.34722    828 s - - -
          2.68618  4.42225  2.77519  2.73123  3.46354  2.40513  3.72494  3.29354  2.67741  2.69355  4.24690  2.90347  2.73739  3.18146  2.89801  2.37887  2.77519  2.98518  4.58477  3.61503
          0.02749  4.00344  4.72579  0.61958  0.77255  0.48576  0.95510
    827   2.59954  4.17653  3.74429  3.17199  2.90428  3.63429  3.87637  2.60088  3.05792  1.66580  3.23848  3.48546  4.00630  3.23624  3.21629  2.69732  2.83206  2.37626  4.33524  3.41529    829 l - - -
          2.68618  4.42225  2.77519  2.73123  3.46354  2.40513  3.72494  3.29354  2.67741  2.69355  4.24690  2.90347  2.73739  3.18146  2.89801  2.37887  2.77519  2.98518  4.58477  3.61503
          0.02749  4.00344  4.72579  0.61958  0.77255  0.48576  0.95510
    828   2.58906  4.34065  3.16578  2.85633  3.52309  3.53595  3.83776  1.89965  2.81787  2.54751  3.37418  2.88890  3.94099  3.14116  3.18004  2.80487  2.65971  2.41943  4.97902  3.73200    830 i - - -
          2.68618  4.42225  2.77519  2.73123  3.46354  2.40513  3.72494  3.29354  2.67741  2.69355  4.24690  2.90347  2.73739  3.18146  2.89801  2.37887  2.77519  2.98518  4.58477  3.61503
          0.02749  4.00344  4.72579  0.61958  0.77255  0.48576  0.95510
    829   2.81646  5.27188  1.57709  2.16058  4.66662  2.58551  3.74831  4.17211  2.71532  3.68816  4.51272  2.12239  3.81796  2.90760  3.27880  2.66256  3.11326  3.73728  5.85624  4.38995    831 d - - -
          2.68618  4.42225  2.77519  2.73123  3.46354  2.40513  3.72494  3.29354  2.67741  2.69355  4.24690  2.90347  2.73739  3.18146  2.89801  2.37887  2.77519  2.98518  4.58477  3.61503
          0.04222  4.00344  3.76825  0.61958  0.77255  0.48576  0.95510
    830   2.27676  4.23758  3.22758  3.02407  4.34926  2.43857  4.19091  3.82697  3.16321  3.50218  4.33596  3.24365  3.70474  3.45960  3.48460  1.10964  2.76498  3.26195  5.67083  4.43001    832 s - - -
          2.68618  4.42225  2.77519  2.73123  3.46354  2.40513  3.72494  3.29354  2.67741  2.69355  4.24690  2.90347  2.73739  3.18146  2.89801  2.37887  2.77519  2.98518  4.58477  3.61503
          0.02789  3.98911  4.71146  0.61958  0.77255  0.50047  0.93203
    831   2.49224  4.49212  2.76458  2.65358  4.02129  1.59516  3.87634  3.11688  2.78418  3.09700  3.97624  3.07649  3.79930  3.10106  3.18907  2.60867  2.84891  2.93297  5.38288  4.07244    833 g - - -
          2.68618  4.42225  2.77519  2.73123  3.46354  2.40513  3.72494  3.29354  2.67741  2.69355  4.24690  2.90347  2.73739  3.18146  2.89801  2.37887  2.77519  2.98518  4.58477  3.61503
          0.02789  3.98911  4.71146  0.61958  0.77255  0.50047  0.93203
    832   3.26715  4.63704  4.55916  4.09588  1.28959  4.29944  4.06242  2.38037  3.94079  1.66752  3.17596  4.19149  4.59377  4.07230  4.07127  3.65721  3.50735  2.49284  4.31123  2.72877    834 f - - -
          2.68618  4.42225  2.77519  2.73123  3.46354  2.40513  3.72494  3.29354  2.67741  2.69355  4.24690  2.90347  2.73739  3.18146  2.89801  2.37887  2.77519  2.98518  4.58477  3.61503
          0.02789  3.98911  4.71146  0.61958  0.77255  0.50047  0.93203
    833   2.22191  4.27231  3.31914  3.00622  4.05078  3.06943  4.08120  3.39778  2.99395  2.91580  4.06546  3.26135  3.76058  3.35295  3.31150  1.23173  2.78195  2.99883  5.45089  4.16689    835 s - - -
          2.68618  4.42225  2.77519  2.73123  3.46354  2.40513  3.72494  3.29354  2.67741  2.69355  4.24690  2.90347  2.73739  3.18146  2.89801  2.37887  2.77519  2.98518  4.58477  3.61503
          0.02789  3.98911  4.71146  0.61958  0.77255  0.50047  0.93203
    834   2.76818  5.00084  2.61642  2.38464  4.39900  3.31342  3.71960  3.86940  2.13954  3.42963  4.27555  1.58841  3.85495  2.88640  2.80786  2.66332  3.05043  3.49379  5.57238  4.21847    836 n - - -
          2.68618  4.42225  2.77519  2.73123  3.46354  2.40513  3.72494  3.29354  2.67741  2.69355  4.24690  2.90347  2.73739  3.18146  2.89801  2.37887  2.77519  2.98518  4.58477  3.61503
          0.02789  3.98911  4.71146  0.61958  0.77255  0.50047  0.93203
    835   3.02249  5.11079  3.32884  2.76999  4.53593  3.61141  3.64919  3.91475  1.10726  3.38924  4.27626  3.18299  4.01996  2.79596  2.03877  3.02851  3.21396  3.60006  5.44679  4.25918    837 k - - -
          2.68618  4.42225  2.77519  2.73123  3.46354  2.40513  3.72494  3.29354  2.67741  2.69355  4.24690  2.90347  2.73739  3.18146  2.89801  2.37887  2.77519  2.98518  4.58477  3.61503
          0.02789  3.98911  4.71146  0.61958  0.77255  0.50047  0.93203
    836   2.52293  4.46900  3.16381  2.67453  3.41632  3.35490  3.74994  3.17141  2.66305  2.83724  3.71317  3.11037  2.96265  3.00174  3.06339  1.80347  2.80967  2.88227  5.06818  3.46628    838 s - - -
          2.68618  4.42225  2.77519  2.73123  3.46354  2.40513  3.72494  3.29354  2.67741  2.69355  4.24690  2.90347  2.73739  3.18146  2.89801  2.37887  2.77519  2.98518  4.58477  3.61503
          0.02789  3.98911  4.71146  0.61958  0.77255  0.50047  0.93203
    837   2.72916  4.94594  1.58623  2.26623  4.23857  3.30751  3.74958  3.50001  2.65693  3.24404  4.13120  2.86444  3.84277  2.92508  3.15013  2.73669  3.00746  2.51883  5.54459  4.16030    839 d - - -
          2.68618  4.42225  2.77519  2.73123  3.46354  2.40513  3.72494  3.29354  2.67741  2.69355  4.24690  2.90347  2.73739  3.18146  2.89801  2.37887  2.77519  2.98518  4.58477  3.61503
          0.02789  3.98911  4.71146  0.61958  0.77255  0.50047  0.93203
    838   2.91960  4.39724  4.19304  3.63596  3.20877  4.03518  4.34478  2.11393  3.48209  1.29919  3.08311  3.94158  4.35625  3.44219  3.71239  3.34480  3.15665  1.85348  5.01965  3.84702    840 l - - -
          2.68618  4.42225  2.77519  2.73123  3.46354  2.40513  3.72494  3.29354  2.67741  2.69355  4.24690  2.90347  2.73739  3.18146  2.89801  2.37887  2.77519  2.98518  4.58477  3.61503
          0.02789  3.98911  4.71146  0.61958  0.77255  0.50047  0.93203
    839   2.89062  5.02631  2.84367  2.54349  4.04238  3.44517  3.37008  3.80657  2.32272  3.30576  4.21969  3.02790  3.94094  1.38133  2.62350  2.89455  3.14033  3.49194  5.30677  3.91139    841 q - - -
          2.68618  4.42225  2.77519  2.73123  3.46354  2.40513  3.72494  3.29354  2.67741  2.69355  4.24690  2.90347  2.73739  3.18146  2.89801  2.37887  2.77519  2.98518  4.58477  3.61503
          0.02789  3.98911  4.71146  0.61958  0.77255  0.50047  0.93203
    840   2.71533  4.25286  3.89640  3.34234  2.68528  3.76511  3.99159  2.38042  3.11004  1.48233  3.20493  3.43320  4.12775  3.49720  3.45803  3.05522  2.95083  2.32923  4.70915  3.40103    842 l - - -
          2.68618  4.42225  2.77519  2.73123  3.46354  2.40513  3.72494  3.29354  2.67741  2.69355  4.24690  2.90347  2.73739  3.18146  2.89801  2.37887  2.77519  2.98518  4.58477  3.61503
          0.02789  3.98911  4.71146  0.61958  0.77255  0.50047  0.93203
    841   2.39601  4.42495  2.92614  2.70875  4.31397  2.86922  3.98567  3.79637  2.89440  3.43141  4.26093  2.55688  3.73744  3.20719  3.27854  1.30568  2.82550  3.29828  5.61367  4.31207    843 s - - -
          2.68618  4.42225  2.77519  2.73123  3.46354  2.40513  3.72494  3.29354  2.67741  2.69355  4.24690  2.90347  2.73739  3.18146  2.89801  2.37887  2.77519  2.98518  4.58477  3.61503
          0.02789  3.98911  4.71146  0.61958  0.77255  0.47668  0.96980
    842   2.94250  5.08565  3.18781  2.67029  4.49956  3.56566  3.63424  3.86635  1.20112  3.35709  4.22314  3.11070  3.97877  2.67796  2.19438  2.94520  2.99858  3.54188  5.45765  4.23850    844 k - - -
          2.68618  4.42225  2.77519  2.73123  3.46354  2.40513  3.72494  3.29354  2.67741  2.69355  4.24690  2.90347  2.73739  3.18146  2.89801  2.37887  2.77519  2.98518  4.58477  3.61503
          0.15054  4.00344  2.10780  0.61958  0.77255  0.48576  0.95510
    843   2.79917  5.09832  2.35752  1.34747  4.47234  2.89998  3.71847  3.91468  2.51473  3.49134  4.35392  2.77723  3.81069  2.89258  3.02267  2.76093  3.08731  3.54180  5.66010  4.27824    845 e - - -
          2.68618  4.42225  2.77519  2.73123  3.46354  2.40513  3.72494  3.29354  2.67741  2.69355  4.24690  2.90347  2.73739  3.18146  2.89801  2.37887  2.77519  2.98518  4.58477  3.61503
          0.03104  3.88394  4.60628  0.61958  0.77255  0.59663  0.79998
    844   2.87711  4.96471  2.99626  2.62041  4.34958  3.43514  3.66580  3.78716  1.22637  3.34088  4.23577  2.92732  3.92113  2.83510  2.35911  2.89709  3.12324  3.45992  5.41025  4.15453    846 k - - -
          2.68618  4.42225  2.77519  2.73123  3.46354  2.40513  3.72494  3.29354  2.67741  2.69355  4.24690  2.90347  2.73739  3.18146  2.89801  2.37887  2.77519  2.98518  4.58477  3.61503
          0.03104  3.88394  4.60628  0.61958  0.77255  0.43503  1.04198
    845   2.73085  4.27810  4.10412  3.63872  3.56900  3.40991  4.42583  1.97450  3.51542  2.35542  3.49049  3.86742  4.25530  3.83979  3.76182  3.14381  3.04795  1.14781  5.25342  4.01169    847 v - - -
          2.68618  4.42225  2.77519  2.73123  3.46354  2.40513  3.72494  3.29354  2.67741  2.69355  4.24690  2.90347  2.73739  3.18146  2.89801  2.37887  2.77519  2.98518  4.58477  3.61503
          0.02774  3.99443  4.71677  0.61958  0.77255  0.49506  0.94041
    846   2.90174  5.02086  2.84842  2.56366  4.05689  3.44188  3.49039  3.81517  2.34883  3.30986  4.23847  3.04474  3.94966  1.32438  2.64586  2.90981  3.15939  3.50350  5.32316  3.93407    848 q - - -
          2.68618  4.42225  2.77519  2.73123  3.46354  2.40513  3.72494  3.29354  2.67741  2.69355  4.24690  2.90347  2.73739  3.18146  2.89801  2.37887  2.77519  2.98518  4.58477  3.61503
          0.02774  3.99443  4.71677  0.61958  0.77255  0.49506  0.94041
    847   3.03323  5.13177  3.37608  2.77874  4.56697  3.63255  3.63477  3.93408  1.13537  3.39634  4.27650  3.18805  4.02582  2.77679  1.94185  3.03501  3.21501  3.61796  5.44846  4.26816    849 k - - -
          2.68618  4.42225  2.77519  2.73123  3.46354  2.40513  3.72494  3.29354  2.67741  2.69355  4.24690  2.90347  2.73739  3.18146  2.89801  2.37887  2.77519  2.98518  4.58477  3.61503
          0.02774  3.99443  4.71677  0.61958  0.77255  0.49506  0.94041
    848   2.95854  5.05111  3.08834  2.69311  4.45682  3.50779  3.71094  3.89414  1.08462  3.42605  4.31947  2.99497  3.98605  2.87524  2.36305  2.97270  3.19737  3.56282  5.47586  4.23360    850 k - - -
          2.68618  4.42225  2.77519  2.73123  3.46354  2.40513  3.72494  3.29354  2.67741  2.69355  4.24690  2.90347  2.73739  3.18146  2.89801  2.37887  2.77519  2.98518  4.58477  3.61503
          0.02774  3.99443  4.71677  0.61958  0.77255  0.49506  0.94041
    849   2.40043  4.35679  3.19550  2.94740  4.16370  3.07318  4.07244  3.68108  2.93588  3.35071  4.23528  3.23194  3.77406  3.33780  3.06065  1.09414  2.84767  3.22076  5.50697  4.21297    851 s - - -
          2.68618  4.42225  2.77519  2.73123  3.46354  2.40513  3.72494  3.29354  2.67741  2.69355  4.24690  2.90347  2.73739  3.18146  2.89801  2.37887  2.77519  2.98518  4.58477  3.61503
          0.02774  3.99443  4.71677  0.61958  0.77255  0.49506  0.94041
    850   3.50262  4.84481  4.35833  4.02012  1.86019  4.24206  3.49934  3.27135  3.87893  2.64556  3.90066  3.94919  4.59072  3.97284  3.99799  3.62313  3.74102  3.18277  3.68424  0.92231    852 y - - -
          2.68618  4.42225  2.77519  2.73123  3.46354  2.40513  3.72494  3.29354  2.67741  2.69355  4.24690  2.90347  2.73739  3.18146  2.89801  2.37887  2.77519  2.98518  4.58477  3.61503
          0.02774  3.99443  4.71677  0.61958  0.77255  0.49506  0.94041
    851   3.14667  4.97478  3.65012  3.13741  4.36041  3.60961  3.91827  3.91164  2.29438  3.40547  4.40360  3.48725  4.10727  3.13352  0.80727  3.22564  3.40497  3.63060  5.39465  4.26247    853 r - - -
          2.68618  4.42225  2.77519  2.73123  3.46354  2.40513  3.72494  3.29354  2.67741  2.69355  4.24690  2.90347  2.73739  3.18146  2.89801  2.37887  2.77519  2.98518  4.58477  3.61503
          0.02774  3.99443  4.71677  0.61958  0.77255  0.49506  0.94041
    852   2.93667  5.14380  3.05077  2.58861  4.51966  3.53542  3.62840  3.92571  1.42832  3.39767  4.25742  3.05513  3.95746  1.99920  2.30411  2.91973  3.13834  3.59000  5.48464  4.23649    854 k - - -
          2.68618  4.42225  2.77519  2.73123  3.46354  2.40513  3.72494  3.29354  2.67741  2.69355  4.24690  2.90347  2.73739  3.18146  2.89801  2.37887  2.77519  2.98518  4.58477  3.61503
          0.02774  3.99443  4.71677  0.61958  0.77255  0.49506  0.94041
    853   3.29399  4.72086  4.38488  4.02661  3.18562  4.13614  4.64416  2.39776  3.79315  0.73845  3.17289  4.29021  4.55138  4.13224  3.94873  3.72319  3.58318  2.46650  5.10778  3.85882    855 l - - -
          2.68618  4.42225  2.77519  2.73123  3.46354  2.40513  3.72494  3.29354  2.67741  2.69355  4.24690  2.90347  2.73739  3.18146  2.89801  2.37887  2.77519  2.98518  4.58477  3.61503
          0.02774  3.99443  4.71677  0.61958  0.77255  0.49506  0.94041
    854   2.99931  5.11740  3.12088  2.68394  4.49213  3.55655  3.67041  3.90835  1.11446  3.39154  4.29014  3.12452  3.99999  2.65812  2.27938  2.99845  3.20887  3.59289  5.47132  4.24345    856 k - - -
          2.68618  4.42225  2.77519  2.73123  3.46354  2.40513  3.72494  3.29354  2.67741  2.69355  4.24690  2.90347  2.73739  3.18146  2.89801  2.37887  2.77519  2.98518  4.58477  3.61503
          0.04312  3.99443  3.73862  0.61958  0.77255  0.49506  0.94041
    855   2.26776  4.23505  3.47798  3.21232  4.07408  3.08391  4.24022  3.14780  3.16804  3.04445  4.04553  3.39211  3.80344  3.53962  3.43824  2.55902  1.16699  2.81100  5.52662  4.29688    857 t - - -
          2.68618  4.42225  2.77519  2.73123  3.46354  2.40513  3.72494  3.29354  2.67741  2.69355  4.24690  2.90347  2.73739  3.18146  2.89801  2.37887  2.77519  2.98518  4.58477  3.61503
          0.02817  3.97947  4.70182  0.61958  0.77255  0.48554  0.95546
    856   2.26539  4.21676  3.44201  3.17370  4.11194  3.04907  4.21137  3.26432  3.13933  3.14114  4.08576  3.35314  3.77380  3.50497  3.41619  2.44726  1.18177  2.88616  5.53588  4.29701    858 t - - -
          2.68618  4.42225  2.77519  2.73123  3.46354  2.40513  3.72494  3.29354  2.67741  2.69355  4.24690  2.90347  2.73739  3.18146  2.89801  2.37887  2.77519  2.98518  4.58477  3.61503
          0.02774  3.99443  4.71677  0.61958  0.77255  0.49506  0.94041
    857   3.17789  4.57375  4.51420  4.03274  1.37882  4.23174  4.13937  2.39155  3.89073  1.66513  3.15096  4.16348  4.54459  4.04008  4.03672  3.58485  3.42496  2.26244  4.43334  2.89303    859 f - - -
          2.68618  4.42225  2.77519  2.73123  3.46354  2.40513  3.72494  3.29354  2.67741  2.69355  4.24690  2.90347  2.73739  3.18146  2.89801  2.37887  2.77519  2.98518  4.58477  3.61503
          0.02774  3.99443  4.71677  0.61958  0.77255  0.49506  0.94041
    858   2.46557  4.25150  3.97335  3.61007  3.73173  3.35829  4.46147  2.22289  3.51606  2.53276  3.65346  3.77525  4.12653  3.85054  3.75398  2.95411  2.99034  1.09412  5.38777  4.15223    860 v - - -
          2.68618  4.42225  2.77519  2.73123  3.46354  2.40513  3.72494  3.29354  2.67741  2.69355  4.24690  2.90347  2.73739  3.18146  2.89801  2.37887  2.77519  2.98518  4.58477  3.61503
[truncated: 310,231 more chars]
