# Supplementary material for: Correction to: Identification of the meiotic toolkit in diatoms and exploration of meiosis-specific SPO11 and RAD51 homologs in the sexual species Pseudo-nitzschia multistriata and Seminavis robusta
Source: BMC Genomics. 2019 Jul 5;20:544. doi: 10.1186/s12864-019-5942-4 (PMC6610888; doi:10.1186/s12864-019-5942-4)
Supplement: Supplementary file 1 — HMM profiles used for Hmmsearch. (ZIP 1469 kb) [file 12864_2019_5942_MOESM1_ESM.zip › Additional file10/ZIP3_HEI10_Plants_HMM]

HMMER3/f [3.1b2 | February 2015]
NAME  ZYP3_HEI10_Plants_aln
LENG  294
ALPH  amino
RF    no
MM    no
CONS  yes
CS    no
MAP   yes
DATE  Fri Sep  4 12:15:36 2015
NSEQ  27
EFFN  0.530640
CKSUM 2675656823
STATS LOCAL MSV      -10.9145  0.70146
STATS LOCAL VITERBI  -11.9725  0.70146
STATS LOCAL FORWARD   -4.9395  0.70146
HMM          A        C        D        E        F        G        H        I        K        L        M        N        P        Q        R        S        T        V        W        Y   
            m->m     m->i     m->d     i->m     i->i     d->m     d->d
  COMPO   2.53588  3.88513  2.90376  2.63380  3.41708  3.02121  3.80095  2.92023  2.56402  2.53055  3.46443  3.03576  3.31652  2.93524  2.78329  2.59709  2.92399  2.76475  4.60351  3.59605
          2.68618  4.42225  2.77519  2.73123  3.46354  2.40513  3.72494  3.29354  2.67741  2.69355  4.24690  2.90347  2.73739  3.18146  2.89801  2.37887  2.77519  2.98518  4.58477  3.61503
          0.03070  3.89449  4.61684  0.61958  0.77255  0.00000        *
      1   2.98632  4.53156  4.07293  3.66792  3.21707  3.85046  4.39796  2.39486  3.43484  1.80832  1.33638  3.94273  4.31107  3.81520  3.63760  3.33778  3.29199  2.40355  5.06090  3.82469      1 m - - -
          2.68618  4.42225  2.77519  2.73123  3.46354  2.40513  3.72494  3.29354  2.67741  2.69355  4.24690  2.90347  2.73739  3.18146  2.89801  2.37887  2.77519  2.98518  4.58477  3.61503
          0.03070  3.89449  4.61684  0.61958  0.77255  0.48576  0.95510
      2   2.98694  5.05927  3.39094  2.76189  4.48123  3.60281  3.58901  3.84185  1.61695  3.31568  4.19808  3.16194  3.98775  2.73357  1.41795  2.99765  3.16566  3.53447  5.38017  4.20487      2 r - - -
          2.68618  4.42225  2.77519  2.73123  3.46354  2.40513  3.72494  3.29354  2.67741  2.69355  4.24690  2.90347  2.73739  3.18146  2.89801  2.37887  2.77519  2.98518  4.58477  3.61503
          0.03070  3.89449  4.61684  0.61958  0.77255  0.48576  0.95510
      3   2.61086  0.89686  4.13528  3.87978  3.86586  3.22936  4.52200  3.01323  3.70678  2.92781  4.04974  3.86089  3.93807  4.05195  3.82732  2.88259  3.07945  2.75637  5.27756  4.15344      3 c - - -
          2.68618  4.42225  2.77519  2.73123  3.46354  2.40513  3.72494  3.29354  2.67741  2.69355  4.24690  2.90347  2.73739  3.18146  2.89801  2.37887  2.77519  2.98518  4.58477  3.61503
          0.03070  3.89449  4.61684  0.61958  0.77255  0.48576  0.95510
      4   2.74137  4.73898  2.71998  2.60757  4.10592  3.19849  3.93827  3.82083  2.84369  3.46515  4.42012  1.11967  3.85134  3.21090  3.19924  2.80761  3.12385  3.44082  5.40928  4.05254      4 n - - -
          2.68618  4.42225  2.77519  2.73123  3.46354  2.40513  3.72494  3.29354  2.67741  2.69355  4.24690  2.90347  2.73739  3.18146  2.89801  2.37887  2.77519  2.98518  4.58477  3.61503
          0.03070  3.89449  4.61684  0.61958  0.77255  0.48576  0.95510
      5   1.13102  4.12029  3.38905  3.15768  4.12038  2.92983  4.20645  3.34500  3.18923  3.19716  4.11537  3.29808  3.68131  3.51188  3.46347  2.25923  2.70277  2.91408  5.53164  4.29663      5 a - - -
          2.68618  4.42225  2.77519  2.73123  3.46354  2.40513  3.72494  3.29354  2.67741  2.69355  4.24690  2.90347  2.73739  3.18146  2.89801  2.37887  2.77519  2.98518  4.58477  3.61503
          0.03070  3.89449  4.61684  0.61958  0.77255  0.48576  0.95510
      6   2.61086  0.89686  4.13528  3.87978  3.86586  3.22936  4.52200  3.01323  3.70678  2.92781  4.04974  3.86089  3.93807  4.05195  3.82732  2.88259  3.07945  2.75637  5.27756  4.15344      6 c - - -
          2.68618  4.42225  2.77519  2.73123  3.46354  2.40513  3.72494  3.29354  2.67741  2.69355  4.24690  2.90347  2.73739  3.18146  2.89801  2.37887  2.77519  2.98518  4.58477  3.61503
          0.03070  3.89449  4.61684  0.61958  0.77255  0.48576  0.95510
      7   3.37180  4.73873  4.12459  3.83597  2.68830  3.75461  3.92650  3.39613  3.55762  2.78731  4.02894  3.98054  4.27413  3.94409  3.68217  3.57530  3.67326  3.28708  0.84204  2.68922      7 w - - -
          2.68618  4.42225  2.77519  2.73123  3.46354  2.40513  3.72494  3.29354  2.67741  2.69355  4.24690  2.90347  2.73739  3.18146  2.89801  2.37887  2.77519  2.98518  4.58477  3.61503
          0.03070  3.89449  4.61684  0.61958  0.77255  0.48576  0.95510
      8   3.02995  4.86794  3.52281  3.02903  4.22809  3.51399  3.83969  3.77115  2.24551  3.28306  4.28247  3.38718  4.01533  3.05875  0.94529  3.11294  3.29429  3.49410  5.30209  4.15046      8 r - - -
          2.68618  4.42225  2.77519  2.73123  3.46354  2.40513  3.72494  3.29354  2.67741  2.69355  4.24690  2.90347  2.73739  3.18146  2.89801  2.37887  2.77519  2.98518  4.58477  3.61503
          0.03070  3.89449  4.61684  0.61958  0.77255  0.48576  0.95510
      9   2.87799  5.27971  2.08259  1.23477  4.58324  3.21131  3.73968  4.05732  2.69686  3.62338  4.49829  2.71885  3.81647  2.91629  3.22146  2.79984  3.16634  3.67666  5.77647  4.34609      9 e - - -
          2.68618  4.42225  2.77519  2.73123  3.46354  2.40513  3.72494  3.29354  2.67741  2.69355  4.24690  2.90347  2.73739  3.18146  2.89801  2.37887  2.77519  2.98518  4.58477  3.61503
          0.03070  3.89449  4.61684  0.61958  0.77255  0.48576  0.95510
     10   3.09691  4.57501  4.30221  3.86883  3.09906  4.09945  4.53022  2.19960  3.63228  0.97182  3.04733  4.13625  4.48241  3.96645  3.82249  3.52890  3.38161  2.17085  5.05723  3.79102     10 l - - -
          2.68618  4.42225  2.77519  2.73123  3.46354  2.40513  3.72494  3.29354  2.67741  2.69355  4.24690  2.90347  2.73739  3.18146  2.89801  2.37887  2.77519  2.98518  4.58477  3.61503
          0.03070  3.89449  4.61684  0.61958  0.77255  0.48576  0.95510
     11   2.88286  5.22832  2.17676  1.19373  4.54210  3.22310  3.75666  4.00672  2.69511  3.59150  4.47949  2.75277  3.82744  2.93912  3.19467  2.81703  3.17399  3.63836  5.73661  4.33137     11 e - - -
          2.68618  4.42225  2.77519  2.73123  3.46354  2.40513  3.72494  3.29354  2.67741  2.69355  4.24690  2.90347  2.73739  3.18146  2.89801  2.37887  2.77519  2.98518  4.58477  3.61503
          0.03070  3.89449  4.61684  0.61958  0.77255  0.48576  0.95510
     12   2.69196  4.46544  3.37026  3.27234  4.41468  0.69593  4.39147  4.01947  3.45663  3.67089  4.64665  3.53451  3.85729  3.77901  3.69045  2.86446  3.17490  3.54352  5.50422  4.51725     12 g - - -
          2.68618  4.42225  2.77519  2.73123  3.46354  2.40513  3.72494  3.29354  2.67741  2.69355  4.24690  2.90347  2.73739  3.18146  2.89801  2.37887  2.77519  2.98518  4.58477  3.61503
          0.03070  3.89449  4.61684  0.61958  0.77255  0.48576  0.95510
     13   2.89913  5.06662  3.20129  2.62199  4.45281  3.55096  3.56676  3.82891  1.83141  3.30538  4.15755  3.06637  3.93422  2.06155  1.72618  2.89494  3.08437  3.50378  5.39534  4.17588     13 r - - -
          2.68618  4.42225  2.77519  2.73123  3.46354  2.40513  3.72494  3.29354  2.67741  2.69355  4.24690  2.90347  2.73739  3.18146  2.89801  2.37887  2.77519  2.98518  4.58477  3.61503
          0.03070  3.89449  4.61684  0.61958  0.77255  0.48576  0.95510
     14   0.98250  4.20275  3.48469  3.27677  4.07405  3.02674  4.29625  3.20284  3.29359  3.08346  4.11270  3.42091  3.76802  3.63270  3.54273  2.55277  2.83164  2.85343  5.49901  4.30165     14 a - - -
          2.68618  4.42225  2.77519  2.73123  3.46354  2.40513  3.72494  3.29354  2.67741  2.69355  4.24690  2.90347  2.73739  3.18146  2.89801  2.37887  2.77519  2.98518  4.58477  3.61503
          0.03070  3.89449  4.61684  0.61958  0.77255  0.48576  0.95510
     15   3.01814  4.37451  4.60933  4.11437  3.47211  4.29397  4.85074  1.33155  3.99208  1.98667  3.29531  4.35434  4.63170  4.27069  4.20584  3.67672  3.28913  1.31088  5.41731  4.20814     15 v - - -
          2.68618  4.42225  2.77519  2.73123  3.46354  2.40513  3.72494  3.29354  2.67741  2.69355  4.24690  2.90347  2.73739  3.18146  2.89801  2.37887  2.77519  2.98518  4.58477  3.61503
          0.03070  3.89449  4.61684  0.61958  0.77255  0.48576  0.95510
     16   2.22956  4.16963  3.29386  2.99620  4.13456  2.95277  4.08159  3.47603  3.01237  3.22259  4.08936  3.21428  3.67083  3.34746  3.32804  1.47681  1.99683  3.01605  5.49758  4.25517     16 s - - -
          2.68618  4.42225  2.77519  2.73123  3.46354  2.40513  3.72494  3.29354  2.67741  2.69355  4.24690  2.90347  2.73739  3.18146  2.89801  2.37887  2.77519  2.98518  4.58477  3.61503
          0.03070  3.89449  4.61684  0.61958  0.77255  0.48576  0.95510
     17   2.42424  4.26942  3.44730  3.20009  3.98798  3.10803  4.21578  3.11779  3.14350  2.98050  4.02946  3.40609  3.81345  3.53718  3.40125  2.62574  1.13514  2.81042  5.42385  4.20456     17 t - - -
          2.68618  4.42225  2.77519  2.73123  3.46354  2.40513  3.72494  3.29354  2.67741  2.69355  4.24690  2.90347  2.73739  3.18146  2.89801  2.37887  2.77519  2.98518  4.58477  3.61503
          0.03070  3.89449  4.61684  0.61958  0.77255  0.48576  0.95510
     18   2.29965  4.19476  3.35053  3.08605  4.02183  3.01955  4.13067  3.21669  3.04756  3.07667  4.02987  3.29005  3.73459  3.42611  3.32640  2.38864  1.30613  2.84808  5.44523  4.18958     18 t - - -
          2.68618  4.42225  2.77519  2.73123  3.46354  2.40513  3.72494  3.29354  2.67741  2.69355  4.24690  2.90347  2.73739  3.18146  2.89801  2.37887  2.77519  2.98518  4.58477  3.61503
          0.03070  3.89449  4.61684  0.61958  0.77255  0.48576  0.95510
     19   2.61086  0.89686  4.13528  3.87978  3.86586  3.22936  4.52200  3.01323  3.70678  2.92781  4.04974  3.86089  3.93807  4.05195  3.82732  2.88259  3.07945  2.75637  5.27756  4.15344     19 c - - -
          2.68618  4.42225  2.77519  2.73123  3.46354  2.40513  3.72494  3.29354  2.67741  2.69355  4.24690  2.90347  2.73739  3.18146  2.89801  2.37887  2.77519  2.98518  4.58477  3.61503
          0.03070  3.89449  4.61684  0.61958  0.77255  0.48576  0.95510
     20   2.69196  4.46544  3.37026  3.27234  4.41468  0.69593  4.39147  4.01947  3.45663  3.67089  4.64665  3.53451  3.85729  3.77901  3.69045  2.86446  3.17490  3.54352  5.50422  4.51725     20 g - - -
          2.68618  4.42225  2.77519  2.73123  3.46354  2.40513  3.72494  3.29354  2.67741  2.69355  4.24690  2.90347  2.73739  3.18146  2.89801  2.37887  2.77519  2.98518  4.58477  3.61503
          0.03070  3.89449  4.61684  0.61958  0.77255  0.48576  0.95510
     21   3.01851  4.83238  3.14678  2.90876  3.29980  3.46580  1.09690  3.72485  2.75119  3.21613  4.26065  3.31727  4.01945  3.27523  3.01568  3.08895  3.32255  3.45954  4.76460  3.25000     21 h - - -
          2.68618  4.42225  2.77519  2.73123  3.46354  2.40513  3.72494  3.29354  2.67741  2.69355  4.24690  2.90347  2.73739  3.18146  2.89801  2.37887  2.77519  2.98518  4.58477  3.61503
          0.03070  3.89449  4.61684  0.61958  0.77255  0.48576  0.95510
     22   3.15234  4.54127  4.55581  4.02748  3.12505  4.34169  4.68645  1.86082  3.84770  1.05865  2.96831  4.31507  4.60690  4.09039  4.03680  3.70073  3.39709  1.99177  5.14763  3.97774     22 l - - -
          2.68618  4.42225  2.77519  2.73123  3.46354  2.40513  3.72494  3.29354  2.67741  2.69355  4.24690  2.90347  2.73739  3.18146  2.89801  2.37887  2.77519  2.98518  4.58477  3.61503
          0.03070  3.89449  4.61684  0.61958  0.77255  0.48576  0.95510
     23   3.20911  4.60074  4.50682  4.01310  2.36320  4.29890  4.38008  2.25529  3.86844  1.01208  2.94982  4.24279  4.56834  4.04043  4.03027  3.66810  3.44713  2.34655  4.71188  3.30962     23 l - - -
          2.68618  4.42225  2.77519  2.73123  3.46354  2.40513  3.72494  3.29354  2.67741  2.69355  4.24690  2.90347  2.73739  3.18146  2.89801  2.37887  2.77519  2.98518  4.58477  3.61503
          0.03070  3.89449  4.61684  0.61958  0.77255  0.48576  0.95510
     24   2.61086  0.89686  4.13528  3.87978  3.86586  3.22936  4.52200  3.01323  3.70678  2.92781  4.04974  3.86089  3.93807  4.05195  3.82732  2.88259  3.07945  2.75637  5.27756  4.15344     24 c - - -
          2.68618  4.42225  2.77519  2.73123  3.46354  2.40513  3.72494  3.29354  2.67741  2.69355  4.24690  2.90347  2.73739  3.18146  2.89801  2.37887  2.77519  2.98518  4.58477  3.61503
          0.03070  3.89449  4.61684  0.61958  0.77255  0.48576  0.95510
     25   2.41736  4.49203  3.01619  2.60430  3.95901  3.24642  3.74941  3.34725  2.55334  2.99967  3.85115  2.94015  3.56337  2.81155  2.83171  2.53602  1.83932  3.01168  5.26982  3.99369     25 t - - -
          2.68618  4.42225  2.77519  2.73123  3.46354  2.40513  3.72494  3.29354  2.67741  2.69355  4.24690  2.90347  2.73739  3.18146  2.89801  2.37887  2.77519  2.98518  4.58477  3.61503
          0.03070  3.89449  4.61684  0.61958  0.77255  0.48576  0.95510
     26   2.83421  5.34736  1.96751  1.44654  4.64410  3.04831  3.68925  4.14315  2.65092  3.65458  4.48790  2.45395  3.78768  2.84844  3.21206  2.74121  3.11273  3.72922  5.82394  4.34944     26 e - - -
          2.68618  4.42225  2.77519  2.73123  3.46354  2.40513  3.72494  3.29354  2.67741  2.69355  4.24690  2.90347  2.73739  3.18146  2.89801  2.37887  2.77519  2.98518  4.58477  3.61503
          0.03070  3.89449  4.61684  0.61958  0.77255  0.48576  0.95510
     27   3.01295  5.14509  0.88699  2.34817  4.52498  3.22707  3.95001  4.11810  3.03822  3.72242  4.70082  2.90572  3.88140  3.18905  3.55758  2.97269  3.35192  3.75488  5.68934  4.39400     27 d - - -
          2.68618  4.42225  2.77519  2.73123  3.46354  2.40513  3.72494  3.29354  2.67741  2.69355  4.24690  2.90347  2.73739  3.18146  2.89801  2.37887  2.77519  2.98518  4.58477  3.61503
          0.03070  3.89449  4.61684  0.61958  0.77255  0.48576  0.95510
     28   0.98250  4.20275  3.48469  3.27677  4.07405  3.02674  4.29625  3.20284  3.29359  3.08346  4.11270  3.42091  3.76802  3.63270  3.54273  2.55277  2.83164  2.85343  5.49901  4.30165     28 a - - -
          2.68618  4.42225  2.77519  2.73123  3.46354  2.40513  3.72494  3.29354  2.67741  2.69355  4.24690  2.90347  2.73739  3.18146  2.89801  2.37887  2.77519  2.98518  4.58477  3.61503
          0.03070  3.89449  4.61684  0.61958  0.77255  0.48576  0.95510
     29   2.52394  4.76163  2.79506  2.40602  4.17148  3.04399  3.65318  3.59397  2.22550  3.18053  4.00205  2.58100  3.77388  2.81266  2.73523  2.01293  2.85688  3.23301  5.39508  4.06941     29 s - - -
          2.68618  4.42225  2.77519  2.73123  3.46354  2.40513  3.72494  3.29354  2.67741  2.69355  4.24690  2.90347  2.73739  3.18146  2.89801  2.37887  2.77519  2.98518  4.58477  3.61503
          0.03070  3.89449  4.61684  0.61958  0.77255  0.48576  0.95510
     30   2.99192  4.95697  3.16940  2.78650  4.34843  3.47922  3.77092  3.77903  1.00856  3.33921  4.29930  3.21007  3.97786  2.96102  2.43520  3.03235  3.24346  3.48551  5.39390  4.20975     30 k - - -
          2.68618  4.42225  2.77519  2.73123  3.46354  2.40513  3.72494  3.29354  2.67741  2.69355  4.24690  2.90347  2.73739  3.18146  2.89801  2.37887  2.77519  2.98518  4.58477  3.61503
          0.03070  3.89449  4.61684  0.61958  0.77255  0.48576  0.95510
     31   3.04820  4.46058  4.36727  3.98375  3.38884  4.09053  4.70765  1.05106  3.81232  1.97017  3.32056  4.22599  4.51947  4.15823  4.00636  3.58781  3.34690  1.84622  5.28435  4.02467     31 i - - -
          2.68618  4.42225  2.77519  2.73123  3.46354  2.40513  3.72494  3.29354  2.67741  2.69355  4.24690  2.90347  2.73739  3.18146  2.89801  2.37887  2.77519  2.98518  4.58477  3.61503
          0.03070  3.89449  4.61684  0.61958  0.77255  0.48576  0.95510
     32   3.16850  4.58567  4.46428  3.97243  3.07771  4.27863  4.61065  1.99788  3.74658  0.98395  2.97733  4.25748  4.57663  4.03653  3.93301  3.66744  3.42241  2.15214  5.07994  3.85271     32 l - - -
          2.68618  4.42225  2.77519  2.73123  3.46354  2.40513  3.72494  3.29354  2.67741  2.69355  4.24690  2.90347  2.73739  3.18146  2.89801  2.37887  2.77519  2.98518  4.58477  3.61503
          0.03070  3.89449  4.61684  0.61958  0.77255  0.48576  0.95510
     33   2.36936  4.40504  2.85150  2.63021  4.25179  2.79642  3.91461  3.72627  2.81843  3.36036  4.19188  2.47475  3.69768  3.13244  3.20863  1.49666  2.78835  3.24462  5.55031  4.24551     33 s - - -
          2.68618  4.42225  2.77519  2.73123  3.46354  2.40513  3.72494  3.29354  2.67741  2.69355  4.24690  2.90347  2.73739  3.18146  2.89801  2.37887  2.77519  2.98518  4.58477  3.61503
          0.03070  3.89449  4.61684  0.61958  0.77255  0.48576  0.95510
     34   2.51637  4.60513  2.65960  2.48961  4.22666  3.10088  3.84369  3.77547  2.72468  3.40479  4.26215  1.60326  3.74945  3.05837  3.12386  2.17422  2.90254  3.33508  5.52937  4.15909     34 n - - -
          2.68618  4.42225  2.77519  2.73123  3.46354  2.40513  3.72494  3.29354  2.67741  2.69355  4.24690  2.90347  2.73739  3.18146  2.89801  2.37887  2.77519  2.98518  4.58477  3.61503
          0.03070  3.89449  4.61684  0.61958  0.77255  0.48576  0.95510
     35   3.01295  5.14509  0.88699  2.34817  4.52498  3.22707  3.95001  4.11810  3.03822  3.72242  4.70082  2.90572  3.88140  3.18905  3.55758  2.97269  3.35192  3.75488  5.68934  4.39400     35 d - - -
          2.68618  4.42225  2.77519  2.73123  3.46354  2.40513  3.72494  3.29354  2.67741  2.69355  4.24690  2.90347  2.73739  3.18146  2.89801  2.37887  2.77519  2.98518  4.58477  3.61503
          0.03070  3.89449  4.61684  0.61958  0.77255  0.48576  0.95510
     36   1.47307  4.12075  3.27994  3.03235  4.23669  1.90840  4.14606  3.61392  3.13533  3.33503  4.17157  3.21416  3.63508  3.41905  3.45198  2.24705  2.66198  3.08649  5.58457  4.36560     36 a - - -
          2.68618  4.42225  2.77519  2.73123  3.46354  2.40513  3.72494  3.29354  2.67741  2.69355  4.24690  2.90347  2.73739  3.18146  2.89801  2.37887  2.77519  2.98518  4.58477  3.61503
          0.03070  3.89449  4.61684  0.61958  0.77255  0.48576  0.95510
     37   1.13114  4.13526  3.45784  3.21274  4.08297  2.97605  4.24171  3.14737  3.21337  3.06050  4.04418  3.34810  3.71955  3.54748  3.48036  2.45413  2.58276  2.78102  5.53425  4.31517     37 a - - -
          2.68618  4.42225  2.77519  2.73123  3.46354  2.40513  3.72494  3.29354  2.67741  2.69355  4.24690  2.90347  2.73739  3.18146  2.89801  2.37887  2.77519  2.98518  4.58477  3.61503
          0.03070  3.89449  4.61684  0.61958  0.77255  0.48576  0.95510
     38   2.61086  0.89686  4.13528  3.87978  3.86586  3.22936  4.52200  3.01323  3.70678  2.92781  4.04974  3.86089  3.93807  4.05195  3.82732  2.88259  3.07945  2.75637  5.27756  4.15344     38 c - - -
          2.68618  4.42225  2.77519  2.73123  3.46354  2.40513  3.72494  3.29354  2.67741  2.69355  4.24690  2.90347  2.73739  3.18146  2.89801  2.37887  2.77519  2.98518  4.58477  3.61503
          0.03070  3.89449  4.61684  0.61958  0.77255  0.48576  0.95510
     39   2.78020  4.53413  3.38971  3.23175  4.22542  3.22038  4.30757  3.77627  3.29089  3.40081  4.45146  3.53634  0.78770  3.67900  3.53411  2.94833  3.22345  3.41917  5.40615  4.34631     39 p - - -
          2.68618  4.42225  2.77519  2.73123  3.46354  2.40513  3.72494  3.29354  2.67741  2.69355  4.24690  2.90347  2.73739  3.18146  2.89801  2.37887  2.77519  2.98518  4.58477  3.61503
          0.03070  3.89449  4.61684  0.61958  0.77255  0.48576  0.95510
     40   3.02426  4.39893  4.56880  4.08871  3.42788  4.25835  4.82160  1.18417  3.94693  1.93561  3.26563  4.32851  4.61193  4.23719  4.15697  3.65136  3.30154  1.54446  5.38443  4.16777     40 i - - -
          2.68618  4.42225  2.77519  2.73123  3.46354  2.40513  3.72494  3.29354  2.67741  2.69355  4.24690  2.90347  2.73739  3.18146  2.89801  2.37887  2.77519  2.98518  4.58477  3.61503
          0.03070  3.89449  4.61684  0.61958  0.77255  0.48576  0.95510
     41   2.61086  0.89686  4.13528  3.87978  3.86586  3.22936  4.52200  3.01323  3.70678  2.92781  4.04974  3.86089  3.93807  4.05195  3.82732  2.88259  3.07945  2.75637  5.27756  4.15344     41 c - - -
          2.68618  4.42225  2.77519  2.73123  3.46354  2.40513  3.72494  3.29354  2.67741  2.69355  4.24690  2.90347  2.73739  3.18146  2.89801  2.37887  2.77519  2.98518  4.58477  3.61503
          0.03070  3.89449  4.61684  0.61958  0.77255  0.48576  0.95510
     42   3.01295  5.14509  0.88699  2.34817  4.52498  3.22707  3.95001  4.11810  3.03822  3.72242  4.70082  2.90572  3.88140  3.18905  3.55758  2.97269  3.35192  3.75488  5.68934  4.39400     42 d - - -
          2.68618  4.42225  2.77519  2.73123  3.46354  2.40513  3.72494  3.29354  2.67741  2.69355  4.24690  2.90347  2.73739  3.18146  2.89801  2.37887  2.77519  2.98518  4.58477  3.61503
          0.03070  3.89449  4.61684  0.61958  0.77255  0.48576  0.95510
     43   2.89783  4.88460  2.91708  2.67191  4.05613  3.38033  3.83050  3.69003  2.49112  3.19023  4.21723  3.13193  3.93396  1.19542  2.77497  2.94454  3.19467  3.41827  5.32413  4.01926     43 q - - -
          2.68618  4.42225  2.77519  2.73123  3.46354  2.40513  3.72494  3.29354  2.67741  2.69355  4.24690  2.90347  2.73739  3.18146  2.89801  2.37887  2.77519  2.98518  4.58477  3.61503
          0.03070  3.89449  4.61684  0.61958  0.77255  0.48576  0.95510
     44   2.68525  4.31420  4.24421  3.79849  3.56011  3.88233  4.61061  1.85133  3.66369  2.18397  3.42823  4.01942  4.36698  3.99787  3.90455  3.28533  3.13230  1.12606  5.38298  4.14301     44 v - - -
          2.68618  4.42225  2.77519  2.73123  3.46354  2.40513  3.72494  3.29354  2.67741  2.69355  4.24690  2.90347  2.73739  3.18146  2.89801  2.37887  2.77519  2.98518  4.58477  3.61503
          0.03070  3.89449  4.61684  0.61958  0.77255  0.48576  0.95510
     45   3.17977  4.63540  4.22490  3.86465  3.14380  4.01022  4.51347  2.34883  3.63219  0.84856  3.15952  4.13801  4.44167  3.99525  3.80473  3.58337  3.47294  2.39191  5.03127  3.75974     45 l - - -
          2.68618  4.42225  2.77519  2.73123  3.46354  2.40513  3.72494  3.29354  2.67741  2.69355  4.24690  2.90347  2.73739  3.18146  2.89801  2.37887  2.77519  2.98518  4.58477  3.61503
          0.03070  3.89449  4.61684  0.61958  0.77255  0.48576  0.95510
     46   2.32555  4.24635  3.22525  3.04183  4.09808  2.97581  4.15118  3.62357  3.11708  3.34203  4.26614  3.26324  3.71638  3.46464  3.40259  1.05835  2.80729  3.15387  5.46877  4.18167     46 s - - -
          2.68618  4.42225  2.77519  2.73123  3.46354  2.40513  3.72494  3.29354  2.67741  2.69355  4.24690  2.90347  2.73739  3.18146  2.89801  2.37887  2.77519  2.98518  4.58477  3.61503
          0.03070  3.89449  4.61684  0.61958  0.77255  0.48576  0.95510
     47   2.94560  5.00616  3.18476  2.70862  4.39808  3.51827  3.64842  3.80043  1.17096  3.31388  4.21960  3.13150  3.96237  2.80896  2.16982  2.96502  3.16223  3.49228  5.39382  4.18515     47 k - - -
          2.68618  4.42225  2.77519  2.73123  3.46354  2.40513  3.72494  3.29354  2.67741  2.69355  4.24690  2.90347  2.73739  3.18146  2.89801  2.37887  2.77519  2.98518  4.58477  3.61503
          0.03070  3.89449  4.61684  0.61958  0.77255  0.48576  0.95510
     48   2.32555  4.24635  3.22525  3.04183  4.09808  2.97581  4.15118  3.62357  3.11708  3.34203  4.26614  3.26324  3.71638  3.46464  3.40259  1.05835  2.80729  3.15387  5.46877  4.18167     48 s - - -
          2.68618  4.42225  2.77519  2.73123  3.46354  2.40513  3.72494  3.29354  2.67741  2.69355  4.24690  2.90347  2.73739  3.18146  2.89801  2.37887  2.77519  2.98518  4.58477  3.61503
          0.03070  3.89449  4.61684  0.61958  0.77255  0.48576  0.95510
     49   2.80305  4.53922  3.44180  2.98295  3.04368  3.62962  2.54847  2.91484  2.73227  1.66838  3.53768  3.35837  4.04709  3.19916  3.01073  2.97750  3.04861  2.76747  4.62162  3.13683     49 l - - -
          2.68618  4.42225  2.77519  2.73123  3.46354  2.40513  3.72494  3.29354  2.67741  2.69355  4.24690  2.90347  2.73739  3.18146  2.89801  2.37887  2.77519  2.98518  4.58477  3.61503
          0.03070  3.89449  4.61684  0.61958  0.77255  0.48576  0.95510
     50   2.98632  4.53156  4.07293  3.66792  3.21707  3.85046  4.39796  2.39486  3.43484  1.80832  1.33638  3.94273  4.31107  3.81520  3.63760  3.33778  3.29199  2.40355  5.06090  3.82469     50 m - - -
          2.68618  4.42225  2.77519  2.73123  3.46354  2.40513  3.72494  3.29354  2.67741  2.69355  4.24690  2.90347  2.73739  3.18146  2.89801  2.37887  2.77519  2.98518  4.58477  3.61503
          0.03070  3.89449  4.61684  0.61958  0.77255  0.48576  0.95510
     51   2.97040  5.06941  3.33349  2.72620  4.49056  3.58705  3.58649  3.85487  1.31335  3.32687  4.20347  3.13813  3.97545  2.72873  1.80720  2.97540  3.15219  3.54118  5.39204  4.20678     51 k - - -
          2.68618  4.42225  2.77519  2.73123  3.46354  2.40513  3.72494  3.29354  2.67741  2.69355  4.24690  2.90347  2.73739  3.18146  2.89801  2.37887  2.77519  2.98518  4.58477  3.61503
          0.03070  3.89449  4.61684  0.61958  0.77255  0.48576  0.95510
     52   2.59194  4.53603  2.97104  2.76084  4.05839  3.18084  3.95612  3.58121  2.79357  3.18280  4.15212  3.15374  1.34930  2.97350  3.11061  2.70950  2.98149  3.23070  5.38302  4.10501     52 p - - -
          2.68618  4.42225  2.77519  2.73123  3.46354  2.40513  3.72494  3.29354  2.67741  2.69355  4.24690  2.90347  2.73739  3.18146  2.89801  2.37887  2.77519  2.98518  4.58477  3.61503
          0.03070  3.89449  4.61684  0.61958  0.77255  0.48576  0.95510
     53   2.88503  4.32957  4.30301  3.77458  3.43618  4.05556  4.54467  1.84401  3.64284  2.03252  2.96865  4.05125  4.42655  3.94321  3.88808  3.40174  3.02188  1.22441  5.25981  4.06027     53 v - - -
          2.68618  4.42225  2.77519  2.73123  3.46354  2.40513  3.72494  3.29354  2.67741  2.69355  4.24690  2.90347  2.73739  3.18146  2.89801  2.37887  2.77519  2.98518  4.58477  3.61503
          0.03070  3.89449  4.61684  0.61958  0.77255  0.48576  0.95510
     54   2.92695  5.34509  1.15427  2.01168  4.65596  3.18054  3.78273  4.15770  2.82710  3.72911  4.62892  2.69646  3.82139  2.97191  3.40110  2.83375  3.23449  3.76671  5.86365  4.40990     54 d - - -
          2.68618  4.42225  2.77519  2.73123  3.46354  2.40513  3.72494  3.29354  2.67741  2.69355  4.24690  2.90347  2.73739  3.18146  2.89801  2.37887  2.77519  2.98518  4.58477  3.61503
          0.03070  3.89449  4.61684  0.61958  0.77255  0.48576  0.95510
     55   2.94693  4.33460  4.46361  3.94058  3.46504  4.19140  4.68729  1.34041  3.82005  1.98019  3.29309  4.20209  4.53224  4.10377  4.04989  3.54501  2.98701  1.47313  5.33273  4.13650     55 i - - -
          2.68618  4.42225  2.77519  2.73123  3.46354  2.40513  3.72494  3.29354  2.67741  2.69355  4.24690  2.90347  2.73739  3.18146  2.89801  2.37887  2.77519  2.98518  4.58477  3.61503
          0.03070  3.89449  4.61684  0.61958  0.77255  0.48576  0.95510
     56   2.68613  4.89665  2.31215  2.28947  4.32333  3.16133  3.77484  3.87613  2.70081  3.48405  4.34932  1.48814  3.78512  2.97396  3.16264  2.60923  3.02536  3.47120  5.60746  4.18803     56 n - - -
          2.68618  4.42225  2.77519  2.73123  3.46354  2.40513  3.72494  3.29354  2.67741  2.69355  4.24690  2.90347  2.73739  3.18146  2.89801  2.37887  2.77519  2.98518  4.58477  3.61503
          0.03070  3.89449  4.61684  0.61958  0.77255  0.48576  0.95510
     57   2.78020  4.53413  3.38971  3.23175  4.22542  3.22038  4.30757  3.77627  3.29089  3.40081  4.45146  3.53634  0.78770  3.67900  3.53411  2.94833  3.22345  3.41917  5.40615  4.34631     57 p - - -
          2.68618  4.42225  2.77519  2.73123  3.46354  2.40513  3.72494  3.29354  2.67741  2.69355  4.24690  2.90347  2.73739  3.18146  2.89801  2.37887  2.77519  2.98518  4.58477  3.61503
          0.03070  3.89449  4.61684  0.61958  0.77255  0.48576  0.95510
     58   2.44572  4.54404  2.70630  2.49177  4.30695  2.50014  3.84031  3.77684  2.73602  3.38534  4.21102  1.92332  3.71496  3.03547  3.16372  2.07498  2.83356  3.31174  5.57741  4.24684     58 n - - -
          2.68618  4.42225  2.77519  2.73123  3.46354  2.40513  3.72494  3.29354  2.67741  2.69355  4.24690  2.90347  2.73739  3.18146  2.89801  2.37887  2.77519  2.98518  4.58477  3.61503
          0.03070  3.89449  4.61684  0.61958  0.77255  0.48576  0.95510
     59   2.92558  5.36115  1.17264  1.98408  4.66729  3.17952  3.77506  4.16824  2.81735  3.73339  4.62856  2.68778  3.81890  2.96184  3.39421  2.82898  3.23080  3.77472  5.87328  4.41277     59 d - - -
          2.68618  4.42225  2.77519  2.73123  3.46354  2.40513  3.72494  3.29354  2.67741  2.69355  4.24690  2.90347  2.73739  3.18146  2.89801  2.37887  2.77519  2.98518  4.58477  3.61503
          0.03070  3.89449  4.61684  0.61958  0.77255  0.48576  0.95510
     60   2.83320  5.31369  2.00868  1.39593  4.56783  3.21585  3.41695  4.08373  2.61726  3.60230  4.44080  2.68594  3.79496  2.84432  3.15317  2.74722  3.10530  3.68570  5.75932  4.29829     60 e - - -
          2.68618  4.42225  2.77519  2.73123  3.46354  2.40513  3.72494  3.29354  2.67741  2.69355  4.24690  2.90347  2.73739  3.18146  2.89801  2.37887  2.77519  2.98518  4.58477  3.61503
          0.03070  3.89449  4.61684  0.61958  0.77255  0.48576  0.95510
     61   3.37180  4.73873  4.12459  3.83597  2.68830  3.75461  3.92650  3.39613  3.55762  2.78731  4.02894  3.98054  4.27413  3.94409  3.68217  3.57530  3.67326  3.28708  0.84204  2.68922     61 w - - -
          2.68618  4.42225  2.77519  2.73123  3.46354  2.40513  3.72494  3.29354  2.67741  2.69355  4.24690  2.90347  2.73739  3.18146  2.89801  2.37887  2.77519  2.98518  4.58477  3.61503
          0.03070  3.89449  4.61684  0.61958  0.77255  0.48576  0.95510
     62   2.55762  4.24880  4.04001  3.52630  3.51150  3.78224  4.34243  1.53445  3.42342  2.25264  3.38791  3.80180  4.22635  3.73047  3.69333  3.12866  2.48165  1.76491  5.19526  3.98569     62 i - - -
          2.68618  4.42225  2.77519  2.73123  3.46354  2.40513  3.72494  3.29354  2.67741  2.69355  4.24690  2.90347  2.73739  3.18146  2.89801  2.37887  2.77519  2.98518  4.58477  3.61503
          0.03070  3.89449  4.61684  0.61958  0.77255  0.48576  0.95510
     63   2.57540  4.65948  2.61989  2.48423  4.17580  3.12090  3.85028  3.78568  2.73124  3.42954  4.31410  1.42862  3.77561  3.08001  3.11657  2.47741  2.96118  3.36223  5.50035  4.10163     63 n - - -
          2.68618  4.42225  2.77519  2.73123  3.46354  2.40513  3.72494  3.29354  2.67741  2.69355  4.24690  2.90347  2.73739  3.18146  2.89801  2.37887  2.77519  2.98518  4.58477  3.61503
          0.03070  3.89449  4.61684  0.61958  0.77255  0.48576  0.95510
     64   2.82590  4.43067  3.94607  3.50799  3.27774  3.75099  4.30151  2.36138  3.28718  1.87616  1.56461  3.78798  4.22158  3.67273  3.51675  3.15643  2.98354  2.32147  5.09004  3.86796     64 m - - -
          2.68618  4.42225  2.77519  2.73123  3.46354  2.40513  3.72494  3.29354  2.67741  2.69355  4.24690  2.90347  2.73739  3.18146  2.89801  2.37887  2.77519  2.98518  4.58477  3.61503
          0.03070  3.89449  4.61684  0.61958  0.77255  0.48576  0.95510
     65   1.51528  4.13028  3.59273  3.19717  3.83847  3.10843  4.14105  2.83388  3.14460  2.82180  3.78045  3.37966  3.77855  3.46059  3.43698  2.37124  2.72726  2.05097  5.31523  4.09157     65 a - - -
          2.68618  4.42225  2.77519  2.73123  3.46354  2.40513  3.72494  3.29354  2.67741  2.69355  4.24690  2.90347  2.73739  3.18146  2.89801  2.37887  2.77519  2.98518  4.58477  3.61503
          0.03070  3.89449  4.61684  0.61958  0.77255  0.48576  0.95510
     66   2.98632  4.53156  4.07293  3.66792  3.21707  3.85046  4.39796  2.39486  3.43484  1.80832  1.33638  3.94273  4.31107  3.81520  3.63760  3.33778  3.29199  2.40355  5.06090  3.82469     66 m - - -
          2.68618  4.42225  2.77519  2.73123  3.46354  2.40513  3.72494  3.29354  2.67741  2.69355  4.24690  2.90347  2.73739  3.18146  2.89801  2.37887  2.77519  2.98518  4.58477  3.61503
          0.03070  3.89449  4.61684  0.61958  0.77255  0.48576  0.95510
     67   1.25999  4.12082  3.56336  3.23124  3.99456  3.01992  4.21089  2.98305  3.18354  2.94091  3.92144  3.36981  3.73741  3.51274  3.46258  2.46708  2.49141  2.52542  5.46629  4.25132     67 a - - -
          2.68618  4.42225  2.77519  2.73123  3.46354  2.40513  3.72494  3.29354  2.67741  2.69355  4.24690  2.90347  2.73739  3.18146  2.89801  2.37887  2.77519  2.98518  4.58477  3.61503
          0.03070  3.89449  4.61684  0.61958  0.77255  0.48576  0.95510
     68   2.69196  4.46544  3.37026  3.27234  4.41468  0.69593  4.39147  4.01947  3.45663  3.67089  4.64665  3.53451  3.85729  3.77901  3.69045  2.86446  3.17490  3.54352  5.50422  4.51725     68 g - - -
          2.68618  4.42225  2.77519  2.73123  3.46354  2.40513  3.72494  3.29354  2.67741  2.69355  4.24690  2.90347  2.73739  3.18146  2.89801  2.37887  2.77519  2.98518  4.58477  3.61503
          0.03070  3.89449  4.61684  0.61958  0.77255  0.48576  0.95510
     69   3.01653  4.37319  4.60765  4.11245  3.47457  4.29243  4.84961  1.34970  3.99067  1.99073  3.29791  4.35251  4.63066  4.26964  4.20499  3.67490  3.28758  1.29206  5.41813  4.20845     69 v - - -
          2.68618  4.42225  2.77519  2.73123  3.46354  2.40513  3.72494  3.29354  2.67741  2.69355  4.24690  2.90347  2.73739  3.18146  2.89801  2.37887  2.77519  2.98518  4.58477  3.61503
          0.03070  3.89449  4.61684  0.61958  0.77255  0.48576  0.95510
     70   2.23758  4.19552  3.19723  2.93557  4.19414  2.94175  4.06826  3.59249  2.99276  3.29488  4.14881  3.17707  3.33386  3.32559  3.31620  1.28494  2.52866  3.10006  5.53785  4.28834     70 s - - -
          2.68618  4.42225  2.77519  2.73123  3.46354  2.40513  3.72494  3.29354  2.67741  2.69355  4.24690  2.90347  2.73739  3.18146  2.89801  2.37887  2.77519  2.98518  4.58477  3.61503
          0.03070  3.89449  4.61684  0.61958  0.77255  0.48576  0.95510
     71   2.78020  4.53413  3.38971  3.23175  4.22542  3.22038  4.30757  3.77627  3.29089  3.40081  4.45146  3.53634  0.78770  3.67900  3.53411  2.94833  3.22345  3.41917  5.40615  4.34631     71 p - - -
          2.68618  4.42225  2.77519  2.73123  3.46354  2.40513  3.72494  3.29354  2.67741  2.69355  4.24690  2.90347  2.73739  3.18146  2.89801  2.37887  2.77519  2.98518  4.58477  3.61503
          0.03070  3.89449  4.61684  0.61958  0.77255  0.48576  0.95510
     72   2.89783  4.88460  2.91708  2.67191  4.05613  3.38033  3.83050  3.69003  2.49112  3.19023  4.21723  3.13193  3.93396  1.19542  2.77497  2.94454  3.19467  3.41827  5.32413  4.01926     72 q - - -
          2.68618  4.42225  2.77519  2.73123  3.46354  2.40513  3.72494  3.29354  2.67741  2.69355  4.24690  2.90347  2.73739  3.18146  2.89801  2.37887  2.77519  2.98518  4.58477  3.61503
          0.03070  3.89449  4.61684  0.61958  0.77255  0.48576  0.95510
     73   2.94039  4.37375  4.38548  3.92487  3.44991  4.09138  4.69076  1.18160  3.76511  1.99929  3.30274  4.16718  4.49797  4.09186  3.98592  3.48633  3.08849  1.69525  5.34930  4.12652     73 i - - -
          2.68618  4.42225  2.77519  2.73123  3.46354  2.40513  3.72494  3.29354  2.67741  2.69355  4.24690  2.90347  2.73739  3.18146  2.89801  2.37887  2.77519  2.98518  4.58477  3.61503
          0.03070  3.89449  4.61684  0.61958  0.77255  0.48576  0.95510
     74   3.17977  4.63540  4.22490  3.86465  3.14380  4.01022  4.51347  2.34883  3.63219  0.84856  3.15952  4.13801  4.44167  3.99525  3.80473  3.58337  3.47294  2.39191  5.03127  3.75974     74 l - - -
          2.68618  4.42225  2.77519  2.73123  3.46354  2.40513  3.72494  3.29354  2.67741  2.69355  4.24690  2.90347  2.73739  3.18146  2.89801  2.37887  2.77519  2.98518  4.58477  3.61503
          0.03070  3.89449  4.61684  0.61958  0.77255  0.48576  0.95510
     75   2.98632  4.53156  4.07293  3.66792  3.21707  3.85046  4.39796  2.39486  3.43484  1.80832  1.33638  3.94273  4.31107  3.81520  3.63760  3.33778  3.29199  2.40355  5.06090  3.82469     75 m - - -
          2.68618  4.42225  2.77519  2.73123  3.46354  2.40513  3.72494  3.29354  2.67741  2.69355  4.24690  2.90347  2.73739  3.18146  2.89801  2.37887  2.77519  2.98518  4.58477  3.61503
          0.03070  3.89449  4.61684  0.61958  0.77255  0.48576  0.95510
     76   2.94549  4.99698  3.17000  2.71174  4.38585  3.50873  3.66194  3.79394  1.15405  3.31430  4.22682  3.13540  3.96201  2.82608  2.20987  2.96758  3.16804  3.48717  5.39435  4.18391     76 k - - -
          2.68618  4.42225  2.77519  2.73123  3.46354  2.40513  3.72494  3.29354  2.67741  2.69355  4.24690  2.90347  2.73739  3.18146  2.89801  2.37887  2.77519  2.98518  4.58477  3.61503
          0.03070  3.89449  4.61684  0.61958  0.77255  0.48576  0.95510
     77   2.24588  4.18805  3.22466  3.00421  4.15741  2.93694  4.12066  3.55369  3.05772  3.29738  4.18851  3.21641  3.67713  3.40137  3.35664  1.19436  2.57294  3.07619  5.53326  4.26159     77 s - - -
          2.68618  4.42225  2.77519  2.73123  3.46354  2.40513  3.72494  3.29354  2.67741  2.69355  4.24690  2.90347  2.73739  3.18146  2.89801  2.37887  2.77519  2.98518  4.58477  3.61503
          0.03070  3.89449  4.61684  0.61958  0.77255  0.48576  0.95510
     78   0.98250  4.20275  3.48469  3.27677  4.07405  3.02674  4.29625  3.20284  3.29359  3.08346  4.11270  3.42091  3.76802  3.63270  3.54273  2.55277  2.83164  2.85343  5.49901  4.30165     78 a - - -
          2.68618  4.42225  2.77519  2.73123  3.46354  2.40513  3.72494  3.29354  2.67741  2.69355  4.24690  2.90347  2.73739  3.18146  2.89801  2.37887  2.77519  2.98518  4.58477  3.61503
          0.03070  3.89449  4.61684  0.61958  0.77255  0.48576  0.95510
     79   3.23185  4.76584  3.75885  3.44722  2.16175  3.90306  3.25907  3.36104  3.28273  2.78681  3.94274  3.61857  4.32502  3.59944  3.49184  3.32699  3.48644  3.20257  3.81007  1.07079     79 y - - -
          2.68618  4.42225  2.77519  2.73123  3.46354  2.40513  3.72494  3.29354  2.67741  2.69355  4.24690  2.90347  2.73739  3.18146  2.89801  2.37887  2.77519  2.98518  4.58477  3.61503
          0.03070  3.89449  4.61684  0.61958  0.77255  0.48576  0.95510
     80   2.95904  4.94031  3.38843  2.83478  4.32190  3.54800  3.66731  3.74597  1.94479  3.26219  4.18726  3.21734  3.98779  2.83862  1.20334  3.00477  3.17888  3.45190  5.33881  4.14827     80 r - - -
          2.68618  4.42225  2.77519  2.73123  3.46354  2.40513  3.72494  3.29354  2.67741  2.69355  4.24690  2.90347  2.73739  3.18146  2.89801  2.37887  2.77519  2.98518  4.58477  3.61503
          0.03070  3.89449  4.61684  0.61958  0.77255  0.48576  0.95510
     81   2.26120  4.20809  3.16998  2.97710  4.21970  2.73162  4.12857  3.70697  3.08835  3.40657  4.26710  3.20438  3.67336  3.41130  3.39486  1.14270  2.74447  3.18155  5.55628  4.29894     81 s - - -
          2.68618  4.42225  2.77519  2.73123  3.46354  2.40513  3.72494  3.29354  2.67741  2.69355  4.24690  2.90347  2.73739  3.18146  2.89801  2.37887  2.77519  2.98518  4.58477  3.61503
          0.03070  3.89449  4.61684  0.61958  0.77255  0.48576  0.95510
     82   2.87108  4.35623  4.30438  3.88138  3.49832  3.94097  4.65865  1.85809  3.72564  2.11840  3.40558  4.09275  4.42107  4.06959  3.95119  3.36522  3.19530  1.07373  5.36002  4.08642     82 v - - -
          2.68618  4.42225  2.77519  2.73123  3.46354  2.40513  3.72494  3.29354  2.67741  2.69355  4.24690  2.90347  2.73739  3.18146  2.89801  2.37887  2.77519  2.98518  4.58477  3.61503
          0.03070  3.89449  4.61684  0.61958  0.77255  0.48576  0.95510
     83   2.73073  4.36608  3.85292  3.39398  3.34491  3.65864  4.21849  2.39481  3.19793  1.99570  1.69899  3.68109  4.14040  3.57686  3.44588  3.04204  2.71602  2.31259  5.08769  3.87491     83 m - - -
          2.68618  4.42225  2.77519  2.73123  3.46354  2.40513  3.72494  3.29354  2.67741  2.69355  4.24690  2.90347  2.73739  3.18146  2.89801  2.37887  2.77519  2.98518  4.58477  3.61503
          0.03070  3.89449  4.61684  0.61958  0.77255  0.48576  0.95510
     84   3.28611  4.68135  4.26892  3.98744  0.97637  3.97105  3.88661  2.80690  3.89388  2.17180  3.53370  4.04387  4.42902  4.05574  4.00817  3.55502  3.58719  2.79925  4.12886  2.49299     84 f - - -
          2.68618  4.42225  2.77519  2.73123  3.46354  2.40513  3.72494  3.29354  2.67741  2.69355  4.24690  2.90347  2.73739  3.18146  2.89801  2.37887  2.77519  2.98518  4.58477  3.61503
          0.03070  3.89449  4.61684  0.61958  0.77255  0.48576  0.95510
     85   3.33197  4.72619  4.17581  3.77772  1.72076  4.11841  3.07015  3.27192  3.64946  2.68728  3.85028  3.78361  4.45399  3.77802  3.81281  3.45054  3.55599  3.13375  3.62237  1.16345     85 y - - -
          2.68618  4.42225  2.77519  2.73123  3.46354  2.40513  3.72494  3.29354  2.67741  2.69355  4.24690  2.90347  2.73739  3.18146  2.89801  2.37887  2.77519  2.98518  4.58477  3.61503
          0.03070  3.89449  4.61684  0.61958  0.77255  0.48576  0.95510
     86   2.74573  4.24576  4.02302  3.47267  3.38417  3.86115  4.23512  1.51174  3.34145  2.10437  3.18907  3.55285  4.23339  3.65301  3.60207  3.17052  2.84625  1.83619  5.04241  3.82504     86 i - - -
          2.68618  4.42225  2.77519  2.73123  3.46354  2.40513  3.72494  3.29354  2.67741  2.69355  4.24690  2.90347  2.73739  3.18146  2.89801  2.37887  2.77519  2.98518  4.58477  3.61503
          0.03070  3.89449  4.61684  0.61958  0.77255  0.48576  0.95510
     87   2.16102  4.19834  3.09572  2.94685  4.29044  1.29093  4.14952  3.71431  3.12794  3.43545  4.29691  3.17836  3.66214  3.42812  3.43837  2.31174  2.73633  3.17872  5.63031  4.38070     87 g - - -
          2.68618  4.42225  2.77519  2.73123  3.46354  2.40513  3.72494  3.29354  2.67741  2.69355  4.24690  2.90347  2.73739  3.18146  2.89801  2.37887  2.77519  2.98518  4.58477  3.61503
          0.03070  3.89449  4.61684  0.61958  0.77255  0.48576  0.95510
     88   2.89783  4.88460  2.91708  2.67191  4.05613  3.38033  3.83050  3.69003  2.49112  3.19023  4.21723  3.13193  3.93396  1.19542  2.77497  2.94454  3.19467  3.41827  5.32413  4.01926     88 q - - -
          2.68618  4.42225  2.77519  2.73123  3.46354  2.40513  3.72494  3.29354  2.67741  2.69355  4.24690  2.90347  2.73739  3.18146  2.89801  2.37887  2.77519  2.98518  4.58477  3.61503
          0.03070  3.89449  4.61684  0.61958  0.77255  0.48576  0.95510
     89   2.95800  5.04713  3.27583  2.71442  4.45642  3.56338  3.60335  3.83309  1.24374  3.31903  4.20281  3.13127  3.96922  2.75091  1.96960  2.96750  3.15067  3.52091  5.39166  4.19714     89 k - - -
          2.68618  4.42225  2.77519  2.73123  3.46354  2.40513  3.72494  3.29354  2.67741  2.69355  4.24690  2.90347  2.73739  3.18146  2.89801  2.37887  2.77519  2.98518  4.58477  3.61503
          0.03070  3.89449  4.61684  0.61958  0.77255  0.48576  0.95510
     90   2.87820  5.33980  1.94719  1.29312  4.63427  3.19978  3.72630  4.12086  2.70243  3.66537  4.52888  2.68794  3.80704  2.89754  3.25272  2.78695  3.16456  3.72578  5.82240  4.36647     90 e - - -
          2.68618  4.42225  2.77519  2.73123  3.46354  2.40513  3.72494  3.29354  2.67741  2.69355  4.24690  2.90347  2.73739  3.18146  2.89801  2.37887  2.77519  2.98518  4.58477  3.61503
          0.03070  3.89449  4.61684  0.61958  0.77255  0.48576  0.95510
     91   3.17977  4.63540  4.22490  3.86465  3.14380  4.01022  4.51347  2.34883  3.63219  0.84856  3.15952  4.13801  4.44167  3.99525  3.80473  3.58337  3.47294  2.39191  5.03127  3.75974     91 l - - -
          2.68618  4.42225  2.77519  2.73123  3.46354  2.40513  3.72494  3.29354  2.67741  2.69355  4.24690  2.90347  2.73739  3.18146  2.89801  2.37887  2.77519  2.98518  4.58477  3.61503
          0.03070  3.89449  4.61684  0.61958  0.77255  0.48576  0.95510
     92   2.97086  5.08692  2.49636  0.99448  4.43584  3.28799  3.87643  3.89410  2.75970  3.50758  4.48043  2.94488  3.89356  3.09149  3.17099  2.95089  3.27519  3.57558  5.60325  4.32526     92 e - - -
          2.68618  4.42225  2.77519  2.73123  3.46354  2.40513  3.72494  3.29354  2.67741  2.69355  4.24690  2.90347  2.73739  3.18146  2.89801  2.37887  2.77519  2.98518  4.58477  3.61503
          0.03070  3.89449  4.61684  0.61958  0.77255  0.48576  0.95510
     93   2.83579  4.43738  3.95507  3.51895  3.27077  3.76008  4.30884  2.35966  3.29623  1.86598  1.55300  3.79842  4.22935  3.68194  3.52410  3.16806  3.00691  2.32384  5.08876  3.86511     93 m - - -
          2.68618  4.42225  2.77519  2.73123  3.46354  2.40513  3.72494  3.29354  2.67741  2.69355  4.24690  2.90347  2.73739  3.18146  2.89801  2.37887  2.77519  2.98518  4.58477  3.61503
          0.03070  3.89449  4.61684  0.61958  0.77255  0.48576  0.95510
     94   2.89783  4.88460  2.91708  2.67191  4.05613  3.38033  3.83050  3.69003  2.49112  3.19023  4.21723  3.13193  3.93396  1.19542  2.77497  2.94454  3.19467  3.41827  5.32413  4.01926     94 q - - -
          2.68618  4.42225  2.77519  2.73123  3.46354  2.40513  3.72494  3.29354  2.67741  2.69355  4.24690  2.90347  2.73739  3.18146  2.89801  2.37887  2.77519  2.98518  4.58477  3.61503
          0.03070  3.89449  4.61684  0.61958  0.77255  0.48576  0.95510
     95   2.91356  3.95532  4.08338  3.57953  2.05361  3.88179  3.65626  2.74018  3.46202  2.33085  3.43345  3.71709  4.24489  3.64987  3.65915  3.19058  3.15343  2.51602  4.01519  1.56717     95 y - - -
          2.68618  4.42225  2.77519  2.73123  3.46354  2.40513  3.72494  3.29354  2.67741  2.69355  4.24690  2.90347  2.73739  3.18146  2.89801  2.37887  2.77519  2.98518  4.58477  3.61503
          0.03070  3.89449  4.61684  0.61958  0.77255  0.48576  0.95510
     96   2.94553  4.99647  3.16926  2.71199  4.38518  3.50821  3.66275  3.79358  1.15304  3.31435  4.22726  3.13569  3.96201  2.82710  2.21212  2.96778  3.16842  3.48690  5.39437  4.18387     96 k - - -
          2.68618  4.42225  2.77519  2.73123  3.46354  2.40513  3.72494  3.29354  2.67741  2.69355  4.24690  2.90347  2.73739  3.18146  2.89801  2.37887  2.77519  2.98518  4.58477  3.61503
          0.03070  3.89449  4.61684  0.61958  0.77255  0.48576  0.95510
     97   3.03372  4.50962  4.29833  3.76672  3.11374  4.12097  4.46660  2.18818  3.56143  1.51134  1.67737  4.06826  4.44219  3.85825  3.77528  3.46800  3.28603  2.16022  5.05526  3.87153     97 l - - -
          2.68618  4.42225  2.77519  2.73123  3.46354  2.40513  3.72494  3.29354  2.67741  2.69355  4.24690  2.90347  2.73739  3.18146  2.89801  2.37887  2.77519  2.98518  4.58477  3.61503
          0.03070  3.89449  4.61684  0.61958  0.77255  0.48576  0.95510
     98   2.60484  4.68058  2.62060  2.49441  4.13695  3.13473  3.85670  3.77914  2.73932  3.43070  4.33193  1.37256  3.79026  3.09559  3.11764  2.57418  2.98987  3.36744  5.47293  4.06405     98 n - - -
          2.68618  4.42225  2.77519  2.73123  3.46354  2.40513  3.72494  3.29354  2.67741  2.69355  4.24690  2.90347  2.73739  3.18146  2.89801  2.37887  2.77519  2.98518  4.58477  3.61503
          0.03070  3.89449  4.61684  0.61958  0.77255  0.48576  0.95510
     99   2.95863  5.08147  3.34180  2.70343  4.46770  3.60080  3.34402  3.85090  1.56697  3.31474  4.17652  3.12150  3.96940  2.70229  1.56507  2.95825  3.13029  3.53501  5.37457  4.17720     99 r - - -
          2.68618  4.42225  2.77519  2.73123  3.46354  2.40513  3.72494  3.29354  2.67741  2.69355  4.24690  2.90347  2.73739  3.18146  2.89801  2.37887  2.77519  2.98518  4.58477  3.61503
          0.03070  3.89449  4.61684  0.61958  0.77255  0.48576  0.95510
    100   3.08636  4.43011  4.64145  4.11578  3.32420  4.37571  4.80755  1.28996  3.97656  1.62829  3.14639  4.37969  4.65318  4.22607  4.17625  3.73752  3.33693  1.64010  5.30855  4.12820    100 i - - -
          2.68618  4.42225  2.77519  2.73123  3.46354  2.40513  3.72494  3.29354  2.67741  2.69355  4.24690  2.90347  2.73739  3.18146  2.89801  2.37887  2.77519  2.98518  4.58477  3.61503
          0.03070  3.89449  4.61684  0.61958  0.77255  0.48576  0.95510
    101   2.65664  4.31831  4.25860  3.73280  3.47584  4.01917  4.52392  1.84330  3.60746  2.05654  3.18410  4.01365  4.40381  3.91546  3.86310  3.36532  3.13341  1.22986  5.27583  4.06571    101 v - - -
          2.68618  4.42225  2.77519  2.73123  3.46354  2.40513  3.72494  3.29354  2.67741  2.69355  4.24690  2.90347  2.73739  3.18146  2.89801  2.37887  2.77519  2.98518  4.58477  3.61503
          0.03070  3.89449  4.61684  0.61958  0.77255  0.48576  0.95510
    102   1.38651  4.13789  3.29795  3.06486  4.23212  1.90285  4.17284  3.57392  3.16564  3.32494  4.18517  3.24407  3.65499  3.45566  3.47147  2.38546  2.69350  3.07099  5.57819  4.37191    102 a - - -
          2.68618  4.42225  2.77519  2.73123  3.46354  2.40513  3.72494  3.29354  2.67741  2.69355  4.24690  2.90347  2.73739  3.18146  2.89801  2.37887  2.77519  2.98518  4.58477  3.61503
          0.03070  3.89449  4.61684  0.61958  0.77255  0.48576  0.95510
    103   2.89783  4.88460  2.91708  2.67191  4.05613  3.38033  3.83050  3.69003  2.49112  3.19023  4.21723  3.13193  3.93396  1.19542  2.77497  2.94454  3.19467  3.41827  5.32413  4.01926    103 q - - -
          2.68618  4.42225  2.77519  2.73123  3.46354  2.40513  3.72494  3.29354  2.67741  2.69355  4.24690  2.90347  2.73739  3.18146  2.89801  2.37887  2.77519  2.98518  4.58477  3.61503
          0.03070  3.89449  4.61684  0.61958  0.77255  0.48576  0.95510
    104   2.61623  1.87654  3.91429  3.41344  2.90509  3.55997  3.96168  2.54077  3.26564  2.31242  3.38018  3.61480  4.04540  3.55723  3.49400  2.92093  2.92085  2.36595  4.61307  2.92269    104 c - - -
          2.68618  4.42225  2.77519  2.73123  3.46354  2.40513  3.72494  3.29354  2.67741  2.69355  4.24690  2.90347  2.73739  3.18146  2.89801  2.37887  2.77519  2.98518  4.58477  3.61503
          0.03070  3.89449  4.61684  0.61958  0.77255  0.48576  0.95510
    105   2.93705  4.96726  3.31016  2.76378  4.29237  3.54844  3.63240  3.75105  1.98354  3.23608  4.15350  3.16516  3.97358  2.57012  1.30619  2.96933  3.14747  3.45674  5.33092  4.11080    105 r - - -
          2.68618  4.42225  2.77519  2.73123  3.46354  2.40513  3.72494  3.29354  2.67741  2.69355  4.24690  2.90347  2.73739  3.18146  2.89801  2.37887  2.77519  2.98518  4.58477  3.61503
          0.03070  3.89449  4.61684  0.61958  0.77255  0.48576  0.95510
    106   2.89783  4.88460  2.91708  2.67191  4.05613  3.38033  3.83050  3.69003  2.49112  3.19023  4.21723  3.13193  3.93396  1.19542  2.77497  2.94454  3.19467  3.41827  5.32413  4.01926    106 q - - -
          2.68618  4.42225  2.77519  2.73123  3.46354  2.40513  3.72494  3.29354  2.67741  2.69355  4.24690  2.90347  2.73739  3.18146  2.89801  2.37887  2.77519  2.98518  4.58477  3.61503
          0.03070  3.89449  4.61684  0.61958  0.77255  0.48576  0.95510
    107   2.99192  4.95697  3.16940  2.78650  4.34843  3.47922  3.77092  3.77903  1.00856  3.33921  4.29930  3.21007  3.97786  2.96102  2.43520  3.03235  3.24346  3.48551  5.39390  4.20975    107 k - - -
          2.68618  4.42225  2.77519  2.73123  3.46354  2.40513  3.72494  3.29354  2.67741  2.69355  4.24690  2.90347  2.73739  3.18146  2.89801  2.37887  2.77519  2.98518  4.58477  3.61503
          0.03070  3.89449  4.61684  0.61958  0.77255  0.48576  0.95510
    108   2.48788  1.50336  4.09786  3.69072  3.52398  3.33109  4.34885  2.35709  3.47971  2.45460  3.59430  3.73337  3.97992  3.81813  3.66657  2.79419  2.90272  2.27095  5.14929  3.87595    108 c - - -
          2.68618  4.42225  2.77519  2.73123  3.46354  2.40513  3.72494  3.29354  2.67741  2.69355  4.24690  2.90347  2.73739  3.18146  2.89801  2.37887  2.77519  2.98518  4.58477  3.61503
          0.03070  3.89449  4.61684  0.61958  0.77255  0.48576  0.95510
    109   2.97086  5.08692  2.49636  0.99448  4.43584  3.28799  3.87643  3.89410  2.75970  3.50758  4.48043  2.94488  3.89356  3.09149  3.17099  2.95089  3.27519  3.57558  5.60325  4.32526    109 e - - -
          2.68618  4.42225  2.77519  2.73123  3.46354  2.40513  3.72494  3.29354  2.67741  2.69355  4.24690  2.90347  2.73739  3.18146  2.89801  2.37887  2.77519  2.98518  4.58477  3.61503
          0.03070  3.89449  4.61684  0.61958  0.77255  0.48576  0.95510
    110   2.20781  4.19420  3.57633  3.02133  3.38790  3.38400  3.88323  2.55552  2.94484  2.23401  2.85497  3.37216  3.93309  3.24952  3.26143  2.69278  2.71949  2.14617  4.87587  3.65414    110 v - - -
          2.68618  4.42225  2.77519  2.73123  3.46354  2.40513  3.72494  3.29354  2.67741  2.69355  4.24690  2.90347  2.73739  3.18146  2.89801  2.37887  2.77519  2.98518  4.58477  3.61503
          0.03070  3.89449  4.61684  0.61958  0.77255  0.48576  0.95510
    111   3.06353  4.52342  4.33251  3.79355  3.09866  4.16890  4.48205  2.11362  3.58437  1.51355  1.65198  4.09971  4.46942  3.87703  3.79531  3.51121  3.30825  2.21156  5.05053  3.86614    111 l - - -
          2.68618  4.42225  2.77519  2.73123  3.46354  2.40513  3.72494  3.29354  2.67741  2.69355  4.24690  2.90347  2.73739  3.18146  2.89801  2.37887  2.77519  2.98518  4.58477  3.61503
          0.03070  3.89449  4.61684  0.61958  0.77255  0.48576  0.95510
    112   2.84266  4.95900  2.80411  2.51178  3.98219  3.39759  3.40515  3.73216  2.30189  3.23711  4.16125  2.99361  3.89935  1.50124  2.60223  2.85345  3.09736  3.42422  5.25850  3.86635    112 q - - -
          2.68618  4.42225  2.77519  2.73123  3.46354  2.40513  3.72494  3.29354  2.67741  2.69355  4.24690  2.90347  2.73739  3.18146  2.89801  2.37887  2.77519  2.98518  4.58477  3.61503
          0.03070  3.89449  4.61684  0.61958  0.77255  0.48576  0.95510
    113   2.18773  4.85718  2.51562  1.58519  4.31495  3.04939  3.73220  3.68724  2.59544  3.32980  4.18402  2.83991  3.78492  2.90825  3.04681  2.67108  2.96287  3.32198  5.56171  4.20277    113 e - - -
          2.68618  4.42225  2.77519  2.73123  3.46354  2.40513  3.72494  3.29354  2.67741  2.69355  4.24690  2.90347  2.73739  3.18146  2.89801  2.37887  2.77519  2.98518  4.58477  3.61503
          0.03070  3.89449  4.61684  0.61958  0.77255  0.48576  0.95510
    114   2.99192  4.95697  3.16940  2.78650  4.34843  3.47922  3.77092  3.77903  1.00856  3.33921  4.29930  3.21007  3.97786  2.96102  2.43520  3.03235  3.24346  3.48551  5.39390  4.20975    114 k - - -
          2.68618  4.42225  2.77519  2.73123  3.46354  2.40513  3.72494  3.29354  2.67741  2.69355  4.24690  2.90347  2.73739  3.18146  2.89801  2.37887  2.77519  2.98518  4.58477  3.61503
          0.03070  3.89449  4.61684  0.61958  0.77255  0.48576  0.95510
    115   3.18654  4.58651  4.32025  3.88353  1.28452  4.13243  3.75701  2.51695  3.74216  2.02384  3.33479  3.95671  4.46212  3.89002  3.89244  3.48127  3.42714  2.62381  4.01329  2.29349    115 f - - -
          2.68618  4.42225  2.77519  2.73123  3.46354  2.40513  3.72494  3.29354  2.67741  2.69355  4.24690  2.90347  2.73739  3.18146  2.89801  2.37887  2.77519  2.98518  4.58477  3.61503
          0.03070  3.89449  4.61684  0.61958  0.77255  0.48576  0.95510
    116   2.21198  4.22601  3.36685  2.92007  3.86257  3.12948  3.94269  3.11541  2.85934  2.89945  3.49862  3.21853  3.74537  3.20740  3.19937  2.14681  1.77505  2.78093  5.25920  4.01929    116 t - - -
          2.68618  4.42225  2.77519  2.73123  3.46354  2.40513  3.72494  3.29354  2.67741  2.69355  4.24690  2.90347  2.73739  3.18146  2.89801  2.37887  2.77519  2.98518  4.58477  3.61503
          0.03070  3.89449  4.61684  0.61958  0.77255  0.48576  0.95510
    117   2.86349  5.17317  2.35948  1.28494  4.44435  3.26297  3.71984  3.92034  2.54286  3.46989  4.37101  2.78949  3.83950  2.71450  2.96874  2.81277  3.14062  3.57376  5.64567  4.25488    117 e - - -
          2.68618  4.42225  2.77519  2.73123  3.46354  2.40513  3.72494  3.29354  2.67741  2.69355  4.24690  2.90347  2.73739  3.18146  2.89801  2.37887  2.77519  2.98518  4.58477  3.61503
          0.03070  3.89449  4.61684  0.61958  0.77255  0.48576  0.95510
    118   2.99192  4.95697  3.16940  2.78650  4.34843  3.47922  3.77092  3.77903  1.00856  3.33921  4.29930  3.21007  3.97786  2.96102  2.43520  3.03235  3.24346  3.48551  5.39390  4.20975    118 k - - -
          2.68618  4.42225  2.77519  2.73123  3.46354  2.40513  3.72494  3.29354  2.67741  2.69355  4.24690  2.90347  2.73739  3.18146  2.89801  2.37887  2.77519  2.98518  4.58477  3.61503
          0.03070  3.89449  4.61684  0.61958  0.77255  0.48576  0.95510
    119   3.19990  4.58514  4.57261  4.01834  2.87503  4.38621  4.62236  2.08635  3.87296  0.97462  2.67008  4.31785  4.60428  4.05398  4.05389  3.72025  3.42556  2.22665  5.02758  3.85093    119 l - - -
          2.68618  4.42225  2.77519  2.73123  3.46354  2.40513  3.72494  3.29354  2.67741  2.69355  4.24690  2.90347  2.73739  3.18146  2.89801  2.37887  2.77519  2.98518  4.58477  3.61503
          0.03070  3.89449  4.61684  0.61958  0.77255  0.48576  0.95510
    120   2.97086  5.08692  2.49636  0.99448  4.43584  3.28799  3.87643  3.89410  2.75970  3.50758  4.48043  2.94488  3.89356  3.09149  3.17099  2.95089  3.27519  3.57558  5.60325  4.32526    120 e - - -
          2.68618  4.42225  2.77519  2.73123  3.46354  2.40513  3.72494  3.29354  2.67741  2.69355  4.24690  2.90347  2.73739  3.18146  2.89801  2.37887  2.77519  2.98518  4.58477  3.61503
          0.03070  3.89449  4.61684  0.61958  0.77255  0.48576  0.95510
    121   2.82677  5.09204  2.55956  2.04804  4.37639  3.33412  3.66338  3.83242  2.34663  3.36583  4.24138  2.85846  3.85050  1.68048  2.70821  2.79775  3.07703  3.49367  5.52944  4.18485    121 q - - -
          2.68618  4.42225  2.77519  2.73123  3.46354  2.40513  3.72494  3.29354  2.67741  2.69355  4.24690  2.90347  2.73739  3.18146  2.89801  2.37887  2.77519  2.98518  4.58477  3.61503
          0.03070  3.89449  4.61684  0.61958  0.77255  0.48576  0.95510
    122   2.96162  4.38879  4.38636  3.87340  3.37642  4.13693  4.61664  1.88706  3.70876  1.82481  3.09222  4.14361  4.49799  4.02241  3.93968  3.50042  3.23287  1.19370  5.26454  4.03674    122 v - - -
          2.68618  4.42225  2.77519  2.73123  3.46354  2.40513  3.72494  3.29354  2.67741  2.69355  4.24690  2.90347  2.73739  3.18146  2.89801  2.37887  2.77519  2.98518  4.58477  3.61503
          0.03070  3.89449  4.61684  0.61958  0.77255  0.48576  0.95510
    123   2.87707  4.82606  3.04982  2.72428  3.46721  3.45455  1.47794  3.62054  2.43764  3.14431  4.10743  3.15453  3.95814  3.02477  2.58844  2.93162  3.14618  3.33803  4.89086  3.40175    123 h - - -
          2.68618  4.42225  2.77519  2.73123  3.46354  2.40513  3.72494  3.29354  2.67741  2.69355  4.24690  2.90347  2.73739  3.18146  2.89801  2.37887  2.77519  2.98518  4.58477  3.61503
          0.03070  3.89449  4.61684  0.61958  0.77255  0.48576  0.95510
    124   1.87174  4.18824  3.43870  3.01058  3.88449  3.10480  4.01272  3.04507  2.94558  2.89909  3.60017  3.26782  3.74730  3.28959  3.26933  2.42829  1.77072  2.71590  5.30101  4.07053    124 t - - -
          2.68618  4.42225  2.77519  2.73123  3.46354  2.40513  3.72494  3.29354  2.67741  2.69355  4.24690  2.90347  2.73739  3.18146  2.89801  2.37887  2.77519  2.98518  4.58477  3.61503
          0.03070  3.89449  4.61684  0.61958  0.77255  0.48576  0.95510
    125   0.98250  4.20275  3.48469  3.27677  4.07405  3.02674  4.29625  3.20284  3.29359  3.08346  4.11270  3.42091  3.76802  3.63270  3.54273  2.55277  2.83164  2.85343  5.49901  4.30165    125 a - - -
          2.68618  4.42225  2.77519  2.73123  3.46354  2.40513  3.72494  3.29354  2.67741  2.69355  4.24690  2.90347  2.73739  3.18146  2.89801  2.37887  2.77519  2.98518  4.58477  3.61503
          0.03070  3.89449  4.61684  0.61958  0.77255  0.48576  0.95510
    126   3.27859  4.75867  3.87058  3.60392  2.29350  3.85565  3.62839  3.28470  3.46080  2.73299  3.95740  3.75034  4.32890  3.76157  3.64007  3.41316  3.56533  3.15627  3.93817  0.92995    126 y - - -
          2.68618  4.42225  2.77519  2.73123  3.46354  2.40513  3.72494  3.29354  2.67741  2.69355  4.24690  2.90347  2.73739  3.18146  2.89801  2.37887  2.77519  2.98518  4.58477  3.61503
          0.03070  3.89449  4.61684  0.61958  0.77255  0.48576  0.95510
    127   2.89783  4.88460  2.91708  2.67191  4.05613  3.38033  3.83050  3.69003  2.49112  3.19023  4.21723  3.13193  3.93396  1.19542  2.77497  2.94454  3.19467  3.41827  5.32413  4.01926    127 q - - -
          2.68618  4.42225  2.77519  2.73123  3.46354  2.40513  3.72494  3.29354  2.67741  2.69355  4.24690  2.90347  2.73739  3.18146  2.89801  2.37887  2.77519  2.98518  4.58477  3.61503
          0.03070  3.89449  4.61684  0.61958  0.77255  0.48576  0.95510
    128   2.99192  4.95697  3.16940  2.78650  4.34843  3.47922  3.77092  3.77903  1.00856  3.33921  4.29930  3.21007  3.97786  2.96102  2.43520  3.03235  3.24346  3.48551  5.39390  4.20975    128 k - - -
          2.68618  4.42225  2.77519  2.73123  3.46354  2.40513  3.72494  3.29354  2.67741  2.69355  4.24690  2.90347  2.73739  3.18146  2.89801  2.37887  2.77519  2.98518  4.58477  3.61503
          0.03070  3.89449  4.61684  0.61958  0.77255  0.48576  0.95510
    129   2.93140  4.45632  4.19365  3.70016  3.19211  3.95615  4.43277  2.21079  3.50309  1.71673  1.63029  3.97665  4.35590  3.82195  3.72322  3.33160  3.21555  2.05702  5.08933  3.89074    129 m - - -
          2.68618  4.42225  2.77519  2.73123  3.46354  2.40513  3.72494  3.29354  2.67741  2.69355  4.24690  2.90347  2.73739  3.18146  2.89801  2.37887  2.77519  2.98518  4.58477  3.61503
          0.03070  3.89449  4.61684  0.61958  0.77255  0.48576  0.95510
    130   1.23171  4.10774  3.41981  3.13085  4.10770  2.52146  4.16630  3.35422  3.15198  3.17190  4.05901  3.28253  3.66910  3.45954  3.44512  2.39020  2.67532  2.78980  5.50141  4.28431    130 a - - -
          2.68618  4.42225  2.77519  2.73123  3.46354  2.40513  3.72494  3.29354  2.67741  2.69355  4.24690  2.90347  2.73739  3.18146  2.89801  2.37887  2.77519  2.98518  4.58477  3.61503
          0.03070  3.89449  4.61684  0.61958  0.77255  0.48576  0.95510
    131   2.99192  4.95697  3.16940  2.78650  4.34843  3.47922  3.77092  3.77903  1.00856  3.33921  4.29930  3.21007  3.97786  2.96102  2.43520  3.03235  3.24346  3.48551  5.39390  4.20975    131 k - - -
          2.68618  4.42225  2.77519  2.73123  3.46354  2.40513  3.72494  3.29354  2.67741  2.69355  4.24690  2.90347  2.73739  3.18146  2.89801  2.37887  2.77519  2.98518  4.58477  3.61503
          0.03070  3.89449  4.61684  0.61958  0.77255  0.48576  0.95510
    132   2.98712  5.06172  3.39099  2.76047  4.48459  3.60344  3.58784  3.84452  1.60436  3.31725  4.19891  3.16093  3.98751  2.73191  1.42850  2.99710  3.16529  3.53667  5.38116  4.20594    132 r - - -
          2.68618  4.42225  2.77519  2.73123  3.46354  2.40513  3.72494  3.29354  2.67741  2.69355  4.24690  2.90347  2.73739  3.18146  2.89801  2.37887  2.77519  2.98518  4.58477  3.61503
          0.03070  3.89449  4.61684  0.61958  0.77255  0.48576  0.95510
    133   2.61086  0.89686  4.13528  3.87978  3.86586  3.22936  4.52200  3.01323  3.70678  2.92781  4.04974  3.86089  3.93807  4.05195  3.82732  2.88259  3.07945  2.75637  5.27756  4.15344    133 c - - -
          2.68618  4.42225  2.77519  2.73123  3.46354  2.40513  3.72494  3.29354  2.67741  2.69355  4.24690  2.90347  2.73739  3.18146  2.89801  2.37887  2.77519  2.98518  4.58477  3.61503
          0.03070  3.89449  4.61684  0.61958  0.77255  0.48576  0.95510
    134   2.83828  4.96620  2.80561  2.50146  3.97584  3.40366  3.31272  3.73060  2.28699  3.23854  4.15202  2.98566  3.89657  1.53961  2.59012  2.84613  3.08731  3.42028  5.25019  3.85399    134 q - - -
          2.68618  4.42225  2.77519  2.73123  3.46354  2.40513  3.72494  3.29354  2.67741  2.69355  4.24690  2.90347  2.73739  3.18146  2.89801  2.37887  2.77519  2.98518  4.58477  3.61503
          0.03070  3.89449  4.61684  0.61958  0.77255  0.48576  0.95510
    135   3.08120  4.54482  4.32319  3.79938  3.07876  4.16090  4.47745  2.21148  3.57745  1.41291  1.68474  4.10267  4.46879  3.87822  3.78186  3.51854  3.32840  2.26784  5.03401  3.84202    135 l - - -
          2.68618  4.42225  2.77519  2.73123  3.46354  2.40513  3.72494  3.29354  2.67741  2.69355  4.24690  2.90347  2.73739  3.18146  2.89801  2.37887  2.77519  2.98518  4.58477  3.61503
          0.03070  3.89449  4.61684  0.61958  0.77255  0.48576  0.95510
    136   2.87928  4.43305  3.99069  3.44146  3.15674  3.90164  4.18145  2.36987  3.18600  1.62325  1.84543  3.76926  4.25074  3.56325  3.26240  3.22339  3.12168  2.36025  4.94387  3.73145    136 l - - -
          2.68618  4.42225  2.77519  2.73123  3.46354  2.40513  3.72494  3.29354  2.67741  2.69355  4.24690  2.90347  2.73739  3.18146  2.89801  2.37887  2.77519  2.98518  4.58477  3.61503
          0.03070  3.89449  4.61684  0.61958  0.77255  0.48576  0.95510
    137   2.87181  5.15790  2.36309  1.24040  4.43127  3.25975  3.73970  3.90627  2.57622  3.46751  4.38309  2.80185  3.84481  2.80190  3.00262  2.82536  3.15562  3.56528  5.64333  4.25678    137 e - - -
          2.68618  4.42225  2.77519  2.73123  3.46354  2.40513  3.72494  3.29354  2.67741  2.69355  4.24690  2.90347  2.73739  3.18146  2.89801  2.37887  2.77519  2.98518  4.58477  3.61503
          0.03070  3.89449  4.61684  0.61958  0.77255  0.48576  0.95510
    138   2.84388  5.00371  2.90005  2.51588  4.31630  3.44217  3.62418  3.75528  2.02869  3.27328  4.14943  2.99213  3.89774  1.63544  2.34315  2.84657  3.06906  3.43480  5.40691  4.12777    138 q - - -
          2.68618  4.42225  2.77519  2.73123  3.46354  2.40513  3.72494  3.29354  2.67741  2.69355  4.24690  2.90347  2.73739  3.18146  2.89801  2.37887  2.77519  2.98518  4.58477  3.61503
          0.03070  3.89449  4.61684  0.61958  0.77255  0.48576  0.95510
    139   2.97086  5.08692  2.49636  0.99448  4.43584  3.28799  3.87643  3.89410  2.75970  3.50758  4.48043  2.94488  3.89356  3.09149  3.17099  2.95089  3.27519  3.57558  5.60325  4.32526    139 e - - -
          2.68618  4.42225  2.77519  2.73123  3.46354  2.40513  3.72494  3.29354  2.67741  2.69355  4.24690  2.90347  2.73739  3.18146  2.89801  2.37887  2.77519  2.98518  4.58477  3.61503
          0.03070  3.89449  4.61684  0.61958  0.77255  0.48576  0.95510
    140   2.80134  4.26878  4.15003  3.61422  3.39904  3.94395  4.35736  1.42923  3.47972  2.14252  3.17590  3.62483  4.31723  3.78786  3.72740  3.27101  3.05990  1.66372  5.11221  3.88485    140 i - - -
          2.68618  4.42225  2.77519  2.73123  3.46354  2.40513  3.72494  3.29354  2.67741  2.69355  4.24690  2.90347  2.73739  3.18146  2.89801  2.37887  2.77519  2.98518  4.58477  3.61503
          0.03070  3.89449  4.61684  0.61958  0.77255  0.48576  0.95510
    141   2.97086  5.08692  2.49636  0.99448  4.43584  3.28799  3.87643  3.89410  2.75970  3.50758  4.48043  2.94488  3.89356  3.09149  3.17099  2.95089  3.27519  3.57558  5.60325  4.32526    141 e - - -
          2.68618  4.42225  2.77519  2.73123  3.46354  2.40513  3.72494  3.29354  2.67741  2.69355  4.24690  2.90347  2.73739  3.18146  2.89801  2.37887  2.77519  2.98518  4.58477  3.61503
          0.03070  3.89449  4.61684  0.61958  0.77255  0.48576  0.95510
    142   2.37966  4.41554  2.91693  2.63033  4.18737  3.06695  3.87096  3.61419  2.74363  3.26493  4.09914  2.35479  3.70823  3.07947  3.13444  1.68713  2.46136  3.17219  5.48616  4.18900    142 s - - -
          2.68618  4.42225  2.77519  2.73123  3.46354  2.40513  3.72494  3.29354  2.67741  2.69355  4.24690  2.90347  2.73739  3.18146  2.89801  2.37887  2.77519  2.98518  4.58477  3.61503
          0.03070  3.89449  4.61684  0.61958  0.77255  0.48576  0.95510
    143   3.15980  4.60828  4.38731  3.90611  3.05610  4.21387  4.54613  2.19178  3.64332  0.94711  2.85895  4.19276  4.53493  3.96923  3.83076  3.61394  3.41953  2.25727  5.04322  3.80193    143 l - - -
          2.68618  4.42225  2.77519  2.73123  3.46354  2.40513  3.72494  3.29354  2.67741  2.69355  4.24690  2.90347  2.73739  3.18146  2.89801  2.37887  2.77519  2.98518  4.58477  3.61503
          0.03070  3.89449  4.61684  0.61958  0.77255  0.48576  0.95510
    144   2.30181  4.28549  3.08715  2.78699  4.14910  3.01223  3.95604  3.55644  2.85129  3.23844  4.07852  2.80845  3.68776  3.18918  3.20953  1.54196  2.23133  3.10088  5.47478  4.20668    144 s - - -
          2.68618  4.42225  2.77519  2.73123  3.46354  2.40513  3.72494  3.29354  2.67741  2.69355  4.24690  2.90347  2.73739  3.18146  2.89801  2.37887  2.77519  2.98518  4.58477  3.61503
          0.03070  3.89449  4.61684  0.61958  0.77255  0.48576  0.95510
    145   2.91745  5.05181  3.19990  2.65240  4.46036  3.54230  3.58482  3.84082  1.32339  3.32611  4.18758  2.96577  3.94547  2.72734  1.98741  2.91972  3.11145  3.51543  5.40133  4.18792    145 k - - -
          2.68618  4.42225  2.77519  2.73123  3.46354  2.40513  3.72494  3.29354  2.67741  2.69355  4.24690  2.90347  2.73739  3.18146  2.89801  2.37887  2.77519  2.98518  4.58477  3.61503
          0.03070  3.89449  4.61684  0.61958  0.77255  0.48576  0.95510
    146   3.01295  5.14509  0.88699  2.34817  4.52498  3.22707  3.95001  4.11810  3.03822  3.72242  4.70082  2.90572  3.88140  3.18905  3.55758  2.97269  3.35192  3.75488  5.68934  4.39400    146 d - - -
          2.68618  4.42225  2.77519  2.73123  3.46354  2.40513  3.72494  3.29354  2.67741  2.69355  4.24690  2.90347  2.73739  3.18146  2.89801  2.37887  2.77519  2.98518  4.58477  3.61503
          0.03070  3.89449  4.61684  0.61958  0.77255  0.48576  0.95510
    147   2.88525  4.97268  3.00648  2.62833  4.35945  3.44232  3.67020  3.79689  1.21050  3.34872  4.24381  2.93681  3.92751  2.83908  2.35870  2.90482  3.13067  3.46946  5.41604  4.16192    147 k - - -
          2.68618  4.42225  2.77519  2.73123  3.46354  2.40513  3.72494  3.29354  2.67741  2.69355  4.24690  2.90347  2.73739  3.18146  2.89801  2.37887  2.77519  2.98518  4.58477  3.61503
          0.03070  3.89449  4.61684  0.61958  0.77255  0.48576  0.95510
    148   2.84227  4.95988  2.80410  2.51059  3.98149  3.39825  3.39613  3.73211  2.30019  3.23737  4.16033  2.99268  3.89908  1.50516  2.60080  2.85271  3.09634  3.42389  5.25759  3.86495    148 q - - -
          2.68618  4.42225  2.77519  2.73123  3.46354  2.40513  3.72494  3.29354  2.67741  2.69355  4.24690  2.90347  2.73739  3.18146  2.89801  2.37887  2.77519  2.98518  4.58477  3.61503
          0.03070  3.89449  4.61684  0.61958  0.77255  0.48576  0.95510
    149   2.97086  5.08692  2.49636  0.99448  4.43584  3.28799  3.87643  3.89410  2.75970  3.50758  4.48043  2.94488  3.89356  3.09149  3.17099  2.95089  3.27519  3.57558  5.60325  4.32526    149 e - - -
          2.68618  4.42225  2.77519  2.73123  3.46354  2.40513  3.72494  3.29354  2.67741  2.69355  4.24690  2.90347  2.73739  3.18146  2.89801  2.37887  2.77519  2.98518  4.58477  3.61503
          0.03070  3.89449  4.61684  0.61958  0.77255  0.48576  0.95510
    150   3.17977  4.63540  4.22490  3.86465  3.14380  4.01022  4.51347  2.34883  3.63219  0.84856  3.15952  4.13801  4.44167  3.99525  3.80473  3.58337  3.47294  2.39191  5.03127  3.75974    150 l - - -
          2.68618  4.42225  2.77519  2.73123  3.46354  2.40513  3.72494  3.29354  2.67741  2.69355  4.24690  2.90347  2.73739  3.18146  2.89801  2.37887  2.77519  2.98518  4.58477  3.61503
          0.03070  3.89449  4.61684  0.61958  0.77255  0.48576  0.95510
    151   2.89783  4.88460  2.91708  2.67191  4.05613  3.38033  3.83050  3.69003  2.49112  3.19023  4.21723  3.13193  3.93396  1.19542  2.77497  2.94454  3.19467  3.41827  5.32413  4.01926    151 q - - -
          2.68618  4.42225  2.77519  2.73123  3.46354  2.40513  3.72494  3.29354  2.67741  2.69355  4.24690  2.90347  2.73739  3.18146  2.89801  2.37887  2.77519  2.98518  4.58477  3.61503
          0.03070  3.89449  4.61684  0.61958  0.77255  0.48576  0.95510
    152   2.97086  5.08692  2.49636  0.99448  4.43584  3.28799  3.87643  3.89410  2.75970  3.50758  4.48043  2.94488  3.89356  3.09149  3.17099  2.95089  3.27519  3.57558  5.60325  4.32526    152 e - - -
          2.68618  4.42225  2.77519  2.73123  3.46354  2.40513  3.72494  3.29354  2.67741  2.69355  4.24690  2.90347  2.73739  3.18146  2.89801  2.37887  2.77519  2.98518  4.58477  3.61503
          0.03070  3.89449  4.61684  0.61958  0.77255  0.48576  0.95510
    153   2.99192  4.95697  3.16940  2.78650  4.34843  3.47922  3.77092  3.77903  1.00856  3.33921  4.29930  3.21007  3.97786  2.96102  2.43520  3.03235  3.24346  3.48551  5.39390  4.20975    153 k - - -
          2.68618  4.42225  2.77519  2.73123  3.46354  2.40513  3.72494  3.29354  2.67741  2.69355  4.24690  2.90347  2.73739  3.18146  2.89801  2.37887  2.77519  2.98518  4.58477  3.61503
          0.03070  3.89449  4.61684  0.61958  0.77255  0.48576  0.95510
    154   3.35646  4.69730  4.35657  3.98685  1.14917  4.18019  3.51644  3.00827  3.85053  2.36824  3.63710  3.92796  4.51388  3.93029  3.95972  3.54651  3.59071  2.95210  3.70794  1.77424    154 f - - -
          2.68618  4.42225  2.77519  2.73123  3.46354  2.40513  3.72494  3.29354  2.67741  2.69355  4.24690  2.90347  2.73739  3.18146  2.89801  2.37887  2.77519  2.98518  4.58477  3.61503
          0.03070  3.89449  4.61684  0.61958  0.77255  0.48576  0.95510
    155   1.33249  4.11093  3.36581  3.09841  4.16212  2.90662  4.16169  3.48080  3.14268  3.25447  4.12187  3.25558  3.65194  3.44792  3.44049  1.82781  2.66869  3.00047  5.53861  4.31330    155 a - - -
          2.68618  4.42225  2.77519  2.73123  3.46354  2.40513  3.72494  3.29354  2.67741  2.69355  4.24690  2.90347  2.73739  3.18146  2.89801  2.37887  2.77519  2.98518  4.58477  3.61503
          0.03070  3.89449  4.61684  0.61958  0.77255  0.48576  0.95510
    156   2.97086  5.08692  2.49636  0.99448  4.43584  3.28799  3.87643  3.89410  2.75970  3.50758  4.48043  2.94488  3.89356  3.09149  3.17099  2.95089  3.27519  3.57558  5.60325  4.32526    156 e - - -
          2.68618  4.42225  2.77519  2.73123  3.46354  2.40513  3.72494  3.29354  2.67741  2.69355  4.24690  2.90347  2.73739  3.18146  2.89801  2.37887  2.77519  2.98518  4.58477  3.61503
          0.03070  3.89449  4.61684  0.61958  0.77255  0.48576  0.95510
    157   2.99192  4.95697  3.16940  2.78650  4.34843  3.47922  3.77092  3.77903  1.00856  3.33921  4.29930  3.21007  3.97786  2.96102  2.43520  3.03235  3.24346  3.48551  5.39390  4.20975    157 k - - -
          2.68618  4.42225  2.77519  2.73123  3.46354  2.40513  3.72494  3.29354  2.67741  2.69355  4.24690  2.90347  2.73739  3.18146  2.89801  2.37887  2.77519  2.98518  4.58477  3.61503
          0.03070  3.89449  4.61684  0.61958  0.77255  0.48576  0.95510
    158   2.10774  4.17534  3.22911  3.01582  4.17596  2.92422  4.13684  3.56619  3.08984  3.31375  4.20042  3.21944  3.67011  3.41939  3.38987  1.19482  2.71757  3.07926  5.55070  4.28510    158 s - - -
          2.68618  4.42225  2.77519  2.73123  3.46354  2.40513  3.72494  3.29354  2.67741  2.69355  4.24690  2.90347  2.73739  3.18146  2.89801  2.37887  2.77519  2.98518  4.58477  3.61503
          0.03070  3.89449  4.61684  0.61958  0.77255  0.48576  0.95510
    159   3.02995  4.86794  3.52281  3.02903  4.22809  3.51399  3.83969  3.77115  2.24551  3.28306  4.28247  3.38718  4.01533  3.05875  0.94529  3.11294  3.29429  3.49410  5.30209  4.15046    159 r - - -
          2.68618  4.42225  2.77519  2.73123  3.46354  2.40513  3.72494  3.29354  2.67741  2.69355  4.24690  2.90347  2.73739  3.18146  2.89801  2.37887  2.77519  2.98518  4.58477  3.61503
          0.03070  3.89449  4.61684  0.61958  0.77255  0.48576  0.95510
    160   2.84457  4.95361  2.80500  2.51891  3.98625  3.39391  3.45274  3.73197  2.31190  3.23516  4.16610  2.99920  3.90085  1.47971  2.61077  2.85743  3.10288  3.42561  5.26369  3.87456    160 q - - -
          2.68618  4.42225  2.77519  2.73123  3.46354  2.40513  3.72494  3.29354  2.67741  2.69355  4.24690  2.90347  2.73739  3.18146  2.89801  2.37887  2.77519  2.98518  4.58477  3.61503
          0.03070  3.89449  4.61684  0.61958  0.77255  0.48576  0.95510
    161   2.99192  4.95697  3.16940  2.78650  4.34843  3.47922  3.77092  3.77903  1.00856  3.33921  4.29930  3.21007  3.97786  2.96102  2.43520  3.03235  3.24346  3.48551  5.39390  4.20975    161 k - - -
          2.68618  4.42225  2.77519  2.73123  3.46354  2.40513  3.72494  3.29354  2.67741  2.69355  4.24690  2.90347  2.73739  3.18146  2.89801  2.37887  2.77519  2.98518  4.58477  3.61503
          0.03070  3.89449  4.61684  0.61958  0.77255  0.48576  0.95510
    162   3.02995  4.86794  3.52281  3.02903  4.22809  3.51399  3.83969  3.77115  2.24551  3.28306  4.28247  3.38718  4.01533  3.05875  0.94529  3.11294  3.29429  3.49410  5.30209  4.15046    162 r - - -
          2.68618  4.42225  2.77519  2.73123  3.46354  2.40513  3.72494  3.29354  2.67741  2.69355  4.24690  2.90347  2.73739  3.18146  2.89801  2.37887  2.77519  2.98518  4.58477  3.61503
          0.03070  3.89449  4.61684  0.61958  0.77255  0.48576  0.95510
    163   2.99192  4.95697  3.16940  2.78650  4.34843  3.47922  3.77092  3.77903  1.00856  3.33921  4.29930  3.21007  3.97786  2.96102  2.43520  3.03235  3.24346  3.48551  5.39390  4.20975    163 k - - -
          2.68618  4.42225  2.77519  2.73123  3.46354  2.40513  3.72494  3.29354  2.67741  2.69355  4.24690  2.90347  2.73739  3.18146  2.89801  2.37887  2.77519  2.98518  4.58477  3.61503
          0.03070  3.89449  4.61684  0.61958  0.77255  0.48576  0.95510
    164   3.17977  4.63540  4.22490  3.86465  3.14380  4.01022  4.51347  2.34883  3.63219  0.84856  3.15952  4.13801  4.44167  3.99525  3.80473  3.58337  3.47294  2.39191  5.03127  3.75974    164 l - - -
          2.68618  4.42225  2.77519  2.73123  3.46354  2.40513  3.72494  3.29354  2.67741  2.69355  4.24690  2.90347  2.73739  3.18146  2.89801  2.37887  2.77519  2.98518  4.58477  3.61503
          0.03070  3.89449  4.61684  0.61958  0.77255  0.48576  0.95510
    165   3.01295  5.14509  0.88699  2.34817  4.52498  3.22707  3.95001  4.11810  3.03822  3.72242  4.70082  2.90572  3.88140  3.18905  3.55758  2.97269  3.35192  3.75488  5.68934  4.39400    165 d - - -
          2.68618  4.42225  2.77519  2.73123  3.46354  2.40513  3.72494  3.29354  2.67741  2.69355  4.24690  2.90347  2.73739  3.18146  2.89801  2.37887  2.77519  2.98518  4.58477  3.61503
          0.03070  3.89449  4.61684  0.61958  0.77255  0.48576  0.95510
    166   2.97086  5.08692  2.49636  0.99448  4.43584  3.28799  3.87643  3.89410  2.75970  3.50758  4.48043  2.94488  3.89356  3.09149  3.17099  2.95089  3.27519  3.57558  5.60325  4.32526    166 e - - -
          2.68618  4.42225  2.77519  2.73123  3.46354  2.40513  3.72494  3.29354  2.67741  2.69355  4.24690  2.90347  2.73739  3.18146  2.89801  2.37887  2.77519  2.98518  4.58477  3.61503
          0.03070  3.89449  4.61684  0.61958  0.77255  0.48576  0.95510
    167   2.98632  4.53156  4.07293  3.66792  3.21707  3.85046  4.39796  2.39486  3.43484  1.80832  1.33638  3.94273  4.31107  3.81520  3.63760  3.33778  3.29199  2.40355  5.06090  3.82469    167 m - - -
          2.68618  4.42225  2.77519  2.73123  3.46354  2.40513  3.72494  3.29354  2.67741  2.69355  4.24690  2.90347  2.73739  3.18146  2.89801  2.37887  2.77519  2.98518  4.58477  3.61503
          0.03070  3.89449  4.61684  0.61958  0.77255  0.48576  0.95510
    168   3.27859  4.75867  3.87058  3.60392  2.29350  3.85565  3.62839  3.28470  3.46080  2.73299  3.95740  3.75034  4.32890  3.76157  3.64007  3.41316  3.56533  3.15627  3.93817  0.92995    168 y - - -
          2.68618  4.42225  2.77519  2.73123  3.46354  2.40513  3.72494  3.29354  2.67741  2.69355  4.24690  2.90347  2.73739  3.18146  2.89801  2.37887  2.77519  2.98518  4.58477  3.61503
          0.03070  3.89449  4.61684  0.61958  0.77255  0.48576  0.95510
    169   3.01295  5.14509  0.88699  2.34817  4.52498  3.22707  3.95001  4.11810  3.03822  3.72242  4.70082  2.90572  3.88140  3.18905  3.55758  2.97269  3.35192  3.75488  5.68934  4.39400    169 d - - -
          2.68618  4.42225  2.77519  2.73123  3.46354  2.40513  3.72494  3.29354  2.67741  2.69355  4.24690  2.90347  2.73739  3.18146  2.89801  2.37887  2.77519  2.98518  4.58477  3.61503
          0.03070  3.89449  4.61684  0.61958  0.77255  0.48576  0.95510
    170   2.80652  4.93466  2.92832  2.52960  4.16667  3.44218  3.63581  3.61457  2.06964  3.01788  4.06227  3.00516  3.89376  1.68293  2.46970  2.82582  3.03717  3.31907  5.34430  4.04277    170 q - - -
          2.68618  4.42225  2.77519  2.73123  3.46354  2.40513  3.72494  3.29354  2.67741  2.69355  4.24690  2.90347  2.73739  3.18146  2.89801  2.37887  2.77519  2.98518  4.58477  3.61503
          0.03070  3.89449  4.61684  0.61958  0.77255  0.48576  0.95510
    171   3.17977  4.63540  4.22490  3.86465  3.14380  4.01022  4.51347  2.34883  3.63219  0.84856  3.15952  4.13801  4.44167  3.99525  3.80473  3.58337  3.47294  2.39191  5.03127  3.75974    171 l - - -
          2.68618  4.42225  2.77519  2.73123  3.46354  2.40513  3.72494  3.29354  2.67741  2.69355  4.24690  2.90347  2.73739  3.18146  2.89801  2.37887  2.77519  2.98518  4.58477  3.61503
          0.03070  3.89449  4.61684  0.61958  0.77255  0.48576  0.95510
    172   3.02995  4.86794  3.52281  3.02903  4.22809  3.51399  3.83969  3.77115  2.24551  3.28306  4.28247  3.38718  4.01533  3.05875  0.94529  3.11294  3.29429  3.49410  5.30209  4.15046    172 r - - -
          2.68618  4.42225  2.77519  2.73123  3.46354  2.40513  3.72494  3.29354  2.67741  2.69355  4.24690  2.90347  2.73739  3.18146  2.89801  2.37887  2.77519  2.98518  4.58477  3.61503
          0.03070  3.89449  4.61684  0.61958  0.77255  0.48576  0.95510
    173   2.50472  4.63757  2.60214  2.42480  4.23101  3.15048  3.76357  3.66883  2.64137  3.28387  4.11185  2.26114  3.73776  2.94609  3.08782  1.83379  2.64818  3.25980  5.50169  4.16282    173 s - - -
          2.68618  4.42225  2.77519  2.73123  3.46354  2.40513  3.72494  3.29354  2.67741  2.69355  4.24690  2.90347  2.73739  3.18146  2.89801  2.37887  2.77519  2.98518  4.58477  3.61503
          0.03070  3.89449  4.61684  0.61958  0.77255  0.48576  0.95510
    174   2.83575  5.19229  2.20396  1.26485  4.54372  3.01243  3.73620  4.00956  2.66790  3.57926  4.44228  2.73884  3.81013  2.91228  3.17179  2.77601  3.12792  3.62511  5.73747  4.32540    174 e - - -
          2.68618  4.42225  2.77519  2.73123  3.46354  2.40513  3.72494  3.29354  2.67741  2.69355  4.24690  2.90347  2.73739  3.18146  2.89801  2.37887  2.77519  2.98518  4.58477  3.61503
          0.03070  3.89449  4.61684  0.61958  0.77255  0.48576  0.95510
    175   3.28000  4.74304  3.99770  3.62002  1.96716  4.03461  3.20977  3.28773  3.47729  2.70593  3.87057  3.70748  4.40030  3.68783  3.67243  3.38672  3.51533  3.14523  3.69045  1.09096    175 y - - -
          2.68618  4.42225  2.77519  2.73123  3.46354  2.40513  3.72494  3.29354  2.67741  2.69355  4.24690  2.90347  2.73739  3.18146  2.89801  2.37887  2.77519  2.98518  4.58477  3.61503
          0.03070  3.89449  4.61684  0.61958  0.77255  0.48576  0.95510
    176   2.88055  5.36884  1.85825  1.33589  4.66001  3.19463  3.72217  4.15296  2.70699  3.68758  4.54708  2.67544  3.80368  2.89146  3.26846  2.78334  3.16654  3.75095  5.84495  4.37767    176 e - - -
          2.68618  4.42225  2.77519  2.73123  3.46354  2.40513  3.72494  3.29354  2.67741  2.69355  4.24690  2.90347  2.73739  3.18146  2.89801  2.37887  2.77519  2.98518  4.58477  3.61503
          0.03070  3.89449  4.61684  0.61958  0.77255  0.48576  0.95510
    177   2.32555  4.24635  3.22525  3.04183  4.09808  2.97581  4.15118  3.62357  3.11708  3.34203  4.26614  3.26324  3.71638  3.46464  3.40259  1.05835  2.80729  3.15387  5.46877  4.18167    177 s - - -
          2.68618  4.42225  2.77519  2.73123  3.46354  2.40513  3.72494  3.29354  2.67741  2.69355  4.24690  2.90347  2.73739  3.18146  2.89801  2.37887  2.77519  2.98518  4.58477  3.61503
          0.03070  3.89449  4.61684  0.61958  0.77255  0.48576  0.95510
    178   2.55510  4.22123  3.83281  3.27601  3.36479  3.72691  4.07533  2.18460  3.16937  2.15574  2.91596  3.36236  4.11080  3.47573  3.45338  3.01944  2.91022  1.60851  4.95274  3.73411    178 v - - -
          2.68618  4.42225  2.77519  2.73123  3.46354  2.40513  3.72494  3.29354  2.67741  2.69355  4.24690  2.90347  2.73739  3.18146  2.89801  2.37887  2.77519  2.98518  4.58477  3.61503
          0.03070  3.89449  4.61684  0.61958  0.77255  0.48576  0.95510
    179   2.99192  4.95697  3.16940  2.78650  4.34843  3.47922  3.77092  3.77903  1.00856  3.33921  4.29930  3.21007  3.97786  2.96102  2.43520  3.03235  3.24346  3.48551  5.39390  4.20975    179 k - - -
          2.68618  4.42225  2.77519  2.73123  3.46354  2.40513  3.72494  3.29354  2.67741  2.69355  4.24690  2.90347  2.73739  3.18146  2.89801  2.37887  2.77519  2.98518  4.58477  3.61503
          0.03070  3.89449  4.61684  0.61958  0.77255  0.48576  0.95510
    180   3.02995  4.86794  3.52281  3.02903  4.22809  3.51399  3.83969  3.77115  2.24551  3.28306  4.28247  3.38718  4.01533  3.05875  0.94529  3.11294  3.29429  3.49410  5.30209  4.15046    180 r - - -
          2.68618  4.42225  2.77519  2.73123  3.46354  2.40513  3.72494  3.29354  2.67741  2.69355  4.24690  2.90347  2.73739  3.18146  2.89801  2.37887  2.77519  2.98518  4.58477  3.61503
          0.03070  3.89449  4.61684  0.61958  0.77255  0.48576  0.95510
    181   2.15301  4.15569  3.29142  3.00911  4.17627  2.93210  4.10270  3.50591  3.03951  3.25659  4.11867  3.21486  3.66065  3.36788  3.35280  1.34868  2.27234  3.02973  5.53500  4.29994    181 s - - -
          2.68618  4.42225  2.77519  2.73123  3.46354  2.40513  3.72494  3.29354  2.67741  2.69355  4.24690  2.90347  2.73739  3.18146  2.89801  2.37887  2.77519  2.98518  4.58477  3.61503
          0.03070  3.89449  4.61684  0.61958  0.77255  0.48576  0.95510
    182   1.14778  4.11575  3.38491  3.14875  4.12978  2.92292  4.19960  3.37296  3.18315  3.21125  4.11801  3.29006  3.67428  3.50220  3.46058  2.20896  2.69454  2.93137  5.53408  4.30172    182 a - - -
          2.68618  4.42225  2.77519  2.73123  3.46354  2.40513  3.72494  3.29354  2.67741  2.69355  4.24690  2.90347  2.73739  3.18146  2.89801  2.37887  2.77519  2.98518  4.58477  3.61503
          0.03070  3.89449  4.61684  0.61958  0.77255  0.48576  0.95510
    183   3.07340  4.43784  4.58102  4.08140  3.33617  4.31972  4.78141  1.19000  3.91224  1.75497  3.18852  4.33971  4.63284  4.20238  4.11620  3.69898  3.33604  1.69781  5.30856  4.08819    183 i - - -
          2.68618  4.42225  2.77519  2.73123  3.46354  2.40513  3.72494  3.29354  2.67741  2.69355  4.24690  2.90347  2.73739  3.18146  2.89801  2.37887  2.77519  2.98518  4.58477  3.61503
          0.03070  3.89449  4.61684  0.61958  0.77255  0.48576  0.95510
    184   2.89783  4.88460  2.91708  2.67191  4.05613  3.38033  3.83050  3.69003  2.49112  3.19023  4.21723  3.13193  3.93396  1.19542  2.77497  2.94454  3.19467  3.41827  5.32413  4.01926    184 q - - -
          2.68618  4.42225  2.77519  2.73123  3.46354  2.40513  3.72494  3.29354  2.67741  2.69355  4.24690  2.90347  2.73739  3.18146  2.89801  2.37887  2.77519  2.98518  4.58477  3.61503
          0.03070  3.89449  4.61684  0.61958  0.77255  0.48576  0.95510
    185   2.78020  4.53413  3.38971  3.23175  4.22542  3.22038  4.30757  3.77627  3.29089  3.40081  4.45146  3.53634  0.78770  3.67900  3.53411  2.94833  3.22345  3.41917  5.40615  4.34631    185 p - - -
          2.68618  4.42225  2.77519  2.73123  3.46354  2.40513  3.72494  3.29354  2.67741  2.69355  4.24690  2.90347  2.73739  3.18146  2.89801  2.37887  2.77519  2.98518  4.58477  3.61503
          0.08895  3.89449  2.73720  0.61958  0.77255  0.48576  0.95510
    186   1.48051  4.08702  3.44019  3.06430  3.97561  2.73308  4.06617  3.20897  3.04251  3.02887  3.90302  3.24875  3.65785  3.35353  3.35309  2.32079  2.39546  2.58801  5.37084  4.15690    186 a - - -
          2.68618  4.42225  2.77519  2.73123  3.46354  2.40513  3.72494  3.29354  2.67741  2.69355  4.24690  2.90347  2.73739  3.18146  2.89801  2.37887  2.77519  2.98518  4.58477  3.61503
          0.05160  3.83806  3.54896  0.61958  0.77255  0.45575  1.00505
    187   2.58076  4.80976  2.57995  2.32238  4.21877  2.86010  3.65716  3.65397  2.37900  3.23702  4.05349  2.25390  3.75334  2.81540  2.95667  2.29901  2.65646  3.27980  5.45444  4.09906    187 n - - -
          2.68618  4.42225  2.77519  2.73123  3.46354  2.40513  3.72494  3.29354  2.67741  2.69355  4.24690  2.90347  2.73739  3.18146  2.89801  2.37887  2.77519  2.98518  4.58477  3.61503
          0.03125  3.87704  4.59939  0.61958  0.77255  0.47588  0.97111
    188   2.69542  4.84566  2.55074  2.38642  4.04490  3.22016  3.48622  3.79874  2.58247  3.37574  4.25427  1.52257  3.81423  2.96272  2.97288  2.63898  3.01960  3.41894  5.37894  3.93587    188 n - - -
          2.68618  4.42225  2.77519  2.73123  3.46354  2.40513  3.72494  3.29354  2.67741  2.69355  4.24690  2.90347  2.73739  3.18146  2.89801  2.37887  2.77519  2.98518  4.58477  3.61503
          0.03070  3.89449  4.61684  0.61958  0.77255  0.48576  0.95510
    189   3.29457  4.64906  4.36026  3.94998  1.23366  4.17286  3.55588  2.90895  3.80563  2.18752  3.54253  3.92410  4.49273  3.90100  3.92683  3.51596  3.52317  2.85946  3.76285  1.84775    189 f - - -
          2.68618  4.42225  2.77519  2.73123  3.46354  2.40513  3.72494  3.29354  2.67741  2.69355  4.24690  2.90347  2.73739  3.18146  2.89801  2.37887  2.77519  2.98518  4.58477  3.61503
          0.03070  3.89449  4.61684  0.61958  0.77255  0.48576  0.95510
    190   3.33764  4.67118  4.38778  3.98769  1.36893  4.19054  3.48946  3.01948  3.84474  2.29974  3.64154  3.91675  4.50751  3.91304  3.95232  3.53078  3.56243  2.94592  3.68069  1.50568    190 f - - -
          2.68618  4.42225  2.77519  2.73123  3.46354  2.40513  3.72494  3.29354  2.67741  2.69355  4.24690  2.90347  2.73739  3.18146  2.89801  2.37887  2.77519  2.98518  4.58477  3.61503
          0.03070  3.89449  4.61684  0.61958  0.77255  0.48576  0.95510
    191   2.30385  4.40155  2.99956  2.64952  4.10662  3.10281  3.84249  3.51607  2.70268  3.16143  3.99900  3.04230  2.43826  2.91161  3.09148  1.84772  2.66942  3.10467  5.41279  4.13141    191 s - - -
          2.68618  4.42225  2.77519  2.73123  3.46354  2.40513  3.72494  3.29354  2.67741  2.69355  4.24690  2.90347  2.73739  3.18146  2.89801  2.37887  2.77519  2.98518  4.58477  3.61503
          0.03070  3.89449  4.61684  0.61958  0.77255  0.48576  0.95510
    192   3.02995  4.86794  3.52281  3.02903  4.22809  3.51399  3.83969  3.77115  2.24551  3.28306  4.28247  3.38718  4.01533  3.05875  0.94529  3.11294  3.29429  3.49410  5.30209  4.15046    192 r - - -
          2.68618  4.42225  2.77519  2.73123  3.46354  2.40513  3.72494  3.29354  2.67741  2.69355  4.24690  2.90347  2.73739  3.18146  2.89801  2.37887  2.77519  2.98518  4.58477  3.61503
          0.03070  3.89449  4.61684  0.61958  0.77255  0.48576  0.95510
    193   2.08373  4.56207  2.91866  2.50015  4.02750  3.23224  3.53508  3.44031  2.55142  3.06763  3.89721  2.47024  3.26043  2.89379  2.98057  2.43714  2.51977  3.08338  5.32090  4.01359    193 a - - -
          2.68618  4.42225  2.77519  2.73123  3.46354  2.40513  3.72494  3.29354  2.67741  2.69355  4.24690  2.90347  2.73739  3.18146  2.89801  2.37887  2.77519  2.98518  4.58477  3.61503
          0.03070  3.89449  4.61684  0.61958  0.77255  0.48576  0.95510
    194   2.81735  5.22883  2.27442  1.45842  4.51154  3.25234  3.66951  3.98450  2.51357  3.51383  4.35729  2.73517  3.80722  2.40867  2.98305  2.75082  3.08059  3.60604  5.68197  4.26535    194 e - - -
          2.68618  4.42225  2.77519  2.73123  3.46354  2.40513  3.72494  3.29354  2.67741  2.69355  4.24690  2.90347  2.73739  3.18146  2.89801  2.37887  2.77519  2.98518  4.58477  3.61503
          0.03070  3.89449  4.61684  0.61958  0.77255  0.48576  0.95510
    195   2.66136  4.72659  2.80750  2.50358  3.91828  3.30999  3.15814  3.53282  2.47594  3.12187  4.00413  2.97902  1.90241  2.79982  2.83175  2.71802  2.94922  3.20945  5.24330  3.87295    195 p - - -
          2.68618  4.42225  2.77519  2.73123  3.46354  2.40513  3.72494  3.29354  2.67741  2.69355  4.24690  2.90347  2.73739  3.18146  2.89801  2.37887  2.77519  2.98518  4.58477  3.61503
          0.03070  3.89449  4.61684  0.61958  0.77255  0.48576  0.95510
    196   2.80886  5.15157  1.39689  2.19117  4.12052  3.24623  3.45399  3.89213  2.65231  3.43950  4.31565  2.75158  3.81487  2.88862  3.16687  2.75582  3.08543  3.53538  5.46189  3.67438    196 d - - -
          2.68618  4.42225  2.77519  2.73123  3.46354  2.40513  3.72494  3.29354  2.67741  2.69355  4.24690  2.90347  2.73739  3.18146  2.89801  2.37887  2.77519  2.98518  4.58477  3.61503
          0.03070  3.89449  4.61684  0.61958  0.77255  0.48576  0.95510
    197   3.20080  4.59231  4.54472  4.00801  2.62041  4.35068  4.51434  2.19363  3.86062  0.97766  2.76780  4.28135  4.58537  4.03654  4.03425  3.69136  3.42970  2.29513  4.88777  3.60573    197 l - - -
          2.68618  4.42225  2.77519  2.73123  3.46354  2.40513  3.72494  3.29354  2.67741  2.69355  4.24690  2.90347  2.73739  3.18146  2.89801  2.37887  2.77519  2.98518  4.58477  3.61503
          0.03070  3.89449  4.61684  0.61958  0.77255  0.48576  0.95510
    198   3.28611  4.68135  4.26892  3.98744  0.97637  3.97105  3.88661  2.80690  3.89388  2.17180  3.53370  4.04387  4.42902  4.05574  4.00817  3.55502  3.58719  2.79925  4.12886  2.49299    198 f - - -
          2.68618  4.42225  2.77519  2.73123  3.46354  2.40513  3.72494  3.29354  2.67741  2.69355  4.24690  2.90347  2.73739  3.18146  2.89801  2.37887  2.77519  2.98518  4.58477  3.61503
          0.03070  3.89449  4.61684  0.61958  0.77255  0.48576  0.95510
    199   1.81867  4.13787  3.29836  3.04458  4.19290  2.90895  4.14104  3.54272  3.10542  3.29501  4.15925  3.22821  3.65265  3.41700  3.41235  1.34378  2.68073  3.04852  5.55836  4.32064    199 s - - -
          2.68618  4.42225  2.77519  2.73123  3.46354  2.40513  3.72494  3.29354  2.67741  2.69355  4.24690  2.90347  2.73739  3.18146  2.89801  2.37887  2.77519  2.98518  4.58477  3.61503
          0.04308  3.89449  3.82543  0.61958  0.77255  0.48576  0.95510
    200   2.46657  4.68178  2.66258  2.39629  4.21567  2.43120  3.51046  3.67159  2.59286  3.26902  4.09670  2.13754  3.74421  2.91256  3.03511  2.32059  2.85991  3.27310  5.47876  4.13575    200 n - - -
          2.68618  4.42225  2.77519  2.73123  3.46354  2.40513  3.72494  3.29354  2.67741  2.69355  4.24690  2.90347  2.73739  3.18146  2.89801  2.37887  2.77519  2.98518  4.58477  3.61503
          0.03108  3.88249  4.60484  0.61958  0.77255  0.49683  0.93765
    201   2.54266  4.43543  3.18313  2.67418  3.64559  3.40349  3.72285  3.01017  2.58323  2.68058  2.77511  3.02418  2.59016  2.83543  2.95072  2.68595  2.80180  2.70379  5.04260  3.77217    201 a - - -
          2.68618  4.42225  2.77519  2.73123  3.46354  2.40513  3.72494  3.29354  2.67741  2.69355  4.24690  2.90347  2.73739  3.18146  2.89801  2.37887  2.77519  2.98518  4.58477  3.61503
          0.03108  3.88249  4.60484  0.61958  0.77255  0.47890  0.96617
    202   1.77093  4.20663  3.33832  2.89766  3.91952  2.73745  3.94480  3.24354  2.88629  2.97751  3.83737  3.19066  2.68198  3.20206  3.24461  2.45833  2.59397  2.51047  5.29609  4.05795    202 a - - -
          2.68618  4.42225  2.77519  2.73123  3.46354  2.40513  3.72494  3.29354  2.67741  2.69355  4.24690  2.90347  2.73739  3.18146  2.89801  2.37887  2.77519  2.98518  4.58477  3.61503
          0.03070  3.89449  4.61684  0.61958  0.77255  0.48576  0.95510
    203   2.69807  4.98549  2.30736  2.24317  4.30200  3.23744  3.47281  3.79529  2.55536  3.36758  4.20295  1.75611  3.78433  2.84995  3.03307  2.68103  2.74156  3.42255  5.54604  4.14561    203 n - - -
          2.68618  4.42225  2.77519  2.73123  3.46354  2.40513  3.72494  3.29354  2.67741  2.69355  4.24690  2.90347  2.73739  3.18146  2.89801  2.37887  2.77519  2.98518  4.58477  3.61503
          0.03070  3.89449  4.61684  0.61958  0.77255  0.48576  0.95510
    204   3.06147  4.46230  4.47419  3.91398  3.13678  4.25728  4.58286  1.82974  3.77446  1.52417  1.87099  4.20636  4.51976  3.99100  3.97215  3.58370  3.29487  2.00649  5.10013  3.97436    204 l - - -
          2.68618  4.42225  2.77519  2.73123  3.46354  2.40513  3.72494  3.29354  2.67741  2.69355  4.24690  2.90347  2.73739  3.18146  2.89801  2.37887  2.77519  2.98518  4.58477  3.61503
          0.03070  3.89449  4.61684  0.61958  0.77255  0.48576  0.95510
    205   3.03125  4.53489  4.21371  3.72126  3.11164  4.04860  4.41782  2.25632  3.47631  1.57754  1.56407  4.01693  4.40945  3.82143  3.68638  3.43139  3.29703  2.29103  5.02816  3.79916    205 m - - -
          2.68618  4.42225  2.77519  2.73123  3.46354  2.40513  3.72494  3.29354  2.67741  2.69355  4.24690  2.90347  2.73739  3.18146  2.89801  2.37887  2.77519  2.98518  4.58477  3.61503
          0.03070  3.89449  4.61684  0.61958  0.77255  0.48576  0.95510
    206   2.89128  5.35143  1.21665  2.02877  4.65456  3.16589  3.75392  4.17666  2.79123  3.73199  4.60996  2.56959  3.80549  2.93718  3.37071  2.79620  3.19849  3.76928  5.88039  4.39016    206 d - - -
          2.68618  4.42225  2.77519  2.73123  3.46354  2.40513  3.72494  3.29354  2.67741  2.69355  4.24690  2.90347  2.73739  3.18146  2.89801  2.37887  2.77519  2.98518  4.58477  3.61503
          0.03070  3.89449  4.61684  0.61958  0.77255  0.48576  0.95510
    207   2.46585  4.56814  2.67650  2.47746  4.31151  2.68208  3.83822  3.78922  2.73215  3.39809  4.22817  1.78088  3.72216  3.03511  3.15726  2.13818  2.85200  3.32765  5.58228  4.24535    207 n - - -
          2.68618  4.42225  2.77519  2.73123  3.46354  2.40513  3.72494  3.29354  2.67741  2.69355  4.24690  2.90347  2.73739  3.18146  2.89801  2.37887  2.77519  2.98518  4.58477  3.61503
          0.04396  3.89449  3.78725  0.61958  0.77255  0.48576  0.95510
    208   2.65809  4.76381  3.03764  2.56170  4.20227  3.07334  3.64111  3.60722  2.20833  3.17570  4.01745  3.01436  3.62505  2.71608  1.72123  2.55699  2.92056  3.26221  5.35122  4.08362    208 r - - -
          2.68618  4.42225  2.77519  2.73123  3.46354  2.40513  3.72494  3.29354  2.67741  2.69355  4.24690  2.90347  2.73739  3.18146  2.89801  2.37887  2.77519  2.98518  4.58477  3.61503
          0.03111  3.88163  4.60398  0.61958  0.77255  0.47842  0.96695
    209   2.73698  5.37099  1.39248  1.89159  4.67213  3.17959  3.71356  4.16442  2.71506  3.69364  4.54346  2.54699  3.79321  2.88123  3.29370  2.76317  3.15072  3.75307  5.87079  4.38274    209 d - - -
          2.68618  4.42225  2.77519  2.73123  3.46354  2.40513  3.72494  3.29354  2.67741  2.69355  4.24690  2.90347  2.73739  3.18146  2.89801  2.37887  2.77519  2.98518  4.58477  3.61503
          0.03070  3.89449  4.61684  0.61958  0.77255  0.48576  0.95510
    210   2.46483  4.61380  3.01987  2.49783  3.88028  3.37057  3.18274  3.28108  2.43466  2.91597  3.61842  2.91675  2.75779  2.82185  2.76947  2.62320  2.50089  2.97928  5.18415  3.88414    210 k - - -
          2.68618  4.42225  2.77519  2.73123  3.46354  2.40513  3.72494  3.29354  2.67741  2.69355  4.24690  2.90347  2.73739  3.18146  2.89801  2.37887  2.77519  2.98518  4.58477  3.61503
          0.03070  3.89449  4.61684  0.61958  0.77255  0.48576  0.95510
    211   2.83496  4.28609  4.20606  3.63783  3.19482  3.75490  4.30855  1.88392  3.51964  1.52513  2.59055  3.91893  4.30589  3.76144  3.73981  3.28839  3.07027  1.96034  4.96356  3.79786    211 l - - -
          2.68618  4.42225  2.77519  2.73123  3.46354  2.40513  3.72494  3.29354  2.67741  2.69355  4.24690  2.90347  2.73739  3.18146  2.89801  2.37887  2.77519  2.98518  4.58477  3.61503
          0.03070  3.89449  4.61684  0.61958  0.77255  0.48576  0.95510
    212   2.76904  4.83595  3.18738  2.63785  4.09228  3.16296  3.31276  3.57229  2.10449  3.00043  3.99344  3.07789  3.89827  2.78321  1.59757  2.81455  2.99182  3.26509  5.25173  3.97361    212 r - - -
          2.68618  4.42225  2.77519  2.73123  3.46354  2.40513  3.72494  3.29354  2.67741  2.69355  4.24690  2.90347  2.73739  3.18146  2.89801  2.37887  2.77519  2.98518  4.58477  3.61503
          0.03070  3.89449  4.61684  0.61958  0.77255  0.48576  0.95510
    213   2.88680  5.08045  3.07179  2.56733  4.45686  3.51376  3.57738  3.84746  1.52269  3.32655  4.17915  3.02810  3.91924  2.10223  2.18169  2.87585  3.08206  3.51611  5.42125  4.18218    213 k - - -
          2.68618  4.42225  2.77519  2.73123  3.46354  2.40513  3.72494  3.29354  2.67741  2.69355  4.24690  2.90347  2.73739  3.18146  2.89801  2.37887  2.77519  2.98518  4.58477  3.61503
          0.03070  3.89449  4.61684  0.61958  0.77255  0.48576  0.95510
    214   2.69196  4.46544  3.37026  3.27234  4.41468  0.69593  4.39147  4.01947  3.45663  3.67089  4.64665  3.53451  3.85729  3.77901  3.69045  2.86446  3.17490  3.54352  5.50422  4.51725    214 g - - -
          2.68618  4.42225  2.77519  2.73123  3.46354  2.40513  3.72494  3.29354  2.67741  2.69355  4.24690  2.90347  2.73739  3.18146  2.89801  2.37887  2.77519  2.98518  4.58477  3.61503
          0.03070  3.89449  4.61684  0.61958  0.77255  0.48576  0.95510
    215   2.67478  4.82354  2.90039  2.47845  4.16531  3.36612  3.63870  3.59691  2.27914  3.16244  4.01201  2.96358  2.35807  2.26261  2.44501  2.70687  2.92768  3.26393  5.35522  4.05341    215 q - - -
          2.68618  4.42225  2.77519  2.73123  3.46354  2.40513  3.72494  3.29354  2.67741  2.69355  4.24690  2.90347  2.73739  3.18146  2.89801  2.37887  2.77519  2.98518  4.58477  3.61503
          0.03070  3.89449  4.61684  0.61958  0.77255  0.48576  0.95510
    216   2.97414  5.00134  3.38095  2.79060  4.40307  3.57939  3.62070  3.78716  1.80848  3.28473  4.18498  3.18310  3.98842  2.77703  1.28693  3.00146  3.17006  3.48753  5.35980  4.17799    216 r - - -
          2.68618  4.42225  2.77519  2.73123  3.46354  2.40513  3.72494  3.29354  2.67741  2.69355  4.24690  2.90347  2.73739  3.18146  2.89801  2.37887  2.77519  2.98518  4.58477  3.61503
          0.03070  3.89449  4.61684  0.61958  0.77255  0.48576  0.95510
    217   2.84810  5.34746  1.94516  1.39787  4.63239  3.20767  3.69077  4.11679  2.53280  3.63981  4.48111  2.67602  3.79598  2.85131  3.17563  2.75570  3.12339  3.71445  5.80888  4.34458    217 e - - -
          2.68618  4.42225  2.77519  2.73123  3.46354  2.40513  3.72494  3.29354  2.67741  2.69355  4.24690  2.90347  2.73739  3.18146  2.89801  2.37887  2.77519  2.98518  4.58477  3.61503
          0.03070  3.89449  4.61684  0.61958  0.77255  0.48576  0.95510
    218   2.90122  5.43223  1.47312  1.60509  4.71784  3.18110  3.72725  4.22361  2.74148  3.74515  4.60662  2.65296  3.80231  2.89741  3.32695  2.79115  3.19080  3.81062  5.90153  4.41207    218 d - - -
          2.68618  4.42225  2.77519  2.73123  3.46354  2.40513  3.72494  3.29354  2.67741  2.69355  4.24690  2.90347  2.73739  3.18146  2.89801  2.37887  2.77519  2.98518  4.58477  3.61503
          0.03070  3.89449  4.61684  0.61958  0.77255  0.48576  0.95510
    219   2.67261  4.20813  3.92384  3.37221  3.32486  3.16328  4.12758  1.69883  3.26461  2.16285  2.85625  3.67200  4.13676  3.55344  3.52751  3.05210  2.92691  1.94610  4.94444  3.73718    219 i - - -
          2.68618  4.42225  2.77519  2.73123  3.46354  2.40513  3.72494  3.29354  2.67741  2.69355  4.24690  2.90347  2.73739  3.18146  2.89801  2.37887  2.77519  2.98518  4.58477  3.61503
          0.03070  3.89449  4.61684  0.61958  0.77255  0.48576  0.95510
    220   3.37180  4.73873  4.12459  3.83597  2.68830  3.75461  3.92650  3.39613  3.55762  2.78731  4.02894  3.98054  4.27413  3.94409  3.68217  3.57530  3.67326  3.28708  0.84204  2.68922    220 w - - -
          2.68604  4.42226  2.77521  2.73124  3.46355  2.40511  3.72496  3.29355  2.67742  2.69356  4.24691  2.90348  2.73741  3.18147  2.89802  2.37888  2.77521  2.98519  4.58478  3.61504
          0.13361  2.16120  4.61684  0.38365  1.14373  0.48576  0.95510
    221   2.44788  4.35422  3.17464  2.96866  4.10399  3.07981  4.10580  3.48046  3.00548  3.18008  4.16614  3.26154  1.27236  3.39254  3.29953  2.60821  2.73875  3.10383  5.45759  4.22304    222 p - - -
          2.68618  4.42225  2.77519  2.73123  3.46354  2.40513  3.72494  3.29354  2.67741  2.69355  4.24690  2.90347  2.73739  3.18146  2.89801  2.37887  2.77519  2.98518  4.58477  3.61503
          0.03070  3.89449  4.61684  0.61958  0.77255  0.48576  0.95510
    222   1.84391  4.41047  3.03648  2.63897  4.02449  3.14860  3.80731  3.42125  2.66938  3.07411  3.91376  3.04463  2.80121  2.79174  3.06563  2.26446  2.67194  3.04124  5.34161  4.06277    223 a - - -
          2.68618  4.42225  2.77519  2.73123  3.46354  2.40513  3.72494  3.29354  2.67741  2.69355  4.24690  2.90347  2.73739  3.18146  2.89801  2.37887  2.77519  2.98518  4.58477  3.61503
          0.21631  3.89449  1.74779  0.61958  0.77255  0.48576  0.95510
    223   1.88704  4.13235  3.14826  2.82156  4.00230  2.92568  3.92794  3.31182  2.84529  3.05571  3.92035  3.09508  2.59863  3.18026  3.18277  2.26487  2.36487  2.89141  5.36017  4.12137    224 a - - -
          2.68618  4.42225  2.77519  2.73123  3.46354  2.40513  3.72494  3.29354  2.67741  2.69355  4.24690  2.90347  2.73739  3.18146  2.89801  2.37887  2.77519  2.98518  4.58477  3.61503
          0.03685  3.71503  4.43738  0.61958  0.77255  0.40589  1.09777
    224   3.02995  4.86794  3.52281  3.02903  4.22809  3.51399  3.83969  3.77115  2.24551  3.28306  4.28247  3.38718  4.01533  3.05875  0.94529  3.11294  3.29429  3.49410  5.30209  4.15046    225 r - - -
          2.68618  4.42225  2.77519  2.73123  3.46354  2.40513  3.72494  3.29354  2.67741  2.69355  4.24690  2.90347  2.73739  3.18146  2.89801  2.37887  2.77519  2.98518  4.58477  3.61503
          0.03070  3.89449  4.61684  0.61958  0.77255  0.48576  0.95510
    225   2.84509  4.95611  2.80848  2.52274  4.20638  3.38720  3.69847  3.71779  2.21001  3.24919  4.18176  3.00162  3.89895  1.47025  2.56943  2.86071  3.10567  3.41243  5.39732  4.08413    226 q - - -
          2.68618  4.42225  2.77519  2.73123  3.46354  2.40513  3.72494  3.29354  2.67741  2.69355  4.24690  2.90347  2.73739  3.18146  2.89801  2.37887  2.77519  2.98518  4.58477  3.61503
          0.03070  3.89449  4.61684  0.61958  0.77255  0.48576  0.95510
    226   2.78261  5.01288  2.91387  2.46808  4.37046  3.43167  3.59037  3.78577  1.85641  3.30100  4.13413  2.10281  3.86298  2.73146  2.15822  2.77626  3.00289  3.43882  5.42604  4.14045    227 k - - -
          2.68618  4.42225  2.77519  2.73123  3.46354  2.40513  3.72494  3.29354  2.67741  2.69355  4.24690  2.90347  2.73739  3.18146  2.89801  2.37887  2.77519  2.98518  4.58477  3.61503
          0.03070  3.89449  4.61684  0.61958  0.77255  0.48576  0.95510
    227   2.56731  4.70197  2.93842  2.44474  3.98539  3.19501  3.35602  3.40733  2.39180  2.92767  3.84634  2.62454  3.78524  2.78889  2.64568  2.13036  2.81606  3.00426  5.25420  3.93602    228 s - - -
          2.68618  4.42225  2.77519  2.73123  3.46354  2.40513  3.72494  3.29354  2.67741  2.69355  4.24690  2.90347  2.73739  3.18146  2.89801  2.37887  2.77519  2.98518  4.58477  3.61503
          0.03070  3.89449  4.61684  0.61958  0.77255  0.48576  0.95510
    228   2.32259  3.84670  3.18591  2.68943  4.00664  2.95323  3.89929  3.40535  2.78633  3.08618  3.93013  2.99873  3.70792  3.13446  3.14857  1.50268  2.71806  3.00212  5.34753  4.08665    229 s - - -
          2.68618  4.42225  2.77519  2.73123  3.46354  2.40513  3.72494  3.29354  2.67741  2.69355  4.24690  2.90347  2.73739  3.18146  2.89801  2.37887  2.77519  2.98518  4.58477  3.61503
          0.03070  3.89449  4.61684  0.61958  0.77255  0.48576  0.95510
    229   2.55410  4.67615  2.66956  2.42961  4.11627  3.22847  3.72263  3.35931  2.56524  3.17183  4.01601  1.83294  3.76980  2.90651  2.99477  2.53090  2.62379  3.16103  5.40420  4.06549    230 n - - -
          2.68618  4.42225  2.77519  2.73123  3.46354  2.40513  3.72494  3.29354  2.67741  2.69355  4.24690  2.90347  2.73739  3.18146  2.89801  2.37887  2.77519  2.98518  4.58477  3.61503
          0.03070  3.89449  4.61684  0.61958  0.77255  0.48576  0.95510
    230   2.27659  4.22747  3.16248  2.94479  4.17628  2.95262  4.09071  3.64895  3.02817  3.33979  4.21317  3.19138  3.32754  3.36500  3.34148  1.18094  2.74789  3.15307  5.52352  4.25566    231 s - - -
          2.68618  4.42225  2.77519  2.73123  3.46354  2.40513  3.72494  3.29354  2.67741  2.69355  4.24690  2.90347  2.73739  3.18146  2.89801  2.37887  2.77519  2.98518  4.58477  3.61503
          0.03070  3.89449  4.61684  0.61958  0.77255  0.48576  0.95510
    231   2.40520  4.43624  2.59300  2.59299  4.30340  1.46736  3.95951  3.76785  2.93489  3.42438  4.27237  2.99446  3.70755  3.19173  3.34411  2.32105  2.83671  3.28423  5.61080  4.30324    232 g - - -
          2.68618  4.42225  2.77519  2.73123  3.46354  2.40513  3.72494  3.29354  2.67741  2.69355  4.24690  2.90347  2.73739  3.18146  2.89801  2.37887  2.77519  2.98518  4.58477  3.61503
          0.03070  3.89449  4.61684  0.61958  0.77255  0.48576  0.95510
    232   2.16320  4.44841  3.01182  2.62826  3.96709  3.19453  3.40890  3.36936  2.63442  3.02792  3.88486  3.04605  2.17112  3.00469  3.01580  2.56312  2.59640  3.01779  5.29692  4.01008    233 a - - -
          2.68618  4.42225  2.77519  2.73123  3.46354  2.40513  3.72494  3.29354  2.67741  2.69355  4.24690  2.90347  2.73739  3.18146  2.89801  2.37887  2.77519  2.98518  4.58477  3.61503
          0.03070  3.89449  4.61684  0.61958  0.77255  0.48576  0.95510
    233   3.33997  4.69176  4.33740  3.96842  1.13303  4.16757  3.54484  2.96744  3.83331  2.32324  3.60346  3.92962  4.50662  3.92624  3.94885  3.53980  3.57773  2.92043  3.74301  1.86751    234 f - - -
          2.68618  4.42225  2.77519  2.73123  3.46354  2.40513  3.72494  3.29354  2.67741  2.69355  4.24690  2.90347  2.73739  3.18146  2.89801  2.37887  2.77519  2.98518  4.58477  3.61503
          0.03070  3.89449  4.61684  0.61958  0.77255  0.48576  0.95510
    234   2.88467  5.44549  1.46903  1.72954  4.72620  3.17767  3.71000  4.24275  2.71778  3.74639  4.59377  2.44983  3.79403  2.87541  3.30706  2.77228  3.17105  3.81963  5.90907  4.40541    235 d - - -
          2.68618  4.42225  2.77519  2.73123  3.46354  2.40513  3.72494  3.29354  2.67741  2.69355  4.24690  2.90347  2.73739  3.18146  2.89801  2.37887  2.77519  2.98518  4.58477  3.61503
          0.03070  3.89449  4.61684  0.61958  0.77255  0.48576  0.95510
    235   3.07882  4.42385  4.63039  4.07911  3.25531  4.36662  4.74675  1.59410  3.96454  1.41915  2.94061  4.34962  4.61792  4.16905  4.15492  3.70615  3.31631  1.60035  5.23236  4.09863    236 l - - -
          2.68618  4.42225  2.77519  2.73123  3.46354  2.40513  3.72494  3.29354  2.67741  2.69355  4.24690  2.90347  2.73739  3.18146  2.89801  2.37887  2.77519  2.98518  4.58477  3.61503
          0.03070  3.89449  4.61684  0.61958  0.77255  0.48576  0.95510
    236   2.29820  4.33061  3.11094  2.80954  4.10423  3.05677  3.93720  3.54034  2.75710  3.21284  4.08243  3.13075  3.72218  3.17570  2.84478  1.36933  2.77658  3.11139  5.43122  4.15062    237 s - - -
          2.68618  4.42225  2.77519  2.73123  3.46354  2.40513  3.72494  3.29354  2.67741  2.69355  4.24690  2.90347  2.73739  3.18146  2.89801  2.37887  2.77519  2.98518  4.58477  3.61503
          0.03070  3.89449  4.61684  0.61958  0.77255  0.48576  0.95510
    237   2.08843  4.19852  3.28764  2.89331  4.03129  1.95365  3.97401  3.40403  2.91184  3.10324  3.94367  3.05035  3.67882  3.22302  3.26996  2.22132  2.41824  2.66250  5.38461  4.14620    238 g - - -
          2.68618  4.42225  2.77519  2.73123  3.46354  2.40513  3.72494  3.29354  2.67741  2.69355  4.24690  2.90347  2.73739  3.18146  2.89801  2.37887  2.77519  2.98518  4.58477  3.61503
          0.03070  3.89449  4.61684  0.61958  0.77255  0.48576  0.95510
    238   2.50302  4.54710  2.61635  2.44770  4.16491  1.60576  3.85247  3.55331  2.76885  3.24107  4.10818  2.96633  3.75591  3.07020  3.18231  2.59331  2.87437  2.99715  5.48292  4.16678    239 g - - -
          2.68618  4.42225  2.77519  2.73123  3.46354  2.40513  3.72494  3.29354  2.67741  2.69355  4.24690  2.90347  2.73739  3.18146  2.89801  2.37887  2.77519  2.98518  4.58477  3.61503
          0.03070  3.89449  4.61684  0.61958  0.77255  0.48576  0.95510
    239   2.32555  4.24635  3.22525  3.04183  4.09808  2.97581  4.15118  3.62357  3.11708  3.34203  4.26614  3.26324  3.71638  3.46464  3.40259  1.05835  2.80729  3.15387  5.46877  4.18167    240 s - - -
          2.68618  4.42225  2.77519  2.73123  3.46354  2.40513  3.72494  3.29354  2.67741  2.69355  4.24690  2.90347  2.73739  3.18146  2.89801  2.37887  2.77519  2.98518  4.58477  3.61503
          0.04954  3.89449  3.57623  0.61958  0.77255  0.48576  0.95510
    240   2.75616  4.51301  3.36372  3.20320  4.19826  3.20030  4.28044  3.74452  3.26080  3.37100  4.42093  3.50958  0.82068  3.64947  3.50600  2.92374  3.19799  3.38948  5.38389  4.31894    241 p - - -
          2.68618  4.42225  2.77519  2.73123  3.46354  2.40513  3.72494  3.29354  2.67741  2.69355  4.24690  2.90347  2.73739  3.18146  2.89801  2.37887  2.77519  2.98518  4.58477  3.61503
          0.03128  3.87623  4.59857  0.61958  0.77255  0.47543  0.97185
    241   1.46843  4.17015  3.48656  3.04355  3.81647  2.98234  4.01621  2.98016  2.97749  2.84363  3.53534  3.29234  3.75895  3.31012  3.29688  2.43685  2.71398  2.46197  5.24824  4.01704    242 a - - -
          2.68618  4.42225  2.77519  2.73123  3.46354  2.40513  3.72494  3.29354  2.67741  2.69355  4.24690  2.90347  2.73739  3.18146  2.89801  2.37887  2.77519  2.98518  4.58477  3.61503
          0.04629  3.89449  3.69358  0.61958  0.77255  0.48576  0.95510
    242   2.79135  5.03035  3.05519  2.50429  4.37473  3.48317  2.93094  3.78013  1.68665  3.27717  4.10311  2.76189  3.87129  2.60210  2.10993  2.78259  2.99089  3.43792  5.38987  4.12084    243 k - - -
          2.68618  4.42225  2.77519  2.73123  3.46354  2.40513  3.72494  3.29354  2.67741  2.69355  4.24690  2.90347  2.73739  3.18146  2.89801  2.37887  2.77519  2.98518  4.58477  3.61503
          0.03118  3.87938  4.60172  0.61958  0.77255  0.49967  0.93326
    243   2.54328  4.72447  2.99847  2.46119  3.96728  3.40692  3.47740  3.20143  2.28834  2.89614  3.81301  2.84496  3.80425  2.21047  2.65196  2.64934  2.63580  3.06391  5.22164  3.91852    244 q - - -
          2.68618  4.42225  2.77519  2.73123  3.46354  2.40513  3.72494  3.29354  2.67741  2.69355  4.24690  2.90347  2.73739  3.18146  2.89801  2.37887  2.77519  2.98518  4.58477  3.61503
          0.03118  3.87938  4.60172  0.61958  0.77255  0.49967  0.93326
    244   1.64163  4.20553  3.29002  2.86699  3.96114  2.89282  3.93463  3.33849  2.87026  3.03188  3.87616  3.02215  3.31496  3.18496  3.23253  2.19521  2.59044  2.68559  5.32110  4.08071    245 a - - -
          2.68618  4.42225  2.77519  2.73123  3.46354  2.40513  3.72494  3.29354  2.67741  2.69355  4.24690  2.90347  2.73739  3.18146  2.89801  2.37887  2.77519  2.98518  4.58477  3.61503
          0.03118  3.87938  4.60172  0.61958  0.77255  0.49967  0.93326
    245   1.80140  4.27527  3.27875  2.82023  3.86406  3.15388  3.87619  3.16146  2.77089  2.89837  3.77824  3.16180  2.65230  3.12209  3.01793  2.51663  2.64067  2.59230  5.24239  3.99397    246 a - - -
          2.68618  4.42225  2.77519  2.73123  3.46354  2.40513  3.72494  3.29354  2.67741  2.69355  4.24690  2.90347  2.73739  3.18146  2.89801  2.37887  2.77519  2.98518  4.58477  3.61503
          0.03118  3.87938  4.60172  0.61958  0.77255  0.47717  0.96901
    246   2.59425  4.22758  3.45476  3.05666  3.36839  3.61499  3.92285  2.07375  2.99014  2.32411  3.06169  3.42510  3.24152  3.28963  3.31037  2.88613  2.83649  1.98472  4.89260  3.66961    247 v - - -
          2.68618  4.42225  2.77519  2.73123  3.46354  2.40513  3.72494  3.29354  2.67741  2.69355  4.24690  2.90347  2.73739  3.18146  2.89801  2.37887  2.77519  2.98518  4.58477  3.61503
          0.03070  3.89449  4.61684  0.61958  0.77255  0.48576  0.95510
    247   2.24901  4.37726  2.97482  2.69425  4.12365  3.07339  3.89809  3.53378  2.76407  3.19470  4.05243  3.06522  1.82588  2.99960  3.12620  2.27885  2.78092  3.11604  5.44557  4.16518    248 p - - -
          2.68618  4.42225  2.77519  2.73123  3.46354  2.40513  3.72494  3.29354  2.67741  2.69355  4.24690  2.90347  2.73739  3.18146  2.89801  2.37887  2.77519  2.98518  4.58477  3.61503
          0.03070  3.89449  4.61684  0.61958  0.77255  0.48576  0.95510
    248   2.41936  4.18068  3.68310  3.14531  3.44275  3.23401  3.98838  2.36759  3.05748  2.42210  3.14726  3.45976  3.97136  3.36495  3.35723  2.75284  2.74173  1.67941  4.95688  3.73768    249 v - - -
          2.68618  4.42225  2.77519  2.73123  3.46354  2.40513  3.72494  3.29354  2.67741  2.69355  4.24690  2.90347  2.73739  3.18146  2.89801  2.37887  2.77519  2.98518  4.58477  3.61503
          0.03070  3.89449  4.61684  0.61958  0.77255  0.48576  0.95510
    249   2.92571  5.35963  1.17083  1.98682  4.66622  3.17961  3.77577  4.16722  2.81826  3.73298  4.62858  2.68857  3.81913  2.96278  3.39486  2.82943  3.23115  3.77395  5.87239  4.41250    250 d - - -
          2.68618  4.42225  2.77519  2.73123  3.46354  2.40513  3.72494  3.29354  2.67741  2.69355  4.24690  2.90347  2.73739  3.18146  2.89801  2.37887  2.77519  2.98518  4.58477  3.61503
          0.03070  3.89449  4.61684  0.61958  0.77255  0.48576  0.95510
    250   2.02295  4.25074  3.43060  2.88067  3.49824  3.33306  3.82614  2.55592  2.82288  2.48695  3.32074  3.26200  3.66968  3.13927  3.17498  2.65519  2.57260  2.36592  4.94692  3.71122    251 a - - -
          2.68618  4.42225  2.77519  2.73123  3.46354  2.40513  3.72494  3.29354  2.67741  2.69355  4.24690  2.90347  2.73739  3.18146  2.89801  2.37887  2.77519  2.98518  4.58477  3.61503
          0.03070  3.89449  4.61684  0.61958  0.77255  0.48576  0.95510
    251   2.52557  4.54732  3.06382  2.61724  3.98520  2.04042  3.72425  3.39877  2.45276  2.92233  3.89462  2.94831  3.79293  2.92219  2.43127  2.62268  2.83124  2.96904  5.27150  3.98347    252 g - - -
          2.68618  4.42225  2.77519  2.73123  3.46354  2.40513  3.72494  3.29354  2.67741  2.69355  4.24690  2.90347  2.73739  3.18146  2.89801  2.37887  2.77519  2.98518  4.58477  3.61503
          0.03070  3.89449  4.61684  0.61958  0.77255  0.48576  0.95510
    252   2.48943  4.55693  2.95220  2.52300  3.99615  3.25155  3.71363  3.16855  2.54096  3.03755  3.87796  2.13116  3.13347  2.90076  2.95688  2.51693  2.50192  3.04047  5.29892  3.99311    253 n - - -
          2.68618  4.42225  2.77519  2.73123  3.46354  2.40513  3.72494  3.29354  2.67741  2.69355  4.24690  2.90347  2.73739  3.18146  2.89801  2.37887  2.77519  2.98518  4.58477  3.61503
          0.03070  3.89449  4.61684  0.61958  0.77255  0.48576  0.95510
    253   2.86958  4.80328  3.35479  2.87841  4.28310  3.14557  3.77618  3.76109  2.21081  3.31062  4.22945  3.25632  3.94549  2.97256  1.12920  2.94619  3.14840  3.43380  5.34631  4.17128    254 r - - -
          2.68618  4.42225  2.77519  2.73123  3.46354  2.40513  3.72494  3.29354  2.67741  2.69355  4.24690  2.90347  2.73739  3.18146  2.89801  2.37887  2.77519  2.98518  4.58477  3.61503
          0.03070  3.89449  4.61684  0.61958  0.77255  0.48576  0.95510
    254   2.93040  4.99019  3.27942  2.72785  4.32430  3.55074  3.61562  3.76568  1.97096  3.24865  4.15146  3.14028  3.96544  2.43143  1.37487  2.95382  3.13367  3.46577  5.34386  4.12372    255 r - - -
          2.68618  4.42225  2.77519  2.73123  3.46354  2.40513  3.72494  3.29354  2.67741  2.69355  4.24690  2.90347  2.73739  3.18146  2.89801  2.37887  2.77519  2.98518  4.58477  3.61503
          0.03070  3.89449  4.61684  0.61958  0.77255  0.48576  0.95510
    255   2.16016  4.54322  3.08546  2.54714  3.79243  3.38571  3.65831  3.03831  2.48366  2.76670  3.68328  3.02231  3.22593  2.56947  2.81839  2.58507  2.78441  2.82579  5.12762  3.84100    256 a - - -
          2.68618  4.42225  2.77519  2.73123  3.46354  2.40513  3.72494  3.29354  2.67741  2.69355  4.24690  2.90347  2.73739  3.18146  2.89801  2.37887  2.77519  2.98518  4.58477  3.61503
          0.18590  3.89449  1.90185  0.61958  0.77255  0.48576  0.95510
    256   2.24348  4.36713  2.61568  2.50779  4.17507  2.02865  3.83613  3.60844  2.77722  3.25638  4.09463  2.78721  3.63870  3.05525  3.18991  2.20087  2.73824  3.15325  5.48408  4.18135    257 g - - -
          2.68618  4.42225  2.77519  2.73123  3.46354  2.40513  3.72494  3.29354  2.67741  2.69355  4.24690  2.90347  2.73739  3.18146  2.89801  2.37887  2.77519  2.98518  4.58477  3.61503
          0.05222  3.74435  3.60342  0.61958  0.77255  0.41622  1.07744
    257   1.70872  4.31569  3.16386  2.73251  3.90826  2.91509  3.60762  3.29292  2.73405  2.97008  3.82041  3.10280  3.13667  3.07059  3.11427  2.50355  2.53830  2.84634  5.26046  3.99988    258 a - - -
          2.68618  4.42225  2.77519  2.73123  3.46354  2.40513  3.72494  3.29354  2.67741  2.69355  4.24690  2.90347  2.73739  3.18146  2.89801  2.37887  2.77519  2.98518  4.58477  3.61503
          0.03113  3.88085  4.60319  0.61958  0.77255  0.49833  0.93533
    258   2.62402  4.78837  2.87602  2.44404  4.03850  3.14305  2.67400  3.48192  2.28970  3.07010  3.89969  2.94313  3.80549  2.75548  2.22526  2.65759  2.85778  3.01616  5.26818  3.94696    259 r - - -
          2.68618  4.42225  2.77519  2.73123  3.46354  2.40513  3.72494  3.29354  2.67741  2.69355  4.24690  2.90347  2.73739  3.18146  2.89801  2.37887  2.77519  2.98518  4.58477  3.61503
          0.03113  3.88085  4.60319  0.61958  0.77255  0.49833  0.93533
    259   2.17876  4.23415  3.13588  2.84489  4.15907  2.97722  3.99679  3.53833  2.90554  3.23292  4.08225  3.13336  1.84456  3.23854  3.25107  2.05989  2.60448  3.07524  5.49380  4.24188    260 p - - -
          2.68618  4.42225  2.77519  2.73123  3.46354  2.40513  3.72494  3.29354  2.67741  2.69355  4.24690  2.90347  2.73739  3.18146  2.89801  2.37887  2.77519  2.98518  4.58477  3.61503
          0.03113  3.88085  4.60319  0.61958  0.77255  0.47798  0.96767
    260   2.39828  4.16488  3.63528  3.06592  3.19288  3.58250  3.87227  2.47243  2.98993  2.18447  2.88022  3.41253  3.77365  3.19509  3.28943  2.74885  2.79000  2.02843  4.78565  3.57097    261 v - - -
          2.68618  4.42225  2.77519  2.73123  3.46354  2.40513  3.72494  3.29354  2.67741  2.69355  4.24690  2.90347  2.73739  3.18146  2.89801  2.37887  2.77519  2.98518  4.58477  3.61503
          0.03070  3.89449  4.61684  0.61958  0.77255  0.48576  0.95510
    261   3.21112  4.59681  4.35860  3.91018  1.35615  4.17115  3.77314  2.62892  3.76233  1.78933  3.29097  3.98404  4.48140  3.90303  3.90736  3.51438  3.44347  2.63480  4.02335  2.30778    262 f - - -
          2.68618  4.42225  2.77519  2.73123  3.46354  2.40513  3.72494  3.29354  2.67741  2.69355  4.24690  2.90347  2.73739  3.18146  2.89801  2.37887  2.77519  2.98518  4.58477  3.61503
          0.03070  3.89449  4.61684  0.61958  0.77255  0.48576  0.95510
    262   2.69196  4.46544  3.37026  3.27234  4.41468  0.69593  4.39147  4.01947  3.45663  3.67089  4.64665  3.53451  3.85729  3.77901  3.69045  2.86446  3.17490  3.54352  5.50422  4.51725    263 g - - -
          2.68618  4.42225  2.77519  2.73123  3.46354  2.40513  3.72494  3.29354  2.67741  2.69355  4.24690  2.90347  2.73739  3.18146  2.89801  2.37887  2.77519  2.98518  4.58477  3.61503
          0.03070  3.89449  4.61684  0.61958  0.77255  0.48576  0.95510
    263   1.99805  4.26427  3.30992  2.80813  3.77071  2.82000  3.84378  3.12293  2.77992  2.69280  3.69503  3.16305  3.36027  3.10077  3.15532  2.34329  2.46880  2.53019  5.15598  3.90851    264 a - - -
          2.68618  4.42225  2.77519  2.73123  3.46354  2.40513  3.72494  3.29354  2.67741  2.69355  4.24690  2.90347  2.73739  3.18146  2.89801  2.37887  2.77519  2.98518  4.58477  3.61503
          0.03070  3.89449  4.61684  0.61958  0.77255  0.48576  0.95510
    264   2.19131  4.23322  3.04626  2.83550  4.27000  1.50910  4.04883  3.67922  2.99177  3.36373  4.19784  2.94511  3.66126  3.29607  3.33774  2.32576  2.49715  3.16361  5.59235  4.34121    265 g - - -
          2.68618  4.42225  2.77519  2.73123  3.46354  2.40513  3.72494  3.29354  2.67741  2.69355  4.24690  2.90347  2.73739  3.18146  2.89801  2.37887  2.77519  2.98518  4.58477  3.61503
          0.03070  3.89449  4.61684  0.61958  0.77255  0.48576  0.95510
    265   2.16780  4.34672  3.26206  2.71234  3.59345  3.26838  3.73717  2.88477  2.67174  2.59067  3.22383  3.05133  3.45867  3.00006  3.05922  2.56829  2.48363  2.62175  4.99574  3.74048    266 a - - -
          2.68618  4.42225  2.77519  2.73123  3.46354  2.40513  3.72494  3.29354  2.67741  2.69355  4.24690  2.90347  2.73739  3.18146  2.89801  2.37887  2.77519  2.98518  4.58477  3.61503
          0.03070  3.89449  4.61684  0.61958  0.77255  0.48576  0.95510
    266   2.15038  4.49901  2.90193  2.54455  4.15331  2.68920  3.78131  3.57905  2.63189  3.19847  4.02027  2.46192  3.71917  2.96741  2.92247  2.00845  2.77511  3.16597  5.43175  4.12855    267 s - - -
          2.68618  4.42225  2.77519  2.73123  3.46354  2.40513  3.72494  3.29354  2.67741  2.69355  4.24690  2.90347  2.73739  3.18146  2.89801  2.37887  2.77519  2.98518  4.58477  3.61503
          0.03070  3.89449  4.61684  0.61958  0.77255  0.48576  0.95510
    267   2.74137  4.73898  2.71998  2.60757  4.10592  3.19849  3.93827  3.82083  2.84369  3.46515  4.42012  1.11967  3.85134  3.21090  3.19924  2.80761  3.12385  3.44082  5.40928  4.05254    268 n - - -
          2.68618  4.42225  2.77519  2.73123  3.46354  2.40513  3.72494  3.29354  2.67741  2.69355  4.24690  2.90347  2.73739  3.18146  2.89801  2.37887  2.77519  2.98518  4.58477  3.61503
          0.03070  3.89449  4.61684  0.61958  0.77255  0.48576  0.95510
    268   2.31073  4.26494  3.13426  2.87351  4.13090  3.00877  4.01946  3.48198  2.90847  3.20624  4.09403  3.16152  1.61724  3.27254  3.23211  2.37540  2.48125  3.05212  5.48555  4.22374    269 p - - -
          2.68618  4.42225  2.77519  2.73123  3.46354  2.40513  3.72494  3.29354  2.67741  2.69355  4.24690  2.90347  2.73739  3.18146  2.89801  2.37887  2.77519  2.98518  4.58477  3.61503
          0.03070  3.89449  4.61684  0.61958  0.77255  0.48576  0.95510
    269   2.05399  4.27558  3.11344  2.80929  4.12675  3.01995  3.96378  3.50453  2.85610  3.19485  4.04820  3.12370  3.69407  3.03986  3.20615  1.48349  2.61151  3.06632  5.46148  4.20367    270 s - - -
          2.68618  4.42225  2.77519  2.73123  3.46354  2.40513  3.72494  3.29354  2.67741  2.69355  4.24690  2.90347  2.73739  3.18146  2.89801  2.37887  2.77519  2.98518  4.58477  3.61503
          0.03070  3.89449  4.61684  0.61958  0.77255  0.48576  0.95510
    270   2.18067  4.27621  3.35911  2.85013  3.56061  3.36637  3.82156  2.86310  2.77326  2.59460  2.45984  3.22704  3.84467  3.01787  3.11571  2.44917  2.63015  2.61488  4.99524  3.75793    271 a - - -
          2.68618  4.42225  2.77519  2.73123  3.46354  2.40513  3.72494  3.29354  2.67741  2.69355  4.24690  2.90347  2.73739  3.18146  2.89801  2.37887  2.77519  2.98518  4.58477  3.61503
          0.03070  3.89449  4.61684  0.61958  0.77255  0.48576  0.95510
    271   2.00311  4.16012  3.43439  3.13440  4.03586  3.01862  4.16328  3.10248  3.10317  3.01157  3.97330  3.31771  3.73217  3.45270  3.38941  2.47453  1.41993  2.75182  5.47340  4.25198    272 t - - -
          2.68618  4.42225  2.77519  2.73123  3.46354  2.40513  3.72494  3.29354  2.67741  2.69355  4.24690  2.90347  2.73739  3.18146  2.89801  2.37887  2.77519  2.98518  4.58477  3.61503
          0.03070  3.89449  4.61684  0.61958  0.77255  0.48576  0.95510
    272   3.15229  4.59880  4.37500  3.91638  3.06663  4.19629  4.55120  2.11741  3.66793  0.95716  3.00929  4.19447  4.53461  3.99255  3.85444  3.61114  3.41923  2.21838  5.04263  3.77810    273 l - - -
          2.68618  4.42225  2.77519  2.73123  3.46354  2.40513  3.72494  3.29354  2.67741  2.69355  4.24690  2.90347  2.73739  3.18146  2.89801  2.37887  2.77519  2.98518  4.58477  3.61503
          0.03070  3.89449  4.61684  0.61958  0.77255  0.48576  0.95510
    273   3.02995  4.86794  3.52281  3.02903  4.22809  3.51399  3.83969  3.77115  2.24551  3.28306  4.28247  3.38718  4.01533  3.05875  0.94529  3.11294  3.29429  3.49410  5.30209  4.15046    274 r - - -
          2.68618  4.42225  2.77519  2.73123  3.46354  2.40513  3.72494  3.29354  2.67741  2.69355  4.24690  2.90347  2.73739  3.18146  2.89801  2.37887  2.77519  2.98518  4.58477  3.61503
          0.03070  3.89449  4.61684  0.61958  0.77255  0.48576  0.95510
    274   2.74137  4.73898  2.71998  2.60757  4.10592  3.19849  3.93827  3.82083  2.84369  3.46515  4.42012  1.11967  3.85134  3.21090  3.19924  2.80761  3.12385  3.44082  5.40928  4.05254    275 n - - -
          2.68618  4.42225  2.77519  2.73123  3.46354  2.40513  3.72494  3.29354  2.67741  2.69355  4.24690  2.90347  2.73739  3.18146  2.89801  2.37887  2.77519  2.98518  4.58477  3.61503
          0.03070  3.89449  4.61684  0.61958  0.77255  0.48576  0.95510
    275   3.17835  4.59748  4.47879  3.94944  3.04585  4.30335  4.59899  2.16774  3.73118  0.98288  2.50989  4.25183  4.56621  3.99515  3.91739  3.66432  3.41721  2.25612  5.06771  3.90232    276 l - - -
          2.68618  4.42225  2.77519  2.73123  3.46354  2.40513  3.72494  3.29354  2.67741  2.69355  4.24690  2.90347  2.73739  3.18146  2.89801  2.37887  2.77519  2.98518  4.58477  3.61503
          0.03070  3.89449  4.61684  0.61958  0.77255  0.48576  0.95510
    276   3.05919  4.43455  4.55116  4.06585  3.34941  4.28418  4.77237  1.16663  3.89113  1.81197  3.21191  4.31877  4.61768  4.19441  4.09635  3.67223  3.32884  1.69971  5.31390  4.08080    277 i - - -
          2.68618  4.42225  2.77519  2.73123  3.46354  2.40513  3.72494  3.29354  2.67741  2.69355  4.24690  2.90347  2.73739  3.18146  2.89801  2.37887  2.77519  2.98518  4.58477  3.61503
          0.03070  3.89449  4.61684  0.61958  0.77255  0.48576  0.95510
    277   3.16409  4.51777  4.64097  4.09926  2.95065  4.40095  4.68750  1.64480  3.96638  1.16428  2.94869  4.37078  4.63211  4.14565  4.13830  3.74681  3.39686  2.02047  5.08821  3.89811    278 l - - -
          2.68618  4.42225  2.77519  2.73123  3.46354  2.40513  3.72494  3.29354  2.67741  2.69355  4.24690  2.90347  2.73739  3.18146  2.89801  2.37887  2.77519  2.98518  4.58477  3.61503
          0.03070  3.89449  4.61684  0.61958  0.77255  0.48576  0.95510
    278   2.32555  4.24635  3.22525  3.04183  4.09808  2.97581  4.15118  3.62357  3.11708  3.34203  4.26614  3.26324  3.71638  3.46464  3.40259  1.05835  2.80729  3.15387  5.46877  4.18167    279 s - - -
          2.68618  4.42225  2.77519  2.73123  3.46354  2.40513  3.72494  3.29354  2.67741  2.69355  4.24690  2.90347  2.73739  3.18146  2.89801  2.37887  2.77519  2.98518  4.58477  3.61503
          0.03070  3.89449  4.61684  0.61958  0.77255  0.48576  0.95510
    279   2.78020  4.53413  3.38971  3.23175  4.22542  3.22038  4.30757  3.77627  3.29089  3.40081  4.45146  3.53634  0.78770  3.67900  3.53411  2.94833  3.22345  3.41917  5.40615  4.34631    280 p - - -
          2.68618  4.42225  2.77519  2.73123  3.46354  2.40513  3.72494  3.29354  2.67741  2.69355  4.24690  2.90347  2.73739  3.18146  2.89801  2.37887  2.77519  2.98518  4.58477  3.61503
          0.03070  3.89449  4.61684  0.61958  0.77255  0.48576  0.95510
    280   3.02451  4.38666  4.56782  4.02066  3.28379  4.28809  4.69115  1.43218  3.90150  1.76935  2.51154  4.28217  4.56816  4.12334  4.09712  3.62820  3.26782  1.63190  5.21822  4.07186    281 i - - -
          2.68618  4.42225  2.77519  2.73123  3.46354  2.40513  3.72494  3.29354  2.67741  2.69355  4.24690  2.90347  2.73739  3.18146  2.89801  2.37887  2.77519  2.98518  4.58477  3.61503
          0.03070  3.89449  4.61684  0.61958  0.77255  0.48576  0.95510
    281   2.99192  4.95697  3.16940  2.78650  4.34843  3.47922  3.77092  3.77903  1.00856  3.33921  4.29930  3.21007  3.97786  2.96102  2.43520  3.03235  3.24346  3.48551  5.39390  4.20975    282 k - - -
          2.68618  4.42225  2.77519  2.73123  3.46354  2.40513  3.72494  3.29354  2.67741  2.69355  4.24690  2.90347  2.73739  3.18146  2.89801  2.37887  2.77519  2.98518  4.58477  3.61503
          0.03070  3.89449  4.61684  0.61958  0.77255  0.48576  0.95510
    282   2.93793  4.93736  3.34194  2.80377  4.25302  3.53935  3.65665  3.73425  2.01064  3.22308  4.15788  3.19378  3.97926  2.68832  1.24760  2.98091  3.15976  3.44484  5.31705  4.09487    283 r - - -
          2.68618  4.42225  2.77519  2.73123  3.46354  2.40513  3.72494  3.29354  2.67741  2.69355  4.24690  2.90347  2.73739  3.18146  2.89801  2.37887  2.77519  2.98518  4.58477  3.61503
          0.03070  3.89449  4.61684  0.61958  0.77255  0.48576  0.95510
    283   2.41881  4.34507  3.11233  2.91947  4.10462  3.04989  4.07555  3.58237  2.98595  3.27589  4.21414  3.21742  1.30637  3.36302  3.28793  2.44968  2.86879  3.16232  5.45042  4.18013    284 p - - -
          2.68618  4.42225  2.77519  2.73123  3.46354  2.40513  3.72494  3.29354  2.67741  2.69355  4.24690  2.90347  2.73739  3.18146  2.89801  2.37887  2.77519  2.98518  4.58477  3.61503
          0.03070  3.89449  4.61684  0.61958  0.77255  0.48576  0.95510
    284   2.89783  4.88460  2.91708  2.67191  4.05613  3.38033  3.83050  3.69003  2.49112  3.19023  4.21723  3.13193  3.93396  1.19542  2.77497  2.94454  3.19467  3.41827  5.32413  4.01926    285 q - - -
          2.68618  4.42225  2.77519  2.73123  3.46354  2.40513  3.72494  3.29354  2.67741  2.69355  4.24690  2.90347  2.73739  3.18146  2.89801  2.37887  2.77519  2.98518  4.58477  3.61503
          0.04705  3.89449  3.66487  0.61958  0.77255  0.48576  0.95510
    285   2.84488  4.43990  3.85561  3.33536  3.21264  3.83333  4.13808  2.39739  3.09316  1.27917  2.98772  3.68206  4.20573  3.29061  3.34630  3.16119  2.95654  2.37014  4.97851  3.76267    286 l - - -
          2.68618  4.42225  2.77519  2.73123  3.46354  2.40513  3.72494  3.29354  2.67741  2.69355  4.24690  2.90347  2.73739  3.18146  2.89801  2.37887  2.77519  2.98518  4.58477  3.61503
          0.03120  3.87864  4.60099  0.61958  0.77255  0.47676  0.96967
    286   2.27783  4.22691  3.16597  2.95175  4.17340  2.95231  4.09578  3.64871  3.03482  3.34164  4.21777  3.19565  3.36607  3.37249  3.34577  1.17064  2.75043  3.15330  5.52238  4.25348    287 s - - -
          2.68618  4.42225  2.77519  2.73123  3.46354  2.40513  3.72494  3.29354  2.67741  2.69355  4.24690  2.90347  2.73739  3.18146  2.89801  2.37887  2.77519  2.98518  4.58477  3.61503
          0.03070  3.89449  4.61684  0.61958  0.77255  0.48576  0.95510
    287   3.02995  4.86794  3.52281  3.02903  4.22809  3.51399  3.83969  3.77115  2.24551  3.28306  4.28247  3.38718  4.01533  3.05875  0.94529  3.11294  3.29429  3.49410  5.30209  4.15046    288 r - - -
          2.68618  4.42225  2.77519  2.73123  3.46354  2.40513  3.72494  3.29354  2.67741  2.69355  4.24690  2.90347  2.73739  3.18146  2.89801  2.37887  2.77519  2.98518  4.58477  3.61503
          0.04571  3.89449  3.71602  0.61958  0.77255  0.48576  0.95510
    288   2.52822  4.66293  2.71026  2.42482  4.21768  3.06529  3.73282  3.64562  2.47873  3.25228  4.08192  1.99128  3.74771  2.91088  2.98079  2.20951  2.64373  3.25157  5.46991  4.14240    289 n - - -
          2.68618  4.42225  2.77519  2.73123  3.46354  2.40513  3.72494  3.29354  2.67741  2.69355  4.24690  2.90347  2.73739  3.18146  2.89801  2.37887  2.77519  2.98518  4.58477  3.61503
          0.03116  3.87994  4.60228  0.61958  0.77255  0.47748  0.96850
    289   2.92925  4.95160  3.31403  2.75925  4.09474  3.55550  3.14951  3.73537  2.01373  3.23109  4.13370  3.16476  3.97216  2.80606  1.32784  2.96210  3.13648  3.43763  5.22371  3.93394    290 r - - -
          2.68618  4.42225  2.77519  2.73123  3.46354  2.40513  3.72494  3.29354  2.67741  2.69355  4.24690  2.90347  2.73739  3.18146  2.89801  2.37887  2.77519  2.98518  4.58477  3.61503
          0.03070  3.89449  4.61684  0.61958  0.77255  0.48576  0.95510
    290   2.43843  4.54273  2.89579  2.57808  4.08435  3.19934  3.78862  3.46912  2.58159  3.10742  3.98501  3.01326  1.95669  2.66529  2.94693  2.60347  2.68335  3.11481  5.38626  4.09396    291 p - - -
          2.68618  4.42225  2.77519  2.73123  3.46354  2.40513  3.72494  3.29354  2.67741  2.69355  4.24690  2.90347  2.73739  3.18146  2.89801  2.37887  2.77519  2.98518  4.58477  3.61503
          0.03070  3.89449  4.61684  0.61958  0.77255  0.48576  0.95510
    291   2.77605  4.97757  2.78581  2.42922  4.04380  3.39927  2.65033  3.71905  2.25473  3.25155  4.10783  2.84489  3.85972  1.89781  2.58967  2.77334  3.01012  3.38764  5.28311  3.89187    292 q - - -
          2.68618  4.42225  2.77519  2.73123  3.46354  2.40513  3.72494  3.29354  2.67741  2.69355  4.24690  2.90347  2.73739  3.18146  2.89801  2.37887  2.77519  2.98518  4.58477  3.61503
          0.03070  3.89449  4.61684  0.61958  0.77255  0.48576  0.95510
    292   3.10214  4.48983  4.53123  3.96605  3.09771  4.30843  4.61611  1.90290  3.83184  1.33677  1.98051  4.25870  4.54831  4.02289  4.01726  3.63362  3.32989  2.06739  5.09060  3.98484    293 l - - -
          2.68618  4.42225  2.77519  2.73123  3.46354  2.40513  3.72494  3.29354  2.67741  2.69355  4.24690  2.90347  2.73739  3.18146  2.89801  2.37887  2.77519  2.98518  4.58477  3.61503
          0.03070  3.89449  4.61684  0.61958  0.77255  0.48576  0.95510
    293   3.28611  4.68135  4.26892  3.98744  0.97637  3.97105  3.88661  2.80690  3.89388  2.17180  3.53370  4.04387  4.42902  4.05574  4.00817  3.55502  3.58719  2.79925  4.12886  2.49299    294 f - - -
          2.68618  4.42225  2.77519  2.73123  3.46354  2.40513  3.72494  3.29354  2.67741  2.69355  4.24690  2.90347  2.73739  3.18146  2.89801  2.37887  2.77519  2.98518  4.58477  3.61503
          0.03070  3.89449  4.61684  0.61958  0.77255  0.48576  0.95510
    294   2.30100  4.19556  3.35146  3.08735  4.02051  3.02073  4.13157  3.21342  3.04829  3.07451  4.02933  3.29131  3.73569  3.42733  3.32677  2.39327  1.30428  2.84603  5.44482  4.18893    295 t - - -
          2.68618  4.42225  2.77519  2.73123  3.46354  2.40513  3.72494  3.29354  2.67741  2.69355  4.24690  2.90347  2.73739  3.18146  2.89801  2.37887  2.77519  2.98518  4.58477  3.61503
          0.02077  3.88456        *  0.61958  0.77255  0.00000        *
//
