# Supplementary material for: Correction to: Identification of the meiotic toolkit in diatoms and exploration of meiosis-specific SPO11 and RAD51 homologs in the sexual species Pseudo-nitzschia multistriata and Seminavis robusta
Source: BMC Genomics. 2019 Jul 5;20:544. doi: 10.1186/s12864-019-5942-4 (PMC6610888; doi:10.1186/s12864-019-5942-4)
Supplement: Supplementary file 1 — HMM profiles used for Hmmsearch. (ZIP 1469 kb) [file 12864_2019_5942_MOESM1_ESM.zip › Additional file10/ZIP3_SYCP3_Animals_HMM]

HMMER3/f [3.1b2 | February 2015]
NAME  ZIP3_SYCP3_Animals_aln
LENG  236
ALPH  amino
RF    no
MM    no
CONS  yes
CS    no
MAP   yes
DATE  Fri Sep  4 11:48:32 2015
NSEQ  54
EFFN  0.543823
CKSUM 646364654
STATS LOCAL MSV      -10.6337  0.70351
STATS LOCAL VITERBI  -11.4905  0.70351
STATS LOCAL FORWARD   -4.9296  0.70351
HMM          A        C        D        E        F        G        H        I        K        L        M        N        P        Q        R        S        T        V        W        Y   
            m->m     m->i     m->d     i->m     i->i     d->m     d->d
  COMPO   2.62506  4.62827  2.88994  2.49008  3.39748  3.07132  3.82613  2.91524  2.40113  2.45103  3.48359  3.08772  3.79482  2.70771  2.82843  2.67411  2.92553  2.73561  4.68861  3.67123
          2.68618  4.42225  2.77519  2.73123  3.46354  2.40513  3.72494  3.29354  2.67741  2.69355  4.24690  2.90347  2.73739  3.18146  2.89801  2.37887  2.77519  2.98518  4.58477  3.61503
          0.03041  3.90409  4.62644  0.61958  0.77255  0.00000        *
      1   2.99391  4.53766  4.08325  3.67897  3.22135  3.85762  4.40679  2.40009  3.44537  1.81117  1.31864  3.95260  4.31830  3.82510  3.64700  3.34638  3.29978  2.40990  5.06645  3.83107      1 m - - -
          2.68618  4.42225  2.77519  2.73123  3.46354  2.40513  3.72494  3.29354  2.67741  2.69355  4.24690  2.90347  2.73739  3.18146  2.89801  2.37887  2.77519  2.98518  4.58477  3.61503
          0.03041  3.90409  4.62644  0.61958  0.77255  0.48576  0.95510
      2   2.04843  4.23862  3.93366  3.49107  3.62467  3.55055  4.35509  2.16361  3.39104  2.32728  3.52146  3.71330  4.10884  3.71731  3.65953  2.94787  2.95495  1.40592  5.29578  4.06680      2 v - - -
          2.68618  4.42225  2.77519  2.73123  3.46354  2.40513  3.72494  3.29354  2.67741  2.69355  4.24690  2.90347  2.73739  3.18146  2.89801  2.37887  2.77519  2.98518  4.58477  3.61503
          0.03041  3.90409  4.62644  0.61958  0.77255  0.48576  0.95510
      3   2.32333  4.28859  3.09484  2.85499  4.16579  3.00100  4.02715  3.62098  2.93843  3.29871  4.16770  3.15261  1.63535  3.28273  3.27230  2.01528  2.77111  3.15348  5.50134  4.22967      3 p - - -
          2.68618  4.42225  2.77519  2.73123  3.46354  2.40513  3.72494  3.29354  2.67741  2.69355  4.24690  2.90347  2.73739  3.18146  2.89801  2.37887  2.77519  2.98518  4.58477  3.61503
          0.03041  3.90409  4.62644  0.61958  0.77255  0.48576  0.95510
      4   2.21182  4.20441  3.21625  3.01900  4.14863  2.94370  4.14179  3.58920  3.09512  3.32643  4.22818  3.23045  3.68939  3.43367  3.39013  1.13499  2.74957  3.10770  5.53026  4.24573      4 s - - -
          2.68618  4.42225  2.77519  2.73123  3.46354  2.40513  3.72494  3.29354  2.67741  2.69355  4.24690  2.90347  2.73739  3.18146  2.89801  2.37887  2.77519  2.98518  4.58477  3.61503
          0.03041  3.90409  4.62644  0.61958  0.77255  0.48576  0.95510
      5   2.41656  4.37703  3.09941  2.81558  4.10664  1.45269  3.94830  3.54948  2.76247  3.21817  4.10311  3.15006  3.75252  3.19261  2.78236  2.55543  2.82822  3.01640  5.42253  4.15316      5 g - - -
          2.68618  4.42225  2.77519  2.73123  3.46354  2.40513  3.72494  3.29354  2.67741  2.69355  4.24690  2.90347  2.73739  3.18146  2.89801  2.37887  2.77519  2.98518  4.58477  3.61503
          0.03041  3.90409  4.62644  0.61958  0.77255  0.48576  0.95510
      6   2.99321  5.05604  3.39959  2.77447  4.47641  3.60598  3.59773  3.83961  1.66615  3.31625  4.20193  3.17191  3.99407  2.74408  1.36481  3.00653  3.17369  3.53396  5.38126  4.20679      6 r - - -
          2.68618  4.42225  2.77519  2.73123  3.46354  2.40513  3.72494  3.29354  2.67741  2.69355  4.24690  2.90347  2.73739  3.18146  2.89801  2.37887  2.77519  2.98518  4.58477  3.61503
          0.03041  3.90409  4.62644  0.61958  0.77255  0.48576  0.95510
      7   3.00070  4.96612  3.17882  2.79413  4.35977  3.48696  3.77627  3.79097  0.99585  3.34907  4.30864  3.21727  3.98493  2.96583  2.43708  3.04051  3.25152  3.49692  5.40130  4.21854      7 k - - -
          2.68618  4.42225  2.77519  2.73123  3.46354  2.40513  3.72494  3.29354  2.67741  2.69355  4.24690  2.90347  2.73739  3.18146  2.89801  2.37887  2.77519  2.98518  4.58477  3.61503
          0.03041  3.90409  4.62644  0.61958  0.77255  0.48576  0.95510
      8   2.74351  4.69029  3.16364  2.67845  3.20573  3.52540  2.08918  3.30727  2.46337  2.89261  3.80642  3.12043  3.81992  2.94156  2.66501  2.82100  2.97286  3.04697  4.68989  2.71044      8 h - - -
          2.68618  4.42225  2.77519  2.73123  3.46354  2.40513  3.72494  3.29354  2.67741  2.69355  4.24690  2.90347  2.73739  3.18146  2.89801  2.37887  2.77519  2.98518  4.58477  3.61503
          0.03041  3.90409  4.62644  0.61958  0.77255  0.48576  0.95510
      9   2.20653  4.24113  3.21836  2.83924  4.08820  2.53371  3.95451  3.48473  2.86910  3.15824  3.99169  3.14168  3.68168  3.11656  3.23616  1.77833  2.10640  2.97695  5.42270  4.17468      9 s - - -
          2.68618  4.42225  2.77519  2.73123  3.46354  2.40513  3.72494  3.29354  2.67741  2.69355  4.24690  2.90347  2.73739  3.18146  2.89801  2.37887  2.77519  2.98518  4.58477  3.61503
          0.03041  3.90409  4.62644  0.61958  0.77255  0.48576  0.95510
     10   2.48291  4.47523  3.12877  2.71201  4.03590  1.85631  3.80224  3.43683  2.53345  3.08955  3.95828  3.10196  3.78266  3.01167  2.36803  2.59957  2.82841  2.87692  5.32658  4.05414     10 g - - -
          2.68618  4.42225  2.77519  2.73123  3.46354  2.40513  3.72494  3.29354  2.67741  2.69355  4.24690  2.90347  2.73739  3.18146  2.89801  2.37887  2.77519  2.98518  4.58477  3.61503
          0.03041  3.90409  4.62644  0.61958  0.77255  0.48576  0.95510
     11   3.00070  4.96612  3.17882  2.79413  4.35977  3.48696  3.77627  3.79097  0.99585  3.34907  4.30864  3.21727  3.98493  2.96583  2.43708  3.04051  3.25152  3.49692  5.40130  4.21854     11 k - - -
          2.68618  4.42225  2.77519  2.73123  3.46354  2.40513  3.72494  3.29354  2.67741  2.69355  4.24690  2.90347  2.73739  3.18146  2.89801  2.37887  2.77519  2.98518  4.58477  3.61503
          0.03041  3.90409  4.62644  0.61958  0.77255  0.48576  0.95510
     12   1.90300  4.21329  3.27952  2.90778  4.05468  3.01855  3.99242  3.40382  2.91202  2.96703  3.97675  3.18212  3.41900  3.24199  3.25828  1.56983  2.64805  2.98074  5.41158  4.16802     12 s - - -
          2.68618  4.42225  2.77519  2.73123  3.46354  2.40513  3.72494  3.29354  2.67741  2.69355  4.24690  2.90347  2.73739  3.18146  2.89801  2.37887  2.77519  2.98518  4.58477  3.61503
          0.03041  3.90409  4.62644  0.61958  0.77255  0.48576  0.95510
     13   2.15627  4.22634  3.23572  2.93277  4.05963  1.50772  4.03206  3.38330  2.94652  3.13719  3.67225  3.19812  3.70791  3.29554  3.27035  2.41966  2.73076  2.97266  5.43673  4.17868     13 g - - -
          2.68618  4.42225  2.77519  2.73123  3.46354  2.40513  3.72494  3.29354  2.67741  2.69355  4.24690  2.90347  2.73739  3.18146  2.89801  2.37887  2.77519  2.98518  4.58477  3.61503
          0.03041  3.90409  4.62644  0.61958  0.77255  0.48576  0.95510
     14   2.95274  5.00494  3.17816  2.71789  4.39591  3.51514  3.66573  3.80390  1.14183  3.32230  4.23447  3.14105  3.96766  2.82937  2.21054  2.97418  3.17455  3.49668  5.40033  4.19107     14 k - - -
          2.68618  4.42225  2.77519  2.73123  3.46354  2.40513  3.72494  3.29354  2.67741  2.69355  4.24690  2.90347  2.73739  3.18146  2.89801  2.37887  2.77519  2.98518  4.58477  3.61503
          0.03041  3.90409  4.62644  0.61958  0.77255  0.48576  0.95510
     15   2.30383  4.36281  3.12810  2.71164  3.97861  3.14976  3.83832  3.28320  2.70381  3.02833  3.87989  3.09231  2.21455  2.97687  3.08243  2.35461  2.29131  2.98194  5.31461  4.04761     15 p - - -
          2.68618  4.42225  2.77519  2.73123  3.46354  2.40513  3.72494  3.29354  2.67741  2.69355  4.24690  2.90347  2.73739  3.18146  2.89801  2.37887  2.77519  2.98518  4.58477  3.61503
          0.03041  3.90409  4.62644  0.61958  0.77255  0.48576  0.95510
     16   1.87411  4.20623  3.33072  2.92926  3.77853  2.98172  3.98252  3.20493  2.92390  3.03615  3.90418  3.20388  3.70762  3.24564  3.27133  1.60130  2.69781  2.90007  5.33647  4.08163     16 s - - -
          2.68618  4.42225  2.77519  2.73123  3.46354  2.40513  3.72494  3.29354  2.67741  2.69355  4.24690  2.90347  2.73739  3.18146  2.89801  2.37887  2.77519  2.98518  4.58477  3.61503
          0.03041  3.90409  4.62644  0.61958  0.77255  0.48576  0.95510
     17   2.65783  4.35114  3.55258  2.99273  3.36589  3.63436  3.89877  2.58482  2.85745  2.12042  2.42579  3.38980  4.00967  2.68801  3.17753  2.90391  2.84466  2.20903  4.93635  3.71793     17 l - - -
          2.68618  4.42225  2.77519  2.73123  3.46354  2.40513  3.72494  3.29354  2.67741  2.69355  4.24690  2.90347  2.73739  3.18146  2.89801  2.37887  2.77519  2.98518  4.58477  3.61503
          0.03041  3.90409  4.62644  0.61958  0.77255  0.48576  0.95510
     18   2.84388  5.07433  2.40039  1.18282  4.49761  2.88752  3.79540  3.95672  2.68532  3.54917  4.43612  2.83832  3.83715  2.98484  3.13513  2.81636  3.15015  3.58296  5.67191  4.32864     18 e - - -
          2.68618  4.42225  2.77519  2.73123  3.46354  2.40513  3.72494  3.29354  2.67741  2.69355  4.24690  2.90347  2.73739  3.18146  2.89801  2.37887  2.77519  2.98518  4.58477  3.61503
          0.03041  3.90409  4.62644  0.61958  0.77255  0.48576  0.95510
     19   2.76008  5.19630  1.29955  2.08978  4.56018  3.08084  3.74767  4.00482  2.74456  3.60516  4.47330  2.70577  3.79807  2.92558  3.29778  2.75071  3.11970  3.51192  5.80058  4.34223     19 d - - -
          2.68618  4.42225  2.77519  2.73123  3.46354  2.40513  3.72494  3.29354  2.67741  2.69355  4.24690  2.90347  2.73739  3.18146  2.89801  2.37887  2.77519  2.98518  4.58477  3.61503
          0.03041  3.90409  4.62644  0.61958  0.77255  0.48576  0.95510
     20   2.84183  4.96600  2.79032  2.50656  4.11304  3.39050  3.57819  3.74157  2.25903  3.25648  4.17781  2.98838  3.89867  1.48314  2.58040  2.85280  3.09955  3.43010  5.34376  3.98774     20 q - - -
          2.68618  4.42225  2.77519  2.73123  3.46354  2.40513  3.72494  3.29354  2.67741  2.69355  4.24690  2.90347  2.73739  3.18146  2.89801  2.37887  2.77519  2.98518  4.58477  3.61503
          0.03041  3.90409  4.62644  0.61958  0.77255  0.48576  0.95510
     21   2.25645  4.18898  3.54241  3.11242  2.88676  3.60122  3.93460  2.40199  3.04643  2.25320  3.29984  3.45515  3.90879  3.33213  3.35042  2.88146  2.79093  1.89846  4.85316  3.62651     21 v - - -
          2.68618  4.42225  2.77519  2.73123  3.46354  2.40513  3.72494  3.29354  2.67741  2.69355  4.24690  2.90347  2.73739  3.18146  2.89801  2.37887  2.77519  2.98518  4.58477  3.61503
          0.03041  3.90409  4.62644  0.61958  0.77255  0.48576  0.95510
     22   2.54249  4.20020  3.76872  3.21302  3.38916  3.64989  4.02505  1.84005  3.11045  2.27974  3.27306  3.53923  4.05379  3.41841  3.33493  2.85559  2.46213  2.01782  4.93776  3.72259     22 i - - -
          2.68618  4.42225  2.77519  2.73123  3.46354  2.40513  3.72494  3.29354  2.67741  2.69355  4.24690  2.90347  2.73739  3.18146  2.89801  2.37887  2.77519  2.98518  4.58477  3.61503
          0.04330  3.90409  3.80686  0.61958  0.77255  0.48576  0.95510
     23   2.61635  4.51089  3.13720  2.57464  4.10914  3.40822  3.62178  3.49522  2.12899  3.08430  3.92580  3.03090  3.09703  2.78254  1.83442  2.66460  2.88781  3.17171  5.28758  4.01973     23 r - - -
          2.68618  4.42225  2.77519  2.73123  3.46354  2.40513  3.72494  3.29354  2.67741  2.69355  4.24690  2.90347  2.73739  3.18146  2.89801  2.37887  2.77519  2.98518  4.58477  3.61503
          0.03079  3.89159  4.61393  0.61958  0.77255  0.47855  0.96675
     24   1.25937  4.13272  3.32877  3.03256  4.15613  2.72280  4.11140  3.50425  3.08105  3.23534  4.08100  3.22693  3.21432  3.38382  3.39822  2.33638  2.57742  3.02322  5.51420  4.29733     24 a - - -
          2.68618  4.42225  2.77519  2.73123  3.46354  2.40513  3.72494  3.29354  2.67741  2.69355  4.24690  2.90347  2.73739  3.18146  2.89801  2.37887  2.77519  2.98518  4.58477  3.61503
          0.03041  3.90409  4.62644  0.61958  0.77255  0.48576  0.95510
     25   3.06285  4.23399  4.02293  3.59004  2.20232  3.89751  3.58739  2.97598  3.43380  2.51423  3.67629  3.71358  4.30459  3.67186  3.64018  3.25713  3.32812  2.83865  3.91054  1.19477     25 y - - -
          2.68618  4.42225  2.77519  2.73123  3.46354  2.40513  3.72494  3.29354  2.67741  2.69355  4.24690  2.90347  2.73739  3.18146  2.89801  2.37887  2.77519  2.98518  4.58477  3.61503
          0.03041  3.90409  4.62644  0.61958  0.77255  0.48576  0.95510
     26   2.88724  5.39577  1.28391  1.96780  4.70567  3.06609  3.73573  4.21825  2.76195  3.74267  4.60175  2.53051  3.80151  2.90948  3.34981  2.78428  3.18507  3.80023  5.90923  4.41309     26 d - - -
          2.68618  4.42225  2.77519  2.73123  3.46354  2.40513  3.72494  3.29354  2.67741  2.69355  4.24690  2.90347  2.73739  3.18146  2.89801  2.37887  2.77519  2.98518  4.58477  3.61503
          0.03041  3.90409  4.62644  0.61958  0.77255  0.48576  0.95510
     27   3.30764  4.69038  4.29744  3.95155  1.09471  4.12721  3.67072  2.84149  3.82405  2.18594  3.51224  3.96469  4.49692  3.95316  3.95047  3.54092  3.56506  2.82571  3.88747  2.14404     27 f - - -
          2.68618  4.42225  2.77519  2.73123  3.46354  2.40513  3.72494  3.29354  2.67741  2.69355  4.24690  2.90347  2.73739  3.18146  2.89801  2.37887  2.77519  2.98518  4.58477  3.61503
          0.03041  3.90409  4.62644  0.61958  0.77255  0.48576  0.95510
     28   2.79577  5.22221  2.26911  1.48484  4.51301  3.25288  3.66251  3.98382  2.51673  3.50997  4.34072  2.73202  3.66937  2.42254  3.00185  2.73048  3.05743  3.59845  5.68242  4.26186     28 e - - -
          2.68618  4.42225  2.77519  2.73123  3.46354  2.40513  3.72494  3.29354  2.67741  2.69355  4.24690  2.90347  2.73739  3.18146  2.89801  2.37887  2.77519  2.98518  4.58477  3.61503
          0.12805  3.90409  2.30229  0.61958  0.77255  0.48576  0.95510
     29   2.70193  4.86290  2.86215  2.41516  4.19971  3.37730  3.59164  3.58806  1.77437  3.16002  4.00420  2.85463  3.82240  2.60438  2.50676  2.72205  2.48727  3.26281  5.34627  4.06039     29 k - - -
          2.68618  4.42225  2.77519  2.73123  3.46354  2.40513  3.72494  3.29354  2.67741  2.69355  4.24690  2.90347  2.73739  3.18146  2.89801  2.37887  2.77519  2.98518  4.58477  3.61503
          0.03347  3.80952  4.53187  0.61958  0.77255  0.43791  1.03673
     30   2.65900  5.11470  2.29062  1.29733  4.46668  3.22706  3.73904  3.85640  2.63709  3.48395  4.36605  2.76991  3.81805  2.91580  3.11413  2.76650  3.10014  3.49904  5.69351  4.28769     30 e - - -
          2.68618  4.42225  2.77519  2.73123  3.46354  2.40513  3.72494  3.29354  2.67741  2.69355  4.24690  2.90347  2.73739  3.18146  2.89801  2.37887  2.77519  2.98518  4.58477  3.61503
          0.03041  3.90409  4.62644  0.61958  0.77255  0.48576  0.95510
     31   2.91119  5.44417  1.41269  1.65062  4.72976  3.18358  3.73509  4.23709  2.75499  3.75864  4.62241  2.65566  3.80779  2.90631  3.34335  2.79957  3.20209  3.82353  5.91428  4.42279     31 d - - -
          2.68618  4.42225  2.77519  2.73123  3.46354  2.40513  3.72494  3.29354  2.67741  2.69355  4.24690  2.90347  2.73739  3.18146  2.89801  2.37887  2.77519  2.98518  4.58477  3.61503
          0.04129  3.90409  3.89786  0.61958  0.77255  0.48576  0.95510
     32   2.92114  5.03836  3.25177  2.67923  4.46289  3.44095  3.58933  3.83144  1.33434  3.31827  4.18284  3.10504  3.95035  2.73208  1.90994  2.92833  3.11475  3.50873  5.39574  4.19510     32 k - - -
          2.68618  4.42225  2.77519  2.73123  3.46354  2.40513  3.72494  3.29354  2.67741  2.69355  4.24690  2.90347  2.73739  3.18146  2.89801  2.37887  2.77519  2.98518  4.58477  3.61503
          0.03073  3.89354  4.61589  0.61958  0.77255  0.47966  0.96494
     33   3.00070  4.96612  3.17882  2.79413  4.35977  3.48696  3.77627  3.79097  0.99585  3.34907  4.30864  3.21727  3.98493  2.96583  2.43708  3.04051  3.25152  3.49692  5.40130  4.21854     33 k - - -
          2.68618  4.42225  2.77519  2.73123  3.46354  2.40513  3.72494  3.29354  2.67741  2.69355  4.24690  2.90347  2.73739  3.18146  2.89801  2.37887  2.77519  2.98518  4.58477  3.61503
          0.03806  3.90409  4.06353  0.61958  0.77255  0.48576  0.95510
     34   2.75647  5.22304  1.68738  1.94666  4.50322  3.01083  3.46021  3.84107  2.54566  3.50856  4.32115  2.60655  3.77644  2.75656  3.07919  2.68852  3.01738  3.58938  5.68468  4.24382     34 d - - -
          2.68618  4.42225  2.77519  2.73123  3.46354  2.40513  3.72494  3.29354  2.67741  2.69355  4.24690  2.90347  2.73739  3.18146  2.89801  2.37887  2.77519  2.98518  4.58477  3.61503
          0.03064  3.89667  4.61901  0.61958  0.77255  0.48144  0.96205
     35   2.92340  4.50377  3.91077  3.52132  3.24431  3.77714  4.29428  2.45376  3.31646  1.03767  3.24901  3.81655  3.78191  3.70830  3.53708  3.24485  3.22689  2.43100  5.02931  3.76456     35 l - - -
          2.68618  4.42225  2.77519  2.73123  3.46354  2.40513  3.72494  3.29354  2.67741  2.69355  4.24690  2.90347  2.73739  3.18146  2.89801  2.37887  2.77519  2.98518  4.58477  3.61503
          0.03041  3.90409  4.62644  0.61958  0.77255  0.48576  0.95510
     36   2.33031  4.25124  3.23364  3.05065  4.10766  2.98052  4.15974  3.63444  3.12655  3.35216  4.27547  3.27053  3.72189  3.47336  3.41176  1.04438  2.81277  3.16264  5.47758  4.19130     36 s - - -
          2.68618  4.42225  2.77519  2.73123  3.46354  2.40513  3.72494  3.29354  2.67741  2.69355  4.24690  2.90347  2.73739  3.18146  2.89801  2.37887  2.77519  2.98518  4.58477  3.61503
          0.03041  3.90409  4.62644  0.61958  0.77255  0.48576  0.95510
     37   2.35827  4.30567  2.97133  2.85519  4.13039  1.34651  4.05365  3.51293  3.01154  3.26323  4.15785  3.16517  3.72643  3.32384  3.35302  2.51126  2.80439  2.83494  5.48799  4.21413     37 g - - -
          2.68618  4.42225  2.77519  2.73123  3.46354  2.40513  3.72494  3.29354  2.67741  2.69355  4.24690  2.90347  2.73739  3.18146  2.89801  2.37887  2.77519  2.98518  4.58477  3.61503
          0.03041  3.90409  4.62644  0.61958  0.77255  0.48576  0.95510
     38   2.33031  4.25124  3.23364  3.05065  4.10766  2.98052  4.15974  3.63444  3.12655  3.35216  4.27547  3.27053  3.72189  3.47336  3.41176  1.04438  2.81277  3.16264  5.47758  4.19130     38 s - - -
          2.68618  4.42225  2.77519  2.73123  3.46354  2.40513  3.72494  3.29354  2.67741  2.69355  4.24690  2.90347  2.73739  3.18146  2.89801  2.37887  2.77519  2.98518  4.58477  3.61503
          0.03041  3.90409  4.62644  0.61958  0.77255  0.48576  0.95510
     39   2.97914  5.09715  2.50046  0.98126  4.44728  3.29420  3.88347  3.90744  2.76795  3.51939  4.49181  2.95038  3.90022  3.09833  3.18023  2.95820  3.28355  3.58794  5.61288  4.33490     39 e - - -
          2.68618  4.42225  2.77519  2.73123  3.46354  2.40513  3.72494  3.29354  2.67741  2.69355  4.24690  2.90347  2.73739  3.18146  2.89801  2.37887  2.77519  2.98518  4.58477  3.61503
          0.03041  3.90409  4.62644  0.61958  0.77255  0.48576  0.95510
     40   2.97914  5.09715  2.50046  0.98126  4.44728  3.29420  3.88347  3.90744  2.76795  3.51939  4.49181  2.95038  3.90022  3.09833  3.18023  2.95820  3.28355  3.58794  5.61288  4.33490     40 e - - -
          2.68618  4.42225  2.77519  2.73123  3.46354  2.40513  3.72494  3.29354  2.67741  2.69355  4.24690  2.90347  2.73739  3.18146  2.89801  2.37887  2.77519  2.98518  4.58477  3.61503
          0.03041  3.90409  4.62644  0.61958  0.77255  0.48576  0.95510
     41   2.93590  5.33910  1.12328  2.04076  4.65519  3.18626  3.79671  4.16002  2.84511  3.73593  4.64073  2.70973  3.82939  2.98843  3.41768  2.84515  3.24611  3.77040  5.86320  4.41555     41 d - - -
          2.68618  4.42225  2.77519  2.73123  3.46354  2.40513  3.72494  3.29354  2.67741  2.69355  4.24690  2.90347  2.73739  3.18146  2.89801  2.37887  2.77519  2.98518  4.58477  3.61503
          0.03041  3.90409  4.62644  0.61958  0.77255  0.48576  0.95510
     42   2.50633  4.28122  4.27452  3.76536  3.54203  3.97641  4.55458  1.64145  3.66487  2.20030  3.38989  4.02080  4.38953  3.95980  3.91702  3.33404  3.05508  1.30191  5.31405  4.10434     42 v - - -
          2.68618  4.42225  2.77519  2.73123  3.46354  2.40513  3.72494  3.29354  2.67741  2.69355  4.24690  2.90347  2.73739  3.18146  2.89801  2.37887  2.77519  2.98518  4.58477  3.61503
          0.03041  3.90409  4.62644  0.61958  0.77255  0.48576  0.95510
     43   2.52501  4.38756  3.32296  2.76107  3.59057  3.46960  3.74881  2.41587  2.61047  2.60450  3.44742  3.18591  3.70460  3.01092  2.50442  2.73368  2.37558  2.62523  5.00130  3.75444     43 t - - -
          2.68618  4.42225  2.77519  2.73123  3.46354  2.40513  3.72494  3.29354  2.67741  2.69355  4.24690  2.90347  2.73739  3.18146  2.89801  2.37887  2.77519  2.98518  4.58477  3.61503
          0.03041  3.90409  4.62644  0.61958  0.77255  0.48576  0.95510
     44   2.97914  5.09715  2.50046  0.98126  4.44728  3.29420  3.88347  3.90744  2.76795  3.51939  4.49181  2.95038  3.90022  3.09833  3.18023  2.95820  3.28355  3.58794  5.61288  4.33490     44 e - - -
          2.68618  4.42225  2.77519  2.73123  3.46354  2.40513  3.72494  3.29354  2.67741  2.69355  4.24690  2.90347  2.73739  3.18146  2.89801  2.37887  2.77519  2.98518  4.58477  3.61503
          0.03041  3.90409  4.62644  0.61958  0.77255  0.48576  0.95510
     45   2.65534  4.67896  2.67554  2.25278  4.34702  1.30764  3.93293  3.79541  2.84034  3.44191  4.33391  3.01282  3.80968  3.16312  3.22821  2.72796  3.03506  3.39222  5.57102  4.31418     45 g - - -
          2.68618  4.42225  2.77519  2.73123  3.46354  2.40513  3.72494  3.29354  2.67741  2.69355  4.24690  2.90347  2.73739  3.18146  2.89801  2.37887  2.77519  2.98518  4.58477  3.61503
          0.03041  3.90409  4.62644  0.61958  0.77255  0.48576  0.95510
     46   2.79070  5.14477  2.46201  2.00032  4.46941  3.33370  3.62499  3.90035  1.61007  3.42285  4.25031  2.82307  3.82645  2.76862  2.69916  2.74714  3.03010  3.53160  5.57046  4.21478     46 k - - -
          2.68618  4.42225  2.77519  2.73123  3.46354  2.40513  3.72494  3.29354  2.67741  2.69355  4.24690  2.90347  2.73739  3.18146  2.89801  2.37887  2.77519  2.98518  4.58477  3.61503
          0.03041  3.90409  4.62644  0.61958  0.77255  0.48576  0.95510
     47   2.35838  4.22411  3.43430  3.08349  3.87617  3.12617  4.08234  2.87482  2.98646  2.87994  3.86386  3.32035  3.79207  3.37570  3.27671  2.48250  1.41697  2.67586  5.34042  4.07567     47 t - - -
          2.68618  4.42225  2.77519  2.73123  3.46354  2.40513  3.72494  3.29354  2.67741  2.69355  4.24690  2.90347  2.73739  3.18146  2.89801  2.37887  2.77519  2.98518  4.58477  3.61503
          0.03041  3.90409  4.62644  0.61958  0.77255  0.48576  0.95510
     48   2.03216  4.26104  3.23062  2.85687  4.02418  3.06817  3.95521  3.33053  2.85081  2.96075  3.93991  3.16560  1.94743  3.19817  3.20045  2.40556  2.53099  2.94263  5.38444  4.13513     48 p - - -
          2.68618  4.42225  2.77519  2.73123  3.46354  2.40513  3.72494  3.29354  2.67741  2.69355  4.24690  2.90347  2.73739  3.18146  2.89801  2.37887  2.77519  2.98518  4.58477  3.61503
          0.03041  3.90409  4.62644  0.61958  0.77255  0.48576  0.95510
     49   2.49605  4.24575  4.04549  3.60498  3.64693  3.63993  4.45362  2.02576  3.48999  2.35945  3.51683  3.81433  4.18557  3.82235  3.74589  3.04134  2.77927  1.22169  5.35596  4.13589     49 v - - -
          2.68618  4.42225  2.77519  2.73123  3.46354  2.40513  3.72494  3.29354  2.67741  2.69355  4.24690  2.90347  2.73739  3.18146  2.89801  2.37887  2.77519  2.98518  4.58477  3.61503
          0.03041  3.90409  4.62644  0.61958  0.77255  0.48576  0.95510
     50   2.92730  4.34332  4.35338  3.79067  3.22221  4.11771  4.46038  1.53758  3.66239  1.62991  2.61689  4.06783  4.24739  3.90106  3.87180  3.43337  3.08161  1.93877  5.06571  3.91421     50 i - - -
          2.68618  4.42225  2.77519  2.73123  3.46354  2.40513  3.72494  3.29354  2.67741  2.69355  4.24690  2.90347  2.73739  3.18146  2.89801  2.37887  2.77519  2.98518  4.58477  3.61503
          0.03041  3.90409  4.62644  0.61958  0.77255  0.48576  0.95510
     51   2.90353  5.43884  1.51255  1.55500  4.72459  3.18609  3.72927  4.23132  2.74098  3.75021  4.60962  2.65674  3.80586  2.89841  3.32628  2.79317  3.19231  3.81682  5.90605  4.41584     51 d - - -
          2.68618  4.42225  2.77519  2.73123  3.46354  2.40513  3.72494  3.29354  2.67741  2.69355  4.24690  2.90347  2.73739  3.18146  2.89801  2.37887  2.77519  2.98518  4.58477  3.61503
          0.03041  3.90409  4.62644  0.61958  0.77255  0.48576  0.95510
     52   3.00070  4.96612  3.17882  2.79413  4.35977  3.48696  3.77627  3.79097  0.99585  3.34907  4.30864  3.21727  3.98493  2.96583  2.43708  3.04051  3.25152  3.49692  5.40130  4.21854     52 k - - -
          2.68618  4.42225  2.77519  2.73123  3.46354  2.40513  3.72494  3.29354  2.67741  2.69355  4.24690  2.90347  2.73739  3.18146  2.89801  2.37887  2.77519  2.98518  4.58477  3.61503
          0.03041  3.90409  4.62644  0.61958  0.77255  0.48576  0.95510
     53   2.78738  4.90063  3.06314  2.56926  4.05759  3.48004  2.10358  3.61718  2.13401  3.15999  4.02132  3.03320  3.77658  2.69193  2.10432  2.81332  3.00397  3.30780  5.24512  3.92482     53 h - - -
          2.68618  4.42225  2.77519  2.73123  3.46354  2.40513  3.72494  3.29354  2.67741  2.69355  4.24690  2.90347  2.73739  3.18146  2.89801  2.37887  2.77519  2.98518  4.58477  3.61503
          0.03041  3.90409  4.62644  0.61958  0.77255  0.48576  0.95510
     54   2.48282  4.47502  3.12911  2.71201  4.03521  1.85745  3.80210  3.43586  2.53354  3.08876  3.95751  3.10200  3.78268  3.01156  2.36846  2.59953  2.82820  2.87503  5.32611  4.05368     54 g - - -
          2.68618  4.42225  2.77519  2.73123  3.46354  2.40513  3.72494  3.29354  2.67741  2.69355  4.24690  2.90347  2.73739  3.18146  2.89801  2.37887  2.77519  2.98518  4.58477  3.61503
          0.03041  3.90409  4.62644  0.61958  0.77255  0.48576  0.95510
     55   2.95390  4.99825  3.16948  2.72202  4.38725  3.50861  3.67710  3.79939  1.12777  3.32322  4.24095  3.14561  3.96801  2.84364  2.24051  2.97750  3.18020  3.49342  5.40072  4.19093     55 k - - -
          2.68618  4.42225  2.77519  2.73123  3.46354  2.40513  3.72494  3.29354  2.67741  2.69355  4.24690  2.90347  2.73739  3.18146  2.89801  2.37887  2.77519  2.98518  4.58477  3.61503
          0.03041  3.90409  4.62644  0.61958  0.77255  0.48576  0.95510
     56   3.00070  4.96612  3.17882  2.79413  4.35977  3.48696  3.77627  3.79097  0.99585  3.34907  4.30864  3.21727  3.98493  2.96583  2.43708  3.04051  3.25152  3.49692  5.40130  4.21854     56 k - - -
          2.68618  4.42225  2.77519  2.73123  3.46354  2.40513  3.72494  3.29354  2.67741  2.69355  4.24690  2.90347  2.73739  3.18146  2.89801  2.37887  2.77519  2.98518  4.58477  3.61503
          0.03041  3.90409  4.62644  0.61958  0.77255  0.48576  0.95510
     57   3.04080  4.87813  3.53464  3.03886  4.24071  3.52300  3.84669  3.78443  2.24945  3.29460  4.29376  3.39628  4.02387  3.06528  0.93117  3.12333  3.30449  3.50696  5.31082  4.16100     57 r - - -
          2.68618  4.42225  2.77519  2.73123  3.46354  2.40513  3.72494  3.29354  2.67741  2.69355  4.24690  2.90347  2.73739  3.18146  2.89801  2.37887  2.77519  2.98518  4.58477  3.61503
          0.03041  3.90409  4.62644  0.61958  0.77255  0.48576  0.95510
     58   2.23574  3.93617  3.31634  2.84789  3.98078  3.06864  3.91163  3.36915  2.82008  3.04830  3.88609  3.04301  2.52788  3.14709  3.19156  2.04291  2.14099  2.96388  5.32804  4.08046     58 s - - -
          2.68618  4.42225  2.77519  2.73123  3.46354  2.40513  3.72494  3.29354  2.67741  2.69355  4.24690  2.90347  2.73739  3.18146  2.89801  2.37887  2.77519  2.98518  4.58477  3.61503
          0.03041  3.90409  4.62644  0.61958  0.77255  0.48576  0.95510
     59   2.48557  4.34199  3.36418  2.91907  3.61584  3.29937  3.90286  2.93816  2.80450  2.29402  3.56864  3.26203  3.85522  3.19740  3.12926  1.66788  2.82930  2.68994  5.10051  3.78007     59 s - - -
          2.68618  4.42225  2.77519  2.73123  3.46354  2.40513  3.72494  3.29354  2.67741  2.69355  4.24690  2.90347  2.73739  3.18146  2.89801  2.37887  2.77519  2.98518  4.58477  3.61503
          0.05742  3.90409  3.33415  0.61958  0.77255  0.48576  0.95510
     60   1.82241  4.44761  3.05125  2.64936  3.85815  3.23832  2.78574  3.27046  2.60818  2.94871  3.82312  3.06675  3.77941  3.00117  2.97351  2.59827  2.54787  2.94852  5.21346  3.91476     60 a - - -
          2.68618  4.42225  2.77519  2.73123  3.46354  2.40513  3.72494  3.29354  2.67741  2.69355  4.24690  2.90347  2.73739  3.18146  2.89801  2.37887  2.77519  2.98518  4.58477  3.61503
          0.03123  3.87790  4.60025  0.61958  0.77255  0.47100  0.97918
     61   2.05251  4.23646  3.27671  2.88788  3.88355  1.94315  3.79695  3.20711  2.88931  2.95205  3.83174  3.19423  3.73715  3.21798  3.23544  2.50394  2.72494  2.37565  5.27620  4.02610     61 g - - -
          2.68618  4.42225  2.77519  2.73123  3.46354  2.40513  3.72494  3.29354  2.67741  2.69355  4.24690  2.90347  2.73739  3.18146  2.89801  2.37887  2.77519  2.98518  4.58477  3.61503
          0.03041  3.90409  4.62644  0.61958  0.77255  0.48576  0.95510
     62   2.80692  4.28907  4.25304  3.72305  3.48140  4.03430  4.48987  1.64915  3.49204  2.11852  3.34254  4.00380  4.40037  3.90419  3.84353  3.37045  3.03383  1.30237  5.23778  4.02747     62 v - - -
          2.68618  4.42225  2.77519  2.73123  3.46354  2.40513  3.72494  3.29354  2.67741  2.69355  4.24690  2.90347  2.73739  3.18146  2.89801  2.37887  2.77519  2.98518  4.58477  3.61503
          0.06015  3.90409  3.26453  0.61958  0.77255  0.48576  0.95510
     63   2.45159  4.20867  3.60420  3.07357  3.05579  3.50717  3.93574  2.50390  3.00603  2.34068  3.36380  3.41037  3.10551  3.30763  3.31945  2.77829  2.81479  1.82541  4.90864  3.66543     63 v - - -
          2.68618  4.42225  2.77519  2.73123  3.46354  2.40513  3.72494  3.29354  2.67741  2.69355  4.24690  2.90347  2.73739  3.18146  2.89801  2.37887  2.77519  2.98518  4.58477  3.61503
          0.03131  3.87526  4.59760  0.61958  0.77255  0.46958  0.98154
     64   2.86599  5.38657  1.87225  1.38542  4.66319  3.20094  3.70226  4.16460  2.66937  3.67848  4.52408  2.66676  3.79972  2.77500  3.22834  2.76635  3.14532  3.75621  5.84543  4.36640     64 e - - -
          2.68618  4.42225  2.77519  2.73123  3.46354  2.40513  3.72494  3.29354  2.67741  2.69355  4.24690  2.90347  2.73739  3.18146  2.89801  2.37887  2.77519  2.98518  4.58477  3.61503
          0.03041  3.90409  4.62644  0.61958  0.77255  0.48576  0.95510
     65   3.02330  5.15688  0.87375  2.35427  4.53806  3.23438  3.95852  4.13337  3.04856  3.73599  4.71460  2.91230  3.88938  3.19759  3.56922  2.98196  3.36248  3.76913  5.70055  4.40550     65 d - - -
          2.68618  4.42225  2.77519  2.73123  3.46354  2.40513  3.72494  3.29354  2.67741  2.69355  4.24690  2.90347  2.73739  3.18146  2.89801  2.37887  2.77519  2.98518  4.58477  3.61503
          0.03041  3.90409  4.62644  0.61958  0.77255  0.48576  0.95510
     66   2.93559  4.38766  4.32051  3.78887  3.25731  4.07230  4.50078  2.03591  3.63855  1.78183  2.11852  4.06367  4.42092  3.91314  3.85887  3.41704  3.19628  1.52570  5.13215  3.95490     66 v - - -
          2.68618  4.42225  2.77519  2.73123  3.46354  2.40513  3.72494  3.29354  2.67741  2.69355  4.24690  2.90347  2.73739  3.18146  2.89801  2.37887  2.77519  2.98518  4.58477  3.61503
          0.03041  3.90409  4.62644  0.61958  0.77255  0.48576  0.95510
     67   2.70401  4.47655  3.38428  3.28758  4.42976  0.68194  4.40613  4.03687  3.47317  3.68709  4.66292  3.54852  3.86871  3.79480  3.70595  2.87679  3.18770  3.55907  5.51676  4.53265     67 G - - -
          2.68618  4.42225  2.77519  2.73123  3.46354  2.40513  3.72494  3.29354  2.67741  2.69355  4.24690  2.90347  2.73739  3.18146  2.89801  2.37887  2.77519  2.98518  4.58477  3.61503
          0.03041  3.90409  4.62644  0.61958  0.77255  0.48576  0.95510
     68   2.38597  3.85971  3.55433  3.33683  4.25243  0.92966  4.32838  3.70371  3.34606  3.43858  4.35965  3.46602  3.75340  3.68077  3.58449  2.57814  2.88131  3.22037  5.50838  4.39654     68 g - - -
          2.68618  4.42225  2.77519  2.73123  3.46354  2.40513  3.72494  3.29354  2.67741  2.69355  4.24690  2.90347  2.73739  3.18146  2.89801  2.37887  2.77519  2.98518  4.58477  3.61503
          0.03041  3.90409  4.62644  0.61958  0.77255  0.48576  0.95510
     69   2.97914  5.09715  2.50046  0.98126  4.44728  3.29420  3.88347  3.90744  2.76795  3.51939  4.49181  2.95038  3.90022  3.09833  3.18023  2.95820  3.28355  3.58794  5.61288  4.33490     69 e - - -
          2.68618  4.42225  2.77519  2.73123  3.46354  2.40513  3.72494  3.29354  2.67741  2.69355  4.24690  2.90347  2.73739  3.18146  2.89801  2.37887  2.77519  2.98518  4.58477  3.61503
          0.03041  3.90409  4.62644  0.61958  0.77255  0.48576  0.95510
     70   2.83296  4.36660  4.16919  3.83311  3.57300  3.75673  4.62930  2.04828  3.70138  2.25442  3.53317  4.01792  4.31534  4.05881  3.91086  3.26209  3.19365  0.98596  5.36285  4.09651     70 v - - -
          2.68618  4.42225  2.77519  2.73123  3.46354  2.40513  3.72494  3.29354  2.67741  2.69355  4.24690  2.90347  2.73739  3.18146  2.89801  2.37887  2.77519  2.98518  4.58477  3.61503
          0.03041  3.90409  4.62644  0.61958  0.77255  0.48576  0.95510
     71   2.84206  4.92136  2.91093  2.58635  4.14486  3.40665  3.70952  3.70353  2.27687  3.21179  4.15725  3.05039  3.91099  1.43241  2.46681  2.86999  3.10455  3.40442  5.35263  4.04169     71 q - - -
          2.68618  4.42225  2.77519  2.73123  3.46354  2.40513  3.72494  3.29354  2.67741  2.69355  4.24690  2.90347  2.73739  3.18146  2.89801  2.37887  2.77519  2.98518  4.58477  3.61503
          0.03041  3.90409  4.62644  0.61958  0.77255  0.48576  0.95510
     72   2.58649  4.66609  2.63216  2.49608  4.17392  3.13403  3.85631  3.73774  2.72411  3.40623  4.30523  1.40095  3.78735  3.08559  3.10213  2.60489  2.90115  3.33122  5.50536  4.10683     72 n - - -
          2.68618  4.42225  2.77519  2.73123  3.46354  2.40513  3.72494  3.29354  2.67741  2.69355  4.24690  2.90347  2.73739  3.18146  2.89801  2.37887  2.77519  2.98518  4.58477  3.61503
          0.03041  3.90409  4.62644  0.61958  0.77255  0.48576  0.95510
     73   2.99391  4.53766  4.08325  3.67897  3.22135  3.85762  4.40679  2.40009  3.44537  1.81117  1.31864  3.95260  4.31830  3.82510  3.64700  3.34638  3.29978  2.40990  5.06645  3.83107     73 m - - -
          2.68618  4.42225  2.77519  2.73123  3.46354  2.40513  3.72494  3.29354  2.67741  2.69355  4.24690  2.90347  2.73739  3.18146  2.89801  2.37887  2.77519  2.98518  4.58477  3.61503
          0.03041  3.90409  4.62644  0.61958  0.77255  0.48576  0.95510
     74   3.19055  4.64333  4.24030  3.88011  3.14749  4.02241  4.52591  2.35305  3.64755  0.83723  3.16022  4.15253  4.45220  4.00832  3.81852  3.59667  3.48329  2.39863  5.03845  3.76913     74 l - - -
          2.68618  4.42225  2.77519  2.73123  3.46354  2.40513  3.72494  3.29354  2.67741  2.69355  4.24690  2.90347  2.73739  3.18146  2.89801  2.37887  2.77519  2.98518  4.58477  3.61503
          0.03041  3.90409  4.62644  0.61958  0.77255  0.48576  0.95510
     75   2.87920  5.16315  2.36669  1.21940  4.43813  3.26336  3.74846  3.91379  2.58850  3.47628  4.39412  2.80802  3.85036  2.82077  3.01593  2.83275  3.16433  3.57287  5.65051  4.26452     75 e - - -
          2.68618  4.42225  2.77519  2.73123  3.46354  2.40513  3.72494  3.29354  2.67741  2.69355  4.24690  2.90347  2.73739  3.18146  2.89801  2.37887  2.77519  2.98518  4.58477  3.61503
          0.03041  3.90409  4.62644  0.61958  0.77255  0.48576  0.95510
     76   2.77771  4.90587  3.10691  2.59321  4.31849  2.75273  3.61566  3.70741  1.93303  3.24248  4.08967  3.04491  3.88693  2.76597  1.68261  2.80396  3.00646  3.37297  5.37815  4.13454     76 r - - -
          2.68618  4.42225  2.77519  2.73123  3.46354  2.40513  3.72494  3.29354  2.67741  2.69355  4.24690  2.90347  2.73739  3.18146  2.89801  2.37887  2.77519  2.98518  4.58477  3.61503
          0.03041  3.90409  4.62644  0.61958  0.77255  0.48576  0.95510
     77   3.01224  4.44854  4.35329  3.86301  1.64815  4.07213  4.15711  2.27378  3.73821  1.78711  3.14348  4.03812  4.42267  3.92775  3.91608  3.42385  3.27139  1.93188  4.53854  3.04670     77 f - - -
          2.68618  4.42225  2.77519  2.73123  3.46354  2.40513  3.72494  3.29354  2.67741  2.69355  4.24690  2.90347  2.73739  3.18146  2.89801  2.37887  2.77519  2.98518  4.58477  3.61503
          0.03041  3.90409  4.62644  0.61958  0.77255  0.48576  0.95510
     78   2.70401  4.47655  3.38428  3.28758  4.42976  0.68194  4.40613  4.03687  3.47317  3.68709  4.66292  3.54852  3.86871  3.79480  3.70595  2.87679  3.18770  3.55907  5.51676  4.53265     78 G - - -
          2.68618  4.42225  2.77519  2.73123  3.46354  2.40513  3.72494  3.29354  2.67741  2.69355  4.24690  2.90347  2.73739  3.18146  2.89801  2.37887  2.77519  2.98518  4.58477  3.61503
          0.03041  3.90409  4.62644  0.61958  0.77255  0.48576  0.95510
     79   1.44539  4.17342  3.71266  3.33250  3.79900  3.21091  4.25923  2.58776  3.26441  2.65697  3.72603  3.50067  3.87573  3.58831  3.54083  2.64178  2.81114  1.93232  5.36695  4.13981     79 a - - -
          2.68618  4.42225  2.77519  2.73123  3.46354  2.40513  3.72494  3.29354  2.67741  2.69355  4.24690  2.90347  2.73739  3.18146  2.89801  2.37887  2.77519  2.98518  4.58477  3.61503
          0.03041  3.90409  4.62644  0.61958  0.77255  0.48576  0.95510
     80   3.02330  5.15688  0.87375  2.35427  4.53806  3.23438  3.95852  4.13337  3.04856  3.73599  4.71460  2.91230  3.88938  3.19759  3.56922  2.98196  3.36248  3.76913  5.70055  4.40550     80 d - - -
          2.68618  4.42225  2.77519  2.73123  3.46354  2.40513  3.72494  3.29354  2.67741  2.69355  4.24690  2.90347  2.73739  3.18146  2.89801  2.37887  2.77519  2.98518  4.58477  3.61503
          0.03041  3.90409  4.62644  0.61958  0.77255  0.48576  0.95510
     81   3.05567  4.46539  4.38088  3.99773  3.39533  4.10087  4.71985  1.03961  3.82648  1.97471  3.32557  4.23862  4.52888  4.17141  4.01942  3.59907  3.35421  1.84663  5.29282  4.03396     81 i - - -
          2.68618  4.42225  2.77519  2.73123  3.46354  2.40513  3.72494  3.29354  2.67741  2.69355  4.24690  2.90347  2.73739  3.18146  2.89801  2.37887  2.77519  2.98518  4.58477  3.61503
          0.03041  3.90409  4.62644  0.61958  0.77255  0.48576  0.95510
     82   2.74936  4.74728  2.72537  2.61392  4.11572  3.20495  3.94608  3.83271  2.85230  3.47594  4.43085  1.10328  3.85827  3.21872  3.20817  2.81524  3.13216  3.45173  5.41799  4.06166     82 n - - -
          2.68618  4.42225  2.77519  2.73123  3.46354  2.40513  3.72494  3.29354  2.67741  2.69355  4.24690  2.90347  2.73739  3.18146  2.89801  2.37887  2.77519  2.98518  4.58477  3.61503
          0.03041  3.90409  4.62644  0.61958  0.77255  0.48576  0.95510
     83   3.00070  4.96612  3.17882  2.79413  4.35977  3.48696  3.77627  3.79097  0.99585  3.34907  4.30864  3.21727  3.98493  2.96583  2.43708  3.04051  3.25152  3.49692  5.40130  4.21854     83 k - - -
          2.68618  4.42225  2.77519  2.73123  3.46354  2.40513  3.72494  3.29354  2.67741  2.69355  4.24690  2.90347  2.73739  3.18146  2.89801  2.37887  2.77519  2.98518  4.58477  3.61503
          0.03041  3.90409  4.62644  0.61958  0.77255  0.48576  0.95510
     84   1.16098  4.10826  3.41112  3.15760  4.14714  2.92327  4.20136  3.36334  3.18094  3.20785  4.10490  3.29362  3.67291  3.49810  3.46085  2.22522  2.60388  2.92065  5.54736  4.32721     84 a - - -
          2.68618  4.42225  2.77519  2.73123  3.46354  2.40513  3.72494  3.29354  2.67741  2.69355  4.24690  2.90347  2.73739  3.18146  2.89801  2.37887  2.77519  2.98518  4.58477  3.61503
          0.03041  3.90409  4.62644  0.61958  0.77255  0.48576  0.95510
     85   3.19055  4.64333  4.24030  3.88011  3.14749  4.02241  4.52591  2.35305  3.64755  0.83723  3.16022  4.15253  4.45220  4.00832  3.81852  3.59667  3.48329  2.39863  5.03845  3.76913     85 l - - -
          2.68618  4.42225  2.77519  2.73123  3.46354  2.40513  3.72494  3.29354  2.67741  2.69355  4.24690  2.90347  2.73739  3.18146  2.89801  2.37887  2.77519  2.98518  4.58477  3.61503
          0.03041  3.90409  4.62644  0.61958  0.77255  0.48576  0.95510
     86   2.97667  4.19539  4.27098  3.72015  2.89514  4.08336  4.29371  2.18867  3.57372  1.13288  3.01710  3.99663  4.39018  3.81323  3.78644  3.40040  3.21394  2.23270  4.82549  3.36781     86 l - - -
          2.68618  4.42225  2.77519  2.73123  3.46354  2.40513  3.72494  3.29354  2.67741  2.69355  4.24690  2.90347  2.73739  3.18146  2.89801  2.37887  2.77519  2.98518  4.58477  3.61503
          0.03041  3.90409  4.62644  0.61958  0.77255  0.48576  0.95510
     87   0.96914  4.20758  3.49446  3.28699  4.08363  3.03132  4.30533  3.21386  3.30405  3.09403  4.12223  3.42869  3.77350  3.64228  3.55253  2.55752  2.83705  2.86279  5.50763  4.31134     87 a - - -
          2.68618  4.42225  2.77519  2.73123  3.46354  2.40513  3.72494  3.29354  2.67741  2.69355  4.24690  2.90347  2.73739  3.18146  2.89801  2.37887  2.77519  2.98518  4.58477  3.61503
          0.03041  3.90409  4.62644  0.61958  0.77255  0.48576  0.95510
     88   3.00070  4.96612  3.17882  2.79413  4.35977  3.48696  3.77627  3.79097  0.99585  3.34907  4.30864  3.21727  3.98493  2.96583  2.43708  3.04051  3.25152  3.49692  5.40130  4.21854     88 k - - -
          2.68618  4.42225  2.77519  2.73123  3.46354  2.40513  3.72494  3.29354  2.67741  2.69355  4.24690  2.90347  2.73739  3.18146  2.89801  2.37887  2.77519  2.98518  4.58477  3.61503
          0.03041  3.90409  4.62644  0.61958  0.77255  0.48576  0.95510
     89   2.95054  4.97723  3.34005  2.78002  4.33638  3.56330  3.62792  3.76064  1.92799  3.25550  4.16486  3.17401  3.98388  2.70406  1.27330  2.98306  3.15672  3.46375  5.34599  4.13840     89 r - - -
          2.68618  4.42225  2.77519  2.73123  3.46354  2.40513  3.72494  3.29354  2.67741  2.69355  4.24690  2.90347  2.73739  3.18146  2.89801  2.37887  2.77519  2.98518  4.58477  3.61503
          0.03041  3.90409  4.62644  0.61958  0.77255  0.48576  0.95510
     90   3.00070  4.96612  3.17882  2.79413  4.35977  3.48696  3.77627  3.79097  0.99585  3.34907  4.30864  3.21727  3.98493  2.96583  2.43708  3.04051  3.25152  3.49692  5.40130  4.21854     90 k - - -
          2.68618  4.42225  2.77519  2.73123  3.46354  2.40513  3.72494  3.29354  2.67741  2.69355  4.24690  2.90347  2.73739  3.18146  2.89801  2.37887  2.77519  2.98518  4.58477  3.61503
          0.03041  3.90409  4.62644  0.61958  0.77255  0.48576  0.95510
     91   2.96873  4.95720  3.39482  2.83371  4.34409  3.55947  3.66325  3.76091  1.92671  3.27307  4.19379  3.21713  3.99377  2.83164  1.20192  3.01109  3.18399  3.46574  5.34814  4.16009     91 r - - -
          2.68618  4.42225  2.77519  2.73123  3.46354  2.40513  3.72494  3.29354  2.67741  2.69355  4.24690  2.90347  2.73739  3.18146  2.89801  2.37887  2.77519  2.98518  4.58477  3.61503
          0.03041  3.90409  4.62644  0.61958  0.77255  0.48576  0.95510
     92   3.19055  4.64333  4.24030  3.88011  3.14749  4.02241  4.52591  2.35305  3.64755  0.83723  3.16022  4.15253  4.45220  4.00832  3.81852  3.59667  3.48329  2.39863  5.03845  3.76913     92 l - - -
          2.68618  4.42225  2.77519  2.73123  3.46354  2.40513  3.72494  3.29354  2.67741  2.69355  4.24690  2.90347  2.73739  3.18146  2.89801  2.37887  2.77519  2.98518  4.58477  3.61503
          0.03041  3.90409  4.62644  0.61958  0.77255  0.48576  0.95510
     93   2.97914  5.09715  2.50046  0.98126  4.44728  3.29420  3.88347  3.90744  2.76795  3.51939  4.49181  2.95038  3.90022  3.09833  3.18023  2.95820  3.28355  3.58794  5.61288  4.33490     93 e - - -
          2.68618  4.42225  2.77519  2.73123  3.46354  2.40513  3.72494  3.29354  2.67741  2.69355  4.24690  2.90347  2.73739  3.18146  2.89801  2.37887  2.77519  2.98518  4.58477  3.61503
          0.03041  3.90409  4.62644  0.61958  0.77255  0.48576  0.95510
     94   2.97566  4.49724  4.16158  3.65914  3.15455  4.00160  4.38606  2.25592  3.42377  1.61804  1.61499  3.95891  4.37077  3.77230  3.64379  3.36598  3.17596  2.26848  5.04875  3.83866     94 m - - -
          2.68618  4.42225  2.77519  2.73123  3.46354  2.40513  3.72494  3.29354  2.67741  2.69355  4.24690  2.90347  2.73739  3.18146  2.89801  2.37887  2.77519  2.98518  4.58477  3.61503
          0.03041  3.90409  4.62644  0.61958  0.77255  0.48576  0.95510
     95   3.29051  4.75001  4.01609  3.69142  2.08898  3.99450  3.53084  3.18239  3.54565  2.61569  3.84768  3.77355  4.40727  3.77417  3.72268  3.42463  3.55490  3.07147  3.79201  1.01465     95 y - - -
          2.68618  4.42225  2.77519  2.73123  3.46354  2.40513  3.72494  3.29354  2.67741  2.69355  4.24690  2.90347  2.73739  3.18146  2.89801  2.37887  2.77519  2.98518  4.58477  3.61503
          0.03041  3.90409  4.62644  0.61958  0.77255  0.48576  0.95510
     96   2.42945  4.27464  3.45585  3.20910  3.99649  3.11293  4.22405  3.12746  3.15270  2.98984  4.03818  3.41355  3.81911  3.54590  3.40998  2.63105  1.11943  2.81907  5.43151  4.21306     96 t - - -
          2.68618  4.42225  2.77519  2.73123  3.46354  2.40513  3.72494  3.29354  2.67741  2.69355  4.24690  2.90347  2.73739  3.18146  2.89801  2.37887  2.77519  2.98518  4.58477  3.61503
          0.03041  3.90409  4.62644  0.61958  0.77255  0.48576  0.95510
     97   3.00070  4.96612  3.17882  2.79413  4.35977  3.48696  3.77627  3.79097  0.99585  3.34907  4.30864  3.21727  3.98493  2.96583  2.43708  3.04051  3.25152  3.49692  5.40130  4.21854     97 k - - -
          2.68618  4.42225  2.77519  2.73123  3.46354  2.40513  3.72494  3.29354  2.67741  2.69355  4.24690  2.90347  2.73739  3.18146  2.89801  2.37887  2.77519  2.98518  4.58477  3.61503
          0.03041  3.90409  4.62644  0.61958  0.77255  0.48576  0.95510
     98   1.07446  4.14616  3.42142  3.20202  4.09255  2.96481  4.24071  3.25907  3.22438  3.14519  4.10869  3.33947  3.71524  3.55644  3.48871  2.39667  2.74279  2.86506  5.52697  4.28790     98 a - - -
          2.68618  4.42225  2.77519  2.73123  3.46354  2.40513  3.72494  3.29354  2.67741  2.69355  4.24690  2.90347  2.73739  3.18146  2.89801  2.37887  2.77519  2.98518  4.58477  3.61503
          0.03041  3.90409  4.62644  0.61958  0.77255  0.48576  0.95510
     99   2.33031  4.25124  3.23364  3.05065  4.10766  2.98052  4.15974  3.63444  3.12655  3.35216  4.27547  3.27053  3.72189  3.47336  3.41176  1.04438  2.81277  3.16264  5.47758  4.19130     99 s - - -
          2.68618  4.42225  2.77519  2.73123  3.46354  2.40513  3.72494  3.29354  2.67741  2.69355  4.24690  2.90347  2.73739  3.18146  2.89801  2.37887  2.77519  2.98518  4.58477  3.61503
          0.03041  3.90409  4.62644  0.61958  0.77255  0.48576  0.95510
    100   3.19979  4.59632  4.53640  4.01933  2.91752  4.34965  4.59967  2.03612  3.84419  0.96476  2.93462  4.30209  4.60752  4.06763  4.02696  3.71079  3.44072  2.18691  5.00899  3.75665    100 l - - -
          2.68618  4.42225  2.77519  2.73123  3.46354  2.40513  3.72494  3.29354  2.67741  2.69355  4.24690  2.90347  2.73739  3.18146  2.89801  2.37887  2.77519  2.98518  4.58477  3.61503
          0.03041  3.90409  4.62644  0.61958  0.77255  0.48576  0.95510
    101   3.00070  4.96612  3.17882  2.79413  4.35977  3.48696  3.77627  3.79097  0.99585  3.34907  4.30864  3.21727  3.98493  2.96583  2.43708  3.04051  3.25152  3.49692  5.40130  4.21854    101 k - - -
          2.68618  4.42225  2.77519  2.73123  3.46354  2.40513  3.72494  3.29354  2.67741  2.69355  4.24690  2.90347  2.73739  3.18146  2.89801  2.37887  2.77519  2.98518  4.58477  3.61503
          0.03041  3.90409  4.62644  0.61958  0.77255  0.48576  0.95510
    102   2.30495  4.19944  3.35897  3.09526  4.02715  3.02459  4.13870  3.22069  3.05622  3.08155  4.03612  3.29762  3.74029  3.43485  3.33425  2.39792  1.28823  2.85243  5.45133  4.19590    102 t - - -
          2.68618  4.42225  2.77519  2.73123  3.46354  2.40513  3.72494  3.29354  2.67741  2.69355  4.24690  2.90347  2.73739  3.18146  2.89801  2.37887  2.77519  2.98518  4.58477  3.61503
          0.03041  3.90409  4.62644  0.61958  0.77255  0.48576  0.95510
    103   2.33031  4.25124  3.23364  3.05065  4.10766  2.98052  4.15974  3.63444  3.12655  3.35216  4.27547  3.27053  3.72189  3.47336  3.41176  1.04438  2.81277  3.16264  5.47758  4.19130    103 s - - -
          2.68618  4.42225  2.77519  2.73123  3.46354  2.40513  3.72494  3.29354  2.67741  2.69355  4.24690  2.90347  2.73739  3.18146  2.89801  2.37887  2.77519  2.98518  4.58477  3.61503
          0.03041  3.90409  4.62644  0.61958  0.77255  0.48576  0.95510
    104   2.61042  4.68706  2.62352  2.49828  4.14481  3.13917  3.86219  3.78856  2.74545  3.43921  4.34027  1.35618  3.79519  3.10093  3.12423  2.57921  2.99575  3.37582  5.48024  4.07103    104 n - - -
          2.68618  4.42225  2.77519  2.73123  3.46354  2.40513  3.72494  3.29354  2.67741  2.69355  4.24690  2.90347  2.73739  3.18146  2.89801  2.37887  2.77519  2.98518  4.58477  3.61503
          0.03041  3.90409  4.62644  0.61958  0.77255  0.48576  0.95510
    105   2.90549  4.89254  2.92346  2.67843  4.06534  3.38669  3.83710  3.70071  2.49698  3.19995  4.22667  3.13853  3.94045  1.17888  2.78064  2.95179  3.20232  3.42834  5.33164  4.02740    105 q - - -
          2.68618  4.42225  2.77519  2.73123  3.46354  2.40513  3.72494  3.29354  2.67741  2.69355  4.24690  2.90347  2.73739  3.18146  2.89801  2.37887  2.77519  2.98518  4.58477  3.61503
          0.03041  3.90409  4.62644  0.61958  0.77255  0.48576  0.95510
    106   3.00070  4.96612  3.17882  2.79413  4.35977  3.48696  3.77627  3.79097  0.99585  3.34907  4.30864  3.21727  3.98493  2.96583  2.43708  3.04051  3.25152  3.49692  5.40130  4.21854    106 k - - -
          2.68618  4.42225  2.77519  2.73123  3.46354  2.40513  3.72494  3.29354  2.67741  2.69355  4.24690  2.90347  2.73739  3.18146  2.89801  2.37887  2.77519  2.98518  4.58477  3.61503
          0.03041  3.90409  4.62644  0.61958  0.77255  0.48576  0.95510
    107   3.08838  4.44632  4.60472  4.10020  3.32736  4.34427  4.79217  1.19421  3.93200  1.71497  3.17629  4.35947  4.64670  4.21478  4.13282  3.72088  3.34767  1.71223  5.30596  4.09144    107 i - - -
          2.68618  4.42225  2.77519  2.73123  3.46354  2.40513  3.72494  3.29354  2.67741  2.69355  4.24690  2.90347  2.73739  3.18146  2.89801  2.37887  2.77519  2.98518  4.58477  3.61503
          0.03041  3.90409  4.62644  0.61958  0.77255  0.48576  0.95510
    108   2.85292  5.19646  2.22131  1.22353  4.54731  3.07685  3.74990  4.01199  2.67824  3.58823  4.45817  2.75332  3.82095  2.92865  3.17498  2.79401  3.14625  3.63140  5.73835  4.33315    108 e - - -
          2.68618  4.42225  2.77519  2.73123  3.46354  2.40513  3.72494  3.29354  2.67741  2.69355  4.24690  2.90347  2.73739  3.18146  2.89801  2.37887  2.77519  2.98518  4.58477  3.61503
          0.03041  3.90409  4.62644  0.61958  0.77255  0.48576  0.95510
    109   2.73597  4.88715  2.70164  2.41925  3.90836  3.34265  1.97873  3.65953  2.41256  3.22520  4.09151  2.53244  3.84735  2.80726  2.77742  2.66754  2.99959  3.32773  5.23307  3.80416    109 h - - -
          2.68618  4.42225  2.77519  2.73123  3.46354  2.40513  3.72494  3.29354  2.67741  2.69355  4.24690  2.90347  2.73739  3.18146  2.89801  2.37887  2.77519  2.98518  4.58477  3.61503
          0.03041  3.90409  4.62644  0.61958  0.77255  0.48576  0.95510
    110   2.88552  4.36126  4.33157  3.90278  3.50266  3.96944  4.67721  1.84250  3.74784  2.11559  3.40364  4.11564  4.44096  4.08863  3.97310  3.39066  3.20606  1.06461  5.37024  4.09977    110 v - - -
          2.68618  4.42225  2.77519  2.73123  3.46354  2.40513  3.72494  3.29354  2.67741  2.69355  4.24690  2.90347  2.73739  3.18146  2.89801  2.37887  2.77519  2.98518  4.58477  3.61503
          0.03041  3.90409  4.62644  0.61958  0.77255  0.48576  0.95510
    111   3.38787  4.75137  4.13936  3.85311  2.69829  3.76543  3.93843  3.41261  3.57455  2.80213  4.04497  3.99573  4.28576  3.96052  3.69740  3.59129  3.68982  3.30382  0.82387  2.69871    111 w - - -
          2.68618  4.42225  2.77519  2.73123  3.46354  2.40513  3.72494  3.29354  2.67741  2.69355  4.24690  2.90347  2.73739  3.18146  2.89801  2.37887  2.77519  2.98518  4.58477  3.61503
          0.03041  3.90409  4.62644  0.61958  0.77255  0.48576  0.95510
    112   2.95374  4.99888  3.17021  2.72155  4.38806  3.50921  3.67597  3.79981  1.12917  3.32311  4.24030  3.14511  3.96795  2.84223  2.23765  2.97713  3.17961  3.49371  5.40069  4.19091    112 k - - -
          2.68618  4.42225  2.77519  2.73123  3.46354  2.40513  3.72494  3.29354  2.67741  2.69355  4.24690  2.90347  2.73739  3.18146  2.89801  2.37887  2.77519  2.98518  4.58477  3.61503
          0.03041  3.90409  4.62644  0.61958  0.77255  0.48576  0.95510
    113   2.43963  4.25755  3.50990  3.10720  3.75079  3.25206  4.07699  2.55655  2.99011  2.68719  3.72018  3.37522  3.86835  3.37723  3.28643  2.62031  1.51746  2.49416  5.26450  4.00093    113 t - - -
          2.68618  4.42225  2.77519  2.73123  3.46354  2.40513  3.72494  3.29354  2.67741  2.69355  4.24690  2.90347  2.73739  3.18146  2.89801  2.37887  2.77519  2.98518  4.58477  3.61503
          0.03041  3.90409  4.62644  0.61958  0.77255  0.48576  0.95510
    114   2.90549  4.89254  2.92346  2.67843  4.06534  3.38669  3.83710  3.70071  2.49698  3.19995  4.22667  3.13853  3.94045  1.17888  2.78064  2.95179  3.20232  3.42834  5.33164  4.02740    114 q - - -
          2.68618  4.42225  2.77519  2.73123  3.46354  2.40513  3.72494  3.29354  2.67741  2.69355  4.24690  2.90347  2.73739  3.18146  2.89801  2.37887  2.77519  2.98518  4.58477  3.61503
          0.03041  3.90409  4.62644  0.61958  0.77255  0.48576  0.95510
    115   2.90549  4.89254  2.92346  2.67843  4.06534  3.38669  3.83710  3.70071  2.49698  3.19995  4.22667  3.13853  3.94045  1.17888  2.78064  2.95179  3.20232  3.42834  5.33164  4.02740    115 q - - -
          2.68618  4.42225  2.77519  2.73123  3.46354  2.40513  3.72494  3.29354  2.67741  2.69355  4.24690  2.90347  2.73739  3.18146  2.89801  2.37887  2.77519  2.98518  4.58477  3.61503
          0.03041  3.90409  4.62644  0.61958  0.77255  0.48576  0.95510
    116   2.86485  5.39226  1.84469  1.40922  4.66853  3.20077  3.69995  4.17147  2.66672  3.68195  4.52539  2.66472  3.79856  2.75481  3.22738  2.76416  3.14345  3.76101  5.84829  4.36752    116 e - - -
          2.68618  4.42225  2.77519  2.73123  3.46354  2.40513  3.72494  3.29354  2.67741  2.69355  4.24690  2.90347  2.73739  3.18146  2.89801  2.37887  2.77519  2.98518  4.58477  3.61503
          0.03041  3.90409  4.62644  0.61958  0.77255  0.48576  0.95510
    117   2.90549  4.89254  2.92346  2.67843  4.06534  3.38669  3.83710  3.70071  2.49698  3.19995  4.22667  3.13853  3.94045  1.17888  2.78064  2.95179  3.20232  3.42834  5.33164  4.02740    117 q - - -
          2.68618  4.42225  2.77519  2.73123  3.46354  2.40513  3.72494  3.29354  2.67741  2.69355  4.24690  2.90347  2.73739  3.18146  2.89801  2.37887  2.77519  2.98518  4.58477  3.61503
          0.03041  3.90409  4.62644  0.61958  0.77255  0.48576  0.95510
    118   3.04080  4.87813  3.53464  3.03886  4.24071  3.52300  3.84669  3.78443  2.24945  3.29460  4.29376  3.39628  4.02387  3.06528  0.93117  3.12333  3.30449  3.50696  5.31082  4.16100    118 r - - -
          2.68618  4.42225  2.77519  2.73123  3.46354  2.40513  3.72494  3.29354  2.67741  2.69355  4.24690  2.90347  2.73739  3.18146  2.89801  2.37887  2.77519  2.98518  4.58477  3.61503
          0.03041  3.90409  4.62644  0.61958  0.77255  0.48576  0.95510
    119   2.90549  4.89254  2.92346  2.67843  4.06534  3.38669  3.83710  3.70071  2.49698  3.19995  4.22667  3.13853  3.94045  1.17888  2.78064  2.95179  3.20232  3.42834  5.33164  4.02740    119 q - - -
          2.68618  4.42225  2.77519  2.73123  3.46354  2.40513  3.72494  3.29354  2.67741  2.69355  4.24690  2.90347  2.73739  3.18146  2.89801  2.37887  2.77519  2.98518  4.58477  3.61503
          0.03041  3.90409  4.62644  0.61958  0.77255  0.48576  0.95510
    120   3.00070  4.96612  3.17882  2.79413  4.35977  3.48696  3.77627  3.79097  0.99585  3.34907  4.30864  3.21727  3.98493  2.96583  2.43708  3.04051  3.25152  3.49692  5.40130  4.21854    120 k - - -
          2.68618  4.42225  2.77519  2.73123  3.46354  2.40513  3.72494  3.29354  2.67741  2.69355  4.24690  2.90347  2.73739  3.18146  2.89801  2.37887  2.77519  2.98518  4.58477  3.61503
          0.03041  3.90409  4.62644  0.61958  0.77255  0.48576  0.95510
    121   3.19055  4.64333  4.24030  3.88011  3.14749  4.02241  4.52591  2.35305  3.64755  0.83723  3.16022  4.15253  4.45220  4.00832  3.81852  3.59667  3.48329  2.39863  5.03845  3.76913    121 l - - -
          2.68618  4.42225  2.77519  2.73123  3.46354  2.40513  3.72494  3.29354  2.67741  2.69355  4.24690  2.90347  2.73739  3.18146  2.89801  2.37887  2.77519  2.98518  4.58477  3.61503
          0.03041  3.90409  4.62644  0.61958  0.77255  0.48576  0.95510
    122   2.63687  4.78084  2.54289  2.39376  4.30927  3.03733  3.79190  3.82444  2.56890  3.43444  4.29588  1.49190  3.78784  2.99145  3.02891  2.61100  2.98693  3.41399  5.57025  4.19777    122 n - - -
          2.68618  4.42225  2.77519  2.73123  3.46354  2.40513  3.72494  3.29354  2.67741  2.69355  4.24690  2.90347  2.73739  3.18146  2.89801  2.37887  2.77519  2.98518  4.58477  3.61503
          0.03041  3.90409  4.62644  0.61958  0.77255  0.48576  0.95510
    123   2.77893  5.02703  2.72928  2.28709  4.22823  3.39080  2.78923  3.75272  2.25027  3.28355  4.12780  2.89938  3.85000  1.86865  2.59815  2.76447  3.00798  3.41535  5.39814  4.04717    123 q - - -
          2.68618  4.42225  2.77519  2.73123  3.46354  2.40513  3.72494  3.29354  2.67741  2.69355  4.24690  2.90347  2.73739  3.18146  2.89801  2.37887  2.77519  2.98518  4.58477  3.61503
          0.03041  3.90409  4.62644  0.61958  0.77255  0.48576  0.95510
    124   2.90536  5.17684  2.29044  1.12411  4.50568  3.24627  3.79270  3.96338  2.70733  3.56770  4.47747  2.81165  3.85102  2.98417  3.17444  2.85506  3.20115  3.60983  5.69509  4.32643    124 e - - -
          2.68618  4.42225  2.77519  2.73123  3.46354  2.40513  3.72494  3.29354  2.67741  2.69355  4.24690  2.90347  2.73739  3.18146  2.89801  2.37887  2.77519  2.98518  4.58477  3.61503
          0.03041  3.90409  4.62644  0.61958  0.77255  0.48576  0.95510
    125   3.42240  4.75204  4.35404  3.99274  1.62193  4.20398  3.44773  3.16480  3.85751  2.54038  3.78426  3.90769  4.53547  3.92552  3.96796  3.56470  3.65266  3.07899  3.62962  1.13308    125 y - - -
          2.68618  4.42225  2.77519  2.73123  3.46354  2.40513  3.72494  3.29354  2.67741  2.69355  4.24690  2.90347  2.73739  3.18146  2.89801  2.37887  2.77519  2.98518  4.58477  3.61503
          0.03041  3.90409  4.62644  0.61958  0.77255  0.48576  0.95510
    126   2.33031  4.25124  3.23364  3.05065  4.10766  2.98052  4.15974  3.63444  3.12655  3.35216  4.27547  3.27053  3.72189  3.47336  3.41176  1.04438  2.81277  3.16264  5.47758  4.19130    126 s - - -
          2.68618  4.42225  2.77519  2.73123  3.46354  2.40513  3.72494  3.29354  2.67741  2.69355  4.24690  2.90347  2.73739  3.18146  2.89801  2.37887  2.77519  2.98518  4.58477  3.61503
          0.03041  3.90409  4.62644  0.61958  0.77255  0.48576  0.95510
    127   2.90549  4.89254  2.92346  2.67843  4.06534  3.38669  3.83710  3.70071  2.49698  3.19995  4.22667  3.13853  3.94045  1.17888  2.78064  2.95179  3.20232  3.42834  5.33164  4.02740    127 q - - -
          2.68618  4.42225  2.77519  2.73123  3.46354  2.40513  3.72494  3.29354  2.67741  2.69355  4.24690  2.90347  2.73739  3.18146  2.89801  2.37887  2.77519  2.98518  4.58477  3.61503
          0.03041  3.90409  4.62644  0.61958  0.77255  0.48576  0.95510
    128   2.90549  4.89254  2.92346  2.67843  4.06534  3.38669  3.83710  3.70071  2.49698  3.19995  4.22667  3.13853  3.94045  1.17888  2.78064  2.95179  3.20232  3.42834  5.33164  4.02740    128 q - - -
          2.68618  4.42225  2.77519  2.73123  3.46354  2.40513  3.72494  3.29354  2.67741  2.69355  4.24690  2.90347  2.73739  3.18146  2.89801  2.37887  2.77519  2.98518  4.58477  3.61503
          0.03041  3.90409  4.62644  0.61958  0.77255  0.48576  0.95510
    129   3.29836  4.69078  4.28208  4.00243  0.96137  3.98105  3.89093  2.81798  3.90862  2.18066  3.54335  4.05471  4.43880  4.06784  4.02054  3.56677  3.59945  2.81102  4.13034  2.49327    129 f - - -
          2.68618  4.42225  2.77519  2.73123  3.46354  2.40513  3.72494  3.29354  2.67741  2.69355  4.24690  2.90347  2.73739  3.18146  2.89801  2.37887  2.77519  2.98518  4.58477  3.61503
          0.03041  3.90409  4.62644  0.61958  0.77255  0.48576  0.95510
    130   2.87519  4.41860  4.02319  3.46667  3.18620  3.91975  4.21841  2.32052  3.23430  1.24151  2.82142  3.79430  4.26448  3.59254  3.31119  3.23486  3.03901  2.27007  4.98197  3.79516    130 l - - -
          2.68618  4.42225  2.77519  2.73123  3.46354  2.40513  3.72494  3.29354  2.67741  2.69355  4.24690  2.90347  2.73739  3.18146  2.89801  2.37887  2.77519  2.98518  4.58477  3.61503
          0.03041  3.90409  4.62644  0.61958  0.77255  0.48576  0.95510
    131   2.25580  4.22513  3.28129  3.00832  4.04010  3.04038  4.08432  3.23408  2.98402  3.09220  4.02126  3.11744  3.73988  3.36386  3.27867  2.50012  1.35019  2.86435  5.44466  4.18935    131 t - - -
          2.68618  4.42225  2.77519  2.73123  3.46354  2.40513  3.72494  3.29354  2.67741  2.69355  4.24690  2.90347  2.73739  3.18146  2.89801  2.37887  2.77519  2.98518  4.58477  3.61503
          0.03041  3.90409  4.62644  0.61958  0.77255  0.48576  0.95510
    132   3.10009  4.57108  4.33873  3.89235  3.10870  4.12472  4.55503  2.18096  3.66208  0.97629  3.03915  4.15940  4.49781  3.98450  3.85259  3.54347  3.38181  2.12796  5.07680  3.82458    132 l - - -
          2.68618  4.42225  2.77519  2.73123  3.46354  2.40513  3.72494  3.29354  2.67741  2.69355  4.24690  2.90347  2.73739  3.18146  2.89801  2.37887  2.77519  2.98518  4.58477  3.61503
          0.03041  3.90409  4.62644  0.61958  0.77255  0.48576  0.95510
    133   3.25243  4.65687  4.34436  3.98743  1.15454  4.10497  3.86050  2.64196  3.85019  1.93715  3.36760  4.04237  4.49343  4.00594  3.98109  3.54774  3.52740  2.65278  4.09947  2.45754    133 f - - -
          2.68618  4.42225  2.77519  2.73123  3.46354  2.40513  3.72494  3.29354  2.67741  2.69355  4.24690  2.90347  2.73739  3.18146  2.89801  2.37887  2.77519  2.98518  4.58477  3.61503
          0.03041  3.90409  4.62644  0.61958  0.77255  0.48576  0.95510
    134   2.83692  5.01766  2.71069  2.37660  4.19714  3.38474  3.48133  3.76727  2.27702  3.29234  4.18059  2.93443  3.88177  1.55984  2.59332  2.83073  3.08157  3.44497  5.39393  4.04324    134 q - - -
          2.68618  4.42225  2.77519  2.73123  3.46354  2.40513  3.72494  3.29354  2.67741  2.69355  4.24690  2.90347  2.73739  3.18146  2.89801  2.37887  2.77519  2.98518  4.58477  3.61503
          0.03041  3.90409  4.62644  0.61958  0.77255  0.48576  0.95510
    135   2.90549  4.89254  2.92346  2.67843  4.06534  3.38669  3.83710  3.70071  2.49698  3.19995  4.22667  3.13853  3.94045  1.17888  2.78064  2.95179  3.20232  3.42834  5.33164  4.02740    135 q - - -
          2.68618  4.42225  2.77519  2.73123  3.46354  2.40513  3.72494  3.29354  2.67741  2.69355  4.24690  2.90347  2.73739  3.18146  2.89801  2.37887  2.77519  2.98518  4.58477  3.61503
          0.03041  3.90409  4.62644  0.61958  0.77255  0.48576  0.95510
    136   3.38787  4.75137  4.13936  3.85311  2.69829  3.76543  3.93843  3.41261  3.57455  2.80213  4.04497  3.99573  4.28576  3.96052  3.69740  3.59129  3.68982  3.30382  0.82387  2.69871    136 w - - -
          2.68618  4.42225  2.77519  2.73123  3.46354  2.40513  3.72494  3.29354  2.67741  2.69355  4.24690  2.90347  2.73739  3.18146  2.89801  2.37887  2.77519  2.98518  4.58477  3.61503
          0.03041  3.90409  4.62644  0.61958  0.77255  0.48576  0.95510
    137   2.93407  5.35777  1.14321  2.01113  4.66824  3.18473  3.78734  4.17139  2.83334  3.74046  4.63985  2.69888  3.82627  2.97622  3.40933  2.83926  3.24157  3.77900  5.87482  4.41884    137 d - - -
          2.68618  4.42225  2.77519  2.73123  3.46354  2.40513  3.72494  3.29354  2.67741  2.69355  4.24690  2.90347  2.73739  3.18146  2.89801  2.37887  2.77519  2.98518  4.58477  3.61503
          0.03041  3.90409  4.62644  0.61958  0.77255  0.48576  0.95510
    138   2.84328  4.29789  4.34812  3.78663  3.29480  4.10417  4.46710  1.70813  3.68355  1.68425  2.80277  4.05869  4.41317  3.91856  3.90113  3.41764  2.92578  1.64297  5.09796  3.93541    138 v - - -
          2.68618  4.42225  2.77519  2.73123  3.46354  2.40513  3.72494  3.29354  2.67741  2.69355  4.24690  2.90347  2.73739  3.18146  2.89801  2.37887  2.77519  2.98518  4.58477  3.61503
          0.03041  3.90409  4.62644  0.61958  0.77255  0.48576  0.95510
    139   3.02330  5.15688  0.87375  2.35427  4.53806  3.23438  3.95852  4.13337  3.04856  3.73599  4.71460  2.91230  3.88938  3.19759  3.56922  2.98196  3.36248  3.76913  5.70055  4.40550    139 d - - -
          2.68618  4.42225  2.77519  2.73123  3.46354  2.40513  3.72494  3.29354  2.67741  2.69355  4.24690  2.90347  2.73739  3.18146  2.89801  2.37887  2.77519  2.98518  4.58477  3.61503
          0.03041  3.90409  4.62644  0.61958  0.77255  0.48576  0.95510
    140   2.98199  4.37903  4.43971  3.88724  3.27395  4.20193  4.58145  1.87734  3.76482  1.74711  2.39948  4.16629  4.49885  4.00582  3.97924  3.53082  3.22507  1.41162  5.16696  4.00782    140 v - - -
          2.68618  4.42225  2.77519  2.73123  3.46354  2.40513  3.72494  3.29354  2.67741  2.69355  4.24690  2.90347  2.73739  3.18146  2.89801  2.37887  2.77519  2.98518  4.58477  3.61503
          0.03041  3.90409  4.62644  0.61958  0.77255  0.48576  0.95510
    141   2.84059  4.98498  2.78767  2.48748  4.11457  3.40168  3.47435  3.74857  2.22872  3.26540  4.16730  2.97376  3.89525  1.53381  2.55419  2.84517  3.08752  3.43251  5.33518  3.97502    141 q - - -
          2.68618  4.42225  2.77519  2.73123  3.46354  2.40513  3.72494  3.29354  2.67741  2.69355  4.24690  2.90347  2.73739  3.18146  2.89801  2.37887  2.77519  2.98518  4.58477  3.61503
          0.03041  3.90409  4.62644  0.61958  0.77255  0.48576  0.95510
    142   3.00070  4.96612  3.17882  2.79413  4.35977  3.48696  3.77627  3.79097  0.99585  3.34907  4.30864  3.21727  3.98493  2.96583  2.43708  3.04051  3.25152  3.49692  5.40130  4.21854    142 k - - -
          2.68618  4.42225  2.77519  2.73123  3.46354  2.40513  3.72494  3.29354  2.67741  2.69355  4.24690  2.90347  2.73739  3.18146  2.89801  2.37887  2.77519  2.98518  4.58477  3.61503
          0.03041  3.90409  4.62644  0.61958  0.77255  0.48576  0.95510
    143   1.17927  4.11217  3.50377  3.21145  4.06428  2.97068  4.21269  3.15488  3.18712  3.07194  4.01424  3.33979  3.70667  3.51528  3.46187  2.37178  2.60381  2.69011  5.50409  4.28262    143 a - - -
          2.68618  4.42225  2.77519  2.73123  3.46354  2.40513  3.72494  3.29354  2.67741  2.69355  4.24690  2.90347  2.73739  3.18146  2.89801  2.37887  2.77519  2.98518  4.58477  3.61503
          0.03041  3.90409  4.62644  0.61958  0.77255  0.48576  0.95510
    144   2.86756  5.17170  2.27019  1.18194  4.52836  3.12664  3.76842  3.98851  2.68441  3.57914  4.46201  2.78200  3.83258  2.95265  3.16283  2.81581  3.16361  3.61675  5.71575  4.33032    144 e - - -
          2.68618  4.42225  2.77519  2.73123  3.46354  2.40513  3.72494  3.29354  2.67741  2.69355  4.24690  2.90347  2.73739  3.18146  2.89801  2.37887  2.77519  2.98518  4.58477  3.61503
          0.03041  3.90409  4.62644  0.61958  0.77255  0.48576  0.95510
    145   2.97914  5.09715  2.50046  0.98126  4.44728  3.29420  3.88347  3.90744  2.76795  3.51939  4.49181  2.95038  3.90022  3.09833  3.18023  2.95820  3.28355  3.58794  5.61288  4.33490    145 e - - -
          2.68618  4.42225  2.77519  2.73123  3.46354  2.40513  3.72494  3.29354  2.67741  2.69355  4.24690  2.90347  2.73739  3.18146  2.89801  2.37887  2.77519  2.98518  4.58477  3.61503
          0.03041  3.90409  4.62644  0.61958  0.77255  0.48576  0.95510
    146   2.90549  4.89254  2.92346  2.67843  4.06534  3.38669  3.83710  3.70071  2.49698  3.19995  4.22667  3.13853  3.94045  1.17888  2.78064  2.95179  3.20232  3.42834  5.33164  4.02740    146 q - - -
          2.68618  4.42225  2.77519  2.73123  3.46354  2.40513  3.72494  3.29354  2.67741  2.69355  4.24690  2.90347  2.73739  3.18146  2.89801  2.37887  2.77519  2.98518  4.58477  3.61503
          0.03041  3.90409  4.62644  0.61958  0.77255  0.48576  0.95510
    147   2.97914  5.09715  2.50046  0.98126  4.44728  3.29420  3.88347  3.90744  2.76795  3.51939  4.49181  2.95038  3.90022  3.09833  3.18023  2.95820  3.28355  3.58794  5.61288  4.33490    147 e - - -
          2.68618  4.42225  2.77519  2.73123  3.46354  2.40513  3.72494  3.29354  2.67741  2.69355  4.24690  2.90347  2.73739  3.18146  2.89801  2.37887  2.77519  2.98518  4.58477  3.61503
          0.03041  3.90409  4.62644  0.61958  0.77255  0.48576  0.95510
    148   2.97914  5.09715  2.50046  0.98126  4.44728  3.29420  3.88347  3.90744  2.76795  3.51939  4.49181  2.95038  3.90022  3.09833  3.18023  2.95820  3.28355  3.58794  5.61288  4.33490    148 e - - -
          2.68618  4.42225  2.77519  2.73123  3.46354  2.40513  3.72494  3.29354  2.67741  2.69355  4.24690  2.90347  2.73739  3.18146  2.89801  2.37887  2.77519  2.98518  4.58477  3.61503
          0.03041  3.90409  4.62644  0.61958  0.77255  0.48576  0.95510
    149   3.00070  4.96612  3.17882  2.79413  4.35977  3.48696  3.77627  3.79097  0.99585  3.34907  4.30864  3.21727  3.98493  2.96583  2.43708  3.04051  3.25152  3.49692  5.40130  4.21854    149 k - - -
          2.68618  4.42225  2.77519  2.73123  3.46354  2.40513  3.72494  3.29354  2.67741  2.69355  4.24690  2.90347  2.73739  3.18146  2.89801  2.37887  2.77519  2.98518  4.58477  3.61503
          0.03041  3.90409  4.62644  0.61958  0.77255  0.48576  0.95510
    150   3.17906  4.55349  4.58798  4.06991  3.11994  4.37201  4.70676  1.75256  3.88190  1.07074  2.97281  4.35181  4.63107  4.12495  4.06121  3.74216  3.42205  2.04221  5.14430  3.96463    150 l - - -
          2.68618  4.42225  2.77519  2.73123  3.46354  2.40513  3.72494  3.29354  2.67741  2.69355  4.24690  2.90347  2.73739  3.18146  2.89801  2.37887  2.77519  2.98518  4.58477  3.61503
          0.03041  3.90409  4.62644  0.61958  0.77255  0.48576  0.95510
    151   1.84045  4.26736  3.70856  3.19133  3.53559  3.53640  4.09623  2.32787  3.09603  2.07489  3.44078  3.51145  4.02328  3.42528  3.40848  2.87170  2.75962  2.06454  5.12359  3.90007    151 a - - -
          2.68618  4.42225  2.77519  2.73123  3.46354  2.40513  3.72494  3.29354  2.67741  2.69355  4.24690  2.90347  2.73739  3.18146  2.89801  2.37887  2.77519  2.98518  4.58477  3.61503
          0.03041  3.90409  4.62644  0.61958  0.77255  0.48576  0.95510
    152   2.61109  4.68748  2.62369  2.49862  4.14398  3.13950  3.86239  3.78840  2.74571  3.43919  4.34063  1.35499  3.79553  3.10134  3.12434  2.58106  2.99640  3.37594  5.47962  4.07027    152 n - - -
          2.68618  4.42225  2.77519  2.73123  3.46354  2.40513  3.72494  3.29354  2.67741  2.69355  4.24690  2.90347  2.73739  3.18146  2.89801  2.37887  2.77519  2.98518  4.58477  3.61503
          0.03041  3.90409  4.62644  0.61958  0.77255  0.48576  0.95510
    153   3.00192  4.46803  4.28587  3.73201  3.14084  4.11996  4.44456  2.12888  3.55624  1.50071  1.77843  4.04236  4.42345  3.83266  3.77739  3.44485  3.14803  2.16213  5.05728  3.90527    153 l - - -
          2.68618  4.42225  2.77519  2.73123  3.46354  2.40513  3.72494  3.29354  2.67741  2.69355  4.24690  2.90347  2.73739  3.18146  2.89801  2.37887  2.77519  2.98518  4.58477  3.61503
          0.03041  3.90409  4.62644  0.61958  0.77255  0.48576  0.95510
    154   3.25810  4.66630  4.31482  3.98554  1.09552  4.06275  3.85294  2.69745  3.86106  2.02325  3.42411  4.03396  4.47594  4.01746  3.98746  3.53977  3.54345  2.70108  4.09070  2.44479    154 f - - -
          2.68618  4.42225  2.77519  2.73123  3.46354  2.40513  3.72494  3.29354  2.67741  2.69355  4.24690  2.90347  2.73739  3.18146  2.89801  2.37887  2.77519  2.98518  4.58477  3.61503
          0.03041  3.90409  4.62644  0.61958  0.77255  0.48576  0.95510
    155   3.04080  4.87813  3.53464  3.03886  4.24071  3.52300  3.84669  3.78443  2.24945  3.29460  4.29376  3.39628  4.02387  3.06528  0.93117  3.12333  3.30449  3.50696  5.31082  4.16100    155 r - - -
          2.68618  4.42225  2.77519  2.73123  3.46354  2.40513  3.72494  3.29354  2.67741  2.69355  4.24690  2.90347  2.73739  3.18146  2.89801  2.37887  2.77519  2.98518  4.58477  3.61503
          0.03041  3.90409  4.62644  0.61958  0.77255  0.48576  0.95510
    156   2.90549  4.89254  2.92346  2.67843  4.06534  3.38669  3.83710  3.70071  2.49698  3.19995  4.22667  3.13853  3.94045  1.17888  2.78064  2.95179  3.20232  3.42834  5.33164  4.02740    156 q - - -
          2.68618  4.42225  2.77519  2.73123  3.46354  2.40513  3.72494  3.29354  2.67741  2.69355  4.24690  2.90347  2.73739  3.18146  2.89801  2.37887  2.77519  2.98518  4.58477  3.61503
          0.03041  3.90409  4.62644  0.61958  0.77255  0.48576  0.95510
    157   2.90549  4.89254  2.92346  2.67843  4.06534  3.38669  3.83710  3.70071  2.49698  3.19995  4.22667  3.13853  3.94045  1.17888  2.78064  2.95179  3.20232  3.42834  5.33164  4.02740    157 q - - -
          2.68618  4.42225  2.77519  2.73123  3.46354  2.40513  3.72494  3.29354  2.67741  2.69355  4.24690  2.90347  2.73739  3.18146  2.89801  2.37887  2.77519  2.98518  4.58477  3.61503
          0.03041  3.90409  4.62644  0.61958  0.77255  0.48576  0.95510
    158   2.90549  4.89254  2.92346  2.67843  4.06534  3.38669  3.83710  3.70071  2.49698  3.19995  4.22667  3.13853  3.94045  1.17888  2.78064  2.95179  3.20232  3.42834  5.33164  4.02740    158 q - - -
          2.68618  4.42225  2.77519  2.73123  3.46354  2.40513  3.72494  3.29354  2.67741  2.69355  4.24690  2.90347  2.73739  3.18146  2.89801  2.37887  2.77519  2.98518  4.58477  3.61503
          0.03041  3.90409  4.62644  0.61958  0.77255  0.48576  0.95510
    159   3.00070  4.96612  3.17882  2.79413  4.35977  3.48696  3.77627  3.79097  0.99585  3.34907  4.30864  3.21727  3.98493  2.96583  2.43708  3.04051  3.25152  3.49692  5.40130  4.21854    159 k - - -
          2.68618  4.42225  2.77519  2.73123  3.46354  2.40513  3.72494  3.29354  2.67741  2.69355  4.24690  2.90347  2.73739  3.18146  2.89801  2.37887  2.77519  2.98518  4.58477  3.61503
          0.03041  3.90409  4.62644  0.61958  0.77255  0.48576  0.95510
    160   2.88395  4.34872  4.52488  4.01203  3.49743  4.23768  4.76483  1.52736  3.89542  2.01041  3.32157  4.26648  4.57946  4.18016  4.12402  3.60165  3.24143  1.20533  5.39139  4.18548    160 v - - -
          2.68618  4.42225  2.77519  2.73123  3.46354  2.40513  3.72494  3.29354  2.67741  2.69355  4.24690  2.90347  2.73739  3.18146  2.89801  2.37887  2.77519  2.98518  4.58477  3.61503
          0.03041  3.90409  4.62644  0.61958  0.77255  0.48576  0.95510
    161   3.22207  4.60723  4.45181  4.00404  1.44719  4.22025  4.02377  2.44196  3.85614  1.53416  3.14510  4.12191  4.53117  4.00536  3.99746  3.59663  3.46649  2.48856  4.28725  2.70872    161 f - - -
          2.68618  4.42225  2.77519  2.73123  3.46354  2.40513  3.72494  3.29354  2.67741  2.69355  4.24690  2.90347  2.73739  3.18146  2.89801  2.37887  2.77519  2.98518  4.58477  3.61503
          0.03041  3.90409  4.62644  0.61958  0.77255  0.48576  0.95510
    162   2.90549  4.89254  2.92346  2.67843  4.06534  3.38669  3.83710  3.70071  2.49698  3.19995  4.22667  3.13853  3.94045  1.17888  2.78064  2.95179  3.20232  3.42834  5.33164  4.02740    162 q - - -
          2.68618  4.42225  2.77519  2.73123  3.46354  2.40513  3.72494  3.29354  2.67741  2.69355  4.24690  2.90347  2.73739  3.18146  2.89801  2.37887  2.77519  2.98518  4.58477  3.61503
          0.03041  3.90409  4.62644  0.61958  0.77255  0.48576  0.95510
    163   2.90549  4.89254  2.92346  2.67843  4.06534  3.38669  3.83710  3.70071  2.49698  3.19995  4.22667  3.13853  3.94045  1.17888  2.78064  2.95179  3.20232  3.42834  5.33164  4.02740    163 q - - -
          2.68618  4.42225  2.77519  2.73123  3.46354  2.40513  3.72494  3.29354  2.67741  2.69355  4.24690  2.90347  2.73739  3.18146  2.89801  2.37887  2.77519  2.98518  4.58477  3.61503
          0.03041  3.90409  4.62644  0.61958  0.77255  0.48576  0.95510
    164   1.91003  4.27542  3.19104  2.84038  3.95103  3.07914  3.94337  3.33987  2.86287  3.06059  3.93582  3.15829  3.72548  3.20084  3.21488  1.59467  2.73914  2.95639  5.33224  3.77213    164 s - - -
          2.68618  4.42225  2.77519  2.73123  3.46354  2.40513  3.72494  3.29354  2.67741  2.69355  4.24690  2.90347  2.73739  3.18146  2.89801  2.37887  2.77519  2.98518  4.58477  3.61503
          0.03041  3.90409  4.62644  0.61958  0.77255  0.48576  0.95510
    165   3.04080  4.87813  3.53464  3.03886  4.24071  3.52300  3.84669  3.78443  2.24945  3.29460  4.29376  3.39628  4.02387  3.06528  0.93117  3.12333  3.30449  3.50696  5.31082  4.16100    165 r - - -
          2.68618  4.42225  2.77519  2.73123  3.46354  2.40513  3.72494  3.29354  2.67741  2.69355  4.24690  2.90347  2.73739  3.18146  2.89801  2.37887  2.77519  2.98518  4.58477  3.61503
          0.03041  3.90409  4.62644  0.61958  0.77255  0.48576  0.95510
    166   3.07467  4.44212  4.57766  4.08589  3.34412  4.31262  4.78539  1.16586  3.91175  1.78233  3.20262  4.34047  4.63418  4.20874  4.11474  3.69720  3.34045  1.70669  5.31459  4.08661    166 i - - -
          2.68618  4.42225  2.77519  2.73123  3.46354  2.40513  3.72494  3.29354  2.67741  2.69355  4.24690  2.90347  2.73739  3.18146  2.89801  2.37887  2.77519  2.98518  4.58477  3.61503
          0.03041  3.90409  4.62644  0.61958  0.77255  0.48576  0.95510
    167   2.83296  4.36660  4.16919  3.83311  3.57300  3.75673  4.62930  2.04828  3.70138  2.25442  3.53317  4.01792  4.31534  4.05881  3.91086  3.26209  3.19365  0.98596  5.36285  4.09651    167 v - - -
          2.68618  4.42225  2.77519  2.73123  3.46354  2.40513  3.72494  3.29354  2.67741  2.69355  4.24690  2.90347  2.73739  3.18146  2.89801  2.37887  2.77519  2.98518  4.58477  3.61503
          0.03041  3.90409  4.62644  0.61958  0.77255  0.48576  0.95510
    168   2.90549  4.89254  2.92346  2.67843  4.06534  3.38669  3.83710  3.70071  2.49698  3.19995  4.22667  3.13853  3.94045  1.17888  2.78064  2.95179  3.20232  3.42834  5.33164  4.02740    168 q - - -
          2.68618  4.42225  2.77519  2.73123  3.46354  2.40513  3.72494  3.29354  2.67741  2.69355  4.24690  2.90347  2.73739  3.18146  2.89801  2.37887  2.77519  2.98518  4.58477  3.61503
          0.03041  3.90409  4.62644  0.61958  0.77255  0.48576  0.95510
    169   2.34155  4.32761  2.98154  2.78200  4.15734  2.99850  3.99867  3.69197  2.91262  3.36642  4.22450  2.78893  3.70491  3.25514  3.25395  1.26884  2.78924  3.20668  5.50277  4.18218    169 s - - -
          2.68618  4.42225  2.77519  2.73123  3.46354  2.40513  3.72494  3.29354  2.67741  2.69355  4.24690  2.90347  2.73739  3.18146  2.89801  2.37887  2.77519  2.98518  4.58477  3.61503
          0.03041  3.90409  4.62644  0.61958  0.77255  0.48576  0.95510
    170   2.90549  4.89254  2.92346  2.67843  4.06534  3.38669  3.83710  3.70071  2.49698  3.19995  4.22667  3.13853  3.94045  1.17888  2.78064  2.95179  3.20232  3.42834  5.33164  4.02740    170 q - - -
          2.68618  4.42225  2.77519  2.73123  3.46354  2.40513  3.72494  3.29354  2.67741  2.69355  4.24690  2.90347  2.73739  3.18146  2.89801  2.37887  2.77519  2.98518  4.58477  3.61503
          0.03041  3.90409  4.62644  0.61958  0.77255  0.48576  0.95510
    171   3.04080  4.87813  3.53464  3.03886  4.24071  3.52300  3.84669  3.78443  2.24945  3.29460  4.29376  3.39628  4.02387  3.06528  0.93117  3.12333  3.30449  3.50696  5.31082  4.16100    171 r - - -
          2.68618  4.42225  2.77519  2.73123  3.46354  2.40513  3.72494  3.29354  2.67741  2.69355  4.24690  2.90347  2.73739  3.18146  2.89801  2.37887  2.77519  2.98518  4.58477  3.61503
          0.03041  3.90409  4.62644  0.61958  0.77255  0.48576  0.95510
    172   3.19055  4.64333  4.24030  3.88011  3.14749  4.02241  4.52591  2.35305  3.64755  0.83723  3.16022  4.15253  4.45220  4.00832  3.81852  3.59667  3.48329  2.39863  5.03845  3.76913    172 l - - -
          2.68618  4.42225  2.77519  2.73123  3.46354  2.40513  3.72494  3.29354  2.67741  2.69355  4.24690  2.90347  2.73739  3.18146  2.89801  2.37887  2.77519  2.98518  4.58477  3.61503
          0.03041  3.90409  4.62644  0.61958  0.77255  0.48576  0.95510
    173   2.95374  4.99888  3.17021  2.72155  4.38806  3.50921  3.67597  3.79981  1.12917  3.32311  4.24030  3.14511  3.96795  2.84223  2.23765  2.97713  3.17961  3.49371  5.40069  4.19091    173 k - - -
          2.68618  4.42225  2.77519  2.73123  3.46354  2.40513  3.72494  3.29354  2.67741  2.69355  4.24690  2.90347  2.73739  3.18146  2.89801  2.37887  2.77519  2.98518  4.58477  3.61503
          0.03041  3.90409  4.62644  0.61958  0.77255  0.48576  0.95510
    174   2.27236  4.19532  3.37522  3.10917  4.02515  3.03097  4.15078  3.16003  3.06670  3.04452  4.01462  3.30751  3.74646  3.44502  3.34374  2.44947  1.29746  2.80618  5.46313  4.21252    174 t - - -
          2.68618  4.42225  2.77519  2.73123  3.46354  2.40513  3.72494  3.29354  2.67741  2.69355  4.24690  2.90347  2.73739  3.18146  2.89801  2.37887  2.77519  2.98518  4.58477  3.61503
          0.03041  3.90409  4.62644  0.61958  0.77255  0.48576  0.95510
    175   3.05567  4.46539  4.38088  3.99773  3.39533  4.10087  4.71985  1.03961  3.82648  1.97471  3.32557  4.23862  4.52888  4.17141  4.01942  3.59907  3.35421  1.84663  5.29282  4.03396    175 i - - -
          2.68618  4.42225  2.77519  2.73123  3.46354  2.40513  3.72494  3.29354  2.67741  2.69355  4.24690  2.90347  2.73739  3.18146  2.89801  2.37887  2.77519  2.98518  4.58477  3.61503
          0.03041  3.90409  4.62644  0.61958  0.77255  0.48576  0.95510
    176   2.98938  5.08790  3.38416  2.74681  4.51900  3.60847  3.58272  3.87539  1.41774  3.33806  4.21296  3.15271  3.98715  2.72252  1.61280  2.99236  3.16427  3.56193  5.39625  4.21952    176 k - - -
          2.68618  4.42225  2.77519  2.73123  3.46354  2.40513  3.72494  3.29354  2.67741  2.69355  4.24690  2.90347  2.73739  3.18146  2.89801  2.37887  2.77519  2.98518  4.58477  3.61503
          0.03041  3.90409  4.62644  0.61958  0.77255  0.48576  0.95510
    177   2.90549  4.89254  2.92346  2.67843  4.06534  3.38669  3.83710  3.70071  2.49698  3.19995  4.22667  3.13853  3.94045  1.17888  2.78064  2.95179  3.20232  3.42834  5.33164  4.02740    177 q - - -
          2.68618  4.42225  2.77519  2.73123  3.46354  2.40513  3.72494  3.29354  2.67741  2.69355  4.24690  2.90347  2.73739  3.18146  2.89801  2.37887  2.77519  2.98518  4.58477  3.61503
          0.03041  3.90409  4.62644  0.61958  0.77255  0.48576  0.95510
    178   3.19055  4.64333  4.24030  3.88011  3.14749  4.02241  4.52591  2.35305  3.64755  0.83723  3.16022  4.15253  4.45220  4.00832  3.81852  3.59667  3.48329  2.39863  5.03845  3.76913    178 l - - -
          2.68618  4.42225  2.77519  2.73123  3.46354  2.40513  3.72494  3.29354  2.67741  2.69355  4.24690  2.90347  2.73739  3.18146  2.89801  2.37887  2.77519  2.98518  4.58477  3.61503
          0.03041  3.90409  4.62644  0.61958  0.77255  0.48576  0.95510
    179   3.24286  4.77524  3.76734  3.45351  2.15797  3.91580  3.23013  3.37372  3.28743  2.79769  3.95176  3.62346  4.33423  3.60316  3.49672  3.33540  3.49529  3.21434  3.80653  1.06346    179 y - - -
          2.68618  4.42225  2.77519  2.73123  3.46354  2.40513  3.72494  3.29354  2.67741  2.69355  4.24690  2.90347  2.73739  3.18146  2.89801  2.37887  2.77519  2.98518  4.58477  3.61503
          0.03041  3.90409  4.62644  0.61958  0.77255  0.48576  0.95510
    180   2.97914  5.09715  2.50046  0.98126  4.44728  3.29420  3.88347  3.90744  2.76795  3.51939  4.49181  2.95038  3.90022  3.09833  3.18023  2.95820  3.28355  3.58794  5.61288  4.33490    180 e - - -
          2.68618  4.42225  2.77519  2.73123  3.46354  2.40513  3.72494  3.29354  2.67741  2.69355  4.24690  2.90347  2.73739  3.18146  2.89801  2.37887  2.77519  2.98518  4.58477  3.61503
          0.03041  3.90409  4.62644  0.61958  0.77255  0.48576  0.95510
    181   2.85237  4.95076  2.81319  2.53544  3.99987  3.39314  3.52040  3.73812  2.33204  3.23799  4.17956  3.01336  3.90773  1.43213  2.62878  2.86829  3.11624  3.43397  5.27765  3.89414    181 q - - -
          2.68618  4.42225  2.77519  2.73123  3.46354  2.40513  3.72494  3.29354  2.67741  2.69355  4.24690  2.90347  2.73739  3.18146  2.89801  2.37887  2.77519  2.98518  4.58477  3.61503
          0.03041  3.90409  4.62644  0.61958  0.77255  0.48576  0.95510
    182   3.30806  4.69046  4.29788  3.95162  1.09494  4.12791  3.66923  2.84272  3.82397  2.18716  3.51302  3.96428  4.49714  3.95273  3.95033  3.54099  3.56520  2.82670  3.88578  2.14132    182 f - - -
          2.68618  4.42225  2.77519  2.73123  3.46354  2.40513  3.72494  3.29354  2.67741  2.69355  4.24690  2.90347  2.73739  3.18146  2.89801  2.37887  2.77519  2.98518  4.58477  3.61503
          0.03041  3.90409  4.62644  0.61958  0.77255  0.48576  0.95510
    183   2.98837  4.38427  4.44576  3.91391  3.33433  4.20708  4.62849  1.38798  3.76719  1.61785  3.17043  4.18816  4.52314  4.04404  3.98409  3.55299  3.01539  1.77412  5.23279  4.05342    183 i - - -
          2.68618  4.42225  2.77519  2.73123  3.46354  2.40513  3.72494  3.29354  2.67741  2.69355  4.24690  2.90347  2.73739  3.18146  2.89801  2.37887  2.77519  2.98518  4.58477  3.61503
          0.03041  3.90409  4.62644  0.61958  0.77255  0.48576  0.95510
    184   3.00070  4.96612  3.17882  2.79413  4.35977  3.48696  3.77627  3.79097  0.99585  3.34907  4.30864  3.21727  3.98493  2.96583  2.43708  3.04051  3.25152  3.49692  5.40130  4.21854    184 k - - -
          2.68618  4.42225  2.77519  2.73123  3.46354  2.40513  3.72494  3.29354  2.67741  2.69355  4.24690  2.90347  2.73739  3.18146  2.89801  2.37887  2.77519  2.98518  4.58477  3.61503
          0.03041  3.90409  4.62644  0.61958  0.77255  0.48576  0.95510
    185   2.29075  4.27010  3.03316  2.83127  4.22528  2.81067  4.03962  3.72104  2.96957  3.39200  4.23358  2.93609  3.68064  3.29476  3.30784  1.24642  2.75231  3.20495  5.55654  4.27053    185 s - - -
          2.68618  4.42225  2.77519  2.73123  3.46354  2.40513  3.72494  3.29354  2.67741  2.69355  4.24690  2.90347  2.73739  3.18146  2.89801  2.37887  2.77519  2.98518  4.58477  3.61503
          0.03041  3.90409  4.62644  0.61958  0.77255  0.48576  0.95510
    186   3.00221  4.53270  4.14733  3.69083  3.14852  3.96256  4.40014  2.30877  3.44075  1.68191  1.47022  3.97492  4.36913  3.80818  3.64920  3.37779  3.28656  2.33140  5.03889  3.79415    186 m - - -
          2.68618  4.42225  2.77519  2.73123  3.46354  2.40513  3.72494  3.29354  2.67741  2.69355  4.24690  2.90347  2.73739  3.18146  2.89801  2.37887  2.77519  2.98518  4.58477  3.61503
          0.03041  3.90409  4.62644  0.61958  0.77255  0.48576  0.95510
    187   2.97914  5.09715  2.50046  0.98126  4.44728  3.29420  3.88347  3.90744  2.76795  3.51939  4.49181  2.95038  3.90022  3.09833  3.18023  2.95820  3.28355  3.58794  5.61288  4.33490    187 e - - -
          2.68618  4.42225  2.77519  2.73123  3.46354  2.40513  3.72494  3.29354  2.67741  2.69355  4.24690  2.90347  2.73739  3.18146  2.89801  2.37887  2.77519  2.98518  4.58477  3.61503
          0.03041  3.90409  4.62644  0.61958  0.77255  0.48576  0.95510
    188   2.90277  5.43785  1.52347  1.54554  4.72368  3.18639  3.72879  4.23026  2.73966  3.74908  4.60814  2.65701  3.80572  2.89777  3.32453  2.79262  3.19137  3.81578  5.90493  4.41502    188 d - - -
          2.68618  4.42225  2.77519  2.73123  3.46354  2.40513  3.72494  3.29354  2.67741  2.69355  4.24690  2.90347  2.73739  3.18146  2.89801  2.37887  2.77519  2.98518  4.58477  3.61503
          0.03041  3.90409  4.62644  0.61958  0.77255  0.48576  0.95510
    189   3.19055  4.64333  4.24030  3.88011  3.14749  4.02241  4.52591  2.35305  3.64755  0.83723  3.16022  4.15253  4.45220  4.00832  3.81852  3.59667  3.48329  2.39863  5.03845  3.76913    189 l - - -
          2.68618  4.42225  2.77519  2.73123  3.46354  2.40513  3.72494  3.29354  2.67741  2.69355  4.24690  2.90347  2.73739  3.18146  2.89801  2.37887  2.77519  2.98518  4.58477  3.61503
          0.03041  3.90409  4.62644  0.61958  0.77255  0.48576  0.95510
    190   2.76487  5.06669  2.41598  1.18334  4.41350  3.25433  3.79639  3.79058  2.66187  3.43502  4.37671  2.85086  3.85422  2.98873  3.09206  2.83185  3.15712  3.46379  5.64716  4.28450    190 e - - -
          2.68618  4.42225  2.77519  2.73123  3.46354  2.40513  3.72494  3.29354  2.67741  2.69355  4.24690  2.90347  2.73739  3.18146  2.89801  2.37887  2.77519  2.98518  4.58477  3.61503
          0.03041  3.90409  4.62644  0.61958  0.77255  0.48576  0.95510
    191   3.00070  4.96612  3.17882  2.79413  4.35977  3.48696  3.77627  3.79097  0.99585  3.34907  4.30864  3.21727  3.98493  2.96583  2.43708  3.04051  3.25152  3.49692  5.40130  4.21854    191 k - - -
          2.68618  4.42225  2.77519  2.73123  3.46354  2.40513  3.72494  3.29354  2.67741  2.69355  4.24690  2.90347  2.73739  3.18146  2.89801  2.37887  2.77519  2.98518  4.58477  3.61503
          0.03041  3.90409  4.62644  0.61958  0.77255  0.48576  0.95510
    192   2.63984  4.83606  2.52388  2.24326  4.32289  3.19824  3.73780  3.77228  2.58858  3.37032  4.21270  1.74350  3.77975  2.91694  3.02571  2.29468  2.89596  3.38130  5.56528  4.20060    192 n - - -
          2.68618  4.42225  2.77519  2.73123  3.46354  2.40513  3.72494  3.29354  2.67741  2.69355  4.24690  2.90347  2.73739  3.18146  2.89801  2.37887  2.77519  2.98518  4.58477  3.61503
          0.03041  3.90409  4.62644  0.61958  0.77255  0.48576  0.95510
    193   2.77717  4.89020  2.72775  2.47155  3.70308  3.35238  1.85596  3.69792  2.46925  3.24973  4.14468  2.40163  3.87481  2.92739  2.82204  2.79500  3.05220  3.36906  5.09474  3.60575    193 h - - -
          2.68618  4.42225  2.77519  2.73123  3.46354  2.40513  3.72494  3.29354  2.67741  2.69355  4.24690  2.90347  2.73739  3.18146  2.89801  2.37887  2.77519  2.98518  4.58477  3.61503
          0.03041  3.90409  4.62644  0.61958  0.77255  0.48576  0.95510
    194   2.90748  5.44260  1.45915  1.60398  4.72813  3.18469  3.73201  4.23537  2.74801  3.75520  4.61663  2.65580  3.80673  2.90213  3.33514  2.79628  3.19728  3.82109  5.91095  4.41971    194 d - - -
          2.68618  4.42225  2.77519  2.73123  3.46354  2.40513  3.72494  3.29354  2.67741  2.69355  4.24690  2.90347  2.73739  3.18146  2.89801  2.37887  2.77519  2.98518  4.58477  3.61503
          0.03041  3.90409  4.62644  0.61958  0.77255  0.48576  0.95510
    195   2.61990  4.72027  2.71941  2.45237  3.93136  3.25932  3.72083  3.55159  2.56776  3.17997  4.04938  1.70208  3.80684  2.93924  2.96840  2.52313  2.87891  3.20832  5.28194  3.54396    195 n - - -
          2.68618  4.42225  2.77519  2.73123  3.46354  2.40513  3.72494  3.29354  2.67741  2.69355  4.24690  2.90347  2.73739  3.18146  2.89801  2.37887  2.77519  2.98518  4.58477  3.61503
          0.03041  3.90409  4.62644  0.61958  0.77255  0.48576  0.95510
    196   3.19653  4.62343  4.41229  3.95614  2.81885  4.23151  4.48741  2.23339  3.77359  0.92420  2.99294  4.22081  4.55147  4.02600  3.95345  3.64730  3.45488  2.30698  4.89616  3.55872    196 l - - -
          2.68618  4.42225  2.77519  2.73123  3.46354  2.40513  3.72494  3.29354  2.67741  2.69355  4.24690  2.90347  2.73739  3.18146  2.89801  2.37887  2.77519  2.98518  4.58477  3.61503
          0.03041  3.90409  4.62644  0.61958  0.77255  0.48576  0.95510
    197   3.19653  4.62343  4.41229  3.95614  2.81885  4.23151  4.48741  2.23339  3.77359  0.92420  2.99294  4.22081  4.55147  4.02600  3.95345  3.64730  3.45488  2.30698  4.89616  3.55872    197 l - - -
          2.68618  4.42225  2.77519  2.73123  3.46354  2.40513  3.72494  3.29354  2.67741  2.69355  4.24690  2.90347  2.73739  3.18146  2.89801  2.37887  2.77519  2.98518  4.58477  3.61503
          0.03041  3.90409  4.62644  0.61958  0.77255  0.48576  0.95510
    198   1.88212  4.18218  3.33777  2.96738  4.02216  3.01935  4.02266  3.31887  2.95797  3.08560  3.94658  3.05367  3.69692  3.28737  3.28930  2.32271  1.68356  2.86008  5.39334  4.16216    198 t - - -
          2.68618  4.42225  2.77519  2.73123  3.46354  2.40513  3.72494  3.29354  2.67741  2.69355  4.24690  2.90347  2.73739  3.18146  2.89801  2.37887  2.77519  2.98518  4.58477  3.61503
          0.03041  3.90409  4.62644  0.61958  0.77255  0.48576  0.95510
    199   2.36571  4.28682  3.12832  3.00643  4.28702  1.07067  4.20153  3.80398  3.19657  3.50671  4.40192  3.25468  3.72372  3.50923  3.48914  2.43619  2.85609  3.28334  5.58097  4.36327    199 g - - -
          2.68618  4.42225  2.77519  2.73123  3.46354  2.40513  3.72494  3.29354  2.67741  2.69355  4.24690  2.90347  2.73739  3.18146  2.89801  2.37887  2.77519  2.98518  4.58477  3.61503
          0.03041  3.90409  4.62644  0.61958  0.77255  0.48576  0.95510
    200   1.09163  4.14881  3.46184  3.22871  4.08350  2.98589  4.25851  3.15732  3.23414  3.06446  4.06017  3.36278  3.73151  3.56940  3.49715  2.47073  2.65634  2.79422  5.53859  4.31653    200 a - - -
          2.68618  4.42225  2.77519  2.73123  3.46354  2.40513  3.72494  3.29354  2.67741  2.69355  4.24690  2.90347  2.73739  3.18146  2.89801  2.37887  2.77519  2.98518  4.58477  3.61503
          0.03041  3.90409  4.62644  0.61958  0.77255  0.48576  0.95510
    201   2.90549  4.89254  2.92346  2.67843  4.06534  3.38669  3.83710  3.70071  2.49698  3.19995  4.22667  3.13853  3.94045  1.17888  2.78064  2.95179  3.20232  3.42834  5.33164  4.02740    201 q - - -
          2.68618  4.42225  2.77519  2.73123  3.46354  2.40513  3.72494  3.29354  2.67741  2.69355  4.24690  2.90347  2.73739  3.18146  2.89801  2.37887  2.77519  2.98518  4.58477  3.61503
          0.03041  3.90409  4.62644  0.61958  0.77255  0.48576  0.95510
    202   2.52206  4.61213  2.66101  2.49223  4.23428  3.10516  3.84822  3.78443  2.72961  3.41295  4.27020  1.58207  3.75408  3.06268  3.12934  2.18195  2.90834  3.34315  5.53639  4.16538    202 n - - -
          2.68618  4.42225  2.77519  2.73123  3.46354  2.40513  3.72494  3.29354  2.67741  2.69355  4.24690  2.90347  2.73739  3.18146  2.89801  2.37887  2.77519  2.98518  4.58477  3.61503
          0.03041  3.90409  4.62644  0.61958  0.77255  0.48576  0.95510
    203   2.89539  5.20641  2.23451  1.15444  4.52787  3.23612  3.77552  3.98912  2.70259  3.58346  4.48118  2.78187  3.84079  2.96205  3.18671  2.83670  3.18875  3.62748  5.72009  4.33162    203 e - - -
          2.68618  4.42225  2.77519  2.73123  3.46354  2.40513  3.72494  3.29354  2.67741  2.69355  4.24690  2.90347  2.73739  3.18146  2.89801  2.37887  2.77519  2.98518  4.58477  3.61503
          0.03041  3.90409  4.62644  0.61958  0.77255  0.48576  0.95510
    204   3.21724  4.60252  4.52948  4.03402  2.27471  4.31030  4.36667  2.26783  3.89097  1.02571  2.95234  4.25317  4.57544  4.05202  4.04646  3.67687  3.45341  2.36168  4.68553  3.27209    204 l - - -
          2.68618  4.42225  2.77519  2.73123  3.46354  2.40513  3.72494  3.29354  2.67741  2.69355  4.24690  2.90347  2.73739  3.18146  2.89801  2.37887  2.77519  2.98518  4.58477  3.61503
          0.03041  3.90409  4.62644  0.61958  0.77255  0.48576  0.95510
    205   2.99481  5.07847  3.40005  2.76131  4.50720  3.61171  3.58683  3.86396  1.55007  3.33048  4.20934  3.16254  3.99186  2.72872  1.46165  3.00144  3.17015  3.55398  5.39024  4.21651    205 r - - -
          2.68618  4.42225  2.77519  2.73123  3.46354  2.40513  3.72494  3.29354  2.67741  2.69355  4.24690  2.90347  2.73739  3.18146  2.89801  2.37887  2.77519  2.98518  4.58477  3.61503
          0.03041  3.90409  4.62644  0.61958  0.77255  0.48576  0.95510
    206   3.00070  4.96612  3.17882  2.79413  4.35977  3.48696  3.77627  3.79097  0.99585  3.34907  4.30864  3.21727  3.98493  2.96583  2.43708  3.04051  3.25152  3.49692  5.40130  4.21854    206 k - - -
          2.68618  4.42225  2.77519  2.73123  3.46354  2.40513  3.72494  3.29354  2.67741  2.69355  4.24690  2.90347  2.73739  3.18146  2.89801  2.37887  2.77519  2.98518  4.58477  3.61503
          0.03041  3.90409  4.62644  0.61958  0.77255  0.48576  0.95510
    207   2.97914  5.09715  2.50046  0.98126  4.44728  3.29420  3.88347  3.90744  2.76795  3.51939  4.49181  2.95038  3.90022  3.09833  3.18023  2.95820  3.28355  3.58794  5.61288  4.33490    207 e - - -
          2.68618  4.42225  2.77519  2.73123  3.46354  2.40513  3.72494  3.29354  2.67741  2.69355  4.24690  2.90347  2.73739  3.18146  2.89801  2.37887  2.77519  2.98518  4.58477  3.61503
          0.03041  3.90409  4.62644  0.61958  0.77255  0.48576  0.95510
    208   2.99391  4.53766  4.08325  3.67897  3.22135  3.85762  4.40679  2.40009  3.44537  1.81117  1.31864  3.95260  4.31830  3.82510  3.64700  3.34638  3.29978  2.40990  5.06645  3.83107    208 m - - -
          2.68618  4.42225  2.77519  2.73123  3.46354  2.40513  3.72494  3.29354  2.67741  2.69355  4.24690  2.90347  2.73739  3.18146  2.89801  2.37887  2.77519  2.98518  4.58477  3.61503
          0.03041  3.90409  4.62644  0.61958  0.77255  0.48576  0.95510
    209   1.06684  4.15120  3.42729  3.20936  4.08699  2.97137  4.24617  3.24519  3.23043  3.13411  4.10622  3.34701  3.72114  3.56378  3.49326  2.41596  2.75054  2.85762  5.52452  4.28625    209 a - - -
          2.68618  4.42225  2.77519  2.73123  3.46354  2.40513  3.72494  3.29354  2.67741  2.69355  4.24690  2.90347  2.73739  3.18146  2.89801  2.37887  2.77519  2.98518  4.58477  3.61503
          0.03041  3.90409  4.62644  0.61958  0.77255  0.48576  0.95510
    210   3.04734  4.54167  4.24411  3.74449  3.10719  4.07850  4.43510  2.24965  3.50228  1.55033  1.56541  4.04118  4.42779  3.83891  3.71072  3.45583  3.30898  2.28933  5.03254  3.81045    210 l - - -
          2.68618  4.42225  2.77519  2.73123  3.46354  2.40513  3.72494  3.29354  2.67741  2.69355  4.24690  2.90347  2.73739  3.18146  2.89801  2.37887  2.77519  2.98518  4.58477  3.61503
          0.03041  3.90409  4.62644  0.61958  0.77255  0.48576  0.95510
    211   3.19055  4.64333  4.24030  3.88011  3.14749  4.02241  4.52591  2.35305  3.64755  0.83723  3.16022  4.15253  4.45220  4.00832  3.81852  3.59667  3.48329  2.39863  5.03845  3.76913    211 l - - -
          2.68618  4.42225  2.77519  2.73123  3.46354  2.40513  3.72494  3.29354  2.67741  2.69355  4.24690  2.90347  2.73739  3.18146  2.89801  2.37887  2.77519  2.98518  4.58477  3.61503
          0.03041  3.90409  4.62644  0.61958  0.77255  0.48576  0.95510
    212   2.90549  4.89254  2.92346  2.67843  4.06534  3.38669  3.83710  3.70071  2.49698  3.19995  4.22667  3.13853  3.94045  1.17888  2.78064  2.95179  3.20232  3.42834  5.33164  4.02740    212 q - - -
          2.68618  4.42225  2.77519  2.73123  3.46354  2.40513  3.72494  3.29354  2.67741  2.69355  4.24690  2.90347  2.73739  3.18146  2.89801  2.37887  2.77519  2.98518  4.58477  3.61503
          0.03041  3.90409  4.62644  0.61958  0.77255  0.48576  0.95510
    213   2.95408  5.01051  3.05591  2.62068  4.40631  3.48228  3.69649  3.78600  1.12649  3.34157  4.26199  3.11511  3.95917  2.86555  2.35895  2.97226  3.18750  3.48080  5.43132  4.21677    213 k - - -
          2.68618  4.42225  2.77519  2.73123  3.46354  2.40513  3.72494  3.29354  2.67741  2.69355  4.24690  2.90347  2.73739  3.18146  2.89801  2.37887  2.77519  2.98518  4.58477  3.61503
          0.03041  3.90409  4.62644  0.61958  0.77255  0.48576  0.95510
    214   2.93839  5.02258  3.06532  2.65620  4.37570  3.49294  3.65877  3.80182  1.18145  3.31427  4.23050  3.09520  3.95531  2.72887  2.29915  2.95131  3.16379  3.49520  5.41198  4.17440    214 k - - -
          2.68618  4.42225  2.77519  2.73123  3.46354  2.40513  3.72494  3.29354  2.67741  2.69355  4.24690  2.90347  2.73739  3.18146  2.89801  2.37887  2.77519  2.98518  4.58477  3.61503
          0.03041  3.90409  4.62644  0.61958  0.77255  0.48576  0.95510
    215   3.05567  4.46539  4.38088  3.99773  3.39533  4.10087  4.71985  1.03961  3.82648  1.97471  3.32557  4.23862  4.52888  4.17141  4.01942  3.59907  3.35421  1.84663  5.29282  4.03396    215 i - - -
          2.68618  4.42225  2.77519  2.73123  3.46354  2.40513  3.72494  3.29354  2.67741  2.69355  4.24690  2.90347  2.73739  3.18146  2.89801  2.37887  2.77519  2.98518  4.58477  3.61503
          0.03041  3.90409  4.62644  0.61958  0.77255  0.48576  0.95510
    216   2.99391  4.53766  4.08325  3.67897  3.22135  3.85762  4.40679  2.40009  3.44537  1.81117  1.31864  3.95260  4.31830  3.82510  3.64700  3.34638  3.29978  2.40990  5.06645  3.83107    216 m - - -
          2.68618  4.42225  2.77519  2.73123  3.46354  2.40513  3.72494  3.29354  2.67741  2.69355  4.24690  2.90347  2.73739  3.18146  2.89801  2.37887  2.77519  2.98518  4.58477  3.61503
          0.03041  3.90409  4.62644  0.61958  0.77255  0.48576  0.95510
    217   2.99391  4.53766  4.08325  3.67897  3.22135  3.85762  4.40679  2.40009  3.44537  1.81117  1.31864  3.95260  4.31830  3.82510  3.64700  3.34638  3.29978  2.40990  5.06645  3.83107    217 m - - -
          2.68618  4.42225  2.77519  2.73123  3.46354  2.40513  3.72494  3.29354  2.67741  2.69355  4.24690  2.90347  2.73739  3.18146  2.89801  2.37887  2.77519  2.98518  4.58477  3.61503
          0.03041  3.90409  4.62644  0.61958  0.77255  0.48576  0.95510
    218   2.89092  5.40795  1.73086  1.39503  4.69634  3.19295  3.72456  4.19711  2.72027  3.72096  4.57765  2.66693  3.80550  2.89244  3.29396  2.78679  3.17728  3.78718  5.87733  4.39754    218 e - - -
          2.68618  4.42225  2.77519  2.73123  3.46354  2.40513  3.72494  3.29354  2.67741  2.69355  4.24690  2.90347  2.73739  3.18146  2.89801  2.37887  2.77519  2.98518  4.58477  3.61503
          0.03041  3.90409  4.62644  0.61958  0.77255  0.48576  0.95510
    219   2.42945  4.27464  3.45585  3.20910  3.99649  3.11293  4.22405  3.12746  3.15270  2.98984  4.03818  3.41355  3.81911  3.54590  3.40998  2.63105  1.11943  2.81907  5.43151  4.21306    219 t - - -
          2.68618  4.42225  2.77519  2.73123  3.46354  2.40513  3.72494  3.29354  2.67741  2.69355  4.24690  2.90347  2.73739  3.18146  2.89801  2.37887  2.77519  2.98518  4.58477  3.61503
          0.03988  3.90409  3.96676  0.61958  0.77255  0.48576  0.95510
    220   2.79030  5.01033  2.39356  2.34050  4.26492  3.29169  3.71044  3.79820  2.48842  3.35554  4.24531  2.86774  3.83791  1.51828  2.88395  2.77779  3.06743  3.45579  5.49363  4.12271    220 q - - -
          2.68618  4.42225  2.77519  2.73123  3.46354  2.40513  3.72494  3.29354  2.67741  2.69355  4.24690  2.90347  2.73739  3.18146  2.89801  2.37887  2.77519  2.98518  4.58477  3.61503
          0.03069  3.89491  4.61725  0.61958  0.77255  0.49435  0.94153
    221   2.83681  4.96814  2.80688  2.49885  3.97434  3.40557  3.28129  3.73002  2.28311  3.23883  4.14926  2.98372  3.89581  1.55134  2.58718  2.84388  3.08425  3.41902  5.24807  3.85086    221 q - - -
          2.68618  4.42225  2.77519  2.73123  3.46354  2.40513  3.72494  3.29354  2.67741  2.69355  4.24690  2.90347  2.73739  3.18146  2.89801  2.37887  2.77519  2.98518  4.58477  3.61503
          0.03069  3.89491  4.61725  0.61958  0.77255  0.49435  0.94153
    222   2.71914  4.75362  3.00529  2.61553  3.90471  3.40955  3.72195  3.13325  2.37302  2.89070  3.89725  3.07184  3.89392  1.65193  2.68332  2.78933  2.92837  3.07394  5.26017  3.92720    222 q - - -
          2.68618  4.42225  2.77519  2.73123  3.46354  2.40513  3.72494  3.29354  2.67741  2.69355  4.24690  2.90347  2.73739  3.18146  2.89801  2.37887  2.77519  2.98518  4.58477  3.61503
          0.03069  3.89491  4.61725  0.61958  0.77255  0.49435  0.94153
    223   2.97122  5.08737  2.49653  0.99390  4.43634  3.28826  3.87674  3.89468  2.76006  3.50810  4.48092  2.94512  3.89384  3.09179  3.17139  2.95120  3.27555  3.57612  5.60367  4.32568    223 e - - -
          2.68618  4.42225  2.77519  2.73123  3.46354  2.40513  3.72494  3.29354  2.67741  2.69355  4.24690  2.90347  2.73739  3.18146  2.89801  2.37887  2.77519  2.98518  4.58477  3.61503
          0.03069  3.89491  4.61725  0.61958  0.77255  0.49435  0.94153
    224   3.04398  4.47702  4.39240  3.85821  3.14352  4.18322  4.54095  1.83743  3.68242  1.61528  1.75038  4.14787  4.48577  3.94574  3.88556  3.53006  3.29097  2.10093  5.09290  3.93255    224 l - - -
          2.68618  4.42225  2.77519  2.73123  3.46354  2.40513  3.72494  3.29354  2.67741  2.69355  4.24690  2.90347  2.73739  3.18146  2.89801  2.37887  2.77519  2.98518  4.58477  3.61503
          0.03069  3.89491  4.61725  0.61958  0.77255  0.48043  0.96368
    225   1.37701  4.35589  3.09454  2.62128  3.98628  3.15618  3.96631  3.13259  2.85088  2.98163  3.92351  3.16475  3.79026  3.21685  3.19213  2.59241  2.82416  2.75058  5.38839  4.12197    225 a - - -
          2.68618  4.42225  2.77519  2.73123  3.46354  2.40513  3.72494  3.29354  2.67741  2.69355  4.24690  2.90347  2.73739  3.18146  2.89801  2.37887  2.77519  2.98518  4.58477  3.61503
          0.03041  3.90409  4.62644  0.61958  0.77255  0.48576  0.95510
    226   2.40151  4.20316  3.13015  2.67751  3.98322  3.17698  3.79787  3.37215  2.50602  3.03467  3.87540  2.88513  3.74030  3.00648  3.01472  1.80218  2.31141  3.00466  5.30133  4.02832    226 s - - -
          2.68618  4.42225  2.77519  2.73123  3.46354  2.40513  3.72494  3.29354  2.67741  2.69355  4.24690  2.90347  2.73739  3.18146  2.89801  2.37887  2.77519  2.98518  4.58477  3.61503
          0.03041  3.90409  4.62644  0.61958  0.77255  0.48576  0.95510
    227   2.70596  4.01517  4.16027  3.66338  3.52520  3.75803  4.42166  1.93867  3.51788  2.30979  3.45353  3.72936  4.24590  3.84258  3.76184  3.13425  3.02279  1.18677  5.22504  3.97137    227 v - - -
          2.68618  4.42225  2.77519  2.73123  3.46354  2.40513  3.72494  3.29354  2.67741  2.69355  4.24690  2.90347  2.73739  3.18146  2.89801  2.37887  2.77519  2.98518  4.58477  3.61503
          0.03041  3.90409  4.62644  0.61958  0.77255  0.48576  0.95510
    228   2.91409  4.91236  3.36031  2.78971  4.11783  3.56283  3.63844  3.62610  1.99385  3.15528  4.08248  3.18603  3.97986  2.81954  1.30606  2.96239  3.12610  3.34895  5.25032  3.79338    228 r - - -
          2.68618  4.42225  2.77519  2.73123  3.46354  2.40513  3.72494  3.29354  2.67741  2.69355  4.24690  2.90347  2.73739  3.18146  2.89801  2.37887  2.77519  2.98518  4.58477  3.61503
          0.03041  3.90409  4.62644  0.61958  0.77255  0.48576  0.95510
    229   2.74490  4.86066  2.94345  2.55131  4.17660  3.42963  3.64131  3.32743  1.43876  3.15921  4.03378  3.01941  3.87711  2.80501  2.49553  2.72991  2.98502  3.22458  5.34764  4.05707    229 k - - -
          2.68618  4.42225  2.77519  2.73123  3.46354  2.40513  3.72494  3.29354  2.67741  2.69355  4.24690  2.90347  2.73739  3.18146  2.89801  2.37887  2.77519  2.98518  4.58477  3.61503
          0.03899  3.90409  4.01318  0.61958  0.77255  0.48576  0.95510
    230   2.47531  4.52625  2.66064  2.48003  4.18862  3.09796  3.85950  3.64403  2.76023  3.30235  4.15709  2.88528  3.74178  3.07805  3.16078  1.41178  2.86097  3.22608  5.50137  4.17162    230 s - - -
          2.68618  4.42225  2.77519  2.73123  3.46354  2.40513  3.72494  3.29354  2.67741  2.69355  4.24690  2.90347  2.73739  3.18146  2.89801  2.37887  2.77519  2.98518  4.58477  3.61503
          0.03066  3.89577  4.61812  0.61958  0.77255  0.49354  0.94279
    231   3.16016  4.59573  4.41090  3.93851  3.06921  4.22979  4.57361  2.07696  3.69688  0.96395  2.99531  4.21936  4.55205  4.00888  3.88343  3.63368  3.42185  2.19528  5.05610  3.80501    231 l - - -
          2.68618  4.42225  2.77519  2.73123  3.46354  2.40513  3.72494  3.29354  2.67741  2.69355  4.24690  2.90347  2.73739  3.18146  2.89801  2.37887  2.77519  2.98518  4.58477  3.61503
          0.04022  3.89577  3.95844  0.61958  0.77255  0.49354  0.94279
    232   2.73061  4.82174  2.78419  2.52377  4.10449  3.30383  3.72975  3.66710  2.39149  3.23172  4.15995  2.99041  3.85567  1.51704  2.70253  2.64084  3.03263  3.33859  5.37146  4.01720    232 q - - -
          2.68618  4.42225  2.77519  2.73123  3.46354  2.40513  3.72494  3.29354  2.67741  2.69355  4.24690  2.90347  2.73739  3.18146  2.89801  2.37887  2.77519  2.98518  4.58477  3.61503
          0.03095  3.88651  4.60886  0.61958  0.77255  0.50206  0.92959
    233   2.31424  4.28541  3.02658  2.83067  4.12717  2.97511  4.02120  3.66636  2.94406  3.35539  4.22102  2.90935  3.69246  3.29032  3.27112  1.24294  2.77197  3.17841  5.48439  4.16488    233 s - - -
          2.68618  4.42225  2.77519  2.73123  3.46354  2.40513  3.72494  3.29354  2.67741  2.69355  4.24690  2.90347  2.73739  3.18146  2.89801  2.37887  2.77519  2.98518  4.58477  3.61503
          0.03095  3.88651  4.60886  0.61958  0.77255  0.50206  0.92959
    234   2.78743  4.44234  3.60408  3.00386  3.36472  3.66545  4.07294  2.52148  2.98337  2.10059  1.65324  3.54241  4.11331  3.41427  3.24573  3.05774  3.06288  2.43186  5.03260  3.78994    234 m - - -
          2.68618  4.42225  2.77519  2.73123  3.46354  2.40513  3.72494  3.29354  2.67741  2.69355  4.24690  2.90347  2.73739  3.18146  2.89801  2.37887  2.77519  2.98518  4.58477  3.61503
          0.03095  3.88651  4.60886  0.61958  0.77255  0.50206  0.92959
    235   3.15117  4.58947  4.39647  3.92431  3.06742  4.21852  4.56257  2.07371  3.68277  0.97496  2.99588  4.20615  4.54302  3.99745  3.87105  3.62193  3.41328  2.18968  5.05083  3.79733    235 l - - -
          2.68618  4.42225  2.77519  2.73123  3.46354  2.40513  3.72494  3.29354  2.67741  2.69355  4.24690  2.90347  2.73739  3.18146  2.89801  2.37887  2.77519  2.98518  4.58477  3.61503
          0.03095  3.88651  4.60886  0.61958  0.77255  0.50206  0.92959
    236   3.27598  4.67357  4.25798  3.97500  0.98903  3.96275  3.88310  2.79778  3.88165  2.16452  3.52576  4.03489  4.42091  4.04571  3.99791  3.54529  3.57706  2.78954  4.12775  2.49289    236 f - - -
          2.68618  4.42225  2.77519  2.73123  3.46354  2.40513  3.72494  3.29354  2.67741  2.69355  4.24690  2.90347  2.73739  3.18146  2.89801  2.37887  2.77519  2.98518  4.58477  3.61503
          0.02094  3.87650        *  0.61958  0.77255  0.00000        *
//
