# Supplementary material for: Correction to: Identification of the meiotic toolkit in diatoms and exploration of meiosis-specific SPO11 and RAD51 homologs in the sexual species Pseudo-nitzschia multistriata and Seminavis robusta
Source: BMC Genomics. 2019 Jul 5;20:544. doi: 10.1186/s12864-019-5942-4 (PMC6610888; doi:10.1186/s12864-019-5942-4)
Supplement: Supplementary file 1 — HMM profiles used for Hmmsearch. (ZIP 1469 kb) [file 12864_2019_5942_MOESM1_ESM.zip › Additional file10/ZIP4_SPO22_fungi_HMM]

HMMER3/f [3.1b2 | February 2015]
NAME  ZIP4_fungi_aln
LENG  918
ALPH  amino
RF    no
MM    no
CONS  yes
CS    no
MAP   yes
DATE  Fri Sep  4 10:10:31 2015
NSEQ  16
EFFN  1.800781
CKSUM 4135159563
STATS LOCAL MSV      -12.5649  0.69581
STATS LOCAL VITERBI  -13.5361  0.69581
STATS LOCAL FORWARD   -6.8051  0.69581
HMM          A        C        D        E        F        G        H        I        K        L        M        N        P        Q        R        S        T        V        W        Y   
            m->m     m->i     m->d     i->m     i->i     d->m     d->d
  COMPO   2.62058  4.06619  3.02847  2.58330  3.27549  3.40400  3.81511  2.64807  2.59052  2.25940  3.53702  2.95341  3.83087  3.01632  3.06320  2.61959  2.81653  2.69991  4.37612  3.44753
          2.68618  4.42225  2.77519  2.73123  3.46354  2.40513  3.72494  3.29354  2.67741  2.69355  4.24690  2.90347  2.73739  3.18146  2.89801  2.37887  2.77519  2.98518  4.58477  3.61503
          0.08572  4.55197  2.63664  0.61958  0.77255  0.00000        *
      1   3.59977  4.84482  5.47261  4.91318  3.39132  4.98979  5.35867  1.07056  4.77795  1.21574  2.55605  5.10305  5.12096  4.80087  4.81696  4.36677  3.82225  2.25682  5.52841  4.49598      1 i - - -
          2.68618  4.42225  2.77519  2.73123  3.46354  2.40513  3.72494  3.29354  2.67741  2.69355  4.24690  2.90347  2.73739  3.18146  2.89801  2.37887  2.77519  2.98518  4.58477  3.61503
          0.01693  4.48318  5.20553  0.61958  0.77255  0.59888  0.79723
      2   3.12394  5.72194  1.18756  2.34226  5.02871  3.47115  3.96405  4.55755  2.93158  4.02922  4.84775  1.83483  4.06381  2.61813  3.51440  2.73428  3.40222  4.10990  6.17553  4.67136      2 d - - -
          2.68618  4.42225  2.77519  2.73123  3.46354  2.40513  3.72494  3.29354  2.67741  2.69355  4.24690  2.90347  2.73739  3.18146  2.89801  2.37887  2.77519  2.98518  4.58477  3.61503
          0.01693  4.48318  5.20553  0.61958  0.77255  0.59888  0.79723
      3   1.89285  4.37252  3.75298  3.20642  3.64367  3.60303  4.08176  2.90092  3.14925  2.36869  3.60877  3.53597  4.07427  3.44077  3.47272  2.11899  2.35771  2.01468  5.10643  3.88483      3 a - - -
          2.68618  4.42225  2.77519  2.73123  3.46354  2.40513  3.72494  3.29354  2.67741  2.69355  4.24690  2.90347  2.73739  3.18146  2.89801  2.37887  2.77519  2.98518  4.58477  3.61503
          0.01693  4.48318  5.20553  0.61958  0.77255  0.59888  0.79723
      4   3.52746  4.76819  5.44458  4.90563  3.52100  4.95985  5.40553  1.49589  4.78899  0.99838  3.28566  5.08218  5.12853  4.86495  4.85802  4.34464  3.76172  1.64442  5.62806  4.55518      4 l - - -
          2.68618  4.42225  2.77519  2.73123  3.46354  2.40513  3.72494  3.29354  2.67741  2.69355  4.24690  2.90347  2.73739  3.18146  2.89801  2.37887  2.77519  2.98518  4.58477  3.61503
          0.01693  4.48318  5.20553  0.61958  0.77255  0.59888  0.79723
      5   2.71918  3.47807  4.38819  3.79339  2.84259  3.85335  4.15218  2.55121  3.63643  1.67542  3.23423  3.91108  4.21664  3.25509  3.74534  3.15220  2.95110  1.96984  4.72462  2.28545      5 l - - -
          2.68618  4.42225  2.77519  2.73123  3.46354  2.40513  3.72494  3.29354  2.67741  2.69355  4.24690  2.90347  2.73739  3.18146  2.89801  2.37887  2.77519  2.98518  4.58477  3.61503
          0.01693  4.48318  5.20553  0.61958  0.77255  0.59888  0.79723
      6   2.25079  4.55969  3.69934  3.34340  4.18397  3.44166  4.36601  3.42250  3.28651  2.63697  4.15365  3.60500  1.01118  3.65224  3.59304  2.86913  3.09487  3.11313  5.63728  4.38740      6 p - - -
          2.68618  4.42225  2.77519  2.73123  3.46354  2.40513  3.72494  3.29354  2.67741  2.69355  4.24690  2.90347  2.73739  3.18146  2.89801  2.37887  2.77519  2.98518  4.58477  3.61503
          0.01693  4.48318  5.20553  0.61958  0.77255  0.48740  0.95249
      7   3.51594  4.76382  5.45221  4.89814  3.49143  4.92162  5.33553  1.25073  4.77503  1.19746  2.77836  5.05186  5.09534  4.82756  4.82065  4.29461  3.74554  1.78485  5.56468  4.50113      7 l - - -
          2.68618  4.42225  2.77519  2.73123  3.46354  2.40513  3.72494  3.29354  2.67741  2.69355  4.24690  2.90347  2.73739  3.18146  2.89801  2.37887  2.77519  2.98518  4.58477  3.61503
          0.01622  4.52542  5.24777  0.61958  0.77255  0.53189  0.88550
      8   1.39380  3.21533  4.29202  3.74195  3.52072  3.76654  4.32678  2.30815  3.62971  2.54744  3.50234  3.89971  4.23868  3.85865  3.82154  2.85915  3.02273  1.81415  5.05421  3.86155      8 a - - -
          2.68618  4.42225  2.77519  2.73123  3.46354  2.40513  3.72494  3.29354  2.67741  2.69355  4.24690  2.90347  2.73739  3.18146  2.89801  2.37887  2.77519  2.98518  4.58477  3.61503
          0.01622  4.52542  5.24777  0.61958  0.77255  0.53189  0.88550
      9   2.48287  4.90486  3.09823  1.33506  4.19574  3.56516  3.86057  2.72305  2.67829  3.17983  4.04071  3.14800  4.00241  3.02631  3.12642  2.83492  2.69355  3.13534  5.50109  4.17570      9 e - - -
          2.68618  4.42225  2.77519  2.73123  3.46354  2.40513  3.72494  3.29354  2.67741  2.69355  4.24690  2.90347  2.73739  3.18146  2.89801  2.37887  2.77519  2.98518  4.58477  3.61503
          0.01622  4.52542  5.24777  0.61958  0.77255  0.53189  0.88550
     10   2.75124  5.22080  2.72473  2.43791  4.56173  3.50681  3.69523  4.03327  1.61653  3.51892  4.27044  2.45227  3.90726  2.79879  2.42683  2.48034  2.67531  3.61092  5.65309  4.25984     10 k - - -
          2.68618  4.42225  2.77519  2.73123  3.46354  2.40513  3.72494  3.29354  2.67741  2.69355  4.24690  2.90347  2.73739  3.18146  2.89801  2.37887  2.77519  2.98518  4.58477  3.61503
          0.01622  4.52542  5.24777  0.61958  0.77255  0.53189  0.88550
     11   2.76814  4.24406  4.19353  3.61543  2.72629  3.85706  3.21669  2.40799  3.49479  2.40936  2.82352  3.81592  4.22353  3.71162  3.67777  3.14388  2.64389  2.49737  4.69338  1.64747     11 y - - -
          2.68618  4.42225  2.77519  2.73123  3.46354  2.40513  3.72494  3.29354  2.67741  2.69355  4.24690  2.90347  2.73739  3.18146  2.89801  2.37887  2.77519  2.98518  4.58477  3.61503
          0.01622  4.52542  5.24777  0.61958  0.77255  0.53189  0.88550
     12   2.89532  5.41480  1.56576  2.01934  4.72361  3.49189  3.80904  4.21863  2.63507  3.70599  4.47716  2.42566  3.97312  2.53435  3.15645  2.83412  3.14179  3.79087  5.85046  2.84435     12 d - - -
          2.68618  4.42225  2.77519  2.73123  3.46354  2.40513  3.72494  3.29354  2.67741  2.69355  4.24690  2.90347  2.73739  3.18146  2.89801  2.37887  2.77519  2.98518  4.58477  3.61503
          0.01622  4.52542  5.24777  0.61958  0.77255  0.53189  0.88550
     13   3.08507  5.41837  2.72504  2.73100  4.83943  3.73464  3.80317  4.24287  1.65029  3.67920  4.48995  3.21792  4.13043  2.92116  1.23218  3.04863  3.28285  3.86326  5.74313  4.47146     13 r - - -
          2.68618  4.42225  2.77519  2.73123  3.46354  2.40513  3.72494  3.29354  2.67741  2.69355  4.24690  2.90347  2.73739  3.18146  2.89801  2.37887  2.77519  2.98518  4.58477  3.61503
          0.01622  4.52542  5.24777  0.61958  0.77255  0.53189  0.88550
     14   2.68991  4.78763  3.21871  2.73048  4.22632  3.47846  3.91070  3.63374  2.73701  2.76732  4.09118  2.18257  3.97002  3.08546  3.17160  1.60419  2.24876  3.28130  5.51725  4.20512     14 s - - -
          2.68618  4.42225  2.77519  2.73123  3.46354  2.40513  3.72494  3.29354  2.67741  2.69355  4.24690  2.90347  2.73739  3.18146  2.89801  2.37887  2.77519  2.98518  4.58477  3.61503
          0.01622  4.52542  5.24777  0.61958  0.77255  0.53189  0.88550
     15   2.82420  4.23017  4.52998  3.93472  1.77175  3.97766  4.29004  2.26634  3.77621  1.75748  2.77258  3.19246  4.32628  3.94358  3.87332  3.28131  3.05528  2.13116  4.83470  3.65273     15 l - - -
          2.68618  4.42225  2.77519  2.73123  3.46354  2.40513  3.72494  3.29354  2.67741  2.69355  4.24690  2.90347  2.73739  3.18146  2.89801  2.37887  2.77519  2.98518  4.58477  3.61503
          0.01622  4.52542  5.24777  0.61958  0.77255  0.53189  0.88550
     16   2.89933  5.29151  3.11208  2.12598  4.65763  3.61556  3.74735  4.09289  2.16484  3.56726  4.34958  2.68693  4.01208  2.85999  1.45528  2.86879  2.67642  3.69835  5.67921  4.34597     16 r - - -
          2.68618  4.42225  2.77519  2.73123  3.46354  2.40513  3.72494  3.29354  2.67741  2.69355  4.24690  2.90347  2.73739  3.18146  2.89801  2.37887  2.77519  2.98518  4.58477  3.61503
          0.01622  4.52542  5.24777  0.61958  0.77255  0.53189  0.88550
     17   2.70349  4.86347  3.14696  2.63167  4.22303  3.50231  3.82630  3.63901  2.62981  3.24743  4.06229  2.74878  3.94940  2.60873  3.07801  1.85365  1.85089  2.93875  5.48855  4.16306     17 t - - -
          2.68608  4.42235  2.77505  2.73133  3.46364  2.40523  3.72504  3.29364  2.67751  2.69344  4.24700  2.90357  2.73705  3.18156  2.89811  2.37882  2.77529  2.98500  4.58487  3.61513
          0.27405  1.45052  5.24777  0.57191  0.83114  0.53189  0.88550
     18   2.48303  3.77054  3.23852  2.44599  3.92352  3.57539  3.80379  2.89846  2.66390  2.96832  3.81505  2.65571  3.31037  3.00190  3.10027  1.99891  2.64283  2.69980  5.26654  3.97220     20 s - - -
          2.68618  4.42225  2.77519  2.73123  3.46354  2.40513  3.72494  3.29354  2.67741  2.69355  4.24690  2.90347  2.73739  3.18146  2.89801  2.37887  2.77519  2.98518  4.58477  3.61503
          0.01622  4.52542  5.24777  0.61958  0.77255  0.53189  0.88550
     19   2.70647  5.03550  2.79341  2.34613  4.31306  3.03867  3.70606  2.91461  1.93804  2.89301  4.09479  3.01146  3.90227  2.63145  2.73574  2.70746  2.65871  2.98052  5.51053  4.14533     21 k - - -
          2.68618  4.42225  2.77519  2.73123  3.46354  2.40513  3.72494  3.29354  2.67741  2.69355  4.24690  2.90347  2.73739  3.18146  2.89801  2.37887  2.77519  2.98518  4.58477  3.61503
          0.01622  4.52542  5.24777  0.61958  0.77255  0.53189  0.88550
     20   2.77056  4.34294  3.17123  3.34921  3.49278  3.82805  4.12741  2.18175  3.28039  2.33084  3.46298  3.67955  3.49201  3.55401  3.56759  3.10000  2.63300  1.42194  5.00231  3.78881     22 v - - -
          2.68618  4.42225  2.77519  2.73123  3.46354  2.40513  3.72494  3.29354  2.67741  2.69355  4.24690  2.90347  2.73739  3.18146  2.89801  2.37887  2.77519  2.98518  4.58477  3.61503
          0.01622  4.52542  5.24777  0.61958  0.77255  0.53189  0.88550
     21   2.49473  4.88776  3.11661  2.18184  4.12042  3.54176  3.20414  3.06436  2.55073  2.34759  3.96029  2.37745  3.93186  2.59912  3.01003  2.74749  2.93887  2.93979  5.39380  4.06374     23 e - - -
          2.68618  4.42225  2.77519  2.73123  3.46354  2.40513  3.72494  3.29354  2.67741  2.69355  4.24690  2.90347  2.73739  3.18146  2.89801  2.37887  2.77519  2.98518  4.58477  3.61503
          0.01622  4.52542  5.24777  0.61958  0.77255  0.53189  0.88550
     22   2.80692  4.21936  4.49711  3.90593  2.51913  3.14610  4.28289  1.84669  3.74990  1.46304  3.25313  4.02582  4.31312  3.92774  3.85600  3.26136  2.74413  2.33684  4.84640  3.66468     24 l - - -
          2.68618  4.42225  2.77519  2.73123  3.46354  2.40513  3.72494  3.29354  2.67741  2.69355  4.24690  2.90347  2.73739  3.18146  2.89801  2.37887  2.77519  2.98518  4.58477  3.61503
          0.01622  4.52542  5.24777  0.61958  0.77255  0.53189  0.88550
     23   3.08287  5.61206  1.57733  2.13098  4.94677  3.49121  3.96641  4.45261  2.91124  3.94745  4.76011  2.96512  1.55852  3.11520  3.47797  2.61824  3.36061  4.01819  6.10808  4.63176     25 p - - -
          2.68619  4.42226  2.77520  2.73124  3.46355  2.40514  3.72495  3.29355  2.67742  2.69340  4.24691  2.90348  2.73740  3.18147  2.89802  2.37888  2.77520  2.98519  4.58478  3.61504
          0.06034  2.93181  5.24777  0.40809  1.09338  0.53189  0.88550
     24   2.73611  5.21763  2.21990  1.99150  3.57567  3.48536  3.15420  4.02351  2.45021  3.51577  4.26507  2.39996  3.37121  2.80047  2.94527  2.29689  2.96969  3.59949  5.65898  4.25172     27 e - - -
          2.68618  4.42225  2.77519  2.73123  3.46354  2.40513  3.72494  3.29354  2.67741  2.69355  4.24690  2.90347  2.73739  3.18146  2.89801  2.37887  2.77519  2.98518  4.58477  3.61503
          0.01622  4.52542  5.24777  0.61958  0.77255  0.53189  0.88550
     25   2.81501  5.32003  1.69704  2.07012  4.64560  3.48775  3.75216  4.13109  2.29805  3.61778  4.37545  2.58843  3.93323  2.86375  3.04567  2.26591  3.05498  3.22377  5.75982  4.33737     28 d - - -
          2.68618  4.42225  2.77519  2.73123  3.46354  2.40513  3.72494  3.29354  2.67741  2.69355  4.24690  2.90347  2.73739  3.18146  2.89801  2.37887  2.77519  2.98518  4.58477  3.61503
          0.01622  4.52542  5.24777  0.61958  0.77255  0.53189  0.88550
     26   3.61455  4.86446  5.46979  4.92397  3.46028  5.00738  5.41327  1.99890  4.79440  0.76574  3.22357  5.12128  5.15661  4.84445  4.85488  4.39153  3.84441  1.67483  5.60098  4.55301     29 l - - -
          2.68618  4.42225  2.77519  2.73123  3.46354  2.40513  3.72494  3.29354  2.67741  2.69355  4.24690  2.90347  2.73739  3.18146  2.89801  2.37887  2.77519  2.98518  4.58477  3.61503
          0.01622  4.52542  5.24777  0.61958  0.77255  0.53189  0.88550
     27   2.70840  4.36812  3.69142  3.12283  3.49886  3.71287  3.97933  1.98314  3.05882  2.01655  3.47584  3.11193  4.09185  2.57646  3.38202  2.63121  2.69007  2.43186  4.96251  3.73947     30 i - - -
          2.68618  4.42225  2.77519  2.73123  3.46354  2.40513  3.72494  3.29354  2.67741  2.69355  4.24690  2.90347  2.73739  3.18146  2.89801  2.37887  2.77519  2.98518  4.58477  3.61503
          0.01622  4.52542  5.24777  0.61958  0.77255  0.53189  0.88550
     28   2.78008  4.89349  3.06077  1.98940  4.11962  3.13974  3.82105  3.52225  2.64641  1.70164  3.98895  3.12238  3.98835  2.71918  3.08575  2.52396  3.01826  3.22215  5.41983  4.10321     31 l - - -
          2.68618  4.42225  2.77519  2.73123  3.46354  2.40513  3.72494  3.29354  2.67741  2.69355  4.24690  2.90347  2.73739  3.18146  2.89801  2.37887  2.77519  2.98518  4.58477  3.61503
          0.01622  4.52542  5.24777  0.61958  0.77255  0.53189  0.88550
     29   2.88986  5.27744  3.12100  2.31348  4.64668  3.61201  3.74594  4.08243  1.65598  3.55916  4.34090  3.09564  4.00807  2.85856  2.27435  1.73189  3.10721  3.68755  5.67285  4.33957     32 k - - -
          2.68618  4.42225  2.77519  2.73123  3.46354  2.40513  3.72494  3.29354  2.67741  2.69355  4.24690  2.90347  2.73739  3.18146  2.89801  2.37887  2.77519  2.98518  4.58477  3.61503
          0.01622  4.52542  5.24777  0.61958  0.77255  0.53189  0.88550
     30   3.72798  4.96897  5.55206  5.00183  3.38913  5.11088  5.47728  1.98075  4.86310  0.62590  3.14293  5.22364  5.21224  4.86599  4.90189  4.50295  3.95040  2.11618  5.58817  4.57605     33 L - - -
          2.68618  4.42225  2.77519  2.73123  3.46354  2.40513  3.72494  3.29354  2.67741  2.69355  4.24690  2.90347  2.73739  3.18146  2.89801  2.37887  2.77519  2.98518  4.58477  3.61503
          0.01622  4.52542  5.24777  0.61958  0.77255  0.53189  0.88550
     31   3.35902  5.98216  2.03164  0.68524  5.27909  3.53173  4.13611  4.83923  3.21471  4.31254  5.19254  2.99578  4.18786  3.31283  3.84487  3.21529  3.66225  4.38886  6.43321  4.90276     34 E - - -
          2.68618  4.42225  2.77519  2.73123  3.46354  2.40513  3.72494  3.29354  2.67741  2.69355  4.24690  2.90347  2.73739  3.18146  2.89801  2.37887  2.77519  2.98518  4.58477  3.61503
          0.01622  4.52542  5.24777  0.61958  0.77255  0.53189  0.88550
     32   2.47078  4.72511  3.23599  2.68623  3.26123  3.57863  3.33532  2.88830  2.67259  2.97326  3.82200  1.88211  3.97337  3.01159  3.10662  2.20907  2.94445  3.03942  5.26294  3.96279     35 n - - -
          2.68618  4.42225  2.77519  2.73123  3.46354  2.40513  3.72494  3.29354  2.67741  2.69355  4.24690  2.90347  2.73739  3.18146  2.89801  2.37887  2.77519  2.98518  4.58477  3.61503
          0.01622  4.52542  5.24777  0.61958  0.77255  0.53189  0.88550
     33   2.07485  4.74044  3.28634  2.76255  4.26294  2.92789  3.92972  3.68049  2.76259  3.30021  4.11306  2.29012  3.94839  3.09966  3.20481  1.87333  2.35250  2.76306  5.54576  4.23760     36 s - - -
          2.68618  4.42225  2.77519  2.73123  3.46354  2.40513  3.72494  3.29354  2.67741  2.69355  4.24690  2.90347  2.73739  3.18146  2.89801  2.37887  2.77519  2.98518  4.58477  3.61503
          0.01622  4.52542  5.24777  0.61958  0.77255  0.53189  0.88550
     34   0.91088  4.41811  3.98305  3.58188  4.44508  2.54375  4.53415  3.82127  3.56270  3.53845  4.37423  3.68011  4.00854  3.83246  3.86441  2.09184  2.98596  2.60806  5.82398  4.62896     37 a - - -
          2.68618  4.42225  2.77519  2.73123  3.46354  2.40513  3.72494  3.29354  2.67741  2.69355  4.24690  2.90347  2.73739  3.18146  2.89801  2.37887  2.77519  2.98518  4.58477  3.61503
          0.01622  4.52542  5.24777  0.61958  0.77255  0.53189  0.88550
     35   2.67715  4.44721  3.75010  3.21925  3.80274  3.58315  4.14902  2.56341  3.16517  2.83343  3.75014  3.54983  4.09297  3.47080  3.50457  1.57953  1.82630  2.38646  5.25967  4.02988     38 s - - -
          2.68618  4.42225  2.77519  2.73123  3.46354  2.40513  3.72494  3.29354  2.67741  2.69355  4.24690  2.90347  2.73739  3.18146  2.89801  2.37887  2.77519  2.98518  4.58477  3.61503
          0.01622  4.52542  5.24777  0.61958  0.77255  0.53189  0.88550
     36   2.71128  3.93066  2.50457  2.11999  4.39127  3.49903  3.70065  3.33028  2.46176  3.38033  4.15168  2.47649  3.89626  2.81696  2.94516  1.96113  2.71830  3.45884  5.56069  4.18137     39 s - - -
          2.68618  4.42225  2.77519  2.73123  3.46354  2.40513  3.72494  3.29354  2.67741  2.69355  4.24690  2.90347  2.73739  3.18146  2.89801  2.37887  2.77519  2.98518  4.58477  3.61503
          0.01622  4.52542  5.24777  0.61958  0.77255  0.53189  0.88550
     37   3.82773  5.05744  5.63130  5.06555  2.59502  5.16545  5.35182  2.09457  4.92976  0.58410  3.04177  5.26368  5.21535  4.83257  4.91069  4.54797  4.03161  2.67457  5.39875  4.30891     40 L - - -
          2.68618  4.42225  2.77519  2.73123  3.46354  2.40513  3.72494  3.29354  2.67741  2.69355  4.24690  2.90347  2.73739  3.18146  2.89801  2.37887  2.77519  2.98518  4.58477  3.61503
          0.01622  4.52542  5.24777  0.61958  0.77255  0.53189  0.88550
     38   4.61483  5.71273  5.19838  5.09206  3.62800  4.56812  4.92537  4.74125  4.85127  4.00128  5.33066  5.13976  5.14292  5.19662  4.84693  4.81446  4.95758  4.64202  0.20559  3.60460     41 W - - -
          2.68618  4.42225  2.77519  2.73123  3.46354  2.40513  3.72494  3.29354  2.67741  2.69355  4.24690  2.90347  2.73739  3.18146  2.89801  2.37887  2.77519  2.98518  4.58477  3.61503
          0.01622  4.52542  5.24777  0.61958  0.77255  0.53189  0.88550
     39   3.45361  5.38551  3.32530  3.29837  4.87613  3.78320  4.69099  4.79011  3.68843  4.36259  5.35066  0.38640  4.48259  4.00615  4.03160  3.51979  3.87936  4.33647  6.09355  4.80921     42 N - - -
          2.68619  4.42226  2.77521  2.73124  3.46311  2.40514  3.72496  3.29355  2.67742  2.69356  4.24691  2.90348  2.73741  3.18148  2.89802  2.37888  2.77521  2.98520  4.58478  3.61504
          0.13997  2.73234  2.72499  0.37310  1.16667  0.53189  0.88550
     40   2.07173  4.67160  3.27929  2.74149  4.04301  2.90892  3.26889  3.44226  2.72959  3.08920  3.92593  3.19923  3.94140  3.06596  3.16044  1.86896  2.31222  2.72131  5.37113  4.07897     44 s - - -
          2.68618  4.42225  2.77519  2.73123  3.46354  2.40513  3.72494  3.29354  2.67741  2.69355  4.24690  2.90347  2.73739  3.18146  2.89801  2.37887  2.77519  2.98518  4.58477  3.61503
          0.01727  4.46324  5.18558  0.61958  0.77255  0.62811  0.76271
     41   2.41548  3.29165  4.35798  3.76882  3.27210  3.85342  4.19285  1.98459  3.62469  1.95385  3.27727  3.90813  4.22517  3.82062  3.75424  2.52633  2.68561  1.85409  4.80410  3.61739     45 v - - -
          2.68618  4.42225  2.77519  2.73123  3.46354  2.40513  3.72494  3.29354  2.67741  2.69355  4.24690  2.90347  2.73739  3.18146  2.89801  2.37887  2.77519  2.98518  4.58477  3.61503
          0.01727  4.46324  5.18558  0.61958  0.77255  0.62811  0.76271
     42   1.85658  4.58119  3.35106  2.58500  3.83080  3.55378  3.88306  2.56932  2.79391  2.88397  3.75111  3.26165  3.98441  3.12221  3.20052  2.26892  2.19939  2.91367  5.21537  3.94737     46 a - - -
          2.68618  4.42225  2.77519  2.73123  3.46354  2.40513  3.72494  3.29354  2.67741  2.69355  4.24690  2.90347  2.73739  3.18146  2.89801  2.37887  2.77519  2.98518  4.58477  3.61503
          0.01727  4.46324  5.18558  0.61958  0.77255  0.46947  0.98171
     43   3.12157  4.45179  4.96162  4.38936  2.53268  4.39380  4.77226  1.11893  4.24264  1.91941  3.35678  4.49822  4.69682  4.39496  4.32736  3.72625  2.79056  1.90887  5.22984  4.06418     47 i - - -
          2.68618  4.42225  2.77519  2.73123  3.46354  2.40513  3.72494  3.29354  2.67741  2.69355  4.24690  2.90347  2.73739  3.18146  2.89801  2.37887  2.77519  2.98518  4.58477  3.61503
          0.01622  4.52542  5.24777  0.61958  0.77255  0.53189  0.88550
     44   0.95030  3.16690  4.12821  3.65143  3.95973  2.68279  4.43079  2.72682  3.56984  3.02765  3.92887  3.75570  4.07570  3.82973  3.82324  2.82380  2.98387  2.89499  5.42425  4.23182     48 a - - -
          2.68618  4.42225  2.77519  2.73123  3.46354  2.40513  3.72494  3.29354  2.67741  2.69355  4.24690  2.90347  2.73739  3.18146  2.89801  2.37887  2.77519  2.98518  4.58477  3.61503
          0.01622  4.52542  5.24777  0.61958  0.77255  0.45796  1.00123
     45   2.71234  4.16772  4.25947  3.66879  3.26824  2.77455  4.13787  1.90177  3.53370  2.19492  2.26035  3.84217  4.19656  3.74114  3.68646  2.74353  2.62821  2.41570  3.53117  3.59374     49 i - - -
          2.68618  4.42225  2.77519  2.73123  3.46354  2.40513  3.72494  3.29354  2.67741  2.69355  4.24690  2.90347  2.73739  3.18146  2.89801  2.37887  2.77519  2.98518  4.58477  3.61503
          0.01579  4.55197  5.27432  0.61958  0.77255  0.48576  0.95510
     46   3.24932  5.50728  3.65639  2.94544  4.99821  3.89836  3.00239  4.34850  1.10310  3.73449  4.56480  3.37755  4.24341  2.19812  1.84511  3.21442  3.40981  3.98869  5.74644  4.55376     50 k - - -
          2.68618  4.42225  2.77519  2.73123  3.46354  2.40513  3.72494  3.29354  2.67741  2.69355  4.24690  2.90347  2.73739  3.18146  2.89801  2.37887  2.77519  2.98518  4.58477  3.61503
          0.01579  4.55197  5.27432  0.61958  0.77255  0.48576  0.95510
     47   2.21876  4.46467  3.54932  2.67518  3.60745  3.68331  3.93396  2.95693  2.93947  2.21980  3.15609  3.40153  4.06418  2.88531  3.30372  2.92537  2.12505  2.21304  5.04585  3.80636     51 t - - -
          2.68618  4.42225  2.77519  2.73123  3.46354  2.40513  3.72494  3.29354  2.67741  2.69355  4.24690  2.90347  2.73739  3.18146  2.89801  2.37887  2.77519  2.98518  4.58477  3.61503
          0.01579  4.55197  5.27432  0.61958  0.77255  0.48576  0.95510
     48   2.84946  5.34043  2.27143  1.41807  4.65747  3.50106  3.78493  3.26740  2.58762  3.63597  4.40221  2.39105  3.95850  2.90188  3.09855  2.50639  3.09202  3.71799  5.78681  4.36430     52 e - - -
          2.68618  4.42225  2.77519  2.73123  3.46354  2.40513  3.72494  3.29354  2.67741  2.69355  4.24690  2.90347  2.73739  3.18146  2.89801  2.37887  2.77519  2.98518  4.58477  3.61503
          0.12772  4.55197  2.21315  0.61958  0.77255  0.48576  0.95510
     49   2.44947  5.11450  2.95673  2.22736  4.42616  3.47378  3.23721  3.88636  1.93760  3.40449  4.16749  2.37615  3.87103  2.77960  2.89275  2.32196  2.92801  2.98723  5.56788  4.18172     53 k - - -
          2.68618  4.42225  2.77519  2.73123  3.46354  2.40513  3.72494  3.29354  2.67741  2.69355  4.24690  2.90347  2.73739  3.18146  2.89801  2.37887  2.77519  2.98518  4.58477  3.61503
          0.01765  4.44190  5.16424  0.61958  0.77255  0.65785  0.72974
     50   2.45563  5.11461  1.90910  2.44436  4.47225  3.45596  3.77403  3.90921  2.58452  3.46939  4.25743  1.89144  3.91983  2.90471  3.07858  2.74956  2.81194  2.92781  5.66037  4.27310     54 n - - -
          2.68618  4.42225  2.77519  2.73123  3.46354  2.40513  3.72494  3.29354  2.67741  2.69355  4.24690  2.90347  2.73739  3.18146  2.89801  2.37887  2.77519  2.98518  4.58477  3.61503
          0.01765  4.44190  5.16424  0.61958  0.77255  0.65785  0.72974
     51   2.68677  5.15576  2.73082  1.97053  4.48329  3.46127  3.65375  3.42437  2.20412  3.21228  4.20160  2.47879  3.85713  2.39266  2.88578  2.43528  2.69896  3.53704  5.59849  4.19788     55 e - - -
          2.68618  4.42225  2.77519  2.73123  3.46354  2.40513  3.72494  3.29354  2.67741  2.69355  4.24690  2.90347  2.73739  3.18146  2.89801  2.37887  2.77519  2.98518  4.58477  3.61503
          0.01765  4.44190  5.16424  0.61958  0.77255  0.65785  0.72974
     52   2.53910  5.27298  2.37480  1.71655  4.60080  3.45712  3.71090  4.08536  2.25816  3.57155  4.32683  2.45507  3.89557  2.82069  2.99346  2.72356  2.40577  3.65591  5.71243  4.29265     56 e - - -
          2.68618  4.42225  2.77519  2.73123  3.46354  2.40513  3.72494  3.29354  2.67741  2.69355  4.24690  2.90347  2.73739  3.18146  2.89801  2.37887  2.77519  2.98518  4.58477  3.61503
          0.15714  4.44190  2.01256  0.61958  0.77255  0.65785  0.72974
     53   2.45533  3.59509  3.05571  2.29424  4.05637  3.47686  3.68127  3.46916  2.24400  2.76517  3.89547  2.53890  3.86673  2.83592  2.69686  2.50022  2.87363  2.86139  5.32832  3.99907     57 k - - -
          2.68625  4.42232  2.77526  2.73130  3.46294  2.40520  3.72501  3.29361  2.67748  2.69362  4.24697  2.90354  2.73746  3.18153  2.89808  2.37894  2.77503  2.98497  4.58484  3.61433
          0.27910  1.68810  2.83586  0.67125  0.71553  0.66654  0.72048
     54   2.81460  5.11576  3.14167  2.56235  4.45796  2.74732  3.67914  3.87494  1.53218  2.92772  4.18656  2.83711  3.94880  2.80202  2.19467  2.80679  3.02897  3.51191  5.52677  4.21775     60 k - - -
          2.68618  4.42225  2.77519  2.73123  3.46354  2.40513  3.72494  3.29354  2.67741  2.69355  4.24690  2.90347  2.73739  3.18146  2.89801  2.37887  2.77519  2.98518  4.58477  3.61503
          0.01987  4.32426  5.04660  0.61958  0.77255  0.79829  0.59801
     55   2.67405  4.98361  3.00408  2.00419  4.26031  3.47213  3.65661  3.22931  1.95374  2.95869  4.04415  2.97518  3.86295  2.36508  2.84510  2.67732  2.90265  3.33790  5.45063  3.48831     61 k - - -
          2.68618  4.42225  2.77519  2.73123  3.46354  2.40513  3.72494  3.29354  2.67741  2.69355  4.24690  2.90347  2.73739  3.18146  2.89801  2.37887  2.77519  2.98518  4.58477  3.61503
          0.01987  4.32426  5.04660  0.61958  0.77255  0.33059  1.26763
     56   2.53192  4.28743  4.50691  3.92417  3.39816  4.04755  4.38984  2.18417  3.79020  1.75950  2.94067  4.08568  4.39964  3.99084  3.93243  3.35220  2.01685  1.66960  4.99227  3.80899     62 v - - -
          2.68618  4.42225  2.77519  2.73123  3.46354  2.40513  3.72494  3.29354  2.67741  2.69355  4.24690  2.90347  2.73739  3.18146  2.89801  2.37887  2.77519  2.98518  4.58477  3.61503
          0.01579  4.55197  5.27432  0.61958  0.77255  0.48576  0.95510
     57   3.21370  4.55722  5.00591  4.41908  1.94318  4.43142  4.73513  1.94868  4.25904  1.12254  3.16905  4.53101  4.70506  4.35355  4.31361  3.75821  2.79749  2.43749  5.11858  3.97283     63 l - - -
          2.68618  4.42225  2.77519  2.73123  3.46354  2.40513  3.72494  3.29354  2.67741  2.69355  4.24690  2.90347  2.73739  3.18146  2.89801  2.37887  2.77519  2.98518  4.58477  3.61503
          0.01579  4.55197  5.27432  0.61958  0.77255  0.48576  0.95510
     58   2.72700  2.03905  4.44492  3.84695  2.82095  3.86619  3.25861  2.57231  3.68147  2.12149  2.90800  3.94198  4.23122  3.85548  3.77389  3.16680  2.95902  2.07804  4.72900  2.65428     64 c - - -
          2.68618  4.42225  2.77519  2.73123  3.46354  2.40513  3.72494  3.29354  2.67741  2.69355  4.24690  2.90347  2.73739  3.18146  2.89801  2.37887  2.77519  2.98518  4.58477  3.61503
          0.01579  4.55197  5.27432  0.61958  0.77255  0.48576  0.95510
     59   2.72711  5.21430  2.70889  2.25184  4.55210  3.49738  3.30059  4.03038  2.09423  3.51439  4.25798  2.67412  3.89262  2.78509  2.00325  2.31760  2.95780  3.60129  5.64902  3.59094     65 r - - -
          2.68618  4.42225  2.77519  2.73123  3.46354  2.40513  3.72494  3.29354  2.67741  2.69355  4.24690  2.90347  2.73739  3.18146  2.89801  2.37887  2.77519  2.98518  4.58477  3.61503
          0.01579  4.55197  5.27432  0.61958  0.77255  0.48576  0.95510
     60   2.63101  1.62898  4.39981  3.91756  3.78230  3.54043  4.50272  2.91293  3.79387  2.83346  3.76620  3.92543  4.16483  4.01549  3.96355  2.15907  2.62896  1.62556  5.29324  4.11281     66 v - - -
          2.68618  4.42225  2.77519  2.73123  3.46354  2.40513  3.72494  3.29354  2.67741  2.69355  4.24690  2.90347  2.73739  3.18146  2.89801  2.37887  2.77519  2.98518  4.58477  3.61503
          0.01579  4.55197  5.27432  0.61958  0.77255  0.48576  0.95510
     61   2.84913  5.24080  2.79645  2.55757  4.58643  3.59749  3.73489  4.02727  1.22960  3.51728  3.53992  3.07899  3.98648  2.60835  2.52125  2.82462  3.06792  3.63494  5.64593  4.30116     67 k - - -
          2.68618  4.42225  2.77519  2.73123  3.46354  2.40513  3.72494  3.29354  2.67741  2.69355  4.24690  2.90347  2.73739  3.18146  2.89801  2.37887  2.77519  2.98518  4.58477  3.61503
          0.01579  4.55197  5.27432  0.61958  0.77255  0.48576  0.95510
     62   3.16105  4.51246  4.95628  4.36467  2.79183  4.34830  4.58465  2.12828  4.19439  1.06416  2.76302  4.44424  4.63160  4.27627  4.23256  3.66859  3.38433  2.56817  4.95552  2.23329     68 l - - -
          2.68618  4.42225  2.77519  2.73123  3.46354  2.40513  3.72494  3.29354  2.67741  2.69355  4.24690  2.90347  2.73739  3.18146  2.89801  2.37887  2.77519  2.98518  4.58477  3.61503
          0.01579  4.55197  5.27432  0.61958  0.77255  0.48576  0.95510
     63   4.07868  5.24091  5.24814  4.96253  0.63749  4.87828  3.89745  3.53036  4.76687  2.26857  4.10521  4.57747  5.14641  4.63509  4.70861  4.25060  4.29061  3.53129  4.00815  1.95867     69 F - - -
          2.68618  4.42225  2.77519  2.73123  3.46354  2.40513  3.72494  3.29354  2.67741  2.69355  4.24690  2.90347  2.73739  3.18146  2.89801  2.37887  2.77519  2.98518  4.58477  3.61503
          0.01579  4.55197  5.27432  0.61958  0.77255  0.48576  0.95510
     64   1.31137  4.45506  3.90403  3.46147  4.35574  2.63492  4.43741  3.72852  3.43866  3.44044  4.28210  3.63397  4.02299  3.72141  3.76658  1.54081  2.99454  2.31241  5.73557  4.52431     70 a - - -
          2.68618  4.42225  2.77519  2.73123  3.46354  2.40513  3.72494  3.29354  2.67741  2.69355  4.24690  2.90347  2.73739  3.18146  2.89801  2.37887  2.77519  2.98518  4.58477  3.61503
          0.01579  4.55197  5.27432  0.61958  0.77255  0.48576  0.95510
     65   2.73460  2.34444  4.21959  3.64163  3.36427  3.82451  4.18986  2.33686  3.52326  2.21535  3.36436  3.84083  4.21828  3.74795  3.70852  2.57429  1.90602  2.16112  4.88374  3.69112     71 t - - -
          2.68618  4.42225  2.77519  2.73123  3.46354  2.40513  3.72494  3.29354  2.67741  2.69355  4.24690  2.90347  2.73739  3.18146  2.89801  2.37887  2.77519  2.98518  4.58477  3.61503
          0.01579  4.55197  5.27432  0.61958  0.77255  0.48576  0.95510
     66   2.73344  4.27397  3.98475  3.40502  3.37619  3.79983  4.08508  2.05301  2.70744  1.73450  2.88820  3.69356  4.16994  3.01417  3.55064  3.07332  2.60603  2.32633  4.88097  3.68034     72 l - - -
          2.68618  4.42225  2.77519  2.73123  3.46354  2.40513  3.72494  3.29354  2.67741  2.69355  4.24690  2.90347  2.73739  3.18146  2.89801  2.37887  2.77519  2.98518  4.58477  3.61503
          0.01579  4.55197  5.27432  0.61958  0.77255  0.48576  0.95510
     67   4.02264  5.31012  5.28434  4.97363  3.55436  4.84459  5.43298  2.83006  4.74741  0.34064  3.44384  5.19476  5.19329  4.93763  4.79277  4.57927  4.29987  3.03358  5.62269  4.48892     73 L - - -
          2.68618  4.42225  2.77519  2.73123  3.46354  2.40513  3.72494  3.29354  2.67741  2.69355  4.24690  2.90347  2.73739  3.18146  2.89801  2.37887  2.77519  2.98518  4.58477  3.61503
          0.01579  4.55197  5.27432  0.61958  0.77255  0.48576  0.95510
     68   2.89942  3.26148  4.46202  3.87452  2.90500  4.01708  4.31865  2.59329  3.69570  1.02015  3.26352  4.04353  4.37053  3.91426  3.10476  3.32260  3.13470  2.48778  4.90155  3.69815     74 l - - -
          2.68618  4.42225  2.77519  2.73123  3.46354  2.40513  3.72494  3.29354  2.67741  2.69355  4.24690  2.90347  2.73739  3.18146  2.89801  2.37887  2.77519  2.98518  4.58477  3.61503
          0.01579  4.55197  5.27432  0.61958  0.77255  0.48576  0.95510
     69   2.70768  3.50416  3.51319  2.95213  3.68606  3.12829  3.93377  2.70075  2.58910  2.45964  3.63588  3.37457  4.04861  3.22520  3.27718  1.56232  2.95231  2.80338  5.10820  3.86212     75 s - - -
          2.68618  4.42225  2.77519  2.73123  3.46354  2.40513  3.72494  3.29354  2.67741  2.69355  4.24690  2.90347  2.73739  3.18146  2.89801  2.37887  2.77519  2.98518  4.58477  3.61503
          0.01579  4.55197  5.27432  0.61958  0.77255  0.48576  0.95510
     70   3.45504  4.68603  5.45050  4.93279  3.78589  4.95163  5.49210  1.01491  4.83611  2.00293  2.98250  5.08210  5.16847  4.99871  4.94448  4.34197  3.70067  1.26606  5.81272  4.66550     76 i - - -
          2.68618  4.42225  2.77519  2.73123  3.46354  2.40513  3.72494  3.29354  2.67741  2.69355  4.24690  2.90347  2.73739  3.18146  2.89801  2.37887  2.77519  2.98518  4.58477  3.61503
          0.01579  4.55197  5.27432  0.61958  0.77255  0.48576  0.95510
     71   3.29873  5.15777  3.63190  3.19734  2.91726  4.01989  1.30368  3.79854  2.98854  3.28033  4.28292  3.58237  4.41599  2.73611  3.29574  3.34032  3.52121  3.56406  4.51028  1.73633     77 h - - -
          2.68618  4.42225  2.77519  2.73123  3.46354  2.40513  3.72494  3.29354  2.67741  2.69355  4.24690  2.90347  2.73739  3.18146  2.89801  2.37887  2.77519  2.98518  4.58477  3.61503
          0.01579  4.55197  5.27432  0.61958  0.77255  0.48576  0.95510
     72   3.37968  6.03560  1.87470  0.71583  5.32392  3.54089  4.14850  4.88989  3.23956  4.35342  5.23246  2.99801  4.20043  3.32437  3.88420  3.22923  3.68334  4.43198  6.47860  4.93120     78 e - - -
          2.68618  4.42225  2.77519  2.73123  3.46354  2.40513  3.72494  3.29354  2.67741  2.69355  4.24690  2.90347  2.73739  3.18146  2.89801  2.37887  2.77519  2.98518  4.58477  3.61503
          0.01579  4.55197  5.27432  0.61958  0.77255  0.48576  0.95510
     73   1.44848  4.44022  3.76992  3.25780  3.86164  3.52051  4.18135  3.17405  3.20598  2.00297  3.81710  3.55803  4.07002  3.50738  3.53670  2.23566  2.32602  2.89375  5.30044  4.07684     79 a - - -
          2.68618  4.42225  2.77519  2.73123  3.46354  2.40513  3.72494  3.29354  2.67741  2.69355  4.24690  2.90347  2.73739  3.18146  2.89801  2.37887  2.77519  2.98518  4.58477  3.61503
          0.01579  4.55197  5.27432  0.61958  0.77255  0.48576  0.95510
     74   3.18578  4.52772  5.01014  4.41823  2.64356  4.39154  4.65555  2.00410  4.24838  0.96816  3.14916  4.49873  4.66815  4.32645  4.28198  3.71548  3.40971  2.27596  5.02117  2.99266     80 l - - -
          2.68618  4.42225  2.77519  2.73123  3.46354  2.40513  3.72494  3.29354  2.67741  2.69355  4.24690  2.90347  2.73739  3.18146  2.89801  2.37887  2.77519  2.98518  4.58477  3.61503
          0.01579  4.55197  5.27432  0.61958  0.77255  0.48576  0.95510
     75   2.71218  3.78796  2.94007  2.46031  3.05526  3.59756  3.81876  2.52285  2.69146  2.93565  3.78808  2.21132  3.98389  3.02708  2.86382  2.54648  2.94374  2.75918  5.24281  3.95485     81 n - - -
          2.68618  4.42225  2.77519  2.73123  3.46354  2.40513  3.72494  3.29354  2.67741  2.69355  4.24690  2.90347  2.73739  3.18146  2.89801  2.37887  2.77519  2.98518  4.58477  3.61503
          0.01579  4.55197  5.27432  0.61958  0.77255  0.48576  0.95510
     76   2.78154  5.20733  2.68516  2.46792  4.53156  3.52716  3.72759  3.99149  2.24542  3.49818  4.26444  3.00811  1.78278  2.49921  2.61196  2.75472  2.73563  3.58904  5.64999  4.26719     82 p - - -
          2.68618  4.42225  2.77519  2.73123  3.46354  2.40513  3.72494  3.29354  2.67741  2.69355  4.24690  2.90347  2.73739  3.18146  2.89801  2.37887  2.77519  2.98518  4.58477  3.61503
          0.01579  4.55197  5.27432  0.61958  0.77255  0.48576  0.95510
     77   2.73701  5.06826  2.69485  2.50285  4.41737  3.07218  3.76755  3.86595  2.54987  3.07426  4.19726  2.45155  3.92922  2.89362  3.03175  1.68602  2.36348  3.47977  5.60679  4.23433     83 s - - -
          2.68618  4.42225  2.77519  2.73123  3.46354  2.40513  3.72494  3.29354  2.67741  2.69355  4.24690  2.90347  2.73739  3.18146  2.89801  2.37887  2.77519  2.98518  4.58477  3.61503
          0.01579  4.55197  5.27432  0.61958  0.77255  0.48576  0.95510
     78   2.71593  4.51127  3.09412  2.91875  3.66380  3.66342  3.91105  2.13621  2.88625  2.25947  3.61301  2.39980  3.37057  3.20048  3.26796  2.68978  2.94875  2.35316  5.08772  3.83877     84 i - - -
          2.68618  4.42225  2.77519  2.73123  3.46354  2.40513  3.72494  3.29354  2.67741  2.69355  4.24690  2.90347  2.73739  3.18146  2.89801  2.37887  2.77519  2.98518  4.58477  3.61503
          0.01579  4.55197  5.27432  0.61958  0.77255  0.48576  0.95510
     79   2.74374  5.20146  2.64850  1.62200  4.52196  3.49879  3.70816  3.36766  2.26421  3.49630  4.25165  2.73776  3.90567  2.81551  2.95396  2.58902  2.34660  3.57925  5.64841  4.24817     85 e - - -
          2.68618  4.42225  2.77519  2.73123  3.46354  2.40513  3.72494  3.29354  2.67741  2.69355  4.24690  2.90347  2.73739  3.18146  2.89801  2.37887  2.77519  2.98518  4.58477  3.61503
          0.01579  4.55197  5.27432  0.61958  0.77255  0.48576  0.95510
     80   2.73323  3.81845  3.05671  2.49593  4.36483  2.79876  3.13205  3.80640  2.18578  3.35301  3.52724  2.38158  3.92064  2.83674  2.05466  2.72970  2.96259  3.43653  5.54035  4.17717     86 r - - -
          2.68618  4.42225  2.77519  2.73123  3.46354  2.40513  3.72494  3.29354  2.67741  2.69355  4.24690  2.90347  2.73739  3.18146  2.89801  2.37887  2.77519  2.98518  4.58477  3.61503
          0.01579  4.55197  5.27432  0.61958  0.77255  0.48576  0.95510
     81   2.78749  2.64145  3.46984  2.88302  3.82449  3.68709  3.87455  3.20571  1.60794  2.45169  3.75613  3.32807  4.06562  3.11664  2.74458  2.92977  3.01235  2.95731  5.19147  3.20931     87 k - - -
          2.68618  4.42225  2.77519  2.73123  3.46354  2.40513  3.72494  3.29354  2.67741  2.69355  4.24690  2.90347  2.73739  3.18146  2.89801  2.37887  2.77519  2.98518  4.58477  3.61503
          0.01579  4.55197  5.27432  0.61958  0.77255  0.48576  0.95510
     82   3.19052  4.53024  5.00733  4.41942  2.34524  4.42224  4.75345  2.17762  4.26200  1.02243  3.19253  4.52899  4.70027  4.36316  4.31785  3.74936  2.93965  1.97527  5.15270  4.02746     88 l - - -
          2.68618  4.42225  2.77519  2.73123  3.46354  2.40513  3.72494  3.29354  2.67741  2.69355  4.24690  2.90347  2.73739  3.18146  2.89801  2.37887  2.77519  2.98518  4.58477  3.61503
          0.01579  4.55197  5.27432  0.61958  0.77255  0.48576  0.95510
     83   2.77403  4.60491  3.51551  2.93832  3.77507  3.69467  3.92515  2.71221  2.78265  2.79558  3.23182  3.37358  4.08171  3.18463  1.47746  2.58680  3.00751  2.55250  5.18079  3.93215     89 r - - -
          2.68618  4.42225  2.77519  2.73123  3.46354  2.40513  3.72494  3.29354  2.67741  2.69355  4.24690  2.90347  2.73739  3.18146  2.89801  2.37887  2.77519  2.98518  4.58477  3.61503
          0.01579  4.55197  5.27432  0.61958  0.77255  0.48576  0.95510
     84   2.70998  4.49641  3.54160  2.98863  3.69724  3.64759  3.96702  2.43802  2.95080  2.75699  3.64665  2.48444  4.06212  3.26410  3.32283  2.18337  2.15268  2.17324  5.12769  3.88328     90 t - - -
          2.68618  4.42225  2.77519  2.73123  3.46354  2.40513  3.72494  3.29354  2.67741  2.69355  4.24690  2.90347  2.73739  3.18146  2.89801  2.37887  2.77519  2.98518  4.58477  3.61503
          0.01579  4.55197  5.27432  0.61958  0.77255  0.48576  0.95510
     85   3.12432  4.48908  4.87520  4.29489  1.68596  4.31995  4.62945  2.42839  4.13844  1.32478  3.22428  4.40940  4.62494  4.26547  4.21598  3.64383  2.88261  1.92763  5.06258  3.87770     91 l - - -
          2.68618  4.42225  2.77519  2.73123  3.46354  2.40513  3.72494  3.29354  2.67741  2.69355  4.24690  2.90347  2.73739  3.18146  2.89801  2.37887  2.77519  2.98518  4.58477  3.61503
          0.01579  4.55197  5.27432  0.61958  0.77255  0.48576  0.95510
     86   2.90513  5.31886  3.00523  2.54568  4.68867  3.58918  3.78122  4.13983  1.40688  3.61786  4.39766  2.13837  4.01392  2.62150  2.80999  2.29484  3.13320  3.73394  5.73626  4.37958     92 k - - -
          2.68618  4.42225  2.77519  2.73123  3.46354  2.40513  3.72494  3.29354  2.67741  2.69355  4.24690  2.90347  2.73739  3.18146  2.89801  2.37887  2.77519  2.98518  4.58477  3.61503
          0.01579  4.55197  5.27432  0.61958  0.77255  0.48576  0.95510
     87   3.60778  0.21737  5.17616  5.09703  5.02414  4.03998  5.61054  4.36019  4.96470  4.20281  5.35919  4.93561  4.78489  5.28002  4.94984  3.87456  4.12965  4.03780  6.21552  5.29082     93 C - - -
          2.68618  4.42225  2.77519  2.73123  3.46354  2.40513  3.72494  3.29354  2.67741  2.69355  4.24690  2.90347  2.73739  3.18146  2.89801  2.37887  2.77519  2.98518  4.58477  3.61503
          0.01579  4.55197  5.27432  0.61958  0.77255  0.48576  0.95510
     88   3.20142  4.61399  4.55126  4.03206  2.13239  4.22881  4.01901  2.98968  3.88541  1.49474  3.60535  4.11281  4.56605  3.02483  4.02248  3.53521  3.42775  2.86994  4.35448  1.49938     94 l - - -
          2.68618  4.42225  2.77519  2.73123  3.46354  2.40513  3.72494  3.29354  2.67741  2.69355  4.24690  2.90347  2.73739  3.18146  2.89801  2.37887  2.77519  2.98518  4.58477  3.61503
          0.01579  4.55197  5.27432  0.61958  0.77255  0.48576  0.95510
     89   3.02857  4.39746  4.72813  4.16148  3.53385  4.26246  4.64190  1.39254  4.02271  1.68347  3.45633  3.20915  4.59695  4.23264  4.16141  3.58446  3.26870  1.56770  5.20774  4.01956     95 i - - -
          2.68618  4.42225  2.77519  2.73123  3.46354  2.40513  3.72494  3.29354  2.67741  2.69355  4.24690  2.90347  2.73739  3.18146  2.89801  2.37887  2.77519  2.98518  4.58477  3.61503
          0.01579  4.55197  5.27432  0.61958  0.77255  0.48576  0.95510
     90   2.50823  4.97609  3.09224  2.53551  4.23694  3.53914  3.73879  2.92382  2.18492  3.24518  4.04679  2.00363  3.93130  2.87731  2.66441  2.34944  2.95521  3.01890  5.46850  4.12365     96 n - - -
          2.68618  4.42225  2.77519  2.73123  3.46354  2.40513  3.72494  3.29354  2.67741  2.69355  4.24690  2.90347  2.73739  3.18146  2.89801  2.37887  2.77519  2.98518  4.58477  3.61503
          0.01579  4.55197  5.27432  0.61958  0.77255  0.48576  0.95510
     91   2.43901  3.47700  4.23173  3.64335  3.28341  3.82346  4.13692  2.11433  3.51483  1.86029  3.29563  3.82894  4.19489  3.72704  3.67847  2.59486  2.10376  2.41800  4.79624  3.15702     97 l - - -
          2.68618  4.42225  2.77519  2.73123  3.46354  2.40513  3.72494  3.29354  2.67741  2.69355  4.24690  2.90347  2.73739  3.18146  2.89801  2.37887  2.77519  2.98518  4.58477  3.61503
          0.01579  4.55197  5.27432  0.61958  0.77255  0.48576  0.95510
     92   3.06550  4.45395  4.68793  4.12638  1.80312  4.18538  4.26682  2.68458  3.96496  1.20844  3.31912  4.20484  4.51393  4.09901  4.05256  3.49769  2.78878  2.61069  4.65894  2.72221     98 l - - -
          2.68618  4.42225  2.77519  2.73123  3.46354  2.40513  3.72494  3.29354  2.67741  2.69355  4.24690  2.90347  2.73739  3.18146  2.89801  2.37887  2.77519  2.98518  4.58477  3.61503
          0.01579  4.55197  5.27432  0.61958  0.77255  0.48576  0.95510
     93   3.09486  5.34200  3.43853  2.84112  4.80557  3.77082  3.83433  4.19348  1.08106  3.64854  4.47047  3.29907  4.16509  2.95793  2.21091  2.05966  3.29959  3.82490  5.72046  4.47760     99 k - - -
          2.68618  4.42225  2.77519  2.73123  3.46354  2.40513  3.72494  3.29354  2.67741  2.69355  4.24690  2.90347  2.73739  3.18146  2.89801  2.37887  2.77519  2.98518  4.58477  3.61503
          0.01579  4.55197  5.27432  0.61958  0.77255  0.48576  0.95510
     94   2.71067  3.56455  4.03883  3.45739  2.98284  3.78920  4.08263  2.68205  3.35762  1.94725  3.34089  3.71672  4.16112  3.12768  3.58136  2.12769  2.43581  2.16951  4.83472  3.11793    100 l - - -
          2.68618  4.42225  2.77519  2.73123  3.46354  2.40513  3.72494  3.29354  2.67741  2.69355  4.24690  2.90347  2.73739  3.18146  2.89801  2.37887  2.77519  2.98518  4.58477  3.61503
          0.07309  4.55197  2.81444  0.61958  0.77255  0.48576  0.95510
     95   2.16197  2.85602  4.14472  3.58276  3.42736  3.71478  4.18874  1.83589  3.47697  2.49618  3.42366  3.78007  4.16144  3.71087  3.68417  2.12683  2.65171  2.32498  4.93637  3.74215    101 i - - -
          2.68618  4.42225  2.77519  2.73123  3.46354  2.40513  3.72494  3.29354  2.67741  2.69355  4.24690  2.90347  2.73739  3.18146  2.89801  2.37887  2.77519  2.98518  4.58477  3.61503
          0.01672  4.49560  5.21794  0.61958  0.77255  0.57994  0.82082
     96   2.72117  4.20698  4.13886  3.55676  3.32531  3.82275  4.13232  1.64383  3.44444  2.22747  2.98373  3.25113  4.19307  3.67665  3.64398  2.57497  2.66485  2.02213  4.84176  3.64654    102 i - - -
          2.68618  4.42225  2.77519  2.73123  3.46354  2.40513  3.72494  3.29354  2.67741  2.69355  4.24690  2.90347  2.73739  3.18146  2.89801  2.37887  2.77519  2.98518  4.58477  3.61503
          0.01672  4.49560  5.21794  0.61958  0.77255  0.57994  0.82082
     97   2.88231  5.39105  1.50296  2.05525  4.71025  3.47919  3.80091  4.19811  2.38425  3.68931  4.46219  2.94510  3.96230  2.92306  3.14558  2.45546  2.40110  3.77201  5.83835  4.40436    103 d - - -
          2.68618  4.42225  2.77519  2.73123  3.46354  2.40513  3.72494  3.29354  2.67741  2.69355  4.24690  2.90347  2.73739  3.18146  2.89801  2.37887  2.77519  2.98518  4.58477  3.61503
          0.01672  4.49560  5.21794  0.61958  0.77255  0.57994  0.82082
     98   2.69648  5.08986  2.76332  2.25034  3.62669  3.48914  2.98903  3.84403  2.43667  3.04940  4.14290  2.68881  3.88153  2.46558  2.48948  2.68278  2.62502  3.45572  5.55062  3.08768    104 e - - -
          2.68618  4.42225  2.77519  2.73123  3.46354  2.40513  3.72494  3.29354  2.67741  2.69355  4.24690  2.90347  2.73739  3.18146  2.89801  2.37887  2.77519  2.98518  4.58477  3.61503
          0.01672  4.49560  5.21794  0.61958  0.77255  0.57994  0.82082
     99   2.74863  5.21386  2.96742  2.43488  4.55345  2.76312  3.37474  4.02280  1.98990  3.50849  4.26192  2.06841  3.90256  2.36668  2.70208  2.50564  2.97755  3.60291  5.64206  4.25224    105 k - - -
          2.68618  4.42225  2.77519  2.73123  3.46354  2.40513  3.72494  3.29354  2.67741  2.69355  4.24690  2.90347  2.73739  3.18146  2.89801  2.37887  2.77519  2.98518  4.58477  3.61503
          0.13504  4.49560  2.16140  0.61958  0.77255  0.43108  1.04928
    100   2.72432  4.12951  4.46871  3.87191  2.36375  3.26302  4.16132  2.11525  3.70129  2.05291  3.21091  3.95316  4.22978  3.86624  3.78281  3.17308  2.95624  2.11326  2.29405  3.47047    106 l - - -
          2.68618  4.42225  2.77519  2.73123  3.46354  2.40513  3.72494  3.29354  2.67741  2.69355  4.24690  2.90347  2.73739  3.18146  2.89801  2.37887  2.77519  2.98518  4.58477  3.61503
          0.01764  4.44246  5.16481  0.61958  0.77255  0.52597  0.89399
    101   2.51158  4.78235  2.97713  2.61273  3.99116  3.55306  3.76505  2.82802  2.20808  2.30950  3.26003  2.84252  3.94118  2.71142  3.04570  2.34973  2.92640  3.09731  5.30644  3.99731    107 k - - -
          2.68618  4.42225  2.77519  2.73123  3.46354  2.40513  3.72494  3.29354  2.67741  2.69355  4.24690  2.90347  2.73739  3.18146  2.89801  2.37887  2.77519  2.98518  4.58477  3.61503
          0.01673  4.49447  5.21681  0.61958  0.77255  0.43013  1.05103
    102   2.77722  5.29554  2.21729  1.87377  4.63343  2.97063  3.25134  4.12211  2.28405  3.59729  4.34208  2.95730  3.29879  2.15073  2.98188  2.73129  3.01285  3.68309  5.72796  4.30833    108 e - - -
          2.68599  4.42117  2.77532  2.73136  3.46366  2.40525  3.72507  3.29366  2.67738  2.69367  4.24702  2.90290  2.73752  3.18159  2.89786  2.37870  2.77532  2.98531  4.58489  3.61516
          0.29548  1.38348  5.27432  0.67909  0.70740  0.48576  0.95510
    103   3.14329  4.50322  4.89305  4.30286  2.84892  4.34888  4.66522  2.15666  4.14723  1.04760  3.17718  4.43202  4.63663  3.59825  4.22210  3.66818  3.36984  1.76039  5.09874  3.96894    111 l - - -
          2.68618  4.42225  2.77519  2.73123  3.46354  2.40513  3.72494  3.29354  2.67741  2.69355  4.24690  2.90347  2.73739  3.18146  2.89801  2.37887  2.77519  2.98518  4.58477  3.61503
          0.01579  4.55197  5.27432  0.61958  0.77255  0.48576  0.95510
    104   2.06810  4.39547  3.66966  3.10183  3.52768  3.71358  2.97070  2.01610  2.77583  2.12389  3.50288  3.48433  4.09339  3.33705  3.36007  2.64974  2.95114  2.66116  4.98446  3.75845    112 i - - -
          2.68618  4.42225  2.77519  2.73123  3.46354  2.40513  3.72494  3.29354  2.67741  2.69355  4.24690  2.90347  2.73739  3.18146  2.89801  2.37887  2.77519  2.98518  4.58477  3.61503
          0.01579  4.55197  5.27432  0.61958  0.77255  0.48576  0.95510
    105   2.60484  5.23046  2.66966  2.00417  4.57239  3.49016  3.68346  4.05664  2.00964  3.53392  4.27276  2.50861  3.40030  2.42771  2.76945  2.68734  2.55064  3.61958  5.66397  4.25390    113 e - - -
          2.68618  4.42225  2.77519  2.73123  3.46354  2.40513  3.72494  3.29354  2.67741  2.69355  4.24690  2.90347  2.73739  3.18146  2.89801  2.37887  2.77519  2.98518  4.58477  3.61503
          0.01579  4.55197  5.27432  0.61958  0.77255  0.48576  0.95510
    106   2.81525  5.24352  3.06776  2.14502  4.59055  3.56714  3.72025  4.04371  1.51693  3.52803  3.54859  2.25041  3.95894  2.82754  2.56585  2.78575  3.03775  3.63739  5.65485  4.29157    114 k - - -
          2.68618  4.42225  2.77519  2.73123  3.46354  2.40513  3.72494  3.29354  2.67741  2.69355  4.24690  2.90347  2.73739  3.18146  2.89801  2.37887  2.77519  2.98518  4.58477  3.61503
          0.01579  4.55197  5.27432  0.61958  0.77255  0.48576  0.95510
    107   2.42781  2.47575  4.35170  3.77694  3.37099  3.24740  4.25072  1.83440  3.64326  2.43297  3.37267  3.91794  4.24051  3.84897  3.79218  3.14369  2.16238  2.05394  4.89834  3.71053    115 i - - -
          2.68618  4.42225  2.77519  2.73123  3.46354  2.40513  3.72494  3.29354  2.67741  2.69355  4.24690  2.90347  2.73739  3.18146  2.89801  2.37887  2.77519  2.98518  4.58477  3.61503
          0.01579  4.55197  5.27432  0.61958  0.77255  0.48576  0.95510
    108   2.80222  5.09303  3.02419  2.56330  4.44543  3.53630  3.81000  3.87674  2.55082  3.43936  4.23971  1.94172  3.97926  1.62173  2.98900  2.80769  2.73288  3.07117  5.63002  4.27423    116 q - - -
          2.68618  4.42225  2.77519  2.73123  3.46354  2.40513  3.72494  3.29354  2.67741  2.69355  4.24690  2.90347  2.73739  3.18146  2.89801  2.37887  2.77519  2.98518  4.58477  3.61503
          0.01579  4.55197  5.27432  0.61958  0.77255  0.48576  0.95510
    109   2.71484  5.10370  2.79823  1.86820  3.64023  3.50726  3.70106  3.27165  2.29463  3.38840  4.15734  2.67906  3.90022  2.46544  2.94121  2.47132  2.94614  2.80314  5.56586  4.18544    117 e - - -
          2.68618  4.42225  2.77519  2.73123  3.46354  2.40513  3.72494  3.29354  2.67741  2.69355  4.24690  2.90347  2.73739  3.18146  2.89801  2.37887  2.77519  2.98518  4.58477  3.61503
          0.01579  4.55197  5.27432  0.61958  0.77255  0.48576  0.95510
    110   2.75991  4.52993  3.54656  2.98470  2.93668  3.70920  2.00716  2.68531  2.94013  2.50850  3.63100  2.75374  4.08861  2.94667  3.30997  2.94927  2.99102  2.81425  4.94650  2.70994    118 h - - -
          2.68618  4.42225  2.77519  2.73123  3.46354  2.40513  3.72494  3.29354  2.67741  2.69355  4.24690  2.90347  2.73739  3.18146  2.89801  2.37887  2.77519  2.98518  4.58477  3.61503
          0.01579  4.55197  5.27432  0.61958  0.77255  0.48576  0.95510
    111   1.82862  3.41902  3.94689  3.37725  3.43005  2.81097  4.08677  2.77166  3.29267  1.86045  3.04201  3.66020  4.13526  3.55106  3.55105  2.82011  2.61608  2.56041  4.91764  3.71346    119 a - - -
          2.68618  4.42225  2.77519  2.73123  3.46354  2.40513  3.72494  3.29354  2.67741  2.69355  4.24690  2.90347  2.73739  3.18146  2.89801  2.37887  2.77519  2.98518  4.58477  3.61503
          0.01579  4.55197  5.27432  0.61958  0.77255  0.48576  0.95510
    112   3.05013  5.62587  1.46046  1.42952  4.93542  3.50827  3.91757  4.44382  2.50766  3.91766  4.70920  2.96215  4.05046  3.05232  3.36069  2.96058  2.73796  4.00248  6.06047  4.58752    120 e - - -
          2.68618  4.42225  2.77519  2.73123  3.46354  2.40513  3.72494  3.29354  2.67741  2.69355  4.24690  2.90347  2.73739  3.18146  2.89801  2.37887  2.77519  2.98518  4.58477  3.61503
          0.01579  4.55197  5.27432  0.61958  0.77255  0.48576  0.95510
    113   2.73641  5.21327  2.74489  2.28505  4.54780  3.08264  3.69381  4.02316  1.68668  3.51217  4.25993  2.97337  2.91188  2.79619  2.61995  2.70321  2.47730  3.59891  5.65097  4.25043    121 k - - -
          2.68618  4.42225  2.77519  2.73123  3.46354  2.40513  3.72494  3.29354  2.67741  2.69355  4.24690  2.90347  2.73739  3.18146  2.89801  2.37887  2.77519  2.98518  4.58477  3.61503
          0.01579  4.55197  5.27432  0.61958  0.77255  0.48576  0.95510
    114   2.50926  3.45507  4.42873  3.82898  3.22360  3.85075  4.17045  1.96333  3.66457  2.17080  3.24489  3.33674  4.21704  3.84126  3.75899  3.15071  2.61728  2.16704  3.66497  2.23653    122 i - - -
          2.68618  4.42225  2.77519  2.73123  3.46354  2.40513  3.72494  3.29354  2.67741  2.69355  4.24690  2.90347  2.73739  3.18146  2.89801  2.37887  2.77519  2.98518  4.58477  3.61503
          0.01579  4.55197  5.27432  0.61958  0.77255  0.48576  0.95510
    115   2.97307  4.37712  4.60882  3.13674  2.13403  4.13492  4.44197  2.23286  3.87810  1.23466  3.22305  4.17767  4.46099  4.04430  3.99628  3.44043  3.20236  2.17622  4.97380  3.80789    123 l - - -
          2.68618  4.42225  2.77519  2.73123  3.46354  2.40513  3.72494  3.29354  2.67741  2.69355  4.24690  2.90347  2.73739  3.18146  2.89801  2.37887  2.77519  2.98518  4.58477  3.61503
          0.01579  4.55197  5.27432  0.61958  0.77255  0.48576  0.95510
    116   2.73353  5.20541  2.98951  2.27279  4.54105  2.80753  3.68842  4.01402  2.11692  3.03934  4.25051  2.66142  3.89945  2.29007  2.36473  2.33182  2.96318  3.59140  5.63987  4.24389    124 k - - -
          2.68618  4.42225  2.77519  2.73123  3.46354  2.40513  3.72494  3.29354  2.67741  2.69355  4.24690  2.90347  2.73739  3.18146  2.89801  2.37887  2.77519  2.98518  4.58477  3.61503
          0.01579  4.55197  5.27432  0.61958  0.77255  0.48576  0.95510
    117   2.71549  3.57731  3.74473  3.17184  3.47863  3.73129  3.99773  2.01040  2.46218  2.55709  2.96823  3.53258  4.10787  3.39021  2.66264  2.46729  2.94734  2.28818  4.94667  3.72791    125 i - - -
          2.68618  4.42225  2.77519  2.73123  3.46354  2.40513  3.72494  3.29354  2.67741  2.69355  4.24690  2.90347  2.73739  3.18146  2.89801  2.37887  2.77519  2.98518  4.58477  3.61503
          0.01579  4.55197  5.27432  0.61958  0.77255  0.48576  0.95510
    118   3.65155  4.88034  5.57330  5.03283  3.51002  5.09114  5.51852  1.37526  4.91255  0.90348  3.26408  5.22105  5.22231  4.94616  4.95972  4.48444  3.88134  1.94827  5.67099  4.62882    126 l - - -
          2.68618  4.42225  2.77519  2.73123  3.46354  2.40513  3.72494  3.29354  2.67741  2.69355  4.24690  2.90347  2.73739  3.18146  2.89801  2.37887  2.77519  2.98518  4.58477  3.61503
          0.01579  4.55197  5.27432  0.61958  0.77255  0.48576  0.95510
    119   2.71448  4.88340  3.13384  1.89040  4.11301  3.55255  3.75851  3.07068  2.56643  2.77020  3.31265  2.46952  3.94202  2.62959  3.02528  2.75785  2.54954  2.93589  5.39248  4.06482    127 e - - -
          2.68618  4.42225  2.77519  2.73123  3.46354  2.40513  3.72494  3.29354  2.67741  2.69355  4.24690  2.90347  2.73739  3.18146  2.89801  2.37887  2.77519  2.98518  4.58477  3.61503
          0.01579  4.55197  5.27432  0.61958  0.77255  0.48576  0.95510
    120   2.41065  5.15624  2.97636  1.67942  4.46935  3.50758  3.71085  3.33599  2.11017  3.44857  4.21261  2.73563  3.90974  2.82249  2.94159  2.28483  2.97099  3.53059  5.61277  4.22524    128 e - - -
          2.68618  4.42225  2.77519  2.73123  3.46354  2.40513  3.72494  3.29354  2.67741  2.69355  4.24690  2.90347  2.73739  3.18146  2.89801  2.37887  2.77519  2.98518  4.58477  3.61503
          0.01579  4.55197  5.27432  0.61958  0.77255  0.48576  0.95510
    121   2.22334  4.68494  3.28549  2.55140  3.86754  3.60321  3.82524  2.35127  2.41182  2.63896  3.77296  3.00668  3.98901  2.58691  3.13004  2.61602  2.94443  2.74417  5.22906  3.33763    129 a - - -
          2.68618  4.42225  2.77519  2.73123  3.46354  2.40513  3.72494  3.29354  2.67741  2.69355  4.24690  2.90347  2.73739  3.18146  2.89801  2.37887  2.77519  2.98518  4.58477  3.61503
          0.01579  4.55197  5.27432  0.61958  0.77255  0.48576  0.95510
    122   2.52548  4.80606  2.34007  2.63122  2.51312  3.56884  3.78927  3.41784  2.30600  3.05622  3.89130  3.13524  3.96157  2.96726  3.07355  2.37607  2.79415  2.59351  5.33525  4.02487    130 k - - -
          2.68618  4.42225  2.77519  2.73123  3.46354  2.40513  3.72494  3.29354  2.67741  2.69355  4.24690  2.90347  2.73739  3.18146  2.89801  2.37887  2.77519  2.98518  4.58477  3.61503
          0.01579  4.55197  5.27432  0.61958  0.77255  0.48576  0.95510
    123   2.74574  5.25396  2.07965  2.11087  4.59373  3.23876  3.69908  4.07909  2.10785  3.55661  4.29831  2.50467  3.89932  2.79962  2.62481  2.50619  2.66616  3.64221  5.68773  4.27451    131 d - - -
          2.68618  4.42225  2.77519  2.73123  3.46354  2.40513  3.72494  3.29354  2.67741  2.69355  4.24690  2.90347  2.73739  3.18146  2.89801  2.37887  2.77519  2.98518  4.58477  3.61503
          0.05803  4.55197  3.08282  0.61958  0.77255  0.48576  0.95510
    124   2.72102  5.20172  2.22850  2.40444  4.53208  2.72954  3.13837  4.00964  2.20694  3.12568  4.24843  2.37920  3.39904  2.78611  2.92350  2.45760  2.95374  3.58489  5.64288  4.23748    132 k - - -
          2.68618  4.42225  2.77519  2.73123  3.46354  2.40513  3.72494  3.29354  2.67741  2.69355  4.24690  2.90347  2.73739  3.18146  2.89801  2.37887  2.77519  2.98518  4.58477  3.61503
          0.01647  4.51041  5.23276  0.61958  0.77255  0.44392  1.02587
    125   2.76824  4.19890  4.39292  3.80255  1.78817  3.89552  4.18343  2.59346  3.65333  1.72199  3.27187  3.93714  3.53891  3.83993  3.77563  3.19343  2.72676  2.22548  4.76013  2.96866    133 l - - -
          2.68618  4.42225  2.77519  2.73123  3.46354  2.40513  3.72494  3.29354  2.67741  2.69355  4.24690  2.90347  2.73739  3.18146  2.89801  2.37887  2.77519  2.98518  4.58477  3.61503
          0.01579  4.55197  5.27432  0.61958  0.77255  0.48576  0.95510
    126   2.51868  5.25850  2.36048  2.21248  4.59248  3.49535  3.74874  4.06990  2.52688  3.56894  4.32779  2.24082  3.92992  2.86035  3.02794  1.97425  2.35670  3.64847  5.71926  4.30857    134 s - - -
          2.68618  4.42225  2.77519  2.73123  3.46354  2.40513  3.72494  3.29354  2.67741  2.69355  4.24690  2.90347  2.73739  3.18146  2.89801  2.37887  2.77519  2.98518  4.58477  3.61503
          0.01579  4.55197  5.27432  0.61958  0.77255  0.48576  0.95510
    127   2.72019  5.20462  2.68290  2.02071  4.53841  3.49257  3.17609  3.05663  1.96538  3.50474  4.24872  2.62685  3.88837  2.59392  2.91421  2.51494  2.73079  3.58928  5.64344  4.23898    135 k - - -
          2.68618  4.42225  2.77519  2.73123  3.46354  2.40513  3.72494  3.29354  2.67741  2.69355  4.24690  2.90347  2.73739  3.18146  2.89801  2.37887  2.77519  2.98518  4.58477  3.61503
          0.01579  4.55197  5.27432  0.61958  0.77255  0.48576  0.95510
    128   2.55312  5.21702  2.66457  1.92611  4.55345  2.52680  3.68690  4.03322  2.06788  3.51786  4.26106  2.96383  3.89138  2.54395  2.66534  2.69160  2.95827  3.21113  5.65374  4.24789    136 e - - -
          2.68618  4.42225  2.77519  2.73123  3.46354  2.40513  3.72494  3.29354  2.67741  2.69355  4.24690  2.90347  2.73739  3.18146  2.89801  2.37887  2.77519  2.98518  4.58477  3.61503
          0.01579  4.55197  5.27432  0.61958  0.77255  0.48576  0.95510
    129   2.53758  5.13389  2.99602  1.88400  4.44206  3.17516  3.69673  3.34047  2.27037  3.42336  4.18543  2.53701  3.89737  2.61453  2.93299  2.26877  2.94896  3.03985  5.58976  4.20255    137 e - - -
          2.68618  4.42225  2.77519  2.73123  3.46354  2.40513  3.72494  3.29354  2.67741  2.69355  4.24690  2.90347  2.73739  3.18146  2.89801  2.37887  2.77519  2.98518  4.58477  3.61503
          0.01579  4.55197  5.27432  0.61958  0.77255  0.48576  0.95510
    130   2.38272  4.73752  3.24305  2.68259  3.26049  3.58960  3.80669  2.95376  1.79784  2.97543  3.34107  3.17510  3.97655  2.69794  3.09657  2.60116  2.52189  3.04365  5.27323  3.97843    138 k - - -
          2.68618  4.42225  2.77519  2.73123  3.46354  2.40513  3.72494  3.29354  2.67741  2.69355  4.24690  2.90347  2.73739  3.18146  2.89801  2.37887  2.77519  2.98518  4.58477  3.61503
          0.01579  4.55197  5.27432  0.61958  0.77255  0.48576  0.95510
    131   2.38854  4.96254  3.08567  2.17769  4.21472  3.53448  3.73479  3.03789  2.10236  2.92068  3.33852  2.71567  3.92491  2.61053  2.98987  2.73488  2.59896  3.09503  5.45513  4.10892    139 k - - -
          2.68618  4.42225  2.77519  2.73123  3.46354  2.40513  3.72494  3.29354  2.67741  2.69355  4.24690  2.90347  2.73739  3.18146  2.89801  2.37887  2.77519  2.98518  4.58477  3.61503
          0.01579  4.55197  5.27432  0.61958  0.77255  0.48576  0.95510
    132   2.73686  5.01867  2.81302  1.69072  4.28028  3.53391  3.74050  2.90440  2.35888  2.37142  4.08304  3.04345  3.93227  2.65732  2.98608  2.74731  2.96861  3.36138  5.50248  4.14839    140 e - - -
          2.68618  4.42225  2.77519  2.73123  3.46354  2.40513  3.72494  3.29354  2.67741  2.69355  4.24690  2.90347  2.73739  3.18146  2.89801  2.37887  2.77519  2.98518  4.58477  3.61503
          0.01579  4.55197  5.27432  0.61958  0.77255  0.48576  0.95510
    133   3.09624  4.45070  4.88259  4.30556  1.56828  4.26059  4.40148  2.25000  4.12862  1.49840  3.24226  4.33986  4.57015  4.22124  4.16529  3.57955  3.32267  2.31513  4.76296  2.54647    141 l - - -
          2.68618  4.42225  2.77519  2.73123  3.46354  2.40513  3.72494  3.29354  2.67741  2.69355  4.24690  2.90347  2.73739  3.18146  2.89801  2.37887  2.77519  2.98518  4.58477  3.61503
          0.01579  4.55197  5.27432  0.61958  0.77255  0.48576  0.95510
    134   2.77714  5.28463  2.36687  2.15531  4.63110  3.50807  3.71188  4.11384  1.73441  3.58445  4.32964  2.47954  3.91911  2.53058  2.45999  2.73392  3.00888  3.67700  5.70823  4.30112    142 k - - -
          2.68618  4.42225  2.77519  2.73123  3.46354  2.40513  3.72494  3.29354  2.67741  2.69355  4.24690  2.90347  2.73739  3.18146  2.89801  2.37887  2.77519  2.98518  4.58477  3.61503
          0.01579  4.55197  5.27432  0.61958  0.77255  0.48576  0.95510
    135   2.77946  5.26642  2.63609  2.09754  4.61543  3.52369  3.70733  4.08985  1.55071  3.56267  4.31171  2.99231  3.92540  2.58174  2.43810  2.74055  2.75493  3.66038  5.68554  4.29169    143 k - - -
          2.68618  4.42225  2.77519  2.73123  3.46354  2.40513  3.72494  3.29354  2.67741  2.69355  4.24690  2.90347  2.73739  3.18146  2.89801  2.37887  2.77519  2.98518  4.58477  3.61503
          0.01579  4.55197  5.27432  0.61958  0.77255  0.48576  0.95510
    136   2.50013  3.30196  4.46559  3.87343  3.25616  3.91329  4.24006  2.53031  3.71313  1.38691  3.27506  3.98656  4.27985  3.89593  3.81954  3.21787  3.01031  2.14258  4.81173  2.35659    144 l - - -
          2.68618  4.42225  2.77519  2.73123  3.46354  2.40513  3.72494  3.29354  2.67741  2.69355  4.24690  2.90347  2.73739  3.18146  2.89801  2.37887  2.77519  2.98518  4.58477  3.61503
          0.01579  4.55197  5.27432  0.61958  0.77255  0.48576  0.95510
    137   2.73333  3.73851  3.06467  2.50568  4.33346  3.53376  3.19048  3.77186  1.61230  3.32763  4.11429  2.57657  3.92443  2.64831  2.92600  2.73493  2.67239  3.41007  5.52295  3.39303    145 k - - -
          2.68618  4.42225  2.77519  2.73123  3.46354  2.40513  3.72494  3.29354  2.67741  2.69355  4.24690  2.90347  2.73739  3.18146  2.89801  2.37887  2.77519  2.98518  4.58477  3.61503
          0.01579  4.55197  5.27432  0.61958  0.77255  0.48576  0.95510
    138   2.71406  4.28283  3.89559  3.31977  2.10189  3.76368  3.29387  2.33556  3.23638  2.17034  3.39266  3.63034  4.13765  3.01183  3.50378  2.65978  2.36942  2.54246  4.87846  3.66709    146 f - - -
          2.68618  4.42225  2.77519  2.73123  3.46354  2.40513  3.72494  3.29354  2.67741  2.69355  4.24690  2.90347  2.73739  3.18146  2.89801  2.37887  2.77519  2.98518  4.58477  3.61503
          0.01579  4.55197  5.27432  0.61958  0.77255  0.48576  0.95510
    139   3.18723  5.61489  2.79422  0.98505  4.98548  3.64109  3.95677  4.44178  1.79545  3.90631  4.73737  3.12140  4.15956  3.09695  2.99318  3.11389  3.42891  4.04209  5.99938  4.63755    147 e - - -
          2.68618  4.42225  2.77519  2.73123  3.46354  2.40513  3.72494  3.29354  2.67741  2.69355  4.24690  2.90347  2.73739  3.18146  2.89801  2.37887  2.77519  2.98518  4.58477  3.61503
          0.01579  4.55197  5.27432  0.61958  0.77255  0.48576  0.95510
    140   2.86267  4.29137  4.41903  3.84689  1.80573  3.96453  4.10379  2.71079  3.70232  2.00750  2.88763  3.96489  4.32385  3.87879  3.82935  2.46430  3.09374  2.53912  4.59274  2.11443    148 f - - -
          2.68618  4.42225  2.77519  2.73123  3.46354  2.40513  3.72494  3.29354  2.67741  2.69355  4.24690  2.90347  2.73739  3.18146  2.89801  2.37887  2.77519  2.98518  4.58477  3.61503
          0.01579  4.55197  5.27432  0.61958  0.77255  0.48576  0.95510
    141   2.46372  4.26608  4.01375  3.03635  1.99718  3.80371  4.06987  2.71535  3.34447  2.21696  3.37483  3.71069  4.17627  3.59231  3.57892  3.08122  2.64292  2.51798  4.81557  2.17136    149 f - - -
          2.68618  4.42225  2.77519  2.73123  3.46354  2.40513  3.72494  3.29354  2.67741  2.69355  4.24690  2.90347  2.73739  3.18146  2.89801  2.37887  2.77519  2.98518  4.58477  3.61503
          0.01579  4.55197  5.27432  0.61958  0.77255  0.48576  0.95510
    142   3.48938  4.74860  5.42826  4.86491  3.46542  4.86405  5.25826  1.47813  4.73132  1.19084  2.38889  5.00006  5.05169  4.77807  4.76476  4.22872  3.71730  1.67598  5.50427  4.43814    150 l - - -
          2.68618  4.42225  2.77519  2.73123  3.46354  2.40513  3.72494  3.29354  2.67741  2.69355  4.24690  2.90347  2.73739  3.18146  2.89801  2.37887  2.77519  2.98518  4.58477  3.61503
          0.01579  4.55197  5.27432  0.61958  0.77255  0.48576  0.95510
    143   2.73941  3.26831  4.33123  3.75690  3.36831  3.82703  4.24525  2.57770  3.62100  1.39250  3.36675  3.90803  4.23919  3.83314  3.77627  2.80018  2.23181  2.07479  4.90070  3.71346    151 l - - -
          2.68618  4.42225  2.77519  2.73123  3.46354  2.40513  3.72494  3.29354  2.67741  2.69355  4.24690  2.90347  2.73739  3.18146  2.89801  2.37887  2.77519  2.98518  4.58477  3.61503
          0.01579  4.55197  5.27432  0.61958  0.77255  0.48576  0.95510
    144   2.73506  3.15302  3.20233  2.66581  4.04756  3.57171  3.81504  3.46039  2.38463  3.09450  3.93141  1.62905  3.97979  2.99628  3.06274  2.50438  2.97622  3.16078  5.35899  3.35914    152 n - - -
          2.68618  4.42225  2.77519  2.73123  3.46354  2.40513  3.72494  3.29354  2.67741  2.69355  4.24690  2.90347  2.73739  3.18146  2.89801  2.37887  2.77519  2.98518  4.58477  3.61503
          0.01579  4.55197  5.27432  0.61958  0.77255  0.48576  0.95510
    145   2.72815  4.57773  4.94526  4.35814  1.53635  4.40652  4.68033  2.52915  4.20096  1.31047  2.33959  4.48637  4.68039  4.29618  4.26610  3.72879  3.44236  2.57175  5.06629  3.90489    153 l - - -
          2.68618  4.42225  2.77519  2.73123  3.46354  2.40513  3.72494  3.29354  2.67741  2.69355  4.24690  2.90347  2.73739  3.18146  2.89801  2.37887  2.77519  2.98518  4.58477  3.61503
          0.01579  4.55197  5.27432  0.61958  0.77255  0.48576  0.95510
    146   2.97181  5.30332  2.84753  2.57612  4.73444  3.54514  3.93465  4.22763  2.67734  3.74152  4.55188  2.31322  4.06979  1.15208  3.09604  2.49124  3.24933  3.81218  5.87219  4.49156    154 q - - -
          2.68618  4.42225  2.77519  2.73123  3.46354  2.40513  3.72494  3.29354  2.67741  2.69355  4.24690  2.90347  2.73739  3.18146  2.89801  2.37887  2.77519  2.98518  4.58477  3.61503
          0.01579  4.55197  5.27432  0.61958  0.77255  0.48576  0.95510
    147   2.72407  4.27799  2.93839  3.36306  3.37568  3.78200  4.06314  2.29436  3.27854  1.72808  2.90688  3.66249  4.15431  3.53607  3.53611  2.78531  2.95605  2.52306  4.87393  2.44432    155 l - - -
          2.68618  4.42225  2.77519  2.73123  3.46354  2.40513  3.72494  3.29354  2.67741  2.69355  4.24690  2.90347  2.73739  3.18146  2.89801  2.37887  2.77519  2.98518  4.58477  3.61503
          0.01579  4.55197  5.27432  0.61958  0.77255  0.48576  0.95510
    148   1.69118  3.52247  3.44388  2.56286  3.73033  3.62869  3.90410  3.09909  2.85327  2.79451  3.66992  3.32505  4.02897  3.17298  3.24597  2.39940  2.48681  2.62427  5.13858  3.49979    156 a - - -
          2.68618  4.42225  2.77519  2.73123  3.46354  2.40513  3.72494  3.29354  2.67741  2.69355  4.24690  2.90347  2.73739  3.18146  2.89801  2.37887  2.77519  2.98518  4.58477  3.61503
          0.01579  4.55197  5.27432  0.61958  0.77255  0.48576  0.95510
    149   2.42179  4.53793  5.00377  4.44324  3.54931  4.49659  4.91175  1.78099  4.31121  1.14534  3.40127  4.58909  4.79280  4.47780  4.42330  3.83707  3.45017  1.67579  5.37571  4.22698    157 l - - -
          2.68618  4.42225  2.77519  2.73123  3.46354  2.40513  3.72494  3.29354  2.67741  2.69355  4.24690  2.90347  2.73739  3.18146  2.89801  2.37887  2.77519  2.98518  4.58477  3.61503
          0.01579  4.55197  5.27432  0.61958  0.77255  0.48576  0.95510
    150   2.72011  4.75597  3.23948  2.67778  3.95650  3.18852  3.80383  2.93568  1.85332  2.69781  3.84144  3.17138  3.97718  2.99605  2.79587  2.35870  2.79464  2.45978  5.28913  3.99279    158 k - - -
          2.68618  4.42225  2.77519  2.73123  3.46354  2.40513  3.72494  3.29354  2.67741  2.69355  4.24690  2.90347  2.73739  3.18146  2.89801  2.37887  2.77519  2.98518  4.58477  3.61503
          0.01579  4.55197  5.27432  0.61958  0.77255  0.48576  0.95510
    151   2.79888  5.32100  2.27557  1.75724  4.65620  3.49357  3.73821  4.14634  2.28676  3.62189  4.36989  2.27635  3.92662  2.61076  3.01376  2.45760  2.70284  3.70741  5.75395  4.33034    159 e - - -
          2.68618  4.42225  2.77519  2.73123  3.46354  2.40513  3.72494  3.29354  2.67741  2.69355  4.24690  2.90347  2.73739  3.18146  2.89801  2.37887  2.77519  2.98518  4.58477  3.61503
          0.01579  4.55197  5.27432  0.61958  0.77255  0.48576  0.95510
    152   2.88924  5.31480  2.78663  2.20996  4.65516  1.78018  3.83278  4.12261  2.41011  3.63734  4.42208  1.91244  3.99424  2.96076  3.11602  2.85071  2.74417  3.71630  5.80073  4.39714    160 g - - -
          2.68618  4.42225  2.77519  2.73123  3.46354  2.40513  3.72494  3.29354  2.67741  2.69355  4.24690  2.90347  2.73739  3.18146  2.89801  2.37887  2.77519  2.98518  4.58477  3.61503
          0.01579  4.55197  5.27432  0.61958  0.77255  0.48576  0.95510
    153   3.23833  5.81629  0.98059  2.39702  5.18978  3.50192  4.09402  4.74387  3.14403  4.21965  5.06633  1.82971  4.14463  3.26170  3.76512  2.57318  3.54718  4.27470  6.36543  4.83158    161 d - - -
          2.68618  4.42225  2.77519  2.73123  3.46354  2.40513  3.72494  3.29354  2.67741  2.69355  4.24690  2.90347  2.73739  3.18146  2.89801  2.37887  2.77519  2.98518  4.58477  3.61503
          0.01579  4.55197  5.27432  0.61958  0.77255  0.48576  0.95510
    154   3.47506  4.75615  5.36913  4.78983  1.69718  4.77523  5.07475  1.75694  4.63788  1.17423  3.14688  4.90386  4.96737  4.65129  4.64662  4.12623  3.69568  2.11255  5.31176  4.20433    162 l - - -
          2.68618  4.42225  2.77519  2.73123  3.46354  2.40513  3.72494  3.29354  2.67741  2.69355  4.24690  2.90347  2.73739  3.18146  2.89801  2.37887  2.77519  2.98518  4.58477  3.61503
          0.01579  4.55197  5.27432  0.61958  0.77255  0.48576  0.95510
    155   2.52476  5.28237  2.09177  1.66646  4.60917  3.49956  3.74057  4.08719  2.04989  3.57994  4.33598  2.96919  3.92944  2.84982  3.00781  2.75240  3.03133  3.09931  5.72412  4.31102    163 e - - -
          2.68618  4.42225  2.77519  2.73123  3.46354  2.40513  3.72494  3.29354  2.67741  2.69355  4.24690  2.90347  2.73739  3.18146  2.89801  2.37887  2.77519  2.98518  4.58477  3.61503
          0.01579  4.55197  5.27432  0.61958  0.77255  0.48576  0.95510
    156   2.44384  4.37602  3.78370  3.21524  3.48800  3.75550  4.03731  2.81258  3.13249  1.99145  2.28192  3.57083  4.13665  2.93066  3.43687  3.01999  1.95047  2.61539  4.97764  3.76364    164 t - - -
          2.68618  4.42225  2.77519  2.73123  3.46354  2.40513  3.72494  3.29354  2.67741  2.69355  4.24690  2.90347  2.73739  3.18146  2.89801  2.37887  2.77519  2.98518  4.58477  3.61503
          0.01579  4.55197  5.27432  0.61958  0.77255  0.48576  0.95510
    157   0.62246  4.47065  4.32320  4.02985  4.42283  3.41392  4.86490  3.29029  3.95969  3.33459  4.36693  3.96776  4.17771  4.23521  4.16563  2.88537  3.13884  2.41704  5.96020  4.77151    165 A - - -
          2.68618  4.42225  2.77519  2.73123  3.46354  2.40513  3.72494  3.29354  2.67741  2.69355  4.24690  2.90347  2.73739  3.18146  2.89801  2.37887  2.77519  2.98518  4.58477  3.61503
          0.01579  4.55197  5.27432  0.61958  0.77255  0.48576  0.95510
    158   3.19079  5.47783  3.56703  2.88493  4.95024  3.85473  2.99563  4.31533  1.17439  3.71314  4.53388  3.01235  4.20692  2.59835  1.68378  3.15589  3.36109  3.94734  5.73864  4.52362    166 k - - -
          2.68618  4.42225  2.77519  2.73123  3.46354  2.40513  3.72494  3.29354  2.67741  2.69355  4.24690  2.90347  2.73739  3.18146  2.89801  2.37887  2.77519  2.98518  4.58477  3.61503
          0.01579  4.55197  5.27432  0.61958  0.77255  0.48576  0.95510
    159   2.72209  4.22989  4.07355  3.49156  2.40427  3.80641  4.10033  1.79698  3.38625  2.23557  2.97326  2.74189  4.17643  3.16289  3.60219  3.08599  2.63671  2.47030  4.83725  3.63925    167 i - - -
          2.68618  4.42225  2.77519  2.73123  3.46354  2.40513  3.72494  3.29354  2.67741  2.69355  4.24690  2.90347  2.73739  3.18146  2.89801  2.37887  2.77519  2.98518  4.58477  3.61503
          0.01579  4.55197  5.27432  0.61958  0.77255  0.48576  0.95510
    160   4.52000  5.51814  5.36493  5.24885  1.50538  5.04844  3.77809  4.10313  5.04504  3.28441  4.64528  4.62125  5.31924  4.77359  4.90060  4.45996  4.72436  4.05995  3.86115  0.57172    168 Y - - -
          2.68618  4.42225  2.77519  2.73123  3.46354  2.40513  3.72494  3.29354  2.67741  2.69355  4.24690  2.90347  2.73739  3.18146  2.89801  2.37887  2.77519  2.98518  4.58477  3.61503
          0.01579  4.55197  5.27432  0.61958  0.77255  0.48576  0.95510
    161   2.82616  5.25156  2.58745  1.28106  4.55299  3.50887  3.78172  4.01977  2.58149  3.54399  4.32185  2.99053  3.95642  2.90483  3.08122  2.57172  2.55567  3.62303  5.71478  3.52575    169 e - - -
          2.68618  4.42225  2.77519  2.73123  3.46354  2.40513  3.72494  3.29354  2.67741  2.69355  4.24690  2.90347  2.73739  3.18146  2.89801  2.37887  2.77519  2.98518  4.58477  3.61503
          0.01579  4.55197  5.27432  0.61958  0.77255  0.48576  0.95510
    162   2.23745  5.10523  3.00519  2.11050  4.40411  3.14262  3.71215  3.36164  2.28842  3.39214  4.16461  3.00336  3.90906  2.59412  2.94931  1.87858  2.95874  3.47200  5.57202  4.19413    170 s - - -
          2.68618  4.42225  2.77519  2.73123  3.46354  2.40513  3.72494  3.29354  2.67741  2.69355  4.24690  2.90347  2.73739  3.18146  2.89801  2.37887  2.77519  2.98518  4.58477  3.61503
          0.01579  4.55197  5.27432  0.61958  0.77255  0.48576  0.95510
    163   3.42951  5.59280  3.89157  3.11919  5.14467  4.01752  3.85695  4.44541  0.87750  3.79989  4.66099  3.50329  4.34970  2.30138  1.82782  3.39430  3.56080  4.11146  5.77806  4.64926    171 k - - -
          2.68618  4.42225  2.77519  2.73123  3.46354  2.40513  3.72494  3.29354  2.67741  2.69355  4.24690  2.90347  2.73739  3.18146  2.89801  2.37887  2.77519  2.98518  4.58477  3.61503
          0.07729  4.55197  2.75155  0.61958  0.77255  0.48576  0.95510
    164   1.59801  4.28438  4.20580  3.63499  3.01018  3.88861  4.24981  2.47994  3.53128  1.97457  3.37956  3.87040  4.27238  3.76784  3.74318  3.18711  2.69730  1.88040  4.96904  3.77363    172 a - - -
          2.68618  4.42225  2.77519  2.73123  3.46354  2.40513  3.72494  3.29354  2.67741  2.69355  4.24690  2.90347  2.73739  3.18146  2.89801  2.37887  2.77519  2.98518  4.58477  3.61503
          0.01679  4.49147  5.21382  0.61958  0.77255  0.58630  0.81279
    165   2.87419  5.42006  2.25127  1.98989  4.74576  2.63397  3.78457  4.24401  2.31724  3.71648  4.47900  1.80732  3.95194  2.57495  3.12075  2.80908  3.11989  3.80275  5.85086  4.40848    173 n - - -
          2.68618  4.42225  2.77519  2.73123  3.46354  2.40513  3.72494  3.29354  2.67741  2.69355  4.24690  2.90347  2.73739  3.18146  2.89801  2.37887  2.77519  2.98518  4.58477  3.61503
          0.01679  4.49147  5.21382  0.61958  0.77255  0.42767  1.05564
    166   2.45091  4.37818  3.70978  2.78488  3.51467  3.73193  4.01233  1.61376  3.10069  2.13720  3.49245  3.14356  4.11683  3.39447  3.41738  2.66276  2.96471  2.61126  4.98317  3.76156    174 i - - -
          2.68618  4.42225  2.77519  2.73123  3.46354  2.40513  3.72494  3.29354  2.67741  2.69355  4.24690  2.90347  2.73739  3.18146  2.89801  2.37887  2.77519  2.98518  4.58477  3.61503
          0.01579  4.55197  5.27432  0.61958  0.77255  0.48576  0.95510
    167   2.71423  4.93038  3.10510  2.08009  2.99068  3.54180  3.74395  3.19507  2.25730  3.19054  3.99976  3.06859  3.38398  2.69612  2.76642  2.74415  2.32976  3.26479  5.42935  3.38506    175 e - - -
          2.68618  4.42225  2.77519  2.73123  3.46354  2.40513  3.72494  3.29354  2.67741  2.69355  4.24690  2.90347  2.73739  3.18146  2.89801  2.37887  2.77519  2.98518  4.58477  3.61503
          0.01579  4.55197  5.27432  0.61958  0.77255  0.48576  0.95510
    168   2.78039  5.29227  2.11001  2.11546  4.62764  3.09631  3.72629  4.11468  1.99459  3.59379  4.34098  2.50754  3.91796  2.83101  2.99164  2.53459  2.43737  3.67877  5.72785  4.30903    176 k - - -
          2.68618  4.42225  2.77519  2.73123  3.46354  2.40513  3.72494  3.29354  2.67741  2.69355  4.24690  2.90347  2.73739  3.18146  2.89801  2.37887  2.77519  2.98518  4.58477  3.61503
          0.01579  4.55197  5.27432  0.61958  0.77255  0.48576  0.95510
    169   2.69767  4.79353  3.21822  2.68659  4.12587  3.01081  3.85150  3.52743  2.68275  2.73521  3.98939  1.74369  3.96536  3.02628  3.12668  2.37703  2.36414  2.90598  5.42782  4.11771    177 n - - -
          2.68618  4.42225  2.77519  2.73123  3.46354  2.40513  3.72494  3.29354  2.67741  2.69355  4.24690  2.90347  2.73739  3.18146  2.89801  2.37887  2.77519  2.98518  4.58477  3.61503
          0.01579  4.55197  5.27432  0.61958  0.77255  0.48576  0.95510
    170   2.71957  4.16528  4.29949  3.70751  3.26476  3.84233  4.15414  1.96229  3.56811  1.88121  2.82782  3.13640  4.20951  3.76967  3.71041  2.60586  2.95183  1.94994  4.78353  3.16383    178 l - - -
          2.68618  4.42225  2.77519  2.73123  3.46354  2.40513  3.72494  3.29354  2.67741  2.69355  4.24690  2.90347  2.73739  3.18146  2.89801  2.37887  2.77519  2.98518  4.58477  3.61503
          0.07424  4.55197  2.79675  0.61958  0.77255  0.48576  0.95510
    171   2.30481  3.73575  2.39452  2.07595  4.40693  3.48616  3.68146  3.52438  2.25727  3.39109  4.15612  2.97283  3.27646  2.79361  2.92088  2.29643  2.92987  3.47139  5.56245  4.17799    179 e - - -
          2.68618  4.42225  2.77519  2.73123  3.46354  2.40513  3.72494  3.29354  2.67741  2.69355  4.24690  2.90347  2.73739  3.18146  2.89801  2.37887  2.77519  2.98518  4.58477  3.61503
          0.13582  4.49447  2.15564  0.61958  0.77255  0.58169  0.81860
    172   2.40009  4.43174  3.45180  2.88691  3.57598  3.61260  2.86714  2.31501  2.59279  2.64753  3.53278  3.31423  3.99420  3.15826  3.21377  2.40664  2.88850  2.50574  5.00456  2.93907    180 i - - -
          2.68618  4.42225  2.77519  2.73123  3.46354  2.40513  3.72494  3.29354  2.67741  2.69355  4.24690  2.90347  2.73739  3.18146  2.89801  2.37887  2.77519  2.98518  4.58477  3.61503
          0.01883  4.37748  5.09982  0.61958  0.77255  0.46597  0.98758
    173   3.54433  4.80054  5.44323  4.87362  3.37305  4.90855  5.27147  1.50653  4.74111  1.01011  2.39398  5.03521  5.06108  4.75137  4.76468  4.27451  3.76583  2.00175  5.46701  4.43439    181 l - - -
          2.68618  4.42225  2.77519  2.73123  3.46354  2.40513  3.72494  3.29354  2.67741  2.69355  4.24690  2.90347  2.73739  3.18146  2.89801  2.37887  2.77519  2.98518  4.58477  3.61503
          0.01668  4.49771  5.22006  0.61958  0.77255  0.43285  1.04599
    174   3.09131  5.69619  1.23108  2.11466  4.99927  3.50634  3.94407  4.51947  2.86730  3.98504  4.78204  2.07679  3.02544  2.69402  3.43590  2.99089  3.35686  4.07054  6.12611  4.63582    182 d - - -
          2.68618  4.42225  2.77519  2.73123  3.46354  2.40513  3.72494  3.29354  2.67741  2.69355  4.24690  2.90347  2.73739  3.18146  2.89801  2.37887  2.77519  2.98518  4.58477  3.61503
          0.01579  4.55197  5.27432  0.61958  0.77255  0.48576  0.95510
    175   1.92245  5.00085  3.07290  2.52203  4.27808  3.52904  3.73671  3.70915  2.50746  2.86444  4.07782  2.79750  2.66471  2.58701  2.67802  2.38406  2.95630  3.35814  5.49638  4.14429    183 a - - -
          2.68618  4.42225  2.77519  2.73123  3.46354  2.40513  3.72494  3.29354  2.67741  2.69355  4.24690  2.90347  2.73739  3.18146  2.89801  2.37887  2.77519  2.98518  4.58477  3.61503
          0.01579  4.55197  5.27432  0.61958  0.77255  0.48576  0.95510
    176   2.48336  5.17249  2.05180  2.18043  3.55564  3.49874  3.70402  3.95655  2.45944  3.46728  4.22507  2.70945  3.03455  2.81253  2.94971  2.33962  2.73106  3.54880  5.62550  4.22993    184 d - - -
          2.68618  4.42225  2.77519  2.73123  3.46354  2.40513  3.72494  3.29354  2.67741  2.69355  4.24690  2.90347  2.73739  3.18146  2.89801  2.37887  2.77519  2.98518  4.58477  3.61503
          0.01579  4.55197  5.27432  0.61958  0.77255  0.48576  0.95510
    177   3.17224  4.57416  4.76337  4.20328  2.06978  4.31210  4.58467  2.55793  4.05633  1.03387  3.22094  4.36137  4.62759  4.20430  4.17127  3.63857  2.31783  2.56100  5.02589  3.78671    185 l - - -
          2.68618  4.42225  2.77519  2.73123  3.46354  2.40513  3.72494  3.29354  2.67741  2.69355  4.24690  2.90347  2.73739  3.18146  2.89801  2.37887  2.77519  2.98518  4.58477  3.61503
          0.01579  4.55197  5.27432  0.61958  0.77255  0.48576  0.95510
    178   2.48522  4.22519  4.51201  3.92090  3.31449  3.17478  4.31178  2.08977  3.76855  1.48406  2.78603  4.04428  4.33416  3.95207  3.87959  3.28208  3.05122  1.85107  4.88654  3.70716    186 l - - -
          2.68618  4.42225  2.77519  2.73123  3.46354  2.40513  3.72494  3.29354  2.67741  2.69355  4.24690  2.90347  2.73739  3.18146  2.89801  2.37887  2.77519  2.98518  4.58477  3.61503
          0.01579  4.55197  5.27432  0.61958  0.77255  0.48576  0.95510
    179   2.59106  4.36451  4.76788  4.18497  3.41290  4.21699  4.57584  1.68815  4.03523  1.33893  2.93695  4.30257  4.54533  4.20300  4.13322  3.53511  2.77852  1.96118  5.09282  3.92794    187 l - - -
          2.68618  4.42225  2.77519  2.73123  3.46354  2.40513  3.72494  3.29354  2.67741  2.69355  4.24690  2.90347  2.73739  3.18146  2.89801  2.37887  2.77519  2.98518  4.58477  3.61503
          0.01579  4.55197  5.27432  0.61958  0.77255  0.48576  0.95510
    180   3.37997  6.03381  1.89027  0.71077  5.32275  3.54154  4.14919  4.88849  3.23971  4.35260  5.23184  2.99913  4.20099  3.32517  3.88354  3.22988  3.68367  4.43102  6.47737  4.93102    188 e - - -
          2.68618  4.42225  2.77519  2.73123  3.46354  2.40513  3.72494  3.29354  2.67741  2.69355  4.24690  2.90347  2.73739  3.18146  2.89801  2.37887  2.77519  2.98518  4.58477  3.61503
          0.01579  4.55197  5.27432  0.61958  0.77255  0.48576  0.95510
    181   2.92221  2.79094  4.73405  4.14923  3.40355  4.12883  4.50077  1.78781  3.98803  1.47529  3.35742  4.23734  4.47673  4.15900  4.07354  3.44816  2.35556  1.98413  5.02817  3.85166    189 l - - -
          2.68618  4.42225  2.77519  2.73123  3.46354  2.40513  3.72494  3.29354  2.67741  2.69355  4.24690  2.90347  2.73739  3.18146  2.89801  2.37887  2.77519  2.98518  4.58477  3.61503
          0.01579  4.55197  5.27432  0.61958  0.77255  0.48576  0.95510
    182   2.49583  1.18974  4.43734  4.11234  4.52304  3.25764  4.83790  3.86414  4.00267  3.63825  4.49078  3.91034  4.05109  4.23568  4.17483  1.35404  2.53038  3.35096  5.94281  4.79443    190 c - - -
          2.68618  4.42225  2.77519  2.73123  3.46354  2.40513  3.72494  3.29354  2.67741  2.69355  4.24690  2.90347  2.73739  3.18146  2.89801  2.37887  2.77519  2.98518  4.58477  3.61503
          0.01579  4.55197  5.27432  0.61958  0.77255  0.48576  0.95510
    183   3.55166  5.56040  4.00698  3.30476  5.04932  4.06888  3.97101  4.44494  2.15114  3.81730  4.73375  3.64504  4.44695  2.61243  0.65712  3.54827  3.70104  4.14210  5.78849  4.66832    191 R - - -
          2.68618  4.42225  2.77519  2.73123  3.46354  2.40513  3.72494  3.29354  2.67741  2.69355  4.24690  2.90347  2.73739  3.18146  2.89801  2.37887  2.77519  2.98518  4.58477  3.61503
          0.01579  4.55197  5.27432  0.61958  0.77255  0.48576  0.95510
    184   2.85079  4.27496  4.44301  3.85885  3.37436  4.00635  4.33731  1.58014  3.71905  2.32419  2.44169  4.03106  4.36094  3.14193  3.86866  3.30749  2.71416  1.67488  4.95592  3.77238    192 i - - -
          2.68618  4.42225  2.77519  2.73123  3.46354  2.40513  3.72494  3.29354  2.67741  2.69355  4.24690  2.90347  2.73739  3.18146  2.89801  2.37887  2.77519  2.98518  4.58477  3.61503
          0.01579  4.55197  5.27432  0.61958  0.77255  0.48576  0.95510
    185   3.50838  4.76443  5.43579  4.87878  2.76040  4.88772  5.26499  1.02848  4.74949  1.39149  3.26376  5.01670  5.07222  4.79681  4.78768  4.25537  3.73711  1.99057  5.50162  4.40295    193 i - - -
          2.68618  4.42225  2.77519  2.73123  3.46354  2.40513  3.72494  3.29354  2.67741  2.69355  4.24690  2.90347  2.73739  3.18146  2.89801  2.37887  2.77519  2.98518  4.58477  3.61503
          0.01579  4.55197  5.27432  0.61958  0.77255  0.48576  0.95510
    186   4.46704  5.50472  5.29569  5.15707  1.86478  5.00648  3.79264  4.07023  4.96121  3.26680  4.62478  4.60186  5.29230  4.74324  4.85299  4.42506  4.68000  4.02524  3.88211  0.46807    194 Y - - -
          2.68618  4.42225  2.77519  2.73123  3.46354  2.40513  3.72494  3.29354  2.67741  2.69355  4.24690  2.90347  2.73739  3.18146  2.89801  2.37887  2.77519  2.98518  4.58477  3.61503
          0.01579  4.55197  5.27432  0.61958  0.77255  0.48576  0.95510
    187   3.49210  5.41832  3.36157  3.33851  4.91534  3.81544  4.73244  4.83999  3.73546  4.40875  5.39938  0.36784  4.51681  4.05081  4.07698  3.55901  3.92016  4.38266  6.12776  4.84891    195 N - - -
          2.68618  4.42225  2.77519  2.73123  3.46354  2.40513  3.72494  3.29354  2.67741  2.69355  4.24690  2.90347  2.73739  3.18146  2.89801  2.37887  2.77519  2.98518  4.58477  3.61503
          0.01579  4.55197  5.27432  0.61958  0.77255  0.48576  0.95510
    188   1.77914  4.73968  3.31355  2.82710  4.28931  3.45038  2.69067  3.70943  2.82846  3.33598  4.15643  3.26387  3.98239  3.17257  3.25432  1.55124  2.57728  3.32871  5.58194  4.28108    196 s - - -
          2.68618  4.42225  2.77519  2.73123  3.46354  2.40513  3.72494  3.29354  2.67741  2.69355  4.24690  2.90347  2.73739  3.18146  2.89801  2.37887  2.77519  2.98518  4.58477  3.61503
          0.01579  4.55197  5.27432  0.61958  0.77255  0.48576  0.95510
    189   2.01181  2.87625  4.02344  3.44909  3.39065  3.76223  4.10653  2.48907  3.35538  2.47263  3.00304  3.71065  4.15864  3.60251  3.59136  2.41511  2.11662  2.32573  4.88797  3.68780    197 a - - -
          2.68618  4.42225  2.77519  2.73123  3.46354  2.40513  3.72494  3.29354  2.67741  2.69355  4.24690  2.90347  2.73739  3.18146  2.89801  2.37887  2.77519  2.98518  4.58477  3.61503
          0.01579  4.55197  5.27432  0.61958  0.77255  0.48576  0.95510
    190   3.10422  4.45952  4.88252  4.29785  2.83621  4.32700  4.67171  2.16656  4.14694  1.10597  3.25216  4.41837  4.62940  4.28293  4.22858  3.64916  2.58560  1.80044  5.13052  3.98841    198 l - - -
          2.68618  4.42225  2.77519  2.73123  3.46354  2.40513  3.72494  3.29354  2.67741  2.69355  4.24690  2.90347  2.73739  3.18146  2.89801  2.37887  2.77519  2.98518  4.58477  3.61503
          0.01579  4.55197  5.27432  0.61958  0.77255  0.48576  0.95510
    191   2.71412  5.04775  2.58985  2.17081  4.32649  3.02731  3.71381  3.76798  2.48216  2.73210  3.69016  3.01699  3.90929  2.58437  2.96049  2.39835  2.32782  2.97286  5.52274  4.15586    199 e - - -
          2.68618  4.42225  2.77519  2.73123  3.46354  2.40513  3.72494  3.29354  2.67741  2.69355  4.24690  2.90347  2.73739  3.18146  2.89801  2.37887  2.77519  2.98518  4.58477  3.61503
          0.01579  4.55197  5.27432  0.61958  0.77255  0.48576  0.95510
    192   3.30188  4.66340  4.92683  4.36643  3.23085  4.48424  4.70475  2.48883  4.19461  0.81210  3.22097  4.52198  4.75830  4.33629  4.29349  3.81650  3.53076  1.97883  5.08503  2.99329    200 l - - -
          2.68618  4.42225  2.77519  2.73123  3.46354  2.40513  3.72494  3.29354  2.67741  2.69355  4.24690  2.90347  2.73739  3.18146  2.89801  2.37887  2.77519  2.98518  4.58477  3.61503
          0.01579  4.55197  5.27432  0.61958  0.77255  0.48576  0.95510
    193   2.47676  5.00421  3.07140  2.51329  2.74966  3.53136  3.28956  3.70014  2.00435  3.27324  4.06756  2.81901  3.92194  2.65101  2.55021  2.47484  2.95023  3.35107  5.48636  3.40652    201 k - - -
          2.68618  4.42225  2.77519  2.73123  3.46354  2.40513  3.72494  3.29354  2.67741  2.69355  4.24690  2.90347  2.73739  3.18146  2.89801  2.37887  2.77519  2.98518  4.58477  3.61503
          0.41059  4.55197  1.12025  0.61958  0.77255  0.48576  0.95510
    194   2.66505  5.13520  2.48817  2.13318  4.46372  3.38928  3.60670  3.93650  2.06181  3.42891  4.18666  2.38578  3.80720  2.71524  2.50570  2.62785  2.61625  3.51819  5.57118  4.17079    202 k - - -
          2.68618  4.42225  2.77519  2.73123  3.46354  2.40513  3.72494  3.29354  2.67741  2.69355  4.24690  2.90347  2.73739  3.18146  2.89801  2.37887  2.77519  2.98518  4.58477  3.61503
          0.02335  4.16473  4.88707  0.61958  0.77255  0.64193  0.74713
    195   2.45022  5.12419  2.30157  2.06431  4.44439  3.43010  3.63528  3.53152  2.06234  3.41863  4.17387  2.54557  3.83415  2.74232  2.87712  2.64016  2.90221  3.23247  5.57129  4.17254    203 k - - -
          2.68618  4.42225  2.77519  2.73123  3.46354  2.40513  3.72494  3.29354  2.67741  2.69355  4.24690  2.90347  2.73739  3.18146  2.89801  2.37887  2.77519  2.98518  4.58477  3.61503
          0.01982  4.32698  5.04933  0.61958  0.77255  0.68111  0.70533
    196   2.68501  5.11058  2.66445  2.12267  4.42431  2.69988  3.65966  3.88786  2.24532  3.40550  4.16841  2.93012  3.21998  2.77139  2.90913  2.09747  2.91934  2.99413  5.56973  4.17734    204 s - - -
          2.68618  4.42225  2.77519  2.73123  3.46354  2.40513  3.72494  3.29354  2.67741  2.69355  4.24690  2.90347  2.73739  3.18146  2.89801  2.37887  2.77519  2.98518  4.58477  3.61503
          0.01883  4.37748  5.09982  0.61958  0.77255  0.58765  0.81110
    197   2.55101  5.26349  2.28480  2.03554  4.59660  3.16786  3.71960  4.08004  2.50576  3.57094  4.32878  2.22053  3.89819  2.83137  3.01238  2.09800  2.72300  3.65212  5.71588  4.29672    205 e - - -
          2.68618  4.42225  2.77519  2.73123  3.46354  2.40513  3.72494  3.29354  2.67741  2.69355  4.24690  2.90347  2.73739  3.18146  2.89801  2.37887  2.77519  2.98518  4.58477  3.61503
          0.01765  4.44190  5.16424  0.61958  0.77255  0.39148  1.12719
    198   2.51234  5.21753  2.56395  2.12639  4.55710  3.48943  2.85339  4.03968  2.41863  3.52041  4.26002  2.67086  3.40347  2.54665  2.63019  2.37474  2.56012  3.60529  5.65319  4.24475    206 e - - -
          2.68618  4.42225  2.77519  2.73123  3.46354  2.40513  3.72494  3.29354  2.67741  2.69355  4.24690  2.90347  2.73739  3.18146  2.89801  2.37887  2.77519  2.98518  4.58477  3.61503
          0.07729  4.55197  2.75155  0.61958  0.77255  0.48576  0.95510
    199   2.70046  5.05242  3.00367  2.16494  4.33869  2.78988  3.69430  3.78411  2.45861  2.75210  4.11148  2.33757  3.38438  2.45458  2.93773  2.69560  2.70800  2.97532  5.52395  4.15255    207 e - - -
          2.68618  4.42225  2.77519  2.73123  3.46354  2.40513  3.72494  3.29354  2.67741  2.69355  4.24690  2.90347  2.73739  3.18146  2.89801  2.37887  2.77519  2.98518  4.58477  3.61503
          0.01679  4.49147  5.21382  0.61958  0.77255  0.58630  0.81279
    200   2.69838  4.91459  2.84158  2.22188  4.15738  3.52227  3.72786  2.91238  2.52437  2.43422  3.98474  3.04905  3.91439  2.39583  2.98952  2.33731  2.48850  3.24820  5.41448  4.07558    208 e - - -
          2.68618  4.42225  2.77519  2.73123  3.46354  2.40513  3.72494  3.29354  2.67741  2.69355  4.24690  2.90347  2.73739  3.18146  2.89801  2.37887  2.77519  2.98518  4.58477  3.61503
          0.01679  4.49147  5.21382  0.61958  0.77255  0.58630  0.81279
    201   2.69308  3.34280  2.28840  2.70026  3.85439  3.58167  2.88994  3.03010  2.49629  2.60739  3.75833  3.18428  3.96789  3.01623  3.10897  2.80028  2.63937  2.46778  5.21443  3.92893    209 d - - -
          2.68618  4.42225  2.77519  2.73123  3.46354  2.40513  3.72494  3.29354  2.67741  2.69355  4.24690  2.90347  2.73739  3.18146  2.89801  2.37887  2.77519  2.98518  4.58477  3.61503
          0.07906  4.49147  2.73625  0.61958  0.77255  0.58630  0.81279
    202   2.66807  4.27831  3.13376  3.17967  2.63494  3.69764  3.96990  2.19033  2.83864  2.31145  2.90651  3.23205  4.07308  3.38733  3.04097  2.95815  2.89992  2.36381  4.87397  3.09421    210 i - - -
          2.68618  4.42225  2.77519  2.73123  3.46354  2.40513  3.72494  3.29354  2.67741  2.69355  4.24690  2.90347  2.73739  3.18146  2.89801  2.37887  2.77519  2.98518  4.58477  3.61503
          0.01785  4.43027  5.15261  0.61958  0.77255  0.38409  1.14278
    203   2.47755  5.07574  3.02765  1.90129  4.36425  3.51451  3.70909  3.36572  2.11798  3.03849  4.13294  2.38731  3.90715  2.82845  2.94710  2.71123  2.57533  3.19960  5.54460  4.17228    211 e - - -
          2.68618  4.42225  2.77519  2.73123  3.46354  2.40513  3.72494  3.29354  2.67741  2.69355  4.24690  2.90347  2.73739  3.18146  2.89801  2.37887  2.77519  2.98518  4.58477  3.61503
          0.01579  4.55197  5.27432  0.61958  0.77255  0.48576  0.95510
    204   2.73054  5.09580  2.14695  2.07188  3.60818  3.51326  3.71819  3.19338  2.48763  3.37550  4.15323  2.12747  3.91318  2.83917  2.97083  2.72135  2.96298  3.45457  5.55915  3.54327    212 e - - -
          2.68618  4.42225  2.77519  2.73123  3.46354  2.40513  3.72494  3.29354  2.67741  2.69355  4.24690  2.90347  2.73739  3.18146  2.89801  2.37887  2.77519  2.98518  4.58477  3.61503
          0.01579  4.55197  5.27432  0.61958  0.77255  0.48576  0.95510
    205   1.92815  4.24988  4.25782  3.68019  3.38898  3.88721  4.23555  1.80400  3.56380  1.91184  3.37799  3.88764  4.26688  3.79047  3.75121  2.84254  2.63200  2.16032  4.92420  3.73089    213 i - - -
          2.68618  4.42225  2.77519  2.73123  3.46354  2.40513  3.72494  3.29354  2.67741  2.69355  4.24690  2.90347  2.73739  3.18146  2.89801  2.37887  2.77519  2.98518  4.58477  3.61503
          0.01579  4.55197  5.27432  0.61958  0.77255  0.48576  0.95510
    206   2.45615  4.52336  3.46742  2.90176  3.67525  3.65922  3.89792  1.97283  2.36487  2.48063  3.62181  2.99771  4.04091  3.18046  2.81710  2.66392  2.94664  2.66351  5.09230  3.33643    214 i - - -
          2.68618  4.42225  2.77519  2.73123  3.46354  2.40513  3.72494  3.29354  2.67741  2.69355  4.24690  2.90347  2.73739  3.18146  2.89801  2.37887  2.77519  2.98518  4.58477  3.61503
          0.01579  4.55197  5.27432  0.61958  0.77255  0.48576  0.95510
    207   2.80873  4.38754  3.30206  3.35560  2.32878  3.83230  3.17664  2.86513  3.28116  2.11905  3.50029  3.66068  4.20327  3.53840  3.55797  2.33823  3.03983  2.66057  3.54523  2.22038    215 l - - -
          2.68618  4.42225  2.77519  2.73123  3.46354  2.40513  3.72494  3.29354  2.67741  2.69355  4.24690  2.90347  2.73739  3.18146  2.89801  2.37887  2.77519  2.98518  4.58477  3.61503
          0.01579  4.55197  5.27432  0.61958  0.77255  0.48576  0.95510
    208   3.72515  4.97974  5.48700  4.94078  1.24376  4.98605  5.00883  2.21487  4.78912  1.08407  3.12745  5.04583  5.11509  4.73270  4.77945  4.35190  3.93543  2.70760  5.13324  3.82931    216 l - - -
          2.68618  4.42225  2.77519  2.73123  3.46354  2.40513  3.72494  3.29354  2.67741  2.69355  4.24690  2.90347  2.73739  3.18146  2.89801  2.37887  2.77519  2.98518  4.58477  3.61503
          0.01579  4.55197  5.27432  0.61958  0.77255  0.48576  0.95510
    209   2.69687  4.70640  5.11730  4.57056  3.47610  4.64884  5.06657  1.63804  4.42237  0.89173  3.28725  4.74657  4.91231  4.56459  4.52637  4.00671  3.62068  2.23319  5.44624  4.34288    217 l - - -
          2.68618  4.42225  2.77519  2.73123  3.46354  2.40513  3.72494  3.29354  2.67741  2.69355  4.24690  2.90347  2.73739  3.18146  2.89801  2.37887  2.77519  2.98518  4.58477  3.61503
          0.01579  4.55197  5.27432  0.61958  0.77255  0.48576  0.95510
    210   2.30571  5.21105  3.21823  2.62691  4.55272  3.64032  3.75091  3.97342  1.44798  2.95887  4.27146  3.13323  4.02074  2.19829  2.47876  2.87191  3.09770  3.60368  5.61483  4.29840    218 k - - -
          2.68618  4.42225  2.77519  2.73123  3.46354  2.40513  3.72494  3.29354  2.67741  2.69355  4.24690  2.90347  2.73739  3.18146  2.89801  2.37887  2.77519  2.98518  4.58477  3.61503
          0.01579  4.55197  5.27432  0.61958  0.77255  0.48576  0.95510
    211   2.71331  3.93134  2.57527  2.27135  4.27033  3.52545  3.72330  3.19101  2.17039  3.00439  3.32594  2.79322  3.91644  2.85458  2.32995  2.72349  2.94452  2.95747  5.48877  4.13223    219 k - - -
          2.68618  4.42225  2.77519  2.73123  3.46354  2.40513  3.72494  3.29354  2.67741  2.69355  4.24690  2.90347  2.73739  3.18146  2.89801  2.37887  2.77519  2.98518  4.58477  3.61503
          0.01579  4.55197  5.27432  0.61958  0.77255  0.48576  0.95510
    212   1.74301  4.29834  4.23941  3.67023  3.46081  3.90748  4.28319  2.28418  3.56419  2.04337  3.43538  3.89937  4.29746  3.80443  3.77474  2.72366  3.05619  1.64168  5.00775  3.81032    220 v - - -
          2.68618  4.42225  2.77519  2.73123  3.46354  2.40513  3.72494  3.29354  2.67741  2.69355  4.24690  2.90347  2.73739  3.18146  2.89801  2.37887  2.77519  2.98518  4.58477  3.61503
          0.01579  4.55197  5.27432  0.61958  0.77255  0.48576  0.95510
    213   2.71301  3.61823  3.61561  2.58038  3.55294  3.69846  3.06066  2.39001  2.66342  2.12302  3.52223  3.44542  4.07717  2.97930  3.33881  2.94538  2.94460  2.09338  5.00204  3.77078    221 v - - -
          2.68618  4.42225  2.77519  2.73123  3.46354  2.40513  3.72494  3.29354  2.67741  2.69355  4.24690  2.90347  2.73739  3.18146  2.89801  2.37887  2.77519  2.98518  4.58477  3.61503
          0.01579  4.55197  5.27432  0.61958  0.77255  0.48576  0.95510
    214   2.51126  5.23725  2.71811  2.03311  4.57376  3.50147  3.70381  4.05151  1.77199  3.53690  4.28492  2.97240  3.90733  2.80684  2.69526  2.06076  2.98436  3.62426  5.67315  4.26927    222 k - - -
          2.68618  4.42225  2.77519  2.73123  3.46354  2.40513  3.72494  3.29354  2.67741  2.69355  4.24690  2.90347  2.73739  3.18146  2.89801  2.37887  2.77519  2.98518  4.58477  3.61503
          0.01579  4.55197  5.27432  0.61958  0.77255  0.48576  0.95510
    215   4.43206  5.48432  5.24584  5.06137  1.64520  4.99303  2.72591  4.14544  4.87188  3.36091  4.67497  4.54976  5.26596  4.67935  4.79488  4.37754  4.63198  4.06186  3.84952  0.60607    223 Y - - -
          2.68618  4.42225  2.77519  2.73123  3.46354  2.40513  3.72494  3.29354  2.67741  2.69355  4.24690  2.90347  2.73739  3.18146  2.89801  2.37887  2.77519  2.98518  4.58477  3.61503
          0.01579  4.55197  5.27432  0.61958  0.77255  0.48576  0.95510
    216   3.88209  5.11241  5.67629  5.09600  2.58882  5.20641  5.39368  2.53557  4.95648  0.59215  2.20164  5.30948  5.23343  4.83330  4.92300  4.58546  4.07880  2.82809  5.41859  4.38419    224 L - - -
          2.68618  4.42225  2.77519  2.73123  3.46354  2.40513  3.72494  3.29354  2.67741  2.69355  4.24690  2.90347  2.73739  3.18146  2.89801  2.37887  2.77519  2.98518  4.58477  3.61503
          0.01579  4.55197  5.27432  0.61958  0.77255  0.48576  0.95510
    217   2.98221  5.55078  1.98094  1.32829  4.86841  3.50267  3.86930  4.37519  2.42823  3.84522  4.62132  2.64177  4.01707  2.99509  3.26825  2.28079  3.23616  3.93091  5.98240  4.52104    225 e - - -
          2.68618  4.42225  2.77519  2.73123  3.46354  2.40513  3.72494  3.29354  2.67741  2.69355  4.24690  2.90347  2.73739  3.18146  2.89801  2.37887  2.77519  2.98518  4.58477  3.61503
          0.13444  4.55197  2.16067  0.61958  0.77255  0.48576  0.95510
    218   2.99180  4.40857  4.55561  3.97388  3.27235  4.14525  4.46573  2.15853  3.82756  1.08358  2.46000  4.16704  4.46622  4.01431  3.97012  2.83356  3.22359  2.38720  5.01385  3.86645    226 l - - -
          2.68618  4.42225  2.77519  2.73123  3.46354  2.40513  3.72494  3.29354  2.67741  2.69355  4.24690  2.90347  2.73739  3.18146  2.89801  2.37887  2.77519  2.98518  4.58477  3.61503
          0.01776  4.43530  5.15764  0.61958  0.77255  0.50811  0.92037
    219   2.84104  5.35164  2.29709  2.21099  4.67539  3.47947  3.76816  4.16310  2.29032  3.64924  4.41257  2.35485  1.95679  2.88384  3.08093  2.46416  3.08418  3.73367  5.79237  4.36432    227 p - - -
          2.68618  4.42225  2.77519  2.73123  3.46354  2.40513  3.72494  3.29354  2.67741  2.69355  4.24690  2.90347  2.73739  3.18146  2.89801  2.37887  2.77519  2.98518  4.58477  3.61503
          0.01666  4.49919  5.22153  0.61958  0.77255  0.57435  0.82798
    220   2.75249  4.31722  3.17079  3.35536  3.46626  3.81263  4.11557  1.99962  3.28353  2.33503  3.44120  3.67646  4.18903  3.55334  3.56313  2.68463  2.63580  1.57423  4.97415  3.76238    228 v - - -
          2.68618  4.42225  2.77519  2.73123  3.46354  2.40513  3.72494  3.29354  2.67741  2.69355  4.24690  2.90347  2.73739  3.18146  2.89801  2.37887  2.77519  2.98518  4.58477  3.61503
          0.01666  4.49919  5.22153  0.61958  0.77255  0.57435  0.82798
    221   2.46181  4.98340  3.04838  1.87250  4.24785  3.51080  3.71005  3.11176  2.17767  3.25373  3.35838  3.02176  3.08322  2.84272  2.95890  2.52930  2.71720  3.32959  5.46919  4.11455    229 e - - -
          2.68618  4.42225  2.77519  2.73123  3.46354  2.40513  3.72494  3.29354  2.67741  2.69355  4.24690  2.90347  2.73739  3.18146  2.89801  2.37887  2.77519  2.98518  4.58477  3.61503
          0.01666  4.49919  5.22153  0.61958  0.77255  0.43410  1.04369
    222   2.55089  5.09343  2.46429  2.47398  4.41685  2.28522  3.72888  3.86978  2.49603  3.40802  3.38639  2.41012  3.91177  2.84729  2.97975  2.31232  2.63850  3.48086  5.58902  4.21038    230 g - - -
          2.68618  4.42225  2.77519  2.73123  3.46354  2.40513  3.72494  3.29354  2.67741  2.69355  4.24690  2.90347  2.73739  3.18146  2.89801  2.37887  2.77519  2.98518  4.58477  3.61503
          0.01579  4.55197  5.27432  0.61958  0.77255  0.48576  0.95510
    223   2.75231  4.37251  3.79338  2.78155  3.49731  3.76657  4.05868  2.48108  3.16290  1.35144  3.47190  3.59191  4.15205  3.45931  3.46025  2.68200  2.63003  2.57572  4.98706  3.77236    231 l - - -
          2.68618  4.42225  2.77519  2.73123  3.46354  2.40513  3.72494  3.29354  2.67741  2.69355  4.24690  2.90347  2.73739  3.18146  2.89801  2.37887  2.77519  2.98518  4.58477  3.61503
          0.01579  4.55197  5.27432  0.61958  0.77255  0.48576  0.95510
    224   2.77847  5.22835  2.99761  2.25029  4.56324  3.53137  3.71238  4.02808  1.57863  3.51874  4.27732  2.76498  3.93070  2.19293  2.86225  2.51542  3.00644  3.61518  5.65535  3.39648    232 k - - -
          2.68618  4.42225  2.77519  2.73123  3.46354  2.40513  3.72494  3.29354  2.67741  2.69355  4.24690  2.90347  2.73739  3.18146  2.89801  2.37887  2.77519  2.98518  4.58477  3.61503
          0.01579  4.55197  5.27432  0.61958  0.77255  0.48576  0.95510
    225   2.26117  4.83096  3.16760  2.60940  3.35626  3.14907  3.77409  3.45298  2.39321  2.84690  3.90992  2.77516  3.95203  2.71899  3.05118  2.07455  2.71390  2.79333  5.35100  4.03474    233 s - - -
          2.68618  4.42225  2.77519  2.73123  3.46354  2.40513  3.72494  3.29354  2.67741  2.69355  4.24690  2.90347  2.73739  3.18146  2.89801  2.37887  2.77519  2.98518  4.58477  3.61503
          0.07094  4.55197  2.84841  0.61958  0.77255  0.48576  0.95510
    226   2.78387  5.14596  3.08315  2.51933  4.46227  3.55457  2.01093  3.24145  2.17187  3.42101  4.20180  2.50739  3.94304  2.36032  2.57612  2.76996  3.00658  3.52396  5.57612  4.22584    234 h - - -
          2.68618  4.42225  2.77519  2.73123  3.46354  2.40513  3.72494  3.29354  2.67741  2.69355  4.24690  2.90347  2.73739  3.18146  2.89801  2.37887  2.77519  2.98518  4.58477  3.61503
          0.01668  4.49771  5.22006  0.61958  0.77255  0.57665  0.82502
    227   2.50908  4.81778  3.14855  2.35712  4.03721  3.54551  3.75704  3.08402  2.35704  2.52786  3.89718  3.10014  2.98663  2.92629  3.03038  2.40331  2.21995  3.13866  5.33759  4.02109    235 t - - -
          2.68618  4.42225  2.77519  2.73123  3.46354  2.40513  3.72494  3.29354  2.67741  2.69355  4.24690  2.90347  2.73739  3.18146  2.89801  2.37887  2.77519  2.98518  4.58477  3.61503
          0.01668  4.49771  5.22006  0.61958  0.77255  0.57665  0.82502
    228   2.52313  5.57635  1.47380  1.64030  4.89287  3.47552  3.88702  4.40252  2.78550  3.87839  4.66762  2.59449  4.01650  3.02131  3.34137  2.48678  3.27008  3.95979  6.02344  4.55062    236 d - - -
          2.68619  4.42226  2.77521  2.73124  3.46355  2.40514  3.72496  3.29355  2.67742  2.69356  4.24691  2.90348  2.73741  3.18148  2.89802  2.37888  2.77499  2.98520  4.58478  3.61504
          0.07346  2.72692  5.22006  0.37704  1.15802  0.43285  1.04599
    229   3.70915  4.96385  5.08924  4.70287  1.67158  4.64647  3.94119  2.14017  4.52205  2.70649  3.92931  4.45791  4.94500  4.48132  4.51134  3.99384  3.92987  3.18024  4.09582  0.95689    238 y - - -
          2.68618  4.42225  2.77519  2.73123  3.46354  2.40513  3.72494  3.29354  2.67741  2.69355  4.24690  2.90347  2.73739  3.18146  2.89801  2.37887  2.77519  2.98518  4.58477  3.61503
          0.01579  4.55197  5.27432  0.61958  0.77255  0.48576  0.95510
    230   2.71435  3.66061  3.11698  2.56006  4.16259  3.54304  3.75205  3.57976  2.32759  3.18182  3.44546  2.84541  3.34471  2.62678  3.00946  1.74008  2.66800  3.25440  5.42420  4.08943    239 s - - -
          2.68618  4.42225  2.77519  2.73123  3.46354  2.40513  3.72494  3.29354  2.67741  2.69355  4.24690  2.90347  2.73739  3.18146  2.89801  2.37887  2.77519  2.98518  4.58477  3.61503
          0.01579  4.55197  5.27432  0.61958  0.77255  0.48576  0.95510
    231   2.48404  5.12521  2.92747  2.27074  4.53537  2.66197  3.81099  3.99612  2.60493  3.53018  4.30625  1.67723  3.94804  2.93645  3.09337  2.34994  2.63386  3.58398  5.70588  4.32081    240 n - - -
          2.68618  4.42225  2.77519  2.73123  3.46354  2.40513  3.72494  3.29354  2.67741  2.69355  4.24690  2.90347  2.73739  3.18146  2.89801  2.37887  2.77519  2.98518  4.58477  3.61503
          0.01579  4.55197  5.27432  0.61958  0.77255  0.48576  0.95510
    232   2.78534  4.44310  3.77433  3.18365  3.56670  3.77703  4.00749  2.24779  2.37855  1.54381  3.52762  3.54967  4.14881  3.36180  2.78079  3.04263  2.73408  2.67261  5.02657  3.81246    241 l - - -
          2.68618  4.42225  2.77519  2.73123  3.46354  2.40513  3.72494  3.29354  2.67741  2.69355  4.24690  2.90347  2.73739  3.18146  2.89801  2.37887  2.77519  2.98518  4.58477  3.61503
          0.07424  4.55197  2.79675  0.61958  0.77255  0.48576  0.95510
    233   3.15373  5.29658  3.62116  2.93190  4.56178  3.84860  3.80262  4.04138  1.49584  3.51859  4.37094  3.36022  4.20098  2.94584  1.48520  3.15717  3.32830  3.72458  5.56044  2.31083    242 r - - -
          2.68618  4.42225  2.77519  2.73123  3.46354  2.40513  3.72494  3.29354  2.67741  2.69355  4.24690  2.90347  2.73739  3.18146  2.89801  2.37887  2.77519  2.98518  4.58477  3.61503
          0.01673  4.49447  5.21681  0.61958  0.77255  0.58169  0.81860
    234   3.95317  5.13548  5.16743  4.85957  1.40239  4.77629  3.83470  3.49553  4.67099  1.92199  4.07510  4.49195  5.05376  4.55064  4.61982  4.13857  4.16552  3.46005  3.95382  1.01515    243 y - - -
          2.68618  4.42225  2.77519  2.73123  3.46354  2.40513  3.72494  3.29354  2.67741  2.69355  4.24690  2.90347  2.73739  3.18146  2.89801  2.37887  2.77519  2.98518  4.58477  3.61503
          0.01673  4.49447  5.21681  0.61958  0.77255  0.58169  0.81860
    235   2.75290  5.13863  2.95809  2.46514  4.47441  3.49913  3.72728  3.92920  2.30280  3.45292  4.22652  2.45550  3.91829  2.31095  2.93048  1.75203  2.48836  3.53392  5.61908  4.24165    244 s - - -
          2.68618  4.42225  2.77519  2.73123  3.46354  2.40513  3.72494  3.29354  2.67741  2.69355  4.24690  2.90347  2.73739  3.18146  2.89801  2.37887  2.77519  2.98518  4.58477  3.61503
          0.01673  4.49447  5.21681  0.61958  0.77255  0.58169  0.81860
    236   2.70646  2.86126  4.24270  3.65608  3.28290  3.82002  4.14619  1.92426  3.52625  2.20342  3.29109  3.27369  4.19426  3.73811  3.68724  2.81574  2.32147  1.94834  4.80130  3.61144    245 i - - -
          2.68618  4.42225  2.77519  2.73123  3.46354  2.40513  3.72494  3.29354  2.67741  2.69355  4.24690  2.90347  2.73739  3.18146  2.89801  2.37887  2.77519  2.98518  4.58477  3.61503
          0.01673  4.49447  5.21681  0.61958  0.77255  0.58169  0.81860
    237   2.79204  4.57151  2.88183  2.94412  3.47804  3.69277  3.91005  3.07655  2.95963  1.53671  3.67191  2.91328  4.09586  3.26531  3.33128  2.97075  3.02779  2.84925  4.96041  2.34399    246 l - - -
          2.68618  4.42225  2.77519  2.73123  3.46354  2.40513  3.72494  3.29354  2.67741  2.69355  4.24690  2.90347  2.73739  3.18146  2.89801  2.37887  2.77519  2.98518  4.58477  3.61503
          0.01673  4.49447  5.21681  0.61958  0.77255  0.58169  0.81860
    238   2.91778  4.29851  4.66398  4.07569  3.31675  4.10952  4.44563  1.58725  3.91737  1.45642  3.26629  4.18978  4.44466  4.08533  4.01260  3.42219  2.77905  2.00876  4.96920  3.03037    247 l - - -
          2.68618  4.42225  2.77519  2.73123  3.46354  2.40513  3.72494  3.29354  2.67741  2.69355  4.24690  2.90347  2.73739  3.18146  2.89801  2.37887  2.77519  2.98518  4.58477  3.61503
          0.01673  4.49447  5.21681  0.61958  0.77255  0.43013  1.05103
    239   3.89890  5.13188  5.52710  5.04396  1.54314  5.08321  4.89876  2.65951  4.88341  0.75332  3.17933  5.10126  5.20409  4.79551  4.85835  4.48552  4.10968  2.89893  4.97912  3.54704    248 l - - -
          2.68618  4.42225  2.77519  2.73123  3.46354  2.40513  3.72494  3.29354  2.67741  2.69355  4.24690  2.90347  2.73739  3.18146  2.89801  2.37887  2.77519  2.98518  4.58477  3.61503
          0.01579  4.55197  5.27432  0.61958  0.77255  0.48576  0.95510
    240   3.77602  5.03051  5.55369  4.98098  3.31372  5.10531  5.41171  2.43765  4.83087  0.61035  2.34882  5.20893  5.18870  4.79882  4.84924  4.48312  3.98719  2.23376  5.51107  4.53050    249 L - - -
          2.68618  4.42225  2.77519  2.73123  3.46354  2.40513  3.72494  3.29354  2.67741  2.69355  4.24690  2.90347  2.73739  3.18146  2.89801  2.37887  2.77519  2.98518  4.58477  3.61503
          0.01579  4.55197  5.27432  0.61958  0.77255  0.48576  0.95510
    241   1.96470  4.34025  3.86535  3.29394  3.48061  3.77828  4.07641  2.03500  3.21320  2.41273  3.45912  3.62707  4.16060  3.49555  2.96280  3.04788  2.08522  2.30296  4.97145  3.75858    250 a - - -
          2.68618  4.42225  2.77519  2.73123  3.46354  2.40513  3.72494  3.29354  2.67741  2.69355  4.24690  2.90347  2.73739  3.18146  2.89801  2.37887  2.77519  2.98518  4.58477  3.61503
          0.01579  4.55197  5.27432  0.61958  0.77255  0.48576  0.95510
    242   2.79041  5.26856  2.67277  2.44494  4.61115  3.51853  3.72448  4.08537  1.75137  3.56723  4.32135  1.97556  3.93202  2.83023  2.58210  2.32403  3.02242  3.66045  5.69890  4.30147    251 k - - -
          2.68618  4.42225  2.77519  2.73123  3.46354  2.40513  3.72494  3.29354  2.67741  2.69355  4.24690  2.90347  2.73739  3.18146  2.89801  2.37887  2.77519  2.98518  4.58477  3.61503
          0.01579  4.55197  5.27432  0.61958  0.77255  0.48576  0.95510
    243   2.71039  1.94750  4.06314  3.48946  3.38208  3.76970  4.12100  2.26414  3.38485  2.12058  3.38359  3.21827  4.16779  3.63110  3.60808  2.51834  2.61939  2.48936  4.88280  3.68437    252 c - - -
          2.68618  4.42225  2.77519  2.73123  3.46354  2.40513  3.72494  3.29354  2.67741  2.69355  4.24690  2.90347  2.73739  3.18146  2.89801  2.37887  2.77519  2.98518  4.58477  3.61503
          0.01579  4.55197  5.27432  0.61958  0.77255  0.48576  0.95510
    244   2.47958  4.20464  4.17957  3.59331  2.91418  3.82800  4.12610  2.63756  3.47266  1.57859  2.95098  3.80470  4.19574  3.20072  3.65531  3.11389  2.61848  2.45089  4.80643  2.41279    253 l - - -
          2.68618  4.42225  2.77519  2.73123  3.46354  2.40513  3.72494  3.29354  2.67741  2.69355  4.24690  2.90347  2.73739  3.18146  2.89801  2.37887  2.77519  2.98518  4.58477  3.61503
          0.01579  4.55197  5.27432  0.61958  0.77255  0.48576  0.95510
    245   2.82392  4.53533  3.66414  2.70077  3.70970  3.79915  4.04653  1.63160  2.14837  2.70178  3.64251  3.51930  4.17733  3.35172  3.30594  3.06125  3.05572  2.02914  5.17212  3.93646    254 i - - -
          2.68618  4.42225  2.77519  2.73123  3.46354  2.40513  3.72494  3.29354  2.67741  2.69355  4.24690  2.90347  2.73739  3.18146  2.89801  2.37887  2.77519  2.98518  4.58477  3.61503
          0.05823  4.55197  3.07858  0.61958  0.77255  0.48576  0.95510
    246   2.71355  5.18143  2.47523  1.82865  4.50791  3.23567  3.68010  3.29834  2.42716  3.47907  4.22883  2.71152  3.88126  2.78399  2.61378  2.27802  2.71984  3.56240  5.62569  4.22429    255 e - - -
          2.68618  4.42225  2.77519  2.73123  3.46354  2.40513  3.72494  3.29354  2.67741  2.69355  4.24690  2.90347  2.73739  3.18146  2.89801  2.37887  2.77519  2.98518  4.58477  3.61503
          0.01647  4.51021  5.23256  0.61958  0.77255  0.44374  1.02620
    247   2.71234  4.73207  2.89904  2.56214  3.36722  3.09420  3.80706  2.41307  2.42863  2.64551  3.81677  3.17528  3.97578  2.56410  3.10377  2.44213  2.94381  2.60488  5.26839  3.97385    256 i - - -
          2.68618  4.42225  2.77519  2.73123  3.46354  2.40513  3.72494  3.29354  2.67741  2.69355  4.24690  2.90347  2.73739  3.18146  2.89801  2.37887  2.77519  2.98518  4.58477  3.61503
          0.01579  4.55197  5.27432  0.61958  0.77255  0.48576  0.95510
    248   2.71716  5.04027  2.61166  2.48805  3.63053  2.72433  3.41594  3.75545  2.49142  3.31592  4.10145  2.40253  3.91295  2.84522  2.96922  2.31237  2.48164  3.39335  5.51743  3.06113    257 s - - -
          2.68618  4.42225  2.77519  2.73123  3.46354  2.40513  3.72494  3.29354  2.67741  2.69355  4.24690  2.90347  2.73739  3.18146  2.89801  2.37887  2.77519  2.98518  4.58477  3.61503
          0.01579  4.55197  5.27432  0.61958  0.77255  0.48576  0.95510
    249   2.72599  4.96968  3.08750  1.98299  4.22502  3.54080  3.74344  3.22208  2.31906  2.93875  4.03953  3.06165  2.83787  2.88425  2.98490  2.74769  2.00046  3.30760  5.46383  4.12001    258 e - - -
          2.68618  4.42225  2.77519  2.73123  3.46354  2.40513  3.72494  3.29354  2.67741  2.69355  4.24690  2.90347  2.73739  3.18146  2.89801  2.37887  2.77519  2.98518  4.58477  3.61503
          0.01579  4.55197  5.27432  0.61958  0.77255  0.48576  0.95510
    250   2.75209  5.25100  2.50555  1.86721  4.58788  3.49594  3.70372  4.07008  2.11080  3.16300  4.29645  2.96412  2.89350  2.16178  2.93921  2.71271  2.98512  3.63775  5.68522  4.27535    259 e - - -
          2.68618  4.42225  2.77519  2.73123  3.46354  2.40513  3.72494  3.29354  2.67741  2.69355  4.24690  2.90347  2.73739  3.18146  2.89801  2.37887  2.77519  2.98518  4.58477  3.61503
          0.05581  4.55197  3.12957  0.61958  0.77255  0.48576  0.95510
    251   2.58463  5.13070  2.30525  2.42915  4.44224  3.48916  3.68270  3.90481  2.11303  2.81418  4.18147  2.76362  3.88371  2.55258  2.91851  2.30824  2.59302  3.25617  5.58462  4.19509    260 k - - -
          2.68618  4.42225  2.77519  2.73123  3.46354  2.40513  3.72494  3.29354  2.67741  2.69355  4.24690  2.90347  2.73739  3.18146  2.89801  2.37887  2.77519  2.98518  4.58477  3.61503
          0.01643  4.51259  5.23494  0.61958  0.77255  0.55302  0.85616
    252   2.70116  4.82558  2.60805  2.42395  4.04359  3.54891  3.75974  3.44854  2.58313  2.33554  3.90310  2.83702  3.93850  2.92829  3.03676  2.23458  2.41661  2.87381  3.98445  4.02566    261 s - - -
          2.68618  4.42225  2.77519  2.73123  3.46354  2.40513  3.72494  3.29354  2.67741  2.69355  4.24690  2.90347  2.73739  3.18146  2.89801  2.37887  2.77519  2.98518  4.58477  3.61503
          0.11474  4.51259  2.32857  0.61958  0.77255  0.55302  0.85616
    253   2.69312  5.17283  2.67310  2.12174  4.50319  3.45330  3.65351  3.98019  2.39797  3.47111  4.21890  2.32691  3.85540  2.29552  2.57993  2.31190  2.92537  3.55592  5.61244  3.39235    262 e - - -
          2.68618  4.42225  2.77519  2.73123  3.46354  2.40513  3.72494  3.29354  2.67741  2.69355  4.24690  2.90347  2.73739  3.18146  2.89801  2.37887  2.77519  2.98518  4.58477  3.61503
          0.06624  4.41596  2.95632  0.61958  0.77255  0.69204  0.69426
    254   2.65111  4.39275  3.49468  2.58280  2.90877  3.62142  3.87154  2.64683  2.88618  2.16782  3.49487  2.95865  4.00169  3.19223  3.24823  2.34023  2.56374  2.66725  4.97069  3.27589    263 l - - -
          2.68618  4.42225  2.77519  2.73123  3.46354  2.40513  3.72494  3.29354  2.67741  2.69355  4.24690  2.90347  2.73739  3.18146  2.89801  2.37887  2.77519  2.98518  4.58477  3.61503
          0.24147  4.36872  1.60016  0.61958  0.77255  0.74940  0.63990
    255   2.32728  4.63598  3.10219  2.02288  3.88196  3.45112  3.72228  2.82985  2.57124  2.90962  3.76401  3.06517  3.86588  2.91446  3.00572  2.28004  2.84886  2.67150  5.22078  3.92200    264 e - - -
          2.68602  4.42231  2.77525  2.73111  3.46360  2.40519  3.72500  3.29360  2.67747  2.69361  4.24696  2.90333  2.73746  3.18152  2.89807  2.37867  2.77525  2.98524  4.58483  3.61509
          0.46268  1.01402  4.87327  0.15990  1.91208  0.27603  1.42209
    256   2.73332  5.21619  2.52789  1.76482  4.54950  3.49656  3.69244  4.02697  2.28917  2.83977  4.26139  2.96786  3.89641  2.54642  2.61613  2.29053  2.96502  3.60079  5.65388  4.25007    266 e - - -
          2.68618  4.42225  2.77519  2.73123  3.46354  2.40513  3.72494  3.29354  2.67741  2.69355  4.24690  2.90347  2.73739  3.18146  2.89801  2.37887  2.77519  2.98518  4.58477  3.61503
          0.01579  4.55197  5.27432  0.61958  0.77255  0.48576  0.95510
    257   2.03872  1.55603  4.20834  3.69229  3.69025  3.55942  4.35045  2.51611  3.58950  2.76272  3.67835  3.81123  4.13422  3.82947  3.80416  2.62156  2.21605  2.68761  5.18286  3.99357    267 c - - -
          2.68618  4.42225  2.77519  2.73123  3.46354  2.40513  3.72494  3.29354  2.67741  2.69355  4.24690  2.90347  2.73739  3.18146  2.89801  2.37887  2.77519  2.98518  4.58477  3.61503
          0.01579  4.55197  5.27432  0.61958  0.77255  0.48576  0.95510
    258   2.53605  5.15794  2.42737  2.18883  4.47549  3.49949  3.68991  2.88874  2.11556  3.01495  4.20621  2.97845  3.89292  2.40686  2.71674  2.52005  2.94769  3.53375  5.60697  4.21395    268 k - - -
          2.68618  4.42225  2.77519  2.73123  3.46354  2.40513  3.72494  3.29354  2.67741  2.69355  4.24690  2.90347  2.73739  3.18146  2.89801  2.37887  2.77519  2.98518  4.58477  3.61503
          0.01579  4.55197  5.27432  0.61958  0.77255  0.48576  0.95510
    259   2.46681  5.10908  3.01115  2.00984  3.64583  3.50646  3.18253  3.86444  2.09692  3.39481  3.55214  2.99398  3.89868  2.55384  2.72063  2.52447  2.66002  3.47537  5.56942  3.75197    269 e - - -
          2.68618  4.42225  2.77519  2.73123  3.46354  2.40513  3.72494  3.29354  2.67741  2.69355  4.24690  2.90347  2.73739  3.18146  2.89801  2.37887  2.77519  2.98518  4.58477  3.61503
          0.01579  4.55197  5.27432  0.61958  0.77255  0.48576  0.95510
    260   2.10310  4.45970  3.69641  3.20750  3.73430  3.56630  4.12032  3.16117  3.16426  2.88144  3.77432  3.53321  4.08607  3.47120  3.49242  2.59079  2.28779  2.89292  5.18786  1.49568    270 y - - -
          2.68618  4.42225  2.77519  2.73123  3.46354  2.40513  3.72494  3.29354  2.67741  2.69355  4.24690  2.90347  2.73739  3.18146  2.89801  2.37887  2.77519  2.98518  4.58477  3.61503
          0.01579  4.55197  5.27432  0.61958  0.77255  0.48576  0.95510
    261   3.59326  4.86007  5.49032  4.90007  2.68085  4.90394  5.21036  1.96312  4.75152  0.80385  2.53154  5.04264  5.04470  4.71019  4.73588  4.26023  3.80549  2.19661  5.37820  4.36224    271 l - - -
          2.68618  4.42225  2.77519  2.73123  3.46354  2.40513  3.72494  3.29354  2.67741  2.69355  4.24690  2.90347  2.73739  3.18146  2.89801  2.37887  2.77519  2.98518  4.58477  3.61503
          0.01579  4.55197  5.27432  0.61958  0.77255  0.48576  0.95510
    262   2.55100  5.24667  2.70017  1.88644  4.58578  3.24048  3.69708  4.07001  2.10123  3.54913  4.29123  2.33265  3.89791  2.79766  2.70643  2.28188  2.97523  3.63457  5.68136  4.26954    272 e - - -
          2.68618  4.42225  2.77519  2.73123  3.46354  2.40513  3.72494  3.29354  2.67741  2.69355  4.24690  2.90347  2.73739  3.18146  2.89801  2.37887  2.77519  2.98518  4.58477  3.61503
          0.01579  4.55197  5.27432  0.61958  0.77255  0.48576  0.95510
    263   2.50027  3.28700  4.38304  3.19387  2.82873  3.84504  4.16193  2.23246  3.63015  1.80065  2.66510  3.90587  4.21165  3.14572  3.74036  3.14255  2.94303  2.22691  4.75399  3.02877    273 l - - -
          2.68618  4.42225  2.77519  2.73123  3.46354  2.40513  3.72494  3.29354  2.67741  2.69355  4.24690  2.90347  2.73739  3.18146  2.89801  2.37887  2.77519  2.98518  4.58477  3.61503
          0.01579  4.55197  5.27432  0.61958  0.77255  0.48576  0.95510
    264   3.60475  4.87125  5.50301  4.90998  2.65502  4.91056  5.21011  1.93297  4.75916  0.84883  2.21643  5.05162  5.04617  4.70829  4.73705  4.26658  3.81538  2.34096  5.36916  4.35861    274 l - - -
          2.68618  4.42225  2.77519  2.73123  3.46354  2.40513  3.72494  3.29354  2.67741  2.69355  4.24690  2.90347  2.73739  3.18146  2.89801  2.37887  2.77519  2.98518  4.58477  3.61503
          0.01579  4.55197  5.27432  0.61958  0.77255  0.48576  0.95510
    265   2.84248  5.07192  3.23120  2.64504  4.35788  3.63120  3.76624  3.17911  2.05847  3.32278  4.13885  3.14736  4.01254  1.51128  2.49376  2.85846  3.06059  2.92089  5.51878  4.20982    275 q - - -
          2.68618  4.42225  2.77519  2.73123  3.46354  2.40513  3.72494  3.29354  2.67741  2.69355  4.24690  2.90347  2.73739  3.18146  2.89801  2.37887  2.77519  2.98518  4.58477  3.61503
          0.01579  4.55197  5.27432  0.61958  0.77255  0.48576  0.95510
    266   2.77041  5.16677  2.95140  2.47066  4.49737  3.00049  3.15187  3.95601  2.29712  3.47939  4.25120  1.66196  3.93397  2.86494  2.97761  2.36983  2.66491  3.55849  5.64673  4.26270    276 n - - -
          2.68618  4.42225  2.77519  2.73123  3.46354  2.40513  3.72494  3.29354  2.67741  2.69355  4.24690  2.90347  2.73739  3.18146  2.89801  2.37887  2.77519  2.98518  4.58477  3.61503
          0.01579  4.55197  5.27432  0.61958  0.77255  0.48576  0.95510
    267   2.84316  5.33724  2.55999  1.50835  4.65826  2.94974  3.77554  4.14056  2.56345  3.17355  4.39570  2.97151  3.95522  1.94930  3.06628  2.79462  3.08375  3.71725  5.77780  4.35815    277 e - - -
          2.68618  4.42225  2.77519  2.73123  3.46354  2.40513  3.72494  3.29354  2.67741  2.69355  4.24690  2.90347  2.73739  3.18146  2.89801  2.37887  2.77519  2.98518  4.58477  3.61503
          0.07424  4.55197  2.79675  0.61958  0.77255  0.48576  0.95510
    268   4.44191  5.44954  5.32046  5.19426  1.00316  4.99329  3.73288  4.02570  4.99065  3.21791  4.56949  4.57130  5.26225  4.72015  4.84641  4.39904  4.64543  3.98003  3.81686  0.90107    278 y - - -
          2.68618  4.42225  2.77519  2.73123  3.46354  2.40513  3.72494  3.29354  2.67741  2.69355  4.24690  2.90347  2.73739  3.18146  2.89801  2.37887  2.77519  2.98518  4.58477  3.61503
          0.01673  4.49447  5.21681  0.61958  0.77255  0.43013  1.05103
    269   2.90504  5.10875  2.99541  2.64757  4.44262  3.56764  3.14293  3.92372  2.65265  3.49298  4.32191  3.15553  1.28108  2.61402  3.05111  2.61155  3.17269  3.56555  5.66432  4.31616    279 p - - -
          2.68618  4.42225  2.77519  2.73123  3.46354  2.40513  3.72494  3.29354  2.67741  2.69355  4.24690  2.90347  2.73739  3.18146  2.89801  2.37887  2.77519  2.98518  4.58477  3.61503
          0.01579  4.55197  5.27432  0.61958  0.77255  0.48576  0.95510
    270   2.78336  5.29150  2.37685  2.22444  4.63610  3.50735  3.71752  4.11931  2.02998  3.59096  4.33736  2.01571  3.92225  2.56902  2.35601  2.73928  3.01588  3.68293  5.71609  4.30732    280 n - - -
          2.68618  4.42225  2.77519  2.73123  3.46354  2.40513  3.72494  3.29354  2.67741  2.69355  4.24690  2.90347  2.73739  3.18146  2.89801  2.37887  2.77519  2.98518  4.58477  3.61503
          0.01579  4.55197  5.27432  0.61958  0.77255  0.48576  0.95510
    271   3.02263  5.31962  3.33789  2.74649  4.73025  3.72578  3.79655  4.12982  1.12494  3.59731  4.40525  2.81357  4.11070  2.91594  2.27386  3.00456  2.41637  3.75871  5.68951  4.41641    281 k - - -
          2.68618  4.42225  2.77519  2.73123  3.46354  2.40513  3.72494  3.29354  2.67741  2.69355  4.24690  2.90347  2.73739  3.18146  2.89801  2.37887  2.77519  2.98518  4.58477  3.61503
          0.01579  4.55197  5.27432  0.61958  0.77255  0.48576  0.95510
    272   3.10958  4.43208  4.99358  4.42978  2.19724  4.40169  4.81096  1.45778  4.28342  2.31578  3.46682  4.52131  4.71915  4.45407  4.37021  3.73998  2.85846  1.30948  5.28578  4.09719    282 v - - -
          2.68618  4.42225  2.77519  2.73123  3.46354  2.40513  3.72494  3.29354  2.67741  2.69355  4.24690  2.90347  2.73739  3.18146  2.89801  2.37887  2.77519  2.98518  4.58477  3.61503
          0.01579  4.55197  5.27432  0.61958  0.77255  0.48576  0.95510
    273   3.37859  6.04676  1.76775  0.75285  5.33145  3.53723  4.14492  4.89894  3.23942  4.35903  5.23708  2.99167  4.19744  3.32022  3.88898  3.22600  3.68211  4.43840  6.48652  4.93285    283 e - - -
          2.68618  4.42225  2.77519  2.73123  3.46354  2.40513  3.72494  3.29354  2.67741  2.69355  4.24690  2.90347  2.73739  3.18146  2.89801  2.37887  2.77519  2.98518  4.58477  3.61503
          0.01579  4.55197  5.27432  0.61958  0.77255  0.48576  0.95510
    274   2.68598  3.47951  3.90364  3.34956  3.56546  3.66177  4.13114  2.86576  3.27202  2.63438  2.96301  3.63748  1.65792  3.54738  3.55618  2.46871  2.96868  2.12759  5.04526  3.83542    284 p - - -
          2.68618  4.42225  2.77519  2.73123  3.46354  2.40513  3.72494  3.29354  2.67741  2.69355  4.24690  2.90347  2.73739  3.18146  2.89801  2.37887  2.77519  2.98518  4.58477  3.61503
          0.01579  4.55197  5.27432  0.61958  0.77255  0.48576  0.95510
    275   4.53718  5.52169  5.38983  5.28335  1.18193  5.06197  3.77387  4.11340  5.07577  3.29002  4.65157  4.62843  5.32809  4.78490  4.91716  4.47179  4.73881  4.07067  3.85477  0.73072    285 y - - -
          2.68618  4.42225  2.77519  2.73123  3.46354  2.40513  3.72494  3.29354  2.67741  2.69355  4.24690  2.90347  2.73739  3.18146  2.89801  2.37887  2.77519  2.98518  4.58477  3.61503
          0.01579  4.55197  5.27432  0.61958  0.77255  0.48576  0.95510
    276   2.46254  3.57046  3.36663  2.80412  3.76821  3.08489  3.25147  2.47523  2.38183  2.63441  3.69551  3.26792  4.01203  2.81429  3.18663  2.38665  2.70736  2.67840  5.15957  3.89228    286 k - - -
          2.68618  4.42225  2.77519  2.73123  3.46354  2.40513  3.72494  3.29354  2.67741  2.69355  4.24690  2.90347  2.73739  3.18146  2.89801  2.37887  2.77519  2.98518  4.58477  3.61503
          0.01579  4.55197  5.27432  0.61958  0.77255  0.48576  0.95510
    277   2.64180  4.83345  4.75379  4.35879  3.53256  4.31644  5.00184  2.60644  4.17175  0.60596  3.38498  4.53255  4.77112  4.43119  4.31626  3.76170  3.65503  2.64374  5.50690  4.36564    287 L - - -
          2.68618  4.42225  2.77519  2.73123  3.46354  2.40513  3.72494  3.29354  2.67741  2.69355  4.24690  2.90347  2.73739  3.18146  2.89801  2.37887  2.77519  2.98518  4.58477  3.61503
          0.01579  4.55197  5.27432  0.61958  0.77255  0.48576  0.95510
    278   1.61970  4.49857  3.51653  2.97581  3.66905  2.87063  3.95179  2.68244  2.94252  2.75561  3.64132  3.01177  4.05777  3.25594  3.31221  2.90637  2.96236  2.80675  5.10014  2.48209    288 a - - -
          2.68618  4.42225  2.77519  2.73123  3.46354  2.40513  3.72494  3.29354  2.67741  2.69355  4.24690  2.90347  2.73739  3.18146  2.89801  2.37887  2.77519  2.98518  4.58477  3.61503
          0.01579  4.55197  5.27432  0.61958  0.77255  0.48576  0.95510
    279   3.37918  4.65129  5.29653  4.75875  2.11109  4.74739  5.13267  1.00511  4.63054  2.11348  3.43075  4.86880  4.99710  4.75301  4.70541  4.11338  3.62005  1.69125  5.45952  4.24141    289 i - - -
          2.68618  4.42225  2.77519  2.73123  3.46354  2.40513  3.72494  3.29354  2.67741  2.69355  4.24690  2.90347  2.73739  3.18146  2.89801  2.37887  2.77519  2.98518  4.58477  3.61503
          0.01579  4.55197  5.27432  0.61958  0.77255  0.48576  0.95510
    280   2.74371  5.24590  2.70595  1.74021  4.58694  3.49613  3.69534  4.06973  1.90324  3.54749  4.28984  2.80601  3.89968  2.61379  2.70661  2.52082  2.67089  3.63482  5.67783  4.26906    290 e - - -
          2.68618  4.42225  2.77519  2.73123  3.46354  2.40513  3.72494  3.29354  2.67741  2.69355  4.24690  2.90347  2.73739  3.18146  2.89801  2.37887  2.77519  2.98518  4.58477  3.61503
          0.01579  4.55197  5.27432  0.61958  0.77255  0.48576  0.95510
    281   3.01634  4.37529  4.85696  4.26447  2.24849  4.19649  4.44171  2.03257  4.08238  1.36064  3.20363  4.30682  4.51369  4.18710  4.11600  3.51389  3.24417  2.16839  4.85025  2.38228    291 l - - -
          2.68618  4.42225  2.77519  2.73123  3.46354  2.40513  3.72494  3.29354  2.67741  2.69355  4.24690  2.90347  2.73739  3.18146  2.89801  2.37887  2.77519  2.98518  4.58477  3.61503
          0.01579  4.55197  5.27432  0.61958  0.77255  0.48576  0.95510
    282   2.44618  2.16772  3.67469  3.10521  3.51267  3.08783  3.32364  2.51580  3.04975  2.59108  3.09545  3.09814  4.08956  3.02438  3.38042  2.96273  2.77579  2.52627  4.97175  3.74664    292 c - - -
          2.68618  4.42225  2.77519  2.73123  3.46354  2.40513  3.72494  3.29354  2.67741  2.69355  4.24690  2.90347  2.73739  3.18146  2.89801  2.37887  2.77519  2.98518  4.58477  3.61503
          0.01579  4.55197  5.27432  0.61958  0.77255  0.48576  0.95510
    283   2.88313  5.39259  1.93759  2.23263  4.73396  3.52847  3.78141  4.21584  1.45767  3.68489  4.44789  2.79524  3.97812  2.89368  2.71218  2.82806  3.11959  3.78409  5.80878  4.39796    293 k - - -
          2.68618  4.42225  2.77519  2.73123  3.46354  2.40513  3.72494  3.29354  2.67741  2.69355  4.24690  2.90347  2.73739  3.18146  2.89801  2.37887  2.77519  2.98518  4.58477  3.61503
          0.01579  4.55197  5.27432  0.61958  0.77255  0.48576  0.95510
    284   2.73279  5.11734  2.29892  2.47326  4.41977  3.52065  3.70707  3.24008  1.71922  3.01585  4.17174  3.00952  3.91298  2.82175  2.52258  2.71963  2.64685  3.48337  5.57385  4.19919    294 k - - -
          2.68618  4.42225  2.77519  2.73123  3.46354  2.40513  3.72494  3.29354  2.67741  2.69355  4.24690  2.90347  2.73739  3.18146  2.89801  2.37887  2.77519  2.98518  4.58477  3.61503
          0.01579  4.55197  5.27432  0.61958  0.77255  0.48576  0.95510
    285   2.48876  5.06621  3.03449  2.47720  3.49360  3.51604  3.22467  3.79626  1.96529  3.34497  3.52698  2.78858  3.90760  2.63005  2.54020  2.49086  2.47560  3.42431  5.53595  4.16593    295 k - - -
          2.68618  4.42225  2.77519  2.73123  3.46354  2.40513  3.72494  3.29354  2.67741  2.69355  4.24690  2.90347  2.73739  3.18146  2.89801  2.37887  2.77519  2.98518  4.58477  3.61503
          0.01579  4.55197  5.27432  0.61958  0.77255  0.48576  0.95510
    286   2.74860  5.23819  2.16073  2.15655  4.56951  2.76115  3.70630  4.04981  2.27098  3.53809  4.28571  2.40154  3.42465  2.81002  2.95657  2.52518  2.98255  2.90734  5.67831  4.26866    296 e - - -
          2.68618  4.42225  2.77519  2.73123  3.46354  2.40513  3.72494  3.29354  2.67741  2.69355  4.24690  2.90347  2.73739  3.18146  2.89801  2.37887  2.77519  2.98518  4.58477  3.61503
          0.13604  4.55197  2.14863  0.61958  0.77255  0.48576  0.95510
    287   2.65432  4.70473  3.20519  2.66962  4.00272  2.57255  3.81418  2.51844  2.66523  3.04498  3.88281  2.53474  3.25738  3.00316  3.10336  2.32616  2.32513  3.09310  5.32803  4.02882    297 t - - -
          2.68618  4.42225  2.77519  2.73123  3.46354  2.40513  3.72494  3.29354  2.67741  2.69355  4.24690  2.90347  2.73739  3.18146  2.89801  2.37887  2.77519  2.98518  4.58477  3.61503
          0.14897  4.43373  2.06720  0.61958  0.77255  0.66884  0.71806
    288   2.64694  5.00869  2.71365  2.20613  4.29847  3.02075  3.63925  3.74631  2.40380  2.97151  4.06768  2.93348  3.02361  2.54215  2.88511  2.45602  2.42365  3.13122  5.47917  4.10484    298 e - - -
          2.68618  4.42225  2.77519  2.73123  3.46354  2.40513  3.72494  3.29354  2.67741  2.69355  4.24690  2.90347  2.73739  3.18146  2.89801  2.37887  2.77519  2.98518  4.58477  3.61503
          0.02026  4.30501  5.02736  0.61958  0.77255  0.81810  0.58209
    289   2.71430  5.07282  2.14915  2.38663  4.38317  3.42065  3.70392  3.83686  2.50693  3.38615  3.24503  1.96158  3.86843  2.83455  2.99734  2.29457  2.96123  3.45575  5.57471  4.18882    299 n - - -
          2.68628  4.42150  2.77529  2.73133  3.46364  2.40506  3.72504  3.29335  2.67751  2.69365  4.24699  2.90339  2.73717  3.18128  2.89810  2.37885  2.77529  2.98507  4.58487  3.61513
          0.59700  0.81422  5.02736  0.20845  1.67046  0.32293  1.28744
    290   2.38981  5.01358  2.81845  2.04151  3.05914  3.52382  3.72413  3.71512  2.50149  3.28526  4.07651  2.78984  3.40396  2.85465  2.97665  2.55821  2.27878  3.36177  5.49664  3.53786    302 e - - -
          2.68618  4.42225  2.77519  2.73123  3.46354  2.40513  3.72494  3.29354  2.67741  2.69355  4.24690  2.90347  2.73739  3.18146  2.89801  2.37887  2.77519  2.98518  4.58477  3.61503
          0.01579  4.55197  5.27432  0.61958  0.77255  0.48576  0.95510
    291   2.73778  5.20275  2.53003  1.82839  4.52656  3.49728  3.70176  3.99961  2.45234  3.49877  4.25113  2.74070  3.90122  2.60327  2.66374  2.31343  2.97055  2.54753  5.64726  4.24590    303 e - - -
          2.68618  4.42225  2.77519  2.73123  3.46354  2.40513  3.72494  3.29354  2.67741  2.69355  4.24690  2.90347  2.73739  3.18146  2.89801  2.37887  2.77519  2.98518  4.58477  3.61503
          0.01579  4.55197  5.27432  0.61958  0.77255  0.48576  0.95510
    292   2.54823  5.20606  2.67014  2.10161  4.54139  3.13464  3.21218  4.02094  2.24362  3.14931  4.24959  2.72397  3.88608  2.61017  2.91305  2.18596  2.55971  3.59151  5.64436  4.23864    304 e - - -
          2.68618  4.42225  2.77519  2.73123  3.46354  2.40513  3.72494  3.29354  2.67741  2.69355  4.24690  2.90347  2.73739  3.18146  2.89801  2.37887  2.77519  2.98518  4.58477  3.61503
          0.01579  4.55197  5.27432  0.61958  0.77255  0.48576  0.95510
    293   2.77232  4.28635  4.13992  3.56861  3.44140  3.85044  4.20309  1.37207  3.44067  2.47804  3.42646  3.81509  4.24169  3.70698  3.15923  2.69730  2.64754  1.98406  4.96287  3.76391    305 i - - -
          2.68618  4.42225  2.77519  2.73123  3.46354  2.40513  3.72494  3.29354  2.67741  2.69355  4.24690  2.90347  2.73739  3.18146  2.89801  2.37887  2.77519  2.98518  4.58477  3.61503
          0.01579  4.55197  5.27432  0.61958  0.77255  0.48576  0.95510
    294   2.98646  5.55163  2.30139  1.17005  4.87212  3.51001  3.86611  4.37611  2.22912  3.84289  4.61952  2.64385  4.02063  2.66202  3.23132  2.90735  3.23821  3.93301  5.97580  4.52071    306 e - - -
          2.68618  4.42225  2.77519  2.73123  3.46354  2.40513  3.72494  3.29354  2.67741  2.69355  4.24690  2.90347  2.73739  3.18146  2.89801  2.37887  2.77519  2.98518  4.58477  3.61503
          0.01579  4.55197  5.27432  0.61958  0.77255  0.48576  0.95510
    295   3.15807  5.75089  1.99703  0.99558  5.06878  3.50814  4.00527  4.59332  2.97607  4.06821  4.88626  2.96782  4.10167  3.15591  3.56183  2.19884  3.43810  4.14437  6.21650  4.71284    307 e - - -
          2.68618  4.42225  2.77519  2.73123  3.46354  2.40513  3.72494  3.29354  2.67741  2.69355  4.24690  2.90347  2.73739  3.18146  2.89801  2.37887  2.77519  2.98518  4.58477  3.61503
          0.01579  4.55197  5.27432  0.61958  0.77255  0.48576  0.95510
    296   2.98686  4.40061  4.56936  4.02622  3.64324  4.17493  4.61801  1.20205  3.90775  2.51631  3.56887  3.36293  4.55173  4.15569  4.09370  3.50448  2.72148  1.45852  5.27795  4.07478    308 i - - -
          2.68618  4.42225  2.77519  2.73123  3.46354  2.40513  3.72494  3.29354  2.67741  2.69355  4.24690  2.90347  2.73739  3.18146  2.89801  2.37887  2.77519  2.98518  4.58477  3.61503
          0.01579  4.55197  5.27432  0.61958  0.77255  0.48576  0.95510
    297   3.76620  4.99432  5.64797  5.07669  3.35103  5.15365  5.47786  1.44442  4.93980  0.82288  2.51071  5.28064  5.22310  4.88090  4.93437  4.53735  3.97743  2.48963  5.54982  4.56886    309 l - - -
          2.68618  4.42225  2.77519  2.73123  3.46354  2.40513  3.72494  3.29354  2.67741  2.69355  4.24690  2.90347  2.73739  3.18146  2.89801  2.37887  2.77519  2.98518  4.58477  3.61503
          0.01579  4.55197  5.27432  0.61958  0.77255  0.48576  0.95510
    298   3.57963  4.93752  5.14760  4.63983  3.40522  4.75025  5.16531  2.18653  4.40145  1.78696  0.82071  4.85449  5.01566  4.59696  4.51454  4.15408  3.83432  2.52485  5.48441  4.36128    310 m - - -
          2.68618  4.42225  2.77519  2.73123  3.46354  2.40513  3.72494  3.29354  2.67741  2.69355  4.24690  2.90347  2.73739  3.18146  2.89801  2.37887  2.77519  2.98518  4.58477  3.61503
          0.01579  4.55197  5.27432  0.61958  0.77255  0.48576  0.95510
    299   2.92906  5.32749  3.18719  2.34495  4.71018  3.11822  3.13848  4.14162  2.14444  3.59838  4.37880  3.12598  4.03512  2.34767  1.42890  2.89583  3.13870  3.74290  5.69279  4.37091    311 r - - -
          2.68618  4.42225  2.77519  2.73123  3.46354  2.40513  3.72494  3.29354  2.67741  2.69355  4.24690  2.90347  2.73739  3.18146  2.89801  2.37887  2.77519  2.98518  4.58477  3.61503
          0.01579  4.55197  5.27432  0.61958  0.77255  0.48576  0.95510
    300   3.76203  5.06093  5.37115  4.83063  3.30635  4.99000  5.28636  2.51279  4.60043  1.23422  0.96009  5.06911  5.13682  4.69335  4.66572  4.38724  3.98515  2.71694  5.46525  4.40597    312 m - - -
          2.68618  4.42225  2.77519  2.73123  3.46354  2.40513  3.72494  3.29354  2.67741  2.69355  4.24690  2.90347  2.73739  3.18146  2.89801  2.37887  2.77519  2.98518  4.58477  3.61503
          0.01579  4.55197  5.27432  0.61958  0.77255  0.48576  0.95510
    301   3.42497  4.66867  5.39516  4.88065  2.97857  4.88664  5.39529  0.89164  4.77969  2.25930  3.57144  5.01673  5.12586  4.94658  4.88917  4.27375  3.67332  1.38003  5.73232  4.53469    313 i - - -
          2.68618  4.42225  2.77519  2.73123  3.46354  2.40513  3.72494  3.29354  2.67741  2.69355  4.24690  2.90347  2.73739  3.18146  2.89801  2.37887  2.77519  2.98518  4.58477  3.61503
          0.01579  4.55197  5.27432  0.61958  0.77255  0.48576  0.95510
    302   2.70608  4.36100  3.93009  3.38855  3.60184  3.67093  4.17545  2.85929  3.30068  2.63566  1.64402  3.66881  4.14567  3.58606  3.58046  2.38168  2.00963  2.40879  5.09518  3.88693    314 m - - -
          2.68618  4.42225  2.77519  2.73123  3.46354  2.40513  3.72494  3.29354  2.67741  2.69355  4.24690  2.90347  2.73739  3.18146  2.89801  2.37887  2.77519  2.98518  4.58477  3.61503
          0.01579  4.55197  5.27432  0.61958  0.77255  0.48576  0.95510
    303   2.55642  4.46818  3.98419  3.61591  4.51436  3.31211  4.58595  3.78743  3.57958  3.58380  4.44937  3.71626  4.05156  3.87766  3.87200  0.76037  2.45283  2.67013  5.90342  4.69747    315 s - - -
          2.68618  4.42225  2.77519  2.73123  3.46354  2.40513  3.72494  3.29354  2.67741  2.69355  4.24690  2.90347  2.73739  3.18146  2.89801  2.37887  2.77519  2.98518  4.58477  3.61503
          0.01579  4.55197  5.27432  0.61958  0.77255  0.48576  0.95510
    304   2.98904  4.64539  5.24630  4.78220  4.02764  4.73905  5.50364  1.72410  4.68699  2.54575  3.80508  4.92940  5.09198  4.96245  4.87067  4.15605  3.63471  0.64133  6.00273  4.78056    316 V - - -
          2.68618  4.42225  2.77519  2.73123  3.46354  2.40513  3.72494  3.29354  2.67741  2.69355  4.24690  2.90347  2.73739  3.18146  2.89801  2.37887  2.77519  2.98518  4.58477  3.61503
          0.01579  4.55197  5.27432  0.61958  0.77255  0.48576  0.95510
    305   3.02995  5.54506  1.29160  2.41086  4.92177  3.49496  3.94774  4.43018  2.85923  3.91753  4.71304  2.01969  3.02845  3.08788  3.41336  2.29311  3.30730  3.98219  6.06786  4.60169    317 d - - -
          2.68618  4.42225  2.77519  2.73123  3.46354  2.40513  3.72494  3.29354  2.67741  2.69355  4.24690  2.90347  2.73739  3.18146  2.89801  2.37887  2.77519  2.98518  4.58477  3.61503
          0.01579  4.55197  5.27432  0.61958  0.77255  0.48576  0.95510
    306   3.17697  4.48733  5.02909  4.47947  3.70367  4.51312  4.96916  1.27134  4.35448  2.40561  2.83374  4.61227  4.82273  4.55766  4.48005  3.85953  2.50685  1.25906  5.47230  4.28445    318 v - - -
          2.68618  4.42225  2.77519  2.73123  3.46354  2.40513  3.72494  3.29354  2.67741  2.69355  4.24690  2.90347  2.73739  3.18146  2.89801  2.37887  2.77519  2.98518  4.58477  3.61503
          0.01579  4.55197  5.27432  0.61958  0.77255  0.48576  0.95510
    307   2.33403  4.74509  3.23251  2.42279  3.94083  3.58553  3.23171  2.86773  2.42503  2.74267  3.82889  3.16733  3.97255  2.99647  3.09554  2.11854  2.65691  2.76134  5.27910  3.40043    319 s - - -
          2.68618  4.42225  2.77519  2.73123  3.46354  2.40513  3.72494  3.29354  2.67741  2.69355  4.24690  2.90347  2.73739  3.18146  2.89801  2.37887  2.77519  2.98518  4.58477  3.61503
          0.01579  4.55197  5.27432  0.61958  0.77255  0.48576  0.95510
    308   2.31313  4.94609  2.74276  2.20283  4.19467  3.53674  3.74010  3.19023  2.53221  2.77637  4.01537  3.06023  3.31453  2.88322  3.00000  2.23035  2.49770  2.98465  5.44363  4.10083    320 e - - -
          2.68618  4.42225  2.77519  2.73123  3.46354  2.40513  3.72494  3.29354  2.67741  2.69355  4.24690  2.90347  2.73739  3.18146  2.89801  2.37887  2.77519  2.98518  4.58477  3.61503
          0.01579  4.55197  5.27432  0.61958  0.77255  0.48576  0.95510
    309   2.81438  5.20657  2.52451  2.45888  4.50536  3.51165  2.81128  3.97487  2.58095  3.50872  4.29135  1.50992  3.95697  2.91092  3.07311  2.57039  3.05773  3.02796  5.68225  4.28688    321 n - - -
          2.68618  4.42225  2.77519  2.73123  3.46354  2.40513  3.72494  3.29354  2.67741  2.69355  4.24690  2.90347  2.73739  3.18146  2.89801  2.37887  2.77519  2.98518  4.58477  3.61503
          0.01579  4.55197  5.27432  0.61958  0.77255  0.48576  0.95510
    310   3.94927  5.18451  5.30836  4.95111  0.69867  4.91207  4.35289  2.95729  4.76695  1.70969  3.56446  4.80778  5.15872  4.71971  4.75540  4.33607  4.18205  3.09119  4.46800  2.82651    322 f - - -
          2.68618  4.42225  2.77519  2.73123  3.46354  2.40513  3.72494  3.29354  2.67741  2.69355  4.24690  2.90347  2.73739  3.18146  2.89801  2.37887  2.77519  2.98518  4.58477  3.61503
          0.01579  4.55197  5.27432  0.61958  0.77255  0.48576  0.95510
    311   3.09216  5.69499  1.23623  1.75082  5.00221  3.51260  3.93835  4.51988  2.42774  3.98105  4.77731  2.96151  4.06793  2.42701  3.39123  2.99224  3.35516  4.07114  6.11660  4.63298    323 d - - -
          2.68618  4.42225  2.77519  2.73123  3.46354  2.40513  3.72494  3.29354  2.67741  2.69355  4.24690  2.90347  2.73739  3.18146  2.89801  2.37887  2.77519  2.98518  4.58477  3.61503
          0.01579  4.55197  5.27432  0.61958  0.77255  0.48576  0.95510
    312   2.00694  4.77940  3.22201  2.66352  4.00107  3.57502  3.80312  3.39235  2.05993  2.78107  3.23165  3.15943  3.97026  2.98717  3.07357  2.25038  2.46179  3.10161  5.32259  4.02010    324 a - - -
          2.68618  4.42225  2.77519  2.73123  3.46354  2.40513  3.72494  3.29354  2.67741  2.69355  4.24690  2.90347  2.73739  3.18146  2.89801  2.37887  2.77519  2.98518  4.58477  3.61503
          0.01579  4.55197  5.27432  0.61958  0.77255  0.48576  0.95510
    313   2.91934  4.35829  4.52739  3.97594  3.59363  4.07006  4.53957  1.39352  3.85654  2.50796  3.53585  4.14825  4.47060  4.09001  4.03405  2.93376  2.12321  1.55966  5.20050  4.00298    325 i - - -
          2.68618  4.42225  2.77519  2.73123  3.46354  2.40513  3.72494  3.29354  2.67741  2.69355  4.24690  2.90347  2.73739  3.18146  2.89801  2.37887  2.77519  2.98518  4.58477  3.61503
          0.01579  4.55197  5.27432  0.61958  0.77255  0.48576  0.95510
    314   3.48155  4.74565  5.41242  4.84510  3.44328  4.84271  5.22642  1.55287  4.70798  1.21534  2.14568  4.97804  5.03244  4.75078  4.73801  4.20424  3.70828  1.70292  5.47530  4.41122    326 l - - -
          2.68618  4.42225  2.77519  2.73123  3.46354  2.40513  3.72494  3.29354  2.67741  2.69355  4.24690  2.90347  2.73739  3.18146  2.89801  2.37887  2.77519  2.98518  4.58477  3.61503
          0.01579  4.55197  5.27432  0.61958  0.77255  0.48576  0.95510
    315   2.38150  5.19337  2.36600  2.45315  4.56182  2.05872  3.76124  4.03320  2.53749  3.54374  4.30622  2.63140  3.92918  2.87575  2.75560  2.14308  3.01697  3.61340  5.70133  4.30173    327 g - - -
          2.68618  4.42225  2.77519  2.73123  3.46354  2.40513  3.72494  3.29354  2.67741  2.69355  4.24690  2.90347  2.73739  3.18146  2.89801  2.37887  2.77519  2.98518  4.58477  3.61503
          0.01579  4.55197  5.27432  0.61958  0.77255  0.48576  0.95510
    316   2.72582  2.51693  4.37228  3.77948  2.52235  3.85341  4.18174  2.37664  3.62967  1.83461  3.27356  3.91095  4.22507  3.82016  3.75120  2.21037  2.70447  2.38265  4.78474  3.59826    328 l - - -
          2.68618  4.42225  2.77519  2.73123  3.46354  2.40513  3.72494  3.29354  2.67741  2.69355  4.24690  2.90347  2.73739  3.18146  2.89801  2.37887  2.77519  2.98518  4.58477  3.61503
          0.01579  4.55197  5.27432  0.61958  0.77255  0.48576  0.95510
    317   3.64879  4.87807  5.52708  5.02299  3.59077  5.09175  5.55864  0.82462  4.87575  1.41101  3.36768  5.21774  5.25459  4.99252  4.95939  4.51015  3.88996  2.07937  5.74458  4.63300    329 i - - -
          2.68618  4.42225  2.77519  2.73123  3.46354  2.40513  3.72494  3.29354  2.67741  2.69355  4.24690  2.90347  2.73739  3.18146  2.89801  2.37887  2.77519  2.98518  4.58477  3.61503
          0.01579  4.55197  5.27432  0.61958  0.77255  0.48576  0.95510
    318   2.89149  5.27000  2.89598  2.53378  4.69721  2.91279  3.85159  4.15962  1.78677  3.66311  4.44870  1.50099  4.01402  2.97866  3.01150  2.56302  3.15115  3.74032  5.80568  4.42889    330 n - - -
          2.68618  4.42225  2.77519  2.73123  3.46354  2.40513  3.72494  3.29354  2.67741  2.69355  4.24690  2.90347  2.73739  3.18146  2.89801  2.37887  2.77519  2.98518  4.58477  3.61503
          0.01579  4.55197  5.27432  0.61958  0.77255  0.48576  0.95510
    319   2.75844  5.23864  1.85687  1.99329  4.56442  3.49648  3.19863  4.04203  2.47304  3.05095  4.28743  2.96759  3.91038  2.52894  2.96826  2.52796  2.69063  3.61952  5.68016  4.27238    331 d - - -
          2.68618  4.42225  2.77519  2.73123  3.46354  2.40513  3.72494  3.29354  2.67741  2.69355  4.24690  2.90347  2.73739  3.18146  2.89801  2.37887  2.77519  2.98518  4.58477  3.61503
          0.01579  4.55197  5.27432  0.61958  0.77255  0.48576  0.95510
    320   2.73647  3.40344  3.92824  3.35438  2.01096  3.78553  4.03817  2.76076  3.26799  2.04947  3.40672  2.68107  4.15847  2.76427  3.52929  3.05560  2.96833  2.55820  4.82983  3.00613    332 f - - -
          2.68618  4.42225  2.77519  2.73123  3.46354  2.40513  3.72494  3.29354  2.67741  2.69355  4.24690  2.90347  2.73739  3.18146  2.89801  2.37887  2.77519  2.98518  4.58477  3.61503
          0.01579  4.55197  5.27432  0.61958  0.77255  0.48576  0.95510
    321   1.66450  3.55097  4.03138  3.45930  3.41429  3.76873  4.12685  2.42504  3.36695  2.48498  2.87347  3.72201  4.17027  3.61636  3.60644  2.14827  2.96612  2.25991  4.91557  3.71477    333 a - - -
          2.68618  4.42225  2.77519  2.73123  3.46354  2.40513  3.72494  3.29354  2.67741  2.69355  4.24690  2.90347  2.73739  3.18146  2.89801  2.37887  2.77519  2.98518  4.58477  3.61503
          0.01579  4.55197  5.27432  0.61958  0.77255  0.48576  0.95510
    322   2.34870  5.23437  2.96809  1.97821  4.57616  3.50640  3.69417  4.05332  1.99376  3.53344  4.27902  2.30971  3.90484  2.51831  2.60619  2.54239  2.97696  3.62391  5.66407  4.26389    334 e - - -
          2.68618  4.42225  2.77519  2.73123  3.46354  2.40513  3.72494  3.29354  2.67741  2.69355  4.24690  2.90347  2.73739  3.18146  2.89801  2.37887  2.77519  2.98518  4.58477  3.61503
          0.01579  4.55197  5.27432  0.61958  0.77255  0.48576  0.95510
    323   2.51721  4.49335  3.49950  2.93389  3.20935  3.66692  3.91091  2.83570  2.19732  2.09943  3.30077  3.01722  4.04800  3.20823  2.97889  2.90413  2.45547  2.77233  5.06662  3.15825    335 l - - -
          2.68618  4.42225  2.77519  2.73123  3.46354  2.40513  3.72494  3.29354  2.67741  2.69355  4.24690  2.90347  2.73739  3.18146  2.89801  2.37887  2.77519  2.98518  4.58477  3.61503
          0.01579  4.55197  5.27432  0.61958  0.77255  0.48576  0.95510
    324   2.76251  3.56803  1.96245  2.53054  4.51755  3.47694  3.83543  3.97587  2.63960  3.52243  4.30363  2.21727  3.95349  2.96621  3.12644  1.73964  3.03650  3.56475  5.70444  4.32531    336 s - - -
          2.68618  4.42225  2.77519  2.73123  3.46354  2.40513  3.72494  3.29354  2.67741  2.69355  4.24690  2.90347  2.73739  3.18146  2.89801  2.37887  2.77519  2.98518  4.58477  3.61503
          0.01579  4.55197  5.27432  0.61958  0.77255  0.48576  0.95510
    325   2.66965  4.45220  3.67722  3.15982  2.31840  3.56460  4.09138  3.13687  3.12240  2.84928  3.73956  3.50214  2.80408  3.42232  3.46533  2.39209  1.55478  2.87174  5.19253  3.94557    337 t - - -
          2.68618  4.42225  2.77519  2.73123  3.46354  2.40513  3.72494  3.29354  2.67741  2.69355  4.24690  2.90347  2.73739  3.18146  2.89801  2.37887  2.77519  2.98518  4.58477  3.61503
          0.01579  4.55197  5.27432  0.61958  0.77255  0.48576  0.95510
    326   2.79188  4.98215  3.20654  2.62807  4.23645  3.60442  3.76523  3.64769  1.53778  2.91961  4.05373  3.13321  3.98787  2.91292  2.25458  2.58484  3.01504  2.88594  5.45421  3.31895    338 k - - -
          2.68618  4.42225  2.77519  2.73123  3.46354  2.40513  3.72494  3.29354  2.67741  2.69355  4.24690  2.90347  2.73739  3.18146  2.89801  2.37887  2.77519  2.98518  4.58477  3.61503
          0.01579  4.55197  5.27432  0.61958  0.77255  0.48576  0.95510
    327   2.71414  4.75706  2.90647  2.66587  3.57321  2.49456  3.80154  3.35057  2.48365  2.36817  3.34927  3.16213  3.97135  2.99279  3.09285  1.95575  2.94645  3.06735  5.29124  3.99143    339 s - - -
          2.68618  4.42225  2.77519  2.73123  3.46354  2.40513  3.72494  3.29354  2.67741  2.69355  4.24690  2.90347  2.73739  3.18146  2.89801  2.37887  2.77519  2.98518  4.58477  3.61503
          0.01579  4.55197  5.27432  0.61958  0.77255  0.48576  0.95510
    328   1.30991  4.43235  3.92941  3.47924  4.22801  2.48644  4.41728  3.57732  3.44947  3.31106  4.16903  3.65077  4.03665  3.72711  3.76475  1.91981  2.99277  1.94441  5.63263  4.42517    340 a - - -
          2.68618  4.42225  2.77519  2.73123  3.46354  2.40513  3.72494  3.29354  2.67741  2.69355  4.24690  2.90347  2.73739  3.18146  2.89801  2.37887  2.77519  2.98518  4.58477  3.61503
          0.01579  4.55197  5.27432  0.61958  0.77255  0.48576  0.95510
    329   2.57025  4.29443  4.15820  3.58064  3.40247  3.90414  4.21128  1.79522  3.47875  1.93737  2.87470  2.25823  4.26803  3.72145  3.70042  3.18812  3.03427  2.17852  4.94699  3.75120    341 i - - -
          2.68618  4.42225  2.77519  2.73123  3.46354  2.40513  3.72494  3.29354  2.67741  2.69355  4.24690  2.90347  2.73739  3.18146  2.89801  2.37887  2.77519  2.98518  4.58477  3.61503
          0.01579  4.55197  5.27432  0.61958  0.77255  0.48576  0.95510
    330   2.72964  4.85201  3.18214  2.44457  4.07366  3.57487  3.77514  2.81968  2.03841  2.57819  3.92891  2.56813  3.96220  2.94257  2.53890  2.78578  2.95933  2.49771  5.36433  4.05089    342 k - - -
          2.68618  4.42225  2.77519  2.73123  3.46354  2.40513  3.72494  3.29354  2.67741  2.69355  4.24690  2.90347  2.73739  3.18146  2.89801  2.37887  2.77519  2.98518  4.58477  3.61503
          0.01579  4.55197  5.27432  0.61958  0.77255  0.48576  0.95510
    331   2.33477  1.01009  4.44265  4.00342  3.93071  3.49156  4.61063  2.56659  3.85960  2.96363  3.91251  3.95579  4.16495  4.10061  4.02443  2.53021  3.04587  2.73697  5.44697  4.26467    343 c - - -
          2.68618  4.42225  2.77519  2.73123  3.46354  2.40513  3.72494  3.29354  2.67741  2.69355  4.24690  2.90347  2.73739  3.18146  2.89801  2.37887  2.77519  2.98518  4.58477  3.61503
          0.01579  4.55197  5.27432  0.61958  0.77255  0.48576  0.95510
    332   3.47668  4.80627  5.10445  4.54513  3.17367  4.67567  4.81403  2.20716  4.36412  0.68256  3.16577  4.70153  4.89524  4.46112  4.43866  4.01570  3.69599  2.63719  5.10248  2.91369    344 L - - -
          2.68618  4.42225  2.77519  2.73123  3.46354  2.40513  3.72494  3.29354  2.67741  2.69355  4.24690  2.90347  2.73739  3.18146  2.89801  2.37887  2.77519  2.98518  4.58477  3.61503
          0.01579  4.55197  5.27432  0.61958  0.77255  0.48576  0.95510
    333   3.48721  6.16561  0.60686  2.04103  5.44965  3.55169  4.22415  5.04311  3.40022  4.50548  5.42920  3.01289  4.24599  3.41584  4.09532  3.31537  3.80991  4.57838  6.61985  5.04435    345 D - - -
          2.68618  4.42225  2.77519  2.73123  3.46354  2.40513  3.72494  3.29354  2.67741  2.69355  4.24690  2.90347  2.73739  3.18146  2.89801  2.37887  2.77519  2.98518  4.58477  3.61503
          0.01579  4.55197  5.27432  0.61958  0.77255  0.48576  0.95510
    334   4.35787  5.56613  4.90856  4.80131  2.64586  4.67402  4.14769  4.30084  4.65133  3.56856  4.90436  4.65203  5.14878  4.77474  4.67471  4.40665  4.65652  4.20637  4.30035  0.31513    346 Y - - -
          2.68618  4.42225  2.77519  2.73123  3.46354  2.40513  3.72494  3.29354  2.67741  2.69355  4.24690  2.90347  2.73739  3.18146  2.89801  2.37887  2.77519  2.98518  4.58477  3.61503
          0.01579  4.55197  5.27432  0.61958  0.77255  0.48576  0.95510
    335   2.71873  4.67252  5.12915  4.55316  3.38880  4.62260  4.97580  1.66664  4.40775  0.93970  2.76321  4.71247  4.86272  4.50742  4.48307  3.96197  3.58015  2.32487  5.33414  4.24701    347 l - - -
          2.68618  4.42225  2.77519  2.73123  3.46354  2.40513  3.72494  3.29354  2.67741  2.69355  4.24690  2.90347  2.73739  3.18146  2.89801  2.37887  2.77519  2.98518  4.58477  3.61503
          0.01579  4.55197  5.27432  0.61958  0.77255  0.48576  0.95510
    336   3.59896  4.86966  5.44883  4.87066  1.62846  4.89369  5.13443  2.12519  4.72329  0.95627  3.09532  5.00756  5.04342  4.69489  4.72105  4.24989  3.81275  2.32365  5.30885  4.19294    348 l - - -
          2.68618  4.42225  2.77519  2.73123  3.46354  2.40513  3.72494  3.29354  2.67741  2.69355  4.24690  2.90347  2.73739  3.18146  2.89801  2.37887  2.77519  2.98518  4.58477  3.61503
          0.01579  4.55197  5.27432  0.61958  0.77255  0.48576  0.95510
    337   2.44807  4.16461  4.27215  3.68074  2.46866  3.83113  4.14069  2.30193  3.54524  2.07874  2.96294  3.26826  4.19906  3.74930  3.69393  3.12262  2.02982  2.30490  4.77900  3.08333    349 t - - -
          2.68618  4.42225  2.77519  2.73123  3.46354  2.40513  3.72494  3.29354  2.67741  2.69355  4.24690  2.90347  2.73739  3.18146  2.89801  2.37887  2.77519  2.98518  4.58477  3.61503
          0.01579  4.55197  5.27432  0.61958  0.77255  0.48576  0.95510
    338   3.11198  5.47626  2.77764  2.56199  4.63297  3.60634  3.03190  4.28724  2.68034  3.78313  4.62138  1.02098  4.12935  2.61895  3.08127  3.05982  3.36548  3.90450  5.82303  4.39610    350 n - - -
          2.68618  4.42225  2.77519  2.73123  3.46354  2.40513  3.72494  3.29354  2.67741  2.69355  4.24690  2.90347  2.73739  3.18146  2.89801  2.37887  2.77519  2.98518  4.58477  3.61503
          0.19676  4.55197  1.78341  0.61958  0.77255  0.48576  0.95510
    339   3.52688  5.44089  3.73261  3.29407  4.94835  3.92412  4.15763  4.42034  0.51033  3.88684  4.84804  3.68466  4.41074  3.33962  2.67475  3.55209  3.75475  4.10981  5.81195  4.71543    351 K - - -
          2.68618  4.42225  2.77519  2.73123  3.46354  2.40513  3.72494  3.29354  2.67741  2.69355  4.24690  2.90347  2.73739  3.18146  2.89801  2.37887  2.77519  2.98518  4.58477  3.61503
          0.01890  4.37411  5.09646  0.61958  0.77255  0.74315  0.64553
    340   3.04907  4.40120  4.83165  4.24423  3.21543  4.26370  4.57316  1.40895  4.07746  1.38943  3.13178  4.35482  4.55711  4.20431  4.14674  3.58644  3.27774  2.05196  3.51616  3.83575    352 l - - -
          2.68618  4.42225  2.77519  2.73123  3.46354  2.40513  3.72494  3.29354  2.67741  2.69355  4.24690  2.90347  2.73739  3.18146  2.89801  2.37887  2.77519  2.98518  4.58477  3.61503
          0.01890  4.37411  5.09646  0.61958  0.77255  0.74315  0.64553
    341   3.09870  5.68489  1.23635  2.28898  4.93222  3.41691  3.30020  4.51220  2.91531  3.98907  4.82211  1.69570  4.02144  3.08639  3.50123  2.98619  3.38093  4.07251  6.11219  4.59682    353 d - - -
          2.68618  4.42225  2.77519  2.73123  3.46354  2.40513  3.72494  3.29354  2.67741  2.69355  4.24690  2.90347  2.73739  3.18146  2.89801  2.37887  2.77519  2.98518  4.58477  3.61503
          0.01890  4.37411  5.09646  0.61958  0.77255  0.35305  1.21249
    342   2.10961  4.35142  3.77705  3.21159  3.05515  3.71371  4.03216  2.83586  3.14792  1.97397  3.48106  3.55761  2.30657  3.42974  3.45553  2.51529  2.95461  2.44469  4.97233  3.75404    354 l - - -
          2.68618  4.42225  2.77519  2.73123  3.46354  2.40513  3.72494  3.29354  2.67741  2.69355  4.24690  2.90347  2.73739  3.18146  2.89801  2.37887  2.77519  2.98518  4.58477  3.61503
          0.01579  4.55197  5.27432  0.61958  0.77255  0.48576  0.95510
    343   2.74120  5.25036  2.68466  1.98109  4.59177  3.04810  3.11748  4.07718  1.93915  3.55328  4.29377  2.66855  3.89675  2.29351  2.93004  2.70093  2.74229  3.63938  5.68289  4.27049    355 k - - -
          2.68618  4.42225  2.77519  2.73123  3.46354  2.40513  3.72494  3.29354  2.67741  2.69355  4.24690  2.90347  2.73739  3.18146  2.89801  2.37887  2.77519  2.98518  4.58477  3.61503
          0.01579  4.55197  5.27432  0.61958  0.77255  0.48576  0.95510
    344   2.49724  5.20330  2.97633  2.24593  4.53723  3.50017  3.68834  4.01190  2.00009  3.50181  4.24897  2.41881  3.89556  2.59669  2.68440  2.14498  2.56600  3.58838  5.64114  4.24179    356 k - - -
          2.68618  4.42225  2.77519  2.73123  3.46354  2.40513  3.72494  3.29354  2.67741  2.69355  4.24690  2.90347  2.73739  3.18146  2.89801  2.37887  2.77519  2.98518  4.58477  3.61503
          0.01579  4.55197  5.27432  0.61958  0.77255  0.48576  0.95510
    345   3.22020  5.87151  1.09757  1.96519  5.16440  3.50887  4.03335  4.70515  3.04322  4.16410  4.99226  2.01927  4.12181  3.18838  3.65613  2.52159  3.50371  4.24660  6.30985  4.77818    357 d - - -
          2.68618  4.42225  2.77519  2.73123  3.46354  2.40513  3.72494  3.29354  2.67741  2.69355  4.24690  2.90347  2.73739  3.18146  2.89801  2.37887  2.77519  2.98518  4.58477  3.61503
          0.01579  4.55197  5.27432  0.61958  0.77255  0.48576  0.95510
    346   2.73622  5.16234  3.01202  2.45750  4.48250  3.51526  2.65981  3.94343  2.33227  3.45319  4.21356  2.99671  3.28719  2.16256  2.61250  2.21974  2.41825  3.54041  5.60800  4.22414    358 q - - -
          2.68618  4.42225  2.77519  2.73123  3.46354  2.40513  3.72494  3.29354  2.67741  2.69355  4.24690  2.90347  2.73739  3.18146  2.89801  2.37887  2.77519  2.98518  4.58477  3.61503
          0.01579  4.55197  5.27432  0.61958  0.77255  0.48576  0.95510
    347   2.74116  5.24586  2.44383  2.26954  4.58479  3.49168  3.11779  4.06903  2.06414  3.54803  4.28992  2.19345  3.89725  2.60631  2.93503  2.47013  2.50776  3.63355  5.68014  4.26839    359 k - - -
          2.68618  4.42225  2.77519  2.73123  3.46354  2.40513  3.72494  3.29354  2.67741  2.69355  4.24690  2.90347  2.73739  3.18146  2.89801  2.37887  2.77519  2.98518  4.58477  3.61503
          0.01579  4.55197  5.27432  0.61958  0.77255  0.48576  0.95510
    348   2.46677  3.47773  4.41116  3.81236  2.65610  3.15228  4.16564  2.37013  3.65121  1.68930  3.24770  3.91935  4.21451  3.11879  3.75143  3.14710  2.94253  2.38058  3.25376  3.00725    360 l - - -
          2.68618  4.42225  2.77519  2.73123  3.46354  2.40513  3.72494  3.29354  2.67741  2.69355  4.24690  2.90347  2.73739  3.18146  2.89801  2.37887  2.77519  2.98518  4.58477  3.61503
          0.01579  4.55197  5.27432  0.61958  0.77255  0.48576  0.95510
    349   2.23092  3.31694  4.34389  3.76224  2.82326  3.83162  4.20717  2.60317  3.62079  1.31704  3.31318  3.90345  4.22685  3.82061  3.75981  2.73321  2.97935  2.41827  4.83394  3.64407    361 l - - -
          2.68618  4.42225  2.77519  2.73123  3.46354  2.40513  3.72494  3.29354  2.67741  2.69355  4.24690  2.90347  2.73739  3.18146  2.89801  2.37887  2.77519  2.98518  4.58477  3.61503
          0.01579  4.55197  5.27432  0.61958  0.77255  0.48576  0.95510
    350   3.29158  5.64079  2.66935  0.68180  5.15670  2.41824  4.22703  4.68913  3.20173  4.20304  5.07012  3.17816  4.23789  3.40906  3.72273  3.22711  3.61554  4.24136  6.28188  4.88916    362 E - - -
          2.68618  4.42225  2.77519  2.73123  3.46354  2.40513  3.72494  3.29354  2.67741  2.69355  4.24690  2.90347  2.73739  3.18146  2.89801  2.37887  2.77519  2.98518  4.58477  3.61503
          0.01579  4.55197  5.27432  0.61958  0.77255  0.48576  0.95510
    351   2.80893  4.87437  3.31331  2.72767  4.09863  3.64709  3.80951  3.47647  1.50175  2.46160  3.21129  3.21166  4.02772  2.98426  2.64151  2.87727  2.43568  3.19208  5.37249  4.08914    363 k - - -
          2.68618  4.42225  2.77519  2.73123  3.46354  2.40513  3.72494  3.29354  2.67741  2.69355  4.24690  2.90347  2.73739  3.18146  2.89801  2.37887  2.77519  2.98518  4.58477  3.61503
          0.01579  4.55197  5.27432  0.61958  0.77255  0.48576  0.95510
    352   2.01811  4.32102  4.48074  3.89817  3.31084  4.03862  4.35419  1.98146  3.75492  1.33815  3.28392  4.06719  4.38668  3.95146  3.89566  3.34200  3.12893  2.36547  4.93839  3.10478    364 l - - -
          2.68618  4.42225  2.77519  2.73123  3.46354  2.40513  3.72494  3.29354  2.67741  2.69355  4.24690  2.90347  2.73739  3.18146  2.89801  2.37887  2.77519  2.98518  4.58477  3.61503
          0.01579  4.55197  5.27432  0.61958  0.77255  0.48576  0.95510
    353   2.45588  4.39413  4.93089  4.34834  2.52114  4.30618  4.67511  1.49155  4.18691  1.65757  3.33366  4.42705  4.62158  4.33039  4.25050  3.63333  3.29088  1.74534  5.13830  3.97676    365 i - - -
          2.68618  4.42225  2.77519  2.73123  3.46354  2.40513  3.72494  3.29354  2.67741  2.69355  4.24690  2.90347  2.73739  3.18146  2.89801  2.37887  2.77519  2.98518  4.58477  3.61503
          0.01579  4.55197  5.27432  0.61958  0.77255  0.48576  0.95510
    354   3.00658  2.97683  4.89064  4.31681  3.52878  4.27120  4.67410  1.43743  4.16059  1.89910  3.46205  4.39393  4.60738  4.33746  4.24244  3.60127  2.51087  1.56239  5.18244  3.99686    366 i - - -
          2.68618  4.42225  2.77519  2.73123  3.46354  2.40513  3.72494  3.29354  2.67741  2.69355  4.24690  2.90347  2.73739  3.18146  2.89801  2.37887  2.77519  2.98518  4.58477  3.61503
          0.01579  4.55197  5.27432  0.61958  0.77255  0.48576  0.95510
    355   2.16222  4.48488  3.59374  3.04806  3.20054  3.58961  4.01937  3.10299  3.00891  2.59286  3.71023  3.43334  4.05247  3.31839  3.37515  1.79594  1.89923  2.84596  5.18392  3.94079    367 s - - -
          2.68618  4.42225  2.77519  2.73123  3.46354  2.40513  3.72494  3.29354  2.67741  2.69355  4.24690  2.90347  2.73739  3.18146  2.89801  2.37887  2.77519  2.98518  4.58477  3.61503
          0.01579  4.55197  5.27432  0.61958  0.77255  0.48576  0.95510
    356   3.29750  5.40923  3.83763  3.07455  4.84166  3.95817  3.85305  4.16807  1.56649  3.61324  3.17659  3.47056  4.29650  2.98425  1.04893  3.29715  3.45247  3.86021  5.68198  4.51868    368 r - - -
          2.68618  4.42225  2.77519  2.73123  3.46354  2.40513  3.72494  3.29354  2.67741  2.69355  4.24690  2.90347  2.73739  3.18146  2.89801  2.37887  2.77519  2.98518  4.58477  3.61503
          0.01579  4.55197  5.27432  0.61958  0.77255  0.48576  0.95510
    357   3.38250  4.71463  4.90706  4.43435  1.04951  4.43008  4.10265  2.88702  4.26696  2.46904  3.65545  4.36252  4.75415  4.33024  4.31515  3.76579  3.61446  1.74297  4.33617  2.37595    369 f - - -
          2.68618  4.42225  2.77519  2.73123  3.46354  2.40513  3.72494  3.29354  2.67741  2.69355  4.24690  2.90347  2.73739  3.18146  2.89801  2.37887  2.77519  2.98518  4.58477  3.61503
          0.01579  4.55197  5.27432  0.61958  0.77255  0.48576  0.95510
    358   2.47192  4.20597  4.26845  3.68443  2.12599  3.85775  4.12377  2.63622  3.55296  2.08897  3.31710  3.13763  4.22525  3.75861  3.71002  3.14933  2.98221  2.03276  4.73703  2.24905    370 v - - -
          2.68618  4.42225  2.77519  2.73123  3.46354  2.40513  3.72494  3.29354  2.67741  2.69355  4.24690  2.90347  2.73739  3.18146  2.89801  2.37887  2.77519  2.98518  4.58477  3.61503
          0.01579  4.55197  5.27432  0.61958  0.77255  0.48576  0.95510
    359   2.61299  4.42910  4.92134  4.35942  3.60864  4.38492  4.80627  1.47076  4.22437  1.60171  3.50430  4.48189  4.70815  4.41689  4.33925  3.72004  2.88206  1.49409  5.32372  4.14031    371 i - - -
          2.68618  4.42225  2.77519  2.73123  3.46354  2.40513  3.72494  3.29354  2.67741  2.69355  4.24690  2.90347  2.73739  3.18146  2.89801  2.37887  2.77519  2.98518  4.58477  3.61503
          0.01579  4.55197  5.27432  0.61958  0.77255  0.48576  0.95510
    360   2.72591  4.52728  3.49159  2.93631  3.67974  3.66444  3.92803  2.75776  2.89495  2.75150  3.64167  2.36092  4.05829  3.21686  3.27351  2.91032  1.66163  2.53646  5.10768  3.17405    372 t - - -
          2.68618  4.42225  2.77519  2.73123  3.46354  2.40513  3.72494  3.29354  2.67741  2.69355  4.24690  2.90347  2.73739  3.18146  2.89801  2.37887  2.77519  2.98518  4.58477  3.61503
          0.01579  4.55197  5.27432  0.61958  0.77255  0.48576  0.95510
    361   2.72547  4.39780  3.93805  3.40299  3.69832  3.68325  4.23191  2.42806  3.33022  2.71458  3.65776  3.69039  4.17321  3.61822  3.62673  2.34141  1.37926  2.09565  5.19519  3.98011    373 t - - -
          2.68618  4.42225  2.77519  2.73123  3.46354  2.40513  3.72494  3.29354  2.67741  2.69355  4.24690  2.90347  2.73739  3.18146  2.89801  2.37887  2.77519  2.98518  4.58477  3.61503
          0.01579  4.55197  5.27432  0.61958  0.77255  0.48576  0.95510
    362   2.94402  5.29418  3.13237  2.32278  4.64050  3.64766  3.78046  4.06572  1.95759  2.97165  4.35457  3.13226  4.04897  1.36968  2.70423  2.91923  3.15848  3.69076  5.68148  4.35990    374 q - - -
          2.68622  4.42229  2.77524  2.73127  3.46358  2.40517  3.72499  3.29358  2.67745  2.69296  4.24694  2.90351  2.73744  3.18150  2.89805  2.37891  2.77524  2.98522  4.58481  3.61507
          0.19676  1.75165  5.27432  0.20512  1.68497  0.48576  0.95510
    363   2.04598  3.48699  2.73653  2.71471  4.33361  3.45381  3.91765  3.75958  2.74189  3.36421  4.16943  2.74094  3.95728  3.07671  3.19541  1.45551  2.98116  3.37161  5.59521  4.27163    376 s - - -
          2.68618  4.42225  2.77519  2.73123  3.46354  2.40513  3.72494  3.29354  2.67741  2.69355  4.24690  2.90347  2.73739  3.18146  2.89801  2.37887  2.77519  2.98518  4.58477  3.61503
          0.01579  4.55197  5.27432  0.61958  0.77255  0.48576  0.95510
    364   2.76811  5.16689  3.03443  2.48994  4.48916  3.08575  3.71830  3.94128  1.57608  3.08928  4.22541  2.52126  3.93341  2.53431  2.86897  2.74893  2.45230  3.54769  5.61204  4.24106    377 k - - -
          2.68618  4.42225  2.77519  2.73123  3.46354  2.40513  3.72494  3.29354  2.67741  2.69355  4.24690  2.90347  2.73739  3.18146  2.89801  2.37887  2.77519  2.98518  4.58477  3.61503
          0.01579  4.55197  5.27432  0.61958  0.77255  0.48576  0.95510
    365   2.46791  4.82956  3.17319  2.61562  4.04901  3.56505  3.30668  2.99730  2.23779  3.08091  3.91079  2.78693  3.95526  2.94833  3.04850  2.57801  1.90733  2.81501  5.35132  4.03663    378 t - - -
          2.68618  4.42225  2.77519  2.73123  3.46354  2.40513  3.72494  3.29354  2.67741  2.69355  4.24690  2.90347  2.73739  3.18146  2.89801  2.37887  2.77519  2.98518  4.58477  3.61503
          0.01579  4.55197  5.27432  0.61958  0.77255  0.48576  0.95510
    366   2.72915  4.30752  3.88190  2.83659  3.42060  3.77567  4.05379  2.45941  2.81942  2.04558  1.96104  3.62862  4.14829  3.49499  3.49832  3.04226  2.62157  2.31686  4.91255  3.70440    379 m - - -
          2.68618  4.42225  2.77519  2.73123  3.46354  2.40513  3.72494  3.29354  2.67741  2.69355  4.24690  2.90347  2.73739  3.18146  2.89801  2.37887  2.77519  2.98518  4.58477  3.61503
          0.01579  4.55197  5.27432  0.61958  0.77255  0.48576  0.95510
    367   2.49213  5.24077  2.37328  2.27169  4.57158  3.49429  3.71408  4.05079  2.27866  3.54170  4.29182  2.28793  3.90871  2.81940  2.96838  2.12966  2.37852  3.62507  5.68426  4.27503    380 s - - -
          2.68618  4.42225  2.77519  2.73123  3.46354  2.40513  3.72494  3.29354  2.67741  2.69355  4.24690  2.90347  2.73739  3.18146  2.89801  2.37887  2.77519  2.98518  4.58477  3.61503
          0.01579  4.55197  5.27432  0.61958  0.77255  0.48576  0.95510
    368   2.72378  5.11195  2.58059  2.18755  4.40997  3.50742  3.70923  3.04010  2.47068  3.39800  4.16840  2.38619  3.23933  2.82493  2.95523  2.03965  2.95623  3.01524  5.57643  4.19505    381 s - - -
          2.68618  4.42225  2.77519  2.73123  3.46354  2.40513  3.72494  3.29354  2.67741  2.69355  4.24690  2.90347  2.73739  3.18146  2.89801  2.37887  2.77519  2.98518  4.58477  3.61503
          0.01579  4.55197  5.27432  0.61958  0.77255  0.48576  0.95510
    369   2.54371  5.19293  2.70619  1.95970  4.52134  3.49504  3.68888  3.99571  2.43182  3.15094  4.23925  2.96904  3.89191  2.24540  2.70391  2.09997  2.72826  3.57483  5.63565  4.23457    382 e - - -
          2.68618  4.42225  2.77519  2.73123  3.46354  2.40513  3.72494  3.29354  2.67741  2.69355  4.24690  2.90347  2.73739  3.18146  2.89801  2.37887  2.77519  2.98518  4.58477  3.61503
          0.01579  4.55197  5.27432  0.61958  0.77255  0.48576  0.95510
    370   2.76325  5.09047  2.71701  1.38183  4.36242  3.52304  3.75449  3.79899  2.54276  3.36652  4.15906  3.02398  3.93884  2.88534  3.02425  2.75980  2.64973  2.96477  5.56978  3.35651    383 e - - -
          2.68618  4.42225  2.77519  2.73123  3.46354  2.40513  3.72494  3.29354  2.67741  2.69355  4.24690  2.90347  2.73739  3.18146  2.89801  2.37887  2.77519  2.98518  4.58477  3.61503
          0.01579  4.55197  5.27432  0.61958  0.77255  0.48576  0.95510
    371   2.75444  4.51647  3.57050  2.99426  3.66911  3.71019  3.94090  1.80356  2.03661  2.71463  3.30650  3.41363  4.08815  3.23747  2.78156  2.95606  2.65661  2.53292  5.09656  3.85827    384 i - - -
          2.68618  4.42225  2.77519  2.73123  3.46354  2.40513  3.72494  3.29354  2.67741  2.69355  4.24690  2.90347  2.73739  3.18146  2.89801  2.37887  2.77519  2.98518  4.58477  3.61503
          0.01579  4.55197  5.27432  0.61958  0.77255  0.48576  0.95510
    372   2.15219  4.22099  4.39498  3.80524  2.85288  3.93063  4.25092  1.58257  3.66328  1.98416  3.29799  3.96340  4.29019  3.86294  3.09631  3.22837  3.02315  2.14372  4.86304  3.67903    385 i - - -
          2.68618  4.42225  2.77519  2.73123  3.46354  2.40513  3.72494  3.29354  2.67741  2.69355  4.24690  2.90347  2.73739  3.18146  2.89801  2.37887  2.77519  2.98518  4.58477  3.61503
          0.01579  4.55197  5.27432  0.61958  0.77255  0.48576  0.95510
    373   2.78994  5.27215  2.92739  1.76142  4.61215  3.51707  3.72345  4.08712  1.72241  3.56855  4.32206  2.67474  3.93068  2.60445  2.91503  2.52907  2.68199  3.66172  5.70040  4.30125    386 k - - -
          2.68618  4.42225  2.77519  2.73123  3.46354  2.40513  3.72494  3.29354  2.67741  2.69355  4.24690  2.90347  2.73739  3.18146  2.89801  2.37887  2.77519  2.98518  4.58477  3.61503
          0.01579  4.55197  5.27432  0.61958  0.77255  0.48576  0.95510
    374   2.94757  5.46762  2.37777  1.78992  4.80282  2.49934  3.86374  4.29910  2.71830  3.78594  4.56384  2.64905  4.00729  2.99072  3.25144  1.57879  3.20431  3.86390  5.93398  4.48713    387 s - - -
          2.68618  4.42225  2.77519  2.73123  3.46354  2.40513  3.72494  3.29354  2.67741  2.69355  4.24690  2.90347  2.73739  3.18146  2.89801  2.37887  2.77519  2.98518  4.58477  3.61503
          0.01579  4.55197  5.27432  0.61958  0.77255  0.48576  0.95510
    375   3.89094  5.13091  5.60288  5.08316  3.33602  5.20671  5.51933  2.15115  4.88301  0.49198  3.11236  5.32529  5.28607  4.89433  4.90910  4.63677  4.11199  2.61160  5.56903  4.52978    388 L - - -
          2.68618  4.42225  2.77519  2.73123  3.46354  2.40513  3.72494  3.29354  2.67741  2.69355  4.24690  2.90347  2.73739  3.18146  2.89801  2.37887  2.77519  2.98518  4.58477  3.61503
          0.01579  4.55197  5.27432  0.61958  0.77255  0.48576  0.95510
    376   2.71970  5.18401  2.68923  1.72341  4.50932  3.49517  3.68823  3.42209  2.29467  3.48071  4.23032  2.69353  3.89102  2.54978  2.92242  2.48824  2.65876  3.56407  5.62822  3.44217    389 e - - -
          2.68618  4.42225  2.77519  2.73123  3.46354  2.40513  3.72494  3.29354  2.67741  2.69355  4.24690  2.90347  2.73739  3.18146  2.89801  2.37887  2.77519  2.98518  4.58477  3.61503
          0.01579  4.55197  5.27432  0.61958  0.77255  0.48576  0.95510
    377   2.71556  5.17220  2.53222  2.17007  4.49503  3.49587  3.27678  3.96573  2.14644  2.69850  4.21895  2.56571  3.44134  2.79087  2.92000  2.47448  2.72820  3.09337  5.61827  4.22088    390 k - - -
          2.68618  4.42225  2.77519  2.73123  3.46354  2.40513  3.72494  3.29354  2.67741  2.69355  4.24690  2.90347  2.73739  3.18146  2.89801  2.37887  2.77519  2.98518  4.58477  3.61503
          0.01579  4.55197  5.27432  0.61958  0.77255  0.48576  0.95510
    378   3.76719  5.03419  5.06485  4.69567  0.68236  4.67284  3.96738  3.27358  4.52195  2.66332  3.93624  4.47689  4.97948  4.49685  4.53179  4.03147  3.99637  2.61311  4.12011  2.14197    391 F - - -
          2.68618  4.42225  2.77519  2.73123  3.46354  2.40513  3.72494  3.29354  2.67741  2.69355  4.24690  2.90347  2.73739  3.18146  2.89801  2.37887  2.77519  2.98518  4.58477  3.61503
          0.01579  4.55197  5.27432  0.61958  0.77255  0.48576  0.95510
    379   2.71572  2.30327  4.13366  3.55067  2.61374  3.80669  4.11347  2.41954  3.43723  2.02767  3.32485  2.79686  4.18119  3.66583  3.63323  2.44005  2.95030  2.45398  4.81823  3.61917    392 l - - -
          2.68618  4.42225  2.77519  2.73123  3.46354  2.40513  3.72494  3.29354  2.67741  2.69355  4.24690  2.90347  2.73739  3.18146  2.89801  2.37887  2.77519  2.98518  4.58477  3.61503
          0.01579  4.55197  5.27432  0.61958  0.77255  0.48576  0.95510
    380   2.44351  5.20655  2.95768  1.87583  4.54004  3.15036  3.69088  4.01697  2.43250  3.50735  4.25371  2.51338  3.89360  2.37191  2.64658  2.36298  2.67501  3.59168  5.64796  4.24453    393 e - - -
          2.68618  4.42225  2.77519  2.73123  3.46354  2.40513  3.72494  3.29354  2.67741  2.69355  4.24690  2.90347  2.73739  3.18146  2.89801  2.37887  2.77519  2.98518  4.58477  3.61503
          0.01579  4.55197  5.27432  0.61958  0.77255  0.48576  0.95510
    381   2.55168  4.99759  3.06443  2.31364  3.46633  3.52875  3.20224  3.69046  2.50720  2.63950  4.06177  2.79675  3.92080  2.10060  2.97869  2.19546  2.94838  3.34290  5.48295  4.12897    394 q - - -
          2.68618  4.42225  2.77519  2.73123  3.46354  2.40513  3.72494  3.29354  2.67741  2.69355  4.24690  2.90347  2.73739  3.18146  2.89801  2.37887  2.77519  2.98518  4.58477  3.61503
          0.01579  4.55197  5.27432  0.61958  0.77255  0.48576  0.95510
    382   1.91403  4.18081  4.57213  3.97212  2.90693  3.94935  4.27732  1.94525  3.79970  1.87202  2.99897  4.04916  4.30518  3.96110  3.87326  3.25563  3.01829  1.95103  4.81507  3.15018    395 l - - -
          2.68618  4.42225  2.77519  2.73123  3.46354  2.40513  3.72494  3.29354  2.67741  2.69355  4.24690  2.90347  2.73739  3.18146  2.89801  2.37887  2.77519  2.98518  4.58477  3.61503
          0.01579  4.55197  5.27432  0.61958  0.77255  0.48576  0.95510
    383   3.24018  5.67705  2.71148  0.82132  5.03558  3.62886  4.01256  4.50458  2.15415  3.98058  4.82747  3.11272  4.18193  3.16308  3.13694  3.15683  3.49533  4.10461  6.08063  4.69846    396 e - - -
          2.68618  4.42225  2.77519  2.73123  3.46354  2.40513  3.72494  3.29354  2.67741  2.69355  4.24690  2.90347  2.73739  3.18146  2.89801  2.37887  2.77519  2.98518  4.58477  3.61503
          0.01579  4.55197  5.27432  0.61958  0.77255  0.48576  0.95510
    384   3.60439  5.65241  4.20304  3.31818  5.26419  4.13227  3.90409  4.52811  1.13447  3.85808  4.75053  3.64224  4.45276  3.02968  1.05165  3.57556  3.70757  4.21972  5.80209  4.73312    397 r - - -
          2.68618  4.42225  2.77519  2.73123  3.46354  2.40513  3.72494  3.29354  2.67741  2.69355  4.24690  2.90347  2.73739  3.18146  2.89801  2.37887  2.77519  2.98518  4.58477  3.61503
          0.01579  4.55197  5.27432  0.61958  0.77255  0.48576  0.95510
    385   2.72634  4.23741  4.06745  3.48556  3.34658  3.80991  4.10591  1.87328  3.37915  1.94796  3.09729  3.74163  4.18056  3.62329  2.85162  2.46304  2.60093  2.23879  4.85282  3.65532    398 i - - -
          2.68618  4.42225  2.77519  2.73123  3.46354  2.40513  3.72494  3.29354  2.67741  2.69355  4.24690  2.90347  2.73739  3.18146  2.89801  2.37887  2.77519  2.98518  4.58477  3.61503
          0.01579  4.55197  5.27432  0.61958  0.77255  0.48576  0.95510
    386   3.49358  4.77284  5.41163  4.82103  2.39276  4.79152  5.11074  1.63947  4.66410  1.01667  2.62069  4.93592  4.96998  4.65352  4.65455  4.14174  3.71049  2.18292  5.32953  4.28549    399 l - - -
          2.68618  4.42225  2.77519  2.73123  3.46354  2.40513  3.72494  3.29354  2.67741  2.69355  4.24690  2.90347  2.73739  3.18146  2.89801  2.37887  2.77519  2.98518  4.58477  3.61503
          0.01579  4.55197  5.27432  0.61958  0.77255  0.48576  0.95510
    387   2.71412  4.46367  3.54707  2.98034  3.60548  3.68146  3.93004  2.64377  2.70573  2.42232  2.85812  3.39840  4.06165  2.33613  3.29895  2.34279  2.70232  2.20291  5.04250  3.80294    400 v - - -
          2.68618  4.42225  2.77519  2.73123  3.46354  2.40513  3.72494  3.29354  2.67741  2.69355  4.24690  2.90347  2.73739  3.18146  2.89801  2.37887  2.77519  2.98518  4.58477  3.61503
          0.01579  4.55197  5.27432  0.61958  0.77255  0.48576  0.95510
    388   2.72017  4.03457  2.74393  2.17129  4.54429  3.49414  2.43138  4.02299  2.00932  3.50814  4.25093  2.76192  3.88826  2.59440  2.62368  2.47224  2.95105  3.59381  5.64401  4.24016    401 k - - -
          2.68618  4.42225  2.77519  2.73123  3.46354  2.40513  3.72494  3.29354  2.67741  2.69355  4.24690  2.90347  2.73739  3.18146  2.89801  2.37887  2.77519  2.98518  4.58477  3.61503
          0.01579  4.55197  5.27432  0.61958  0.77255  0.48576  0.95510
    389   2.72514  5.21403  2.72903  2.12159  4.54901  3.49209  3.68724  4.02865  2.42896  3.51488  4.25846  2.55658  2.75345  2.21003  2.70366  2.30577  2.95703  3.20396  5.65230  4.24603    402 e - - -
          2.68618  4.42225  2.77519  2.73123  3.46354  2.40513  3.72494  3.29354  2.67741  2.69355  4.24690  2.90347  2.73739  3.18146  2.89801  2.37887  2.77519  2.98518  4.58477  3.61503
          0.01579  4.55197  5.27432  0.61958  0.77255  0.48576  0.95510
    390   3.22213  4.58389  4.92798  4.34326  2.39352  4.41366  4.69504  2.09261  4.19080  0.90089  3.14401  4.48488  3.48943  4.29451  4.26613  3.73557  3.44686  2.54454  5.09200  3.93897    403 l - - -
          2.68618  4.42225  2.77519  2.73123  3.46354  2.40513  3.72494  3.29354  2.67741  2.69355  4.24690  2.90347  2.73739  3.18146  2.89801  2.37887  2.77519  2.98518  4.58477  3.61503
          0.01579  4.55197  5.27432  0.61958  0.77255  0.48576  0.95510
    391   2.76312  4.90074  2.49137  2.78722  4.69227  3.40291  4.15018  4.13828  3.05783  3.74360  4.55379  3.24301  4.03337  3.32789  3.52182  0.95063  2.49275  3.65971  5.94511  4.60285    404 s - - -
          2.68618  4.42225  2.77519  2.73123  3.46354  2.40513  3.72494  3.29354  2.67741  2.69355  4.24690  2.90347  2.73739  3.18146  2.89801  2.37887  2.77519  2.98518  4.58477  3.61503
          0.01579  4.55197  5.27432  0.61958  0.77255  0.48576  0.95510
    392   2.74533  4.96431  3.13654  2.57202  4.21850  3.07255  3.75009  3.21032  1.55981  2.81760  4.03465  2.74554  3.95190  2.89419  2.66898  2.77214  2.97373  2.91468  5.45227  4.12092    405 k - - -
          2.68618  4.42225  2.77519  2.73123  3.46354  2.40513  3.72494  3.29354  2.67741  2.69355  4.24690  2.90347  2.73739  3.18146  2.89801  2.37887  2.77519  2.98518  4.58477  3.61503
          0.01579  4.55197  5.27432  0.61958  0.77255  0.48576  0.95510
    393   2.34708  5.10893  3.01254  2.46636  4.41937  3.50888  2.54778  3.87322  2.10828  3.40467  4.17411  2.76585  3.43874  2.82571  2.94026  2.31207  2.32756  3.48407  5.57949  4.20062    406 k - - -
          2.68618  4.42225  2.77519  2.73123  3.46354  2.40513  3.72494  3.29354  2.67741  2.69355  4.24690  2.90347  2.73739  3.18146  2.89801  2.37887  2.77519  2.98518  4.58477  3.61503
          0.01579  4.55197  5.27432  0.61958  0.77255  0.48576  0.95510
    394   1.78720  2.69282  4.16404  3.64418  3.72615  3.59427  4.35588  2.52842  3.55063  2.76731  3.70022  3.80327  4.15807  3.80445  3.78964  2.96102  1.45731  2.62825  5.22704  4.03173    407 t - - -
          2.68618  4.42225  2.77519  2.73123  3.46354  2.40513  3.72494  3.29354  2.67741  2.69355  4.24690  2.90347  2.73739  3.18146  2.89801  2.37887  2.77519  2.98518  4.58477  3.61503
          0.01579  4.55197  5.27432  0.61958  0.77255  0.48576  0.95510
    395   2.50482  4.29271  3.92921  3.35281  3.41355  3.79011  4.07482  2.03289  2.30553  2.32731  2.75737  3.66121  4.16262  3.53226  3.53058  2.68846  2.96497  2.00693  4.90852  3.70178    408 v - - -
          2.68618  4.42225  2.77519  2.73123  3.46354  2.40513  3.72494  3.29354  2.67741  2.69355  4.24690  2.90347  2.73739  3.18146  2.89801  2.37887  2.77519  2.98518  4.58477  3.61503
          0.01579  4.55197  5.27432  0.61958  0.77255  0.48576  0.95510
    396   2.08702  4.52440  3.64640  3.13757  4.07991  3.44963  4.15990  3.42871  3.10157  3.13942  3.02106  3.46969  4.02602  3.41912  3.47220  1.26332  2.28043  3.09429  5.46730  4.22380    409 s - - -
          2.68618  4.42225  2.77519  2.73123  3.46354  2.40513  3.72494  3.29354  2.67741  2.69355  4.24690  2.90347  2.73739  3.18146  2.89801  2.37887  2.77519  2.98518  4.58477  3.61503
          0.01579  4.55197  5.27432  0.61958  0.77255  0.48576  0.95510
    397   2.19725  2.33351  4.18121  3.76690  4.49463  2.63189  4.64213  3.90114  3.71142  3.60110  4.42971  3.76765  4.02189  3.96472  3.98086  1.01189  2.42014  3.38287  5.87898  4.70446    410 s - - -
          2.68618  4.42225  2.77519  2.73123  3.46354  2.40513  3.72494  3.29354  2.67741  2.69355  4.24690  2.90347  2.73739  3.18146  2.89801  2.37887  2.77519  2.98518  4.58477  3.61503
          0.01579  4.55197  5.27432  0.61958  0.77255  0.48576  0.95510
    398   2.97655  4.36265  4.66636  4.10187  3.56765  4.19139  4.60115  1.21242  3.97075  2.24994  3.50235  4.25716  4.54872  4.18873  4.12004  2.87551  2.77073  1.57885  5.20059  4.00616    411 i - - -
          2.68618  4.42225  2.77519  2.73123  3.46354  2.40513  3.72494  3.29354  2.67741  2.69355  4.24690  2.90347  2.73739  3.18146  2.89801  2.37887  2.77519  2.98518  4.58477  3.61503
          0.01579  4.55197  5.27432  0.61958  0.77255  0.48576  0.95510
    399   3.51572  4.72739  5.52961  5.03955  3.89806  5.07644  5.70492  0.84109  4.95874  2.00777  3.64766  5.21128  5.28149  5.15829  5.09833  4.49261  3.76853  1.36498  6.00051  4.83005    412 i - - -
          2.68618  4.42225  2.77519  2.73123  3.46354  2.40513  3.72494  3.29354  2.67741  2.69355  4.24690  2.90347  2.73739  3.18146  2.89801  2.37887  2.77519  2.98518  4.58477  3.61503
          0.01579  4.55197  5.27432  0.61958  0.77255  0.48576  0.95510
    400   1.42571  4.45022  4.12502  3.83404  4.62999  3.29493  4.75954  3.83688  3.80648  3.68269  4.56432  3.82044  4.07329  4.08374  4.04887  2.76262  0.93144  3.35315  6.03244  4.86230    413 t - - -
          2.68618  4.42225  2.77519  2.73123  3.46354  2.40513  3.72494  3.29354  2.67741  2.69355  4.24690  2.90347  2.73739  3.18146  2.89801  2.37887  2.77519  2.98518  4.58477  3.61503
          0.01579  4.55197  5.27432  0.61958  0.77255  0.48576  0.95510
    401   3.85610  5.07597  5.70117  5.12625  3.31648  5.24013  5.53298  1.86715  4.98625  0.61514  2.56487  5.35886  5.26849  4.89705  4.97114  4.62976  4.06054  2.60769  5.55472  4.59829    414 L - - -
          2.68618  4.42225  2.77519  2.73123  3.46354  2.40513  3.72494  3.29354  2.67741  2.69355  4.24690  2.90347  2.73739  3.18146  2.89801  2.37887  2.77519  2.98518  4.58477  3.61503
          0.01579  4.55197  5.27432  0.61958  0.77255  0.48576  0.95510
    402   3.85862  5.08698  5.63833  5.10559  3.35909  5.21989  5.54623  1.88218  4.93166  0.56117  3.12268  5.34079  5.28827  4.91991  4.95063  4.63851  4.07720  2.52485  5.59232  4.57261    415 L - - -
          2.68618  4.42225  2.77519  2.73123  3.46354  2.40513  3.72494  3.29354  2.67741  2.69355  4.24690  2.90347  2.73739  3.18146  2.89801  2.37887  2.77519  2.98518  4.58477  3.61503
          0.01579  4.55197  5.27432  0.61958  0.77255  0.48576  0.95510
    403   4.26774  5.39266  5.27372  5.06095  1.77519  4.88929  3.90290  3.83767  4.83090  3.04644  4.39247  4.62380  5.20587  4.71696  4.76245  4.35096  4.49591  3.82185  0.68964  2.27391    416 W - - -
          2.68618  4.42225  2.77519  2.73123  3.46354  2.40513  3.72494  3.29354  2.67741  2.69355  4.24690  2.90347  2.73739  3.18146  2.89801  2.37887  2.77519  2.98518  4.58477  3.61503
          0.01579  4.55197  5.27432  0.61958  0.77255  0.48576  0.95510
    404   2.83111  5.12380  2.96177  2.58104  4.58213  3.50970  3.87774  4.03036  2.31799  3.57408  4.36874  1.35643  4.00154  3.01517  3.07797  2.24080  2.65546  3.62396  5.74867  4.38742    417 n - - -
          2.68618  4.42225  2.77519  2.73123  3.46354  2.40513  3.72494  3.29354  2.67741  2.69355  4.24690  2.90347  2.73739  3.18146  2.89801  2.37887  2.77519  2.98518  4.58477  3.61503
          0.01579  4.55197  5.27432  0.61958  0.77255  0.48576  0.95510
    405   2.32153  5.14719  2.98690  2.26339  4.46372  3.50909  3.71335  3.92254  2.28877  3.44332  4.20876  2.99737  3.91155  2.17383  2.93826  2.02297  2.39540  3.52510  5.60882  4.22417    418 s - - -
          2.68618  4.42225  2.77519  2.73123  3.46354  2.40513  3.72494  3.29354  2.67741  2.69355  4.24690  2.90347  2.73739  3.18146  2.89801  2.37887  2.77519  2.98518  4.58477  3.61503
          0.01579  4.55197  5.27432  0.61958  0.77255  0.48576  0.95510
    406   2.14627  4.58836  3.94281  3.86746  5.05501  0.54463  4.96913  4.49696  4.08674  4.21830  5.05375  3.87841  4.14654  4.30733  4.30821  2.85976  3.21738  3.80324  6.34732  5.22990    419 G - - -
          2.68618  4.42225  2.77519  2.73123  3.46354  2.40513  3.72494  3.29354  2.67741  2.69355  4.24690  2.90347  2.73739  3.18146  2.89801  2.37887  2.77519  2.98518  4.58477  3.61503
          0.01579  4.55197  5.27432  0.61958  0.77255  0.48576  0.95510
    407   2.96142  4.86821  3.59404  2.99248  3.98890  3.81870  3.96393  2.73577  1.18027  2.82858  2.65066  3.43496  4.19133  3.16575  2.90296  3.08752  3.18078  3.00247  5.38430  4.14170    420 k - - -
          2.68618  4.42225  2.77519  2.73123  3.46354  2.40513  3.72494  3.29354  2.67741  2.69355  4.24690  2.90347  2.73739  3.18146  2.89801  2.37887  2.77519  2.98518  4.58477  3.61503
          0.01579  4.55197  5.27432  0.61958  0.77255  0.48576  0.95510
    408   2.82022  5.09952  3.14473  2.60255  4.43441  3.58486  3.77502  3.85645  1.29246  2.95877  4.20424  2.80653  3.99171  2.90511  2.83169  2.51284  2.65746  3.49525  5.58180  4.25153    421 k - - -
          2.68618  4.42225  2.77519  2.73123  3.46354  2.40513  3.72494  3.29354  2.67741  2.69355  4.24690  2.90347  2.73739  3.18146  2.89801  2.37887  2.77519  2.98518  4.58477  3.61503
          0.01579  4.55197  5.27432  0.61958  0.77255  0.48576  0.95510
    409   2.72658  3.31171  4.18659  3.60044  2.91728  3.82731  4.13249  2.63454  3.47817  1.46630  2.94558  3.80931  4.19700  3.24762  3.65930  2.27560  2.95959  2.44823  4.81308  3.62043    422 l - - -
          2.68618  4.42225  2.77519  2.73123  3.46354  2.40513  3.72494  3.29354  2.67741  2.69355  4.24690  2.90347  2.73739  3.18146  2.89801  2.37887  2.77519  2.98518  4.58477  3.61503
          0.01579  4.55197  5.27432  0.61958  0.77255  0.48576  0.95510
    410   2.74552  4.75663  3.25989  1.61342  3.25396  3.61438  3.81514  3.33184  2.69106  2.96972  3.18612  3.19989  4.00256  2.77484  3.12110  2.83614  2.97676  3.06126  5.20996  2.54574    423 e - - -
          2.68618  4.42225  2.77519  2.73123  3.46354  2.40513  3.72494  3.29354  2.67741  2.69355  4.24690  2.90347  2.73739  3.18146  2.89801  2.37887  2.77519  2.98518  4.58477  3.61503
          0.01579  4.55197  5.27432  0.61958  0.77255  0.48576  0.95510
    411   3.78171  5.64777  3.99822  3.54876  5.20385  4.12826  4.36232  4.69902  0.38377  4.13195  5.10226  3.92242  4.61730  3.54754  2.83454  3.80701  4.00402  4.38527  6.00223  4.94852    424 K - - -
          2.68618  4.42225  2.77519  2.73123  3.46354  2.40513  3.72494  3.29354  2.67741  2.69355  4.24690  2.90347  2.73739  3.18146  2.89801  2.37887  2.77519  2.98518  4.58477  3.61503
          0.01579  4.55197  5.27432  0.61958  0.77255  0.48576  0.95510
    412   2.17373  5.02165  3.04995  2.34000  4.29459  3.52354  3.72624  3.72987  2.50004  3.29744  2.88630  2.54275  3.91829  2.26906  2.97358  2.48090  2.53763  3.37391  5.50604  4.14684    425 a - - -
          2.68618  4.42225  2.77519  2.73123  3.46354  2.40513  3.72494  3.29354  2.67741  2.69355  4.24690  2.90347  2.73739  3.18146  2.89801  2.37887  2.77519  2.98518  4.58477  3.61503
          0.01579  4.55197  5.27432  0.61958  0.77255  0.48576  0.95510
    413   2.54134  5.38590  2.44212  1.75053  4.70969  2.11199  3.06135  4.20055  2.59898  3.68387  4.44596  2.38875  3.96313  2.90726  3.11540  2.80969  3.10982  3.76782  5.82540  4.39302    426 e - - -
          2.68618  4.42225  2.77519  2.73123  3.46354  2.40513  3.72494  3.29354  2.67741  2.69355  4.24690  2.90347  2.73739  3.18146  2.89801  2.37887  2.77519  2.98518  4.58477  3.61503
          0.01579  4.55197  5.27432  0.61958  0.77255  0.48576  0.95510
    414   2.71904  3.77050  2.66645  2.09846  4.50035  3.49714  3.18617  3.97119  1.98338  3.47238  3.55358  2.14190  3.89183  2.79249  2.91868  2.69124  2.95031  3.55590  5.62180  4.22449    427 k - - -
          2.68618  4.42225  2.77519  2.73123  3.46354  2.40513  3.72494  3.29354  2.67741  2.69355  4.24690  2.90347  2.73739  3.18146  2.89801  2.37887  2.77519  2.98518  4.58477  3.61503
          0.01579  4.55197  5.27432  0.61958  0.77255  0.48576  0.95510
    415   3.00148  4.53244  4.12370  3.58445  2.24571  4.00160  3.95993  3.00076  3.48200  2.32034  3.62924  3.82221  3.41777  3.03516  3.72244  3.28387  3.23139  2.81629  4.47849  1.30176    428 y - - -
          2.68618  4.42225  2.77519  2.73123  3.46354  2.40513  3.72494  3.29354  2.67741  2.69355  4.24690  2.90347  2.73739  3.18146  2.89801  2.37887  2.77519  2.98518  4.58477  3.61503
          0.01579  4.55197  5.27432  0.61958  0.77255  0.48576  0.95510
    416   2.71775  5.13646  3.00156  2.16644  4.44622  3.50452  3.29368  3.90683  2.44152  3.08655  4.18707  2.55966  3.89736  2.10794  2.67494  2.45376  2.67098  2.89929  5.59016  4.20338    429 q - - -
          2.68618  4.42225  2.77519  2.73123  3.46354  2.40513  3.72494  3.29354  2.67741  2.69355  4.24690  2.90347  2.73739  3.18146  2.89801  2.37887  2.77519  2.98518  4.58477  3.61503
          0.01579  4.55197  5.27432  0.61958  0.77255  0.48576  0.95510
    417   2.80229  5.28762  2.08613  1.62252  4.60918  3.50122  3.74667  4.08716  2.51994  3.18176  4.34076  2.97050  3.93420  2.16952  3.01867  2.76006  3.03969  3.33799  5.72858  4.31518    430 e - - -
          2.68618  4.42225  2.77519  2.73123  3.46354  2.40513  3.72494  3.29354  2.67741  2.69355  4.24690  2.90347  2.73739  3.18146  2.89801  2.37887  2.77519  2.98518  4.58477  3.61503
          0.01579  4.55197  5.27432  0.61958  0.77255  0.48576  0.95510
    418   1.75919  4.46531  4.02350  3.81023  4.87388  3.23862  4.81820  4.29484  3.87433  4.01186  4.82320  3.78932  4.04619  4.12452  4.12390  0.67987  3.06459  3.62909  6.21773  5.04426    431 S - - -
          2.68618  4.42225  2.77519  2.73123  3.46354  2.40513  3.72494  3.29354  2.67741  2.69355  4.24690  2.90347  2.73739  3.18146  2.89801  2.37887  2.77519  2.98518  4.58477  3.61503
          0.01579  4.55197  5.27432  0.61958  0.77255  0.48576  0.95510
    419   2.95794  4.34727  4.64316  4.07536  3.54057  4.16624  4.56477  1.25402  3.94271  2.18824  3.48187  4.22923  4.52320  4.15752  4.08921  2.84380  2.73631  1.60657  5.16380  3.97070    432 i - - -
          2.68618  4.42225  2.77519  2.73123  3.46354  2.40513  3.72494  3.29354  2.67741  2.69355  4.24690  2.90347  2.73739  3.18146  2.89801  2.37887  2.77519  2.98518  4.58477  3.61503
          0.01579  4.55197  5.27432  0.61958  0.77255  0.48576  0.95510
    420   2.72020  5.17933  2.75223  2.00940  4.50422  2.59230  3.68807  3.30957  2.01881  3.02879  4.22593  2.74816  3.89241  2.79195  2.59095  2.69202  2.95127  3.55919  5.62334  4.22619    433 e - - -
          2.68618  4.42225  2.77519  2.73123  3.46354  2.40513  3.72494  3.29354  2.67741  2.69355  4.24690  2.90347  2.73739  3.18146  2.89801  2.37887  2.77519  2.98518  4.58477  3.61503
          0.01579  4.55197  5.27432  0.61958  0.77255  0.48576  0.95510
    421   4.24075  5.32297  5.34407  5.14286  1.21634  4.93448  3.78590  3.88638  4.93209  2.61076  4.44713  4.57323  5.20690  4.69830  4.80051  4.31159  4.44540  3.80440  1.35202  1.65173    434 f - - -
          2.68618  4.42225  2.77519  2.73123  3.46354  2.40513  3.72494  3.29354  2.67741  2.69355  4.24690  2.90347  2.73739  3.18146  2.89801  2.37887  2.77519  2.98518  4.58477  3.61503
          0.01579  4.55197  5.27432  0.61958  0.77255  0.48576  0.95510
    422   4.05104  5.21110  5.25311  4.96772  1.29734  4.85346  3.86685  3.58149  4.77347  1.94595  4.15496  4.55574  5.12659  4.62584  4.70212  4.22029  4.26171  3.55035  3.97840  1.03112    435 y - - -
          2.68618  4.42225  2.77519  2.73123  3.46354  2.40513  3.72494  3.29354  2.67741  2.69355  4.24690  2.90347  2.73739  3.18146  2.89801  2.37887  2.77519  2.98518  4.58477  3.61503
          0.01579  4.55197  5.27432  0.61958  0.77255  0.48576  0.95510
    423   2.81589  5.26542  3.07296  2.34253  4.62481  3.56734  3.71352  4.08247  1.55743  3.55310  4.31248  2.77290  3.95661  2.54488  2.18156  2.49809  2.76716  3.66598  5.66826  4.30244    436 k - - -
          2.68618  4.42225  2.77519  2.73123  3.46354  2.40513  3.72494  3.29354  2.67741  2.69355  4.24690  2.90347  2.73739  3.18146  2.89801  2.37887  2.77519  2.98518  4.58477  3.61503
          0.01579  4.55197  5.27432  0.61958  0.77255  0.48576  0.95510
    424   3.83157  5.05730  5.64094  5.10597  3.37770  5.21017  5.54994  1.70966  4.94136  0.62073  3.13860  5.33380  5.28331  4.92983  4.96083  4.62496  4.05115  2.46885  5.60442  4.58521    437 L - - -
          2.68618  4.42225  2.77519  2.73123  3.46354  2.40513  3.72494  3.29354  2.67741  2.69355  4.24690  2.90347  2.73739  3.18146  2.89801  2.37887  2.77519  2.98518  4.58477  3.61503
          0.01579  4.55197  5.27432  0.61958  0.77255  0.48576  0.95510
    425   1.10924  3.20408  4.08647  3.62146  4.19951  2.33062  4.48086  3.57063  3.56184  3.29307  4.15238  3.71854  4.03818  3.82424  3.84551  2.08205  2.98250  2.56334  5.61768  4.42550    438 a - - -
          2.68618  4.42225  2.77519  2.73123  3.46354  2.40513  3.72494  3.29354  2.67741  2.69355  4.24690  2.90347  2.73739  3.18146  2.89801  2.37887  2.77519  2.98518  4.58477  3.61503
          0.01579  4.55197  5.27432  0.61958  0.77255  0.48576  0.95510
    426   3.34742  4.83450  4.75921  4.33657  3.50813  4.34967  4.96784  2.59476  4.10985  0.61347  3.35910  4.52591  4.77812  4.39282  4.25689  3.78213  2.80026  2.63778  5.47867  4.33839    439 L - - -
          2.68618  4.42225  2.77519  2.73123  3.46354  2.40513  3.72494  3.29354  2.67741  2.69355  4.24690  2.90347  2.73739  3.18146  2.89801  2.37887  2.77519  2.98518  4.58477  3.61503
          0.01579  4.55197  5.27432  0.61958  0.77255  0.48576  0.95510
    427   2.71738  5.14386  2.76867  2.44326  4.45661  3.50320  3.15543  3.38666  1.78432  3.09644  4.19363  2.72240  3.89592  2.80117  2.72537  2.29757  2.64447  3.51712  5.59567  4.20701    440 k - - -
          2.68618  4.42225  2.77519  2.73123  3.46354  2.40513  3.72494  3.29354  2.67741  2.69355  4.24690  2.90347  2.73739  3.18146  2.89801  2.37887  2.77519  2.98518  4.58477  3.61503
          0.01579  4.55197  5.27432  0.61958  0.77255  0.48576  0.95510
    428   2.86559  5.38232  1.67932  2.23936  4.71238  3.50617  3.78525  4.20081  2.57009  3.67969  4.44097  2.48427  3.29499  2.89910  1.99314  2.81032  3.10705  3.76778  5.81552  4.38986    441 d - - -
          2.68618  4.42225  2.77519  2.73123  3.46354  2.40513  3.72494  3.29354  2.67741  2.69355  4.24690  2.90347  2.73739  3.18146  2.89801  2.37887  2.77519  2.98518  4.58477  3.61503
          0.01579  4.55197  5.27432  0.61958  0.77255  0.48576  0.95510
    429   3.04642  4.38996  4.93897  4.34435  2.60336  4.27295  4.61931  1.61677  4.16908  1.48713  2.71509  4.40543  4.58218  4.28481  4.20757  3.59642  2.79604  1.89732  5.05573  3.91396    442 l - - -
          2.68618  4.42225  2.77519  2.73123  3.46354  2.40513  3.72494  3.29354  2.67741  2.69355  4.24690  2.90347  2.73739  3.18146  2.89801  2.37887  2.77519  2.98518  4.58477  3.61503
          0.01579  4.55197  5.27432  0.61958  0.77255  0.48576  0.95510
    430   3.62096  4.87890  5.49408  4.92559  1.89884  4.93566  5.16139  1.41976  4.77767  1.10528  3.12587  5.05184  5.07979  4.74621  4.77077  4.29908  3.83645  2.51187  5.31913  4.16934    443 l - - -
          2.68618  4.42225  2.77519  2.73123  3.46354  2.40513  3.72494  3.29354  2.67741  2.69355  4.24690  2.90347  2.73739  3.18146  2.89801  2.37887  2.77519  2.98518  4.58477  3.61503
          0.01579  4.55197  5.27432  0.61958  0.77255  0.48576  0.95510
    431   2.72484  3.01473  3.53443  2.99126  3.66096  3.64043  3.95494  3.11102  2.93217  2.80648  3.69259  3.40059  4.06588  2.80265  3.29627  1.59832  2.98225  2.86327  5.09766  2.43685    444 s - - -
          2.68618  4.42225  2.77519  2.73123  3.46354  2.40513  3.72494  3.29354  2.67741  2.69355  4.24690  2.90347  2.73739  3.18146  2.89801  2.37887  2.77519  2.98518  4.58477  3.61503
          0.01579  4.55197  5.27432  0.61958  0.77255  0.48576  0.95510
    432   2.51085  5.02760  3.05902  2.34310  4.29908  3.52933  3.32135  2.55029  2.21040  3.29932  4.08973  3.03515  3.92132  2.06044  2.95571  2.54707  2.66915  3.37822  5.50571  4.14839    445 q - - -
          2.68618  4.42225  2.77519  2.73123  3.46354  2.40513  3.72494  3.29354  2.67741  2.69355  4.24690  2.90347  2.73739  3.18146  2.89801  2.37887  2.77519  2.98518  4.58477  3.61503
          0.01579  4.55197  5.27432  0.61958  0.77255  0.48576  0.95510
    433   2.90546  5.45456  2.22420  2.02513  4.77989  2.27966  3.81432  4.27931  2.39719  3.75105  4.51406  1.88834  3.98004  2.53994  3.15653  2.83906  3.15180  3.83714  5.88528  4.44087    446 n - - -
          2.68618  4.42225  2.77519  2.73123  3.46354  2.40513  3.72494  3.29354  2.67741  2.69355  4.24690  2.90347  2.73739  3.18146  2.89801  2.37887  2.77519  2.98518  4.58477  3.61503
          0.01579  4.55197  5.27432  0.61958  0.77255  0.48576  0.95510
    434   3.37240  5.22844  2.68301  3.14097  2.84187  4.00203  2.84998  3.87466  3.31444  3.34595  4.37749  3.55557  4.45415  3.57487  3.69380  3.39262  3.61588  3.64330  4.46104  0.87210    447 y - - -
          2.68618  4.42225  2.77519  2.73123  3.46354  2.40513  3.72494  3.29354  2.67741  2.69355  4.24690  2.90347  2.73739  3.18146  2.89801  2.37887  2.77519  2.98518  4.58477  3.61503
          0.01579  4.55197  5.27432  0.61958  0.77255  0.48576  0.95510
    435   2.52880  4.91806  3.11069  2.26861  4.16047  3.54342  3.75053  3.13157  2.34917  3.17985  3.99189  2.80362  3.93531  2.90009  3.01227  1.98035  2.47954  2.65347  5.42308  4.08747    448 s - - -
          2.68631  4.42238  2.77532  2.73070  3.46367  2.40525  3.72507  3.29367  2.67753  2.69368  4.24702  2.90281  2.73752  3.18056  2.89813  2.37899  2.77532  2.98531  4.58490  3.61516
          0.19676  1.75165  5.27432  0.99216  0.46326  0.48576  0.95510
    436   3.49963  6.15545  0.57749  2.13688  5.44901  3.56004  4.24006  5.04510  3.42030  4.51323  5.44295  3.02757  4.25644  3.43443  4.11301  3.33008  3.82499  4.58314  6.61842  5.05331    452 D - - -
          2.68618  4.42225  2.77519  2.73123  3.46354  2.40513  3.72494  3.29354  2.67741  2.69355  4.24690  2.90347  2.73739  3.18146  2.89801  2.37887  2.77519  2.98518  4.58477  3.61503
          0.01579  4.55197  5.27432  0.61958  0.77255  0.48576  0.95510
    437   3.05094  5.28739  3.46260  2.81392  4.67441  3.77207  3.79945  3.31532  1.38737  3.54088  4.36308  3.27798  4.13857  2.92434  1.54203  2.61518  3.24475  3.70889  5.64442  4.39477    453 k - - -
          2.68618  4.42225  2.77519  2.73123  3.46354  2.40513  3.72494  3.29354  2.67741  2.69355  4.24690  2.90347  2.73739  3.18146  2.89801  2.37887  2.77519  2.98518  4.58477  3.61503
          0.01579  4.55197  5.27432  0.61958  0.77255  0.48576  0.95510
    438   1.76816  4.46112  3.90662  3.49812  4.13935  1.22883  4.43560  2.32597  3.47467  3.17088  4.08791  3.69321  4.10205  3.76513  3.77523  2.85303  3.04865  2.98195  5.58977  4.37609    454 g - - -
          2.68618  4.42225  2.77519  2.73123  3.46354  2.40513  3.72494  3.29354  2.67741  2.69355  4.24690  2.90347  2.73739  3.18146  2.89801  2.37887  2.77519  2.98518  4.58477  3.61503
          0.01579  4.55197  5.27432  0.61958  0.77255  0.48576  0.95510
    439   3.78171  5.64777  3.99822  3.54876  5.20385  4.12826  4.36232  4.69902  0.38377  4.13195  5.10226  3.92242  4.61730  3.54754  2.83454  3.80701  4.00402  4.38527  6.00223  4.94852    455 K - - -
          2.68618  4.42225  2.77519  2.73123  3.46354  2.40513  3.72494  3.29354  2.67741  2.69355  4.24690  2.90347  2.73739  3.18146  2.89801  2.37887  2.77519  2.98518  4.58477  3.61503
          0.01579  4.55197  5.27432  0.61958  0.77255  0.48576  0.95510
    440   3.50800  4.76841  5.43876  4.87275  2.73103  4.86876  5.23331  1.29493  4.73639  1.14119  3.21779  5.00413  5.04968  4.76525  4.75955  4.23227  3.73356  1.93905  5.46148  4.38333    456 l - - -
          2.68618  4.42225  2.77519  2.73123  3.46354  2.40513  3.72494  3.29354  2.67741  2.69355  4.24690  2.90347  2.73739  3.18146  2.89801  2.37887  2.77519  2.98518  4.58477  3.61503
          0.01579  4.55197  5.27432  0.61958  0.77255  0.48576  0.95510
    441   2.77575  4.60081  3.49438  2.92804  3.08914  3.70649  3.92585  2.67386  2.59180  2.23565  3.63884  3.37177  4.08407  1.61612  3.21204  2.94507  3.00516  2.84793  5.13592  3.87314    457 q - - -
          2.68618  4.42225  2.77519  2.73123  3.46354  2.40513  3.72494  3.29354  2.67741  2.69355  4.24690  2.90347  2.73739  3.18146  2.89801  2.37887  2.77519  2.98518  4.58477  3.61503
          0.01579  4.55197  5.27432  0.61958  0.77255  0.48576  0.95510
    442   3.96649  5.65154  4.53897  3.96446  5.19526  4.25077  4.56982  4.83728  2.83853  4.22636  5.24761  4.25133  4.75662  3.79243  0.30926  4.04501  4.20912  4.53911  6.01971  5.02538    458 R - - -
          2.68618  4.42225  2.77519  2.73123  3.46354  2.40513  3.72494  3.29354  2.67741  2.69355  4.24690  2.90347  2.73739  3.18146  2.89801  2.37887  2.77519  2.98518  4.58477  3.61503
          0.01579  4.55197  5.27432  0.61958  0.77255  0.48576  0.95510
    443   0.36358  4.69264  4.31880  4.20291  4.89527  3.49004  5.11634  4.14281  4.24213  3.98418  4.97105  4.12866  4.29423  4.51890  4.40244  3.05447  3.38038  3.65977  6.23696  5.14491    459 A - - -
          2.68618  4.42225  2.77519  2.73123  3.46354  2.40513  3.72494  3.29354  2.67741  2.69355  4.24690  2.90347  2.73739  3.18146  2.89801  2.37887  2.77519  2.98518  4.58477  3.61503
          0.01579  4.55197  5.27432  0.61958  0.77255  0.48576  0.95510
    444   3.81462  5.03967  5.63813  5.10309  3.39008  5.20139  5.54996  1.60971  4.94249  0.66219  3.15046  5.32642  5.27949  4.93460  4.96373  4.61461  4.03526  2.43525  5.61173  4.59018    460 L - - -
          2.68618  4.42225  2.77519  2.73123  3.46354  2.40513  3.72494  3.29354  2.67741  2.69355  4.24690  2.90347  2.73739  3.18146  2.89801  2.37887  2.77519  2.98518  4.58477  3.61503
          0.01579  4.55197  5.27432  0.61958  0.77255  0.48576  0.95510
    445   2.48261  4.92883  3.12719  2.34135  4.16980  3.55600  3.75335  3.18217  2.37765  2.87961  3.43816  3.08615  3.94540  1.66516  2.98398  2.76286  2.95939  3.25886  5.42699  4.09553    461 q - - -
          2.68618  4.42225  2.77519  2.73123  3.46354  2.40513  3.72494  3.29354  2.67741  2.69355  4.24690  2.90347  2.73739  3.18146  2.89801  2.37887  2.77519  2.98518  4.58477  3.61503
          0.01579  4.55197  5.27432  0.61958  0.77255  0.48576  0.95510
    446   2.58260  4.61073  3.36284  2.80957  2.91274  3.22471  3.86888  3.16974  2.78844  2.85128  3.71909  1.81566  4.01409  3.11453  3.19770  2.43489  2.95076  2.61808  5.17274  3.36644    462 n - - -
          2.68618  4.42225  2.77519  2.73123  3.46354  2.40513  3.72494  3.29354  2.67741  2.69355  4.24690  2.90347  2.73739  3.18146  2.89801  2.37887  2.77519  2.98518  4.58477  3.61503
          0.01579  4.55197  5.27432  0.61958  0.77255  0.48576  0.95510
    447   1.74274  3.07263  3.81916  3.26154  3.56922  3.69512  4.08965  2.82707  3.19541  2.35839  3.54480  2.35751  4.12632  3.48030  3.50219  2.98362  2.97426  2.09226  5.04516  3.82745    463 a - - -
          2.68618  4.42225  2.77519  2.73123  3.46354  2.40513  3.72494  3.29354  2.67741  2.69355  4.24690  2.90347  2.73739  3.18146  2.89801  2.37887  2.77519  2.98518  4.58477  3.61503
          0.01579  4.55197  5.27432  0.61958  0.77255  0.48576  0.95510
    448   4.20272  5.46879  4.69014  4.46649  2.30387  4.73811  2.67765  4.16156  4.24246  3.40879  4.68414  4.34703  5.09258  4.40391  4.33823  4.17521  4.42875  4.04713  3.97215  0.50659    464 Y - - -
          2.68618  4.42225  2.77519  2.73123  3.46354  2.40513  3.72494  3.29354  2.67741  2.69355  4.24690  2.90347  2.73739  3.18146  2.89801  2.37887  2.77519  2.98518  4.58477  3.61503
          0.01579  4.55197  5.27432  0.61958  0.77255  0.48576  0.95510
    449   2.80400  4.22917  4.42487  3.83777  2.75857  3.93383  4.19928  1.71033  3.68798  1.58438  3.28724  2.95696  4.29181  3.87230  3.80928  3.23277  3.03550  2.42149  4.75590  2.96397    465 l - - -
          2.68618  4.42225  2.77519  2.73123  3.46354  2.40513  3.72494  3.29354  2.67741  2.69355  4.24690  2.90347  2.73739  3.18146  2.89801  2.37887  2.77519  2.98518  4.58477  3.61503
          0.01579  4.55197  5.27432  0.61958  0.77255  0.48576  0.95510
    450   2.49679  5.17740  2.72196  2.29278  4.50305  3.49601  3.68485  3.97496  1.96602  3.00637  3.22859  2.52110  3.88921  2.59617  2.63756  2.46879  2.94663  3.55761  5.62144  4.22337    466 k - - -
          2.68618  4.42225  2.77519  2.73123  3.46354  2.40513  3.72494  3.29354  2.67741  2.69355  4.24690  2.90347  2.73739  3.18146  2.89801  2.37887  2.77519  2.98518  4.58477  3.61503
          0.01579  4.55197  5.27432  0.61958  0.77255  0.48576  0.95510
    451   2.73002  4.25502  4.04276  3.46666  3.37688  3.80330  4.11414  2.03284  3.36737  1.67004  3.37385  3.22681  4.18192  3.61646  3.59870  2.45972  2.50137  2.28559  4.88205  3.68202    467 l - - -
          2.68618  4.42225  2.77519  2.73123  3.46354  2.40513  3.72494  3.29354  2.67741  2.69355  4.24690  2.90347  2.73739  3.18146  2.89801  2.37887  2.77519  2.98518  4.58477  3.61503
          0.01579  4.55197  5.27432  0.61958  0.77255  0.48576  0.95510
    452   2.59865  5.36756  1.95575  1.91386  4.69674  2.35512  3.12736  4.18902  2.36881  3.66617  4.42109  2.66817  3.94819  2.88029  3.07346  2.78543  3.08119  3.75130  5.80157  4.37101    468 e - - -
          2.68618  4.42225  2.77519  2.73123  3.46354  2.40513  3.72494  3.29354  2.67741  2.69355  4.24690  2.90347  2.73739  3.18146  2.89801  2.37887  2.77519  2.98518  4.58477  3.61503
          0.01579  4.55197  5.27432  0.61958  0.77255  0.48576  0.95510
    453   3.16931  5.81218  1.25079  1.57681  5.10709  3.50999  3.99221  4.64046  2.50864  4.09598  4.90833  2.31904  4.09916  3.13870  3.54285  3.05147  3.44300  4.18338  6.23469  4.72061    469 d - - -
          2.68618  4.42225  2.77519  2.73123  3.46354  2.40513  3.72494  3.29354  2.67741  2.69355  4.24690  2.90347  2.73739  3.18146  2.89801  2.37887  2.77519  2.98518  4.58477  3.61503
          0.01579  4.55197  5.27432  0.61958  0.77255  0.48576  0.95510
    454   2.53220  4.45712  4.32044  3.77667  1.94700  4.03493  2.70574  2.50886  3.65871  2.60098  3.57264  3.92964  4.39405  3.84932  3.83755  3.32753  3.22506  2.73654  4.42811  1.56590    470 y - - -
          2.68618  4.42225  2.77519  2.73123  3.46354  2.40513  3.72494  3.29354  2.67741  2.69355  4.24690  2.90347  2.73739  3.18146  2.89801  2.37887  2.77519  2.98518  4.58477  3.61503
          0.01579  4.55197  5.27432  0.61958  0.77255  0.48576  0.95510
    455   2.55544  5.13630  2.99689  2.18342  4.44544  3.50392  3.13442  3.42843  2.17285  3.42594  4.18780  2.48096  3.89812  2.80696  2.93006  2.25099  2.27405  3.50773  5.59139  4.20431    471 k - - -
          2.68618  4.42225  2.77519  2.73123  3.46354  2.40513  3.72494  3.29354  2.67741  2.69355  4.24690  2.90347  2.73739  3.18146  2.89801  2.37887  2.77519  2.98518  4.58477  3.61503
          0.01579  4.55197  5.27432  0.61958  0.77255  0.48576  0.95510
    456   2.28233  5.14840  2.99322  2.15659  4.46259  3.14854  3.69176  3.46336  2.11928  3.44011  3.54163  2.37239  3.89418  2.40079  2.92390  2.57828  2.94738  3.52242  5.59981  4.20908    472 k - - -
          2.68618  4.42225  2.77519  2.73123  3.46354  2.40513  3.72494  3.29354  2.67741  2.69355  4.24690  2.90347  2.73739  3.18146  2.89801  2.37887  2.77519  2.98518  4.58477  3.61503
          0.01579  4.55197  5.27432  0.61958  0.77255  0.48576  0.95510
    457   1.68425  3.33204  4.37387  3.86318  3.72819  3.66460  4.48247  2.68598  3.75513  2.73485  3.69506  3.94873  4.23390  3.98450  3.94839  3.04530  2.11926  1.42170  5.26340  4.07510    473 v - - -
          2.68618  4.42225  2.77519  2.73123  3.46354  2.40513  3.72494  3.29354  2.67741  2.69355  4.24690  2.90347  2.73739  3.18146  2.89801  2.37887  2.77519  2.98518  4.58477  3.61503
          0.01579  4.55197  5.27432  0.61958  0.77255  0.48576  0.95510
    458   2.73019  4.77206  3.23486  1.84676  3.97069  3.59496  3.28809  2.41125  2.30840  2.43577  3.85336  3.17175  3.98224  2.99517  3.06418  2.81282  2.96052  2.89430  5.30051  4.00304    474 e - - -
          2.68618  4.42225  2.77519  2.73123  3.46354  2.40513  3.72494  3.29354  2.67741  2.69355  4.24690  2.90347  2.73739  3.18146  2.89801  2.37887  2.77519  2.98518  4.58477  3.61503
          0.01579  4.55197  5.27432  0.61958  0.77255  0.48576  0.95510
    459   2.72176  5.21810  2.42656  2.27605  4.55680  3.49113  3.68260  4.03842  1.90943  3.52021  4.26102  2.51350  3.88755  2.60913  2.76677  2.32549  2.68077  3.60543  5.65378  3.60034    475 k - - -
          2.68618  4.42225  2.77519  2.73123  3.46354  2.40513  3.72494  3.29354  2.67741  2.69355  4.24690  2.90347  2.73739  3.18146  2.89801  2.37887  2.77519  2.98518  4.58477  3.61503
          0.01579  4.55197  5.27432  0.61958  0.77255  0.48576  0.95510
    460   3.19943  4.50777  5.05395  4.50164  3.66120  4.53302  4.97727  1.58404  4.37351  1.59553  3.51971  4.63374  4.83309  4.56263  4.49000  3.87932  2.51002  1.28063  5.45692  4.28172    476 v - - -
          2.68618  4.42225  2.77519  2.73123  3.46354  2.40513  3.72494  3.29354  2.67741  2.69355  4.24690  2.90347  2.73739  3.18146  2.89801  2.37887  2.77519  2.98518  4.58477  3.61503
          0.01579  4.55197  5.27432  0.61958  0.77255  0.48576  0.95510
    461   3.38868  4.74796  4.72628  4.25468  1.75730  4.36232  2.86331  3.22639  4.10647  2.35066  3.86019  4.20403  4.69653  4.18750  4.19566  3.67941  3.61342  2.53098  4.14045  1.14682    477 y - - -
          2.68618  4.42225  2.77519  2.73123  3.46354  2.40513  3.72494  3.29354  2.67741  2.69355  4.24690  2.90347  2.73739  3.18146  2.89801  2.37887  2.77519  2.98518  4.58477  3.61503
          0.01579  4.55197  5.27432  0.61958  0.77255  0.48576  0.95510
    462   2.49190  5.23864  2.70055  1.92898  4.57544  2.99906  3.26365  4.05862  2.44350  3.54053  4.28335  2.34936  3.89614  2.44104  2.93883  2.46958  2.66413  3.62520  5.67514  4.26399    478 e - - -
          2.68618  4.42225  2.77519  2.73123  3.46354  2.40513  3.72494  3.29354  2.67741  2.69355  4.24690  2.90347  2.73739  3.18146  2.89801  2.37887  2.77519  2.98518  4.58477  3.61503
          0.01579  4.55197  5.27432  0.61958  0.77255  0.48576  0.95510
    463   2.72524  5.20893  2.80966  1.82107  4.54301  3.49472  3.17389  4.02081  2.02251  3.14563  4.25338  2.96616  3.89159  2.54501  2.91328  2.33711  2.66078  3.59384  5.64690  4.24312    479 e - - -
          2.68618  4.42225  2.77519  2.73123  3.46354  2.40513  3.72494  3.29354  2.67741  2.69355  4.24690  2.90347  2.73739  3.18146  2.89801  2.37887  2.77519  2.98518  4.58477  3.61503
          0.01579  4.55197  5.27432  0.61958  0.77255  0.48576  0.95510
    464   3.66007  4.95202  5.34258  4.78068  2.28036  4.89420  5.02223  2.55488  4.62627  1.47563  1.00584  4.94597  5.04583  4.62756  4.65998  4.24886  3.87228  2.75089  5.20386  3.98551    480 m - - -
          2.68618  4.42225  2.77519  2.73123  3.46354  2.40513  3.72494  3.29354  2.67741  2.69355  4.24690  2.90347  2.73739  3.18146  2.89801  2.37887  2.77519  2.98518  4.58477  3.61503
          0.01579  4.55197  5.27432  0.61958  0.77255  0.48576  0.95510
    465   2.60879  5.40410  1.82078  2.09269  4.72924  3.49864  3.80096  4.22182  2.40283  3.70325  4.46652  2.61172  3.96942  2.91740  3.13153  1.81885  3.12408  3.78720  5.84385  4.40845    481 s - - -
          2.68618  4.42225  2.77519  2.73123  3.46354  2.40513  3.72494  3.29354  2.67741  2.69355  4.24690  2.90347  2.73739  3.18146  2.89801  2.37887  2.77519  2.98518  4.58477  3.61503
          0.01579  4.55197  5.27432  0.61958  0.77255  0.48576  0.95510
    466   2.72551  5.20217  2.66388  1.96302  4.53151  3.49359  3.21029  3.50733  2.43557  3.50069  4.24787  2.72334  2.43762  2.55391  2.92708  2.52471  2.72963  3.58451  5.64372  4.24021    482 e - - -
          2.68618  4.42225  2.77519  2.73123  3.46354  2.40513  3.72494  3.29354  2.67741  2.69355  4.24690  2.90347  2.73739  3.18146  2.89801  2.37887  2.77519  2.98518  4.58477  3.61503
          0.01579  4.55197  5.27432  0.61958  0.77255  0.48576  0.95510
    467   2.39428  5.03770  3.04485  1.73467  3.63182  3.06670  3.71789  3.75297  2.48675  3.31357  4.09909  3.02321  3.91281  2.64002  2.56310  2.71873  2.69044  2.98259  5.51560  4.15201    483 e - - -
          2.68618  4.42225  2.77519  2.73123  3.46354  2.40513  3.72494  3.29354  2.67741  2.69355  4.24690  2.90347  2.73739  3.18146  2.89801  2.37887  2.77519  2.98518  4.58477  3.61503
          0.01579  4.55197  5.27432  0.61958  0.77255  0.48576  0.95510
    468   3.26952  5.93716  0.93005  1.93788  5.22485  3.51049  4.06659  4.77333  3.11135  4.23085  5.07387  2.45573  4.14241  3.22845  3.74258  2.54971  3.56043  4.31222  6.37943  4.83137    484 d - - -
          2.68618  4.42225  2.77519  2.73123  3.46354  2.40513  3.72494  3.29354  2.67741  2.69355  4.24690  2.90347  2.73739  3.18146  2.89801  2.37887  2.77519  2.98518  4.58477  3.61503
          0.01579  4.55197  5.27432  0.61958  0.77255  0.48576  0.95510
    469   3.17170  5.48557  3.39564  2.41349  4.93919  3.80982  3.81746  4.31808  1.00005  3.72666  4.54547  3.28578  4.18798  2.30487  2.30826  3.13136  3.35327  3.94445  5.76560  4.52717    485 k - - -
          2.68618  4.42225  2.77519  2.73123  3.46354  2.40513  3.72494  3.29354  2.67741  2.69355  4.24690  2.90347  2.73739  3.18146  2.89801  2.37887  2.77519  2.98518  4.58477  3.61503
          0.01579  4.55197  5.27432  0.61958  0.77255  0.48576  0.95510
    470   2.71428  5.20319  2.67730  2.10512  4.53948  3.49098  3.26501  3.48759  2.13624  3.50451  3.57195  2.68462  3.88431  2.54219  2.44428  2.44314  2.73851  3.58912  5.64094  4.23577    486 e - - -
          2.68618  4.42225  2.77519  2.73123  3.46354  2.40513  3.72494  3.29354  2.67741  2.69355  4.24690  2.90347  2.73739  3.18146  2.89801  2.37887  2.77519  2.98518  4.58477  3.61503
          0.01579  4.55197  5.27432  0.61958  0.77255  0.48576  0.95510
    471   2.73251  5.08413  2.68437  2.47619  3.69140  3.51300  2.90422  3.82312  2.49993  3.37171  4.15199  2.52638  3.91742  2.85059  2.98167  1.70073  2.64336  3.44885  5.56055  4.18563    487 s - - -
          2.68618  4.42225  2.77519  2.73123  3.46354  2.40513  3.72494  3.29354  2.67741  2.69355  4.24690  2.90347  2.73739  3.18146  2.89801  2.37887  2.77519  2.98518  4.58477  3.61503
          0.01579  4.55197  5.27432  0.61958  0.77255  0.48576  0.95510
    472   2.46362  4.42235  3.68367  3.12482  3.60293  3.68150  4.02204  2.91186  3.06674  2.38311  2.96948  3.49946  1.71638  3.36865  3.40366  2.60676  2.96794  2.42812  5.06340  3.83593    488 p - - -
          2.68618  4.42225  2.77519  2.73123  3.46354  2.40513  3.72494  3.29354  2.67741  2.69355  4.24690  2.90347  2.73739  3.18146  2.89801  2.37887  2.77519  2.98518  4.58477  3.61503
          0.01579  4.55197  5.27432  0.61958  0.77255  0.48576  0.95510
    473   3.88397  5.11936  5.61802  5.09296  3.34156  5.21575  5.53068  2.07805  4.90205  0.50831  3.11281  5.33427  5.28866  4.90318  4.92508  4.64163  4.10358  2.58757  5.57655  4.54588    489 L - - -
          2.68618  4.42225  2.77519  2.73123  3.46354  2.40513  3.72494  3.29354  2.67741  2.69355  4.24690  2.90347  2.73739  3.18146  2.89801  2.37887  2.77519  2.98518  4.58477  3.61503
          0.01579  4.55197  5.27432  0.61958  0.77255  0.48576  0.95510
    474   2.21951  2.86243  3.78831  3.29621  4.19474  3.37971  4.28660  3.58339  3.26052  3.27406  4.12235  2.91536  4.01805  3.56011  3.61171  1.90439  1.35745  3.19582  5.57767  4.35043    490 t - - -
          2.68618  4.42225  2.77519  2.73123  3.46354  2.40513  3.72494  3.29354  2.67741  2.69355  4.24690  2.90347  2.73739  3.18146  2.89801  2.37887  2.77519  2.98518  4.58477  3.61503
          0.01579  4.55197  5.27432  0.61958  0.77255  0.48576  0.95510
    475   3.05670  5.17629  3.35830  2.83989  4.39602  3.76492  3.87620  3.80714  2.19660  2.47066  4.23806  3.30754  4.16704  1.15847  2.67786  3.08412  3.26783  3.52839  5.56839  4.29108    491 q - - -
          2.68618  4.42225  2.77519  2.73123  3.46354  2.40513  3.72494  3.29354  2.67741  2.69355  4.24690  2.90347  2.73739  3.18146  2.89801  2.37887  2.77519  2.98518  4.58477  3.61503
          0.01579  4.55197  5.27432  0.61958  0.77255  0.48576  0.95510
    476   3.65118  4.92535  5.12654  4.68605  1.96528  4.66772  4.13234  3.03369  4.50845  0.96555  3.59332  4.54149  4.93445  4.48523  4.50851  4.01233  3.86819  3.07241  4.29789  1.71705    492 l - - -
          2.68618  4.42225  2.77519  2.73123  3.46354  2.40513  3.72494  3.29354  2.67741  2.69355  4.24690  2.90347  2.73739  3.18146  2.89801  2.37887  2.77519  2.98518  4.58477  3.61503
          0.01579  4.55197  5.27432  0.61958  0.77255  0.48576  0.95510
    477   2.77806  4.32750  3.98758  3.41292  3.37081  3.83817  4.10994  2.25533  3.31889  1.68203  3.00672  2.04118  4.20464  3.58136  3.57514  3.11121  3.00958  2.52673  4.90481  3.15765    493 l - - -
          2.68618  4.42225  2.77519  2.73123  3.46354  2.40513  3.72494  3.29354  2.67741  2.69355  4.24690  2.90347  2.73739  3.18146  2.89801  2.37887  2.77519  2.98518  4.58477  3.61503
          0.01579  4.55197  5.27432  0.61958  0.77255  0.48576  0.95510
    478   3.21365  4.55774  5.01339  4.41850  3.25139  4.42560  4.72335  1.75035  4.25030  1.31743  1.72685  4.52772  4.69282  4.33640  4.29556  3.74964  3.43668  2.50880  5.10029  3.04588    494 l - - -
          2.68618  4.42225  2.77519  2.73123  3.46354  2.40513  3.72494  3.29354  2.67741  2.69355  4.24690  2.90347  2.73739  3.18146  2.89801  2.37887  2.77519  2.98518  4.58477  3.61503
          0.01579  4.55197  5.27432  0.61958  0.77255  0.48576  0.95510
    479   3.34582  4.71126  4.96129  4.42294  1.37962  4.49050  4.64305  2.58789  4.26397  1.16144  3.23210  4.54043  4.77675  4.36871  4.34542  3.83268  2.97158  2.64018  4.96773  3.62708    495 l - - -
          2.68618  4.42225  2.77519  2.73123  3.46354  2.40513  3.72494  3.29354  2.67741  2.69355  4.24690  2.90347  2.73739  3.18146  2.89801  2.37887  2.77519  2.98518  4.58477  3.61503
          0.01579  4.55197  5.27432  0.61958  0.77255  0.48576  0.95510
    480   3.47999  5.61790  3.99919  3.17518  5.19355  4.05626  3.86183  4.47602  1.27180  3.81711  4.68490  3.54153  4.37820  2.33240  1.16295  3.44414  3.59949  4.14847  5.78278  4.67392    496 r - - -
          2.68618  4.42225  2.77519  2.73123  3.46354  2.40513  3.72494  3.29354  2.67741  2.69355  4.24690  2.90347  2.73739  3.18146  2.89801  2.37887  2.77519  2.98518  4.58477  3.61503
          0.01579  4.55197  5.27432  0.61958  0.77255  0.48576  0.95510
    481   2.23306  4.18165  4.50732  3.91330  2.84043  3.93714  4.27195  1.84160  3.75398  1.98722  3.29872  4.01708  4.29894  3.93392  3.85277  2.99647  2.64786  1.76099  4.84239  3.65873    497 v - - -
          2.68618  4.42225  2.77519  2.73123  3.46354  2.40513  3.72494  3.29354  2.67741  2.69355  4.24690  2.90347  2.73739  3.18146  2.89801  2.37887  2.77519  2.98518  4.58477  3.61503
          0.01579  4.55197  5.27432  0.61958  0.77255  0.48576  0.95510
    482   2.72947  3.53629  4.01712  3.44396  1.97073  3.78898  4.06903  2.73204  3.34908  2.46850  3.38607  3.09886  4.16998  3.59474  3.58350  2.54787  2.67864  2.53021  4.81328  2.23127    498 f - - -
          2.68619  4.42226  2.77521  2.73125  3.46355  2.40514  3.72496  3.29355  2.67742  2.69356  4.24691  2.90348  2.73741  3.18148  2.89802  2.37888  2.77496  2.98520  4.58478  3.61504
          0.07729  2.66997  5.27432  0.35737  1.20236  0.48576  0.95510
    483   2.72843  4.21557  4.15201  3.57014  2.93165  3.82391  4.13037  2.13415  3.45447  1.46560  3.32343  3.12144  4.19580  3.68327  3.64787  2.72208  2.65699  2.43871  4.83057  3.63463    500 l - - -
          2.68618  4.42225  2.77519  2.73123  3.46354  2.40513  3.72494  3.29354  2.67741  2.69355  4.24690  2.90347  2.73739  3.18146  2.89801  2.37887  2.77519  2.98518  4.58477  3.61503
          0.01579  4.55197  5.27432  0.61958  0.77255  0.48576  0.95510
    484   2.09519  4.96759  3.09111  2.37836  4.22084  3.53929  2.95550  3.64501  2.20132  2.61662  2.96168  2.80540  3.92970  2.66511  2.97884  2.74168  2.95125  3.30801  5.45816  4.11385    501 a - - -
          2.68618  4.42225  2.77519  2.73123  3.46354  2.40513  3.72494  3.29354  2.67741  2.69355  4.24690  2.90347  2.73739  3.18146  2.89801  2.37887  2.77519  2.98518  4.58477  3.61503
          0.01579  4.55197  5.27432  0.61958  0.77255  0.48576  0.95510
    485   2.74219  5.21444  2.82500  2.05197  4.55082  3.50921  3.69295  4.02350  1.98009  2.49457  4.25981  2.68905  3.90462  2.37803  2.51715  2.70957  2.97176  3.60093  5.64704  4.25165    502 k - - -
          2.68618  4.42225  2.77519  2.73123  3.46354  2.40513  3.72494  3.29354  2.67741  2.69355  4.24690  2.90347  2.73739  3.18146  2.89801  2.37887  2.77519  2.98518  4.58477  3.61503
          0.01579  4.55197  5.27432  0.61958  0.77255  0.48576  0.95510
    486   2.77076  5.27244  2.15158  2.41644  4.61198  3.02126  3.71644  4.09506  2.00550  3.57420  4.32121  2.16600  3.91514  2.81993  2.46514  2.52846  3.00496  3.66150  5.70646  4.29530    503 k - - -
          2.68618  4.42225  2.77519  2.73123  3.46354  2.40513  3.72494  3.29354  2.67741  2.69355  4.24690  2.90347  2.73739  3.18146  2.89801  2.37887  2.77519  2.98518  4.58477  3.61503
          0.01579  4.55197  5.27432  0.61958  0.77255  0.48576  0.95510
    487   2.97093  5.54190  1.80351  1.93208  4.86225  3.02922  3.85949  4.36931  2.08362  3.83642  4.60910  1.87621  4.01109  2.98315  3.24609  2.89252  3.22333  3.92298  5.97059  4.51093    504 d - - -
          2.68618  4.42225  2.77519  2.73123  3.46354  2.40513  3.72494  3.29354  2.67741  2.69355  4.24690  2.90347  2.73739  3.18146  2.89801  2.37887  2.77519  2.98518  4.58477  3.61503
          0.01579  4.55197  5.27432  0.61958  0.77255  0.48576  0.95510
    488   2.45137  4.65941  3.31344  1.83641  3.83724  3.61436  3.83954  2.44521  2.53617  2.63066  3.74937  3.22992  3.99972  3.06317  3.14935  2.83614  2.65211  2.78940  5.20998  3.39418    505 e - - -
          2.68618  4.42225  2.77519  2.73123  3.46354  2.40513  3.72494  3.29354  2.67741  2.69355  4.24690  2.90347  2.73739  3.18146  2.89801  2.37887  2.77519  2.98518  4.58477  3.61503
          0.01579  4.55197  5.27432  0.61958  0.77255  0.48576  0.95510
    489   2.87173  5.41360  1.89474  1.64597  4.74309  3.49799  3.25391  4.23988  2.17168  3.71158  4.46903  2.57284  3.96330  2.90261  3.10705  2.56331  3.11495  3.79792  5.84389  4.40633    506 e - - -
          2.68618  4.42225  2.77519  2.73123  3.46354  2.40513  3.72494  3.29354  2.67741  2.69355  4.24690  2.90347  2.73739  3.18146  2.89801  2.37887  2.77519  2.98518  4.58477  3.61503
          0.01579  4.55197  5.27432  0.61958  0.77255  0.48576  0.95510
    490   2.18826  5.19643  2.72068  1.93416  4.52505  3.49413  3.68910  4.00030  2.24784  3.49461  3.46498  2.68994  3.89168  2.59828  2.92391  2.24654  2.95502  3.57837  5.63864  4.23640    507 e - - -
          2.68618  4.42225  2.77519  2.73123  3.46354  2.40513  3.72494  3.29354  2.67741  2.69355  4.24690  2.90347  2.73739  3.18146  2.89801  2.37887  2.77519  2.98518  4.58477  3.61503
          0.01579  4.55197  5.27432  0.61958  0.77255  0.48576  0.95510
    491   1.39263  3.44464  4.04908  3.49153  3.50058  3.68902  4.17663  2.78242  3.40082  2.57500  2.90337  3.72611  4.14908  3.65159  3.64314  2.69728  2.64996  2.15635  4.99506  3.79548    508 a - - -
          2.68618  4.42225  2.77519  2.73123  3.46354  2.40513  3.72494  3.29354  2.67741  2.69355  4.24690  2.90347  2.73739  3.18146  2.89801  2.37887  2.77519  2.98518  4.58477  3.61503
          0.01579  4.55197  5.27432  0.61958  0.77255  0.48576  0.95510
    492   2.44428  4.22083  4.23613  3.64886  2.96817  3.86459  4.16980  2.40403  3.02978  1.37546  2.85782  3.85225  4.22846  3.74064  3.69783  3.15318  2.63002  2.42643  4.83559  3.64918    509 l - - -
          2.68618  4.42225  2.77519  2.73123  3.46354  2.40513  3.72494  3.29354  2.67741  2.69355  4.24690  2.90347  2.73739  3.18146  2.89801  2.37887  2.77519  2.98518  4.58477  3.61503
          0.01579  4.55197  5.27432  0.61958  0.77255  0.48576  0.95510
    493   2.74136  5.19201  2.99398  2.03790  4.52059  3.03135  3.69735  3.98753  1.80076  3.48579  3.77058  2.98873  3.90747  2.24891  2.89063  2.71322  2.47191  3.57442  5.63100  4.24082    510 k - - -
          2.68618  4.42225  2.77519  2.73123  3.46354  2.40513  3.72494  3.29354  2.67741  2.69355  4.24690  2.90347  2.73739  3.18146  2.89801  2.37887  2.77519  2.98518  4.58477  3.61503
          0.01579  4.55197  5.27432  0.61958  0.77255  0.48576  0.95510
    494   2.83824  1.47918  4.38658  3.81327  2.60470  3.93768  3.32215  2.39541  3.66483  2.42600  3.38162  3.93862  4.30202  3.85265  3.79779  3.23613  3.07068  2.52124  4.60436  2.85120    511 c - - -
          2.68618  4.42225  2.77519  2.73123  3.46354  2.40513  3.72494  3.29354  2.67741  2.69355  4.24690  2.90347  2.73739  3.18146  2.89801  2.37887  2.77519  2.98518  4.58477  3.61503
          0.01579  4.55197  5.27432  0.61958  0.77255  0.48576  0.95510
    495   3.11256  4.53553  4.66941  4.12401  3.40789  4.25148  4.64162  1.95185  3.95764  0.91744  3.31187  4.30991  4.60075  4.17509  4.10478  2.84115  3.36274  2.37303  5.18718  4.01748    512 l - - -
          2.68618  4.42225  2.77519  2.73123  3.46354  2.40513  3.72494  3.29354  2.67741  2.69355  4.24690  2.90347  2.73739  3.18146  2.89801  2.37887  2.77519  2.98518  4.58477  3.61503
          0.01579  4.55197  5.27432  0.61958  0.77255  0.48576  0.95510
    496   2.78128  5.26374  2.99179  1.79471  4.61506  3.52931  3.70567  4.08734  1.97355  3.55922  4.30895  2.75913  3.92786  2.37632  2.43211  2.31238  3.00863  3.65909  5.68038  4.29062    513 e - - -
          2.68618  4.42225  2.77519  2.73123  3.46354  2.40513  3.72494  3.29354  2.67741  2.69355  4.24690  2.90347  2.73739  3.18146  2.89801  2.37887  2.77519  2.98518  4.58477  3.61503
          0.01579  4.55197  5.27432  0.61958  0.77255  0.48576  0.95510
    497   2.53484  4.98105  3.08214  2.52374  4.23877  3.53465  3.29657  3.10960  1.83977  2.93436  3.37668  2.58488  3.92495  2.54215  2.97489  2.73508  2.65665  3.32385  5.46893  4.12047    514 k - - -
          2.68618  4.42225  2.77519  2.73123  3.46354  2.40513  3.72494  3.29354  2.67741  2.69355  4.24690  2.90347  2.73739  3.18146  2.89801  2.37887  2.77519  2.98518  4.58477  3.61503
          0.01579  4.55197  5.27432  0.61958  0.77255  0.48576  0.95510
    498   3.64445  4.87907  5.54298  4.99428  3.48348  5.06695  5.46531  0.90620  4.86213  1.35680  2.76048  5.18463  5.19820  4.90116  4.90980  4.45305  3.87108  2.21080  5.63098  4.58680    515 i - - -
          2.68618  4.42225  2.77519  2.73123  3.46354  2.40513  3.72494  3.29354  2.67741  2.69355  4.24690  2.90347  2.73739  3.18146  2.89801  2.37887  2.77519  2.98518  4.58477  3.61503
          0.01579  4.55197  5.27432  0.61958  0.77255  0.48576  0.95510
    499   2.53123  5.14976  3.01245  2.25514  4.46486  3.51180  3.18472  3.92514  1.78099  3.01362  4.19975  2.99363  3.90351  2.45883  2.69720  2.47200  2.95741  3.04764  5.59773  4.21343    516 k - - -
          2.68618  4.42225  2.77519  2.73123  3.46354  2.40513  3.72494  3.29354  2.67741  2.69355  4.24690  2.90347  2.73739  3.18146  2.89801  2.37887  2.77519  2.98518  4.58477  3.61503
          0.01579  4.55197  5.27432  0.61958  0.77255  0.48576  0.95510
    500   2.53661  5.18332  2.73270  2.15042  4.50973  2.73778  3.18641  3.49895  2.24997  3.24237  4.22927  2.57160  3.88923  2.78893  2.91929  2.15238  2.94853  3.56396  5.62717  4.22717    517 e - - -
          2.68618  4.42225  2.77519  2.73123  3.46354  2.40513  3.72494  3.29354  2.67741  2.69355  4.24690  2.90347  2.73739  3.18146  2.89801  2.37887  2.77519  2.98518  4.58477  3.61503
          0.01579  4.55197  5.27432  0.61958  0.77255  0.48576  0.95510
    501   2.53336  4.85265  3.15772  2.61436  4.05333  3.56488  3.20933  3.48686  2.60375  2.75886  3.93961  2.49797  3.96117  2.95419  3.05259  1.67080  2.96171  3.18216  5.35839  3.29896    518 s - - -
          2.68618  4.42225  2.77519  2.73123  3.46354  2.40513  3.72494  3.29354  2.67741  2.69355  4.24690  2.90347  2.73739  3.18146  2.89801  2.37887  2.77519  2.98518  4.58477  3.61503
          0.01579  4.55197  5.27432  0.61958  0.77255  0.48576  0.95510
    502   2.52468  5.46883  1.88301  1.67795  4.79437  3.02132  3.83062  4.29479  2.66546  3.76965  4.53662  2.15449  3.30232  2.95052  3.19556  2.85342  3.17099  3.85323  5.90760  4.45917    519 e - - -
          2.68618  4.42225  2.77519  2.73123  3.46354  2.40513  3.72494  3.29354  2.67741  2.69355  4.24690  2.90347  2.73739  3.18146  2.89801  2.37887  2.77519  2.98518  4.58477  3.61503
          0.01579  4.55197  5.27432  0.61958  0.77255  0.48576  0.95510
    503   2.74145  5.21020  1.90787  2.11284  3.67106  3.49653  2.98366  4.00801  2.45818  3.50597  4.25823  2.47394  3.90260  2.61654  2.95122  2.70896  2.97459  3.58960  5.65159  3.57842    520 d - - -
          2.68618  4.42225  2.77519  2.73123  3.46354  2.40513  3.72494  3.29354  2.67741  2.69355  4.24690  2.90347  2.73739  3.18146  2.89801  2.37887  2.77519  2.98518  4.58477  3.61503
          0.01579  4.55197  5.27432  0.61958  0.77255  0.48576  0.95510
    504   2.47917  5.22984  2.28854  1.68492  4.55782  3.49526  3.70891  4.03524  2.26316  3.06256  4.27864  2.96707  3.38836  2.81401  2.95851  2.47537  2.98386  3.61191  5.67217  4.26520    521 e - - -
          2.68618  4.42225  2.77519  2.73123  3.46354  2.40513  3.72494  3.29354  2.67741  2.69355  4.24690  2.90347  2.73739  3.18146  2.89801  2.37887  2.77519  2.98518  4.58477  3.61503
          0.01579  4.55197  5.27432  0.61958  0.77255  0.48576  0.95510
    505   2.85821  5.19564  3.16212  2.59258  4.51690  3.61544  3.07202  3.95281  1.67389  2.63602  4.25442  1.94395  4.00150  2.86602  2.58859  2.84520  3.07555  3.58112  5.60608  4.27414    522 k - - -
          2.68618  4.42225  2.77519  2.73123  3.46354  2.40513  3.72494  3.29354  2.67741  2.69355  4.24690  2.90347  2.73739  3.18146  2.89801  2.37887  2.77519  2.98518  4.58477  3.61503
          0.01579  4.55197  5.27432  0.61958  0.77255  0.48576  0.95510
    506   2.09651  4.45670  3.86087  3.38103  4.17311  3.39429  4.34171  3.46888  3.34188  3.23861  4.10601  3.60639  4.04160  3.63515  3.67580  1.34291  1.95172  2.20585  5.57888  4.35998    523 s - - -
          2.68618  4.42225  2.77519  2.73123  3.46354  2.40513  3.72494  3.29354  2.67741  2.69355  4.24690  2.90347  2.73739  3.18146  2.89801  2.37887  2.77519  2.98518  4.58477  3.61503
          0.01579  4.55197  5.27432  0.61958  0.77255  0.48576  0.95510
    507   2.85232  4.25370  4.54211  3.95530  3.36991  4.02807  4.36986  1.62096  3.80904  2.16809  2.67420  4.08840  3.31967  3.99993  3.92929  3.33445  2.52909  1.64130  4.95080  3.76763    524 i - - -
          2.68618  4.42225  2.77519  2.73123  3.46354  2.40513  3.72494  3.29354  2.67741  2.69355  4.24690  2.90347  2.73739  3.18146  2.89801  2.37887  2.77519  2.98518  4.58477  3.61503
          0.01579  4.55197  5.27432  0.61958  0.77255  0.48576  0.95510
    508   2.80497  5.24635  1.81952  2.17685  4.55226  3.50474  3.76079  4.02039  2.55050  2.40065  4.30719  2.57738  3.20584  2.87885  3.05080  2.48536  3.04383  3.61760  5.70240  4.29842    525 d - - -
          2.68618  4.42225  2.77519  2.73123  3.46354  2.40513  3.72494  3.29354  2.67741  2.69355  4.24690  2.90347  2.73739  3.18146  2.89801  2.37887  2.77519  2.98518  4.58477  3.61503
          0.01579  4.55197  5.27432  0.61958  0.77255  0.48576  0.95510
    509   2.05765  4.31953  3.94553  3.37845  3.48233  3.77373  4.12446  2.22580  3.29941  2.28403  3.46369  3.68110  4.17520  3.56710  3.57250  2.71445  1.79954  2.31065  4.98138  3.77294    526 t - - -
          2.68618  4.42225  2.77519  2.73123  3.46354  2.40513  3.72494  3.29354  2.67741  2.69355  4.24690  2.90347  2.73739  3.18146  2.89801  2.37887  2.77519  2.98518  4.58477  3.61503
          0.01579  4.55197  5.27432  0.61958  0.77255  0.48576  0.95510
    510   3.78852  5.02303  5.66332  5.07537  2.76176  5.13290  5.40062  1.87485  4.93854  0.67773  2.52393  5.26580  5.19018  4.82854  4.90085  4.50638  3.99084  2.69322  5.45550  4.47555    527 L - - -
          2.68618  4.42225  2.77519  2.73123  3.46354  2.40513  3.72494  3.29354  2.67741  2.69355  4.24690  2.90347  2.73739  3.18146  2.89801  2.37887  2.77519  2.98518  4.58477  3.61503
          0.01579  4.55197  5.27432  0.61958  0.77255  0.48576  0.95510
    511   2.04807  4.27432  4.32344  3.74610  3.39783  3.94082  4.28747  1.42561  3.62192  2.19926  2.85662  3.94695  4.31288  3.84751  3.80099  2.76698  3.05663  2.28567  4.95662  3.76611    528 i - - -
          2.68618  4.42225  2.77519  2.73123  3.46354  2.40513  3.72494  3.29354  2.67741  2.69355  4.24690  2.90347  2.73739  3.18146  2.89801  2.37887  2.77519  2.98518  4.58477  3.61503
          0.01579  4.55197  5.27432  0.61958  0.77255  0.48576  0.95510
    512   2.30777  4.56494  4.78445  4.21122  3.38044  4.35190  4.71489  2.41630  4.07441  0.95270  2.68894  4.40227  4.65858  4.23847  4.20797  3.67571  3.40801  2.12457  5.21194  4.09061    529 l - - -
          2.68618  4.42225  2.77519  2.73123  3.46354  2.40513  3.72494  3.29354  2.67741  2.69355  4.24690  2.90347  2.73739  3.18146  2.89801  2.37887  2.77519  2.98518  4.58477  3.61503
          0.01579  4.55197  5.27432  0.61958  0.77255  0.48576  0.95510
    513   0.96993  1.71397  4.48255  4.16888  4.55652  2.32608  4.87710  3.90911  4.07906  3.67339  4.51793  3.92918  4.04940  4.28410  4.23963  2.71828  3.01603  3.37729  5.97179  4.83809    530 a - - -
          2.68618  4.42225  2.77519  2.73123  3.46354  2.40513  3.72494  3.29354  2.67741  2.69355  4.24690  2.90347  2.73739  3.18146  2.89801  2.37887  2.77519  2.98518  4.58477  3.61503
          0.01579  4.55197  5.27432  0.61958  0.77255  0.48576  0.95510
    514   2.40980  4.58854  5.20897  4.71023  3.95871  4.70563  5.35043  1.25440  4.61801  2.54926  3.76149  4.85476  5.03088  4.86533  4.78421  4.09541  3.56990  0.99867  5.85059  4.63654    531 v - - -
          2.68618  4.42225  2.77519  2.73123  3.46354  2.40513  3.72494  3.29354  2.67741  2.69355  4.24690  2.90347  2.73739  3.18146  2.89801  2.37887  2.77519  2.98518  4.58477  3.61503
          0.01579  4.55197  5.27432  0.61958  0.77255  0.48576  0.95510
    515   2.34642  4.27482  4.04306  3.46892  3.41295  3.81126  4.13809  2.14117  3.37683  2.07341  3.40324  3.74066  4.19572  3.62782  3.61739  2.19645  2.26645  2.10917  4.92159  3.71982    532 l - - -
          2.68618  4.42225  2.77519  2.73123  3.46354  2.40513  3.72494  3.29354  2.67741  2.69355  4.24690  2.90347  2.73739  3.18146  2.89801  2.37887  2.77519  2.98518  4.58477  3.61503
          0.01579  4.55197  5.27432  0.61958  0.77255  0.48576  0.95510
    516   3.18654  5.81659  2.21873  0.89407  5.10789  3.51427  4.00479  4.63871  2.97183  4.10022  4.92007  2.47598  4.10911  2.71359  3.55525  3.06834  3.46202  4.18812  6.24249  4.73092    533 e - - -
          2.68618  4.42225  2.77519  2.73123  3.46354  2.40513  3.72494  3.29354  2.67741  2.69355  4.24690  2.90347  2.73739  3.18146  2.89801  2.37887  2.77519  2.98518  4.58477  3.61503
          0.01579  4.55197  5.27432  0.61958  0.77255  0.48576  0.95510
    517   2.20840  1.19630  4.32070  3.85721  3.90079  3.46886  4.51717  2.63251  3.74168  2.96253  3.88345  3.87410  4.12660  3.98265  3.93806  2.12560  3.01283  2.80892  5.39285  4.20956    534 c - - -
          2.68618  4.42225  2.77519  2.73123  3.46354  2.40513  3.72494  3.29354  2.67741  2.69355  4.24690  2.90347  2.73739  3.18146  2.89801  2.37887  2.77519  2.98518  4.58477  3.61503
          0.01579  4.55197  5.27432  0.61958  0.77255  0.48576  0.95510
    518   2.99908  5.35520  3.22773  2.15997  4.75023  3.69279  3.78238  4.16416  1.14934  3.62204  4.41868  3.17517  4.08325  2.89724  2.37900  2.96822  2.70484  3.77941  5.71204  4.41411    535 k - - -
          2.68618  4.42225  2.77519  2.73123  3.46354  2.40513  3.72494  3.29354  2.67741  2.69355  4.24690  2.90347  2.73739  3.18146  2.89801  2.37887  2.77519  2.98518  4.58477  3.61503
          0.01579  4.55197  5.27432  0.61958  0.77255  0.48576  0.95510
    519   2.54802  5.23572  2.39765  2.27292  4.57254  2.73507  3.69711  4.05409  2.29776  3.53729  4.28143  2.73341  3.89828  2.79853  2.11939  2.30173  2.97313  3.62251  5.67259  4.26365    536 r - - -
          2.68618  4.42225  2.77519  2.73123  3.46354  2.40513  3.72494  3.29354  2.67741  2.69355  4.24690  2.90347  2.73739  3.18146  2.89801  2.37887  2.77519  2.98518  4.58477  3.61503
          0.01579  4.55197  5.27432  0.61958  0.77255  0.48576  0.95510
    520   2.74382  4.99659  3.09963  2.55057  4.26719  3.54855  3.74975  3.12675  1.93285  2.95753  4.07477  2.34627  3.94512  2.88799  2.95115  1.87877  2.97619  3.34684  5.48878  4.14603    537 s - - -
          2.68626  4.42233  2.77528  2.73132  3.46362  2.40521  3.72503  3.29362  2.67749  2.69300  4.24698  2.90355  2.73726  3.18155  2.89809  2.37864  2.77528  2.98527  4.58485  3.61511
          0.19676  1.75165  5.27432  0.67415  0.71251  0.48576  0.95510
    521   2.72280  4.92746  3.11394  2.57555  4.21114  3.53452  3.77453  3.63025  2.39218  2.84543  4.03821  2.71743  2.64834  2.92320  3.02051  2.31832  1.89245  3.29499  5.46393  4.12874    540 t - - -
          2.68618  4.42225  2.77519  2.73123  3.46354  2.40513  3.72494  3.29354  2.67741  2.69355  4.24690  2.90347  2.73739  3.18146  2.89801  2.37887  2.77519  2.98518  4.58477  3.61503
          0.01579  4.55197  5.27432  0.61958  0.77255  0.48576  0.95510
    522   2.84383  5.36988  1.94377  1.67433  4.70199  3.50011  3.76923  4.19326  2.55193  3.66833  4.42355  2.96222  3.95103  2.24965  2.67024  2.48576  3.08409  3.75546  5.80119  4.37338    541 e - - -
          2.68618  4.42225  2.77519  2.73123  3.46354  2.40513  3.72494  3.29354  2.67741  2.69355  4.24690  2.90347  2.73739  3.18146  2.89801  2.37887  2.77519  2.98518  4.58477  3.61503
          0.01579  4.55197  5.27432  0.61958  0.77255  0.48576  0.95510
    523   2.26907  4.26804  4.18469  3.61026  2.82202  3.86766  4.18671  2.60998  3.49793  1.32682  3.34006  3.15729  4.24251  3.72867  3.69711  3.15948  3.01472  2.20528  4.88453  3.68289    542 l - - -
          2.68618  4.42225  2.77519  2.73123  3.46354  2.40513  3.72494  3.29354  2.67741  2.69355  4.24690  2.90347  2.73739  3.18146  2.89801  2.37887  2.77519  2.98518  4.58477  3.61503
          0.01579  4.55197  5.27432  0.61958  0.77255  0.48576  0.95510
    524   1.77890  4.37110  3.74723  3.18447  3.54763  3.09936  4.03392  2.30023  3.12577  2.40912  3.52406  3.53671  4.10151  3.41256  3.44496  2.26409  2.68748  2.44447  5.01280  3.79213    543 a - - -
          2.68618  4.42225  2.77519  2.73123  3.46354  2.40513  3.72494  3.29354  2.67741  2.69355  4.24690  2.90347  2.73739  3.18146  2.89801  2.37887  2.77519  2.98518  4.58477  3.61503
          0.01579  4.55197  5.27432  0.61958  0.77255  0.48576  0.95510
    525   2.78860  4.33598  4.00580  3.41995  3.45791  3.85214  4.12642  2.08168  2.49324  2.09385  3.43353  3.72245  4.21899  3.57374  2.97126  3.12897  3.01963  1.60028  4.96685  3.76365    544 v - - -
          2.68618  4.42225  2.77519  2.73123  3.46354  2.40513  3.72494  3.29354  2.67741  2.69355  4.24690  2.90347  2.73739  3.18146  2.89801  2.37887  2.77519  2.98518  4.58477  3.61503
          0.01579  4.55197  5.27432  0.61958  0.77255  0.48576  0.95510
    526   2.72703  5.19551  2.98058  2.11968  3.64293  3.50091  3.68829  3.99930  2.16217  3.49249  4.24119  2.30727  3.89547  2.44482  2.53721  2.16234  2.95758  3.57876  5.63452  4.23674    545 e - - -
          2.68618  4.42225  2.77519  2.73123  3.46354  2.40513  3.72494  3.29354  2.67741  2.69355  4.24690  2.90347  2.73739  3.18146  2.89801  2.37887  2.77519  2.98518  4.58477  3.61503
          0.01579  4.55197  5.27432  0.61958  0.77255  0.48576  0.95510
    527   1.38877  4.45658  3.79006  3.32013  4.06558  1.88626  4.28161  2.38402  3.29456  3.13887  4.01121  3.57783  4.04788  3.58714  3.62917  2.38596  2.99270  3.06026  5.48051  4.25812    546 a - - -
          2.68618  4.42225  2.77519  2.73123  3.46354  2.40513  3.72494  3.29354  2.67741  2.69355  4.24690  2.90347  2.73739  3.18146  2.89801  2.37887  2.77519  2.98518  4.58477  3.61503
          0.01579  4.55197  5.27432  0.61958  0.77255  0.48576  0.95510
    528   3.32517  4.63229  5.23862  4.64358  2.06743  4.58586  4.91018  1.81670  4.47466  1.44629  1.93780  4.72856  4.81964  4.51076  4.47907  3.92339  3.54694  2.02103  5.21300  4.13004    547 l - - -
          2.68618  4.42225  2.77519  2.73123  3.46354  2.40513  3.72494  3.29354  2.67741  2.69355  4.24690  2.90347  2.73739  3.18146  2.89801  2.37887  2.77519  2.98518  4.58477  3.61503
          0.01579  4.55197  5.27432  0.61958  0.77255  0.48576  0.95510
    529   2.71708  4.23429  4.04275  3.46182  2.85482  3.79574  4.08946  2.42931  3.36192  1.64790  2.87542  2.87976  4.16725  3.60390  3.58642  2.40607  2.69281  2.48114  4.84189  3.64305    548 l - - -
          2.68618  4.42225  2.77519  2.73123  3.46354  2.40513  3.72494  3.29354  2.67741  2.69355  4.24690  2.90347  2.73739  3.18146  2.89801  2.37887  2.77519  2.98518  4.58477  3.61503
          0.01579  4.55197  5.27432  0.61958  0.77255  0.48576  0.95510
    530   2.71661  3.43839  3.98566  3.40512  3.36220  3.78363  4.07045  2.49743  2.87268  1.52052  2.74492  3.68589  4.15572  2.98798  3.54303  2.71475  2.94850  2.50645  4.85802  3.65690    549 l - - -
          2.68618  4.42225  2.77519  2.73123  3.46354  2.40513  3.72494  3.29354  2.67741  2.69355  4.24690  2.90347  2.73739  3.18146  2.89801  2.37887  2.77519  2.98518  4.58477  3.61503
          0.01579  4.55197  5.27432  0.61958  0.77255  0.48576  0.95510
    531   3.89158  5.10994  5.71135  5.13580  3.30397  5.27062  5.54920  2.06236  4.99133  0.55734  2.55393  5.38229  5.28438  4.89764  4.97678  4.66270  4.09353  2.65745  5.55581  4.60552    550 L - - -
          2.68618  4.42225  2.77519  2.73123  3.46354  2.40513  3.72494  3.29354  2.67741  2.69355  4.24690  2.90347  2.73739  3.18146  2.89801  2.37887  2.77519  2.98518  4.58477  3.61503
          0.01579  4.55197  5.27432  0.61958  0.77255  0.48576  0.95510
    532   3.29662  4.63578  4.89742  4.38469  1.09235  4.38624  4.17840  2.80264  4.21581  2.00124  3.49627  4.35410  4.69754  4.28661  4.26321  3.71187  3.52308  2.07439  4.44076  2.42910    551 f - - -
          2.68618  4.42225  2.77519  2.73123  3.46354  2.40513  3.72494  3.29354  2.67741  2.69355  4.24690  2.90347  2.73739  3.18146  2.89801  2.37887  2.77519  2.98518  4.58477  3.61503
          0.01579  4.55197  5.27432  0.61958  0.77255  0.48576  0.95510
    533   2.84960  5.36662  2.61230  1.44309  4.69419  3.49913  3.77817  4.18352  2.57190  3.66530  4.42439  2.58634  3.95511  2.19335  3.08173  2.48207  2.78209  3.75029  5.80432  4.37628    552 e - - -
          2.68621  4.42228  2.77522  2.73126  3.46357  2.40515  3.72497  3.29318  2.67743  2.69358  4.24692  2.90323  2.73742  3.18149  2.89803  2.37889  2.77522  2.98521  4.58480  3.61506
          0.13510  2.72779  2.79675  0.65574  0.73201  0.48576  0.95510
    534   2.37077  4.93085  3.11273  2.55194  4.17922  3.54123  3.16715  3.15509  1.61086  3.19005  3.25688  2.74580  3.93053  2.87942  2.93690  2.74988  2.94957  3.26863  5.42270  4.09102    555 k - - -
          2.68618  4.42225  2.77519  2.73123  3.46354  2.40513  3.72494  3.29354  2.67741  2.69355  4.24690  2.90347  2.73739  3.18146  2.89801  2.37887  2.77519  2.98518  4.58477  3.61503
          0.01673  4.49447  5.21681  0.61958  0.77255  0.58169  0.81860
    535   3.70589  4.94505  5.56415  4.98890  3.30198  5.07149  5.38701  1.55276  4.84983  0.84680  2.26155  5.19107  5.15424  4.80116  4.85054  4.44795  3.91670  2.48595  5.48333  4.49771    556 l - - -
          2.68618  4.42225  2.77519  2.73123  3.46354  2.40513  3.72494  3.29354  2.67741  2.69355  4.24690  2.90347  2.73739  3.18146  2.89801  2.37887  2.77519  2.98518  4.58477  3.61503
          0.01673  4.49447  5.21681  0.61958  0.77255  0.58169  0.81860
    536   2.70129  3.75391  2.49228  1.96764  4.38468  3.49027  3.68693  3.83739  2.44522  2.92827  4.14254  2.76755  3.88520  2.15908  2.92816  2.68856  2.93293  3.02661  5.55085  4.17071    557 e - - -
          2.68618  4.42225  2.77519  2.73123  3.46354  2.40513  3.72494  3.29354  2.67741  2.69355  4.24690  2.90347  2.73739  3.18146  2.89801  2.37887  2.77519  2.98518  4.58477  3.61503
          0.11645  4.49447  2.31508  0.61958  0.77255  0.58169  0.81860
    537   2.82939  5.32227  2.01061  2.11718  4.65026  3.43514  3.76084  4.13611  2.58874  3.63264  4.40609  2.39957  3.91811  2.88371  3.10857  1.80868  2.63747  3.71146  5.78552  4.35485    558 s - - -
          2.68618  4.42225  2.77519  2.73123  3.46354  2.40513  3.72494  3.29354  2.67741  2.69355  4.24690  2.90347  2.73739  3.18146  2.89801  2.37887  2.77519  2.98518  4.58477  3.61503
          0.01847  4.39649  5.11883  0.61958  0.77255  0.71642  0.67040
    538   2.68949  4.95477  3.05231  2.33033  3.41826  3.49993  3.68628  3.64481  1.72260  3.21974  3.31017  3.01330  3.88892  2.60315  2.66601  2.70441  2.61340  3.30169  5.43388  4.09022    559 k - - -
          2.68618  4.42225  2.77519  2.73123  3.46354  2.40513  3.72494  3.29354  2.67741  2.69355  4.24690  2.90347  2.73739  3.18146  2.89801  2.37887  2.77519  2.98518  4.58477  3.61503
          0.01847  4.39649  5.11883  0.61958  0.77255  0.58531  0.81404
    539   2.74814  5.22040  2.91374  1.73519  4.55702  3.48523  2.78598  4.02925  2.40114  3.51440  4.26916  2.78683  3.89372  2.23534  2.59723  2.45553  2.97872  3.60805  5.64849  4.25355    560 e - - -
          2.68618  4.42225  2.77519  2.73123  3.46354  2.40513  3.72494  3.29354  2.67741  2.69355  4.24690  2.90347  2.73739  3.18146  2.89801  2.37887  2.77519  2.98518  4.58477  3.61503
          0.01749  4.45087  5.17322  0.61958  0.77255  0.64553  0.74315
    540   2.48730  4.35307  3.63192  3.06291  2.75504  3.67615  3.93744  2.83704  3.00809  2.36655  2.97235  2.63083  4.05440  2.69915  3.34100  2.75959  2.90959  2.05543  4.94130  3.71490    561 v - - -
          2.68618  4.42225  2.77519  2.73123  3.46354  2.40513  3.72494  3.29354  2.67741  2.69355  4.24690  2.90347  2.73739  3.18146  2.89801  2.37887  2.77519  2.98518  4.58477  3.61503
          0.01749  4.45087  5.17322  0.61958  0.77255  0.64553  0.74315
    541   2.63829  4.83056  3.10952  2.65274  4.44520  2.56417  3.89521  3.89173  2.70802  3.46647  4.25406  2.11577  2.72402  3.04168  3.16827  2.29681  1.97236  3.45720  5.66608  4.32626    562 t - - -
          2.68618  4.42225  2.77519  2.73123  3.46354  2.40513  3.72494  3.29354  2.67741  2.69355  4.24690  2.90347  2.73739  3.18146  2.89801  2.37887  2.77519  2.98518  4.58477  3.61503
          0.01749  4.45087  5.17322  0.61958  0.77255  0.53405  0.88244
    542   2.76800  5.27829  2.43597  1.96105  4.62233  3.48658  3.70114  4.10634  1.74776  3.57773  4.32457  2.64390  3.90428  2.41342  2.68398  2.72295  3.00107  3.66947  5.70300  4.29270    563 k - - -
          2.68618  4.42225  2.77519  2.73123  3.46354  2.40513  3.72494  3.29354  2.67741  2.69355  4.24690  2.90347  2.73739  3.18146  2.89801  2.37887  2.77519  2.98518  4.58477  3.61503
          0.01673  4.49447  5.21681  0.61958  0.77255  0.43013  1.05103
    543   2.56101  5.27745  2.23242  1.84217  4.61555  3.11083  3.71279  4.10283  2.02462  3.57968  4.32335  2.79616  3.90850  2.60056  2.96795  2.59104  2.82878  3.66500  5.71123  4.29397    564 e - - -
          2.68618  4.42225  2.77519  2.73123  3.46354  2.40513  3.72494  3.29354  2.67741  2.69355  4.24690  2.90347  2.73739  3.18146  2.89801  2.37887  2.77519  2.98518  4.58477  3.61503
          0.01579  4.55197  5.27432  0.61958  0.77255  0.48576  0.95510
    544   2.71605  4.60138  3.37450  2.81334  2.79284  3.20796  3.86389  2.27049  2.08039  2.82770  3.69707  3.27494  4.01663  2.85975  3.18262  2.38426  2.70983  2.89251  5.16040  3.89454    565 k - - -
          2.68618  4.42225  2.77519  2.73123  3.46354  2.40513  3.72494  3.29354  2.67741  2.69355  4.24690  2.90347  2.73739  3.18146  2.89801  2.37887  2.77519  2.98518  4.58477  3.61503
          0.01579  4.55197  5.27432  0.61958  0.77255  0.48576  0.95510
    545   2.73941  4.22130  4.17555  3.59251  3.33016  3.84144  4.15117  1.72440  3.47644  2.08411  3.33310  3.81334  4.21198  3.70471  3.66871  2.19455  2.49280  2.24062  4.84868  3.21400    566 i - - -
          2.68618  4.42225  2.77519  2.73123  3.46354  2.40513  3.72494  3.29354  2.67741  2.69355  4.24690  2.90347  2.73739  3.18146  2.89801  2.37887  2.77519  2.98518  4.58477  3.61503
          0.01579  4.55197  5.27432  0.61958  0.77255  0.48576  0.95510
    546   2.71973  5.15175  2.68515  2.43847  4.46762  3.03409  3.27254  3.93237  2.44760  3.44617  4.20429  2.75473  3.55042  2.53428  2.93514  1.92134  2.40636  3.15526  5.60651  4.21462    567 s - - -
          2.68618  4.42225  2.77519  2.73123  3.46354  2.40513  3.72494  3.29354  2.67741  2.69355  4.24690  2.90347  2.73739  3.18146  2.89801  2.37887  2.77519  2.98518  4.58477  3.61503
          0.01579  4.55197  5.27432  0.61958  0.77255  0.48576  0.95510
    547   2.54693  5.17876  2.95763  2.28230  4.49963  2.77801  3.70790  3.96676  2.27706  3.47583  4.23397  2.33683  3.90553  2.60948  2.94638  2.49684  2.07490  3.55804  5.63229  4.23749    568 t - - -
          2.68618  4.42225  2.77519  2.73123  3.46354  2.40513  3.72494  3.29354  2.67741  2.69355  4.24690  2.90347  2.73739  3.18146  2.89801  2.37887  2.77519  2.98518  4.58477  3.61503
          0.01579  4.55197  5.27432  0.61958  0.77255  0.48576  0.95510
    548   2.71339  4.24061  4.00989  3.42833  3.34669  3.78557  4.07284  2.44669  2.97457  1.90018  3.35273  3.69881  4.15728  3.57613  3.06969  2.57224  2.94515  2.32726  2.43523  3.15385    569 l - - -
          2.68618  4.42225  2.77519  2.73123  3.46354  2.40513  3.72494  3.29354  2.67741  2.69355  4.24690  2.90347  2.73739  3.18146  2.89801  2.37887  2.77519  2.98518  4.58477  3.61503
          0.01579  4.55197  5.27432  0.61958  0.77255  0.48576  0.95510
    549   2.71641  3.99620  2.77370  2.11525  4.41318  2.92392  3.70289  3.86860  2.45989  3.39945  4.16701  2.83988  3.90057  2.57373  2.94400  1.92127  2.72582  3.02886  5.57457  4.19244    570 s - - -
          2.68618  4.42225  2.77519  2.73123  3.46354  2.40513  3.72494  3.29354  2.67741  2.69355  4.24690  2.90347  2.73739  3.18146  2.89801  2.37887  2.77519  2.98518  4.58477  3.61503
          0.01579  4.55197  5.27432  0.61958  0.77255  0.48576  0.95510
    550   2.80556  4.27144  4.27328  3.69333  2.98734  3.92490  4.24844  2.14351  3.57859  2.36271  2.96334  3.90880  4.29086  3.80204  3.76661  1.69502  3.04195  1.77453  4.92586  3.73179    571 s - - -
          2.68618  4.42225  2.77519  2.73123  3.46354  2.40513  3.72494  3.29354  2.67741  2.69355  4.24690  2.90347  2.73739  3.18146  2.89801  2.37887  2.77519  2.98518  4.58477  3.61503
          0.01579  4.55197  5.27432  0.61958  0.77255  0.48576  0.95510
    551   2.73518  5.09042  3.00207  2.27546  3.43805  3.51741  3.17626  3.82290  2.48825  3.36993  4.14994  2.71374  2.02381  2.47162  2.96635  2.50997  2.96750  3.44973  5.55862  4.18531    572 p - - -
          2.68618  4.42225  2.77519  2.73123  3.46354  2.40513  3.72494  3.29354  2.67741  2.69355  4.24690  2.90347  2.73739  3.18146  2.89801  2.37887  2.77519  2.98518  4.58477  3.61503
          0.01579  4.55197  5.27432  0.61958  0.77255  0.48576  0.95510
    552   2.69316  4.53642  3.52501  3.03273  3.87295  2.54706  4.05333  2.24254  3.01357  2.93408  3.81594  2.87199  4.05659  3.33378  3.38323  2.87346  1.51160  2.92302  5.28561  4.03822    573 t - - -
          2.68618  4.42225  2.77519  2.73123  3.46354  2.40513  3.72494  3.29354  2.67741  2.69355  4.24690  2.90347  2.73739  3.18146  2.89801  2.37887  2.77519  2.98518  4.58477  3.61503
          0.07424  4.55197  2.79675  0.61958  0.77255  0.48576  0.95510
    553   2.83474  4.64875  5.12108  4.54876  3.38405  4.62144  4.98324  1.48930  4.40568  1.04258  2.76334  4.71098  4.85803  4.50964  4.48438  3.96395  3.56446  2.24666  5.33844  4.24914    574 l - - -
          2.68631  4.42238  2.77532  2.73136  3.46280  2.40525  3.72507  3.29325  2.67753  2.69324  4.24702  2.90359  2.73707  3.18159  2.89813  2.37885  2.77532  2.98504  4.58490  3.61516
          0.20971  1.69414  5.21681  0.99216  0.46326  0.58169  0.81860
    554   2.09623  2.30752  3.86494  3.33344  3.72552  2.84693  4.17106  2.57788  3.27133  2.80875  3.69902  3.58952  4.04646  3.54746  3.57276  1.84859  2.52615  2.80449  5.17939  3.96886    578 s - - -
          2.68618  4.42225  2.77519  2.73123  3.46354  2.40513  3.72494  3.29354  2.67741  2.69355  4.24690  2.90347  2.73739  3.18146  2.89801  2.37887  2.77519  2.98518  4.58477  3.61503
          0.01673  4.49447  5.21681  0.61958  0.77255  0.43013  1.05103
    555   2.75416  2.51273  4.49484  3.89747  2.80036  3.90324  4.23351  2.28004  3.73204  1.65597  3.25936  3.99099  4.26743  3.90477  3.82183  2.31932  2.98820  2.16862  4.79516  3.61324    579 l - - -
          2.68618  4.42225  2.77519  2.73123  3.46354  2.40513  3.72494  3.29354  2.67741  2.69355  4.24690  2.90347  2.73739  3.18146  2.89801  2.37887  2.77519  2.98518  4.58477  3.61503
          0.01579  4.55197  5.27432  0.61958  0.77255  0.48576  0.95510
    556   2.77583  2.48407  4.49313  3.90546  3.31639  3.91582  4.28459  1.94384  3.74498  1.53671  3.31429  4.01074  4.29465  3.93210  3.85160  2.86779  2.63292  2.29619  4.86694  3.68426    580 l - - -
          2.68618  4.42225  2.77519  2.73123  3.46354  2.40513  3.72494  3.29354  2.67741  2.69355  4.24690  2.90347  2.73739  3.18146  2.89801  2.37887  2.77519  2.98518  4.58477  3.61503
          0.01579  4.55197  5.27432  0.61958  0.77255  0.48576  0.95510
    557   2.52984  5.14715  3.90343  3.33254  4.82890  3.80176  4.12575  4.18267  2.44958  3.72078  4.63510  3.64862  4.32339  3.29565  0.69927  3.26320  3.47764  3.82523  5.82069  4.66143    581 r - - -
          2.68618  4.42225  2.77519  2.73123  3.46354  2.40513  3.72494  3.29354  2.67741  2.69355  4.24690  2.90347  2.73739  3.18146  2.89801  2.37887  2.77519  2.98518  4.58477  3.61503
          0.01579  4.55197  5.27432  0.61958  0.77255  0.48576  0.95510
    558   2.83873  2.26552  4.25130  3.77099  3.15187  3.75740  4.16217  3.08536  3.62871  2.79974  3.75525  3.88622  4.28175  3.88082  3.82214  2.58380  3.16358  2.85422  4.72908  1.19991    582 y - - -
          2.68618  4.42225  2.77519  2.73123  3.46354  2.40513  3.72494  3.29354  2.67741  2.69355  4.24690  2.90347  2.73739  3.18146  2.89801  2.37887  2.77519  2.98518  4.58477  3.61503
          0.01579  4.55197  5.27432  0.61958  0.77255  0.48576  0.95510
    559   1.61434  4.43629  4.06361  3.73346  4.63111  3.26512  4.68248  3.98821  3.72023  3.72775  4.55777  3.75676  4.03509  3.98813  3.99063  2.32341  0.92861  3.44416  6.00051  4.82351    583 t - - -
          2.68618  4.42225  2.77519  2.73123  3.46354  2.40513  3.72494  3.29354  2.67741  2.69355  4.24690  2.90347  2.73739  3.18146  2.89801  2.37887  2.77519  2.98518  4.58477  3.61503
          0.01579  4.55197  5.27432  0.61958  0.77255  0.48576  0.95510
    560   2.95476  4.33388  4.68523  4.11153  3.49319  4.16812  4.55253  1.32899  3.96856  1.80500  3.43683  4.24420  4.51777  4.16854  4.09345  2.99809  2.76066  1.73495  5.12174  3.93511    584 i - - -
          2.68618  4.42225  2.77519  2.73123  3.46354  2.40513  3.72494  3.29354  2.67741  2.69355  4.24690  2.90347  2.73739  3.18146  2.89801  2.37887  2.77519  2.98518  4.58477  3.61503
          0.01579  4.55197  5.27432  0.61958  0.77255  0.48576  0.95510
    561   2.85119  4.91164  3.32059  2.75815  4.12359  3.67187  3.84072  3.46284  2.27972  2.67710  3.97987  3.23991  4.06035  1.44762  2.88298  2.91964  3.07530  2.49106  5.40852  4.12341    585 q - - -
          2.68618  4.42225  2.77519  2.73123  3.46354  2.40513  3.72494  3.29354  2.67741  2.69355  4.24690  2.90347  2.73739  3.18146  2.89801  2.37887  2.77519  2.98518  4.58477  3.61503
          0.01579  4.55197  5.27432  0.61958  0.77255  0.48576  0.95510
    562   2.92685  4.44821  4.27303  3.72281  3.39966  3.97797  4.35493  2.65928  3.57106  1.65251  1.46925  3.96776  4.36964  3.83934  3.77891  2.40532  3.18210  2.56467  5.05771  3.86697    586 m - - -
          2.68618  4.42225  2.77519  2.73123  3.46354  2.40513  3.72494  3.29354  2.67741  2.69355  4.24690  2.90347  2.73739  3.18146  2.89801  2.37887  2.77519  2.98518  4.58477  3.61503
          0.01579  4.55197  5.27432  0.61958  0.77255  0.48576  0.95510
    563   3.05822  4.41232  4.83578  4.26652  2.64537  4.25136  4.45206  1.12984  4.10147  2.21129  3.35650  4.32629  4.57561  4.23656  4.16917  3.57286  3.29102  2.04124  4.86190  2.50509    587 i - - -
          2.68618  4.42225  2.77519  2.73123  3.46354  2.40513  3.72494  3.29354  2.67741  2.69355  4.24690  2.90347  2.73739  3.18146  2.89801  2.37887  2.77519  2.98518  4.58477  3.61503
          0.01579  4.55197  5.27432  0.61958  0.77255  0.48576  0.95510
    564   2.78826  4.21379  4.42209  3.83141  3.30020  3.93197  4.25703  2.10174  3.68686  1.56681  2.66156  3.97715  4.29210  3.87966  3.81559  2.46250  2.66219  2.03795  4.85747  3.67597    588 l - - -
          2.68618  4.42225  2.77519  2.73123  3.46354  2.40513  3.72494  3.29354  2.67741  2.69355  4.24690  2.90347  2.73739  3.18146  2.89801  2.37887  2.77519  2.98518  4.58477  3.61503
          0.01579  4.55197  5.27432  0.61958  0.77255  0.48576  0.95510
    565   2.93261  5.35004  2.97107  2.27322  4.71260  3.59447  3.79505  4.15983  1.23843  3.63907  4.42353  2.36268  4.02722  2.91281  2.82661  2.89300  2.72707  3.75723  5.75905  4.40137    589 k - - -
          2.68618  4.42225  2.77519  2.73123  3.46354  2.40513  3.72494  3.29354  2.67741  2.69355  4.24690  2.90347  2.73739  3.18146  2.89801  2.37887  2.77519  2.98518  4.58477  3.61503
          0.01579  4.55197  5.27432  0.61958  0.77255  0.48576  0.95510
    566   2.72061  4.32541  3.13035  2.55683  3.05271  3.75387  4.02772  2.49248  3.17245  1.83079  2.74357  3.58244  4.12819  3.44696  3.46745  3.01533  2.68178  2.24562  4.92521  3.71205    590 l - - -
          2.68618  4.42225  2.77519  2.73123  3.46354  2.40513  3.72494  3.29354  2.67741  2.69355  4.24690  2.90347  2.73739  3.18146  2.89801  2.37887  2.77519  2.98518  4.58477  3.61503
          0.01579  4.55197  5.27432  0.61958  0.77255  0.48576  0.95510
    567   2.34877  3.58131  3.77375  3.20166  3.45672  3.73303  3.37398  2.11298  3.13609  2.32018  3.44281  3.02238  4.11089  3.41518  3.43959  2.23186  2.65686  2.41248  4.92940  3.71316    591 i - - -
          2.68618  4.42225  2.77519  2.73123  3.46354  2.40513  3.72494  3.29354  2.67741  2.69355  4.24690  2.90347  2.73739  3.18146  2.89801  2.37887  2.77519  2.98518  4.58477  3.61503
          0.01579  4.55197  5.27432  0.61958  0.77255  0.48576  0.95510
    568   3.06263  5.52234  2.33838  0.92700  4.78873  3.53544  3.94953  4.25111  2.84290  2.95544  4.62672  3.01014  4.07809  3.09867  3.36900  2.99505  3.32552  3.86577  5.97937  4.53613    592 e - - -
          2.68618  4.42225  2.77519  2.73123  3.46354  2.40513  3.72494  3.29354  2.67741  2.69355  4.24690  2.90347  2.73739  3.18146  2.89801  2.37887  2.77519  2.98518  4.58477  3.61503
          0.01579  4.55197  5.27432  0.61958  0.77255  0.48576  0.95510
    569   2.87730  5.41774  2.15978  1.84603  4.74830  3.50015  3.79286  4.24443  1.73403  3.71588  4.47446  2.34966  3.96679  2.90637  3.10556  2.49185  3.12064  3.80294  5.84777  4.41114    593 k - - -
          2.68618  4.42225  2.77519  2.73123  3.46354  2.40513  3.72494  3.29354  2.67741  2.69355  4.24690  2.90347  2.73739  3.18146  2.89801  2.37887  2.77519  2.98518  4.58477  3.61503
          0.01579  4.55197  5.27432  0.61958  0.77255  0.48576  0.95510
    570   2.81928  5.30909  2.58998  1.57308  4.63319  2.98312  3.76276  4.11506  2.55064  3.12158  4.36890  2.21298  3.94257  2.87571  3.05682  2.32251  3.05971  3.69118  5.75591  4.33744    594 e - - -
          2.68618  4.42225  2.77519  2.73123  3.46354  2.40513  3.72494  3.29354  2.67741  2.69355  4.24690  2.90347  2.73739  3.18146  2.89801  2.37887  2.77519  2.98518  4.58477  3.61503
          0.01579  4.55197  5.27432  0.61958  0.77255  0.48576  0.95510
    571   2.71532  5.14776  2.53439  2.13048  3.54482  2.43403  3.69180  3.92571  2.44068  3.43950  3.42027  2.98042  3.54761  2.44597  2.72225  2.47408  2.94665  3.52139  5.59976  4.20843    595 e - - -
          2.68618  4.42225  2.77519  2.73123  3.46354  2.40513  3.72494  3.29354  2.67741  2.69355  4.24690  2.90347  2.73739  3.18146  2.89801  2.37887  2.77519  2.98518  4.58477  3.61503
          0.16189  4.55197  1.97386  0.61958  0.77255  0.48576  0.95510
    572   2.66582  4.59082  3.28417  2.72229  3.76399  3.57055  3.79763  2.94729  2.69776  2.46634  3.07615  2.79788  3.25118  2.56485  2.92306  2.53100  2.66246  2.45295  5.14287  3.86852    596 v - - -
          2.68618  4.42225  2.77519  2.73123  3.46354  2.40513  3.72494  3.29354  2.67741  2.69355  4.24690  2.90347  2.73739  3.18146  2.89801  2.37887  2.77519  2.98518  4.58477  3.61503
          0.01825  4.40834  5.13068  0.61958  0.77255  0.48891  0.95008
    573   2.39440  5.27461  2.60946  1.82364  4.60816  3.47634  3.71043  4.09381  2.29791  3.57447  4.32350  2.68879  3.90231  2.02176  2.97323  2.51628  3.00259  3.66006  5.70970  4.29222    597 e - - -
          2.68618  4.42225  2.77519  2.73123  3.46354  2.40513  3.72494  3.29354  2.67741  2.69355  4.24690  2.90347  2.73739  3.18146  2.89801  2.37887  2.77519  2.98518  4.58477  3.61503
          0.01668  4.49771  5.22006  0.61958  0.77255  0.43285  1.04599
    574   2.36926  4.76224  2.90610  2.44004  3.96193  3.58061  3.79610  2.78919  2.48595  3.00305  3.28844  3.15641  3.96799  2.98504  3.08676  2.15727  2.53856  2.81789  5.29335  3.27028    598 s - - -
          2.68618  4.42225  2.77519  2.73123  3.46354  2.40513  3.72494  3.29354  2.67741  2.69355  4.24690  2.90347  2.73739  3.18146  2.89801  2.37887  2.77519  2.98518  4.58477  3.61503
          0.01579  4.55197  5.27432  0.61958  0.77255  0.48576  0.95510
    575   3.05017  4.41406  4.81902  4.23634  1.41234  4.25937  4.58876  1.95024  4.08220  1.90541  3.28316  4.34736  4.57721  4.22990  4.16790  3.57947  2.71396  2.03748  5.06281  3.88027    599 f - - -
          2.68618  4.42225  2.77519  2.73123  3.46354  2.40513  3.72494  3.29354  2.67741  2.69355  4.24690  2.90347  2.73739  3.18146  2.89801  2.37887  2.77519  2.98518  4.58477  3.61503
          0.01579  4.55197  5.27432  0.61958  0.77255  0.48576  0.95510
    576   2.71489  4.91789  3.11230  2.33505  4.15712  3.54481  3.74823  3.09515  2.33696  2.43860  3.98860  2.57605  3.93488  2.70140  3.00839  2.33473  2.38733  3.05108  5.41969  4.08437    600 s - - -
          2.68623  4.42230  2.77525  2.73107  3.46359  2.40502  3.72500  3.29359  2.67729  2.69360  4.24695  2.90352  2.73745  3.18119  2.89806  2.37892  2.77525  2.98524  4.58482  3.61508
          0.24825  1.53846  5.27432  0.17562  1.82595  0.48576  0.95510
    577   2.71855  5.19754  2.69637  2.42051  4.53000  3.49400  3.28758  4.00661  2.13849  3.49684  4.24194  2.22670  3.88838  2.53279  2.70000  2.28151  2.74953  3.58150  5.63708  3.20695    602 k - - -
          2.68618  4.42225  2.77519  2.73123  3.46354  2.40513  3.72494  3.29354  2.67741  2.69355  4.24690  2.90347  2.73739  3.18146  2.89801  2.37887  2.77519  2.98518  4.58477  3.61503
          0.01579  4.55197  5.27432  0.61958  0.77255  0.48576  0.95510
    578   2.91083  4.60366  3.72370  3.23392  3.21385  3.82273  3.96545  3.11618  3.13704  2.46182  3.74461  2.88826  4.23507  3.47303  3.44504  3.12051  2.69292  2.89932  4.76045  1.25247    603 y - - -
          2.68618  4.42225  2.77519  2.73123  3.46354  2.40513  3.72494  3.29354  2.67741  2.69355  4.24690  2.90347  2.73739  3.18146  2.89801  2.37887  2.77519  2.98518  4.58477  3.61503
          0.01579  4.55197  5.27432  0.61958  0.77255  0.48576  0.95510
    579   2.79251  3.26197  4.54390  3.94752  2.61596  3.94307  4.27085  2.26872  3.77936  1.28466  3.24726  4.03636  4.30313  3.94516  3.86339  2.61437  3.02682  2.36177  4.81403  3.62915    604 l - - -
          2.68618  4.42225  2.77519  2.73123  3.46354  2.40513  3.72494  3.29354  2.67741  2.69355  4.24690  2.90347  2.73739  3.18146  2.89801  2.37887  2.77519  2.98518  4.58477  3.61503
          0.01579  4.55197  5.27432  0.61958  0.77255  0.48576  0.95510
    580   2.72350  5.15138  2.76974  2.25190  4.46298  3.50119  3.17580  3.92642  2.45224  3.44268  3.45694  2.50788  2.29610  2.80874  2.93959  2.30031  2.74117  3.52427  5.60530  4.21430    605 e - - -
          2.68618  4.42225  2.77519  2.73123  3.46354  2.40513  3.72494  3.29354  2.67741  2.69355  4.24690  2.90347  2.73739  3.18146  2.89801  2.37887  2.77519  2.98518  4.58477  3.61503
          0.01579  4.55197  5.27432  0.61958  0.77255  0.48576  0.95510
    581   2.68492  4.66174  3.39648  2.92867  4.13906  3.48535  4.04250  3.52280  2.91687  2.74835  4.05016  2.74960  4.02016  3.26223  3.31284  2.20134  1.27786  3.18788  5.48677  4.20978    606 t - - -
          2.68618  4.42225  2.77519  2.73123  3.46354  2.40513  3.72494  3.29354  2.67741  2.69355  4.24690  2.90347  2.73739  3.18146  2.89801  2.37887  2.77519  2.98518  4.58477  3.61503
          0.01579  4.55197  5.27432  0.61958  0.77255  0.48576  0.95510
    582   3.01341  3.28364  4.94715  4.34898  2.88606  4.23843  4.58638  1.82000  4.16320  1.38414  2.56408  4.38591  4.55374  4.27462  4.18688  3.56221  3.24436  1.82635  5.01998  3.87436    607 l - - -
          2.68618  4.42225  2.77519  2.73123  3.46354  2.40513  3.72494  3.29354  2.67741  2.69355  4.24690  2.90347  2.73739  3.18146  2.89801  2.37887  2.77519  2.98518  4.58477  3.61503
          0.01579  4.55197  5.27432  0.61958  0.77255  0.48576  0.95510
    583   2.52632  3.56417  3.23430  2.30321  3.93937  3.58626  3.26245  3.00781  2.29566  2.47636  3.82777  3.16850  3.97314  2.40998  3.09522  2.80028  2.94416  2.72405  5.27801  3.47599    608 k - - -
          2.68618  4.42225  2.77519  2.73123  3.46354  2.40513  3.72494  3.29354  2.67741  2.69355  4.24690  2.90347  2.73739  3.18146  2.89801  2.37887  2.77519  2.98518  4.58477  3.61503
          0.01579  4.55197  5.27432  0.61958  0.77255  0.48576  0.95510
    584   2.71855  5.21480  2.68696  1.96628  4.55315  3.16776  3.27229  3.48860  2.17234  3.51713  4.25757  2.55334  3.88560  2.53374  2.91181  2.35961  2.65944  3.60189  5.65114  4.24342    609 e - - -
          2.68618  4.42225  2.77519  2.73123  3.46354  2.40513  3.72494  3.29354  2.67741  2.69355  4.24690  2.90347  2.73739  3.18146  2.89801  2.37887  2.77519  2.98518  4.58477  3.61503
          0.01579  4.55197  5.27432  0.61958  0.77255  0.48576  0.95510
    585   3.87450  5.09727  5.70130  5.12085  3.29181  5.24230  5.51717  2.09852  4.97825  0.62256  2.14013  5.35807  5.26291  4.87764  4.95751  4.62901  4.07538  2.68629  5.53264  4.58451    610 L - - -
          2.68618  4.42225  2.77519  2.73123  3.46354  2.40513  3.72494  3.29354  2.67741  2.69355  4.24690  2.90347  2.73739  3.18146  2.89801  2.37887  2.77519  2.98518  4.58477  3.61503
          0.01579  4.55197  5.27432  0.61958  0.77255  0.48576  0.95510
    586   3.64899  4.90744  5.50251  4.92705  2.65969  4.98013  5.27410  2.17548  4.79177  0.69966  3.10365  5.09700  5.10654  4.76061  4.79792  4.34450  3.86328  2.04108  5.42604  4.37686    611 l - - -
          2.68618  4.42225  2.77519  2.73123  3.46354  2.40513  3.72494  3.29354  2.67741  2.69355  4.24690  2.90347  2.73739  3.18146  2.89801  2.37887  2.77519  2.98518  4.58477  3.61503
          0.01579  4.55197  5.27432  0.61958  0.77255  0.48576  0.95510
    587   2.73014  5.15828  2.99795  2.00644  4.47366  3.09151  3.69800  3.93612  2.23835  3.02012  4.20824  2.57873  3.90366  1.93229  2.91141  2.70757  2.96055  3.53335  4.16183  4.21882    612 q - - -
          2.68618  4.42225  2.77519  2.73123  3.46354  2.40513  3.72494  3.29354  2.67741  2.69355  4.24690  2.90347  2.73739  3.18146  2.89801  2.37887  2.77519  2.98518  4.58477  3.61503
          0.01579  4.55197  5.27432  0.61958  0.77255  0.48576  0.95510
    588   2.86723  5.31813  3.01172  2.07043  4.67930  3.57627  3.74666  4.13671  1.39856  3.60458  4.37149  2.48207  3.98512  2.85488  2.58153  2.55038  3.09093  3.72117  5.71761  4.35090    613 k - - -
          2.68618  4.42225  2.77519  2.73123  3.46354  2.40513  3.72494  3.29354  2.67741  2.69355  4.24690  2.90347  2.73739  3.18146  2.89801  2.37887  2.77519  2.98518  4.58477  3.61503
          0.01579  4.55197  5.27432  0.61958  0.77255  0.48576  0.95510
    589   1.32005  2.41355  4.23896  3.84549  4.55818  1.81596  4.70330  3.97235  3.79049  3.67110  4.49361  3.79769  4.02137  4.03294  4.04457  1.72596  2.99489  3.42320  5.93992  4.77518    614 a - - -
          2.68618  4.42225  2.77519  2.73123  3.46354  2.40513  3.72494  3.29354  2.67741  2.69355  4.24690  2.90347  2.73739  3.18146  2.89801  2.37887  2.77519  2.98518  4.58477  3.61503
          0.01579  4.55197  5.27432  0.61958  0.77255  0.48576  0.95510
    590   2.71032  2.83626  4.47368  3.87128  2.62112  3.85624  4.17782  2.24245  3.08202  2.03281  3.23570  3.95007  4.22191  3.15968  3.77658  3.15838  2.94243  2.04843  3.53695  2.83868    615 l - - -
          2.68618  4.42225  2.77519  2.73123  3.46354  2.40513  3.72494  3.29354  2.67741  2.69355  4.24690  2.90347  2.73739  3.18146  2.89801  2.37887  2.77519  2.98518  4.58477  3.61503
          0.01579  4.55197  5.27432  0.61958  0.77255  0.48576  0.95510
    591   2.78236  5.28051  2.60528  1.63929  4.61208  3.49778  3.72830  4.09458  2.27237  3.57932  4.33025  2.96559  3.92139  2.37639  2.98504  2.53494  2.26768  3.66494  5.71739  4.30366    616 e - - -
          2.68618  4.42225  2.77519  2.73123  3.46354  2.40513  3.72494  3.29354  2.67741  2.69355  4.24690  2.90347  2.73739  3.18146  2.89801  2.37887  2.77519  2.98518  4.58477  3.61503
          0.01579  4.55197  5.27432  0.61958  0.77255  0.48576  0.95510
    592   3.02381  3.40322  4.75021  4.19941  1.29924  4.13895  4.13151  2.12606  4.01714  2.39462  3.43907  4.17973  4.48500  4.12480  4.06042  3.45584  3.25489  2.57267  4.47473  2.19592    617 f - - -
          2.68618  4.42225  2.77519  2.73123  3.46354  2.40513  3.72494  3.29354  2.67741  2.69355  4.24690  2.90347  2.73739  3.18146  2.89801  2.37887  2.77519  2.98518  4.58477  3.61503
          0.01579  4.55197  5.27432  0.61958  0.77255  0.48576  0.95510
    593   1.87819  4.50859  4.72650  4.16380  3.49152  4.30650  4.70871  2.07650  4.03959  1.17576  3.36503  4.35653  4.63959  4.23549  4.19703  3.63344  3.35738  1.98176  5.26446  4.11071    618 l - - -
          2.68618  4.42225  2.77519  2.73123  3.46354  2.40513  3.72494  3.29354  2.67741  2.69355  4.24690  2.90347  2.73739  3.18146  2.89801  2.37887  2.77519  2.98518  4.58477  3.61503
          0.01579  4.55197  5.27432  0.61958  0.77255  0.48576  0.95510
    594   2.74439  5.22952  2.96600  2.12278  4.56920  3.50486  3.69424  4.04598  2.10057  3.52839  4.27454  2.20654  3.90358  2.25199  2.74937  2.45301  2.51525  3.61789  5.66116  4.26072    619 k - - -
          2.68618  4.42225  2.77519  2.73123  3.46354  2.40513  3.72494  3.29354  2.67741  2.69355  4.24690  2.90347  2.73739  3.18146  2.89801  2.37887  2.77519  2.98518  4.58477  3.61503
          0.01579  4.55197  5.27432  0.61958  0.77255  0.48576  0.95510
    595   2.94330  5.24133  3.30223  2.70079  4.63322  3.67905  3.77972  4.04246  1.59403  3.53279  4.33349  3.19022  4.06528  2.89956  1.77319  2.55887  2.16358  3.67039  5.64958  4.35774    620 k - - -
          2.68618  4.42225  2.77519  2.73123  3.46354  2.40513  3.72494  3.29354  2.67741  2.69355  4.24690  2.90347  2.73739  3.18146  2.89801  2.37887  2.77519  2.98518  4.58477  3.61503
          0.07424  4.55197  2.79675  0.61958  0.77255  0.48576  0.95510
    596   2.50269  4.23558  4.36217  3.78321  3.38514  3.94023  4.29201  1.67788  3.65737  2.02833  3.36637  3.96414  4.30968  3.87402  3.82201  2.88458  2.32858  1.81146  4.93988  3.74794    621 i - - -
          2.68618  4.42225  2.77519  2.73123  3.46354  2.40513  3.72494  3.29354  2.67741  2.69355  4.24690  2.90347  2.73739  3.18146  2.89801  2.37887  2.77519  2.98518  4.58477  3.61503
          0.20971  4.49447  1.72591  0.61958  0.77255  0.58169  0.81860
    597   2.78603  3.59417  3.29122  2.68275  4.13568  3.59540  3.72179  3.51078  1.48204  3.11330  3.28641  3.15477  3.97411  2.88493  2.19314  2.84137  3.00260  3.21587  5.34592  4.07541    622 k - - -
          2.68618  4.42225  2.77519  2.73123  3.46354  2.40513  3.72494  3.29354  2.67741  2.69355  4.24690  2.90347  2.73739  3.18146  2.89801  2.37887  2.77519  2.98518  4.58477  3.61503
          0.02026  4.30501  5.02736  0.61958  0.77255  0.81810  0.58209
    598   3.11373  4.44145  4.85880  4.30415  3.48294  4.41668  4.83734  1.51341  4.18144  1.40463  3.32427  4.48170  4.70781  4.37128  4.32143  3.75776  2.81518  1.58425  5.32596  4.16990    623 l - - -
          2.68618  4.42225  2.77519  2.73123  3.46354  2.40513  3.72494  3.29354  2.67741  2.69355  4.24690  2.90347  2.73739  3.18146  2.89801  2.37887  2.77519  2.98518  4.58477  3.61503
          0.02026  4.30501  5.02736  0.61958  0.77255  0.81810  0.58209
    599   2.37140  4.25993  3.72366  3.15152  3.38066  3.67227  3.94928  2.45663  2.78867  1.76256  2.96375  3.49706  4.04957  3.35779  3.36487  2.44798  2.87967  2.48886  4.86411  3.65019    624 l - - -
          2.68618  4.42225  2.77519  2.73123  3.46354  2.40513  3.72494  3.29354  2.67741  2.69355  4.24690  2.90347  2.73739  3.18146  2.89801  2.37887  2.77519  2.98518  4.58477  3.61503
          0.02026  4.30501  5.02736  0.61958  0.77255  0.81810  0.58209
    600   2.87223  5.21088  2.79617  2.47589  4.62848  2.93602  3.78119  4.08252  1.71603  3.58856  4.39691  1.62676  3.95983  2.91830  2.84823  2.84616  3.12888  3.68173  5.71988  4.36592    625 n - - -
          2.68618  4.42225  2.77519  2.73123  3.46354  2.40513  3.72494  3.29354  2.67741  2.69355  4.24690  2.90347  2.73739  3.18146  2.89801  2.37887  2.77519  2.98518  4.58477  3.61503
          0.02026  4.30501  5.02736  0.61958  0.77255  0.81810  0.58209
    601   2.66855  5.06884  2.95793  2.21239  4.38076  3.45087  3.19292  3.83428  2.07373  2.90882  4.12111  2.93591  3.84228  2.44113  2.58950  2.31510  2.62726  3.44215  5.51575  4.14085    626 k - - -
          2.68618  4.42225  2.77519  2.73123  3.46354  2.40513  3.72494  3.29354  2.67741  2.69355  4.24690  2.90347  2.73739  3.18146  2.89801  2.37887  2.77519  2.98518  4.58477  3.61503
          0.02026  4.30501  5.02736  0.61958  0.77255  0.81810  0.58209
    602   3.40848  4.69182  5.20173  4.63028  2.68776  4.72010  5.03201  1.79443  4.50095  0.91023  3.01685  4.80959  4.89130  4.53244  4.55051  4.07329  3.62867  2.04408  5.27000  4.19268    627 l - - -
          2.68618  4.42225  2.77519  2.73123  3.46354  2.40513  3.72494  3.29354  2.67741  2.69355  4.24690  2.90347  2.73739  3.18146  2.89801  2.37887  2.77519  2.98518  4.58477  3.61503
          0.12625  4.30501  2.25276  0.61958  0.77255  0.81810  0.58209
    603   2.62584  4.89556  2.90792  2.42868  4.24649  2.96799  2.80368  3.68492  2.46726  3.25513  4.05056  2.57742  2.59361  2.81683  2.93509  2.38778  2.62190  3.31476  5.46261  4.10666    628 s - - -
          2.68618  4.42225  2.77519  2.73123  3.46354  2.40513  3.72494  3.29354  2.67741  2.69355  4.24690  2.90347  2.73739  3.18146  2.89801  2.37887  2.77519  2.98518  4.58477  3.61503
          0.02250  4.20126  4.92361  0.61958  0.77255  0.91294  0.51307
    604   2.60330  3.62013  3.32209  2.53311  3.59655  3.04435  3.77717  2.69796  2.49443  2.66068  3.10384  3.20645  3.50195  3.04698  3.11945  2.48894  2.83553  2.44319  5.00621  3.75002    629 v - - -
          2.68621  4.42228  2.77523  2.73126  3.46357  2.40504  3.72498  3.29326  2.67744  2.69358  4.24693  2.90350  2.73743  3.18149  2.89784  2.37890  2.77523  2.98521  4.58480  3.61506
          0.32647  1.64290  2.46372  0.24191  1.53769  0.70964  0.67692
    605   2.65975  5.13238  2.41695  2.18122  4.46036  3.40332  3.61427  3.93502  2.18586  3.42895  4.18200  2.61675  3.81368  2.72037  2.44817  2.27128  2.64412  3.51470  5.57299  4.17018    631 e - - -
          2.68618  4.42225  2.77519  2.73123  3.46354  2.40513  3.72494  3.29354  2.67741  2.69355  4.24690  2.90347  2.73739  3.18146  2.89801  2.37887  2.77519  2.98518  4.58477  3.61503
          0.02181  4.23226  4.95460  0.61958  0.77255  0.88654  0.53117
    606   2.42784  4.48853  3.30461  2.52713  3.66757  3.54693  3.79853  2.99063  2.48621  2.51240  3.59863  3.21345  3.94172  3.05645  3.09515  2.56338  2.87118  1.88921  5.06850  3.80996    632 v - - -
          2.68618  4.42225  2.77519  2.73123  3.46354  2.40513  3.72494  3.29354  2.67741  2.69355  4.24690  2.90347  2.73739  3.18146  2.89801  2.37887  2.77519  2.98518  4.58477  3.61503
          0.02181  4.23226  4.95460  0.61958  0.77255  0.88654  0.53117
    607   2.80246  5.29807  2.29921  1.45085  4.61466  3.37144  3.71930  4.10017  2.56469  3.59995  4.38219  2.55558  3.16959  2.84759  3.08885  2.74257  2.68065  3.67994  5.75695  4.32139    633 e - - -
          2.68618  4.42225  2.77519  2.73123  3.46354  2.40513  3.72494  3.29354  2.67741  2.69355  4.24690  2.90347  2.73739  3.18146  2.89801  2.37887  2.77519  2.98518  4.58477  3.61503
          0.02181  4.23226  4.95460  0.61958  0.77255  0.73767  0.65052
    608   2.69533  4.96527  2.99074  2.47691  3.53199  3.46811  3.68708  3.69595  1.66790  3.26270  4.06475  2.47282  3.88117  2.82529  2.85956  2.24592  2.93276  3.34248  5.45157  4.09912    634 k - - -
          2.68618  4.42225  2.77519  2.73123  3.46354  2.40513  3.72494  3.29354  2.67741  2.69355  4.24690  2.90347  2.73739  3.18146  2.89801  2.37887  2.77519  2.98518  4.58477  3.61503
          0.02026  4.30501  5.02736  0.61958  0.77255  0.42800  1.05501
    609   2.47260  5.08029  2.46693  2.26117  4.37452  3.49122  3.69303  3.34871  2.45620  3.36480  3.51922  2.48523  3.88874  2.81058  2.93937  1.92332  2.93686  3.44350  5.54778  4.16960    635 s - - -
          2.68618  4.42225  2.77519  2.73123  3.46354  2.40513  3.72494  3.29354  2.67741  2.69355  4.24690  2.90347  2.73739  3.18146  2.89801  2.37887  2.77519  2.98518  4.58477  3.61503
          0.01673  4.49447  5.21681  0.61958  0.77255  0.58169  0.81860
    610   2.31782  5.14635  2.96564  2.11868  4.46478  3.48260  3.11325  3.93154  2.25822  3.43962  4.19515  2.73553  2.56105  2.54237  2.90472  2.67878  2.73218  3.26899  5.59480  4.20152    636 e - - -
          2.68618  4.42225  2.77519  2.73123  3.46354  2.40513  3.72494  3.29354  2.67741  2.69355  4.24690  2.90347  2.73739  3.18146  2.89801  2.37887  2.77519  2.98518  4.58477  3.61503
          0.01673  4.49447  5.21681  0.61958  0.77255  0.58169  0.81860
    611   2.50264  4.55450  3.37870  2.53659  3.71602  3.61837  3.85347  2.40439  2.78758  2.77746  3.22928  2.88189  4.00213  2.82823  3.18869  2.64616  2.28078  2.37064  5.11720  3.85565    637 t - - -
          2.68618  4.42225  2.77519  2.73123  3.46354  2.40513  3.72494  3.29354  2.67741  2.69355  4.24690  2.90347  2.73739  3.18146  2.89801  2.37887  2.77519  2.98518  4.58477  3.61503
          0.06179  4.49447  3.02107  0.61958  0.77255  0.43013  1.05103
    612   2.44725  4.88998  3.10853  2.35364  4.12456  3.53499  2.89538  3.53973  2.54025  2.85449  3.96188  2.73368  3.92478  2.89199  2.69922  2.41288  2.93303  2.92931  5.39413  2.61798    638 e - - -
          2.68618  4.42225  2.77519  2.73123  3.46354  2.40513  3.72494  3.29354  2.67741  2.69355  4.24690  2.90347  2.73739  3.18146  2.89801  2.37887  2.77519  2.98518  4.58477  3.61503
          0.06428  4.51021  2.97081  0.61958  0.77255  0.55686  0.85098
    613   2.68888  5.10353  2.70338  2.27902  4.41069  2.99339  3.66930  3.26794  2.42206  3.39277  4.15520  2.73339  3.24129  2.17191  2.90780  2.44042  2.71968  3.04104  5.56021  4.17317    639 q - - -
          2.68618  4.42225  2.77519  2.73123  3.46354  2.40513  3.72494  3.29354  2.67741  2.69355  4.24690  2.90347  2.73739  3.18146  2.89801  2.37887  2.77519  2.98518  4.58477  3.61503
          0.01727  4.46320  5.18555  0.61958  0.77255  0.40602  1.09750
    614   2.75097  5.25877  2.31347  1.81996  4.59893  3.13722  3.70168  4.08384  2.26365  3.56079  4.30326  2.96067  3.90258  2.23399  2.64866  2.70998  2.66748  3.64727  5.69127  4.27879    640 e - - -
          2.68618  4.42225  2.77519  2.73123  3.46354  2.40513  3.72494  3.29354  2.67741  2.69355  4.24690  2.90347  2.73739  3.18146  2.89801  2.37887  2.77519  2.98518  4.58477  3.61503
          0.01579  4.55197  5.27432  0.61958  0.77255  0.48576  0.95510
    615   2.68479  4.37933  3.81138  3.26713  3.63975  3.11359  4.11595  1.94410  3.20682  2.70611  3.61195  3.58404  4.10660  3.49290  3.51831  1.98005  1.96760  2.45446  5.10606  3.88843    641 i - - -
          2.68618  4.42225  2.77519  2.73123  3.46354  2.40513  3.72494  3.29354  2.67741  2.69355  4.24690  2.90347  2.73739  3.18146  2.89801  2.37887  2.77519  2.98518  4.58477  3.61503
          0.01579  4.55197  5.27432  0.61958  0.77255  0.48576  0.95510
    616   3.10092  4.42954  4.97227  4.40541  1.96448  4.37837  4.77411  1.38745  4.25605  2.27445  3.43363  4.49628  4.69650  4.42041  4.33953  3.71430  2.87773  1.53652  5.24472  4.05636    642 i - - -
          2.68618  4.42225  2.77519  2.73123  3.46354  2.40513  3.72494  3.29354  2.67741  2.69355  4.24690  2.90347  2.73739  3.18146  2.89801  2.37887  2.77519  2.98518  4.58477  3.61503
          0.01579  4.55197  5.27432  0.61958  0.77255  0.48576  0.95510
    617   2.50469  4.69839  3.34973  2.85468  4.19410  3.47007  3.99447  3.58725  2.85120  2.74012  4.07622  2.73840  3.99187  3.19055  3.27026  1.32373  2.31734  3.23583  5.51477  4.22634    643 s - - -
          2.68618  4.42225  2.77519  2.73123  3.46354  2.40513  3.72494  3.29354  2.67741  2.69355  4.24690  2.90347  2.73739  3.18146  2.89801  2.37887  2.77519  2.98518  4.58477  3.61503
          0.01579  4.55197  5.27432  0.61958  0.77255  0.48576  0.95510
    618   3.02028  4.41000  4.74202  4.20026  3.68108  4.23395  4.73708  1.28072  4.07563  2.52088  3.59367  4.34455  4.61829  4.30507  4.23281  3.03171  2.70186  1.28229  5.34490  4.14526    644 i - - -
          2.68618  4.42225  2.77519  2.73123  3.46354  2.40513  3.72494  3.29354  2.67741  2.69355  4.24690  2.90347  2.73739  3.18146  2.89801  2.37887  2.77519  2.98518  4.58477  3.61503
          0.01579  4.55197  5.27432  0.61958  0.77255  0.48576  0.95510
    619   3.12142  5.69566  1.15199  2.38670  4.99276  3.50905  3.21422  4.52614  2.92472  4.00403  4.81525  1.89281  4.08617  3.12529  3.49685  2.61521  3.39519  4.08452  6.14623  4.65350    645 d - - -
          2.68618  4.42225  2.77519  2.73123  3.46354  2.40513  3.72494  3.29354  2.67741  2.69355  4.24690  2.90347  2.73739  3.18146  2.89801  2.37887  2.77519  2.98518  4.58477  3.61503
          0.01579  4.55197  5.27432  0.61958  0.77255  0.48576  0.95510
    620   3.39233  6.09530  1.23012  1.04006  5.36955  3.53009  4.14727  4.94443  3.26148  4.39538  5.27716  2.97846  4.19717  3.32345  3.92943  3.23125  3.69807  4.47635  6.52757  4.95397    646 e - - -
          2.68618  4.42225  2.77519  2.73123  3.46354  2.40513  3.72494  3.29354  2.67741  2.69355  4.24690  2.90347  2.73739  3.18146  2.89801  2.37887  2.77519  2.98518  4.58477  3.61503
          0.01579  4.55197  5.27432  0.61958  0.77255  0.48576  0.95510
    621   3.19757  4.52936  5.00638  4.43006  3.37036  4.44929  4.77323  1.19146  4.27151  1.43384  3.28095  4.54315  4.73285  4.40113  4.34441  3.78049  3.42880  2.06367  5.18356  3.01619    647 i - - -
          2.68618  4.42225  2.77519  2.73123  3.46354  2.40513  3.72494  3.29354  2.67741  2.69355  4.24690  2.90347  2.73739  3.18146  2.89801  2.37887  2.77519  2.98518  4.58477  3.61503
          0.01579  4.55197  5.27432  0.61958  0.77255  0.48576  0.95510
    622   3.27752  5.71601  2.67154  0.74974  5.06946  3.62508  4.05134  4.54694  2.35517  4.03081  4.88989  3.11314  4.19922  3.20901  3.23212  3.18831  3.54184  4.14716  6.13317  4.73990    648 e - - -
          2.68618  4.42225  2.77519  2.73123  3.46354  2.40513  3.72494  3.29354  2.67741  2.69355  4.24690  2.90347  2.73739  3.18146  2.89801  2.37887  2.77519  2.98518  4.58477  3.61503
          0.01579  4.55197  5.27432  0.61958  0.77255  0.48576  0.95510
    623   4.67066  5.75597  5.24417  5.14538  3.67638  4.60425  4.97321  4.80505  4.90918  4.05901  5.39189  5.19136  5.18103  5.25223  4.89899  4.87056  5.01525  4.70554  0.19410  3.65232    649 W - - -
          2.68618  4.42225  2.77519  2.73123  3.46354  2.40513  3.72494  3.29354  2.67741  2.69355  4.24690  2.90347  2.73739  3.18146  2.89801  2.37887  2.77519  2.98518  4.58477  3.61503
          0.01579  4.55197  5.27432  0.61958  0.77255  0.48576  0.95510
    624   3.23124  3.14457  4.96266  4.41762  1.17446  4.36771  4.47764  2.60104  4.24329  1.51805  3.31183  4.44945  4.68747  4.33475  4.29292  3.70790  3.47099  2.57916  4.79592  3.38740    650 f - - -
          2.68618  4.42225  2.77519  2.73123  3.46354  2.40513  3.72494  3.29354  2.67741  2.69355  4.24690  2.90347  2.73739  3.18146  2.89801  2.37887  2.77519  2.98518  4.58477  3.61503
          0.01579  4.55197  5.27432  0.61958  0.77255  0.48576  0.95510
    625   0.79953  2.93008  4.32905  3.96484  4.59011  2.51596  4.77730  3.99910  3.90060  3.70890  4.53202  3.84428  4.02605  4.12894  4.12385  2.05885  2.99896  3.43487  5.97879  4.82795    651 a - - -
          2.68618  4.42225  2.77519  2.73123  3.46354  2.40513  3.72494  3.29354  2.67741  2.69355  4.24690  2.90347  2.73739  3.18146  2.89801  2.37887  2.77519  2.98518  4.58477  3.61503
          0.01579  4.55197  5.27432  0.61958  0.77255  0.48576  0.95510
    626   1.62865  4.46183  4.03217  3.80774  4.86480  3.23770  4.81048  4.28454  3.86517  3.99984  4.80977  3.78723  4.04339  4.11519  4.11734  0.73178  3.05964  3.62184  6.20834  5.03564    652 s - - -
          2.68618  4.42225  2.77519  2.73123  3.46354  2.40513  3.72494  3.29354  2.67741  2.69355  4.24690  2.90347  2.73739  3.18146  2.89801  2.37887  2.77519  2.98518  4.58477  3.61503
          0.01579  4.55197  5.27432  0.61958  0.77255  0.48576  0.95510
    627   2.71523  4.61194  3.36315  2.80068  2.99464  3.62805  3.85830  2.89477  2.12932  2.83766  3.70582  3.26556  4.01276  2.74432  3.17614  2.60263  2.05388  2.49068  5.16902  3.90066    653 t - - -
          2.68618  4.42225  2.77519  2.73123  3.46354  2.40513  3.72494  3.29354  2.67741  2.69355  4.24690  2.90347  2.73739  3.18146  2.89801  2.37887  2.77519  2.98518  4.58477  3.61503
          0.01579  4.55197  5.27432  0.61958  0.77255  0.48576  0.95510
    628   1.37646  2.42214  4.34450  3.97873  4.55637  3.24932  4.77665  3.93033  3.90293  3.66968  4.50437  3.85431  4.03366  4.13578  4.12029  1.11515  3.00350  3.39314  5.95526  4.80123    654 s - - -
          2.68618  4.42225  2.77519  2.73123  3.46354  2.40513  3.72494  3.29354  2.67741  2.69355  4.24690  2.90347  2.73739  3.18146  2.89801  2.37887  2.77519  2.98518  4.58477  3.61503
          0.01579  4.55197  5.27432  0.61958  0.77255  0.48576  0.95510
    629   4.46838  5.50504  5.29752  5.15939  1.85880  5.00762  3.79222  4.07097  4.96336  3.26713  4.62518  4.60236  5.29301  4.74400  4.85424  4.42596  4.68110  4.02605  3.88152  0.46935    655 Y - - -
          2.68618  4.42225  2.77519  2.73123  3.46354  2.40513  3.72494  3.29354  2.67741  2.69355  4.24690  2.90347  2.73739  3.18146  2.89801  2.37887  2.77519  2.98518  4.58477  3.61503
          0.01579  4.55197  5.27432  0.61958  0.77255  0.48576  0.95510
    630   3.49210  5.41832  3.36157  3.33851  4.91534  3.81544  4.73244  4.83999  3.73546  4.40875  5.39938  0.36784  4.51681  4.05081  4.07698  3.55901  3.92016  4.38266  6.12776  4.84891    656 N - - -
          2.68618  4.42225  2.77519  2.73123  3.46354  2.40513  3.72494  3.29354  2.67741  2.69355  4.24690  2.90347  2.73739  3.18146  2.89801  2.37887  2.77519  2.98518  4.58477  3.61503
          0.01579  4.55197  5.27432  0.61958  0.77255  0.48576  0.95510
    631   3.16992  4.47636  5.08004  4.51642  2.90449  4.48900  4.90341  1.22424  4.37292  1.88663  3.44719  4.61123  4.78633  4.53120  4.45252  3.83098  2.91581  1.47206  5.34948  4.18138    657 i - - -
          2.68618  4.42225  2.77519  2.73123  3.46354  2.40513  3.72494  3.29354  2.67741  2.69355  4.24690  2.90347  2.73739  3.18146  2.89801  2.37887  2.77519  2.98518  4.58477  3.61503
          0.01579  4.55197  5.27432  0.61958  0.77255  0.48576  0.95510
    632   0.87164  4.44441  4.02335  3.66383  4.68460  2.69007  4.64580  4.11108  3.66658  3.79051  4.59524  3.71739  4.01530  3.92719  3.96486  2.04950  2.15976  3.51754  6.02822  4.84450    658 a - - -
          2.68618  4.42225  2.77519  2.73123  3.46354  2.40513  3.72494  3.29354  2.67741  2.69355  4.24690  2.90347  2.73739  3.18146  2.89801  2.37887  2.77519  2.98518  4.58477  3.61503
          0.01579  4.55197  5.27432  0.61958  0.77255  0.48576  0.95510
    633   2.76742  4.27340  4.11218  3.53126  3.39436  3.85736  4.16091  1.96301  3.40654  2.12516  3.38331  3.78934  4.22760  3.66819  2.69093  2.53039  3.00186  1.66687  4.91421  3.71556    659 v - - -
          2.68618  4.42225  2.77519  2.73123  3.46354  2.40513  3.72494  3.29354  2.67741  2.69355  4.24690  2.90347  2.73739  3.18146  2.89801  2.37887  2.77519  2.98518  4.58477  3.61503
          0.01579  4.55197  5.27432  0.61958  0.77255  0.48576  0.95510
    634   2.77120  5.05918  3.12422  2.55455  4.34160  3.56840  3.73616  3.76904  1.50754  2.87538  4.12213  3.07489  3.95522  2.65345  2.64025  2.51842  2.66725  3.41728  5.51961  3.40429    660 k - - -
          2.68618  4.42225  2.77519  2.73123  3.46354  2.40513  3.72494  3.29354  2.67741  2.69355  4.24690  2.90347  2.73739  3.18146  2.89801  2.37887  2.77519  2.98518  4.58477  3.61503
          0.07309  4.55197  2.81444  0.61958  0.77255  0.48576  0.95510
    635   2.70938  1.09396  4.40213  3.95260  2.44254  2.88292  4.41909  3.01810  3.82261  2.79344  3.76558  3.95788  4.20801  4.04069  3.97340  3.01623  3.08840  2.77544  5.07511  3.75130    661 c - - -
          2.68618  4.42225  2.77519  2.73123  3.46354  2.40513  3.72494  3.29354  2.67741  2.69355  4.24690  2.90347  2.73739  3.18146  2.89801  2.37887  2.77519  2.98518  4.58477  3.61503
          0.01672  4.49560  5.21794  0.61958  0.77255  0.43108  1.04928
    636   2.72110  4.69366  2.97094  2.72933  3.87646  3.60859  3.82967  2.94353  2.43887  1.81506  3.77967  3.21206  3.99485  2.33743  3.12321  2.82965  2.71821  2.73938  5.23781  3.95421    662 l - - -
          2.68618  4.42225  2.77519  2.73123  3.46354  2.40513  3.72494  3.29354  2.67741  2.69355  4.24690  2.90347  2.73739  3.18146  2.89801  2.37887  2.77519  2.98518  4.58477  3.61503
          0.01579  4.55197  5.27432  0.61958  0.77255  0.48576  0.95510
    637   2.53161  5.03894  2.74759  2.48680  3.47838  3.10305  3.71487  3.18853  2.16783  3.31442  4.09871  2.40397  3.91007  2.83989  2.74000  2.53501  2.48390  3.16678  5.51552  4.15062    663 k - - -
          2.68618  4.42225  2.77519  2.73123  3.46354  2.40513  3.72494  3.29354  2.67741  2.69355  4.24690  2.90347  2.73739  3.18146  2.89801  2.37887  2.77519  2.98518  4.58477  3.61503
          0.01579  4.55197  5.27432  0.61958  0.77255  0.48576  0.95510
    638   2.54394  5.12555  2.56505  1.66353  4.42446  3.04923  3.71359  3.21879  2.47732  3.41202  4.18204  2.99477  3.90862  2.82926  2.96342  2.31381  2.96419  3.49165  5.58873  3.58823    664 e - - -
          2.68618  4.42225  2.77519  2.73123  3.46354  2.40513  3.72494  3.29354  2.67741  2.69355  4.24690  2.90347  2.73739  3.18146  2.89801  2.37887  2.77519  2.98518  4.58477  3.61503
          0.01579  4.55197  5.27432  0.61958  0.77255  0.48576  0.95510
    639   2.80853  5.33607  2.34643  1.72103  4.67162  2.96839  3.74456  4.16348  2.11662  3.63704  4.38544  2.50030  2.96685  2.69125  3.02551  2.75738  3.04677  3.72277  5.76796  4.34177    665 e - - -
          2.68618  4.42225  2.77519  2.73123  3.46354  2.40513  3.72494  3.29354  2.67741  2.69355  4.24690  2.90347  2.73739  3.18146  2.89801  2.37887  2.77519  2.98518  4.58477  3.61503
          0.01579  4.55197  5.27432  0.61958  0.77255  0.48576  0.95510
    640   2.71191  4.65441  2.89354  2.75126  3.22853  3.61142  3.83674  3.21275  2.47895  2.20875  2.98019  2.72172  3.99657  3.06148  2.76893  2.56661  2.94342  2.71650  5.20347  3.29194    666 l - - -
          2.68618  4.42225  2.77519  2.73123  3.46354  2.40513  3.72494  3.29354  2.67741  2.69355  4.24690  2.90347  2.73739  3.18146  2.89801  2.37887  2.77519  2.98518  4.58477  3.61503
          0.01579  4.55197  5.27432  0.61958  0.77255  0.48576  0.95510
    641   2.46762  2.58560  3.17163  2.78475  3.00732  3.69430  3.94958  2.50562  2.98984  2.63243  3.52564  2.97722  4.07354  3.28952  3.33954  2.69689  2.66274  2.69421  5.00509  2.86072    667 a - - -
          2.68618  4.42225  2.77519  2.73123  3.46354  2.40513  3.72494  3.29354  2.67741  2.69355  4.24690  2.90347  2.73739  3.18146  2.89801  2.37887  2.77519  2.98518  4.58477  3.61503
          0.01579  4.55197  5.27432  0.61958  0.77255  0.48576  0.95510
    642   2.36844  4.94488  2.69967  2.16093  3.40490  3.53721  3.73993  3.61403  2.53247  2.86289  4.01340  2.83440  3.43619  2.88336  3.00016  2.50424  2.50971  2.68012  5.44176  4.09928    668 e - - -
          2.68618  4.42225  2.77519  2.73123  3.46354  2.40513  3.72494  3.29354  2.67741  2.69355  4.24690  2.90347  2.73739  3.18146  2.89801  2.37887  2.77519  2.98518  4.58477  3.61503
          0.01579  4.55197  5.27432  0.61958  0.77255  0.48576  0.95510
    643   2.71298  4.81120  3.18116  2.42581  3.34174  3.56843  3.33581  2.95663  2.61130  3.05724  3.89015  2.64854  3.95677  2.70877  3.06089  2.28676  2.28862  3.12774  5.33302  3.02548    669 s - - -
          2.68618  4.42225  2.77519  2.73123  3.46354  2.40513  3.72494  3.29354  2.67741  2.69355  4.24690  2.90347  2.73739  3.18146  2.89801  2.37887  2.77519  2.98518  4.58477  3.61503
          0.01579  4.55197  5.27432  0.61958  0.77255  0.48576  0.95510
    644   2.33721  4.92325  2.66035  2.54990  4.16503  2.71484  3.74623  2.95665  2.54432  2.84492  3.99425  2.81620  3.05313  2.68983  3.00941  2.74467  2.65301  2.89075  5.42510  4.08765    670 a - - -
          2.68625  4.42232  2.77526  2.73108  3.46361  2.40520  3.72501  3.29361  2.67748  2.69332  4.24697  2.90354  2.73746  3.18127  2.89808  2.37866  2.77526  2.98525  4.58484  3.61510
          0.33509  1.69205  2.29676  0.48748  0.95236  0.48576  0.95510
    645   2.69004  4.82108  2.74706  2.37091  4.04079  3.04350  3.74434  2.73399  2.56820  2.22694  3.89910  3.07806  3.92209  2.68125  3.02298  2.25258  2.92228  3.14208  5.33822  4.01844    673 l - - -
          2.68618  4.42225  2.77519  2.73123  3.46354  2.40513  3.72494  3.29354  2.67741  2.69355  4.24690  2.90347  2.73739  3.18146  2.89801  2.37887  2.77519  2.98518  4.58477  3.61503
          0.01747  4.45164  5.17399  0.61958  0.77255  0.50420  0.92631
    646   2.70371  5.18861  2.36100  2.31233  4.52245  3.47762  3.38427  4.00093  2.27486  3.48901  3.42947  2.54456  3.42494  2.40891  2.89995  2.26658  2.68183  3.57326  5.62774  4.22301    674 s - - -
          2.68618  4.42225  2.77519  2.73123  3.46354  2.40513  3.72494  3.29354  2.67741  2.69355  4.24690  2.90347  2.73739  3.18146  2.89801  2.37887  2.77519  2.98518  4.58477  3.61503
          0.01653  4.50693  5.22928  0.61958  0.77255  0.44081  1.03146
    647   3.31507  4.64058  5.04398  4.49685  1.30263  4.46836  4.42978  2.07801  4.32324  1.47622  3.28247  4.50358  4.74396  4.37090  4.34577  3.79731  3.53724  2.67294  4.69710  2.78574    675 f - - -
          2.68618  4.42225  2.77519  2.73123  3.46354  2.40513  3.72494  3.29354  2.67741  2.69355  4.24690  2.90347  2.73739  3.18146  2.89801  2.37887  2.77519  2.98518  4.58477  3.61503
          0.01579  4.55197  5.27432  0.61958  0.77255  0.48576  0.95510
    648   2.03546  2.90339  3.91800  3.34146  3.38813  3.76259  3.29694  2.32515  3.25834  2.25786  3.38530  3.64338  3.09492  3.51762  3.51967  2.76290  2.69092  2.34454  4.87636  3.67072    676 a - - -
          2.68618  4.42225  2.77519  2.73123  3.46354  2.40513  3.72494  3.29354  2.67741  2.69355  4.24690  2.90347  2.73739  3.18146  2.89801  2.37887  2.77519  2.98518  4.58477  3.61503
          0.01579  4.55197  5.27432  0.61958  0.77255  0.48576  0.95510
    649   2.74193  5.23131  2.65646  2.28607  4.57131  3.50215  3.69298  4.04960  1.88915  3.53093  4.27580  2.97205  3.90126  2.01219  2.70101  2.53143  2.46515  3.61975  5.66313  4.26065    677 k - - -
          2.68618  4.42225  2.77519  2.73123  3.46354  2.40513  3.72494  3.29354  2.67741  2.69355  4.24690  2.90347  2.73739  3.18146  2.89801  2.37887  2.77519  2.98518  4.58477  3.61503
          0.01579  4.55197  5.27432  0.61958  0.77255  0.48576  0.95510
    650   2.71498  3.31239  3.40514  3.03911  3.05111  3.82156  4.12592  2.16669  3.48691  1.60748  3.29850  3.80991  4.19031  3.70373  3.66128  3.10868  2.94707  2.22321  4.79895  3.05382    678 l - - -
          2.68618  4.42225  2.77519  2.73123  3.46354  2.40513  3.72494  3.29354  2.67741  2.69355  4.24690  2.90347  2.73739  3.18146  2.89801  2.37887  2.77519  2.98518  4.58477  3.61503
          0.01579  4.55197  5.27432  0.61958  0.77255  0.48576  0.95510
    651   1.74452  1.30564  4.38497  4.03447  4.54782  2.52543  4.80263  3.95137  3.96212  3.66852  4.49939  3.87254  4.03185  4.17908  4.16186  1.67593  2.99955  3.40423  5.94998  4.80484    679 c - - -
          2.68618  4.42225  2.77519  2.73123  3.46354  2.40513  3.72494  3.29354  2.67741  2.69355  4.24690  2.90347  2.73739  3.18146  2.89801  2.37887  2.77519  2.98518  4.58477  3.61503
          0.01579  4.55197  5.27432  0.61958  0.77255  0.48576  0.95510
    652   2.44435  3.61096  3.84551  3.27004  3.42713  3.75436  4.03109  1.88217  2.40566  2.15504  3.41750  3.59884  4.12948  3.46427  3.07102  2.74981  2.94791  2.38259  4.90791  3.69705    680 i - - -
          2.68618  4.42225  2.77519  2.73123  3.46354  2.40513  3.72494  3.29354  2.67741  2.69355  4.24690  2.90347  2.73739  3.18146  2.89801  2.37887  2.77519  2.98518  4.58477  3.61503
          0.01579  4.55197  5.27432  0.61958  0.77255  0.48576  0.95510
    653   2.52013  5.24212  2.54426  2.22849  4.58330  2.47935  3.69146  4.06744  2.15483  3.54477  4.28544  2.54670  3.89493  2.43890  2.46785  2.69776  2.96899  3.63100  5.67505  4.26452    681 k - - -
          2.68618  4.42225  2.77519  2.73123  3.46354  2.40513  3.72494  3.29354  2.67741  2.69355  4.24690  2.90347  2.73739  3.18146  2.89801  2.37887  2.77519  2.98518  4.58477  3.61503
          0.01579  4.55197  5.27432  0.61958  0.77255  0.48576  0.95510
    654   3.39964  4.71362  5.01981  4.51933  1.13183  4.48563  4.19968  2.39731  4.34340  1.70886  3.47211  4.44641  4.77582  4.37169  4.36046  3.81674  3.62167  2.83323  4.42240  2.20519    682 f - - -
          2.68618  4.42225  2.77519  2.73123  3.46354  2.40513  3.72494  3.29354  2.67741  2.69355  4.24690  2.90347  2.73739  3.18146  2.89801  2.37887  2.77519  2.98518  4.58477  3.61503
          0.01579  4.55197  5.27432  0.61958  0.77255  0.48576  0.95510
    655   3.38236  4.66819  5.30702  4.72949  2.41999  4.69722  5.05464  1.12191  4.57859  1.58003  2.76404  4.83420  4.91955  4.63176  4.60271  4.04605  3.60880  2.00266  5.34840  4.25609    683 i - - -
          2.68618  4.42225  2.77519  2.73123  3.46354  2.40513  3.72494  3.29354  2.67741  2.69355  4.24690  2.90347  2.73739  3.18146  2.89801  2.37887  2.77519  2.98518  4.58477  3.61503
          0.01579  4.55197  5.27432  0.61958  0.77255  0.48576  0.95510
    656   2.72265  3.70555  1.89781  2.30391  4.47541  3.50020  3.69604  3.94110  2.44532  3.10243  4.20987  2.67747  3.89696  2.54876  2.71207  2.36062  2.95442  3.53487  5.61092  4.21802    684 d - - -
          2.68618  4.42225  2.77519  2.73123  3.46354  2.40513  3.72494  3.29354  2.67741  2.69355  4.24690  2.90347  2.73739  3.18146  2.89801  2.37887  2.77519  2.98518  4.58477  3.61503
          0.01579  4.55197  5.27432  0.61958  0.77255  0.48576  0.95510
    657   3.46986  4.80903  5.08879  4.51568  3.18006  4.66128  4.83119  2.57929  4.33523  0.69726  2.40440  4.68961  4.87419  4.42740  4.41025  3.99541  3.68574  2.72549  5.13051  2.96466    685 l - - -
          2.68618  4.42225  2.77519  2.73123  3.46354  2.40513  3.72494  3.29354  2.67741  2.69355  4.24690  2.90347  2.73739  3.18146  2.89801  2.37887  2.77519  2.98518  4.58477  3.61503
          0.01579  4.55197  5.27432  0.61958  0.77255  0.48576  0.95510
    658   3.22799  4.52385  5.10661  4.55730  3.69001  4.58640  5.03869  1.04230  4.43318  2.12940  2.98690  4.68898  4.87675  4.62168  4.54861  3.93638  2.77653  1.50867  5.50507  4.32938    686 i - - -
          2.68618  4.42225  2.77519  2.73123  3.46354  2.40513  3.72494  3.29354  2.67741  2.69355  4.24690  2.90347  2.73739  3.18146  2.89801  2.37887  2.77519  2.98518  4.58477  3.61503
          0.01579  4.55197  5.27432  0.61958  0.77255  0.48576  0.95510
    659   2.44572  4.83015  3.23391  2.84703  4.50869  3.44763  4.06076  3.93166  2.43438  3.53677  4.35298  3.28127  1.29957  3.23504  3.25096  2.12335  3.08204  3.50784  5.75218  4.45130    687 p - - -
          2.68618  4.42225  2.77519  2.73123  3.46354  2.40513  3.72494  3.29354  2.67741  2.69355  4.24690  2.90347  2.73739  3.18146  2.89801  2.37887  2.77519  2.98518  4.58477  3.61503
          0.26722  4.55197  1.49633  0.61958  0.77255  0.48576  0.95510
    660   2.63068  4.28742  3.62015  3.04961  3.03473  3.63768  3.31145  2.48446  2.67139  2.04836  3.39357  3.42253  4.01501  3.27942  3.31122  2.56363  2.40252  2.42655  4.87730  3.65420    688 l - - -
          2.68618  4.42225  2.77519  2.73123  3.46354  2.40513  3.72494  3.29354  2.67741  2.69355  4.24690  2.90347  2.73739  3.18146  2.89801  2.37887  2.77519  2.98518  4.58477  3.61503
          0.02026  4.30501  5.02736  0.61958  0.77255  0.32293  1.28744
    661   2.78290  5.30203  2.33082  2.10120  4.63942  3.49339  3.28952  4.12834  2.32314  3.60342  4.34903  2.33505  2.54661  2.29003  2.98804  2.73621  3.01889  3.68938  5.73420  4.31388    689 e - - -
          2.68618  4.42225  2.77519  2.73123  3.46354  2.40513  3.72494  3.29354  2.67741  2.69355  4.24690  2.90347  2.73739  3.18146  2.89801  2.37887  2.77519  2.98518  4.58477  3.61503
          0.01579  4.55197  5.27432  0.61958  0.77255  0.48576  0.95510
    662   3.18503  5.83621  1.20115  1.67110  5.12763  3.50960  4.00294  4.66471  2.97933  4.11910  4.93520  2.45296  4.10539  2.35627  3.57482  3.06347  3.46094  4.20609  6.25855  4.73792    690 d - - -
          2.68618  4.42225  2.77519  2.73123  3.46354  2.40513  3.72494  3.29354  2.67741  2.69355  4.24690  2.90347  2.73739  3.18146  2.89801  2.37887  2.77519  2.98518  4.58477  3.61503
          0.01579  4.55197  5.27432  0.61958  0.77255  0.48576  0.95510
    663   3.55916  4.82833  5.39586  4.84197  1.46707  4.85027  5.01253  1.40244  4.69128  1.47216  3.19243  4.94180  5.03133  4.69638  4.70412  4.20948  3.77991  2.45250  5.20820  3.94913    691 i - - -
          2.68618  4.42225  2.77519  2.73123  3.46354  2.40513  3.72494  3.29354  2.67741  2.69355  4.24690  2.90347  2.73739  3.18146  2.89801  2.37887  2.77519  2.98518  4.58477  3.61503
          0.01579  4.55197  5.27432  0.61958  0.77255  0.48576  0.95510
    664   2.73880  5.01565  3.04323  1.99156  4.29398  3.52976  3.75196  3.26807  2.53047  3.29939  4.09754  3.05004  3.93610  2.62822  2.99746  2.18524  1.88699  3.37204  5.51546  4.16194    692 t - - -
          2.68618  4.42225  2.77519  2.73123  3.46354  2.40513  3.72494  3.29354  2.67741  2.69355  4.24690  2.90347  2.73739  3.18146  2.89801  2.37887  2.77519  2.98518  4.58477  3.61503
          0.01579  4.55197  5.27432  0.61958  0.77255  0.48576  0.95510
    665   2.31259  4.43058  3.59708  3.03001  2.00717  3.69297  3.94820  2.92705  2.63337  2.39398  3.53465  3.43343  3.46026  2.90775  3.32945  2.93925  2.64569  2.50646  5.01382  3.78029    693 f - - -
          2.68618  4.42225  2.77519  2.73123  3.46354  2.40513  3.72494  3.29354  2.67741  2.69355  4.24690  2.90347  2.73739  3.18146  2.89801  2.37887  2.77519  2.98518  4.58477  3.61503
          0.01579  4.55197  5.27432  0.61958  0.77255  0.48576  0.95510
    666   2.44545  5.02311  3.00229  2.31335  4.43237  3.48855  3.83409  3.87488  2.63534  3.44061  4.23289  2.72394  1.72612  2.97206  3.10962  2.35367  2.62157  3.48677  5.64294  4.28218    694 p - - -
          2.68618  4.42225  2.77519  2.73123  3.46354  2.40513  3.72494  3.29354  2.67741  2.69355  4.24690  2.90347  2.73739  3.18146  2.89801  2.37887  2.77519  2.98518  4.58477  3.61503
          0.01579  4.55197  5.27432  0.61958  0.77255  0.48576  0.95510
    667   3.24246  5.51588  3.58763  2.48524  5.00709  3.88156  3.81976  4.35947  1.08705  3.74542  4.57385  3.35874  4.23580  2.54826  1.71735  3.20416  3.40687  3.99537  5.76000  4.55994    695 k - - -
          2.68618  4.42225  2.77519  2.73123  3.46354  2.40513  3.72494  3.29354  2.67741  2.69355  4.24690  2.90347  2.73739  3.18146  2.89801  2.37887  2.77519  2.98518  4.58477  3.61503
          0.01579  4.55197  5.27432  0.61958  0.77255  0.48576  0.95510
    668   2.53554  4.72029  3.26209  2.70317  3.91400  3.09121  3.81710  3.30357  2.67594  2.96041  2.41340  2.85715  3.98385  3.02032  2.39509  2.36475  2.94958  3.02841  5.26147  2.87607    696 s - - -
          2.68618  4.42225  2.77519  2.73123  3.46354  2.40513  3.72494  3.29354  2.67741  2.69355  4.24690  2.90347  2.73739  3.18146  2.89801  2.37887  2.77519  2.98518  4.58477  3.61503
          0.01579  4.55197  5.27432  0.61958  0.77255  0.48576  0.95510
    669   2.51589  4.19385  4.17185  3.04142  2.16699  3.81745  4.11840  2.36561  3.46566  2.02480  2.61321  3.79555  4.18626  3.11088  3.64797  3.10299  2.94786  2.44457  4.80207  2.86348    697 l - - -
          2.68618  4.42225  2.77519  2.73123  3.46354  2.40513  3.72494  3.29354  2.67741  2.69355  4.24690  2.90347  2.73739  3.18146  2.89801  2.37887  2.77519  2.98518  4.58477  3.61503
          0.01579  4.55197  5.27432  0.61958  0.77255  0.48576  0.95510
    670   2.80107  5.09503  3.10090  2.56036  4.32628  3.57791  1.95763  3.81094  2.22954  3.36074  4.16006  3.08143  3.97253  2.21791  2.87116  2.51210  3.02685  3.45747  5.51863  2.93366    698 h - - -
          2.68618  4.42225  2.77519  2.73123  3.46354  2.40513  3.72494  3.29354  2.67741  2.69355  4.24690  2.90347  2.73739  3.18146  2.89801  2.37887  2.77519  2.98518  4.58477  3.61503
          0.01579  4.55197  5.27432  0.61958  0.77255  0.48576  0.95510
    671   3.46283  4.76622  5.01230  4.54291  1.67437  4.50346  4.07893  2.49291  4.36616  1.83425  3.61912  4.41759  4.80246  4.37945  4.37824  3.83645  3.68476  2.94122  4.28059  1.24877    699 y - - -
          2.68618  4.42225  2.77519  2.73123  3.46354  2.40513  3.72494  3.29354  2.67741  2.69355  4.24690  2.90347  2.73739  3.18146  2.89801  2.37887  2.77519  2.98518  4.58477  3.61503
          0.01579  4.55197  5.27432  0.61958  0.77255  0.48576  0.95510
    672   2.71474  4.60833  3.36598  2.42474  3.77547  3.62907  3.85771  3.15213  2.50180  2.05909  3.27097  3.26682  4.01283  2.78956  2.91159  2.85506  2.36495  2.58709  3.86985  3.89684    700 l - - -
          2.68618  4.42225  2.77519  2.73123  3.46354  2.40513  3.72494  3.29354  2.67741  2.69355  4.24690  2.90347  2.73739  3.18146  2.89801  2.37887  2.77519  2.98518  4.58477  3.61503
          0.01579  4.55197  5.27432  0.61958  0.77255  0.48576  0.95510
    673   2.99855  4.41549  4.51043  3.95839  2.14404  4.08202  4.09925  2.78387  3.81244  1.76872  3.44807  4.05403  4.43283  3.97348  3.93516  3.38634  2.33998  2.63897  4.51287  1.65587    701 y - - -
          2.68618  4.42225  2.77519  2.73123  3.46354  2.40513  3.72494  3.29354  2.67741  2.69355  4.24690  2.90347  2.73739  3.18146  2.89801  2.37887  2.77519  2.98518  4.58477  3.61503
          0.01579  4.55197  5.27432  0.61958  0.77255  0.48576  0.95510
    674   4.67066  5.75597  5.24417  5.14538  3.67638  4.60425  4.97321  4.80505  4.90918  4.05901  5.39189  5.19136  5.18103  5.25223  4.89899  4.87056  5.01525  4.70554  0.19410  3.65232    702 W - - -
          2.68618  4.42225  2.77519  2.73123  3.46354  2.40513  3.72494  3.29354  2.67741  2.69355  4.24690  2.90347  2.73739  3.18146  2.89801  2.37887  2.77519  2.98518  4.58477  3.61503
          0.01579  4.55197  5.27432  0.61958  0.77255  0.48576  0.95510
    675   2.98119  5.38405  3.22896  2.21361  4.79305  3.68391  3.76059  4.21766  1.35463  3.65113  4.43431  2.80648  4.06605  2.40243  2.04884  2.94199  3.18481  3.81450  5.72303  4.41607    703 k - - -
          2.68618  4.42225  2.77519  2.73123  3.46354  2.40513  3.72494  3.29354  2.67741  2.69355  4.24690  2.90347  2.73739  3.18146  2.89801  2.37887  2.77519  2.98518  4.58477  3.61503
          0.01579  4.55197  5.27432  0.61958  0.77255  0.48576  0.95510
    676   2.43354  4.16173  4.41834  3.82277  1.82625  3.87849  4.19211  2.33466  3.66688  2.16242  3.26226  3.94076  4.24255  3.84930  3.77543  3.17778  2.42103  2.16939  4.77302  2.83063    704 f - - -
          2.68618  4.42225  2.77519  2.73123  3.46354  2.40513  3.72494  3.29354  2.67741  2.69355  4.24690  2.90347  2.73739  3.18146  2.89801  2.37887  2.77519  2.98518  4.58477  3.61503
          0.01579  4.55197  5.27432  0.61958  0.77255  0.48576  0.95510
    677   3.62650  5.64333  4.22016  3.35144  5.24833  4.14070  3.92439  4.52083  1.58116  3.86008  4.76083  3.66716  4.46966  3.05400  0.75252  3.60437  3.73239  4.21844  5.80520  4.74062    705 r - - -
          2.68618  4.42225  2.77519  2.73123  3.46354  2.40513  3.72494  3.29354  2.67741  2.69355  4.24690  2.90347  2.73739  3.18146  2.89801  2.37887  2.77519  2.98518  4.58477  3.61503
          0.01579  4.55197  5.27432  0.61958  0.77255  0.48576  0.95510
    678   1.21905  2.02476  4.29035  3.87243  4.29741  3.30290  4.64469  3.65531  3.79148  3.39877  4.25762  3.82527  4.04541  4.02833  4.01875  2.19651  1.95238  3.21901  5.72475  4.55673    706 a - - -
          2.68618  4.42225  2.77519  2.73123  3.46354  2.40513  3.72494  3.29354  2.67741  2.69355  4.24690  2.90347  2.73739  3.18146  2.89801  2.37887  2.77519  2.98518  4.58477  3.61503
          0.01579  4.55197  5.27432  0.61958  0.77255  0.48576  0.95510
    679   2.71315  5.12401  2.75638  2.16681  4.42959  3.04220  3.27294  3.40590  2.32155  3.18850  4.17527  2.70880  3.89565  2.55418  2.93225  2.38039  2.55496  3.25275  3.80379  4.19528    707 e - - -
          2.68618  4.42225  2.77519  2.73123  3.46354  2.40513  3.72494  3.29354  2.67741  2.69355  4.24690  2.90347  2.73739  3.18146  2.89801  2.37887  2.77519  2.98518  4.58477  3.61503
          0.01579  4.55197  5.27432  0.61958  0.77255  0.48576  0.95510
    680   3.37421  4.67077  5.18006  4.65426  3.66930  4.72403  5.21111  0.88690  4.50756  1.63968  3.47800  4.82656  4.99748  4.70954  4.63751  4.09747  3.00518  1.97350  5.62676  4.47662    708 i - - -
          2.68618  4.42225  2.77519  2.73123  3.46354  2.40513  3.72494  3.29354  2.67741  2.69355  4.24690  2.90347  2.73739  3.18146  2.89801  2.37887  2.77519  2.98518  4.58477  3.61503
          0.01579  4.55197  5.27432  0.61958  0.77255  0.48576  0.95510
    681   3.86682  5.09113  5.67515  5.10985  2.62614  5.21029  5.39226  2.12683  4.97429  0.56012  3.05367  5.31102  5.24901  4.86612  4.94932  4.59614  4.06952  2.70283  5.42393  4.33876    709 L - - -
          2.68618  4.42225  2.77519  2.73123  3.46354  2.40513  3.72494  3.29354  2.67741  2.69355  4.24690  2.90347  2.73739  3.18146  2.89801  2.37887  2.77519  2.98518  4.58477  3.61503
          0.01579  4.55197  5.27432  0.61958  0.77255  0.48576  0.95510
    682   2.50640  3.98027  2.79665  2.32452  4.33539  2.76578  3.71122  3.77854  2.33334  2.93399  4.11253  3.01397  3.90745  2.47717  2.95656  2.33237  2.48868  3.41009  5.52741  3.54745    710 e - - -
          2.68618  4.42225  2.77519  2.73123  3.46354  2.40513  3.72494  3.29354  2.67741  2.69355  4.24690  2.90347  2.73739  3.18146  2.89801  2.37887  2.77519  2.98518  4.58477  3.61503
          0.01579  4.55197  5.27432  0.61958  0.77255  0.48576  0.95510
    683   3.55202  4.81093  5.47026  4.89917  2.68002  4.90320  5.24618  1.45215  4.76096  0.98625  3.17086  5.03791  5.06575  4.76440  4.77238  4.26679  3.77355  2.04697  5.44501  4.38292    711 l - - -
          2.68618  4.42225  2.77519  2.73123  3.46354  2.40513  3.72494  3.29354  2.67741  2.69355  4.24690  2.90347  2.73739  3.18146  2.89801  2.37887  2.77519  2.98518  4.58477  3.61503
          0.01579  4.55197  5.27432  0.61958  0.77255  0.48576  0.95510
    684   2.87728  4.25380  4.70602  4.10683  3.27529  4.06128  4.39539  1.98161  3.93058  1.55569  2.37410  4.17456  4.40234  4.07673  3.98996  3.37330  2.76694  1.79878  4.89795  3.17422    712 l - - -
          2.68618  4.42225  2.77519  2.73123  3.46354  2.40513  3.72494  3.29354  2.67741  2.69355  4.24690  2.90347  2.73739  3.18146  2.89801  2.37887  2.77519  2.98518  4.58477  3.61503
          0.01579  4.55197  5.27432  0.61958  0.77255  0.48576  0.95510
    685   2.50458  3.31813  4.15618  3.57028  2.82757  3.80941  2.92125  1.77363  3.45300  2.38885  3.30851  3.15419  4.18018  3.67622  3.63937  2.81540  2.94328  2.15358  4.80473  3.61157    713 i - - -
          2.68618  4.42225  2.77519  2.73123  3.46354  2.40513  3.72494  3.29354  2.67741  2.69355  4.24690  2.90347  2.73739  3.18146  2.89801  2.37887  2.77519  2.98518  4.58477  3.61503
          0.01579  4.55197  5.27432  0.61958  0.77255  0.48576  0.95510
    686   2.47596  4.71281  3.26188  2.50178  3.90143  3.59571  3.81492  2.97211  2.35323  2.23732  3.02588  3.18958  3.98204  2.69371  3.11217  2.30378  2.65387  3.01606  5.25231  3.96248    714 l - - -
          2.68618  4.42225  2.77519  2.73123  3.46354  2.40513  3.72494  3.29354  2.67741  2.69355  4.24690  2.90347  2.73739  3.18146  2.89801  2.37887  2.77519  2.98518  4.58477  3.61503
          0.01579  4.55197  5.27432  0.61958  0.77255  0.48576  0.95510
    687   2.75879  3.09293  3.10631  2.54435  4.36503  3.09158  3.73927  3.79723  1.66719  3.34979  4.14044  3.06597  3.94663  2.63963  2.65841  2.16348  2.98998  3.43519  5.53953  4.19284    715 k - - -
          2.68618  4.42225  2.77519  2.73123  3.46354  2.40513  3.72494  3.29354  2.67741  2.69355  4.24690  2.90347  2.73739  3.18146  2.89801  2.37887  2.77519  2.98518  4.58477  3.61503
          0.01579  4.55197  5.27432  0.61958  0.77255  0.48576  0.95510
    688   2.48365  5.17998  2.73831  2.05270  4.50651  3.49486  3.68427  3.47899  1.98576  3.04700  4.22574  2.58338  3.88833  2.78706  2.70286  2.47325  2.72506  3.56065  5.62372  4.22454    716 k - - -
          2.68618  4.42225  2.77519  2.73123  3.46354  2.40513  3.72494  3.29354  2.67741  2.69355  4.24690  2.90347  2.73739  3.18146  2.89801  2.37887  2.77519  2.98518  4.58477  3.61503
          0.01579  4.55197  5.27432  0.61958  0.77255  0.48576  0.95510
    689   2.71648  5.18702  2.46608  2.13655  4.51583  3.49443  3.68396  3.32126  1.94363  3.11156  4.23226  2.71112  3.88836  2.78605  2.69821  2.36820  2.73907  3.56894  5.62917  4.22863    717 k - - -
          2.68618  4.42225  2.77519  2.73123  3.46354  2.40513  3.72494  3.29354  2.67741  2.69355  4.24690  2.90347  2.73739  3.18146  2.89801  2.37887  2.77519  2.98518  4.58477  3.61503
          0.01579  4.55197  5.27432  0.61958  0.77255  0.48576  0.95510
    690   2.39549  4.28551  3.87704  3.30129  2.71155  3.75731  4.03726  2.27174  3.22351  2.48681  3.02188  3.02762  2.86883  3.48798  3.49657  2.54305  2.65438  2.43028  4.88588  3.10764    718 i - - -
          2.68618  4.42225  2.77519  2.73123  3.46354  2.40513  3.72494  3.29354  2.67741  2.69355  4.24690  2.90347  2.73739  3.18146  2.89801  2.37887  2.77519  2.98518  4.58477  3.61503
          0.06562  4.55197  2.93814  0.61958  0.77255  0.48576  0.95510
    691   2.52985  5.12120  2.48192  2.25580  4.43119  3.13002  3.67744  3.39883  2.07087  3.41139  3.73721  2.49902  3.87882  2.78643  2.91370  2.45832  2.92967  3.24921  5.57546  3.56012    719 k - - -
          2.68618  4.42225  2.77519  2.73123  3.46354  2.40513  3.72494  3.29354  2.67741  2.69355  4.24690  2.90347  2.73739  3.18146  2.89801  2.37887  2.77519  2.98518  4.58477  3.61503
          0.01659  4.50295  5.22530  0.61958  0.77255  0.56844  0.83565
    692   2.70131  4.65410  3.29206  2.72963  3.83377  3.21435  3.81697  2.82185  2.50506  1.92652  3.24518  2.75614  3.98092  2.71334  2.83296  2.61496  2.93228  2.95255  5.19993  3.92077    720 l - - -
          2.68618  4.42225  2.77519  2.73123  3.46354  2.40513  3.72494  3.29354  2.67741  2.69355  4.24690  2.90347  2.73739  3.18146  2.89801  2.37887  2.77519  2.98518  4.58477  3.61503
          0.06103  4.50295  3.03379  0.61958  0.77255  0.56844  0.83565
    693   2.96388  5.52207  1.90501  1.96547  4.84335  2.03057  3.85277  4.35012  2.73744  3.82742  4.61211  2.21237  3.98726  2.98432  3.28689  2.33943  3.22403  3.90847  5.97210  4.50616    721 d - - -
          2.68618  4.42225  2.77519  2.73123  3.46354  2.40513  3.72494  3.29354  2.67741  2.69355  4.24690  2.90347  2.73739  3.18146  2.89801  2.37887  2.77519  2.98518  4.58477  3.61503
          0.01734  4.45925  5.18160  0.61958  0.77255  0.63378  0.75627
    694   2.67452  4.06545  3.11629  2.56338  4.12060  3.50329  3.74800  3.53477  2.55495  3.14494  3.96066  2.27057  3.22330  2.61003  3.01311  2.17747  2.38946  2.79338  5.39395  4.06587    722 s - - -
          2.68618  4.42225  2.77519  2.73123  3.46354  2.40513  3.72494  3.29354  2.67741  2.69355  4.24690  2.90347  2.73739  3.18146  2.89801  2.37887  2.77519  2.98518  4.58477  3.61503
          0.08049  4.45925  2.72172  0.61958  0.77255  0.63378  0.75627
    695   2.66957  5.09486  2.46936  2.39548  4.40618  3.45546  3.13268  3.04356  2.20994  3.05289  4.14478  2.65844  3.35178  2.56203  2.73612  2.42759  2.90072  3.46729  5.54789  4.15881    723 k - - -
          2.68610  4.42234  2.77511  2.73132  3.46363  2.40521  3.72503  3.29344  2.67735  2.69364  4.24698  2.90355  2.73748  3.18138  2.89809  2.37877  2.77528  2.98478  4.58486  3.61512
          0.52840  0.90516  5.11957  0.12036  2.17684  0.45268  1.01039
    696   2.23568  5.19270  2.62476  1.88171  4.52112  3.11788  3.68143  3.99686  2.16914  3.01777  4.23928  2.95440  3.88263  2.52797  2.91932  2.50732  2.95015  3.57466  5.63467  4.23133    725 e - - -
          2.68618  4.42225  2.77519  2.73123  3.46354  2.40513  3.72494  3.29354  2.67741  2.69355  4.24690  2.90347  2.73739  3.18146  2.89801  2.37887  2.77519  2.98518  4.58477  3.61503
          0.01647  4.51041  5.23276  0.61958  0.77255  0.55654  0.85142
    697   2.75218  4.37411  3.40177  3.21908  2.76446  3.76245  3.52882  2.85379  2.73032  1.96907  3.48112  3.56284  4.13686  3.42586  3.43747  3.02411  2.98321  2.64438  2.02637  3.49155    726 l - - -
          2.68618  4.42225  2.77519  2.73123  3.46354  2.40513  3.72494  3.29354  2.67741  2.69355  4.24690  2.90347  2.73739  3.18146  2.89801  2.37887  2.77519  2.98518  4.58477  3.61503
          0.01647  4.51041  5.23276  0.61958  0.77255  0.44392  1.02587
    698   2.71354  5.13871  2.70968  2.30312  4.44978  3.50101  3.69182  3.35053  2.03240  2.76928  4.18851  2.70547  3.40534  2.56006  2.72215  2.46179  2.72868  3.51096  4.41315  4.20297    727 k - - -
          2.68618  4.42225  2.77519  2.73123  3.46354  2.40513  3.72494  3.29354  2.67741  2.69355  4.24690  2.90347  2.73739  3.18146  2.89801  2.37887  2.77519  2.98518  4.58477  3.61503
          0.01579  4.55197  5.27432  0.61958  0.77255  0.48576  0.95510
    699   2.51396  5.18750  2.31464  1.94558  4.51115  3.25033  3.69285  3.33534  2.44085  3.48365  4.23462  2.49613  3.89405  2.60000  2.93165  2.50485  2.95680  3.56673  5.63262  3.39934    728 e - - -
          2.68618  4.42225  2.77519  2.73123  3.46354  2.40513  3.72494  3.29354  2.67741  2.69355  4.24690  2.90347  2.73739  3.18146  2.89801  2.37887  2.77519  2.98518  4.58477  3.61503
          0.01579  4.55197  5.27432  0.61958  0.77255  0.48576  0.95510
    700   3.16320  4.47490  5.06948  4.49975  2.98260  4.46580  4.86500  1.45601  4.35054  1.56908  3.39475  4.59011  4.76110  4.49560  4.42031  3.80468  2.91594  1.46087  5.30104  4.14358    729 i - - -
          2.68618  4.42225  2.77519  2.73123  3.46354  2.40513  3.72494  3.29354  2.67741  2.69355  4.24690  2.90347  2.73739  3.18146  2.89801  2.37887  2.77519  2.98518  4.58477  3.61503
          0.01579  4.55197  5.27432  0.61958  0.77255  0.48576  0.95510
    701   2.78088  5.19708  3.05150  2.21166  4.52660  3.03811  3.71250  3.98088  2.19074  3.48166  4.24773  3.02779  3.93891  2.13381  2.16237  2.75684  3.00616  3.58101  5.62482  2.64223    730 q - - -
          2.68618  4.42225  2.77519  2.73123  3.46354  2.40513  3.72494  3.29354  2.67741  2.69355  4.24690  2.90347  2.73739  3.18146  2.89801  2.37887  2.77519  2.98518  4.58477  3.61503
          0.01579  4.55197  5.27432  0.61958  0.77255  0.48576  0.95510
    702   2.71637  5.17396  2.75327  2.04128  4.49730  3.49612  3.68690  3.44320  2.18022  2.83116  4.22063  2.66330  3.89019  2.40385  2.91915  2.32302  2.65777  3.55291  5.61958  4.22207    731 e - - -
          2.68618  4.42225  2.77519  2.73123  3.46354  2.40513  3.72494  3.29354  2.67741  2.69355  4.24690  2.90347  2.73739  3.18146  2.89801  2.37887  2.77519  2.98518  4.58477  3.61503
          0.01579  4.55197  5.27432  0.61958  0.77255  0.48576  0.95510
    703   3.01001  5.38763  3.30853  2.45648  4.80559  3.71617  2.71161  4.21879  1.36038  3.64866  4.43829  3.18998  4.08854  2.14640  2.18708  2.97383  3.20747  3.82367  5.71383  4.42540    732 k - - -
          2.68618  4.42225  2.77519  2.73123  3.46354  2.40513  3.72494  3.29354  2.67741  2.69355  4.24690  2.90347  2.73739  3.18146  2.89801  2.37887  2.77519  2.98518  4.58477  3.61503
          0.05757  4.55197  3.09233  0.61958  0.77255  0.48576  0.95510
    704   2.20459  2.12565  4.24126  3.81688  4.23011  3.30120  4.59695  3.51657  3.73182  3.31483  4.19088  3.79636  4.03264  3.97896  3.96465  1.03914  2.97452  2.65861  5.66927  4.49342    733 s - - -
          2.68618  4.42225  2.77519  2.73123  3.46354  2.40513  3.72494  3.29354  2.67741  2.69355  4.24690  2.90347  2.73739  3.18146  2.89801  2.37887  2.77519  2.98518  4.58477  3.61503
          0.01646  4.51087  5.23321  0.61958  0.77255  0.55581  0.85240
    705   2.69967  4.87682  2.83065  2.12671  3.53370  3.06945  3.74193  3.52116  2.34057  2.37285  3.31713  2.81699  3.92579  2.89742  3.00990  2.74069  2.72610  2.87564  5.38419  4.05448    734 e - - -
          2.68618  4.42225  2.77519  2.73123  3.46354  2.40513  3.72494  3.29354  2.67741  2.69355  4.24690  2.90347  2.73739  3.18146  2.89801  2.37887  2.77519  2.98518  4.58477  3.61503
          0.01646  4.51087  5.23321  0.61958  0.77255  0.55581  0.85240
    706   2.44694  3.90018  3.10177  1.78970  3.48785  3.53210  3.73749  3.55071  2.53846  2.80132  3.96945  2.73100  3.92269  2.49318  3.00115  2.73644  2.70398  3.22874  5.40161  4.06749    735 e - - -
          2.68618  4.42225  2.77519  2.73123  3.46354  2.40513  3.72494  3.29354  2.67741  2.69355  4.24690  2.90347  2.73739  3.18146  2.89801  2.37887  2.77519  2.98518  4.58477  3.61503
          0.01646  4.51087  5.23321  0.61958  0.77255  0.44433  1.02515
    707   3.59011  4.84068  5.50413  4.93601  3.41032  4.96442  5.33178  1.66070  4.80461  0.90731  2.57125  5.09622  5.11065  4.80803  4.82336  4.33353  3.81164  1.88874  5.51417  4.48486    736 l - - -
          2.68618  4.42225  2.77519  2.73123  3.46354  2.40513  3.72494  3.29354  2.67741  2.69355  4.24690  2.90347  2.73739  3.18146  2.89801  2.37887  2.77519  2.98518  4.58477  3.61503
          0.01579  4.55197  5.27432  0.61958  0.77255  0.48576  0.95510
    708   2.72249  4.21073  4.13898  3.55365  2.96042  3.81880  4.11810  2.21252  2.63399  1.81135  2.95567  3.78062  4.18751  3.66759  3.04307  3.10225  2.71695  2.02976  4.82291  3.62987    737 l - - -
          2.68618  4.42225  2.77519  2.73123  3.46354  2.40513  3.72494  3.29354  2.67741  2.69355  4.24690  2.90347  2.73739  3.18146  2.89801  2.37887  2.77519  2.98518  4.58477  3.61503
          0.01579  4.55197  5.27432  0.61958  0.77255  0.48576  0.95510
    709   2.77547  5.26809  1.99615  2.20339  4.59563  3.49647  2.89075  3.30253  2.48833  3.56555  4.31715  2.17332  3.91802  2.43534  2.98625  2.73465  3.01095  3.65024  5.70658  4.29381    738 d - - -
          2.68618  4.42225  2.77519  2.73123  3.46354  2.40513  3.72494  3.29354  2.67741  2.69355  4.24690  2.90347  2.73739  3.18146  2.89801  2.37887  2.77519  2.98518  4.58477  3.61503
          0.01579  4.55197  5.27432  0.61958  0.77255  0.48576  0.95510
    710   2.71767  5.08656  2.60252  1.86310  4.37722  3.51093  3.70824  3.25082  2.47053  3.36844  3.38758  2.41130  3.90526  2.82632  2.95248  2.31393  2.94933  3.02971  5.55404  4.17816    739 e - - -
          2.68618  4.42225  2.77519  2.73123  3.46354  2.40513  3.72494  3.29354  2.67741  2.69355  4.24690  2.90347  2.73739  3.18146  2.89801  2.37887  2.77519  2.98518  4.58477  3.61503
          0.01579  4.55197  5.27432  0.61958  0.77255  0.48576  0.95510
    711   3.15121  4.49125  4.91913  4.37740  3.70606  4.44106  4.91289  0.94551  4.24708  2.21263  3.58498  4.53139  4.77636  4.47478  4.39667  3.04384  3.40441  1.60767  5.46021  4.26168    740 i - - -
          2.68618  4.42225  2.77519  2.73123  3.46354  2.40513  3.72494  3.29354  2.67741  2.69355  4.24690  2.90347  2.73739  3.18146  2.89801  2.37887  2.77519  2.98518  4.58477  3.61503
          0.01579  4.55197  5.27432  0.61958  0.77255  0.48576  0.95510
    712   2.38364  4.85719  2.79370  2.59065  4.08005  3.55689  3.21846  3.10138  2.20206  2.57682  3.41339  2.64782  3.94581  2.92795  3.03783  2.56858  2.94381  2.92628  5.37078  3.35964    741 k - - -
          2.68618  4.42225  2.77519  2.73123  3.46354  2.40513  3.72494  3.29354  2.67741  2.69355  4.24690  2.90347  2.73739  3.18146  2.89801  2.37887  2.77519  2.98518  4.58477  3.61503
          0.01579  4.55197  5.27432  0.61958  0.77255  0.48576  0.95510
    713   2.48531  5.11692  3.01907  2.14266  4.41997  3.51261  3.70106  3.87407  1.84566  3.06993  4.17003  2.99997  3.90458  2.61425  2.71367  2.58914  2.44900  3.04468  5.57410  4.19500    742 k - - -
          2.68618  4.42225  2.77519  2.73123  3.46354  2.40513  3.72494  3.29354  2.67741  2.69355  4.24690  2.90347  2.73739  3.18146  2.89801  2.37887  2.77519  2.98518  4.58477  3.61503
          0.13604  4.55197  2.14863  0.61958  0.77255  0.48576  0.95510
    714   2.68280  4.61507  3.29275  2.54592  3.22443  3.58290  3.80459  3.16735  2.05774  2.18137  2.93762  3.20266  3.96720  2.70819  3.09853  2.80674  2.68642  2.90917  5.16303  3.88862    743 k - - -
          2.68618  4.42225  2.77519  2.73123  3.46354  2.40513  3.72494  3.29354  2.67741  2.69355  4.24690  2.90347  2.73739  3.18146  2.89801  2.37887  2.77519  2.98518  4.58477  3.61503
          0.01779  4.43373  5.15608  0.61958  0.77255  0.66884  0.71806
    715   2.68107  4.82052  2.78418  2.56156  3.38167  3.52509  3.73043  3.44827  1.87880  2.53657  3.23055  3.07236  3.91362  2.89456  2.61104  2.73285  2.69358  3.14254  5.33302  4.01307    744 k - - -
          2.68618  4.42225  2.77519  2.73123  3.46354  2.40513  3.72494  3.29354  2.67741  2.69355  4.24690  2.90347  2.73739  3.18146  2.89801  2.37887  2.77519  2.98518  4.58477  3.61503
          0.01779  4.43373  5.15608  0.61958  0.77255  0.66884  0.71806
    716   2.50863  5.03050  2.98932  2.30148  4.31615  3.00275  3.68887  2.82440  1.83755  3.31080  4.09519  2.52490  3.88445  2.81358  2.91951  2.52241  2.92934  3.38997  5.50591  4.14051    745 k - - -
          2.68618  4.42225  2.77519  2.73123  3.46354  2.40513  3.72494  3.29354  2.67741  2.69355  4.24690  2.90347  2.73739  3.18146  2.89801  2.37887  2.77519  2.98518  4.58477  3.61503
          0.01779  4.43373  5.15608  0.61958  0.77255  0.66884  0.71806
    717   2.72850  5.15018  2.27599  2.40967  4.49389  3.45605  3.71021  3.96098  2.48194  3.47624  4.24195  2.50294  3.88747  2.82549  2.70230  1.88235  2.36800  3.55093  5.63792  4.24184    746 s - - -
          2.68618  4.42225  2.77519  2.73123  3.46354  2.40513  3.72494  3.29354  2.67741  2.69355  4.24690  2.90347  2.73739  3.18146  2.89801  2.37887  2.77519  2.98518  4.58477  3.61503
          0.01779  4.43373  5.15608  0.61958  0.77255  0.66884  0.71806
    718   2.67617  3.13575  3.09068  2.53471  4.10611  3.50763  3.72164  3.52059  2.36184  3.12802  3.94329  2.71481  3.41603  2.32466  2.98184  2.23058  2.66473  2.83873  5.37569  4.04492    747 s - - -
          2.68618  4.42225  2.77519  2.73123  3.46354  2.40513  3.72494  3.29354  2.67741  2.69355  4.24690  2.90347  2.73739  3.18146  2.89801  2.37887  2.77519  2.98518  4.58477  3.61503
          0.01779  4.43373  5.15608  0.61958  0.77255  0.66884  0.71806
    719   2.58965  5.40405  1.84631  1.64139  4.72566  3.45009  3.17209  4.22375  2.59301  3.69913  4.46470  2.63840  3.93307  2.50763  3.11705  2.79413  3.10706  3.78476  5.83648  4.39251    748 e - - -
          2.68618  4.42225  2.77519  2.73123  3.46354  2.40513  3.72494  3.29354  2.67741  2.69355  4.24690  2.90347  2.73739  3.18146  2.89801  2.37887  2.77519  2.98518  4.58477  3.61503
          0.07417  4.43373  2.81989  0.61958  0.77255  0.66884  0.71806
    720   2.83709  4.24853  4.42056  3.85649  1.81049  3.93414  3.99409  2.20588  3.70264  2.17259  3.34230  3.93387  4.29026  3.00307  3.80898  3.23639  3.06719  2.50889  3.26304  2.32506    749 f - - -
          2.68618  4.42225  2.77519  2.73123  3.46354  2.40513  3.72494  3.29354  2.67741  2.69355  4.24690  2.90347  2.73739  3.18146  2.89801  2.37887  2.77519  2.98518  4.58477  3.61503
          0.01881  4.37838  5.10072  0.61958  0.77255  0.60704  0.78737
    721   2.72356  5.02466  3.05287  2.33303  4.30605  3.51702  3.69502  3.22743  1.81435  2.47803  4.08643  2.67637  3.90754  2.36705  2.85074  2.72741  2.95061  3.38073  5.48809  4.14069    750 k - - -
          2.68618  4.42225  2.77519  2.73123  3.46354  2.40513  3.72494  3.29354  2.67741  2.69355  4.24690  2.90347  2.73739  3.18146  2.89801  2.37887  2.77519  2.98518  4.58477  3.61503
          0.01779  4.43373  5.15608  0.61958  0.77255  0.66884  0.71806
    722   2.50521  5.25762  1.91393  2.02638  4.57790  3.45542  3.71736  4.05755  2.50511  3.10271  4.31572  2.28596  3.15373  2.83075  3.01067  2.72920  3.01283  3.63673  5.70399  4.28731    751 d - - -
          2.68618  4.42225  2.77519  2.73123  3.46354  2.40513  3.72494  3.29354  2.67741  2.69355  4.24690  2.90347  2.73739  3.18146  2.89801  2.37887  2.77519  2.98518  4.58477  3.61503
          0.07851  4.43373  2.75455  0.61958  0.77255  0.66884  0.71806
    723   2.45741  3.43704  3.30158  2.27364  3.78172  2.38455  3.82922  3.15568  2.73750  2.21145  3.70285  3.21393  3.94888  3.06677  3.14661  2.54890  2.89418  2.88939  5.16383  3.89415    752 l - - -
          2.68618  4.42225  2.77519  2.73123  3.46354  2.40513  3.72494  3.29354  2.67741  2.69355  4.24690  2.90347  2.73739  3.18146  2.89801  2.37887  2.77519  2.98518  4.58477  3.61503
          0.01890  4.37411  5.09646  0.61958  0.77255  0.74315  0.64553
    724   2.45559  3.20459  3.30082  2.74306  3.75541  3.55130  3.80820  3.13346  2.44123  2.19033  3.67684  2.86228  3.28906  3.04544  3.12090  2.25070  2.89007  2.87307  5.13770  3.86782    753 l - - -
          2.68618  4.42225  2.77519  2.73123  3.46354  2.40513  3.72494  3.29354  2.67741  2.69355  4.24690  2.90347  2.73739  3.18146  2.89801  2.37887  2.77519  2.98518  4.58477  3.61503
          0.08936  4.37411  2.61889  0.61958  0.77255  0.46056  0.99677
    725   2.71275  5.19043  2.46971  2.38288  4.52089  3.07815  3.67278  3.99805  2.22892  3.49113  4.24175  2.60394  3.86922  2.35279  2.91992  2.17675  2.35878  3.57462  5.63498  4.22882    754 s - - -
          2.68618  4.42225  2.77519  2.73123  3.46354  2.40513  3.72494  3.29354  2.67741  2.69355  4.24690  2.90347  2.73739  3.18146  2.89801  2.37887  2.77519  2.98518  4.58477  3.61503
          0.01771  4.43846  5.16081  0.61958  0.77255  0.51094  0.91612
    726   2.71236  5.20866  2.25616  2.10022  4.54561  3.06377  3.67230  4.02745  2.16468  3.25346  4.25263  2.94365  3.52771  2.36905  2.90847  2.39619  2.71705  3.59516  5.64536  4.23656    755 e - - -
          2.68618  4.42225  2.77519  2.73123  3.46354  2.40513  3.72494  3.29354  2.67741  2.69355  4.24690  2.90347  2.73739  3.18146  2.89801  2.37887  2.77519  2.98518  4.58477  3.61503
          0.01666  4.49919  5.22153  0.61958  0.77255  0.57435  0.82798
    727   2.70120  4.57112  3.37432  1.84627  3.72752  3.62308  3.85582  2.71670  2.78277  2.35924  3.11422  3.27177  4.00667  3.10939  3.18516  2.33387  2.93282  2.84941  5.13009  3.33557    756 e - - -
          2.68618  4.42225  2.77519  2.73123  3.46354  2.40513  3.72494  3.29354  2.67741  2.69355  4.24690  2.90347  2.73739  3.18146  2.89801  2.37887  2.77519  2.98518  4.58477  3.61503
          0.01666  4.49919  5.22153  0.61958  0.77255  0.57435  0.82798
    728   2.45046  5.08403  2.43554  2.16621  3.49758  3.49155  3.68632  3.83273  2.30248  2.72443  4.13823  2.98104  3.88498  2.44887  2.92751  2.48234  2.65279  3.44799  5.54723  4.16774    757 e - - -
          2.68618  4.42225  2.77519  2.73123  3.46354  2.40513  3.72494  3.29354  2.67741  2.69355  4.24690  2.90347  2.73739  3.18146  2.89801  2.37887  2.77519  2.98518  4.58477  3.61503
          0.01666  4.49919  5.22153  0.61958  0.77255  0.57435  0.82798
    729   2.69844  5.06358  2.70139  2.32313  4.35324  3.49581  3.68947  2.97479  2.10261  2.91372  4.11942  2.51570  3.88789  2.54554  2.77947  2.69099  2.78218  2.84302  5.53061  4.15650    758 k - - -
          2.68618  4.42225  2.77519  2.73123  3.46354  2.40513  3.72494  3.29354  2.67741  2.69355  4.24690  2.90347  2.73739  3.18146  2.89801  2.37887  2.77519  2.98518  4.58477  3.61503
          0.01666  4.49919  5.22153  0.61958  0.77255  0.57435  0.82798
    730   2.73540  5.18468  2.91846  1.79681  4.50900  3.10402  3.69927  3.97820  2.14352  3.48323  4.24137  2.37535  3.89539  2.80825  2.93839  2.25631  2.96981  3.04932  5.63634  4.23877    759 e - - -
          2.68618  4.42225  2.77519  2.73123  3.46354  2.40513  3.72494  3.29354  2.67741  2.69355  4.24690  2.90347  2.73739  3.18146  2.89801  2.37887  2.77519  2.98518  4.58477  3.61503
          0.01666  4.49919  5.22153  0.61958  0.77255  0.57435  0.82798
    731   2.71159  5.19195  2.46327  2.05933  4.52631  3.48130  3.67110  4.00272  2.04640  2.87482  4.23660  2.95313  3.87751  2.35543  2.67669  2.67843  2.54347  3.57706  5.62891  4.22727    760 k - - -
          2.68618  4.42225  2.77519  2.73123  3.46354  2.40513  3.72494  3.29354  2.67741  2.69355  4.24690  2.90347  2.73739  3.18146  2.89801  2.37887  2.77519  2.98518  4.58477  3.61503
          0.01666  4.49919  5.22153  0.61958  0.77255  0.57435  0.82798
    732   2.72579  4.12480  4.52012  3.91692  2.61007  3.87853  4.19677  2.08947  3.73819  1.69295  2.85728  3.15790  4.23873  3.89633  3.80452  3.18329  2.95744  2.16651  2.93698  3.54692    761 l - - -
          2.68618  4.42225  2.77519  2.73123  3.46354  2.40513  3.72494  3.29354  2.67741  2.69355  4.24690  2.90347  2.73739  3.18146  2.89801  2.37887  2.77519  2.98518  4.58477  3.61503
          0.01666  4.49919  5.22153  0.61958  0.77255  0.57435  0.82798
    733   2.72334  5.22961  2.16539  2.20942  4.57255  3.47791  3.37354  4.05655  2.10176  3.53205  4.27270  2.48792  3.88013  2.51642  2.46939  2.68385  2.74316  3.61949  5.66050  4.25089    762 k - - -
          2.68618  4.42225  2.77519  2.73123  3.46354  2.40513  3.72494  3.29354  2.67741  2.69355  4.24690  2.90347  2.73739  3.18146  2.89801  2.37887  2.77519  2.98518  4.58477  3.61503
          0.01666  4.49919  5.22153  0.61958  0.77255  0.57435  0.82798
    734   2.71814  5.09786  3.01362  1.57375  4.39854  3.12731  3.69173  3.35497  2.23586  3.37989  3.45149  2.99510  3.89808  2.60339  2.67588  2.70578  2.94771  3.46471  5.55417  4.18123    763 e - - -
          2.68618  4.42225  2.77519  2.73123  3.46354  2.40513  3.72494  3.29354  2.67741  2.69355  4.24690  2.90347  2.73739  3.18146  2.89801  2.37887  2.77519  2.98518  4.58477  3.61503
          0.01666  4.49919  5.22153  0.61958  0.77255  0.43410  1.04369
    735   2.32821  0.88817  4.59740  4.20021  3.98685  3.58701  4.78776  2.89410  3.99570  2.49369  3.97231  4.10429  4.27740  4.27578  4.14061  3.03572  3.16819  2.66246  5.59084  4.38362    764 c - - -
          2.68618  4.42225  2.77519  2.73123  3.46354  2.40513  3.72494  3.29354  2.67741  2.69355  4.24690  2.90347  2.73739  3.18146  2.89801  2.37887  2.77519  2.98518  4.58477  3.61503
          0.01579  4.55197  5.27432  0.61958  0.77255  0.48576  0.95510
    736   2.84892  4.26198  4.51030  3.20723  2.60501  3.99293  4.28385  1.81895  3.76457  1.37834  3.24118  4.04611  4.34045  3.93712  3.87260  3.29497  3.07933  2.42280  4.82829  3.13851    765 l - - -
          2.68618  4.42225  2.77519  2.73123  3.46354  2.40513  3.72494  3.29354  2.67741  2.69355  4.24690  2.90347  2.73739  3.18146  2.89801  2.37887  2.77519  2.98518  4.58477  3.61503
          0.01579  4.55197  5.27432  0.61958  0.77255  0.48576  0.95510
    737   2.71740  4.55392  3.43073  2.86792  3.25538  3.64979  3.88555  3.08012  2.57772  1.99524  3.65066  2.96229  4.03288  2.30612  3.21655  2.65298  2.94887  2.24180  5.11812  3.86154    766 l - - -
          2.68618  4.42225  2.77519  2.73123  3.46354  2.40513  3.72494  3.29354  2.67741  2.69355  4.24690  2.90347  2.73739  3.18146  2.89801  2.37887  2.77519  2.98518  4.58477  3.61503
          0.01579  4.55197  5.27432  0.61958  0.77255  0.48576  0.95510
    738   2.92856  5.44758  1.51506  1.91511  4.75825  3.50836  3.83463  4.24899  2.66151  3.02757  4.51293  2.96984  3.99674  2.07908  3.17938  2.86504  3.17620  3.82304  5.88352  4.44589    767 d - - -
          2.68618  4.42225  2.77519  2.73123  3.46354  2.40513  3.72494  3.29354  2.67741  2.69355  4.24690  2.90347  2.73739  3.18146  2.89801  2.37887  2.77519  2.98518  4.58477  3.61503
          0.01579  4.55197  5.27432  0.61958  0.77255  0.48576  0.95510
    739   1.80879  3.26225  4.47231  3.88718  3.35472  3.94066  4.30372  1.80078  3.74121  2.14910  3.34891  4.01438  4.31474  3.93541  3.86469  2.91416  3.03317  1.88814  4.90328  3.71631    768 i - - -
          2.68618  4.42225  2.77519  2.73123  3.46354  2.40513  3.72494  3.29354  2.67741  2.69355  4.24690  2.90347  2.73739  3.18146  2.89801  2.37887  2.77519  2.98518  4.58477  3.61503
          0.01579  4.55197  5.27432  0.61958  0.77255  0.48576  0.95510
    740   2.79465  4.19464  4.55131  3.95276  2.89114  3.95389  4.28062  2.25821  3.78576  1.39893  2.77919  4.04381  4.30874  3.95093  3.86887  2.81866  2.70782  1.98125  4.82603  3.65183    769 l - - -
          2.68618  4.42225  2.77519  2.73123  3.46354  2.40513  3.72494  3.29354  2.67741  2.69355  4.24690  2.90347  2.73739  3.18146  2.89801  2.37887  2.77519  2.98518  4.58477  3.61503
          0.01579  4.55197  5.27432  0.61958  0.77255  0.48576  0.95510
    741   2.71352  4.40067  3.64728  3.07805  3.53246  3.70714  3.96550  2.41656  2.74158  2.07267  3.12552  3.46772  4.08534  2.67379  3.36105  2.50954  2.28227  2.43095  4.98770  3.75973    770 l - - -
          2.68618  4.42225  2.77519  2.73123  3.46354  2.40513  3.72494  3.29354  2.67741  2.69355  4.24690  2.90347  2.73739  3.18146  2.89801  2.37887  2.77519  2.98518  4.58477  3.61503
          0.01579  4.55197  5.27432  0.61958  0.77255  0.48576  0.95510
    742   2.76270  4.17861  4.45792  3.86147  2.24818  3.90719  4.22517  1.70540  3.69943  1.86189  3.25803  3.97516  4.26786  3.88104  3.18082  2.88315  2.99501  2.18766  4.79834  3.61344    771 i - - -
          2.68618  4.42225  2.77519  2.73123  3.46354  2.40513  3.72494  3.29354  2.67741  2.69355  4.24690  2.90347  2.73739  3.18146  2.89801  2.37887  2.77519  2.98518  4.58477  3.61503
          0.01579  4.55197  5.27432  0.61958  0.77255  0.48576  0.95510
    743   2.25751  5.07217  3.03678  2.48343  4.35717  3.52085  2.58532  3.80286  2.46874  3.35088  4.13070  2.76124  3.91362  2.46089  2.63247  2.23887  2.95524  3.43158  5.53982  3.06958    772 s - - -
          2.68618  4.42225  2.77519  2.73123  3.46354  2.40513  3.72494  3.29354  2.67741  2.69355  4.24690  2.90347  2.73739  3.18146  2.89801  2.37887  2.77519  2.98518  4.58477  3.61503
          0.01579  4.55197  5.27432  0.61958  0.77255  0.48576  0.95510
    744   3.26534  4.60349  4.89406  4.37733  1.29272  4.35498  4.14906  2.46910  4.20498  2.04527  3.49368  4.33126  4.66959  4.26926  4.24215  3.67850  3.49088  2.53793  4.41236  1.76317    773 f - - -
          2.68618  4.42225  2.77519  2.73123  3.46354  2.40513  3.72494  3.29354  2.67741  2.69355  4.24690  2.90347  2.73739  3.18146  2.89801  2.37887  2.77519  2.98518  4.58477  3.61503
          0.01579  4.55197  5.27432  0.61958  0.77255  0.48576  0.95510
    745   3.10670  5.68893  2.29247  1.23432  4.99393  3.51970  3.95039  4.50848  2.84859  3.97696  4.78084  2.97254  4.07879  1.64186  3.39110  3.00867  3.37091  4.06775  6.11482  4.63768    774 e - - -
          2.68618  4.42225  2.77519  2.73123  3.46354  2.40513  3.72494  3.29354  2.67741  2.69355  4.24690  2.90347  2.73739  3.18146  2.89801  2.37887  2.77519  2.98518  4.58477  3.61503
          0.01579  4.55197  5.27432  0.61958  0.77255  0.48576  0.95510
    746   1.83408  4.49250  3.53203  2.63981  3.67097  3.66173  3.95062  2.34854  2.93823  2.73178  3.62164  3.39474  4.06200  3.25007  3.31105  2.25986  2.70157  2.37428  5.10291  3.85875    775 a - - -
          2.68618  4.42225  2.77519  2.73123  3.46354  2.40513  3.72494  3.29354  2.67741  2.69355  4.24690  2.90347  2.73739  3.18146  2.89801  2.37887  2.77519  2.98518  4.58477  3.61503
          0.01579  4.55197  5.27432  0.61958  0.77255  0.48576  0.95510
    747   1.89851  4.75774  3.22940  1.93647  3.97277  3.58248  3.81764  3.00488  2.66759  2.54293  3.85657  3.17393  3.97923  3.00923  3.10569  2.59296  2.64518  3.05874  5.30883  4.00998    776 a - - -
          2.68618  4.42225  2.77519  2.73123  3.46354  2.40513  3.72494  3.29354  2.67741  2.69355  4.24690  2.90347  2.73739  3.18146  2.89801  2.37887  2.77519  2.98518  4.58477  3.61503
          0.01579  4.55197  5.27432  0.61958  0.77255  0.48576  0.95510
    748   3.86500  5.09448  5.63569  5.10409  3.35478  5.22078  5.54408  1.92667  4.92706  0.54791  3.11957  5.34100  5.28901  4.91678  4.94647  4.64070  4.08356  2.53907  5.58907  4.56806    777 L - - -
          2.68618  4.42225  2.77519  2.73123  3.46354  2.40513  3.72494  3.29354  2.67741  2.69355  4.24690  2.90347  2.73739  3.18146  2.89801  2.37887  2.77519  2.98518  4.58477  3.61503
          0.01579  4.55197  5.27432  0.61958  0.77255  0.48576  0.95510
    749   2.71285  3.98607  3.06781  2.18721  4.25381  3.52755  3.31110  3.39559  2.35712  3.26128  3.65502  2.51543  3.91841  2.48323  2.97912  2.31333  2.79589  2.91182  5.47892  3.49667    778 e - - -
          2.68618  4.42225  2.77519  2.73123  3.46354  2.40513  3.72494  3.29354  2.67741  2.69355  4.24690  2.90347  2.73739  3.18146  2.89801  2.37887  2.77519  2.98518  4.58477  3.61503
          0.01579  4.55197  5.27432  0.61958  0.77255  0.48576  0.95510
    750   2.75683  4.26863  4.09916  3.52074  3.37022  3.84001  4.15048  2.24339  3.41640  1.88141  2.78497  3.77800  4.21327  3.66042  3.63891  2.46202  1.84814  2.44141  4.89639  3.70088    779 t - - -
          2.68618  4.42225  2.77519  2.73123  3.46354  2.40513  3.72494  3.29354  2.67741  2.69355  4.24690  2.90347  2.73739  3.18146  2.89801  2.37887  2.77519  2.98518  4.58477  3.61503
          0.01579  4.55197  5.27432  0.61958  0.77255  0.48576  0.95510
    751   2.76459  5.19392  3.00760  2.47149  4.52888  2.08674  3.71436  3.98979  2.26504  3.49141  4.25302  2.75692  3.54276  2.60726  2.20473  2.30950  2.99502  3.58255  5.63781  4.25682    780 g - - -
          2.68618  4.42225  2.77519  2.73123  3.46354  2.40513  3.72494  3.29354  2.67741  2.69355  4.24690  2.90347  2.73739  3.18146  2.89801  2.37887  2.77519  2.98518  4.58477  3.61503
          0.01579  4.55197  5.27432  0.61958  0.77255  0.48576  0.95510
    752   2.82272  5.28643  1.67791  2.24390  3.48566  2.96583  3.77172  4.07549  2.56834  3.58246  4.35034  2.42496  3.94814  2.88908  3.07455  2.25569  3.06391  3.66337  5.74090  4.32807    781 d - - -
          2.68618  4.42225  2.77519  2.73123  3.46354  2.40513  3.72494  3.29354  2.67741  2.69355  4.24690  2.90347  2.73739  3.18146  2.89801  2.37887  2.77519  2.98518  4.58477  3.61503
          0.01579  4.55197  5.27432  0.61958  0.77255  0.48576  0.95510
    753   2.75599  5.17168  3.04125  2.32958  4.49462  3.53299  3.70430  2.94449  2.09185  3.45790  4.22212  2.70563  3.92321  2.02292  2.32932  2.73420  2.65380  3.55118  5.60884  4.23428    782 q - - -
          2.68618  4.42225  2.77519  2.73123  3.46354  2.40513  3.72494  3.29354  2.67741  2.69355  4.24690  2.90347  2.73739  3.18146  2.89801  2.37887  2.77519  2.98518  4.58477  3.61503
          0.01579  4.55197  5.27432  0.61958  0.77255  0.48576  0.95510
    754   2.71757  5.17671  2.68440  2.23625  4.50062  3.49610  3.68741  3.44442  2.27228  3.10179  4.22334  2.62501  3.89065  2.02828  2.91964  2.45816  2.50918  3.55599  5.62192  4.22397    783 q - - -
          2.68618  4.42225  2.77519  2.73123  3.46354  2.40513  3.72494  3.29354  2.67741  2.69355  4.24690  2.90347  2.73739  3.18146  2.89801  2.37887  2.77519  2.98518  4.58477  3.61503
          0.01579  4.55197  5.27432  0.61958  0.77255  0.48576  0.95510
    755   2.48150  5.13836  3.00695  2.26596  3.70619  3.50803  3.69627  3.90841  1.70606  3.04111  4.18913  2.70804  3.90053  2.53562  2.77036  2.47792  2.95244  3.51045  5.59068  4.20575    784 k - - -
          2.68618  4.42225  2.77519  2.73123  3.46354  2.40513  3.72494  3.29354  2.67741  2.69355  4.24690  2.90347  2.73739  3.18146  2.89801  2.37887  2.77519  2.98518  4.58477  3.61503
          0.01579  4.55197  5.27432  0.61958  0.77255  0.48576  0.95510
    756   3.70782  4.93426  5.58181  5.05945  3.49501  5.13258  5.54694  1.06557  4.91181  1.04682  3.26133  5.26046  5.25777  4.96418  4.96298  4.54419  3.93934  2.21719  5.67644  4.61281    785 l - - -
          2.68618  4.42225  2.77519  2.73123  3.46354  2.40513  3.72494  3.29354  2.67741  2.69355  4.24690  2.90347  2.73739  3.18146  2.89801  2.37887  2.77519  2.98518  4.58477  3.61503
          0.01579  4.55197  5.27432  0.61958  0.77255  0.48576  0.95510
    757   2.71565  4.91787  3.11131  2.34456  4.15678  3.16631  2.91999  3.57374  2.54710  2.17993  3.44583  2.80426  3.93545  2.60023  3.00957  2.55779  2.50231  3.25020  5.41978  4.08459    786 l - - -
          2.68618  4.42225  2.77519  2.73123  3.46354  2.40513  3.72494  3.29354  2.67741  2.69355  4.24690  2.90347  2.73739  3.18146  2.89801  2.37887  2.77519  2.98518  4.58477  3.61503
          0.01579  4.55197  5.27432  0.61958  0.77255  0.48576  0.95510
    758   2.17691  5.27244  2.26726  2.03026  4.60233  3.49487  3.25526  4.08492  2.49077  3.57172  4.32235  2.96329  3.91768  2.40541  2.99045  2.09876  3.01191  3.65597  5.71179  4.29741    787 e - - -
          2.68618  4.42225  2.77519  2.73123  3.46354  2.40513  3.72494  3.29354  2.67741  2.69355  4.24690  2.90347  2.73739  3.18146  2.89801  2.37887  2.77519  2.98518  4.58477  3.61503
          0.01579  4.55197  5.27432  0.61958  0.77255  0.48576  0.95510
    759   3.56639  4.81058  5.49569  4.94077  3.48922  4.97415  5.38034  1.06459  4.81730  1.30634  2.61533  5.10318  5.13342  4.85654  4.85843  4.34957  3.79415  1.99524  5.58619  4.53459    788 i - - -
          2.68618  4.42225  2.77519  2.73123  3.46354  2.40513  3.72494  3.29354  2.67741  2.69355  4.24690  2.90347  2.73739  3.18146  2.89801  2.37887  2.77519  2.98518  4.58477  3.61503
          0.01579  4.55197  5.27432  0.61958  0.77255  0.48576  0.95510
    760   2.66648  4.51408  5.06858  4.49768  3.49647  4.49581  4.88745  1.60691  4.35316  1.29430  2.88256  4.60840  4.78069  4.49166  4.42953  3.83380  3.43471  1.63987  5.31450  4.17318    789 l - - -
          2.68618  4.42225  2.77519  2.73123  3.46354  2.40513  3.72494  3.29354  2.67741  2.69355  4.24690  2.90347  2.73739  3.18146  2.89801  2.37887  2.77519  2.98518  4.58477  3.61503
          0.01579  4.55197  5.27432  0.61958  0.77255  0.48576  0.95510
    761   2.48504  5.18952  2.34991  2.15839  4.51820  3.49455  3.68558  3.45628  2.03238  3.48749  4.23499  2.37856  3.88951  2.78789  2.71255  2.68817  2.94996  3.06388  5.63171  4.23084    790 k - - -
          2.68618  4.42225  2.77519  2.73123  3.46354  2.40513  3.72494  3.29354  2.67741  2.69355  4.24690  2.90347  2.73739  3.18146  2.89801  2.37887  2.77519  2.98518  4.58477  3.61503
          0.01579  4.55197  5.27432  0.61958  0.77255  0.48576  0.95510
    762   2.53805  5.18832  2.66584  1.97216  4.51766  3.09127  3.24422  3.46530  1.95033  3.15227  4.23334  2.96737  3.88766  2.59842  2.91374  2.68538  2.72559  3.57052  5.63024  4.22905    791 k - - -
          2.68618  4.42225  2.77519  2.73123  3.46354  2.40513  3.72494  3.29354  2.67741  2.69355  4.24690  2.90347  2.73739  3.18146  2.89801  2.37887  2.77519  2.98518  4.58477  3.61503
          0.01579  4.55197  5.27432  0.61958  0.77255  0.48576  0.95510
    763   2.45026  2.48024  3.67442  3.13110  3.75689  3.56531  4.06702  3.11680  3.08353  2.48748  3.71491  2.99201  4.05456  3.38601  3.43232  2.11719  1.84404  2.85231  5.18892  3.95781    792 t - - -
          2.68618  4.42225  2.77519  2.73123  3.46354  2.40513  3.72494  3.29354  2.67741  2.69355  4.24690  2.90347  2.73739  3.18146  2.89801  2.37887  2.77519  2.98518  4.58477  3.61503
          0.01579  4.55197  5.27432  0.61958  0.77255  0.48576  0.95510
    764   2.26161  5.20862  2.66011  1.95171  4.53955  3.49392  3.69122  4.01676  2.10995  3.50758  4.25411  2.96589  3.89355  2.45078  2.92642  2.28305  2.96033  3.59187  5.64885  3.42961    793 e - - -
          2.68618  4.42225  2.77519  2.73123  3.46354  2.40513  3.72494  3.29354  2.67741  2.69355  4.24690  2.90347  2.73739  3.18146  2.89801  2.37887  2.77519  2.98518  4.58477  3.61503
          0.01579  4.55197  5.27432  0.61958  0.77255  0.48576  0.95510
    765   2.71431  5.12018  3.00661  2.27755  3.89862  3.50488  3.15856  3.36580  2.18803  3.18104  4.17194  2.55612  3.89723  2.61163  2.71530  2.18046  2.53287  3.48868  5.57788  4.19369    794 s - - -
          2.68618  4.42225  2.77519  2.73123  3.46354  2.40513  3.72494  3.29354  2.67741  2.69355  4.24690  2.90347  2.73739  3.18146  2.89801  2.37887  2.77519  2.98518  4.58477  3.61503
          0.01579  4.55197  5.27432  0.61958  0.77255  0.48576  0.95510
    766   2.72556  3.29990  4.25296  3.66485  2.52838  3.83606  4.12181  2.44925  3.04178  2.37493  3.29884  3.84028  4.20416  3.73970  3.68917  2.33211  2.95755  2.43658  3.70368  2.04151    795 y - - -
          2.68618  4.42225  2.77519  2.73123  3.46354  2.40513  3.72494  3.29354  2.67741  2.69355  4.24690  2.90347  2.73739  3.18146  2.89801  2.37887  2.77519  2.98518  4.58477  3.61503
          0.01579  4.55197  5.27432  0.61958  0.77255  0.48576  0.95510
    767   2.73288  5.20785  2.52927  2.43045  4.54222  3.50250  3.68976  4.01663  2.22452  2.80820  4.25307  2.53061  3.89813  2.13624  2.31374  2.50776  2.96328  3.59312  5.64381  4.24516    796 q - - -
          2.68618  4.42225  2.77519  2.73123  3.46354  2.40513  3.72494  3.29354  2.67741  2.69355  4.24690  2.90347  2.73739  3.18146  2.89801  2.37887  2.77519  2.98518  4.58477  3.61503
          0.01579  4.55197  5.27432  0.61958  0.77255  0.48576  0.95510
    768   2.74566  5.16811  2.29118  2.44292  4.48442  3.50081  3.72261  3.94877  2.48785  3.46767  4.23190  2.04930  3.26914  2.83559  2.97836  2.25843  2.48875  3.54684  5.63280  3.44227    797 n - - -
          2.68618  4.42225  2.77519  2.73123  3.46354  2.40513  3.72494  3.29354  2.67741  2.69355  4.24690  2.90347  2.73739  3.18146  2.89801  2.37887  2.77519  2.98518  4.58477  3.61503
          0.01579  4.55197  5.27432  0.61958  0.77255  0.48576  0.95510
    769   2.52452  4.46557  3.53685  2.97073  3.15510  3.23101  3.92531  2.64648  2.69111  2.67982  2.55633  2.95064  3.44565  3.23797  3.29757  2.35460  2.63038  2.46367  5.04329  3.80259    798 s - - -
          2.68618  4.42225  2.77519  2.73123  3.46354  2.40513  3.72494  3.29354  2.67741  2.69355  4.24690  2.90347  2.73739  3.18146  2.89801  2.37887  2.77519  2.98518  4.58477  3.61503
          0.01579  4.55197  5.27432  0.61958  0.77255  0.48576  0.95510
    770   2.76244  5.27781  2.24706  1.76112  4.61713  3.23152  3.39591  4.10479  2.46451  3.58022  4.32305  2.68109  3.90755  2.43422  2.59015  2.46636  2.99696  3.66595  5.71044  4.29329    799 e - - -
          2.68618  4.42225  2.77519  2.73123  3.46354  2.40513  3.72494  3.29354  2.67741  2.69355  4.24690  2.90347  2.73739  3.18146  2.89801  2.37887  2.77519  2.98518  4.58477  3.61503
          0.01579  4.55197  5.27432  0.61958  0.77255  0.48576  0.95510
    771   3.36656  4.65333  5.30737  4.72715  2.73536  4.67826  5.03956  1.41232  4.57193  1.34400  2.67223  4.82244  4.90429  4.62280  4.58944  4.02623  3.59294  1.72708  5.33581  4.24922    800 l - - -
          2.68618  4.42225  2.77519  2.73123  3.46354  2.40513  3.72494  3.29354  2.67741  2.69355  4.24690  2.90347  2.73739  3.18146  2.89801  2.37887  2.77519  2.98518  4.58477  3.61503
          0.01579  4.55197  5.27432  0.61958  0.77255  0.48576  0.95510
    772   2.82881  5.14721  1.72432  1.92652  3.34883  3.54483  3.78562  3.85104  2.62295  3.40654  4.21729  3.04079  3.98022  2.94455  3.11142  2.81864  3.06720  3.49707  5.49844  2.54520    801 d - - -
          2.68618  4.42225  2.77519  2.73123  3.46354  2.40513  3.72494  3.29354  2.67741  2.69355  4.24690  2.90347  2.73739  3.18146  2.89801  2.37887  2.77519  2.98518  4.58477  3.61503
          0.01579  4.55197  5.27432  0.61958  0.77255  0.48576  0.95510
    773   2.48763  3.94951  2.72804  2.13382  4.35742  3.51266  3.70887  3.04089  2.47260  3.35110  4.12815  2.72151  3.90553  2.56952  2.95311  2.12291  2.55989  3.42967  5.54098  4.16854    802 s - - -
          2.68618  4.42225  2.77519  2.73123  3.46354  2.40513  3.72494  3.29354  2.67741  2.69355  4.24690  2.90347  2.73739  3.18146  2.89801  2.37887  2.77519  2.98518  4.58477  3.61503
          0.01579  4.55197  5.27432  0.61958  0.77255  0.48576  0.95510
    774   2.34852  4.16502  4.30071  3.70873  3.26366  3.22273  4.15419  1.99268  3.56887  1.71824  2.93022  3.86859  4.20895  3.77006  3.71050  3.13471  2.60737  2.39840  4.78291  2.81217    803 l - - -
          2.68618  4.42225  2.77519  2.73123  3.46354  2.40513  3.72494  3.29354  2.67741  2.69355  4.24690  2.90347  2.73739  3.18146  2.89801  2.37887  2.77519  2.98518  4.58477  3.61503
          0.01579  4.55197  5.27432  0.61958  0.77255  0.48576  0.95510
    775   3.58567  4.85783  5.44173  4.86194  1.81350  4.88314  5.14234  2.17295  4.71496  0.89239  3.09669  5.00062  5.03626  4.69118  4.71459  4.23869  3.80013  2.20174  5.32394  4.22531    804 l - - -
          2.68618  4.42225  2.77519  2.73123  3.46354  2.40513  3.72494  3.29354  2.67741  2.69355  4.24690  2.90347  2.73739  3.18146  2.89801  2.37887  2.77519  2.98518  4.58477  3.61503
          0.01579  4.55197  5.27432  0.61958  0.77255  0.48576  0.95510
    776   2.87899  4.27937  4.54197  3.25994  2.65985  4.06269  4.41017  1.59460  3.82424  2.37905  3.38908  4.11107  4.41532  4.02563  3.95851  3.37047  2.77183  1.43003  5.00455  3.81482    805 v - - -
          2.68618  4.42225  2.77519  2.73123  3.46354  2.40513  3.72494  3.29354  2.67741  2.69355  4.24690  2.90347  2.73739  3.18146  2.89801  2.37887  2.77519  2.98518  4.58477  3.61503
          0.01579  4.55197  5.27432  0.61958  0.77255  0.48576  0.95510
    777   2.85459  5.37567  1.93539  2.18072  4.70244  3.49812  3.78194  4.19311  2.33121  3.67417  4.43344  1.89461  3.95702  2.89541  3.09333  2.54185  2.51081  3.75881  5.81314  4.38266    806 n - - -
          2.68618  4.42225  2.77519  2.73123  3.46354  2.40513  3.72494  3.29354  2.67741  2.69355  4.24690  2.90347  2.73739  3.18146  2.89801  2.37887  2.77519  2.98518  4.58477  3.61503
          0.01579  4.55197  5.27432  0.61958  0.77255  0.48576  0.95510
    778   2.27869  4.18053  4.26673  3.67769  3.28575  3.84279  4.15656  2.07138  3.54583  1.74923  3.29574  3.85522  4.21160  3.75467  3.70235  2.55148  2.70594  2.09416  4.80431  3.15911    807 l - - -
          2.68618  4.42225  2.77519  2.73123  3.46354  2.40513  3.72494  3.29354  2.67741  2.69355  4.24690  2.90347  2.73739  3.18146  2.89801  2.37887  2.77519  2.98518  4.58477  3.61503
          0.01579  4.55197  5.27432  0.61958  0.77255  0.48576  0.95510
    779   2.33726  4.17444  4.27237  3.68262  2.88158  3.83913  4.15346  2.20095  3.54961  2.01265  3.29149  3.85565  3.48620  3.75617  3.70264  2.60249  2.71431  1.77259  4.79711  3.60853    808 v - - -
          2.68618  4.42225  2.77519  2.73123  3.46354  2.40513  3.72494  3.29354  2.67741  2.69355  4.24690  2.90347  2.73739  3.18146  2.89801  2.37887  2.77519  2.98518  4.58477  3.61503
          0.07424  4.55197  2.79675  0.61958  0.77255  0.48576  0.95510
    780   2.71210  4.23735  4.01043  3.43220  3.35126  3.78751  4.08566  2.02083  3.33259  1.87736  3.34642  3.70409  4.16050  3.06797  3.56702  2.55628  2.42611  2.09356  4.85759  3.65760    809 l - - -
          2.68622  4.42229  2.77501  2.73107  3.46358  2.40517  3.72499  3.29358  2.67745  2.69359  4.24694  2.90351  2.73744  3.18150  2.89805  2.37891  2.77524  2.98522  4.58481  3.61450
          0.20971  1.69414  5.21681  0.20512  1.68497  0.43013  1.05103
    781   2.71363  3.66476  2.82919  2.50011  4.29490  3.52051  3.72419  3.29309  2.30315  3.29780  4.08669  2.23099  3.41214  2.85302  2.97364  1.99320  2.67152  3.37330  5.50558  4.14558    811 s - - -
          2.68618  4.42225  2.77519  2.73123  3.46354  2.40513  3.72494  3.29354  2.67741  2.69355  4.24690  2.90347  2.73739  3.18146  2.89801  2.37887  2.77519  2.98518  4.58477  3.61503
          0.01579  4.55197  5.27432  0.61958  0.77255  0.48576  0.95510
    782   2.71249  4.84005  2.80096  2.37090  3.41151  3.56102  3.77014  3.46392  2.41537  2.62929  2.61868  2.79041  3.94969  2.93770  2.82005  2.58426  2.64974  2.81764  5.35690  4.03854    812 e - - -
          2.68618  4.42225  2.77519  2.73123  3.46354  2.40513  3.72494  3.29354  2.67741  2.69355  4.24690  2.90347  2.73739  3.18146  2.89801  2.37887  2.77519  2.98518  4.58477  3.61503
          0.01579  4.55197  5.27432  0.61958  0.77255  0.48576  0.95510
    783   2.54927  5.19224  2.74925  2.04861  4.52189  3.49499  3.68566  3.99670  2.30208  3.49043  4.23757  2.72801  3.89002  2.78776  2.09299  2.51418  2.48982  3.57469  5.63363  3.58877    813 e - - -
          2.68618  4.42225  2.77519  2.73123  3.46354  2.40513  3.72494  3.29354  2.67741  2.69355  4.24690  2.90347  2.73739  3.18146  2.89801  2.37887  2.77519  2.98518  4.58477  3.61503
          0.01579  4.55197  5.27432  0.61958  0.77255  0.48576  0.95510
    784   2.73115  5.21654  2.14760  2.05067  3.69250  3.49246  3.69324  4.02726  2.25068  3.51632  4.26207  2.46482  3.28243  2.79530  2.93342  2.47495  2.64897  3.60035  5.65646  4.24993    814 e - - -
          2.68618  4.42225  2.77519  2.73123  3.46354  2.40513  3.72494  3.29354  2.67741  2.69355  4.24690  2.90347  2.73739  3.18146  2.89801  2.37887  2.77519  2.98518  4.58477  3.61503
          0.01579  4.55197  5.27432  0.61958  0.77255  0.48576  0.95510
    785   2.78285  4.18412  4.54202  3.94218  2.61601  3.93660  4.25214  2.08760  3.19182  1.47664  3.23343  4.02713  4.29232  3.93391  3.84962  3.24104  3.01432  2.00870  4.79103  2.99429    815 l - - -
          2.68618  4.42225  2.77519  2.73123  3.46354  2.40513  3.72494  3.29354  2.67741  2.69355  4.24690  2.90347  2.73739  3.18146  2.89801  2.37887  2.77519  2.98518  4.58477  3.61503
          0.01579  4.55197  5.27432  0.61958  0.77255  0.48576  0.95510
    786   2.33290  4.76572  3.24227  2.92324  4.64886  3.37150  4.19002  4.09908  3.06697  3.70239  4.50328  2.29008  1.30178  3.37256  3.49480  2.12353  3.07967  3.59859  5.90510  4.59920    816 p - - -
          2.68618  4.42225  2.77519  2.73123  3.46354  2.40513  3.72494  3.29354  2.67741  2.69355  4.24690  2.90347  2.73739  3.18146  2.89801  2.37887  2.77519  2.98518  4.58477  3.61503
          0.01579  4.55197  5.27432  0.61958  0.77255  0.48576  0.95510
    787   2.48639  5.21417  2.97697  2.15747  4.55275  3.50046  3.17908  4.02976  1.81116  3.51380  4.25826  2.68503  3.27057  2.78619  2.56145  2.35070  2.96024  3.60169  5.64805  4.24722    817 k - - -
          2.68618  4.42225  2.77519  2.73123  3.46354  2.40513  3.72494  3.29354  2.67741  2.69355  4.24690  2.90347  2.73739  3.18146  2.89801  2.37887  2.77519  2.98518  4.58477  3.61503
          0.01579  4.55197  5.27432  0.61958  0.77255  0.48576  0.95510
    788   2.71523  5.11944  2.73775  2.45061  3.69260  2.25316  3.13740  3.36362  2.45057  3.40662  4.17159  2.70985  3.40972  2.56425  2.42754  2.69904  2.94646  3.48754  5.57774  4.19370    818 g - - -
          2.68618  4.42225  2.77519  2.73123  3.46354  2.40513  3.72494  3.29354  2.67741  2.69355  4.24690  2.90347  2.73739  3.18146  2.89801  2.37887  2.77519  2.98518  4.58477  3.61503
          0.01579  4.55197  5.27432  0.61958  0.77255  0.48576  0.95510
    789   2.24516  4.21064  4.22570  3.63923  3.31259  3.85622  4.16423  2.28089  2.98919  1.74321  2.50710  3.84310  4.22253  3.73570  3.69268  3.14474  2.62592  2.10394  4.83727  3.64710    819 l - - -
          2.68618  4.42225  2.77519  2.73123  3.46354  2.40513  3.72494  3.29354  2.67741  2.69355  4.24690  2.90347  2.73739  3.18146  2.89801  2.37887  2.77519  2.98518  4.58477  3.61503
          0.01579  4.55197  5.27432  0.61958  0.77255  0.48576  0.95510
    790   2.75199  4.66841  3.37954  2.80789  2.44771  3.17251  3.85245  3.22315  2.23041  2.06349  3.75916  3.27145  4.02968  2.80497  2.45881  2.87951  2.97974  2.96665  5.20668  3.93874    820 l - - -
          2.68618  4.42225  2.77519  2.73123  3.46354  2.40513  3.72494  3.29354  2.67741  2.69355  4.24690  2.90347  2.73739  3.18146  2.89801  2.37887  2.77519  2.98518  4.58477  3.61503
          0.01579  4.55197  5.27432  0.61958  0.77255  0.48576  0.95510
    791   2.51829  3.49999  3.90942  3.33290  3.39431  3.76728  4.05118  2.40555  2.55924  2.32732  3.01507  3.63996  4.14136  3.51238  3.51597  2.24990  2.61928  2.02235  4.88272  3.67616    821 v - - -
          2.68618  4.42225  2.77519  2.73123  3.46354  2.40513  3.72494  3.29354  2.67741  2.69355  4.24690  2.90347  2.73739  3.18146  2.89801  2.37887  2.77519  2.98518  4.58477  3.61503
          0.01579  4.55197  5.27432  0.61958  0.77255  0.48576  0.95510
    792   2.72108  5.18043  2.54690  1.80966  4.50379  3.49635  3.69013  3.97521  2.26379  3.02112  4.22738  2.97205  3.89260  2.55118  2.92448  2.44853  2.46583  3.55946  5.62571  3.59593    822 e - - -
          2.68618  4.42225  2.77519  2.73123  3.46354  2.40513  3.72494  3.29354  2.67741  2.69355  4.24690  2.90347  2.73739  3.18146  2.89801  2.37887  2.77519  2.98518  4.58477  3.61503
          0.01579  4.55197  5.27432  0.61958  0.77255  0.48576  0.95510
    793   3.33470  4.60154  5.25569  4.72879  3.80285  4.76147  5.28213  0.97856  4.61936  1.89241  3.61078  4.87524  5.03126  4.82221  4.74971  4.13361  2.98160  1.47298  5.71230  4.53352    823 i - - -
          2.68619  4.42226  2.77521  2.73124  3.46315  2.40514  3.72496  3.29355  2.67742  2.69356  4.24691  2.90348  2.73741  3.18147  2.89802  2.37888  2.77521  2.98519  4.58478  3.61504
          0.06562  2.84063  5.27432  0.38751  1.13552  0.48576  0.95510
    794   3.66315  4.91443  5.56236  4.97788  2.65038  4.99720  5.29339  1.36633  4.83461  0.95312  2.66658  5.13407  5.11075  4.77500  4.81430  4.36215  3.87388  2.56152  5.42081  4.40276    825 l - - -
          2.68618  4.42225  2.77519  2.73123  3.46354  2.40513  3.72494  3.29354  2.67741  2.69355  4.24690  2.90347  2.73739  3.18146  2.89801  2.37887  2.77519  2.98518  4.58477  3.61503
          0.01579  4.55197  5.27432  0.61958  0.77255  0.48576  0.95510
    795   2.72015  5.02528  3.05288  1.91834  4.29523  3.52576  3.19846  3.73113  2.32115  2.65518  4.08724  3.03139  3.91822  2.85220  2.96483  2.17258  2.48774  3.37532  5.50446  3.58490    826 e - - -
          2.68618  4.42225  2.77519  2.73123  3.46354  2.40513  3.72494  3.29354  2.67741  2.69355  4.24690  2.90347  2.73739  3.18146  2.89801  2.37887  2.77519  2.98518  4.58477  3.61503
          0.01579  4.55197  5.27432  0.61958  0.77255  0.48576  0.95510
    796   2.52619  4.55880  3.42040  2.85761  3.72355  3.63984  3.88416  3.09223  2.59491  2.53023  3.10407  3.30761  3.43304  3.14837  3.22210  2.04562  2.19602  2.46582  5.12937  3.87105    827 s - - -
          2.68618  4.42225  2.77519  2.73123  3.46354  2.40513  3.72494  3.29354  2.67741  2.69355  4.24690  2.90347  2.73739  3.18146  2.89801  2.37887  2.77519  2.98518  4.58477  3.61503
          0.01579  4.55197  5.27432  0.61958  0.77255  0.48576  0.95510
    797   3.51243  4.72935  5.52161  5.01843  3.81955  5.04662  5.62731  0.97796  4.93014  1.70486  3.57553  5.18217  5.24574  5.09671  5.04728  4.45305  3.76073  1.36236  5.90822  4.76190    828 i - - -
          2.68618  4.42225  2.77519  2.73123  3.46354  2.40513  3.72494  3.29354  2.67741  2.69355  4.24690  2.90347  2.73739  3.18146  2.89801  2.37887  2.77519  2.98518  4.58477  3.61503
          0.01579  4.55197  5.27432  0.61958  0.77255  0.48576  0.95510
    798   3.61704  4.86121  5.50361  4.95516  2.81841  4.99831  5.31372  0.92979  4.82546  1.35046  3.22809  5.11166  5.14669  4.84375  4.85760  4.37575  3.84211  2.27312  5.48741  4.35508    829 i - - -
          2.68618  4.42225  2.77519  2.73123  3.46354  2.40513  3.72494  3.29354  2.67741  2.69355  4.24690  2.90347  2.73739  3.18146  2.89801  2.37887  2.77519  2.98518  4.58477  3.61503
          0.01579  4.55197  5.27432  0.61958  0.77255  0.48576  0.95510
    799   2.80943  5.33739  2.34412  1.73588  4.67303  3.21272  3.74509  4.16501  2.26040  3.63835  4.38679  2.60234  3.93159  2.22663  3.02608  2.37361  3.04771  3.72415  5.76912  4.34278    830 e - - -
          2.68618  4.42225  2.77519  2.73123  3.46354  2.40513  3.72494  3.29354  2.67741  2.69355  4.24690  2.90347  2.73739  3.18146  2.89801  2.37887  2.77519  2.98518  4.58477  3.61503
          0.01579  4.55197  5.27432  0.61958  0.77255  0.48576  0.95510
    800   3.54077  5.63039  4.07285  3.23740  5.21290  4.09240  3.87919  4.48356  1.66792  3.82492  4.70578  3.58477  4.41369  2.50717  0.83792  3.50876  3.65092  4.16940  5.78691  4.69671    831 r - - -
          2.68618  4.42225  2.77519  2.73123  3.46354  2.40513  3.72494  3.29354  2.67741  2.69355  4.24690  2.90347  2.73739  3.18146  2.89801  2.37887  2.77519  2.98518  4.58477  3.61503
          0.01579  4.55197  5.27432  0.61958  0.77255  0.48576  0.95510
    801   2.02032  4.75243  3.26805  2.99798  4.67103  3.37669  4.26779  4.06454  3.15497  3.72755  4.55028  1.02069  4.04354  3.46669  3.55896  2.81171  2.51233  3.57764  5.94893  4.65391    832 n - - -
          2.68618  4.42225  2.77519  2.73123  3.46354  2.40513  3.72494  3.29354  2.67741  2.69355  4.24690  2.90347  2.73739  3.18146  2.89801  2.37887  2.77519  2.98518  4.58477  3.61503
          0.01579  4.55197  5.27432  0.61958  0.77255  0.48576  0.95510
    802   3.50744  4.74015  5.47519  4.94714  3.67974  4.98203  5.47953  0.90039  4.84349  1.69655  3.04949  5.10872  5.17369  4.96287  4.93243  4.36986  3.74758  1.64105  5.74950  4.64079    833 i - - -
          2.68618  4.42225  2.77519  2.73123  3.46354  2.40513  3.72494  3.29354  2.67741  2.69355  4.24690  2.90347  2.73739  3.18146  2.89801  2.37887  2.77519  2.98518  4.58477  3.61503
          0.01579  4.55197  5.27432  0.61958  0.77255  0.48576  0.95510
    803   2.46673  5.11820  2.53517  2.45553  3.63723  2.33083  3.70977  3.88300  2.28416  3.41271  4.18030  2.68970  3.90417  2.82398  2.95465  2.19331  2.73120  3.49132  5.58686  4.20330    834 s - - -
          2.68618  4.42225  2.77519  2.73123  3.46354  2.40513  3.72494  3.29354  2.67741  2.69355  4.24690  2.90347  2.73739  3.18146  2.89801  2.37887  2.77519  2.98518  4.58477  3.61503
          0.07097  4.55197  2.84799  0.61958  0.77255  0.48576  0.95510
    804   2.70431  4.10649  2.49531  2.55052  4.12177  3.52961  3.74478  3.54155  2.55230  2.80827  3.96917  1.80660  3.92595  2.89998  3.01394  2.74232  2.70742  3.22191  5.39645  3.28965    835 n - - -
          2.68618  4.42225  2.77519  2.73123  3.46354  2.40513  3.72494  3.29354  2.67741  2.69355  4.24690  2.90347  2.73739  3.18146  2.89801  2.37887  2.77519  2.98518  4.58477  3.61503
          0.01668  4.49769  5.22003  0.61958  0.77255  0.43283  1.04603
    805   2.43330  4.36640  3.70455  3.13447  3.09776  3.71761  3.39452  2.34828  3.07661  2.57432  3.08564  3.50605  3.63931  3.36461  3.39937  2.39416  1.91915  2.63438  4.95856  3.73617    836 t - - -
          2.68618  4.42225  2.77519  2.73123  3.46354  2.40513  3.72494  3.29354  2.67741  2.69355  4.24690  2.90347  2.73739  3.18146  2.89801  2.37887  2.77519  2.98518  4.58477  3.61503
          0.01579  4.55197  5.27432  0.61958  0.77255  0.48576  0.95510
    806   2.72098  5.20286  2.48765  1.82488  4.53596  3.49353  3.68475  3.51541  2.08966  3.14051  4.24726  2.75190  3.88928  2.78570  2.70187  2.34129  2.95234  3.58716  5.64198  4.23841    837 e - - -
          2.68618  4.42225  2.77519  2.73123  3.46354  2.40513  3.72494  3.29354  2.67741  2.69355  4.24690  2.90347  2.73739  3.18146  2.89801  2.37887  2.77519  2.98518  4.58477  3.61503
          0.01579  4.55197  5.27432  0.61958  0.77255  0.48576  0.95510
    807   2.25578  4.29411  4.53099  3.95166  3.42168  4.05957  4.41678  1.74485  3.81632  1.73747  3.38298  4.10776  3.33665  4.01894  3.95715  3.36831  3.12396  1.67555  5.01795  3.83294    838 v - - -
          2.68618  4.42225  2.77519  2.73123  3.46354  2.40513  3.72494  3.29354  2.67741  2.69355  4.24690  2.90347  2.73739  3.18146  2.89801  2.37887  2.77519  2.98518  4.58477  3.61503
          0.01579  4.55197  5.27432  0.61958  0.77255  0.48576  0.95510
    808   2.71656  5.18861  2.42482  2.29304  3.59100  3.49355  3.68427  3.99247  2.17772  3.48697  4.23389  2.72828  2.97579  2.78630  2.63909  2.18669  2.64562  3.57065  5.63095  4.22961    839 k - - -
          2.68618  4.42225  2.77519  2.73123  3.46354  2.40513  3.72494  3.29354  2.67741  2.69355  4.24690  2.90347  2.73739  3.18146  2.89801  2.37887  2.77519  2.98518  4.58477  3.61503
          0.01579  4.55197  5.27432  0.61958  0.77255  0.48576  0.95510
    809   2.72410  3.92121  1.92611  2.25341  4.49393  3.49766  3.18475  3.96342  2.44371  3.46904  4.22312  2.71144  3.89556  2.45139  2.93303  2.46081  2.95602  3.55175  5.62251  3.39650    840 d - - -
          2.68618  4.42225  2.77519  2.73123  3.46354  2.40513  3.72494  3.29354  2.67741  2.69355  4.24690  2.90347  2.73739  3.18146  2.89801  2.37887  2.77519  2.98518  4.58477  3.61503
          0.01579  4.55197  5.27432  0.61958  0.77255  0.48576  0.95510
    810   2.71103  4.42129  2.92733  2.77239  3.14033  3.69486  3.94983  2.11981  2.99036  2.24495  3.52497  3.43863  4.07389  3.06657  3.10272  2.62113  2.94277  2.27450  5.00452  3.30359    841 i - - -
          2.68618  4.42225  2.77519  2.73123  3.46354  2.40513  3.72494  3.29354  2.67741  2.69355  4.24690  2.90347  2.73739  3.18146  2.89801  2.37887  2.77519  2.98518  4.58477  3.61503
          0.01579  4.55197  5.27432  0.61958  0.77255  0.48576  0.95510
    811   2.72282  5.10748  3.02041  2.20363  4.40610  3.51382  3.16396  3.85827  2.01756  3.07709  4.16148  3.00292  3.90623  2.61960  2.92709  2.46046  2.08383  3.47318  5.56709  3.56702    842 k - - -
          2.68622  4.42229  2.77524  2.73127  3.46358  2.40517  3.72499  3.29358  2.67722  2.69339  4.24694  2.90325  2.73744  3.18150  2.89805  2.37891  2.77524  2.98522  4.58481  3.61507
          0.19676  1.75165  5.27432  0.20512  1.68497  0.48576  0.95510
    812   3.63790  4.86510  5.56873  5.03302  3.53883  5.08840  5.53175  1.21856  4.91479  1.01271  3.29347  5.21898  5.22669  4.96269  4.96940  4.48385  3.87006  1.94316  5.69493  4.64232    844 l - - -
          2.68618  4.42225  2.77519  2.73123  3.46354  2.40513  3.72494  3.29354  2.67741  2.69355  4.24690  2.90347  2.73739  3.18146  2.89801  2.37887  2.77519  2.98518  4.58477  3.61503
          0.01579  4.55197  5.27432  0.61958  0.77255  0.48576  0.95510
    813   2.80259  1.78240  4.44735  3.88503  3.44719  3.89708  4.36873  1.72571  3.73729  2.25023  3.43485  4.01596  4.32276  3.95684  3.88622  2.43756  3.07177  2.28989  5.01079  3.81702    845 i - - -
          2.68618  4.42225  2.77519  2.73123  3.46354  2.40513  3.72494  3.29354  2.67741  2.69355  4.24690  2.90347  2.73739  3.18146  2.89801  2.37887  2.77519  2.98518  4.58477  3.61503
          0.01579  4.55197  5.27432  0.61958  0.77255  0.48576  0.95510
    814   2.71220  4.46798  3.53613  2.96981  2.86483  3.67701  3.92458  2.97444  2.92711  2.38434  3.56923  3.39023  4.05748  2.64815  2.86768  2.40720  2.18107  2.46514  5.04404  3.17809    846 t - - -
          2.68618  4.42225  2.77519  2.73123  3.46354  2.40513  3.72494  3.29354  2.67741  2.69355  4.24690  2.90347  2.73739  3.18146  2.89801  2.37887  2.77519  2.98518  4.58477  3.61503
          0.01579  4.55197  5.27432  0.61958  0.77255  0.48576  0.95510
    815   4.67066  5.75597  5.24417  5.14538  3.67638  4.60425  4.97321  4.80505  4.90918  4.05901  5.39189  5.19136  5.18103  5.25223  4.89899  4.87056  5.01525  4.70554  0.19410  3.65232    847 W - - -
          2.68618  4.42225  2.77519  2.73123  3.46354  2.40513  3.72494  3.29354  2.67741  2.69355  4.24690  2.90347  2.73739  3.18146  2.89801  2.37887  2.77519  2.98518  4.58477  3.61503
          0.01579  4.55197  5.27432  0.61958  0.77255  0.48576  0.95510
    816   3.22767  4.53940  5.10154  4.52862  3.47199  4.52431  4.90912  1.48764  4.38194  1.28374  2.74822  4.63952  4.79943  4.50743  4.45048  3.86322  2.94307  1.77416  5.31539  4.18509    848 l - - -
          2.68618  4.42225  2.77519  2.73123  3.46354  2.40513  3.72494  3.29354  2.67741  2.69355  4.24690  2.90347  2.73739  3.18146  2.89801  2.37887  2.77519  2.98518  4.58477  3.61503
          0.01579  4.55197  5.27432  0.61958  0.77255  0.48576  0.95510
    817   3.41613  5.56203  3.78828  3.09571  5.08464  3.99355  3.87137  4.39760  1.91855  3.77841  4.64355  2.96081  4.34428  2.73180  0.82939  3.38713  3.55728  4.06968  5.77520  4.63616    849 r - - -
          2.68618  4.42225  2.77519  2.73123  3.46354  2.40513  3.72494  3.29354  2.67741  2.69355  4.24690  2.90347  2.73739  3.18146  2.89801  2.37887  2.77519  2.98518  4.58477  3.61503
          0.01579  4.55197  5.27432  0.61958  0.77255  0.48576  0.95510
    818   2.47531  4.27302  3.91142  3.33459  3.38756  3.76519  4.04797  2.22858  2.93788  1.97088  3.38439  3.18519  4.13887  3.51211  3.51441  2.68294  2.48875  2.14066  4.87546  3.11262    850 l - - -
          2.68618  4.42225  2.77519  2.73123  3.46354  2.40513  3.72494  3.29354  2.67741  2.69355  4.24690  2.90347  2.73739  3.18146  2.89801  2.37887  2.77519  2.98518  4.58477  3.61503
          0.01579  4.55197  5.27432  0.61958  0.77255  0.48576  0.95510
    819   3.65027  4.93451  5.21286  4.71959  2.09144  4.76111  4.45839  2.78960  4.55049  0.70503  3.31602  4.70647  4.97811  4.54076  4.56504  4.10961  3.86408  2.92696  4.63041  2.67791    851 l - - -
          2.68618  4.42225  2.77519  2.73123  3.46354  2.40513  3.72494  3.29354  2.67741  2.69355  4.24690  2.90347  2.73739  3.18146  2.89801  2.37887  2.77519  2.98518  4.58477  3.61503
          0.01579  4.55197  5.27432  0.61958  0.77255  0.48576  0.95510
    820   3.75019  4.99455  5.62539  5.03411  2.26368  5.07253  5.32682  2.03435  4.89037  0.72449  2.51206  5.20628  5.14886  4.78766  4.85080  4.43966  3.95292  2.72779  5.40527  4.40221    852 l - - -
          2.68618  4.42225  2.77519  2.73123  3.46354  2.40513  3.72494  3.29354  2.67741  2.69355  4.24690  2.90347  2.73739  3.18146  2.89801  2.37887  2.77519  2.98518  4.58477  3.61503
          0.01579  4.55197  5.27432  0.61958  0.77255  0.48576  0.95510
    821   2.96625  5.52167  2.22130  1.18315  4.84136  3.50723  3.85532  4.34267  2.36657  3.81428  4.58889  2.96324  4.01128  2.61378  3.21942  2.59465  3.21703  3.90242  5.95045  4.49891    853 e - - -
          2.68618  4.42225  2.77519  2.73123  3.46354  2.40513  3.72494  3.29354  2.67741  2.69355  4.24690  2.90347  2.73739  3.18146  2.89801  2.37887  2.77519  2.98518  4.58477  3.61503
          0.01579  4.55197  5.27432  0.61958  0.77255  0.48576  0.95510
    822   2.51476  3.01942  3.98853  3.40880  2.99234  3.77963  3.43475  2.42052  3.31625  2.44197  3.35578  2.66787  4.15188  3.01448  3.55537  3.05370  2.71204  2.28660  3.72104  2.74531    854 v - - -
          2.68618  4.42225  2.77519  2.73123  3.46354  2.40513  3.72494  3.29354  2.67741  2.69355  4.24690  2.90347  2.73739  3.18146  2.89801  2.37887  2.77519  2.98518  4.58477  3.61503
          0.07424  4.55197  2.79675  0.61958  0.77255  0.48576  0.95510
    823   2.19083  3.21586  3.13981  2.59696  4.14805  3.51344  3.77823  3.56137  2.39907  3.17215  3.98976  2.81432  3.93189  2.61542  3.02872  1.78454  2.94226  3.23273  5.42040  4.09655    855 s - - -
          2.68618  4.42225  2.77519  2.73123  3.46354  2.40513  3.72494  3.29354  2.67741  2.69355  4.24690  2.90347  2.73739  3.18146  2.89801  2.37887  2.77519  2.98518  4.58477  3.61503
          0.01673  4.49447  5.21681  0.61958  0.77255  0.58169  0.81860
    824   2.69141  4.38493  2.70096  3.04535  3.12876  3.11373  3.94033  2.23953  2.99548  2.27017  2.81182  3.43842  4.06097  2.95431  3.33751  2.64760  2.92322  2.46227  4.97075  3.74138    856 i - - -
          2.68618  4.42225  2.77519  2.73123  3.46354  2.40513  3.72494  3.29354  2.67741  2.69355  4.24690  2.90347  2.73739  3.18146  2.89801  2.37887  2.77519  2.98518  4.58477  3.61503
          0.01673  4.49447  5.21681  0.61958  0.77255  0.43013  1.05103
    825   2.72656  5.22102  2.47650  2.41470  4.55898  3.49268  2.98708  4.03997  2.26429  3.52255  4.26459  2.20023  3.89068  2.54874  2.68265  2.31914  2.54697  3.60805  5.65677  4.24980    857 n - - -
          2.68618  4.42225  2.77519  2.73123  3.46354  2.40513  3.72494  3.29354  2.67741  2.69355  4.24690  2.90347  2.73739  3.18146  2.89801  2.37887  2.77519  2.98518  4.58477  3.61503
          0.01579  4.55197  5.27432  0.61958  0.77255  0.48576  0.95510
    826   2.50380  5.14812  2.48829  2.11028  4.45002  3.50606  3.71597  3.90853  2.47940  2.25898  4.20274  2.56057  3.91100  2.54326  2.96692  2.72001  2.55720  3.51563  5.60688  4.21918    858 e - - -
          2.68618  4.42225  2.77519  2.73123  3.46354  2.40513  3.72494  3.29354  2.67741  2.69355  4.24690  2.90347  2.73739  3.18146  2.89801  2.37887  2.77519  2.98518  4.58477  3.61503
          0.01579  4.55197  5.27432  0.61958  0.77255  0.48576  0.95510
    827   2.71554  4.83223  3.16433  2.18901  2.63893  3.16983  3.77547  2.99190  2.43412  3.08038  3.91004  2.27170  3.95397  2.94625  3.05314  2.58069  2.94706  3.15145  5.35010  3.39459    859 e - - -
          2.68618  4.42225  2.77519  2.73123  3.46354  2.40513  3.72494  3.29354  2.67741  2.69355  4.24690  2.90347  2.73739  3.18146  2.89801  2.37887  2.77519  2.98518  4.58477  3.61503
          0.01579  4.55197  5.27432  0.61958  0.77255  0.48576  0.95510
    828   2.71888  5.20653  2.45834  2.12538  4.54150  3.01553  2.78436  4.02073  2.17147  3.14999  4.25020  2.96260  3.88710  2.40864  2.91330  2.46604  2.95031  3.59181  5.64477  3.56327    860 e - - -
          2.68618  4.42225  2.77519  2.73123  3.46354  2.40513  3.72494  3.29354  2.67741  2.69355  4.24690  2.90347  2.73739  3.18146  2.89801  2.37887  2.77519  2.98518  4.58477  3.61503
          0.01579  4.55197  5.27432  0.61958  0.77255  0.48576  0.95510
    829   2.47945  5.11103  2.99824  2.19648  4.41391  3.50846  3.71298  3.41237  2.47196  3.40145  4.17243  2.53475  3.90829  2.43070  2.95379  1.81960  2.72723  3.48055  5.57943  4.19940    861 s - - -
          2.68618  4.42225  2.77519  2.73123  3.46354  2.40513  3.72494  3.29354  2.67741  2.69355  4.24690  2.90347  2.73739  3.18146  2.89801  2.37887  2.77519  2.98518  4.58477  3.61503
          0.05803  4.55197  3.08282  0.61958  0.77255  0.48576  0.95510
    830   2.69965  3.82403  2.81040  2.25847  3.93781  3.57003  3.78764  2.34631  2.42125  2.97960  3.82356  3.14987  3.95792  2.97962  3.07998  2.35651  2.70337  2.59867  5.27347  3.97452    862 e - - -
          2.68618  4.42225  2.77519  2.73123  3.46354  2.40513  3.72494  3.29354  2.67741  2.69355  4.24690  2.90347  2.73739  3.18146  2.89801  2.37887  2.77519  2.98518  4.58477  3.61503
          0.01647  4.51041  5.23276  0.61958  0.77255  0.55654  0.85142
    831   2.53915  3.96348  2.84049  2.04717  4.40040  3.49239  3.68477  3.85651  2.43920  3.07428  3.39230  2.62673  3.36235  2.60091  2.62336  2.29213  2.93161  3.46604  5.55903  4.17629    863 e - - -
          2.68618  4.42225  2.77519  2.73123  3.46354  2.40513  3.72494  3.29354  2.67741  2.69355  4.24690  2.90347  2.73739  3.18146  2.89801  2.37887  2.77519  2.98518  4.58477  3.61503
          0.01647  4.51041  5.23276  0.61958  0.77255  0.55654  0.85142
    832   2.71143  4.51315  3.46389  2.17421  3.08722  3.65586  3.89459  2.37656  2.63759  1.95208  3.60122  3.33919  4.03718  2.78434  3.23271  2.89323  2.94256  2.78481  5.08071  3.83139    864 l - - -
          2.68618  4.42225  2.77519  2.73123  3.46354  2.40513  3.72494  3.29354  2.67741  2.69355  4.24690  2.90347  2.73739  3.18146  2.89801  2.37887  2.77519  2.98518  4.58477  3.61503
          0.01647  4.51041  5.23276  0.61958  0.77255  0.44392  1.02587
    833   2.71645  5.11015  2.29312  2.45686  4.41054  3.50809  3.69998  3.28840  2.09951  3.02144  4.16338  2.77624  3.90061  2.81349  2.39537  2.32815  2.94749  3.04261  5.57028  4.18943    865 k - - -
          2.68618  4.42225  2.77519  2.73123  3.46354  2.40513  3.72494  3.29354  2.67741  2.69355  4.24690  2.90347  2.73739  3.18146  2.89801  2.37887  2.77519  2.98518  4.58477  3.61503
          0.01579  4.55197  5.27432  0.61958  0.77255  0.48576  0.95510
    834   3.17191  4.48672  5.08136  4.50484  2.51090  4.45798  4.83699  1.37052  4.34800  1.55379  3.32686  4.58749  4.74671  4.47210  4.40213  3.79473  3.06313  1.70894  5.24998  4.10354    866 i - - -
          2.68618  4.42225  2.77519  2.73123  3.46354  2.40513  3.72494  3.29354  2.67741  2.69355  4.24690  2.90347  2.73739  3.18146  2.89801  2.37887  2.77519  2.98518  4.58477  3.61503
          0.01579  4.55197  5.27432  0.61958  0.77255  0.48576  0.95510
    835   2.56760  4.23566  4.41851  3.83511  3.36487  3.95054  4.29749  1.92103  3.69836  1.56788  3.35184  3.99298  4.31840  3.90345  3.84256  2.88727  2.43933  1.92803  4.91910  3.73153    867 l - - -
          2.68618  4.42225  2.77519  2.73123  3.46354  2.40513  3.72494  3.29354  2.67741  2.69355  4.24690  2.90347  2.73739  3.18146  2.89801  2.37887  2.77519  2.98518  4.58477  3.61503
          0.01579  4.55197  5.27432  0.61958  0.77255  0.48576  0.95510
    836   2.72771  5.17272  2.81706  1.86055  4.49105  3.13853  3.69701  3.95844  2.27949  2.47714  4.22171  2.50558  3.89880  2.80392  2.69304  2.70164  2.66014  3.54914  5.62061  4.22616    868 e - - -
          2.68618  4.42225  2.77519  2.73123  3.46354  2.40513  3.72494  3.29354  2.67741  2.69355  4.24690  2.90347  2.73739  3.18146  2.89801  2.37887  2.77519  2.98518  4.58477  3.61503
          0.01579  4.55197  5.27432  0.61958  0.77255  0.48576  0.95510
    837   2.75380  3.88562  3.02709  2.16155  4.49496  3.52760  3.70715  3.95225  2.41706  3.46097  4.22480  2.78643  3.92142  2.02186  1.98220  2.48187  2.98249  3.55190  5.61339  4.23600    869 r - - -
          2.68618  4.42225  2.77519  2.73123  3.46354  2.40513  3.72494  3.29354  2.67741  2.69355  4.24690  2.90347  2.73739  3.18146  2.89801  2.37887  2.77519  2.98518  4.58477  3.61503
          0.01579  4.55197  5.27432  0.61958  0.77255  0.48576  0.95510
    838   2.86698  4.24399  4.70735  4.10591  2.46194  4.04664  4.37728  2.11212  3.92585  1.47154  2.77358  4.16527  4.38835  4.06643  3.97819  2.84919  3.09817  1.85606  4.87372  3.70952    870 l - - -
          2.68618  4.42225  2.77519  2.73123  3.46354  2.40513  3.72494  3.29354  2.67741  2.69355  4.24690  2.90347  2.73739  3.18146  2.89801  2.37887  2.77519  2.98518  4.58477  3.61503
          0.01579  4.55197  5.27432  0.61958  0.77255  0.48576  0.95510
    839   2.72978  4.29092  3.92273  2.93252  2.82877  3.78032  3.41678  2.46717  3.26104  1.77229  3.39914  3.65003  4.15299  3.07516  3.52275  3.04991  2.96142  2.55150  4.84385  2.25923    871 l - - -
          2.68618  4.42225  2.77519  2.73123  3.46354  2.40513  3.72494  3.29354  2.67741  2.69355  4.24690  2.90347  2.73739  3.18146  2.89801  2.37887  2.77519  2.98518  4.58477  3.61503
          0.01579  4.55197  5.27432  0.61958  0.77255  0.48576  0.95510
    840   2.21603  5.14099  3.00159  2.30475  4.45337  3.09486  3.69441  3.91483  2.04977  3.43159  4.19185  2.98717  3.40804  2.55867  2.62310  2.69834  2.33549  3.18327  5.59391  4.20656    872 k - - -
          2.68618  4.42225  2.77519  2.73123  3.46354  2.40513  3.72494  3.29354  2.67741  2.69355  4.24690  2.90347  2.73739  3.18146  2.89801  2.37887  2.77519  2.98518  4.58477  3.61503
          0.01579  4.55197  5.27432  0.61958  0.77255  0.48576  0.95510
    841   2.86120  4.50005  3.86920  3.28298  3.60109  3.87171  4.12158  2.18071  3.07890  2.07927  3.53165  3.65189  4.23925  3.46782  1.58582  3.14157  2.87475  2.36657  5.12388  3.91253    873 r - - -
          2.68618  4.42225  2.77519  2.73123  3.46354  2.40513  3.72494  3.29354  2.67741  2.69355  4.24690  2.90347  2.73739  3.18146  2.89801  2.37887  2.77519  2.98518  4.58477  3.61503
          0.01579  4.55197  5.27432  0.61958  0.77255  0.48576  0.95510
    842   3.12467  4.46708  4.96798  4.37666  3.31812  4.35263  4.68497  1.36194  4.21004  1.39021  2.80083  4.46684  4.64464  4.32068  4.26033  3.67709  3.35320  2.10012  5.10326  3.02348    874 i - - -
          2.68618  4.42225  2.77519  2.73123  3.46354  2.40513  3.72494  3.29354  2.67741  2.69355  4.24690  2.90347  2.73739  3.18146  2.89801  2.37887  2.77519  2.98518  4.58477  3.61503
          0.01579  4.55197  5.27432  0.61958  0.77255  0.48576  0.95510
    843   2.79481  5.25040  3.04443  2.19163  4.60216  3.02567  3.70852  4.06423  1.51621  3.54053  4.29719  2.84565  3.94181  2.51470  2.42090  2.76142  3.01890  3.34178  5.66252  4.28786    875 k - - -
          2.68618  4.42225  2.77519  2.73123  3.46354  2.40513  3.72494  3.29354  2.67741  2.69355  4.24690  2.90347  2.73739  3.18146  2.89801  2.37887  2.77519  2.98518  4.58477  3.61503
          0.06562  4.55197  2.93814  0.61958  0.77255  0.48576  0.95510
    844   2.19662  4.84786  3.13181  2.40782  4.07759  3.53952  3.75138  2.93180  2.56397  2.92523  3.92777  2.80639  3.93114  2.91343  2.77075  2.00544  2.54260  3.17551  5.36473  4.04188    876 s - - -
          2.68618  4.42225  2.77519  2.73123  3.46354  2.40513  3.72494  3.29354  2.67741  2.69355  4.24690  2.90347  2.73739  3.18146  2.89801  2.37887  2.77519  2.98518  4.58477  3.61503
          0.01659  4.50295  5.22530  0.61958  0.77255  0.56844  0.83565
    845   2.80262  5.12052  2.89215  2.51925  4.54427  3.47992  3.83925  3.99901  2.62688  3.54143  4.33272  1.36361  3.27819  2.57185  3.09271  2.53733  2.75291  3.59496  5.72096  4.34690    877 n - - -
          2.68618  4.42225  2.77519  2.73123  3.46354  2.40513  3.72494  3.29354  2.67741  2.69355  4.24690  2.90347  2.73739  3.18146  2.89801  2.37887  2.77519  2.98518  4.58477  3.61503
          0.01659  4.50295  5.22530  0.61958  0.77255  0.56844  0.83565
    846   2.69978  4.83293  3.14447  2.58520  3.12497  3.54605  3.75309  3.45973  2.18694  2.81874  3.90923  2.83085  3.93463  2.51976  2.71060  2.49590  2.50585  2.59542  5.34769  4.02878    878 k - - -
          2.68618  4.42225  2.77519  2.73123  3.46354  2.40513  3.72494  3.29354  2.67741  2.69355  4.24690  2.90347  2.73739  3.18146  2.89801  2.37887  2.77519  2.98518  4.58477  3.61503
          0.28273  4.50295  1.44731  0.61958  0.77255  0.56844  0.83565
    847   2.44681  5.00894  2.67686  2.37647  4.30747  3.41993  3.62352  3.75803  2.38278  3.06952  4.07067  2.68586  3.81908  2.47426  2.65402  2.11320  2.62224  3.37605  5.47863  4.10190    879 s - - -
          2.68618  4.42225  2.77519  2.73123  3.46354  2.40513  3.72494  3.29354  2.67741  2.69355  4.24690  2.90347  2.73739  3.18146  2.89801  2.37887  2.77519  2.98518  4.58477  3.61503
          0.07935  4.24181  2.78217  0.61958  0.77255  0.87809  0.53713
    848   2.62599  4.85484  2.96580  2.28057  4.11083  3.43139  3.05630  3.53345  2.43382  3.12546  3.39214  2.69263  3.83263  2.79285  2.89319  2.01457  2.61813  3.19996  5.35649  4.01512    880 s - - -
          2.68618  4.42225  2.77519  2.73123  3.46354  2.40513  3.72494  3.29354  2.67741  2.69355  4.24690  2.90347  2.73739  3.18146  2.89801  2.37887  2.77519  2.98518  4.58477  3.61503
          0.02287  4.18533  4.90767  0.61958  0.77255  0.92593  0.50445
    849   2.60474  4.56186  3.19060  2.63011  3.38984  3.49811  3.72183  3.12623  2.35571  2.50991  3.65202  2.59270  3.31596  2.94129  3.02576  2.49280  2.62273  2.86128  3.83431  3.82561    881 k - - -
          2.68618  4.42225  2.77519  2.73123  3.46354  2.40513  3.72494  3.29354  2.67741  2.69355  4.24690  2.90347  2.73739  3.18146  2.89801  2.37887  2.77519  2.98518  4.58477  3.61503
          0.02287  4.18533  4.90767  0.61958  0.77255  0.92593  0.50445
    850   2.42283  4.99790  2.65870  2.22092  4.29109  3.40664  3.60558  3.74211  2.21923  3.05589  4.05350  2.68179  3.80329  2.46788  2.84614  2.60915  2.62530  3.36053  5.46192  3.30694    882 k - - -
          2.68619  4.42226  2.77520  2.73124  3.46355  2.40514  3.72495  3.29355  2.67742  2.69356  4.24691  2.90348  2.73740  3.18147  2.89802  2.37888  2.77503  2.98519  4.58478  3.61504
          0.08586  2.59172  4.90767  0.40809  1.09338  0.28471  1.39527
    851   2.54974  5.17789  2.56838  1.89148  4.49950  3.16880  3.21328  3.97019  2.44001  3.47326  4.22558  2.68731  3.89349  2.79717  2.92992  2.20451  2.95377  3.05057  5.62467  3.59410    884 e - - -
          2.68618  4.42225  2.77519  2.73123  3.46354  2.40513  3.72494  3.29354  2.67741  2.69355  4.24690  2.90347  2.73739  3.18146  2.89801  2.37887  2.77519  2.98518  4.58477  3.61503
          0.01579  4.55197  5.27432  0.61958  0.77255  0.48576  0.95510
    852   2.53899  5.10885  2.31112  2.28027  4.40751  3.50722  3.70749  3.37348  2.46784  3.39531  4.16542  2.29634  3.55355  2.82290  2.95205  2.70802  2.24540  3.06964  5.57373  4.19270    885 t - - -
          2.68618  4.42225  2.77519  2.73123  3.46354  2.40513  3.72494  3.29354  2.67741  2.69355  4.24690  2.90347  2.73739  3.18146  2.89801  2.37887  2.77519  2.98518  4.58477  3.61503
          0.01579  4.55197  5.27432  0.61958  0.77255  0.48576  0.95510
    853   2.46342  5.00276  2.47512  2.50615  4.26725  3.52580  3.28961  2.62439  2.33162  3.27328  4.06659  2.71755  3.91781  2.85786  2.97805  2.34052  2.54039  3.04617  5.48793  4.13200    886 k - - -
          2.68618  4.42225  2.77519  2.73123  3.46354  2.40513  3.72494  3.29354  2.67741  2.69355  4.24690  2.90347  2.73739  3.18146  2.89801  2.37887  2.77519  2.98518  4.58477  3.61503
          0.01579  4.55197  5.27432  0.61958  0.77255  0.48576  0.95510
    854   2.35932  5.20314  2.36696  2.02815  4.53403  2.88605  3.68964  4.01098  2.24841  3.50282  4.24923  2.72301  3.40090  2.79178  2.92664  2.69186  2.67439  3.06737  5.64496  4.24084    887 e - - -
          2.68618  4.42225  2.77519  2.73123  3.46354  2.40513  3.72494  3.29354  2.67741  2.69355  4.24690  2.90347  2.73739  3.18146  2.89801  2.37887  2.77519  2.98518  4.58477  3.61503
          0.01579  4.55197  5.27432  0.61958  0.77255  0.48576  0.95510
    855   2.50638  4.19902  4.14011  3.55487  2.85015  3.80948  4.11050  1.83706  3.44031  2.39302  3.31340  3.77669  4.17963  2.89969  3.63249  2.80035  2.55274  2.01399  4.81076  3.13516    888 i - - -
          2.68618  4.42225  2.77519  2.73123  3.46354  2.40513  3.72494  3.29354  2.67741  2.69355  4.24690  2.90347  2.73739  3.18146  2.89801  2.37887  2.77519  2.98518  4.58477  3.61503
          0.01579  4.55197  5.27432  0.61958  0.77255  0.48576  0.95510
    856   2.50984  4.21437  4.11074  3.52721  2.97923  3.80867  4.10911  2.28966  3.41830  1.88406  2.86841  3.76279  2.32041  3.64973  3.62200  2.79755  2.65291  2.45539  4.82667  3.63195    889 l - - -
          2.68618  4.42225  2.77519  2.73123  3.46354  2.40513  3.72494  3.29354  2.67741  2.69355  4.24690  2.90347  2.73739  3.18146  2.89801  2.37887  2.77519  2.98518  4.58477  3.61503
          0.01579  4.55197  5.27432  0.61958  0.77255  0.48576  0.95510
    857   2.71654  4.93835  3.10428  2.54624  4.18428  3.54201  3.74332  3.60400  2.13044  2.83642  3.50200  2.81576  3.93227  2.50805  2.99539  2.06763  2.44830  2.88143  5.43615  4.09700    890 s - - -
          2.68618  4.42225  2.77519  2.73123  3.46354  2.40513  3.72494  3.29354  2.67741  2.69355  4.24690  2.90347  2.73739  3.18146  2.89801  2.37887  2.77519  2.98518  4.58477  3.61503
          0.01579  4.55197  5.27432  0.61958  0.77255  0.48576  0.95510
    858   2.73760  4.95130  3.11223  2.38592  2.65674  3.55522  3.16222  3.61560  2.52784  3.21009  4.02178  3.08134  3.94715  1.87023  2.81670  2.76611  2.46009  3.28860  5.44002  4.10272    891 q - - -
          2.68618  4.42225  2.77519  2.73123  3.46354  2.40513  3.72494  3.29354  2.67741  2.69355  4.24690  2.90347  2.73739  3.18146  2.89801  2.37887  2.77519  2.98518  4.58477  3.61503
          0.01579  4.55197  5.27432  0.61958  0.77255  0.48576  0.95510
[truncated: 27,904 more chars]
