# Supplementary material for: Correction to: Identification of the meiotic toolkit in diatoms and exploration of meiosis-specific SPO11 and RAD51 homologs in the sexual species Pseudo-nitzschia multistriata and Seminavis robusta
Source: BMC Genomics. 2019 Jul 5;20:544. doi: 10.1186/s12864-019-5942-4 (PMC6610888; doi:10.1186/s12864-019-5942-4)
Supplement: Supplementary file 1 — HMM profiles used for Hmmsearch. (ZIP 1469 kb) [file 12864_2019_5942_MOESM1_ESM.zip › Additional file10/ZIP4_SPO22_Plants_HMM]

HMMER3/f [3.1b2 | February 2015]
NAME  ZIP4_SPO22_plants_aln
LENG  932
ALPH  amino
RF    no
MM    no
CONS  yes
CS    no
MAP   yes
DATE  Fri Sep  4 10:13:11 2015
NSEQ  29
EFFN  0.732788
CKSUM 1616502774
STATS LOCAL MSV      -12.6517  0.69577
STATS LOCAL VITERBI  -13.6642  0.69577
STATS LOCAL FORWARD   -7.0312  0.69577
HMM          A        C        D        E        F        G        H        I        K        L        M        N        P        Q        R        S        T        V        W        Y   
            m->m     m->i     m->d     i->m     i->i     d->m     d->d
  COMPO   2.41780  4.11931  3.01799  2.64019  3.30988  3.04734  3.76699  2.81209  2.66904  2.32193  3.57349  3.11406  3.61618  3.14266  2.90705  2.61635  2.89617  2.60435  4.47109  3.54347
          2.68618  4.42225  2.77519  2.73123  3.46354  2.40513  3.72494  3.29354  2.67741  2.69355  4.24690  2.90347  2.73739  3.18146  2.89801  2.37887  2.77519  2.98518  4.58477  3.61503
          0.02669  4.03251  4.75486  0.61958  0.77255  0.00000        *
      1   3.10178  4.62681  4.22458  3.83282  3.28728  3.95523  4.53102  2.47928  3.59132  1.86021  1.10146  4.08974  4.41908  3.96404  3.77730  3.46635  3.41148  2.50340  5.14786  3.92242      1 m - - -
          2.68618  4.42225  2.77519  2.73123  3.46354  2.40513  3.72494  3.29354  2.67741  2.69355  4.24690  2.90347  2.73739  3.18146  2.89801  2.37887  2.77519  2.98518  4.58477  3.61503
          0.02669  4.03251  4.75486  0.61958  0.77255  0.48576  0.95510
      2   3.10239  5.18278  3.54067  2.85851  4.64569  3.70262  3.63530  3.98870  1.55919  3.42776  4.30818  3.24527  4.07086  2.77295  1.26214  3.10169  3.26450  3.67744  5.46172  4.30909      2 r - - -
          2.68618  4.42225  2.77519  2.73123  3.46354  2.40513  3.72494  3.29354  2.67741  2.69355  4.24690  2.90347  2.73739  3.18146  2.89801  2.37887  2.77519  2.98518  4.58477  3.61503
          0.02669  4.03251  4.75486  0.61958  0.77255  0.48576  0.95510
      3   3.15710  4.53508  4.55735  4.18144  3.48645  4.23483  4.88227  0.89918  4.01264  2.04278  3.40000  4.40470  4.65319  4.34618  4.19127  3.74798  3.45448  1.86337  5.40844  4.15871      3 i - - -
          2.68618  4.42225  2.77519  2.73123  3.46354  2.40513  3.72494  3.29354  2.67741  2.69355  4.24690  2.90347  2.73739  3.18146  2.89801  2.37887  2.77519  2.98518  4.58477  3.61503
          0.02669  4.03251  4.75486  0.61958  0.77255  0.48576  0.95510
      4   1.58239  4.57754  2.42890  2.55763  4.23497  3.17852  3.85133  3.63104  2.75019  3.28016  4.10778  3.00729  3.77427  3.03936  3.19835  2.19113  2.73084  3.22131  5.52687  4.20947      4 a - - -
          2.68618  4.42225  2.77519  2.73123  3.46354  2.40513  3.72494  3.29354  2.67741  2.69355  4.24690  2.90347  2.73739  3.18146  2.89801  2.37887  2.77519  2.98518  4.58477  3.61503
          0.02669  4.03251  4.75486  0.61958  0.77255  0.48576  0.95510
      5   2.96568  5.40480  2.11781  1.06734  4.71344  3.27268  3.81271  4.20489  2.78520  3.75227  4.62517  2.77282  3.88563  2.98788  3.32437  2.87591  3.25603  3.81079  5.89319  4.44952      5 e - - -
          2.68618  4.42225  2.77519  2.73123  3.46354  2.40513  3.72494  3.29354  2.67741  2.69355  4.24690  2.90347  2.73739  3.18146  2.89801  2.37887  2.77519  2.98518  4.58477  3.61503
          0.02669  4.03251  4.75486  0.61958  0.77255  0.48576  0.95510
      6   3.08818  4.45313  4.61753  4.11503  3.43085  4.33643  4.81089  1.10830  3.94423  1.79452  3.26980  4.36335  4.65752  4.23854  4.14311  3.71055  3.15615  1.77468  5.36692  4.16731      6 i - - -
          2.68618  4.42225  2.77519  2.73123  3.46354  2.40513  3.72494  3.29354  2.67741  2.69355  4.24690  2.90347  2.73739  3.18146  2.89801  2.37887  2.77519  2.98518  4.58477  3.61503
          0.08174  4.03251  2.80088  0.61958  0.77255  0.48576  0.95510
      7   2.42675  4.40596  3.14110  2.72247  3.95501  3.19701  3.84936  3.36389  2.72738  3.03442  3.88788  3.11336  3.30737  3.07465  3.11261  1.58333  2.47566  3.00482  5.30351  3.69156      7 s - - -
          2.68618  4.42225  2.77519  2.73123  3.46354  2.40513  3.72494  3.29354  2.67741  2.69355  4.24690  2.90347  2.73739  3.18146  2.89801  2.37887  2.77519  2.98518  4.58477  3.61503
          0.02818  3.97896  4.70130  0.61958  0.77255  0.45320  1.00948
      8   2.34420  4.27881  3.38000  2.99449  4.07121  3.10132  4.05518  3.39705  2.96474  2.98780  4.01411  3.26428  3.76762  3.31075  3.30147  1.54981  1.85203  2.99712  5.44378  4.19197      8 s - - -
          2.68618  4.42225  2.77519  2.73123  3.46354  2.40513  3.72494  3.29354  2.67741  2.69355  4.24690  2.90347  2.73739  3.18146  2.89801  2.37887  2.77519  2.98518  4.58477  3.61503
          0.02669  4.03251  4.75486  0.61958  0.77255  0.48576  0.95510
      9   2.97709  4.70494  3.60201  3.46610  4.44317  3.38352  4.52824  4.03245  3.53762  3.64084  4.69926  3.75544  0.57738  3.92150  3.76281  3.15017  3.43176  3.65911  5.58323  4.56685      9 P - - -
          2.68618  4.42225  2.77519  2.73123  3.46354  2.40513  3.72494  3.29354  2.67741  2.69355  4.24690  2.90347  2.73739  3.18146  2.89801  2.37887  2.77519  2.98518  4.58477  3.61503
          0.02669  4.03251  4.75486  0.61958  0.77255  0.48576  0.95510
     10   2.91804  5.48242  1.56679  1.50153  4.78014  3.24338  3.75790  4.29239  2.74711  3.79035  4.62527  2.70543  3.84781  2.91688  3.33277  2.58474  3.20117  3.86251  5.95175  4.45212     10 e - - -
          2.68618  4.42225  2.77519  2.73123  3.46354  2.40513  3.72494  3.29354  2.67741  2.69355  4.24690  2.90347  2.73739  3.18146  2.89801  2.37887  2.77519  2.98518  4.58477  3.61503
          0.05777  4.03251  3.25958  0.61958  0.77255  0.48576  0.95510
     11   2.60350  4.28368  3.52751  2.95762  3.28086  3.58273  3.60239  2.58795  2.81886  1.88900  3.36674  3.33579  3.95762  2.88424  3.02461  2.84208  2.83252  2.54951  4.76398  2.90665     11 l - - -
          2.68618  4.42225  2.77519  2.73123  3.46354  2.40513  3.72494  3.29354  2.67741  2.69355  4.24690  2.90347  2.73739  3.18146  2.89801  2.37887  2.77519  2.98518  4.58477  3.61503
          0.02752  4.00226  4.72461  0.61958  0.77255  0.51719  0.90681
     12   2.64492  4.73133  3.32065  2.72324  3.94915  3.51152  3.66858  3.42244  2.22358  3.01954  3.89458  3.14958  3.92285  2.86116  1.53685  2.63248  2.96600  3.13440  4.43894  3.90906     12 r - - -
          2.68618  4.42225  2.77519  2.73123  3.46354  2.40513  3.72494  3.29354  2.67741  2.69355  4.24690  2.90347  2.73739  3.18146  2.89801  2.37887  2.77519  2.98518  4.58477  3.61503
          0.02752  4.00226  4.72461  0.61958  0.77255  0.51719  0.90681
     13   2.52424  4.85561  2.99486  2.43546  4.12750  3.22948  3.44432  3.54186  2.18813  2.84413  3.92790  2.94641  3.81515  2.30781  2.40208  2.59321  2.73263  3.20882  5.32573  4.00389     13 k - - -
          2.68618  4.42225  2.77519  2.73123  3.46354  2.40513  3.72494  3.29354  2.67741  2.69355  4.24690  2.90347  2.73739  3.18146  2.89801  2.37887  2.77519  2.98518  4.58477  3.61503
          0.02752  4.00226  4.72461  0.61958  0.77255  0.46660  0.98653
     14   2.36730  4.64301  3.04528  2.50592  3.86628  3.23631  3.31458  3.26463  2.48711  2.52835  3.74299  2.92443  3.07015  2.67946  2.92348  2.49538  2.81110  2.90550  5.18460  3.88045     14 a - - -
          2.68618  4.42225  2.77519  2.73123  3.46354  2.40513  3.72494  3.29354  2.67741  2.69355  4.24690  2.90347  2.73739  3.18146  2.89801  2.37887  2.77519  2.98518  4.58477  3.61503
          0.02669  4.03251  4.75486  0.61958  0.77255  0.48576  0.95510
     15   2.52370  4.98867  2.65737  2.31384  4.28174  3.35766  2.60124  3.73154  2.38405  3.27701  4.06480  2.64985  3.31120  2.44539  2.86059  2.44706  2.87019  3.35684  5.46500  4.08760     15 e - - -
          2.68618  4.42225  2.77519  2.73123  3.46354  2.40513  3.72494  3.29354  2.67741  2.69355  4.24690  2.90347  2.73739  3.18146  2.89801  2.37887  2.77519  2.98518  4.58477  3.61503
          0.10860  4.03251  2.46302  0.61958  0.77255  0.48576  0.95510
     16   2.54804  4.97293  2.68379  2.30959  4.27258  3.16352  3.20511  3.72065  2.30988  3.25570  4.03691  2.66757  3.28918  2.52040  2.37542  2.58956  2.83665  3.34164  5.43288  4.06102     16 e - - -
          2.68618  4.42225  2.77519  2.73123  3.46354  2.40513  3.72494  3.29354  2.67741  2.69355  4.24690  2.90347  2.73739  3.18146  2.89801  2.37887  2.77519  2.98518  4.58477  3.61503
          0.04836  3.95285  3.57508  0.61958  0.77255  0.56462  0.84066
     17   2.64881  5.21123  1.84365  1.83532  4.50352  3.26033  3.64331  3.97996  2.51810  3.49915  4.30234  2.63391  3.78277  2.59866  3.04393  2.67983  2.99942  3.36695  5.67259  4.23802     17 e - - -
          2.68618  4.42225  2.77519  2.73123  3.46354  2.40513  3.72494  3.29354  2.67741  2.69355  4.24690  2.90347  2.73739  3.18146  2.89801  2.37887  2.77519  2.98518  4.58477  3.61503
          0.09659  3.93399  2.62407  0.61958  0.77255  0.58157  0.81876
     18   2.35091  4.58759  2.94218  2.47905  3.98925  3.04346  3.66889  3.39847  2.48762  3.02167  3.85023  2.85399  3.35542  2.67399  2.83147  2.37888  2.34683  3.05698  5.27693  3.96975     18 t - - -
          2.68618  4.42225  2.77519  2.73123  3.46354  2.40513  3.72494  3.29354  2.67741  2.69355  4.24690  2.90347  2.73739  3.18146  2.89801  2.37887  2.77519  2.98518  4.58477  3.61503
          0.03151  3.86891  4.59126  0.61958  0.77255  0.63567  0.75413
     19   2.61659  5.12815  2.25092  1.86480  4.42366  3.25435  3.62129  3.88680  2.46838  3.41906  4.22868  2.73577  3.76771  2.22166  2.96675  2.49483  2.96665  3.50022  5.60031  4.18795     19 e - - -
          2.68618  4.42225  2.77519  2.73123  3.46354  2.40513  3.72494  3.29354  2.67741  2.69355  4.24690  2.90347  2.73739  3.18146  2.89801  2.37887  2.77519  2.98518  4.58477  3.61503
          0.11532  3.86891  2.42997  0.61958  0.77255  0.63567  0.75413
     20   2.38215  4.31567  3.12701  2.71560  3.42693  3.16288  3.79142  3.16665  2.71301  2.88221  3.76671  2.80777  3.73421  3.05840  3.08315  1.81980  2.73302  2.71573  5.10679  3.77221     20 s - - -
          2.68621  4.42229  2.77523  2.73123  3.46357  2.40516  3.72463  3.29350  2.67744  2.69358  4.24693  2.90343  2.73731  3.18150  2.89798  2.37882  2.77523  2.98522  4.58480  3.61507
          0.40346  1.13632  4.51016  0.22737  1.59272  0.41132  1.08701
     21   2.57897  4.71896  2.88912  2.44224  3.95088  3.28272  3.37204  3.35898  2.44117  2.56453  3.80606  2.87593  3.12167  2.61757  2.89006  2.54963  2.51433  3.05056  5.23969  3.91867     22 k - - -
          2.68618  4.42225  2.77519  2.73123  3.46354  2.40513  3.72494  3.29354  2.67741  2.69355  4.24690  2.90347  2.73739  3.18146  2.89801  2.37887  2.77519  2.98518  4.58477  3.61503
          0.02750  4.00326  4.72561  0.61958  0.77255  0.46720  0.98553
     22   2.59063  4.74088  2.78031  2.45105  3.57649  3.42038  2.38687  3.22038  2.43270  2.99034  3.81721  2.89230  3.81329  2.70988  2.76179  2.63646  2.82171  3.06824  5.20915  3.68290     23 h - - -
          2.68618  4.42225  2.77519  2.73123  3.46354  2.40513  3.72494  3.29354  2.67741  2.69355  4.24690  2.90347  2.73739  3.18146  2.89801  2.37887  2.77519  2.98518  4.58477  3.61503
          0.02669  4.03251  4.75486  0.61958  0.77255  0.48576  0.95510
     23   2.46066  5.01266  2.54310  2.29787  4.30683  3.34500  2.74426  3.76139  2.41754  3.30666  4.09783  2.41516  3.79213  2.62150  2.90198  2.29391  2.89281  3.38457  5.49467  4.11043     24 s - - -
          2.68618  4.42225  2.77519  2.73123  3.46354  2.40513  3.72494  3.29354  2.67741  2.69355  4.24690  2.90347  2.73739  3.18146  2.89801  2.37887  2.77519  2.98518  4.58477  3.61503
          0.02669  4.03251  4.75486  0.61958  0.77255  0.48576  0.95510
     24   2.61294  4.85553  2.93991  2.40944  4.12750  3.07251  2.87453  3.55170  2.34791  3.03805  3.93689  2.92835  2.85717  2.49456  2.65521  2.63126  2.70817  3.21225  5.34421  4.00707     25 k - - -
          2.68618  4.42225  2.77519  2.73123  3.46354  2.40513  3.72494  3.29354  2.67741  2.69355  4.24690  2.90347  2.73739  3.18146  2.89801  2.37887  2.77519  2.98518  4.58477  3.61503
          0.02669  4.03251  4.75486  0.61958  0.77255  0.48576  0.95510
     25   2.58787  4.19977  3.90900  3.34375  3.15848  3.72890  4.06153  2.22729  3.24441  1.54541  3.22780  3.63914  3.87491  3.51279  3.49908  2.92078  2.77250  2.17147  4.85787  3.65742     26 l - - -
          2.68618  4.42225  2.77519  2.73123  3.46354  2.40513  3.72494  3.29354  2.67741  2.69355  4.24690  2.90347  2.73739  3.18146  2.89801  2.37887  2.77519  2.98518  4.58477  3.61503
          0.02669  4.03251  4.75486  0.61958  0.77255  0.48576  0.95510
     26   2.76016  3.29645  4.26191  3.72351  3.31406  3.82231  4.35819  2.22704  3.56550  1.26223  3.22479  3.92155  4.25658  3.83101  3.76477  3.17313  2.88065  2.06416  5.03786  3.85040     27 l - - -
          2.68618  4.42225  2.77519  2.73123  3.46354  2.40513  3.72494  3.29354  2.67741  2.69355  4.24690  2.90347  2.73739  3.18146  2.89801  2.37887  2.77519  2.98518  4.58477  3.61503
          0.02669  4.03251  4.75486  0.61958  0.77255  0.48576  0.95510
     27   2.40528  4.45782  3.20433  2.68901  3.57996  3.36797  3.77123  3.13531  2.65588  2.66631  3.69312  3.12527  3.83613  2.86196  3.05384  1.83349  2.50216  2.84945  5.14539  3.87041     28 s - - -
          2.68618  4.42225  2.77519  2.73123  3.46354  2.40513  3.72494  3.29354  2.67741  2.69355  4.24690  2.90347  2.73739  3.18146  2.89801  2.37887  2.77519  2.98518  4.58477  3.61503
          0.02669  4.03251  4.75486  0.61958  0.77255  0.48576  0.95510
     28   2.83055  5.29953  2.18631  1.93615  4.59320  3.30326  3.69496  4.07517  2.54214  3.58344  4.39981  2.77303  3.83962  1.66547  3.03639  2.75951  3.08814  3.67494  5.74226  4.31201     29 q - - -
          2.68618  4.42225  2.77519  2.73123  3.46354  2.40513  3.72494  3.29354  2.67741  2.69355  4.24690  2.90347  2.73739  3.18146  2.89801  2.37887  2.77519  2.98518  4.58477  3.61503
          0.02669  4.03251  4.75486  0.61958  0.77255  0.48576  0.95510
     29   3.20249  4.52761  4.77410  4.27779  3.34724  4.48597  4.91837  1.08448  4.09952  1.63508  3.19622  4.52144  4.76212  4.36266  4.27430  3.87821  3.45656  1.81338  5.35593  4.14712     30 i - - -
          2.68618  4.42225  2.77519  2.73123  3.46354  2.40513  3.72494  3.29354  2.67741  2.69355  4.24690  2.90347  2.73739  3.18146  2.89801  2.37887  2.77519  2.98518  4.58477  3.61503
          0.02669  4.03251  4.75486  0.61958  0.77255  0.48576  0.95510
     30   2.89656  5.43296  2.11134  1.28181  4.71884  3.26334  3.73641  4.22404  2.67628  3.72192  4.55037  2.42363  3.84681  2.76750  3.22680  2.79905  3.16939  3.80619  5.88196  4.40627     31 e - - -
          2.68618  4.42225  2.77519  2.73123  3.46354  2.40513  3.72494  3.29354  2.67741  2.69355  4.24690  2.90347  2.73739  3.18146  2.89801  2.37887  2.77519  2.98518  4.58477  3.61503
          0.02669  4.03251  4.75486  0.61958  0.77255  0.48576  0.95510
     31   2.46002  4.10010  3.30280  2.75497  3.71250  3.38622  3.78527  3.06417  2.67258  2.41864  3.63713  3.17154  3.84790  3.03277  2.76124  1.92765  2.57459  2.78782  5.09675  3.83940     32 s - - -
          2.68618  4.42225  2.77519  2.73123  3.46354  2.40513  3.72494  3.29354  2.67741  2.69355  4.24690  2.90347  2.73739  3.18146  2.89801  2.37887  2.77519  2.98518  4.58477  3.61503
          0.02669  4.03251  4.75486  0.61958  0.77255  0.48576  0.95510
     32   2.57995  4.00254  3.70372  3.13306  3.31683  3.61441  3.91609  2.31600  2.87890  1.90241  3.29266  3.46552  3.99812  3.33283  3.33271  2.57373  2.67237  2.19281  4.81270  3.59984     33 l - - -
          2.68618  4.42225  2.77519  2.73123  3.46354  2.40513  3.72494  3.29354  2.67741  2.69355  4.24690  2.90347  2.73739  3.18146  2.89801  2.37887  2.77519  2.98518  4.58477  3.61503
          0.02669  4.03251  4.75486  0.61958  0.77255  0.48576  0.95510
     33   3.12032  4.43746  4.82048  4.33123  3.55805  4.45744  5.04268  1.11647  4.21216  2.04579  3.36420  4.54804  4.77280  4.47634  4.40636  3.85172  3.38907  1.36415  5.54228  4.33969     34 i - - -
          2.68618  4.42225  2.77519  2.73123  3.46354  2.40513  3.72494  3.29354  2.67741  2.69355  4.24690  2.90347  2.73739  3.18146  2.89801  2.37887  2.77519  2.98518  4.58477  3.61503
          0.02669  4.03251  4.75486  0.61958  0.77255  0.48576  0.95510
     34   2.51749  4.98487  3.00719  2.42984  4.30575  3.47073  3.61330  3.50698  1.58675  3.24624  4.06798  2.98531  3.87297  2.39783  2.53271  2.74764  2.96185  3.36322  5.41529  4.11618     35 k - - -
          2.68618  4.42225  2.77519  2.73123  3.46354  2.40513  3.72494  3.29354  2.67741  2.69355  4.24690  2.90347  2.73739  3.18146  2.89801  2.37887  2.77519  2.98518  4.58477  3.61503
          0.02669  4.03251  4.75486  0.61958  0.77255  0.48576  0.95510
     35   2.76078  5.19097  2.11662  2.24501  4.50113  3.32100  3.66269  3.97223  2.34021  3.48844  4.29039  2.80210  3.82261  1.80819  2.94894  2.54360  3.01208  3.57581  5.65059  4.24168     36 q - - -
          2.68618  4.42225  2.77519  2.73123  3.46354  2.40513  3.72494  3.29354  2.67741  2.69355  4.24690  2.90347  2.73739  3.18146  2.89801  2.37887  2.77519  2.98518  4.58477  3.61503
          0.02669  4.03251  4.75486  0.61958  0.77255  0.48576  0.95510
     36   2.40885  4.20140  3.66122  3.09575  3.19724  3.59981  3.91779  2.27092  3.02917  2.24600  3.32577  3.44216  3.99201  3.31368  3.33571  2.43500  2.44332  2.19313  4.85080  3.63261     37 v - - -
          2.68618  4.42225  2.77519  2.73123  3.46354  2.40513  3.72494  3.29354  2.67741  2.69355  4.24690  2.90347  2.73739  3.18146  2.89801  2.37887  2.77519  2.98518  4.58477  3.61503
          0.02669  4.03251  4.75486  0.61958  0.77255  0.48576  0.95510
     37   3.09822  5.23389  2.56638  0.81748  4.60146  3.38322  3.98752  4.08759  2.88884  3.68020  4.65007  3.03495  3.99628  3.20168  3.31217  3.06603  3.40463  3.75599  5.74285  4.46862     38 e - - -
          2.68618  4.42225  2.77519  2.73123  3.46354  2.40513  3.72494  3.29354  2.67741  2.69355  4.24690  2.90347  2.73739  3.18146  2.89801  2.37887  2.77519  2.98518  4.58477  3.61503
          0.02669  4.03251  4.75486  0.61958  0.77255  0.48576  0.95510
     38   2.30950  4.48439  2.99530  2.44859  4.01118  3.39709  3.42612  3.42358  2.30824  3.03135  3.84952  2.68840  3.80184  2.78390  2.72451  2.34054  2.47682  3.10075  5.27731  3.95289     39 k - - -
          2.68618  4.42225  2.77519  2.73123  3.46354  2.40513  3.72494  3.29354  2.67741  2.69355  4.24690  2.90347  2.73739  3.18146  2.89801  2.37887  2.77519  2.98518  4.58477  3.61503
          0.02669  4.03251  4.75486  0.61958  0.77255  0.48576  0.95510
     39   2.56667  4.23473  3.53111  2.96061  3.01345  3.56610  2.86936  2.31870  2.88980  2.31146  3.33357  3.33884  3.94272  3.09149  3.02291  2.81921  2.73681  2.40033  4.79984  3.42788     40 l - - -
          2.68618  4.42225  2.77519  2.73123  3.46354  2.40513  3.72494  3.29354  2.67741  2.69355  4.24690  2.90347  2.73739  3.18146  2.89801  2.37887  2.77519  2.98518  4.58477  3.61503
          0.02669  4.03251  4.75486  0.61958  0.77255  0.48576  0.95510
     40   2.53486  4.62540  2.70945  2.52332  4.00395  3.32028  3.72114  3.39462  2.56759  2.93748  3.87826  3.00335  3.25805  2.90130  3.01059  1.81976  2.81976  2.74413  5.31075  3.99629     41 s - - -
          2.68618  4.42225  2.77519  2.73123  3.46354  2.40513  3.72494  3.29354  2.67741  2.69355  4.24690  2.90347  2.73739  3.18146  2.89801  2.37887  2.77519  2.98518  4.58477  3.61503
          0.02669  4.03251  4.75486  0.61958  0.77255  0.48576  0.95510
     41   2.48082  4.71811  3.00109  2.48216  3.99945  3.39655  3.48926  3.40356  2.20167  3.02142  3.84945  2.89694  2.54378  2.81837  2.85710  2.64293  2.57090  2.89727  5.27376  3.96079     42 k - - -
          2.68618  4.42225  2.77519  2.73123  3.46354  2.40513  3.72494  3.29354  2.67741  2.69355  4.24690  2.90347  2.73739  3.18146  2.89801  2.37887  2.77519  2.98518  4.58477  3.61503
          0.02669  4.03251  4.75486  0.61958  0.77255  0.48576  0.95510
     42   2.36925  4.97759  2.50258  2.22745  4.27507  3.07167  3.60207  3.72466  2.32541  3.16025  4.05593  2.56423  3.77995  2.72889  2.87936  2.34586  2.69662  3.34728  5.46231  4.08188     43 e - - -
          2.68618  4.42225  2.77519  2.73123  3.46354  2.40513  3.72494  3.29354  2.67741  2.69355  4.24690  2.90347  2.73739  3.18146  2.89801  2.37887  2.77519  2.98518  4.58477  3.61503
          0.02669  4.03251  4.75486  0.61958  0.77255  0.48576  0.95510
     43   2.60997  5.01240  2.50936  2.30504  4.31327  3.36325  3.18715  3.77042  2.19283  3.29697  4.06888  2.66021  3.77341  2.42712  2.81445  2.51410  2.53280  3.38028  5.46833  3.86637     44 k - - -
          2.68618  4.42225  2.77519  2.73123  3.46354  2.40513  3.72494  3.29354  2.67741  2.69355  4.24690  2.90347  2.73739  3.18146  2.89801  2.37887  2.77519  2.98518  4.58477  3.61503
          0.02669  4.03251  4.75486  0.61958  0.77255  0.48576  0.95510
     44   2.21143  4.51277  2.95518  2.66405  4.19898  3.17152  3.89963  3.61775  2.75620  3.26098  4.10330  2.91621  1.67532  2.97193  3.14115  2.49196  2.85851  3.20819  5.49965  4.20880     45 p - - -
          2.68618  4.42225  2.77519  2.73123  3.46354  2.40513  3.72494  3.29354  2.67741  2.69355  4.24690  2.90347  2.73739  3.18146  2.89801  2.37887  2.77519  2.98518  4.58477  3.61503
          0.02669  4.03251  4.75486  0.61958  0.77255  0.48576  0.95510
     45   2.57203  4.43267  3.19373  2.62714  3.66181  3.43525  3.77643  3.01945  2.68506  1.88035  3.60192  3.04180  3.37980  3.03936  3.05690  2.42814  2.74806  2.76285  5.05899  3.80075     46 l - - -
          2.68618  4.42225  2.77519  2.73123  3.46354  2.40513  3.72494  3.29354  2.67741  2.69355  4.24690  2.90347  2.73739  3.18146  2.89801  2.37887  2.77519  2.98518  4.58477  3.61503
          0.02669  4.03251  4.75486  0.61958  0.77255  0.48576  0.95510
     46   2.51860  4.41157  3.31524  2.86747  3.76902  3.32596  3.90341  2.94476  2.77951  2.59203  3.76529  3.23960  1.76148  3.16675  3.12374  2.50473  2.85280  2.81179  5.19895  3.90585     47 p - - -
          2.68618  4.42225  2.77519  2.73123  3.46354  2.40513  3.72494  3.29354  2.67741  2.69355  4.24690  2.90347  2.73739  3.18146  2.89801  2.37887  2.77519  2.98518  4.58477  3.61503
          0.02669  4.03251  4.75486  0.61958  0.77255  0.48576  0.95510
     47   2.71087  5.18875  2.08241  1.93076  4.49795  3.31236  3.63418  3.97719  2.46159  3.48237  4.26285  2.78268  3.40977  2.35100  2.97571  2.40496  2.85784  3.56457  5.64260  4.21781     48 e - - -
          2.68618  4.42225  2.77519  2.73123  3.46354  2.40513  3.72494  3.29354  2.67741  2.69355  4.24690  2.90347  2.73739  3.18146  2.89801  2.37887  2.77519  2.98518  4.58477  3.61503
          0.02669  4.03251  4.75486  0.61958  0.77255  0.48576  0.95510
     48   2.30040  4.54703  3.10763  2.60238  3.96527  3.31268  3.74345  3.26032  2.37888  3.00378  3.84052  3.05526  3.53632  2.93366  2.98950  2.02663  2.25076  3.02219  5.27749  3.98626     49 s - - -
          2.68618  4.42225  2.77519  2.73123  3.46354  2.40513  3.72494  3.29354  2.67741  2.69355  4.24690  2.90347  2.73739  3.18146  2.89801  2.37887  2.77519  2.98518  4.58477  3.61503
          0.02669  4.03251  4.75486  0.61958  0.77255  0.48576  0.95510
     49   3.00257  4.38826  4.54566  3.97555  2.51397  4.19934  4.50105  1.90638  3.85622  1.25215  3.00178  4.19951  4.47872  4.01941  4.00933  3.51707  2.97374  2.08690  4.98166  3.81934     50 l - - -
          2.68618  4.42225  2.77519  2.73123  3.46354  2.40513  3.72494  3.29354  2.67741  2.69355  4.24690  2.90347  2.73739  3.18146  2.89801  2.37887  2.77519  2.98518  4.58477  3.61503
          0.02669  4.03251  4.75486  0.61958  0.77255  0.48576  0.95510
     50   1.91450  4.28223  3.36023  2.92739  4.09581  3.09130  4.00746  3.46969  2.92623  3.16159  4.00088  3.22102  2.36428  3.24344  3.29601  1.77852  2.73651  2.78403  5.44230  4.19520     51 s - - -
          2.68618  4.42225  2.77519  2.73123  3.46354  2.40513  3.72494  3.29354  2.67741  2.69355  4.24690  2.90347  2.73739  3.18146  2.89801  2.37887  2.77519  2.98518  4.58477  3.61503
          0.02669  4.03251  4.75486  0.61958  0.77255  0.48576  0.95510
     51   2.32206  4.67015  2.80272  2.47981  3.91102  3.40506  3.38776  3.12078  2.47567  2.89577  3.77578  2.98272  3.57480  2.81975  2.92496  2.26911  2.51381  2.94121  5.21653  3.90289     52 s - - -
          2.68618  4.42225  2.77519  2.73123  3.46354  2.40513  3.72494  3.29354  2.67741  2.69355  4.24690  2.90347  2.73739  3.18146  2.89801  2.37887  2.77519  2.98518  4.58477  3.61503
          0.02669  4.03251  4.75486  0.61958  0.77255  0.48576  0.95510
     52   2.71007  5.15686  1.87987  2.09151  4.44318  3.31845  3.11099  3.92125  2.47067  3.44104  4.22924  2.65234  3.79899  2.76873  2.98211  2.33272  2.95674  3.52324  5.60992  3.93010     53 d - - -
          2.68618  4.42225  2.77519  2.73123  3.46354  2.40513  3.72494  3.29354  2.67741  2.69355  4.24690  2.90347  2.73739  3.18146  2.89801  2.37887  2.77519  2.98518  4.58477  3.61503
          0.02669  4.03251  4.75486  0.61958  0.77255  0.48576  0.95510
     53   3.29773  4.69437  4.62866  4.15330  3.10225  4.40110  4.74188  2.12687  3.90996  0.81808  2.99639  4.41986  4.68905  4.18037  4.06984  3.81293  3.55348  2.28251  5.13963  3.92329     54 l - - -
          2.68618  4.42225  2.77519  2.73123  3.46354  2.40513  3.72494  3.29354  2.67741  2.69355  4.24690  2.90347  2.73739  3.18146  2.89801  2.37887  2.77519  2.98518  4.58477  3.61503
          0.02669  4.03251  4.75486  0.61958  0.77255  0.48576  0.95510
     54   3.08257  5.06955  3.52715  2.93292  4.48769  3.65536  3.72030  3.89836  1.94163  3.38526  4.30474  3.30452  4.07974  2.88300  1.03342  3.11732  3.28625  3.60009  5.43283  4.26484     55 r - - -
          2.68618  4.42225  2.77519  2.73123  3.46354  2.40513  3.72494  3.29354  2.67741  2.69355  4.24690  2.90347  2.73739  3.18146  2.89801  2.37887  2.77519  2.98518  4.58477  3.61503
          0.02669  4.03251  4.75486  0.61958  0.77255  0.48576  0.95510
     55   2.70451  4.47398  3.10519  2.51823  4.16147  3.48336  3.09141  3.59486  2.20630  3.04181  3.97717  3.00913  3.86607  2.01472  2.14887  2.72581  2.92055  3.26886  5.32597  4.02117     56 q - - -
          2.68618  4.42225  2.77519  2.73123  3.46354  2.40513  3.72494  3.29354  2.67741  2.69355  4.24690  2.90347  2.73739  3.18146  2.89801  2.37887  2.77519  2.98518  4.58477  3.61503
          0.02669  4.03251  4.75486  0.61958  0.77255  0.48576  0.95510
     56   2.44173  3.41545  3.64771  3.07631  3.21792  3.57497  3.86476  2.46132  3.00502  2.16181  3.27921  3.28935  3.95816  3.28248  3.29997  2.36644  2.60518  2.41582  4.76842  3.35226     57 l - - -
          2.68618  4.42225  2.77519  2.73123  3.46354  2.40513  3.72494  3.29354  2.67741  2.69355  4.24690  2.90347  2.73739  3.18146  2.89801  2.37887  2.77519  2.98518  4.58477  3.61503
          0.02669  4.03251  4.75486  0.61958  0.77255  0.48576  0.95510
     57   3.30875  4.66706  4.74449  4.23234  3.12255  4.49825  4.82421  1.93463  4.02715  0.86806  2.96843  4.50381  4.73629  4.24484  4.18085  3.88278  3.55001  2.18970  5.18894  4.02553     58 l - - -
          2.68618  4.42225  2.77519  2.73123  3.46354  2.40513  3.72494  3.29354  2.67741  2.69355  4.24690  2.90347  2.73739  3.18146  2.89801  2.37887  2.77519  2.98518  4.58477  3.61503
          0.02669  4.03251  4.75486  0.61958  0.77255  0.48576  0.95510
     58   2.25377  4.26672  3.37516  2.97301  4.06011  3.09989  4.03496  3.40390  2.95973  3.12911  3.98081  3.06082  3.75757  3.28904  3.30668  2.06446  1.51760  2.84375  5.42212  4.18315     59 t - - -
          2.68618  4.42225  2.77519  2.73123  3.46354  2.40513  3.72494  3.29354  2.67741  2.69355  4.24690  2.90347  2.73739  3.18146  2.89801  2.37887  2.77519  2.98518  4.58477  3.61503
          0.02669  4.03251  4.75486  0.61958  0.77255  0.48576  0.95510
     59   2.70213  5.07997  2.80733  2.33769  4.41514  3.42431  3.07581  3.85398  2.08311  3.35220  4.13746  2.82366  3.82728  2.05116  2.31426  2.67704  2.92276  3.46921  5.48793  4.14362     60 q - - -
          2.68618  4.42225  2.77519  2.73123  3.46354  2.40513  3.72494  3.29354  2.67741  2.69355  4.24690  2.90347  2.73739  3.18146  2.89801  2.37887  2.77519  2.98518  4.58477  3.61503
          0.02669  4.03251  4.75486  0.61958  0.77255  0.48576  0.95510
     60   3.33881  4.75518  4.44582  4.08908  3.20355  4.18389  4.69481  2.41913  3.85526  0.70057  3.18132  4.34897  4.59345  4.18511  4.00406  3.77745  3.62675  2.49751  5.13812  3.89749     61 l - - -
          2.68618  4.42225  2.77519  2.73123  3.46354  2.40513  3.72494  3.29354  2.67741  2.69355  4.24690  2.90347  2.73739  3.18146  2.89801  2.37887  2.77519  2.98518  4.58477  3.61503
          0.02669  4.03251  4.75486  0.61958  0.77255  0.48576  0.95510
     61   1.93264  4.35972  3.18815  2.80919  4.19795  3.09417  3.96807  3.60322  2.86341  3.26163  4.08520  2.66663  3.74086  3.18170  3.25369  1.63904  2.36927  3.15187  5.51024  4.24405     62 s - - -
          2.68618  4.42225  2.77519  2.73123  3.46354  2.40513  3.72494  3.29354  2.67741  2.69355  4.24690  2.90347  2.73739  3.18146  2.89801  2.37887  2.77519  2.98518  4.58477  3.61503
          0.02669  4.03251  4.75486  0.61958  0.77255  0.48576  0.95510
     62   2.64769  4.82292  2.90856  2.37558  3.82827  3.41087  3.64172  3.49053  2.40663  3.08779  3.92160  2.95508  3.83357  1.85893  2.82478  2.39341  2.88478  3.17277  5.29482  3.74278     63 q - - -
          2.68618  4.42225  2.77519  2.73123  3.46354  2.40513  3.72494  3.29354  2.67741  2.69355  4.24690  2.90347  2.73739  3.18146  2.89801  2.37887  2.77519  2.98518  4.58477  3.61503
          0.02669  4.03251  4.75486  0.61958  0.77255  0.48576  0.95510
     63   2.43182  4.23575  3.76214  3.21227  2.91729  3.65381  3.96303  2.55859  3.09084  1.55398  3.26856  3.52998  4.04817  3.39688  3.18261  2.84922  2.88730  2.39795  4.80759  3.56030     64 l - - -
          2.68618  4.42225  2.77519  2.73123  3.46354  2.40513  3.72494  3.29354  2.67741  2.69355  4.24690  2.90347  2.73739  3.18146  2.89801  2.37887  2.77519  2.98518  4.58477  3.61503
          0.02669  4.03251  4.75486  0.61958  0.77255  0.48576  0.95510
     64   1.53654  4.37555  3.22892  2.78479  3.97421  3.06165  3.88940  3.36091  2.78353  2.92065  3.87981  3.15685  3.51931  2.97173  3.16814  2.29693  2.58086  2.99670  5.32187  4.06135     65 a - - -
          2.68618  4.42225  2.77519  2.73123  3.46354  2.40513  3.72494  3.29354  2.67741  2.69355  4.24690  2.90347  2.73739  3.18146  2.89801  2.37887  2.77519  2.98518  4.58477  3.61503
          0.02669  4.03251  4.75486  0.61958  0.77255  0.48576  0.95510
     65   2.48920  4.41571  3.21874  3.04294  4.23958  3.11662  4.20107  3.73606  3.12328  3.42466  4.35445  3.32170  1.07264  3.49352  3.41871  2.49798  2.95237  3.28858  5.57783  4.31471     66 p - - -
          2.68618  4.42225  2.77519  2.73123  3.46354  2.40513  3.72494  3.29354  2.67741  2.69355  4.24690  2.90347  2.73739  3.18146  2.89801  2.37887  2.77519  2.98518  4.58477  3.61503
          0.02669  4.03251  4.75486  0.61958  0.77255  0.48576  0.95510
     66   3.31738  4.66301  4.52712  4.08326  1.20458  4.27662  3.77360  2.77007  3.93045  1.81438  3.39935  4.08182  4.57420  4.02068  4.03832  3.61542  3.54252  2.76995  3.98865  2.19325     67 f - - -
          2.68618  4.42225  2.77519  2.73123  3.46354  2.40513  3.72494  3.29354  2.67741  2.69355  4.24690  2.90347  2.73739  3.18146  2.89801  2.37887  2.77519  2.98518  4.58477  3.61503
          0.02669  4.03251  4.75486  0.61958  0.77255  0.48576  0.95510
     67   2.58609  4.74175  2.38192  2.44399  4.33728  3.19898  3.82887  3.78897  2.73499  3.39641  4.22644  2.93409  1.79323  3.01110  3.20175  2.20311  2.93184  3.37119  5.60534  4.25178     68 p - - -
          2.68620  4.42227  2.77511  2.73125  3.46356  2.40509  3.72496  3.29356  2.67743  2.69357  4.24692  2.90340  2.73741  3.18148  2.89803  2.37884  2.77521  2.98520  4.58479  3.61505
          0.17498  1.88441  4.75486  0.31053  1.32072  0.48576  0.95510
     68   2.89138  5.31022  2.21293  1.99792  4.62488  3.26529  3.77068  4.12219  2.70370  3.66316  4.51340  1.39025  3.86190  2.94060  3.22028  2.81866  3.17837  3.72560  5.82525  4.37815     70 n - - -
          2.68618  4.42225  2.77519  2.73123  3.46354  2.40513  3.72494  3.29354  2.67741  2.69355  4.24690  2.90347  2.73739  3.18146  2.89801  2.37887  2.77519  2.98518  4.58477  3.61503
          0.02669  4.03251  4.75486  0.61958  0.77255  0.48576  0.95510
     69   1.99434  4.20828  3.38493  3.15273  4.31945  2.96760  4.25330  3.69637  3.22507  3.43755  4.29748  3.31690  3.72473  3.53259  3.52465  1.06831  2.75869  3.17177  5.68007  4.44267     71 s - - -
          2.68618  4.42225  2.77519  2.73123  3.46354  2.40513  3.72494  3.29354  2.67741  2.69355  4.24690  2.90347  2.73739  3.18146  2.89801  2.37887  2.77519  2.98518  4.58477  3.61503
          0.02669  4.03251  4.75486  0.61958  0.77255  0.48576  0.95510
     70   2.85664  4.29363  4.31457  3.75039  2.35709  4.00032  4.31218  2.21426  3.63510  1.51478  3.09663  3.98233  4.33155  3.84211  3.82159  3.31053  2.74996  1.85378  4.89278  3.68026     72 l - - -
          2.68618  4.42225  2.77519  2.73123  3.46354  2.40513  3.72494  3.29354  2.67741  2.69355  4.24690  2.90347  2.73739  3.18146  2.89801  2.37887  2.77519  2.98518  4.58477  3.61503
          0.02669  4.03251  4.75486  0.61958  0.77255  0.48576  0.95510
     71   2.97867  5.14964  3.24616  2.68855  4.57771  3.60101  3.62774  3.95472  1.20500  3.41745  4.26997  2.88908  3.99731  2.76339  2.03151  2.96960  3.16743  3.61900  5.47945  4.26669     73 k - - -
          2.68618  4.42225  2.77519  2.73123  3.46354  2.40513  3.72494  3.29354  2.67741  2.69355  4.24690  2.90347  2.73739  3.18146  2.89801  2.37887  2.77519  2.98518  4.58477  3.61503
          0.02669  4.03251  4.75486  0.61958  0.77255  0.48576  0.95510
     72   3.33881  4.75518  4.44582  4.08908  3.20355  4.18389  4.69481  2.41913  3.85526  0.70057  3.18132  4.34897  4.59345  4.18511  4.00406  3.77745  3.62675  2.49751  5.13812  3.89749     74 l - - -
          2.68618  4.42225  2.77519  2.73123  3.46354  2.40513  3.72494  3.29354  2.67741  2.69355  4.24690  2.90347  2.73739  3.18146  2.89801  2.37887  2.77519  2.98518  4.58477  3.61503
          0.02669  4.03251  4.75486  0.61958  0.77255  0.48576  0.95510
     73   2.64938  4.84829  3.01953  2.46366  4.10047  3.44493  2.55063  3.52096  2.16905  3.00884  3.92077  2.97005  3.83425  2.44887  2.63330  2.67545  2.53646  3.19686  5.31085  3.77313     75 k - - -
          2.68618  4.42225  2.77519  2.73123  3.46354  2.40513  3.72494  3.29354  2.67741  2.69355  4.24690  2.90347  2.73739  3.18146  2.89801  2.37887  2.77519  2.98518  4.58477  3.61503
          0.02669  4.03251  4.75486  0.61958  0.77255  0.48576  0.95510
     74   3.15799  4.45583  4.86624  4.33909  3.44503  4.52833  4.99795  1.22413  4.22392  1.69720  3.24318  4.57095  4.78293  4.44126  4.40024  3.89645  3.40585  1.46820  5.44273  4.27952     76 i - - -
          2.68618  4.42225  2.77519  2.73123  3.46354  2.40513  3.72494  3.29354  2.67741  2.69355  4.24690  2.90347  2.73739  3.18146  2.89801  2.37887  2.77519  2.98518  4.58477  3.61503
          0.02669  4.03251  4.75486  0.61958  0.77255  0.48576  0.95510
     75   3.61464  4.93003  4.34435  4.09187  2.84773  3.91659  4.11056  3.64781  3.81204  3.01390  4.27377  4.20927  4.44823  4.19135  3.91134  3.81670  3.92373  3.54251  0.61623  2.84189     77 W - - -
          2.68618  4.42225  2.77519  2.73123  3.46354  2.40513  3.72494  3.29354  2.67741  2.69355  4.24690  2.90347  2.73739  3.18146  2.89801  2.37887  2.77519  2.98518  4.58477  3.61503
          0.02669  4.03251  4.75486  0.61958  0.77255  0.48576  0.95510
     76   2.92598  5.10158  2.97203  2.59594  4.50734  3.49042  3.69277  3.94450  1.18611  3.45419  4.31754  2.65147  3.96284  2.84569  2.42076  2.92145  3.16053  3.59483  5.52384  4.25630     78 k - - -
          2.68618  4.42225  2.77519  2.73123  3.46354  2.40513  3.72494  3.29354  2.67741  2.69355  4.24690  2.90347  2.73739  3.18146  2.89801  2.37887  2.77519  2.98518  4.58477  3.61503
          0.02669  4.03251  4.75486  0.61958  0.77255  0.48576  0.95510
     77   3.33881  4.75518  4.44582  4.08908  3.20355  4.18389  4.69481  2.41913  3.85526  0.70057  3.18132  4.34897  4.59345  4.18511  4.00406  3.77745  3.62675  2.49751  5.13812  3.89749     79 l - - -
          2.68618  4.42225  2.77519  2.73123  3.46354  2.40513  3.72494  3.29354  2.67741  2.69355  4.24690  2.90347  2.73739  3.18146  2.89801  2.37887  2.77519  2.98518  4.58477  3.61503
          0.02669  4.03251  4.75486  0.61958  0.77255  0.48576  0.95510
     78   2.16437  4.22270  3.29582  3.07035  4.39226  2.47860  4.22145  3.83017  3.19683  3.51101  4.33334  3.26790  3.70849  3.48350  3.52077  1.10659  2.75027  3.25506  5.71884  4.48809     80 s - - -
          2.68618  4.42225  2.77519  2.73123  3.46354  2.40513  3.72494  3.29354  2.67741  2.69355  4.24690  2.90347  2.73739  3.18146  2.89801  2.37887  2.77519  2.98518  4.58477  3.61503
          0.02669  4.03251  4.75486  0.61958  0.77255  0.48576  0.95510
     79   3.64692  4.89273  4.60308  4.28836  1.46292  4.38798  3.47950  3.34596  4.13752  2.67847  3.94536  4.06574  4.70068  4.11964  4.18303  3.75823  3.87034  3.26913  3.62303  1.01608     81 y - - -
          2.68618  4.42225  2.77519  2.73123  3.46354  2.40513  3.72494  3.29354  2.67741  2.69355  4.24690  2.90347  2.73739  3.18146  2.89801  2.37887  2.77519  2.98518  4.58477  3.61503
          0.02669  4.03251  4.75486  0.61958  0.77255  0.48576  0.95510
     80   3.19350  5.01625  3.70122  3.18221  4.41175  3.64734  3.95149  3.96680  2.31735  3.45376  4.45206  3.52851  4.14422  3.16588  0.75943  3.27137  3.44989  3.68441  5.43117  4.30681     82 r - - -
          2.68618  4.42225  2.77519  2.73123  3.46354  2.40513  3.72494  3.29354  2.67741  2.69355  4.24690  2.90347  2.73739  3.18146  2.89801  2.37887  2.77519  2.98518  4.58477  3.61503
          0.02669  4.03251  4.75486  0.61958  0.77255  0.48576  0.95510
     81   3.33881  4.75518  4.44582  4.08908  3.20355  4.18389  4.69481  2.41913  3.85526  0.70057  3.18132  4.34897  4.59345  4.18511  4.00406  3.77745  3.62675  2.49751  5.13812  3.89749     83 l - - -
          2.68618  4.42225  2.77519  2.73123  3.46354  2.40513  3.72494  3.29354  2.67741  2.69355  4.24690  2.90347  2.73739  3.18146  2.89801  2.37887  2.77519  2.98518  4.58477  3.61503
          0.02669  4.03251  4.75486  0.61958  0.77255  0.48576  0.95510
     82   3.61464  4.93003  4.34435  4.09187  2.84773  3.91659  4.11056  3.64781  3.81204  3.01390  4.27377  4.20927  4.44823  4.19135  3.91134  3.81670  3.92373  3.54251  0.61623  2.84189     84 W - - -
          2.68618  4.42225  2.77519  2.73123  3.46354  2.40513  3.72494  3.29354  2.67741  2.69355  4.24690  2.90347  2.73739  3.18146  2.89801  2.37887  2.77519  2.98518  4.58477  3.61503
          0.02669  4.03251  4.75486  0.61958  0.77255  0.48576  0.95510
     83   2.86359  4.86073  2.80888  2.71194  4.25017  3.29731  4.06134  3.99796  2.98009  3.62736  4.58373  0.90306  3.95824  3.33663  3.33825  2.92610  3.25213  3.60383  5.53787  4.18876     85 n - - -
          2.68618  4.42225  2.77519  2.73123  3.46354  2.40513  3.72494  3.29354  2.67741  2.69355  4.24690  2.90347  2.73739  3.18146  2.89801  2.37887  2.77519  2.98518  4.58477  3.61503
          0.02669  4.03251  4.75486  0.61958  0.77255  0.48576  0.95510
     84   1.22482  4.15598  3.58705  3.21732  4.14931  3.00474  4.20987  3.42905  3.19750  3.21500  4.07495  3.35867  3.72857  3.49678  3.50180  2.02525  2.46359  2.83577  5.53317  4.32678     86 a - - -
          2.68618  4.42225  2.77519  2.73123  3.46354  2.40513  3.72494  3.29354  2.67741  2.69355  4.24690  2.90347  2.73739  3.18146  2.89801  2.37887  2.77519  2.98518  4.58477  3.61503
          0.02669  4.03251  4.75486  0.61958  0.77255  0.48576  0.95510
     85   2.78113  0.66647  4.33381  4.11186  4.06946  3.36795  4.72403  3.24244  3.94061  3.14947  4.27692  4.05645  4.08725  4.28030  4.03569  3.05270  3.26157  2.97555  5.44880  4.35530     87 C - - -
          2.68618  4.42225  2.77519  2.73123  3.46354  2.40513  3.72494  3.29354  2.67741  2.69355  4.24690  2.90347  2.73739  3.18146  2.89801  2.37887  2.77519  2.98518  4.58477  3.61503
          0.02669  4.03251  4.75486  0.61958  0.77255  0.48576  0.95510
     86   2.98772  4.41733  4.53011  4.09607  3.58769  4.13219  4.84865  1.81497  3.94497  2.17246  3.46439  4.29289  4.58010  4.27287  4.15871  3.55514  3.30044  0.93270  5.48730  4.22542     88 v - - -
          2.68618  4.42225  2.77519  2.73123  3.46354  2.40513  3.72494  3.29354  2.67741  2.69355  4.24690  2.90347  2.73739  3.18146  2.89801  2.37887  2.77519  2.98518  4.58477  3.61503
          0.02669  4.03251  4.75486  0.61958  0.77255  0.48576  0.95510
     87   3.16876  5.31298  0.71305  2.44844  4.71320  3.33842  4.08202  4.33934  3.19797  3.92022  4.90446  3.01184  4.00277  3.32330  3.73390  3.11489  3.51167  3.96235  5.84999  4.56309     89 d - - -
          2.68618  4.42225  2.77519  2.73123  3.46354  2.40513  3.72494  3.29354  2.67741  2.69355  4.24690  2.90347  2.73739  3.18146  2.89801  2.37887  2.77519  2.98518  4.58477  3.61503
          0.02669  4.03251  4.75486  0.61958  0.77255  0.48576  0.95510
     88   2.81963  4.34848  4.00843  3.43288  3.05923  3.89126  4.14441  2.08450  3.26360  1.40093  3.12955  3.75131  4.22614  3.57093  2.88426  3.17915  3.04954  2.32896  4.89507  3.68628     90 l - - -
          2.68618  4.42225  2.77519  2.73123  3.46354  2.40513  3.72494  3.29354  2.67741  2.69355  4.24690  2.90347  2.73739  3.18146  2.89801  2.37887  2.77519  2.98518  4.58477  3.61503
          0.02669  4.03251  4.75486  0.61958  0.77255  0.48576  0.95510
     89   1.87665  4.18475  3.44869  3.15422  4.30533  2.96624  4.22589  3.65040  3.19254  3.38857  4.22951  3.31436  3.71135  3.49404  3.50386  1.19642  2.52827  3.13226  5.65579  4.43997     91 s - - -
          2.68618  4.42225  2.77519  2.73123  3.46354  2.40513  3.72494  3.29354  2.67741  2.69355  4.24690  2.90347  2.73739  3.18146  2.89801  2.37887  2.77519  2.98518  4.58477  3.61503
          0.02669  4.03251  4.75486  0.61958  0.77255  0.48576  0.95510
     90   2.86359  4.86073  2.80888  2.71194  4.25017  3.29731  4.06134  3.99796  2.98009  3.62736  4.58373  0.90306  3.95824  3.33663  3.33825  2.92610  3.25213  3.60383  5.53787  4.18876     92 n - - -
          2.68618  4.42225  2.77519  2.73123  3.46354  2.40513  3.72494  3.29354  2.67741  2.69355  4.24690  2.90347  2.73739  3.18146  2.89801  2.37887  2.77519  2.98518  4.58477  3.61503
          0.02669  4.03251  4.75486  0.61958  0.77255  0.48576  0.95510
     91   1.86771  4.49336  3.15474  2.64674  3.73982  3.40162  3.24891  3.14235  2.61820  2.81429  3.67665  3.10061  3.84462  2.96792  3.01871  2.52023  2.49655  2.86258  5.11101  3.47721     93 a - - -
          2.68618  4.42225  2.77519  2.73123  3.46354  2.40513  3.72494  3.29354  2.67741  2.69355  4.24690  2.90347  2.73739  3.18146  2.89801  2.37887  2.77519  2.98518  4.58477  3.61503
          0.02669  4.03251  4.75486  0.61958  0.77255  0.48576  0.95510
     92   1.80518  4.39316  3.20746  2.72090  3.94421  3.02092  3.82357  3.34616  2.71335  3.00911  3.84145  2.89798  3.76745  3.04418  3.11572  1.99764  2.67482  2.87535  5.24520  4.00944     94 a - - -
          2.68618  4.42225  2.77519  2.73123  3.46354  2.40513  3.72494  3.29354  2.67741  2.69355  4.24690  2.90347  2.73739  3.18146  2.89801  2.37887  2.77519  2.98518  4.58477  3.61503
          0.02669  4.03251  4.75486  0.61958  0.77255  0.48576  0.95510
     93   2.10960  4.31023  3.35451  2.81219  3.14621  3.18470  3.79945  2.94790  2.77643  2.65761  3.53226  3.21129  3.84985  3.08990  3.15011  2.12666  2.65103  2.53427  4.97744  3.75230     95 a - - -
          2.68618  4.42225  2.77519  2.73123  3.46354  2.40513  3.72494  3.29354  2.67741  2.69355  4.24690  2.90347  2.73739  3.18146  2.89801  2.37887  2.77519  2.98518  4.58477  3.61503
          0.02669  4.03251  4.75486  0.61958  0.77255  0.48576  0.95510
     94   2.24286  4.18564  3.57499  3.00705  3.14194  3.56624  3.83404  2.29931  2.82888  2.17799  3.18798  3.36808  3.41762  3.22810  3.25300  2.75447  2.78787  2.44455  4.77249  3.56808     96 l - - -
          2.68618  4.42225  2.77519  2.73123  3.46354  2.40513  3.72494  3.29354  2.67741  2.69355  4.24690  2.90347  2.73739  3.18146  2.89801  2.37887  2.77519  2.98518  4.58477  3.61503
          0.05209  4.03251  3.41033  0.61958  0.77255  0.48576  0.95510
     95   2.42773  4.27096  3.00601  2.44580  3.79794  3.31300  3.60744  3.37276  2.21703  2.91111  3.80499  2.95482  3.79595  2.49137  2.50793  2.47225  2.80652  3.06224  5.21086  3.91353     97 k - - -
          2.68618  4.42225  2.77519  2.73123  3.46354  2.40513  3.72494  3.29354  2.67741  2.69355  4.24690  2.90347  2.73739  3.18146  2.89801  2.37887  2.77519  2.98518  4.58477  3.61503
          0.02737  4.00779  4.73013  0.61958  0.77255  0.51160  0.91513
     96   2.56190  4.54359  3.12005  2.56378  3.61796  3.43175  3.66401  2.83796  2.51549  2.81028  3.65823  2.97585  3.51694  2.87258  2.50005  2.18326  2.74409  2.87503  5.08368  3.81726     98 s - - -
          2.68618  4.42225  2.77519  2.73123  3.46354  2.40513  3.72494  3.29354  2.67741  2.69355  4.24690  2.90347  2.73739  3.18146  2.89801  2.37887  2.77519  2.98518  4.58477  3.61503
          0.02737  4.00779  4.73013  0.61958  0.77255  0.51160  0.91513
     97   2.56303  4.65738  2.91184  2.47587  3.93572  3.38023  3.64351  3.34561  2.46234  2.97359  3.79940  2.97384  3.43214  2.69775  2.82344  1.93881  2.80930  2.78740  5.20579  3.91734     99 s - - -
          2.68618  4.42225  2.77519  2.73123  3.46354  2.40513  3.72494  3.29354  2.67741  2.69355  4.24690  2.90347  2.73739  3.18146  2.89801  2.37887  2.77519  2.98518  4.58477  3.61503
          0.08387  4.00779  2.77615  0.61958  0.77255  0.51160  0.91513
     98   2.59961  4.75219  2.78912  2.29731  4.12761  3.07437  3.68358  3.54171  2.36518  3.06498  3.97936  2.92470  3.59502  2.85331  2.90589  1.79154  2.87512  3.19701  5.38405  4.05948    100 s - - -
          2.68618  4.42225  2.77519  2.73123  3.46354  2.40513  3.72494  3.29354  2.67741  2.69355  4.24690  2.90347  2.73739  3.18146  2.89801  2.37887  2.77519  2.98518  4.58477  3.61503
          0.06759  3.95285  3.07573  0.61958  0.77255  0.56462  0.84066
     99   2.48645  4.53805  2.99037  2.54940  3.96854  3.25691  3.11089  3.38932  2.55072  3.02450  3.86274  3.00432  3.24519  2.91439  2.96016  2.05249  2.30305  3.04594  5.27702  3.97518    101 s - - -
          2.68618  4.42225  2.77519  2.73123  3.46354  2.40513  3.72494  3.29354  2.67741  2.69355  4.24690  2.90347  2.73739  3.18146  2.89801  2.37887  2.77519  2.98518  4.58477  3.61503
          0.09044  3.91533  2.71005  0.61958  0.77255  0.59775  0.79861
    100   2.34760  4.63900  2.85944  2.45900  4.01165  3.28243  3.31945  3.42508  2.35212  3.04632  3.88488  2.83549  3.77135  2.85002  2.86356  2.00851  2.74233  3.09194  5.29105  3.98322    102 s - - -
          2.68618  4.42225  2.77519  2.73123  3.46354  2.40513  3.72494  3.29354  2.67741  2.69355  4.24690  2.90347  2.73739  3.18146  2.89801  2.37887  2.77519  2.98518  4.58477  3.61503
          0.03190  3.85679  4.57914  0.61958  0.77255  0.64506  0.74366
    101   2.26874  4.49100  3.08957  2.45477  3.54078  3.38819  3.65684  2.94394  2.52730  2.76178  3.61785  2.95023  3.61466  2.87127  2.86455  2.45020  2.59044  2.81747  5.07086  3.78846    103 a - - -
          2.68618  4.42225  2.77519  2.73123  3.46354  2.40513  3.72494  3.29354  2.67741  2.69355  4.24690  2.90347  2.73739  3.18146  2.89801  2.37887  2.77519  2.98518  4.58477  3.61503
          0.03190  3.85679  4.57914  0.61958  0.77255  0.64506  0.74366
    102   2.55701  4.70598  2.74057  2.09472  3.76550  3.34917  3.60939  3.13693  2.43600  2.97851  3.81005  2.90648  3.77143  2.77633  2.89162  2.31871  2.67139  3.03135  5.24215  3.91357    104 e - - -
          2.68618  4.42225  2.77519  2.73123  3.46354  2.40513  3.72494  3.29354  2.67741  2.69355  4.24690  2.90347  2.73739  3.18146  2.89801  2.37887  2.77519  2.98518  4.58477  3.61503
          0.06926  3.85679  3.08386  0.61958  0.77255  0.42166  1.06699
    103   2.39081  5.00216  2.47780  2.12234  4.29690  3.05065  3.45897  3.62696  2.40568  3.29396  4.08146  2.44399  3.77320  2.73098  2.89909  2.37513  2.87058  3.37059  5.48363  4.09613    105 e - - -
          2.68618  4.42225  2.77519  2.73123  3.46354  2.40513  3.72494  3.29354  2.67741  2.69355  4.24690  2.90347  2.73739  3.18146  2.89801  2.37887  2.77519  2.98518  4.58477  3.61503
          0.02803  3.98413  4.70648  0.61958  0.77255  0.48454  0.95706
    104   2.60697  4.62233  3.08773  2.39361  3.80155  3.45630  2.52071  2.76382  2.47434  2.84827  3.70745  3.04070  3.85004  2.65408  2.87578  2.69492  2.83690  2.71605  5.13686  3.84032    106 e - - -
          2.68618  4.42225  2.77519  2.73123  3.46354  2.40513  3.72494  3.29354  2.67741  2.69355  4.24690  2.90347  2.73739  3.18146  2.89801  2.37887  2.77519  2.98518  4.58477  3.61503
          0.02717  4.01493  4.73727  0.61958  0.77255  0.47436  0.97361
    105   1.13609  4.18285  3.72845  3.36758  4.00756  3.12639  4.30902  2.93086  3.30789  2.93152  3.92955  3.48930  3.83522  3.62431  3.58228  2.56666  2.65608  2.34906  5.50586  4.29592    107 a - - -
          2.68618  4.42225  2.77519  2.73123  3.46354  2.40513  3.72494  3.29354  2.67741  2.69355  4.24690  2.90347  2.73739  3.18146  2.89801  2.37887  2.77519  2.98518  4.58477  3.61503
          0.02669  4.03251  4.75486  0.61958  0.77255  0.48576  0.95510
    106   2.69359  5.06738  2.78969  2.00006  4.38886  3.39142  3.60182  3.83069  1.93908  3.34785  4.13759  2.34391  3.81782  2.72555  2.63612  2.66896  2.83322  3.32038  5.50382  4.14393    108 k - - -
          2.68618  4.42225  2.77519  2.73123  3.46354  2.40513  3.72494  3.29354  2.67741  2.69355  4.24690  2.90347  2.73739  3.18146  2.89801  2.37887  2.77519  2.98518  4.58477  3.61503
          0.02669  4.03251  4.75486  0.61958  0.77255  0.48576  0.95510
    107   3.30873  4.66675  4.74531  4.23296  3.12281  4.49884  4.82483  1.93273  4.02808  0.86869  2.96838  4.50441  4.73659  4.24539  4.18171  3.88322  3.54991  2.18886  5.18933  4.02629    109 l - - -
          2.68618  4.42225  2.77519  2.73123  3.46354  2.40513  3.72494  3.29354  2.67741  2.69355  4.24690  2.90347  2.73739  3.18146  2.89801  2.37887  2.77519  2.98518  4.58477  3.61503
          0.02669  4.03251  4.75486  0.61958  0.77255  0.48576  0.95510
    108   3.19350  5.01625  3.70122  3.18221  4.41175  3.64734  3.95149  3.96680  2.31735  3.45376  4.45206  3.52851  4.14422  3.16588  0.75943  3.27137  3.44989  3.68441  5.43117  4.30681    110 r - - -
          2.68618  4.42225  2.77519  2.73123  3.46354  2.40513  3.72494  3.29354  2.67741  2.69355  4.24690  2.90347  2.73739  3.18146  2.89801  2.37887  2.77519  2.98518  4.58477  3.61503
          0.02669  4.03251  4.75486  0.61958  0.77255  0.48576  0.95510
    109   2.87618  5.02637  2.89752  2.54639  3.92095  3.48283  1.81378  3.76885  2.32227  3.28333  4.17216  3.03394  3.94724  2.14870  2.63664  2.87939  3.11135  3.45384  5.22307  3.79258    111 h - - -
          2.68618  4.42225  2.77519  2.73123  3.46354  2.40513  3.72494  3.29354  2.67741  2.69355  4.24690  2.90347  2.73739  3.18146  2.89801  2.37887  2.77519  2.98518  4.58477  3.61503
          0.02669  4.03251  4.75486  0.61958  0.77255  0.48576  0.95510
    110   2.35439  4.23485  4.10670  3.56141  3.46490  3.85536  4.29977  1.86260  3.46479  2.21398  3.38028  3.83208  4.25425  3.74372  3.71799  2.98322  3.00296  1.43152  5.09077  3.87975    112 v - - -
          2.68618  4.42225  2.77519  2.73123  3.46354  2.40513  3.72494  3.29354  2.67741  2.69355  4.24690  2.90347  2.73739  3.18146  2.89801  2.37887  2.77519  2.98518  4.58477  3.61503
          0.02669  4.03251  4.75486  0.61958  0.77255  0.48576  0.95510
    111   1.09682  4.14921  3.54636  3.25049  4.24709  2.96698  4.27034  3.53676  3.26593  3.32240  4.17962  3.36407  3.71808  3.56205  3.55402  2.09949  2.48920  3.05027  5.62360  4.42206    113 a - - -
          2.68618  4.42225  2.77519  2.73123  3.46354  2.40513  3.72494  3.29354  2.67741  2.69355  4.24690  2.90347  2.73739  3.18146  2.89801  2.37887  2.77519  2.98518  4.58477  3.61503
          0.02669  4.03251  4.75486  0.61958  0.77255  0.48576  0.95510
    112   1.17423  4.20334  3.41328  3.09871  4.23007  2.99590  4.17371  3.60448  3.14099  3.31608  4.15704  3.29366  2.92748  3.44125  3.46468  2.15743  2.73225  3.11283  5.58421  4.36255    114 a - - -
          2.68618  4.42225  2.77519  2.73123  3.46354  2.40513  3.72494  3.29354  2.67741  2.69355  4.24690  2.90347  2.73739  3.18146  2.89801  2.37887  2.77519  2.98518  4.58477  3.61503
          0.02669  4.03251  4.75486  0.61958  0.77255  0.48576  0.95510
    113   2.98780  5.56239  1.14710  1.91229  4.83122  3.23592  3.79355  4.35727  2.82524  3.85761  4.72206  2.69607  3.86845  2.81480  3.42321  2.86528  3.27994  3.93476  6.01968  4.50428    115 d - - -
          2.68618  4.42225  2.77519  2.73123  3.46354  2.40513  3.72494  3.29354  2.67741  2.69355  4.24690  2.90347  2.73739  3.18146  2.89801  2.37887  2.77519  2.98518  4.58477  3.61503
          0.02669  4.03251  4.75486  0.61958  0.77255  0.48576  0.95510
    114   3.27191  4.65407  4.67904  4.13231  3.07217  4.43916  4.72918  2.23082  3.93589  1.06605  1.81472  4.41630  4.66518  4.13497  4.09130  3.79324  3.50097  2.35341  5.12280  4.01069    116 l - - -
          2.68618  4.42225  2.77519  2.73123  3.46354  2.40513  3.72494  3.29354  2.67741  2.69355  4.24690  2.90347  2.73739  3.18146  2.89801  2.37887  2.77519  2.98518  4.58477  3.61503
          0.02669  4.03251  4.75486  0.61958  0.77255  0.48576  0.95510
    115   3.29745  4.69462  4.62697  4.15226  3.10215  4.39955  4.74080  2.12897  3.90850  0.81766  2.99703  4.41869  4.68831  4.17961  4.06843  3.81188  3.55345  2.28366  5.13903  3.92197    117 l - - -
          2.68618  4.42225  2.77519  2.73123  3.46354  2.40513  3.72494  3.29354  2.67741  2.69355  4.24690  2.90347  2.73739  3.18146  2.89801  2.37887  2.77519  2.98518  4.58477  3.61503
          0.02669  4.03251  4.75486  0.61958  0.77255  0.48576  0.95510
    116   2.45481  4.22703  3.67209  3.12113  2.27478  3.61203  3.84229  2.67844  3.04656  2.22898  3.33406  3.44734  4.00287  3.32513  3.33849  2.30518  2.85272  2.47879  4.64753  3.06091    118 l - - -
          2.68618  4.42225  2.77519  2.73123  3.46354  2.40513  3.72494  3.29354  2.67741  2.69355  4.24690  2.90347  2.73739  3.18146  2.89801  2.37887  2.77519  2.98518  4.58477  3.61503
          0.02669  4.03251  4.75486  0.61958  0.77255  0.48576  0.95510
    117   3.00438  4.43547  4.38130  3.82005  3.19245  4.16266  4.47676  1.95497  3.67160  1.18682  3.04393  4.10339  4.45685  3.61089  3.87428  3.47882  3.23787  1.93792  5.06157  3.91433    119 l - - -
          2.68618  4.42225  2.77519  2.73123  3.46354  2.40513  3.72494  3.29354  2.67741  2.69355  4.24690  2.90347  2.73739  3.18146  2.89801  2.37887  2.77519  2.98518  4.58477  3.61503
          0.02669  4.03251  4.75486  0.61958  0.77255  0.48576  0.95510
    118   0.99666  4.17605  3.59623  3.33451  4.20219  3.01903  4.33923  3.29110  3.32853  3.19722  4.14605  3.43281  3.77224  3.64645  3.59213  2.49090  2.48570  2.89340  5.63621  4.43312    120 a - - -
          2.68618  4.42225  2.77519  2.73123  3.46354  2.40513  3.72494  3.29354  2.67741  2.69355  4.24690  2.90347  2.73739  3.18146  2.89801  2.37887  2.77519  2.98518  4.58477  3.61503
          0.02669  4.03251  4.75486  0.61958  0.77255  0.48576  0.95510
    119   2.32834  4.61886  3.06395  2.55084  3.98124  2.37782  3.70187  3.38089  2.35955  3.01250  3.84513  3.02420  3.80825  2.88107  2.71029  2.36087  2.81626  2.79027  5.27495  3.97557    121 a - - -
          2.68618  4.42225  2.77519  2.73123  3.46354  2.40513  3.72494  3.29354  2.67741  2.69355  4.24690  2.90347  2.73739  3.18146  2.89801  2.37887  2.77519  2.98518  4.58477  3.61503
          0.02669  4.03251  4.75486  0.61958  0.77255  0.48576  0.95510
    120   2.73872  5.05674  1.49386  2.26925  4.38089  3.12119  3.72666  3.84647  2.62888  2.94321  4.25875  2.71132  3.82582  2.88986  3.13791  2.59719  3.01882  3.47062  5.62368  4.21390    122 d - - -
          2.68618  4.42225  2.77519  2.73123  3.46354  2.40513  3.72494  3.29354  2.67741  2.69355  4.24690  2.90347  2.73739  3.18146  2.89801  2.37887  2.77519  2.98518  4.58477  3.61503
          0.02669  4.03251  4.75486  0.61958  0.77255  0.48576  0.95510
    121   2.52416  4.26139  3.90583  3.42110  3.57961  3.61623  4.25783  2.21467  3.32304  2.42363  3.49670  3.68251  3.28739  3.63882  3.59764  2.97824  2.95792  1.28601  5.18518  3.96563    123 v - - -
          2.68618  4.42225  2.77519  2.73123  3.46354  2.40513  3.72494  3.29354  2.67741  2.69355  4.24690  2.90347  2.73739  3.18146  2.89801  2.37887  2.77519  2.98518  4.58477  3.61503
          0.02669  4.03251  4.75486  0.61958  0.77255  0.48576  0.95510
    122   2.38605  4.30398  2.98097  2.37178  3.86966  3.39704  3.67165  3.26410  2.51707  2.90929  3.74751  2.85959  3.63828  2.85756  2.95807  2.48695  2.26068  2.69874  5.19290  3.89033    124 t - - -
          2.68618  4.42225  2.77519  2.73123  3.46354  2.40513  3.72494  3.29354  2.67741  2.69355  4.24690  2.90347  2.73739  3.18146  2.89801  2.37887  2.77519  2.98518  4.58477  3.61503
          0.02669  4.03251  4.75486  0.61958  0.77255  0.48576  0.95510
    123   2.61068  4.74320  2.24804  2.45293  4.48885  1.35406  3.93984  3.96831  2.93221  3.58412  4.42986  2.93606  3.80677  3.14489  3.41155  2.53968  3.00410  3.50003  5.76342  4.40195    125 g - - -
          2.68618  4.42225  2.77519  2.73123  3.46354  2.40513  3.72494  3.29354  2.67741  2.69355  4.24690  2.90347  2.73739  3.18146  2.89801  2.37887  2.77519  2.98518  4.58477  3.61503
          0.02669  4.03251  4.75486  0.61958  0.77255  0.48576  0.95510
    124   3.10902  4.42193  4.82434  4.33148  3.58802  4.45960  5.04703  1.31174  4.21972  2.08993  3.39251  4.54708  4.77406  4.48541  4.41747  3.85064  3.37667  1.13759  5.55838  4.35149    126 v - - -
          2.68618  4.42225  2.77519  2.73123  3.46354  2.40513  3.72494  3.29354  2.67741  2.69355  4.24690  2.90347  2.73739  3.18146  2.89801  2.37887  2.77519  2.98518  4.58477  3.61503
          0.02669  4.03251  4.75486  0.61958  0.77255  0.48576  0.95510
    125   2.50663  4.41675  3.28646  3.09013  4.23897  3.14312  4.22579  3.61152  3.13211  3.31505  4.29014  3.36119  1.06777  3.51371  3.42077  2.67070  2.75337  3.21186  5.58811  4.36116    127 p - - -
          2.68618  4.42225  2.77519  2.73123  3.46354  2.40513  3.72494  3.29354  2.67741  2.69355  4.24690  2.90347  2.73739  3.18146  2.89801  2.37887  2.77519  2.98518  4.58477  3.61503
          0.02669  4.03251  4.75486  0.61958  0.77255  0.48576  0.95510
    126   2.52667  4.56200  2.93298  2.64617  4.03768  3.20753  3.86836  3.60878  2.74284  3.24848  4.10451  2.65822  3.81218  3.09716  3.13011  1.36389  2.89069  3.21682  5.38786  3.78263    128 s - - -
          2.68618  4.42225  2.77519  2.73123  3.46354  2.40513  3.72494  3.29354  2.67741  2.69355  4.24690  2.90347  2.73739  3.18146  2.89801  2.37887  2.77519  2.98518  4.58477  3.61503
          0.02669  4.03251  4.75486  0.61958  0.77255  0.48576  0.95510
    127   2.07183  4.28511  3.29378  3.03221  4.23976  3.04996  4.15886  3.52398  3.07650  3.27531  4.17443  3.27750  1.38234  3.41819  3.39381  2.51131  2.65005  3.08863  5.60627  4.37018    129 p - - -
          2.68618  4.42225  2.77519  2.73123  3.46354  2.40513  3.72494  3.29354  2.67741  2.69355  4.24690  2.90347  2.73739  3.18146  2.89801  2.37887  2.77519  2.98518  4.58477  3.61503
          0.02669  4.03251  4.75486  0.61958  0.77255  0.48576  0.95510
    128   1.90571  4.61390  2.95751  2.47036  3.90348  3.38752  3.69432  3.27752  2.52330  2.93689  3.78093  3.02579  3.82344  2.88286  2.70425  2.64741  2.48529  2.81765  5.22254  3.92468    130 a - - -
          2.68618  4.42225  2.77519  2.73123  3.46354  2.40513  3.72494  3.29354  2.67741  2.69355  4.24690  2.90347  2.73739  3.18146  2.89801  2.37887  2.77519  2.98518  4.58477  3.61503
          0.02669  4.03251  4.75486  0.61958  0.77255  0.48576  0.95510
    129   2.57590  4.26110  4.45384  3.88695  2.70632  4.08416  4.44342  1.50729  3.77423  1.97206  2.97201  4.09638  4.40447  3.97712  3.94481  3.40024  3.10933  1.74640  5.01706  3.84036    131 i - - -
          2.68618  4.42225  2.77519  2.73123  3.46354  2.40513  3.72494  3.29354  2.67741  2.69355  4.24690  2.90347  2.73739  3.18146  2.89801  2.37887  2.77519  2.98518  4.58477  3.61503
          0.02669  4.03251  4.75486  0.61958  0.77255  0.48576  0.95510
    130   3.12449  5.08859  3.31072  2.90572  4.51175  3.59359  3.85721  3.95177  0.83846  3.48331  4.43877  3.32213  4.08480  3.04152  2.47453  3.15754  3.36716  3.65148  5.50261  4.33966    132 k - - -
          2.68618  4.42225  2.77519  2.73123  3.46354  2.40513  3.72494  3.29354  2.67741  2.69355  4.24690  2.90347  2.73739  3.18146  2.89801  2.37887  2.77519  2.98518  4.58477  3.61503
          0.02669  4.03251  4.75486  0.61958  0.77255  0.48576  0.95510
    131   1.95253  4.25671  3.41171  2.99568  3.65166  3.10810  4.04344  3.34038  2.99255  3.08237  3.95072  3.26692  3.76330  3.30572  3.34422  1.41916  2.60053  2.95216  5.39344  4.14346    133 s - - -
          2.68618  4.42225  2.77519  2.73123  3.46354  2.40513  3.72494  3.29354  2.67741  2.69355  4.24690  2.90347  2.73739  3.18146  2.89801  2.37887  2.77519  2.98518  4.58477  3.61503
          0.02669  4.03251  4.75486  0.61958  0.77255  0.48576  0.95510
    132   1.11972  4.15238  3.52797  3.23922  4.26321  2.96148  4.26955  3.57343  3.26486  3.34503  4.19830  3.35655  3.71463  3.55886  3.55553  1.96414  2.59296  3.07496  5.63540  4.43107    134 a - - -
          2.68618  4.42225  2.77519  2.73123  3.46354  2.40513  3.72494  3.29354  2.67741  2.69355  4.24690  2.90347  2.73739  3.18146  2.89801  2.37887  2.77519  2.98518  4.58477  3.61503
          0.02669  4.03251  4.75486  0.61958  0.77255  0.48576  0.95510
    133   2.61886  4.35885  3.53200  3.00032  3.19796  3.55103  3.90496  2.60529  2.92789  2.11997  3.45934  3.37690  3.98790  3.25270  3.26802  1.78958  2.88951  2.52025  4.92565  3.61305    135 s - - -
          2.68618  4.42225  2.77519  2.73123  3.46354  2.40513  3.72494  3.29354  2.67741  2.69355  4.24690  2.90347  2.73739  3.18146  2.89801  2.37887  2.77519  2.98518  4.58477  3.61503
          0.02669  4.03251  4.75486  0.61958  0.77255  0.48576  0.95510
    134   3.26853  4.63274  4.60758  4.13546  1.25377  4.32527  4.12659  2.25571  3.98427  1.73864  3.17922  4.23376  4.61586  4.11069  4.11089  3.68094  3.50807  2.45597  4.37984  2.81310    136 f - - -
          2.68618  4.42225  2.77519  2.73123  3.46354  2.40513  3.72494  3.29354  2.67741  2.69355  4.24690  2.90347  2.73739  3.18146  2.89801  2.37887  2.77519  2.98518  4.58477  3.61503
          0.02669  4.03251  4.75486  0.61958  0.77255  0.48576  0.95510
    135   3.64816  4.89259  4.60657  4.29234  1.44812  4.38950  3.47916  3.34604  4.14120  2.67809  3.94505  4.06718  4.70173  4.12154  4.18533  3.75967  3.87140  3.26938  3.62216  1.02483    137 y - - -
          2.68618  4.42225  2.77519  2.73123  3.46354  2.40513  3.72494  3.29354  2.67741  2.69355  4.24690  2.90347  2.73739  3.18146  2.89801  2.37887  2.77519  2.98518  4.58477  3.61503
          0.02669  4.03251  4.75486  0.61958  0.77255  0.48576  0.95510
    136   3.26872  4.78512  4.01235  3.56009  2.06811  4.06946  2.36549  3.35082  3.42841  2.65998  3.91432  3.70817  4.41524  3.65102  3.66500  3.37529  3.49195  3.18568  3.79651  1.21868    138 y - - -
          2.68618  4.42225  2.77519  2.73123  3.46354  2.40513  3.72494  3.29354  2.67741  2.69355  4.24690  2.90347  2.73739  3.18146  2.89801  2.37887  2.77519  2.98518  4.58477  3.61503
          0.02669  4.03251  4.75486  0.61958  0.77255  0.48576  0.95510
    137   3.07854  5.18927  3.48232  2.81917  4.65020  3.68460  3.63010  3.99796  1.18960  3.43506  4.30814  3.21887  4.05511  2.76510  1.71530  3.07247  3.24431  3.67929  5.47042  4.30645    139 k - - -
          2.68618  4.42225  2.77519  2.73123  3.46354  2.40513  3.72494  3.29354  2.67741  2.69355  4.24690  2.90347  2.73739  3.18146  2.89801  2.37887  2.77519  2.98518  4.58477  3.61503
          0.02669  4.03251  4.75486  0.61958  0.77255  0.48576  0.95510
    138   2.50615  4.35059  3.57801  3.34092  4.11790  3.18371  4.34503  3.26486  3.28706  3.12260  4.16506  3.52223  3.90112  3.67446  3.53617  2.70950  0.92685  2.94238  5.54149  4.33541    140 t - - -
          2.68618  4.42225  2.77519  2.73123  3.46354  2.40513  3.72494  3.29354  2.67741  2.69355  4.24690  2.90347  2.73739  3.18146  2.89801  2.37887  2.77519  2.98518  4.58477  3.61503
          0.02669  4.03251  4.75486  0.61958  0.77255  0.48576  0.95510
    139   2.87571  4.63256  3.58204  3.50313  4.63735  0.51995  4.61116  4.27831  3.70601  3.91159  4.89051  3.74671  4.02869  4.01771  3.92209  3.05263  3.36941  3.77574  5.68770  4.74554    141 G - - -
          2.68618  4.42225  2.77519  2.73123  3.46354  2.40513  3.72494  3.29354  2.67741  2.69355  4.24690  2.90347  2.73739  3.18146  2.89801  2.37887  2.77519  2.98518  4.58477  3.61503
          0.02669  4.03251  4.75486  0.61958  0.77255  0.48576  0.95510
    140   3.05404  4.49796  4.37816  3.80752  3.13620  4.19467  4.47751  2.17877  3.65236  1.04790  2.76234  4.11096  4.46911  3.60961  3.85795  3.50468  3.28112  2.16922  5.04797  3.92298    142 l - - -
          2.68618  4.42225  2.77519  2.73123  3.46354  2.40513  3.72494  3.29354  2.67741  2.69355  4.24690  2.90347  2.73739  3.18146  2.89801  2.37887  2.77519  2.98518  4.58477  3.61503
          0.02669  4.03251  4.75486  0.61958  0.77255  0.48576  0.95510
    141   2.78561  4.29897  4.37785  3.83161  3.47446  4.11645  4.52545  1.39870  3.48543  2.08772  3.34670  4.08954  4.45581  3.98626  3.92576  3.44253  3.14366  1.46825  5.21157  4.01087    143 i - - -
          2.68618  4.42225  2.77519  2.73123  3.46354  2.40513  3.72494  3.29354  2.67741  2.69355  4.24690  2.90347  2.73739  3.18146  2.89801  2.37887  2.77519  2.98518  4.58477  3.61503
          0.02669  4.03251  4.75486  0.61958  0.77255  0.48576  0.95510
    142   3.41669  4.80811  4.29674  3.91343  2.17360  4.13954  3.59239  3.30451  3.62538  2.68790  3.89757  3.92421  4.51737  3.88677  3.76378  3.56686  3.65782  3.19768  1.17011  1.98834    144 w - - -
          2.68618  4.42225  2.77519  2.73123  3.46354  2.40513  3.72494  3.29354  2.67741  2.69355  4.24690  2.90347  2.73739  3.18146  2.89801  2.37887  2.77519  2.98518  4.58477  3.61503
          0.02669  4.03251  4.75486  0.61958  0.77255  0.48576  0.95510
    143   2.93083  4.73055  3.45385  2.97537  2.74727  3.72531  1.65706  3.27305  2.76039  2.48723  3.82107  3.34967  4.11875  3.19578  3.06506  3.03059  3.16131  3.06724  4.33538  2.51559    145 h - - -
          2.68618  4.42225  2.77519  2.73123  3.46354  2.40513  3.72494  3.29354  2.67741  2.69355  4.24690  2.90347  2.73739  3.18146  2.89801  2.37887  2.77519  2.98518  4.58477  3.61503
          0.02669  4.03251  4.75486  0.61958  0.77255  0.48576  0.95510
    144   2.84945  5.38185  1.58590  1.85641  4.69249  2.94914  3.72284  4.19533  2.66713  3.69300  4.50701  2.55507  3.82993  2.87188  3.23370  2.38049  3.12276  3.76884  5.85755  4.38282    146 d - - -
          2.68618  4.42225  2.77519  2.73123  3.46354  2.40513  3.72494  3.29354  2.67741  2.69355  4.24690  2.90347  2.73739  3.18146  2.89801  2.37887  2.77519  2.98518  4.58477  3.61503
          0.02669  4.03251  4.75486  0.61958  0.77255  0.48576  0.95510
    145   2.96010  4.49346  4.06105  3.53076  3.06898  3.97300  3.80067  2.48652  3.27006  1.08469  2.91791  3.83550  4.31637  3.63778  3.49184  3.29985  3.19770  2.49139  4.83670  3.52591    147 l - - -
          2.68618  4.42225  2.77519  2.73123  3.46354  2.40513  3.72494  3.29354  2.67741  2.69355  4.24690  2.90347  2.73739  3.18146  2.89801  2.37887  2.77519  2.98518  4.58477  3.61503
          0.02669  4.03251  4.75486  0.61958  0.77255  0.48576  0.95510
    146   2.90658  5.09370  3.24957  2.65855  4.52333  3.02699  3.62065  3.89768  1.50858  3.37550  4.21457  3.10610  3.96464  2.75326  1.71799  2.90468  3.10409  3.55535  5.46199  4.23738    148 k - - -
          2.68618  4.42225  2.77519  2.73123  3.46354  2.40513  3.72494  3.29354  2.67741  2.69355  4.24690  2.90347  2.73739  3.18146  2.89801  2.37887  2.77519  2.98518  4.58477  3.61503
          0.02669  4.03251  4.75486  0.61958  0.77255  0.48576  0.95510
    147   2.76895  5.01522  3.09551  2.52476  4.36231  3.49877  3.60146  3.55593  1.57877  3.28207  4.09933  2.55338  3.88776  2.73212  2.20175  2.76892  2.87969  3.41557  5.42210  4.13747    149 k - - -
          2.68618  4.42225  2.77519  2.73123  3.46354  2.40513  3.72494  3.29354  2.67741  2.69355  4.24690  2.90347  2.73739  3.18146  2.89801  2.37887  2.77519  2.98518  4.58477  3.61503
          0.02669  4.03251  4.75486  0.61958  0.77255  0.48576  0.95510
    148   2.57313  4.41311  4.10920  3.61077  1.45007  3.92141  3.84224  2.66280  3.49419  2.12832  3.36321  3.79062  4.28798  3.70566  3.69627  3.23742  3.17103  2.55598  4.25779  2.52792    150 f - - -
          2.68618  4.42225  2.77519  2.73123  3.46354  2.40513  3.72494  3.29354  2.67741  2.69355  4.24690  2.90347  2.73739  3.18146  2.89801  2.37887  2.77519  2.98518  4.58477  3.61503
          0.02669  4.03251  4.75486  0.61958  0.77255  0.48576  0.95510
    149   3.00187  5.57952  1.22771  1.66293  4.86377  3.23662  3.80703  4.38866  2.85233  3.89208  4.75942  2.70172  3.87317  2.97934  3.46141  2.87654  3.29679  3.96103  6.04048  4.52792    151 d - - -
          2.68618  4.42225  2.77519  2.73123  3.46354  2.40513  3.72494  3.29354  2.67741  2.69355  4.24690  2.90347  2.73739  3.18146  2.89801  2.37887  2.77519  2.98518  4.58477  3.61503
          0.02669  4.03251  4.75486  0.61958  0.77255  0.48576  0.95510
    150   2.76601  4.35359  3.78572  3.27151  2.80424  3.74223  3.48889  2.67307  3.12004  1.36866  3.32826  3.57433  4.12772  3.44344  3.37749  2.92495  3.00840  2.54087  4.57782  3.14786    152 l - - -
          2.68618  4.42225  2.77519  2.73123  3.46354  2.40513  3.72494  3.29354  2.67741  2.69355  4.24690  2.90347  2.73739  3.18146  2.89801  2.37887  2.77519  2.98518  4.58477  3.61503
          0.02669  4.03251  4.75486  0.61958  0.77255  0.48576  0.95510
    151   0.80560  4.27891  3.63141  3.43329  4.21785  3.09855  4.43554  3.36778  3.45383  3.24173  4.25824  3.54042  3.85320  3.78080  3.69143  2.62898  2.91759  2.99430  5.62893  4.44789    153 a - - -
          2.68618  4.42225  2.77519  2.73123  3.46354  2.40513  3.72494  3.29354  2.67741  2.69355  4.24690  2.90347  2.73739  3.18146  2.89801  2.37887  2.77519  2.98518  4.58477  3.61503
          0.02669  4.03251  4.75486  0.61958  0.77255  0.48576  0.95510
    152   2.16917  4.46499  2.97136  2.69554  4.30873  3.10054  3.95449  3.74680  2.84431  3.38681  4.21111  2.28011  3.75662  3.15944  3.24612  1.48645  2.82780  3.27457  5.59921  4.30030    154 s - - -
          2.68618  4.42225  2.77519  2.73123  3.46354  2.40513  3.72494  3.29354  2.67741  2.69355  4.24690  2.90347  2.73739  3.18146  2.89801  2.37887  2.77519  2.98518  4.58477  3.61503
          0.02669  4.03251  4.75486  0.61958  0.77255  0.48576  0.95510
    153   2.44121  4.90112  2.42362  2.34591  4.17672  3.25344  3.60319  3.61309  2.28035  3.18246  3.97773  2.70186  3.78432  2.73760  2.87151  2.45028  2.54755  3.25728  5.39335  3.44936    155 k - - -
          2.68618  4.42225  2.77519  2.73123  3.46354  2.40513  3.72494  3.29354  2.67741  2.69355  4.24690  2.90347  2.73739  3.18146  2.89801  2.37887  2.77519  2.98518  4.58477  3.61503
          0.02669  4.03251  4.75486  0.61958  0.77255  0.48576  0.95510
    154   2.78113  0.66647  4.33381  4.11186  4.06946  3.36795  4.72403  3.24244  3.94061  3.14947  4.27692  4.05645  4.08725  4.28030  4.03569  3.05270  3.26157  2.97555  5.44880  4.35530    156 C - - -
          2.68618  4.42225  2.77519  2.73123  3.46354  2.40513  3.72494  3.29354  2.67741  2.69355  4.24690  2.90347  2.73739  3.18146  2.89801  2.37887  2.77519  2.98518  4.58477  3.61503
          0.02669  4.03251  4.75486  0.61958  0.77255  0.48576  0.95510
    155   3.52266  4.82258  4.53139  4.19663  0.93371  4.31972  3.58961  3.11783  4.05028  2.44235  3.74075  4.06931  4.64937  4.09100  4.12377  3.70376  3.75817  3.08047  3.75571  1.87462    157 f - - -
          2.68618  4.42225  2.77519  2.73123  3.46354  2.40513  3.72494  3.29354  2.67741  2.69355  4.24690  2.90347  2.73739  3.18146  2.89801  2.37887  2.77519  2.98518  4.58477  3.61503
          0.02669  4.03251  4.75486  0.61958  0.77255  0.48576  0.95510
    156   3.09822  5.23389  2.56638  0.81748  4.60146  3.38322  3.98752  4.08759  2.88884  3.68020  4.65007  3.03495  3.99628  3.20168  3.31217  3.06603  3.40463  3.75599  5.74285  4.46862    158 e - - -
          2.68618  4.42225  2.77519  2.73123  3.46354  2.40513  3.72494  3.29354  2.67741  2.69355  4.24690  2.90347  2.73739  3.18146  2.89801  2.37887  2.77519  2.98518  4.58477  3.61503
          0.02669  4.03251  4.75486  0.61958  0.77255  0.48576  0.95510
    157   3.09345  5.19947  3.52466  2.83650  4.66866  3.69961  3.62546  4.00892  1.33976  3.43930  4.31260  3.22993  4.06292  2.75925  1.47924  3.08646  3.25355  3.69166  5.46953  4.31335    159 k - - -
          2.68618  4.42225  2.77519  2.73123  3.46354  2.40513  3.72494  3.29354  2.67741  2.69355  4.24690  2.90347  2.73739  3.18146  2.89801  2.37887  2.77519  2.98518  4.58477  3.61503
          0.02669  4.03251  4.75486  0.61958  0.77255  0.48576  0.95510
    158   0.80560  4.27891  3.63141  3.43329  4.21785  3.09855  4.43554  3.36778  3.45383  3.24173  4.25824  3.54042  3.85320  3.78080  3.69143  2.62898  2.91759  2.99430  5.62893  4.44789    160 a - - -
          2.68618  4.42225  2.77519  2.73123  3.46354  2.40513  3.72494  3.29354  2.67741  2.69355  4.24690  2.90347  2.73739  3.18146  2.89801  2.37887  2.77519  2.98518  4.58477  3.61503
          0.02669  4.03251  4.75486  0.61958  0.77255  0.48576  0.95510
    159   2.30578  4.22326  3.43318  3.14642  4.17214  3.03261  4.19662  3.47049  3.13810  3.25600  4.14191  3.33274  3.75799  3.48132  3.43176  2.12630  1.21706  3.03303  5.55584  4.32081    161 t - - -
          2.68618  4.42225  2.77519  2.73123  3.46354  2.40513  3.72494  3.29354  2.67741  2.69355  4.24690  2.90347  2.73739  3.18146  2.89801  2.37887  2.77519  2.98518  4.58477  3.61503
          0.02669  4.03251  4.75486  0.61958  0.77255  0.48576  0.95510
    160   2.89216  5.43289  1.43756  1.74904  4.73504  3.25286  3.74618  4.23969  2.71419  3.74136  4.56972  2.71869  3.10538  2.90183  3.28808  2.79445  3.17060  3.81546  5.90415  4.42107    162 d - - -
          2.68618  4.42225  2.77519  2.73123  3.46354  2.40513  3.72494  3.29354  2.67741  2.69355  4.24690  2.90347  2.73739  3.18146  2.89801  2.37887  2.77519  2.98518  4.58477  3.61503
          0.02669  4.03251  4.75486  0.61958  0.77255  0.48576  0.95510
    161   3.26389  4.58438  4.83866  4.31275  3.21130  4.54129  4.90497  1.45533  4.14509  1.13783  3.03125  4.56476  4.76655  4.33678  4.29275  3.91541  3.50249  1.98871  5.26690  4.12438    163 l - - -
          2.68618  4.42225  2.77519  2.73123  3.46354  2.40513  3.72494  3.29354  2.67741  2.69355  4.24690  2.90347  2.73739  3.18146  2.89801  2.37887  2.77519  2.98518  4.58477  3.61503
          0.02669  4.03251  4.75486  0.61958  0.77255  0.48576  0.95510
    162   3.12099  4.44724  4.75519  4.22269  3.41475  4.44248  4.88896  1.70943  4.10219  1.56774  3.22862  4.46610  4.71580  4.33073  4.29053  3.80080  3.36943  1.20550  5.37828  4.20816    164 v - - -
          2.68618  4.42225  2.77519  2.73123  3.46354  2.40513  3.72494  3.29354  2.67741  2.69355  4.24690  2.90347  2.73739  3.18146  2.89801  2.37887  2.77519  2.98518  4.58477  3.61503
          0.02669  4.03251  4.75486  0.61958  0.77255  0.48576  0.95510
    163   2.14637  4.23117  3.34737  3.13930  4.30644  2.97894  4.25323  3.70951  3.21986  3.44820  4.32215  3.31509  3.73729  3.53775  3.51481  1.00927  2.78242  3.19024  5.67350  4.41916    165 s - - -
          2.68618  4.42225  2.77519  2.73123  3.46354  2.40513  3.72494  3.29354  2.67741  2.69355  4.24690  2.90347  2.73739  3.18146  2.89801  2.37887  2.77519  2.98518  4.58477  3.61503
          0.02669  4.03251  4.75486  0.61958  0.77255  0.48576  0.95510
    164   2.48913  5.00381  2.69381  2.43025  4.39149  3.38707  3.67343  3.80151  1.43514  3.35737  4.18386  2.82604  3.86413  2.81986  2.68720  2.74996  3.00384  3.43861  5.52142  4.19619    166 k - - -
          2.68618  4.42225  2.77519  2.73123  3.46354  2.40513  3.72494  3.29354  2.67741  2.69355  4.24690  2.90347  2.73739  3.18146  2.89801  2.37887  2.77519  2.98518  4.58477  3.61503
          0.02669  4.03251  4.75486  0.61958  0.77255  0.48576  0.95510
    165   2.63454  4.34893  4.56806  4.02262  3.43486  4.25349  4.68513  1.47490  3.91605  1.69633  3.27240  4.26243  4.56470  4.15274  4.11706  3.58996  3.23189  1.53240  5.27166  4.09678    167 i - - -
          2.68618  4.42225  2.77519  2.73123  3.46354  2.40513  3.72494  3.29354  2.67741  2.69355  4.24690  2.90347  2.73739  3.18146  2.89801  2.37887  2.77519  2.98518  4.58477  3.61503
          0.02669  4.03251  4.75486  0.61958  0.77255  0.48576  0.95510
    166   3.00930  5.57806  1.16609  1.74592  4.86349  3.23639  3.81440  4.38786  2.86601  3.89617  4.76862  2.70445  3.87657  2.98906  3.47591  2.88410  3.30638  3.96274  6.04376  4.53291    168 d - - -
          2.68618  4.42225  2.77519  2.73123  3.46354  2.40513  3.72494  3.29354  2.67741  2.69355  4.24690  2.90347  2.73739  3.18146  2.89801  2.37887  2.77519  2.98518  4.58477  3.61503
          0.02669  4.03251  4.75486  0.61958  0.77255  0.48576  0.95510
    167   2.80466  4.31580  4.44679  3.90405  3.49215  4.15657  4.60473  1.33726  3.79684  1.99314  3.34488  4.15480  4.49739  4.06089  4.01959  3.48989  2.77388  1.58718  5.26740  4.07459    169 i - - -
          2.68618  4.42225  2.77519  2.73123  3.46354  2.40513  3.72494  3.29354  2.67741  2.69355  4.24690  2.90347  2.73739  3.18146  2.89801  2.37887  2.77519  2.98518  4.58477  3.61503
          0.08174  4.03251  2.80088  0.61958  0.77255  0.48576  0.95510
    168   2.11875  4.60965  3.02420  2.43001  3.91936  3.19653  3.67216  3.31923  2.50251  2.95553  3.59564  2.82884  3.79442  2.85367  2.86394  2.30259  2.54363  3.00514  5.22784  3.92370    170 a - - -
          2.68618  4.42225  2.77519  2.73123  3.46354  2.40513  3.72494  3.29354  2.67741  2.69355  4.24690  2.90347  2.73739  3.18146  2.89801  2.37887  2.77519  2.98518  4.58477  3.61503
          0.02818  3.97896  4.70130  0.61958  0.77255  0.54014  0.87387
    169   2.48306  4.81821  2.94606  2.44253  4.16532  3.37279  3.62424  3.58079  1.98812  3.15766  3.97061  2.79016  3.80421  2.77007  2.59389  2.19156  2.63439  3.23209  5.36455  4.04388    171 k - - -
          2.68618  4.42225  2.77519  2.73123  3.46354  2.40513  3.72494  3.29354  2.67741  2.69355  4.24690  2.90347  2.73739  3.18146  2.89801  2.37887  2.77519  2.98518  4.58477  3.61503
          0.02818  3.97896  4.70130  0.61958  0.77255  0.54014  0.87387
    170   3.09872  4.41899  4.76369  4.25718  3.49700  4.43579  4.96535  1.18720  4.13504  1.95096  3.30656  4.49113  4.73451  4.39568  4.33421  3.81542  3.35995  1.38276  5.47322  4.27597    172 i - - -
          2.68618  4.42225  2.77519  2.73123  3.46354  2.40513  3.72494  3.29354  2.67741  2.69355  4.24690  2.90347  2.73739  3.18146  2.89801  2.37887  2.77519  2.98518  4.58477  3.61503
          0.02818  3.97896  4.70130  0.61958  0.77255  0.54014  0.87387
    171   2.46511  4.40646  3.22881  2.74370  3.85852  3.28018  3.82006  3.17507  2.56915  2.79463  3.77100  3.14346  3.80676  3.04945  3.05100  1.76008  2.40953  2.67110  5.22119  3.95568    173 s - - -
          2.68618  4.42225  2.77519  2.73123  3.46354  2.40513  3.72494  3.29354  2.67741  2.69355  4.24690  2.90347  2.73739  3.18146  2.89801  2.37887  2.77519  2.98518  4.58477  3.61503
          0.02818  3.97896  4.70130  0.61958  0.77255  0.54014  0.87387
    172   2.94551  5.47923  1.21034  1.87874  4.79013  3.01033  3.77803  4.30386  2.81549  3.81924  4.68101  2.68386  3.84102  2.95115  3.41485  2.83354  3.24281  3.88040  5.97775  4.47873    174 d - - -
          2.68618  4.42225  2.77519  2.73123  3.46354  2.40513  3.72494  3.29354  2.67741  2.69355  4.24690  2.90347  2.73739  3.18146  2.89801  2.37887  2.77519  2.98518  4.58477  3.61503
          0.02818  3.97896  4.70130  0.61958  0.77255  0.45320  1.00948
    173   2.15670  4.70508  2.91906  2.28224  3.93264  3.41078  3.63397  3.25148  2.45636  2.85794  3.79082  2.90596  3.49792  2.80189  2.90946  2.43674  2.69479  3.03225  5.22910  3.61062    175 a - - -
          2.68618  4.42225  2.77519  2.73123  3.46354  2.40513  3.72494  3.29354  2.67741  2.69355  4.24690  2.90347  2.73739  3.18146  2.89801  2.37887  2.77519  2.98518  4.58477  3.61503
          0.02669  4.03251  4.75486  0.61958  0.77255  0.48576  0.95510
    174   2.85795  5.28677  1.95870  1.91932  4.64549  1.70787  3.77152  4.13137  2.74198  3.66690  4.50470  2.75466  3.84540  2.93711  3.29708  2.78854  3.14964  3.72138  5.84531  4.39588    176 g - - -
          2.68618  4.42225  2.77519  2.73123  3.46354  2.40513  3.72494  3.29354  2.67741  2.69355  4.24690  2.90347  2.73739  3.18146  2.89801  2.37887  2.77519  2.98518  4.58477  3.61503
          0.02669  4.03251  4.75486  0.61958  0.77255  0.48576  0.95510
    175   2.63952  5.36282  2.03867  1.34966  4.65771  3.27035  3.72222  4.14445  2.64718  3.65678  4.47881  2.73692  3.83748  2.72583  3.19303  2.77168  3.12561  3.73420  5.82780  4.36624    177 e - - -
          2.68618  4.42225  2.77519  2.73123  3.46354  2.40513  3.72494  3.29354  2.67741  2.69355  4.24690  2.90347  2.73739  3.18146  2.89801  2.37887  2.77519  2.98518  4.58477  3.61503
          0.02669  4.03251  4.75486  0.61958  0.77255  0.48576  0.95510
    176   3.10222  5.18509  3.54069  2.85688  4.64903  3.70301  3.63402  3.99133  1.54301  3.42918  4.30887  3.24409  4.07040  2.77120  1.27484  3.10078  3.26381  3.67953  5.46254  4.30991    178 r - - -
          2.68618  4.42225  2.77519  2.73123  3.46354  2.40513  3.72494  3.29354  2.67741  2.69355  4.24690  2.90347  2.73739  3.18146  2.89801  2.37887  2.77519  2.98518  4.58477  3.61503
          0.02669  4.03251  4.75486  0.61958  0.77255  0.48576  0.95510
    177   2.52725  4.91387  3.20120  2.62081  4.25545  3.52134  3.63900  3.36966  1.42930  3.18247  4.03399  3.08179  3.91904  2.78715  2.29354  2.81350  2.99883  3.29469  5.36836  4.11011    179 k - - -
          2.68618  4.42225  2.77519  2.73123  3.46354  2.40513  3.72494  3.29354  2.67741  2.69355  4.24690  2.90347  2.73739  3.18146  2.89801  2.37887  2.77519  2.98518  4.58477  3.61503
          0.02669  4.03251  4.75486  0.61958  0.77255  0.48576  0.95510
    178   3.23988  4.60969  4.70283  4.16705  2.81765  4.43044  4.69882  2.16555  4.03376  0.92584  2.95416  4.42212  4.67120  4.18667  4.18987  3.78152  3.47605  2.02635  5.06275  3.85109    180 l - - -
          2.68618  4.42225  2.77519  2.73123  3.46354  2.40513  3.72494  3.29354  2.67741  2.69355  4.24690  2.90347  2.73739  3.18146  2.89801  2.37887  2.77519  2.98518  4.58477  3.61503
          0.02669  4.03251  4.75486  0.61958  0.77255  0.48576  0.95510
    179   3.30583  4.64051  4.81560  4.27049  2.31016  4.50867  4.63346  2.11461  4.13709  0.93907  2.90338  4.48844  4.70609  4.22876  4.25213  3.85300  3.52681  2.34850  4.90971  3.62834    181 l - - -
          2.68618  4.42225  2.77519  2.73123  3.46354  2.40513  3.72494  3.29354  2.67741  2.69355  4.24690  2.90347  2.73739  3.18146  2.89801  2.37887  2.77519  2.98518  4.58477  3.61503
          0.02669  4.03251  4.75486  0.61958  0.77255  0.48576  0.95510
    180   3.33881  4.75518  4.44582  4.08908  3.20355  4.18389  4.69481  2.41913  3.85526  0.70057  3.18132  4.34897  4.59345  4.18511  4.00406  3.77745  3.62675  2.49751  5.13812  3.89749    182 l - - -
          2.68618  4.42225  2.77519  2.73123  3.46354  2.40513  3.72494  3.29354  2.67741  2.69355  4.24690  2.90347  2.73739  3.18146  2.89801  2.37887  2.77519  2.98518  4.58477  3.61503
          0.02669  4.03251  4.75486  0.61958  0.77255  0.48576  0.95510
    181   3.16876  5.31298  0.71305  2.44844  4.71320  3.33842  4.08202  4.33934  3.19797  3.92022  4.90446  3.01184  4.00277  3.32330  3.73390  3.11489  3.51167  3.96235  5.84999  4.56309    183 d - - -
          2.68618  4.42225  2.77519  2.73123  3.46354  2.40513  3.72494  3.29354  2.67741  2.69355  4.24690  2.90347  2.73739  3.18146  2.89801  2.37887  2.77519  2.98518  4.58477  3.61503
          0.02669  4.03251  4.75486  0.61958  0.77255  0.48576  0.95510
    182   3.30866  4.67453  4.72243  4.21598  3.11635  4.48180  4.80770  1.98170  4.00259  0.85328  2.97075  4.48770  4.72803  4.23055  4.15806  3.87045  3.55217  2.21067  5.17853  4.00511    184 l - - -
          2.68618  4.42225  2.77519  2.73123  3.46354  2.40513  3.72494  3.29354  2.67741  2.69355  4.24690  2.90347  2.73739  3.18146  2.89801  2.37887  2.77519  2.98518  4.58477  3.61503
          0.02669  4.03251  4.75486  0.61958  0.77255  0.48576  0.95510
    183   2.75368  4.94503  2.55234  2.40447  4.35150  3.25720  3.81442  3.93363  2.64162  3.50825  4.37428  1.34193  3.86208  2.81951  3.04473  2.64411  3.08276  3.53354  5.61352  4.21202    185 n - - -
          2.68618  4.42225  2.77519  2.73123  3.46354  2.40513  3.72494  3.29354  2.67741  2.69355  4.24690  2.90347  2.73739  3.18146  2.89801  2.37887  2.77519  2.98518  4.58477  3.61503
          0.02669  4.03251  4.75486  0.61958  0.77255  0.48576  0.95510
    184   3.23744  4.55417  4.85625  4.31539  3.23950  4.54039  4.92146  1.50866  4.17402  1.15024  3.03917  4.56563  4.76156  4.34621  4.32416  3.90186  3.47469  1.86978  5.29254  4.17473    186 l - - -
          2.68618  4.42225  2.77519  2.73123  3.46354  2.40513  3.72494  3.29354  2.67741  2.69355  4.24690  2.90347  2.73739  3.18146  2.89801  2.37887  2.77519  2.98518  4.58477  3.61503
          0.02669  4.03251  4.75486  0.61958  0.77255  0.48576  0.95510
    185   0.97491  4.16716  3.51600  3.28371  4.25298  2.97292  4.31749  3.52383  3.32089  3.34522  4.23532  3.38695  3.73747  3.62554  3.58970  2.22811  2.75493  3.04955  5.64932  4.43012    187 a - - -
          2.68618  4.42225  2.77519  2.73123  3.46354  2.40513  3.72494  3.29354  2.67741  2.69355  4.24690  2.90347  2.73739  3.18146  2.89801  2.37887  2.77519  2.98518  4.58477  3.61503
          0.02669  4.03251  4.75486  0.61958  0.77255  0.48576  0.95510
    186   3.19350  5.01625  3.70122  3.18221  4.41175  3.64734  3.95149  3.96680  2.31735  3.45376  4.45206  3.52851  4.14422  3.16588  0.75943  3.27137  3.44989  3.68441  5.43117  4.30681    188 r - - -
          2.68618  4.42225  2.77519  2.73123  3.46354  2.40513  3.72494  3.29354  2.67741  2.69355  4.24690  2.90347  2.73739  3.18146  2.89801  2.37887  2.77519  2.98518  4.58477  3.61503
          0.02669  4.03251  4.75486  0.61958  0.77255  0.48576  0.95510
    187   1.85034  4.19540  3.41435  3.16252  4.31655  2.96336  4.25069  3.68494  3.22633  3.42493  4.27729  3.31979  3.71837  3.52783  3.52911  1.13610  2.74519  3.15932  5.67461  4.44563    189 s - - -
          2.68618  4.42225  2.77519  2.73123  3.46354  2.40513  3.72494  3.29354  2.67741  2.69355  4.24690  2.90347  2.73739  3.18146  2.89801  2.37887  2.77519  2.98518  4.58477  3.61503
          0.02669  4.03251  4.75486  0.61958  0.77255  0.48576  0.95510
    188   3.02061  5.08079  3.46512  2.81759  4.44290  3.66734  3.63775  3.82130  1.89472  3.14987  4.19248  3.21683  4.04205  2.64471  1.22443  3.03964  3.19748  3.52612  5.39857  4.20657    190 r - - -
          2.68618  4.42225  2.77519  2.73123  3.46354  2.40513  3.72494  3.29354  2.67741  2.69355  4.24690  2.90347  2.73739  3.18146  2.89801  2.37887  2.77519  2.98518  4.58477  3.61503
          0.02669  4.03251  4.75486  0.61958  0.77255  0.48576  0.95510
    189   1.89032  4.18339  3.52367  3.19802  4.15806  3.02542  4.21610  3.37579  3.18347  3.20673  4.08875  3.35738  3.74964  3.50331  3.47956  2.36089  1.31365  2.95282  5.55015  4.33819    191 t - - -
          2.68618  4.42225  2.77519  2.73123  3.46354  2.40513  3.72494  3.29354  2.67741  2.69355  4.24690  2.90347  2.73739  3.18146  2.89801  2.37887  2.77519  2.98518  4.58477  3.61503
          0.02669  4.03251  4.75486  0.61958  0.77255  0.48576  0.95510
    190   0.80560  4.27891  3.63141  3.43329  4.21785  3.09855  4.43554  3.36778  3.45383  3.24173  4.25824  3.54042  3.85320  3.78080  3.69143  2.62898  2.91759  2.99430  5.62893  4.44789    192 a - - -
          2.68618  4.42225  2.77519  2.73123  3.46354  2.40513  3.72494  3.29354  2.67741  2.69355  4.24690  2.90347  2.73739  3.18146  2.89801  2.37887  2.77519  2.98518  4.58477  3.61503
          0.02669  4.03251  4.75486  0.61958  0.77255  0.48576  0.95510
    191   2.83011  4.50058  3.77122  3.37656  2.79113  3.59947  3.81554  3.18197  3.13566  2.76920  3.81142  3.58708  4.12466  3.54000  3.35855  2.54620  3.15370  2.96267  1.38296  2.79777    193 w - - -
          2.68618  4.42225  2.77519  2.73123  3.46354  2.40513  3.72494  3.29354  2.67741  2.69355  4.24690  2.90347  2.73739  3.18146  2.89801  2.37887  2.77519  2.98518  4.58477  3.61503
          0.02669  4.03251  4.75486  0.61958  0.77255  0.48576  0.95510
    192   2.83190  5.27972  2.28489  1.34741  4.58321  3.28666  3.71442  4.06207  2.59914  3.58503  4.40791  2.76641  3.83956  2.65322  3.11051  2.47304  3.09852  3.66468  5.75762  4.32276    194 e - - -
          2.68618  4.42225  2.77519  2.73123  3.46354  2.40513  3.72494  3.29354  2.67741  2.69355  4.24690  2.90347  2.73739  3.18146  2.89801  2.37887  2.77519  2.98518  4.58477  3.61503
          0.02669  4.03251  4.75486  0.61958  0.77255  0.48576  0.95510
    193   2.48997  4.24919  4.17156  3.64594  3.52997  3.88389  4.39246  1.73302  3.54537  2.34873  3.43063  3.71915  4.30052  3.83308  3.79328  3.22073  2.95461  1.32054  5.17984  3.96601    195 v - - -
          2.68618  4.42225  2.77519  2.73123  3.46354  2.40513  3.72494  3.29354  2.67741  2.69355  4.24690  2.90347  2.73739  3.18146  2.89801  2.37887  2.77519  2.98518  4.58477  3.61503
          0.02669  4.03251  4.75486  0.61958  0.77255  0.48576  0.95510
    194   2.50563  4.52324  3.13496  2.67751  4.01911  2.85997  3.79902  3.43232  2.59296  2.82910  3.92113  3.09857  3.80984  3.00033  2.68468  1.61495  2.82936  3.08022  5.32509  4.03913    196 s - - -
          2.68618  4.42225  2.77519  2.73123  3.46354  2.40513  3.72494  3.29354  2.67741  2.69355  4.24690  2.90347  2.73739  3.18146  2.89801  2.37887  2.77519  2.98518  4.58477  3.61503
          0.02669  4.03251  4.75486  0.61958  0.77255  0.48576  0.95510
    195   3.01827  5.56771  1.09861  1.84917  4.85697  3.23730  3.82601  4.38001  2.88492  3.89744  4.77759  2.71161  3.88193  3.00427  3.49387  2.89488  3.31865  3.95948  6.04242  4.53710    197 d - - -
          2.68618  4.42225  2.77519  2.73123  3.46354  2.40513  3.72494  3.29354  2.67741  2.69355  4.24690  2.90347  2.73739  3.18146  2.89801  2.37887  2.77519  2.98518  4.58477  3.61503
          0.02669  4.03251  4.75486  0.61958  0.77255  0.48576  0.95510
    196   2.88786  5.11413  3.21630  2.61474  4.50865  3.57248  3.60049  3.88807  1.84720  3.36222  4.19251  3.07607  3.49559  2.26626  1.60803  2.87743  3.07840  3.54485  5.45571  4.21606    198 r - - -
          2.68618  4.42225  2.77519  2.73123  3.46354  2.40513  3.72494  3.29354  2.67741  2.69355  4.24690  2.90347  2.73739  3.18146  2.89801  2.37887  2.77519  2.98518  4.58477  3.61503
          0.02669  4.03251  4.75486  0.61958  0.77255  0.48576  0.95510
    197   2.30332  4.58363  2.97141  2.63271  4.10016  3.26002  3.85034  3.16139  2.68336  3.14256  4.02231  1.58670  3.82849  3.05204  3.07650  2.64558  2.80779  3.05785  5.43061  4.11458    199 n - - -
          2.68618  4.42225  2.77519  2.73123  3.46354  2.40513  3.72494  3.29354  2.67741  2.69355  4.24690  2.90347  2.73739  3.18146  2.89801  2.37887  2.77519  2.98518  4.58477  3.61503
          0.02669  4.03251  4.75486  0.61958  0.77255  0.48576  0.95510
    198   3.22166  4.65240  4.55611  4.09679  3.14496  4.29218  4.72075  2.20961  3.87131  0.85052  3.03444  4.35032  4.62984  4.14935  4.03948  3.70906  3.49550  2.15289  5.16427  3.95384    200 l - - -
          2.68618  4.42225  2.77519  2.73123  3.46354  2.40513  3.72494  3.29354  2.67741  2.69355  4.24690  2.90347  2.73739  3.18146  2.89801  2.37887  2.77519  2.98518  4.58477  3.61503
          0.02669  4.03251  4.75486  0.61958  0.77255  0.48576  0.95510
    199   0.95541  4.17271  3.51997  3.29457  4.24384  2.98063  4.32630  3.49338  3.32898  3.33173  4.23450  3.39636  3.74568  3.63789  3.59368  2.29432  2.76469  3.03161  5.64775  4.42544    201 a - - -
          2.68618  4.42225  2.77519  2.73123  3.46354  2.40513  3.72494  3.29354  2.67741  2.69355  4.24690  2.90347  2.73739  3.18146  2.89801  2.37887  2.77519  2.98518  4.58477  3.61503
          0.02669  4.03251  4.75486  0.61958  0.77255  0.48576  0.95510
    200   3.10529  4.41217  4.80813  4.27033  3.46005  4.46552  4.92133  1.40446  4.16373  1.90756  2.94729  4.49878  4.73037  4.38132  4.34368  3.82094  3.35066  1.24670  5.40532  4.24244    202 v - - -
          2.68618  4.42225  2.77519  2.73123  3.46354  2.40513  3.72494  3.29354  2.67741  2.69355  4.24690  2.90347  2.73739  3.18146  2.89801  2.37887  2.77519  2.98518  4.58477  3.61503
          0.02669  4.03251  4.75486  0.61958  0.77255  0.48576  0.95510
    201   1.82384  4.28123  3.47154  2.97485  3.77888  3.28231  3.96780  2.83177  2.92195  2.80564  3.70806  3.13648  3.84575  3.24864  3.27241  2.62993  1.93104  2.49446  5.20428  3.96604    203 a - - -
          2.68618  4.42225  2.77519  2.73123  3.46354  2.40513  3.72494  3.29354  2.67741  2.69355  4.24690  2.90347  2.73739  3.18146  2.89801  2.37887  2.77519  2.98518  4.58477  3.61503
          0.02669  4.03251  4.75486  0.61958  0.77255  0.48576  0.95510
    202   3.33881  4.75518  4.44582  4.08908  3.20355  4.18389  4.69481  2.41913  3.85526  0.70057  3.18132  4.34897  4.59345  4.18511  4.00406  3.77745  3.62675  2.49751  5.13812  3.89749    204 l - - -
          2.68618  4.42225  2.77519  2.73123  3.46354  2.40513  3.72494  3.29354  2.67741  2.69355  4.24690  2.90347  2.73739  3.18146  2.89801  2.37887  2.77519  2.98518  4.58477  3.61503
          0.02669  4.03251  4.75486  0.61958  0.77255  0.48576  0.95510
    203   3.33881  4.75518  4.44582  4.08908  3.20355  4.18389  4.69481  2.41913  3.85526  0.70057  3.18132  4.34897  4.59345  4.18511  4.00406  3.77745  3.62675  2.49751  5.13812  3.89749    205 l - - -
          2.68618  4.42225  2.77519  2.73123  3.46354  2.40513  3.72494  3.29354  2.67741  2.69355  4.24690  2.90347  2.73739  3.18146  2.89801  2.37887  2.77519  2.98518  4.58477  3.61503
          0.02669  4.03251  4.75486  0.61958  0.77255  0.48576  0.95510
    204   2.48459  4.15614  3.07708  2.60144  4.02407  3.26362  3.75463  3.44363  2.58896  3.08437  3.90701  1.91045  3.77649  2.94602  3.00374  2.12177  2.70741  3.08588  5.28796  4.02124    206 n - - -
          2.68618  4.42225  2.77519  2.73123  3.46354  2.40513  3.72494  3.29354  2.67741  2.69355  4.24690  2.90347  2.73739  3.18146  2.89801  2.37887  2.77519  2.98518  4.58477  3.61503
          0.02669  4.03251  4.75486  0.61958  0.77255  0.48576  0.95510
    205   2.90475  4.87585  3.45793  2.84932  4.17904  3.57964  3.67461  3.66039  2.05924  3.20259  4.10391  3.23035  3.99692  2.85633  1.19961  2.96153  3.12882  3.37155  5.25754  4.04714    207 r - - -
          2.68618  4.42225  2.77519  2.73123  3.46354  2.40513  3.72494  3.29354  2.67741  2.69355  4.24690  2.90347  2.73739  3.18146  2.89801  2.37887  2.77519  2.98518  4.58477  3.61503
          0.02669  4.03251  4.75486  0.61958  0.77255  0.48576  0.95510
    206   1.68889  4.26849  3.33102  2.92455  4.04011  3.10139  3.98720  3.43092  2.91038  3.13215  3.97109  3.21860  3.74303  3.24252  3.26332  1.57396  2.75050  3.02470  5.34210  4.14084    208 s - - -
          2.68618  4.42225  2.77519  2.73123  3.46354  2.40513  3.72494  3.29354  2.67741  2.69355  4.24690  2.90347  2.73739  3.18146  2.89801  2.37887  2.77519  2.98518  4.58477  3.61503
          0.02669  4.03251  4.75486  0.61958  0.77255  0.48576  0.95510
    207   2.89397  4.95830  3.21718  2.70074  4.30482  3.54278  3.65691  3.73078  1.16053  3.27983  4.15455  3.13219  3.96444  2.82093  2.32955  2.91888  3.11318  3.42368  5.33846  4.12354    209 k - - -
          2.68618  4.42225  2.77519  2.73123  3.46354  2.40513  3.72494  3.29354  2.67741  2.69355  4.24690  2.90347  2.73739  3.18146  2.89801  2.37887  2.77519  2.98518  4.58477  3.61503
          0.02669  4.03251  4.75486  0.61958  0.77255  0.48576  0.95510
    208   2.56037  4.00947  2.89205  2.42941  4.01699  3.16651  3.62050  3.43827  2.36420  3.04498  3.85388  2.40226  3.34446  2.77733  2.88722  2.40097  2.58012  3.10974  5.25868  3.95150    210 k - - -
          2.68618  4.42225  2.77519  2.73123  3.46354  2.40513  3.72494  3.29354  2.67741  2.69355  4.24690  2.90347  2.73739  3.18146  2.89801  2.37887  2.77519  2.98518  4.58477  3.61503
          0.02669  4.03251  4.75486  0.61958  0.77255  0.48576  0.95510
    209   3.16707  4.52363  4.73005  4.15501  2.62584  4.38353  4.65893  2.20691  4.03574  1.09936  2.29413  4.39076  4.60398  4.14185  4.15953  3.70911  3.38758  2.05581  5.03105  3.92163    211 l - - -
          2.68618  4.42225  2.77519  2.73123  3.46354  2.40513  3.72494  3.29354  2.67741  2.69355  4.24690  2.90347  2.73739  3.18146  2.89801  2.37887  2.77519  2.98518  4.58477  3.61503
          0.02669  4.03251  4.75486  0.61958  0.77255  0.48576  0.95510
    210   2.62289  4.45723  4.30014  3.75510  3.23361  4.08576  4.46984  2.21415  3.60274  1.11592  2.81457  4.04679  4.42240  3.86914  3.82444  3.41574  3.23129  2.14097  5.10975  3.96295    212 l - - -
          2.68618  4.42225  2.77519  2.73123  3.46354  2.40513  3.72494  3.29354  2.67741  2.69355  4.24690  2.90347  2.73739  3.18146  2.89801  2.37887  2.77519  2.98518  4.58477  3.61503
          0.02669  4.03251  4.75486  0.61958  0.77255  0.48576  0.95510
    211   2.34445  4.28407  3.79501  3.38782  1.49786  3.51042  3.98139  2.76251  3.32932  2.47345  3.52909  3.58943  4.04908  3.59564  3.57167  2.68232  2.96291  2.56759  4.63708  3.16443    213 f - - -
          2.68618  4.42225  2.77519  2.73123  3.46354  2.40513  3.72494  3.29354  2.67741  2.69355  4.24690  2.90347  2.73739  3.18146  2.89801  2.37887  2.77519  2.98518  4.58477  3.61503
          0.02669  4.03251  4.75486  0.61958  0.77255  0.48576  0.95510
    212   1.95321  4.47686  2.91871  2.52953  4.29113  1.52855  3.99033  3.66818  2.90930  3.35049  4.20083  3.09474  3.78351  3.21268  3.30175  2.57935  2.87140  3.23267  5.59986  4.31971    214 g - - -
          2.68618  4.42225  2.77519  2.73123  3.46354  2.40513  3.72494  3.29354  2.67741  2.69355  4.24690  2.90347  2.73739  3.18146  2.89801  2.37887  2.77519  2.98518  4.58477  3.61503
          0.02669  4.03251  4.75486  0.61958  0.77255  0.48576  0.95510
    213   2.45346  4.30312  3.45727  2.92195  3.28115  3.42523  3.88408  2.81602  2.87298  2.49663  3.53339  3.29565  3.89820  3.18876  3.22968  1.83764  2.60427  2.34447  5.02899  3.78144    215 s - - -
          2.68618  4.42225  2.77519  2.73123  3.46354  2.40513  3.72494  3.29354  2.67741  2.69355  4.24690  2.90347  2.73739  3.18146  2.89801  2.37887  2.77519  2.98518  4.58477  3.61503
          0.02669  4.03251  4.75486  0.61958  0.77255  0.48576  0.95510
    214   2.13240  3.69492  3.43286  2.90879  3.29841  3.27591  3.89698  3.07360  2.87062  2.78528  3.65852  3.25119  2.35405  3.18075  3.23480  2.14735  2.75302  2.77211  5.12176  3.87880    216 a - - -
          2.68618  4.42225  2.77519  2.73123  3.46354  2.40513  3.72494  3.29354  2.67741  2.69355  4.24690  2.90347  2.73739  3.18146  2.89801  2.37887  2.77519  2.98518  4.58477  3.61503
          0.02669  4.03251  4.75486  0.61958  0.77255  0.48576  0.95510
    215   2.65337  5.19264  1.97716  1.66746  4.49755  3.31098  3.65348  3.96572  2.48871  3.48553  4.27918  2.78597  3.80774  2.78660  2.78897  2.68414  2.98791  3.40532  5.65448  4.23298    217 e - - -
          2.68618  4.42225  2.77519  2.73123  3.46354  2.40513  3.72494  3.29354  2.67741  2.69355  4.24690  2.90347  2.73739  3.18146  2.89801  2.37887  2.77519  2.98518  4.58477  3.61503
          0.02669  4.03251  4.75486  0.61958  0.77255  0.48576  0.95510
    216   2.72445  4.94470  2.67296  2.39536  4.16899  2.88158  2.03901  3.77259  2.51364  3.33679  4.17477  2.20154  3.84999  2.89272  2.93334  2.73088  2.99999  3.40930  5.43808  4.03854    218 h - - -
          2.68618  4.42225  2.77519  2.73123  3.46354  2.40513  3.72494  3.29354  2.67741  2.69355  4.24690  2.90347  2.73739  3.18146  2.89801  2.37887  2.77519  2.98518  4.58477  3.61503
          0.02669  4.03251  4.75486  0.61958  0.77255  0.48576  0.95510
    217   2.90185  4.44375  3.90201  3.38786  2.23445  3.84936  3.40604  2.92805  3.28303  2.52951  3.54480  3.61372  4.21054  3.30625  3.53176  3.13653  3.13149  2.45145  4.10173  1.51075    219 y - - -
          2.68618  4.42225  2.77519  2.73123  3.46354  2.40513  3.72494  3.29354  2.67741  2.69355  4.24690  2.90347  2.73739  3.18146  2.89801  2.37887  2.77519  2.98518  4.58477  3.61503
          0.02669  4.03251  4.75486  0.61958  0.77255  0.48576  0.95510
    218   2.70820  4.87919  3.11709  2.53645  4.17493  3.48507  3.61775  3.35910  1.55466  3.13849  3.76478  2.83413  3.87270  2.76395  2.45919  2.73659  2.77130  3.24130  5.33527  4.04754    220 k - - -
          2.68618  4.42225  2.77519  2.73123  3.46354  2.40513  3.72494  3.29354  2.67741  2.69355  4.24690  2.90347  2.73739  3.18146  2.89801  2.37887  2.77519  2.98518  4.58477  3.61503
          0.02669  4.03251  4.75486  0.61958  0.77255  0.48576  0.95510
    219   1.91882  4.66912  2.88716  2.39765  3.93317  3.38723  3.67532  3.33002  2.51379  2.84183  3.80620  2.89740  3.81826  2.77990  2.95553  2.39779  2.83034  2.89799  5.24347  3.93277    221 a - - -
          2.68618  4.42225  2.77519  2.73123  3.46354  2.40513  3.72494  3.29354  2.67741  2.69355  4.24690  2.90347  2.73739  3.18146  2.89801  2.37887  2.77519  2.98518  4.58477  3.61503
          0.02669  4.03251  4.75486  0.61958  0.77255  0.48576  0.95510
    220   3.33881  4.75518  4.44582  4.08908  3.20355  4.18389  4.69481  2.41913  3.85526  0.70057  3.18132  4.34897  4.59345  4.18511  4.00406  3.77745  3.62675  2.49751  5.13812  3.89749    222 l - - -
          2.68618  4.42225  2.77519  2.73123  3.46354  2.40513  3.72494  3.29354  2.67741  2.69355  4.24690  2.90347  2.73739  3.18146  2.89801  2.37887  2.77519  2.98518  4.58477  3.61503
          0.02669  4.03251  4.75486  0.61958  0.77255  0.48576  0.95510
    221   1.18425  4.16107  3.46579  3.18252  4.30909  2.62671  4.24814  3.70546  3.24855  3.41092  4.23677  3.32226  3.69960  3.52616  3.55730  1.88308  2.71288  3.16029  5.65804  4.45165    223 a - - -
          2.68618  4.42225  2.77519  2.73123  3.46354  2.40513  3.72494  3.29354  2.67741  2.69355  4.24690  2.90347  2.73739  3.18146  2.89801  2.37887  2.77519  2.98518  4.58477  3.61503
          0.02669  4.03251  4.75486  0.61958  0.77255  0.48576  0.95510
    222   2.67230  5.05630  2.53516  2.08884  4.34946  3.34783  3.62016  3.80008  2.27328  3.20572  4.13028  1.99926  3.79822  2.75030  2.88750  2.64595  2.82709  3.29542  5.52173  4.13452    224 n - - -
          2.68618  4.42225  2.77519  2.73123  3.46354  2.40513  3.72494  3.29354  2.67741  2.69355  4.24690  2.90347  2.73739  3.18146  2.89801  2.37887  2.77519  2.98518  4.58477  3.61503
          0.02669  4.03251  4.75486  0.61958  0.77255  0.48576  0.95510
    223   2.88732  5.19058  2.59242  2.02981  4.48748  3.38537  3.71420  3.95001  2.40041  3.46895  4.33399  2.89892  3.90237  1.49404  2.76998  2.84822  3.13647  3.59820  5.61879  4.26674    225 q - - -
          2.68618  4.42225  2.77519  2.73123  3.46354  2.40513  3.72494  3.29354  2.67741  2.69355  4.24690  2.90347  2.73739  3.18146  2.89801  2.37887  2.77519  2.98518  4.58477  3.61503
          0.02669  4.03251  4.75486  0.61958  0.77255  0.48576  0.95510
    224   3.65145  4.89179  4.61712  4.30429  1.39754  4.39386  3.47837  3.34553  4.15219  2.67628  3.94345  4.07155  4.70470  4.12724  4.19214  3.76381  3.87412  3.26948  3.61988  1.05718    226 y - - -
          2.68618  4.42225  2.77519  2.73123  3.46354  2.40513  3.72494  3.29354  2.67741  2.69355  4.24690  2.90347  2.73739  3.18146  2.89801  2.37887  2.77519  2.98518  4.58477  3.61503
          0.02669  4.03251  4.75486  0.61958  0.77255  0.48576  0.95510
    225   3.32116  4.70092  4.70207  4.17333  3.07543  4.47667  4.77184  2.21925  3.94817  0.82595  2.57380  4.45990  4.70584  4.17179  4.10360  3.85039  3.55604  2.34345  5.14827  4.01165    227 l - - -
          2.68618  4.42225  2.77519  2.73123  3.46354  2.40513  3.72494  3.29354  2.67741  2.69355  4.24690  2.90347  2.73739  3.18146  2.89801  2.37887  2.77519  2.98518  4.58477  3.61503
          0.02669  4.03251  4.75486  0.61958  0.77255  0.48576  0.95510
    226   1.95621  4.41978  3.27613  2.72217  3.66093  3.43518  3.75804  2.84697  2.66111  2.71119  3.32752  3.15851  3.86181  3.00800  2.78395  2.46699  2.54118  2.74324  5.05313  3.79382    228 a - - -
          2.68618  4.42225  2.77519  2.73123  3.46354  2.40513  3.72494  3.29354  2.67741  2.69355  4.24690  2.90347  2.73739  3.18146  2.89801  2.37887  2.77519  2.98518  4.58477  3.61503
          0.02669  4.03251  4.75486  0.61958  0.77255  0.48576  0.95510
    227   3.24221  4.61835  4.57344  4.12341  1.23754  4.27393  4.12790  2.15978  3.98178  1.85076  3.21749  4.21576  4.59404  4.11430  4.10877  3.64859  3.49293  2.44118  4.38841  2.81893    229 f - - -
          2.68618  4.42225  2.77519  2.73123  3.46354  2.40513  3.72494  3.29354  2.67741  2.69355  4.24690  2.90347  2.73739  3.18146  2.89801  2.37887  2.77519  2.98518  4.58477  3.61503
          0.02669  4.03251  4.75486  0.61958  0.77255  0.48576  0.95510
    228   2.00188  4.21303  3.27973  3.10883  4.42275  1.17603  4.27660  3.82848  3.27974  3.54266  4.37776  3.28704  3.71346  3.55446  3.58633  2.31359  2.76371  3.25197  5.75961  4.53778    230 g - - -
          2.68618  4.42225  2.77519  2.73123  3.46354  2.40513  3.72494  3.29354  2.67741  2.69355  4.24690  2.90347  2.73739  3.18146  2.89801  2.37887  2.77519  2.98518  4.58477  3.61503
          0.02669  4.03251  4.75486  0.61958  0.77255  0.48576  0.95510
    229   3.12449  5.08859  3.31072  2.90572  4.51175  3.59359  3.85721  3.95177  0.83846  3.48331  4.43877  3.32213  4.08480  3.04152  2.47453  3.15754  3.36716  3.65148  5.50261  4.33966    231 k - - -
          2.68618  4.42225  2.77519  2.73123  3.46354  2.40513  3.72494  3.29354  2.67741  2.69355  4.24690  2.90347  2.73739  3.18146  2.89801  2.37887  2.77519  2.98518  4.58477  3.61503
          0.02669  4.03251  4.75486  0.61958  0.77255  0.48576  0.95510
    230   2.26565  4.07180  3.33182  2.78207  3.64260  3.39332  3.79733  2.81709  2.74103  2.70441  3.57812  3.03163  3.85024  3.06469  3.02393  2.04465  2.57270  2.51635  5.04647  3.79469    232 s - - -
          2.68618  4.42225  2.77519  2.73123  3.46354  2.40513  3.72494  3.29354  2.67741  2.69355  4.24690  2.90347  2.73739  3.18146  2.89801  2.37887  2.77519  2.98518  4.58477  3.61503
          0.02669  4.03251  4.75486  0.61958  0.77255  0.48576  0.95510
    231   2.17422  4.25284  3.52666  2.80501  3.39773  3.57301  3.84859  2.38345  2.90179  2.34250  3.01022  3.34652  3.95566  3.20287  3.23697  2.55000  2.81118  2.29895  4.86716  3.63972    233 a - - -
          2.68618  4.42225  2.77519  2.73123  3.46354  2.40513  3.72494  3.29354  2.67741  2.69355  4.24690  2.90347  2.73739  3.18146  2.89801  2.37887  2.77519  2.98518  4.58477  3.61503
          0.02669  4.03251  4.75486  0.61958  0.77255  0.48576  0.95510
    232   3.23150  4.66888  4.52872  4.08618  3.13513  4.27538  4.70406  2.23882  3.85004  0.82882  3.04250  4.33864  4.62392  4.14154  4.01627  3.70604  3.50899  2.22571  5.14765  3.92079    234 l - - -
          2.68618  4.42225  2.77519  2.73123  3.46354  2.40513  3.72494  3.29354  2.67741  2.69355  4.24690  2.90347  2.73739  3.18146  2.89801  2.37887  2.77519  2.98518  4.58477  3.61503
          0.02669  4.03251  4.75486  0.61958  0.77255  0.48576  0.95510
    233   2.15909  4.46779  3.14634  2.58997  3.94321  3.27788  3.82839  3.28430  2.68992  2.98481  3.49720  3.11807  3.81310  3.04502  3.08176  1.63352  2.81346  2.95844  5.29070  4.01342    235 s - - -
          2.68618  4.42225  2.77519  2.73123  3.46354  2.40513  3.72494  3.29354  2.67741  2.69355  4.24690  2.90347  2.73739  3.18146  2.89801  2.37887  2.77519  2.98518  4.58477  3.61503
          0.02669  4.03251  4.75486  0.61958  0.77255  0.48576  0.95510
    234   2.58682  4.92381  3.11687  2.54716  4.28606  3.47578  3.62190  3.67710  1.70499  3.22551  4.04852  3.02650  3.87844  2.76109  2.12081  2.67192  2.50985  3.33704  5.39259  4.11219    236 k - - -
          2.68618  4.42225  2.77519  2.73123  3.46354  2.40513  3.72494  3.29354  2.67741  2.69355  4.24690  2.90347  2.73739  3.18146  2.89801  2.37887  2.77519  2.98518  4.58477  3.61503
          0.02669  4.03251  4.75486  0.61958  0.77255  0.48576  0.95510
    235   2.66570  5.09337  2.48126  2.17928  4.40127  2.85441  3.61262  3.86618  2.25270  3.38625  4.16565  2.21146  3.78789  2.73636  2.81259  2.42132  2.83476  3.46826  5.55542  4.15421    237 e - - -
          2.68618  4.42225  2.77519  2.73123  3.46354  2.40513  3.72494  3.29354  2.67741  2.69355  4.24690  2.90347  2.73739  3.18146  2.89801  2.37887  2.77519  2.98518  4.58477  3.61503
          0.04159  4.03251  3.77191  0.61958  0.77255  0.48576  0.95510
    236   2.76806  5.27059  2.10231  1.59596  4.57435  3.14147  3.66541  4.06207  2.44291  3.56360  4.35737  2.65857  3.18811  2.80094  3.06925  2.62401  3.02452  3.64558  5.72525  4.28133    238 e - - -
          2.68618  4.42225  2.77519  2.73123  3.46354  2.40513  3.72494  3.29354  2.67741  2.69355  4.24690  2.90347  2.73739  3.18146  2.89801  2.37887  2.77519  2.98518  4.58477  3.61503
          0.02709  4.01801  4.74036  0.61958  0.77255  0.50108  0.93110
    237   2.54779  4.90261  2.47872  2.30346  4.18539  3.13044  3.39993  3.62407  2.38383  3.18912  3.98080  2.68655  3.33614  2.72760  2.86352  2.49534  2.58242  2.93689  5.39611  4.03091    239 e - - -
          2.68618  4.42225  2.77519  2.73123  3.46354  2.40513  3.72494  3.29354  2.67741  2.69355  4.24690  2.90347  2.73739  3.18146  2.89801  2.37887  2.77519  2.98518  4.58477  3.61503
          0.25789  4.01801  1.56383  0.61958  0.77255  0.50108  0.93110
    238   2.75974  5.19098  1.67598  2.02118  4.51011  3.15879  3.65899  3.98543  2.61513  3.53443  4.37487  2.25714  3.74768  2.82416  3.16019  2.68969  2.88352  3.58878  5.72017  4.26778    240 d - - -
          2.68618  4.42225  2.77519  2.73123  3.46354  2.40513  3.72494  3.29354  2.67741  2.69355  4.24690  2.90347  2.73739  3.18146  2.89801  2.37887  2.77519  2.98518  4.58477  3.61503
          0.03400  3.79412  4.51647  0.61958  0.77255  0.37617  1.15992
    239   2.56265  3.31444  2.91835  2.46022  3.98000  3.08606  3.64277  3.39058  2.45591  3.00773  3.83010  2.68779  3.34462  2.67891  2.75649  2.31007  2.80829  3.07090  5.26399  3.94243    241 s - - -
          2.68618  4.42225  2.77519  2.73123  3.46354  2.40513  3.72494  3.29354  2.67741  2.69355  4.24690  2.90347  2.73739  3.18146  2.89801  2.37887  2.77519  2.98518  4.58477  3.61503
          0.02669  4.03251  4.75486  0.61958  0.77255  0.48576  0.95510
    240   1.95105  4.05602  2.87198  2.47183  4.01464  2.76666  3.74664  3.42130  2.60023  3.05658  3.88371  3.02831  3.78264  2.92977  3.03946  2.14180  2.79225  3.06995  5.32032  4.01720    242 a - - -
          2.68618  4.42225  2.77519  2.73123  3.46354  2.40513  3.72494  3.29354  2.67741  2.69355  4.24690  2.90347  2.73739  3.18146  2.89801  2.37887  2.77519  2.98518  4.58477  3.61503
          0.02669  4.03251  4.75486  0.61958  0.77255  0.48576  0.95510
    241   2.63199  4.15392  3.92833  3.36700  2.60718  3.43177  3.99292  2.44693  3.26062  1.70264  3.22011  3.45894  4.07851  3.51453  3.49095  2.99021  2.87366  2.03437  4.71633  3.45811    243 l - - -
          2.68618  4.42225  2.77519  2.73123  3.46354  2.40513  3.72494  3.29354  2.67741  2.69355  4.24690  2.90347  2.73739  3.18146  2.89801  2.37887  2.77519  2.98518  4.58477  3.61503
          0.08174  4.03251  2.80088  0.61958  0.77255  0.48576  0.95510
    242   2.64626  4.84955  2.95101  2.44582  4.14480  3.40687  3.61380  3.56057  2.19220  3.13879  3.64013  2.05232  3.82227  2.76185  2.49331  2.49964  2.88019  3.22675  5.34284  4.02519    244 n - - -
          2.68618  4.42225  2.77519  2.73123  3.46354  2.40513  3.72494  3.29354  2.67741  2.69355  4.24690  2.90347  2.73739  3.18146  2.89801  2.37887  2.77519  2.98518  4.58477  3.61503
          0.02818  3.97896  4.70130  0.61958  0.77255  0.45320  1.00948
    243   2.97430  5.54917  1.56016  1.34751  4.83587  3.24255  3.78874  4.35655  2.80774  3.85630  4.71113  2.70595  3.86556  2.95539  3.40457  2.85505  3.26322  3.92835  6.00502  4.50020    245 e - - -
          2.68618  4.42225  2.77519  2.73123  3.46354  2.40513  3.72494  3.29354  2.67741  2.69355  4.24690  2.90347  2.73739  3.18146  2.89801  2.37887  2.77519  2.98518  4.58477  3.61503
          0.02669  4.03251  4.75486  0.61958  0.77255  0.48576  0.95510
    244   0.98681  4.19934  3.68502  3.40363  4.06795  3.08525  4.36391  3.08679  3.36356  3.02059  4.04604  3.49674  3.82521  3.68976  3.61821  2.55568  2.81838  2.60810  5.56847  4.33926    246 a - - -
          2.68618  4.42225  2.77519  2.73123  3.46354  2.40513  3.72494  3.29354  2.67741  2.69355  4.24690  2.90347  2.73739  3.18146  2.89801  2.37887  2.77519  2.98518  4.58477  3.61503
          0.02669  4.03251  4.75486  0.61958  0.77255  0.48576  0.95510
    245   2.79588  4.37787  3.93246  3.44512  2.99570  3.77487  4.13415  2.47944  3.31129  1.23158  3.26416  3.72690  4.20135  3.61780  3.55810  2.72316  3.07218  2.39134  4.84588  3.51053    247 l - - -
          2.68618  4.42225  2.77519  2.73123  3.46354  2.40513  3.72494  3.29354  2.67741  2.69355  4.24690  2.90347  2.73739  3.18146  2.89801  2.37887  2.77519  2.98518  4.58477  3.61503
          0.02669  4.03251  4.75486  0.61958  0.77255  0.48576  0.95510
    246   2.95480  5.16068  3.25549  2.66377  4.58786  3.60041  3.61012  3.96123  1.37617  3.41524  4.25603  2.72907  3.98243  2.73933  1.82664  2.94010  3.13941  3.61868  5.47912  4.26054    248 k - - -
          2.68618  4.42225  2.77519  2.73123  3.46354  2.40513  3.72494  3.29354  2.67741  2.69355  4.24690  2.90347  2.73739  3.18146  2.89801  2.37887  2.77519  2.98518  4.58477  3.61503
          0.02669  4.03251  4.75486  0.61958  0.77255  0.48576  0.95510
    247   3.33881  4.75518  4.44582  4.08908  3.20355  4.18389  4.69481  2.41913  3.85526  0.70057  3.18132  4.34897  4.59345  4.18511  4.00406  3.77745  3.62675  2.49751  5.13812  3.89749    249 l - - -
          2.68618  4.42225  2.77519  2.73123  3.46354  2.40513  3.72494  3.29354  2.67741  2.69355  4.24690  2.90347  2.73739  3.18146  2.89801  2.37887  2.77519  2.98518  4.58477  3.61503
          0.02669  4.03251  4.75486  0.61958  0.77255  0.48576  0.95510
    248   3.21786  4.60980  4.62213  4.06378  3.10214  4.39603  4.68479  2.13133  3.88227  1.32124  1.55201  4.35336  4.63119  4.09101  4.05449  3.73419  3.44676  2.28335  5.12354  4.00338    250 l - - -
          2.68618  4.42225  2.77519  2.73123  3.46354  2.40513  3.72494  3.29354  2.67741  2.69355  4.24690  2.90347  2.73739  3.18146  2.89801  2.37887  2.77519  2.98518  4.58477  3.61503
          0.02669  4.03251  4.75486  0.61958  0.77255  0.48576  0.95510
    249   2.53996  4.62076  2.80590  2.58344  4.31452  3.16926  3.89924  3.74469  2.75374  3.40100  4.24884  1.45996  3.80255  3.09973  3.15138  2.51577  2.43644  3.31702  5.59796  4.26519    251 n - - -
          2.68618  4.42225  2.77519  2.73123  3.46354  2.40513  3.72494  3.29354  2.67741  2.69355  4.24690  2.90347  2.73739  3.18146  2.89801  2.37887  2.77519  2.98518  4.58477  3.61503
          0.02669  4.03251  4.75486  0.61958  0.77255  0.48576  0.95510
    250   2.96189  5.47291  1.94268  1.13884  4.76881  3.25663  3.79368  4.27367  2.78732  3.79603  4.65589  2.73482  3.87170  2.96279  3.35634  2.85745  3.24985  3.86237  5.94382  4.46839    252 e - - -
          2.68618  4.42225  2.77519  2.73123  3.46354  2.40513  3.72494  3.29354  2.67741  2.69355  4.24690  2.90347  2.73739  3.18146  2.89801  2.37887  2.77519  2.98518  4.58477  3.61503
          0.02669  4.03251  4.75486  0.61958  0.77255  0.48576  0.95510
    251   1.06172  4.15397  3.47725  3.21910  4.30678  2.69487  4.27694  3.68077  3.28565  3.41124  4.24661  3.34078  3.70497  3.56631  3.57904  2.09947  2.71998  3.14357  5.66488  4.46155    253 a - - -
          2.68618  4.42225  2.77519  2.73123  3.46354  2.40513  3.72494  3.29354  2.67741  2.69355  4.24690  2.90347  2.73739  3.18146  2.89801  2.37887  2.77519  2.98518  4.58477  3.61503
          0.02669  4.03251  4.75486  0.61958  0.77255  0.48576  0.95510
    252   3.34451  4.71321  4.68797  4.20361  2.66222  4.45146  4.60910  2.28308  4.04283  0.81373  2.96336  4.43988  4.70272  4.20427  4.18433  3.84588  3.58434  2.40522  4.90844  3.57427    254 l - - -
          2.68618  4.42225  2.77519  2.73123  3.46354  2.40513  3.72494  3.29354  2.67741  2.69355  4.24690  2.90347  2.73739  3.18146  2.89801  2.37887  2.77519  2.98518  4.58477  3.61503
          0.02669  4.03251  4.75486  0.61958  0.77255  0.48576  0.95510
    253   2.96847  5.57454  1.41338  1.53274  4.85439  3.23412  3.77788  4.38401  2.80147  3.87052  4.71827  2.57633  3.85839  2.94238  3.40696  2.84430  3.25683  3.94685  6.02529  4.50322    255 d - - -
          2.68618  4.42225  2.77519  2.73123  3.46354  2.40513  3.72494  3.29354  2.67741  2.69355  4.24690  2.90347  2.73739  3.18146  2.89801  2.37887  2.77519  2.98518  4.58477  3.61503
          0.02669  4.03251  4.75486  0.61958  0.77255  0.48576  0.95510
    254   2.68088  3.90740  3.87516  3.37626  3.32513  3.62990  4.10643  2.51960  3.18012  1.28294  3.38476  3.26701  4.10368  3.54254  3.42357  2.98761  2.97777  2.36738  4.93678  3.65117    256 l - - -
          2.68618  4.42225  2.77519  2.73123  3.46354  2.40513  3.72494  3.29354  2.67741  2.69355  4.24690  2.90347  2.73739  3.18146  2.89801  2.37887  2.77519  2.98518  4.58477  3.61503
          0.02669  4.03251  4.75486  0.61958  0.77255  0.48576  0.95510
    255   2.59134  1.76774  3.94733  3.43042  2.84332  3.55882  3.98744  2.60884  3.30109  2.39364  3.39147  3.62299  4.04156  3.57038  3.52420  2.78953  2.89120  2.41086  4.66501  3.12353    257 c - - -
          2.68618  4.42225  2.77519  2.73123  3.46354  2.40513  3.72494  3.29354  2.67741  2.69355  4.24690  2.90347  2.73739  3.18146  2.89801  2.37887  2.77519  2.98518  4.58477  3.61503
          0.02669  4.03251  4.75486  0.61958  0.77255  0.48576  0.95510
    256   2.94997  5.28839  2.38792  1.09412  4.56871  3.31807  3.79775  4.06054  2.64291  3.59889  4.50095  2.84165  3.90648  2.81238  3.08290  2.88840  3.23186  3.70258  5.75964  4.35819    258 e - - -
          2.68618  4.42225  2.77519  2.73123  3.46354  2.40513  3.72494  3.29354  2.67741  2.69355  4.24690  2.90347  2.73739  3.18146  2.89801  2.37887  2.77519  2.98518  4.58477  3.61503
          0.02669  4.03251  4.75486  0.61958  0.77255  0.48576  0.95510
    257   3.07268  5.18110  3.46045  2.81358  4.63667  3.67656  3.63511  3.98917  1.14968  3.43150  4.30611  3.21561  4.05249  2.77160  1.79965  3.06816  3.24211  3.67083  5.47013  4.30251    259 k - - -
          2.68618  4.42225  2.77519  2.73123  3.46354  2.40513  3.72494  3.29354  2.67741  2.69355  4.24690  2.90347  2.73739  3.18146  2.89801  2.37887  2.77519  2.98518  4.58477  3.61503
          0.02669  4.03251  4.75486  0.61958  0.77255  0.48576  0.95510
    258   1.89448  4.24175  3.33576  3.16678  4.42020  1.13039  4.31579  3.79579  3.32510  3.53389  4.39598  3.33958  3.74553  3.60580  3.62000  2.48326  2.81006  3.24986  5.74451  4.54948    260 g - - -
          2.68618  4.42225  2.77519  2.73123  3.46354  2.40513  3.72494  3.29354  2.67741  2.69355  4.24690  2.90347  2.73739  3.18146  2.89801  2.37887  2.77519  2.98518  4.58477  3.61503
          0.02669  4.03251  4.75486  0.61958  0.77255  0.48576  0.95510
    259   2.40805  3.88694  3.94274  3.38165  2.79212  3.66407  4.03307  2.44696  3.27603  1.57862  3.22773  3.63549  4.06843  3.52983  3.50856  2.77273  2.86921  2.27948  4.78237  3.55573    261 l - - -
          2.68618  4.42225  2.77519  2.73123  3.46354  2.40513  3.72494  3.29354  2.67741  2.69355  4.24690  2.90347  2.73739  3.18146  2.89801  2.37887  2.77519  2.98518  4.58477  3.61503
          0.02669  4.03251  4.75486  0.61958  0.77255  0.48576  0.95510
    260   2.37225  4.70795  2.99586  2.49346  4.10948  2.53167  3.67879  3.52590  2.39772  3.12594  3.94123  2.89673  3.79594  2.83657  2.42306  2.36068  2.56842  3.17155  5.35671  4.03907    262 s - - -
          2.68618  4.42225  2.77519  2.73123  3.46354  2.40513  3.72494  3.29354  2.67741  2.69355  4.24690  2.90347  2.73739  3.18146  2.89801  2.37887  2.77519  2.98518  4.58477  3.61503
          0.02669  4.03251  4.75486  0.61958  0.77255  0.48576  0.95510
    261   2.28411  4.27558  3.51408  2.87776  3.52804  3.33865  3.90709  2.53361  2.92213  2.55389  3.47567  3.34800  3.94172  3.23482  3.26383  2.78788  2.21876  1.97465  4.99258  3.76072    263 v - - -
          2.68618  4.42225  2.77519  2.73123  3.46354  2.40513  3.72494  3.29354  2.67741  2.69355  4.24690  2.90347  2.73739  3.18146  2.89801  2.37887  2.77519  2.98518  4.58477  3.61503
          0.02669  4.03251  4.75486  0.61958  0.77255  0.48576  0.95510
    262   1.60965  4.22494  3.49547  3.03594  3.87059  3.16394  4.02658  3.15838  3.00662  2.92877  3.80564  3.30429  3.08506  3.31366  3.34717  2.23805  2.74486  2.19842  5.27797  4.04977    264 a - - -
          2.68618  4.42225  2.77519  2.73123  3.46354  2.40513  3.72494  3.29354  2.67741  2.69355  4.24690  2.90347  2.73739  3.18146  2.89801  2.37887  2.77519  2.98518  4.58477  3.61503
          0.02669  4.03251  4.75486  0.61958  0.77255  0.48576  0.95510
    263   2.90873  5.09282  3.25478  2.66229  4.52290  3.02696  3.62114  3.89646  1.54513  3.37454  4.21432  3.10872  3.96622  2.75404  1.66971  2.90738  3.10593  3.55491  5.46095  4.23771    265 k - - -
          2.68618  4.42225  2.77519  2.73123  3.46354  2.40513  3.72494  3.29354  2.67741  2.69355  4.24690  2.90347  2.73739  3.18146  2.89801  2.37887  2.77519  2.98518  4.58477  3.61503
          0.02669  4.03251  4.75486  0.61958  0.77255  0.48576  0.95510
    264   2.58470  4.68009  3.06496  2.51929  3.95811  3.17408  3.65730  3.35701  2.35788  2.98153  3.58563  2.95169  3.82379  2.82988  2.49463  2.42421  2.14470  3.04805  5.24079  3.93930    266 t - - -
          2.68618  4.42225  2.77519  2.73123  3.46354  2.40513  3.72494  3.29354  2.67741  2.69355  4.24690  2.90347  2.73739  3.18146  2.89801  2.37887  2.77519  2.98518  4.58477  3.61503
          0.02669  4.03251  4.75486  0.61958  0.77255  0.48576  0.95510
    265   2.68606  4.68312  3.30233  2.72097  3.99363  3.48353  3.71596  3.31326  2.31837  2.95491  3.52026  3.15349  3.91204  2.90067  1.73508  2.77958  2.27805  3.03775  5.25905  4.00321    267 r - - -
          2.68618  4.42225  2.77519  2.73123  3.46354  2.40513  3.72494  3.29354  2.67741  2.69355  4.24690  2.90347  2.73739  3.18146  2.89801  2.37887  2.77519  2.98518  4.58477  3.61503
          0.02669  4.03251  4.75486  0.61958  0.77255  0.48576  0.95510
    266   2.78907  5.24487  2.29951  1.42708  4.55218  3.02412  3.69160  4.02970  2.57059  3.54900  4.35729  2.76791  3.17696  2.70581  3.09229  2.72690  3.05075  3.62748  5.72298  4.29029    268 e - - -
          2.68618  4.42225  2.77519  2.73123  3.46354  2.40513  3.72494  3.29354  2.67741  2.69355  4.24690  2.90347  2.73739  3.18146  2.89801  2.37887  2.77519  2.98518  4.58477  3.61503
          0.02669  4.03251  4.75486  0.61958  0.77255  0.48576  0.95510
    267   2.52526  5.34415  1.82173  1.63543  4.64086  3.27736  3.69768  4.13257  2.60136  3.63370  4.44026  2.73949  3.82492  2.55236  3.14578  2.74153  3.08562  3.71482  5.79689  4.33798    269 e - - -
          2.68618  4.42225  2.77519  2.73123  3.46354  2.40513  3.72494  3.29354  2.67741  2.69355  4.24690  2.90347  2.73739  3.18146  2.89801  2.37887  2.77519  2.98518  4.58477  3.61503
          0.02669  4.03251  4.75486  0.61958  0.77255  0.48576  0.95510
    268   2.60817  4.49358  3.28577  2.72911  3.70585  3.48966  3.74811  2.91503  2.40433  2.72101  3.31511  3.17019  3.89848  2.98463  2.82426  2.75268  1.83140  2.76344  5.08480  3.82800    270 t - - -
          2.68618  4.42225  2.77519  2.73123  3.46354  2.40513  3.72494  3.29354  2.67741  2.69355  4.24690  2.90347  2.73739  3.18146  2.89801  2.37887  2.77519  2.98518  4.58477  3.61503
          0.02669  4.03251  4.75486  0.61958  0.77255  0.48576  0.95510
    269   2.68549  4.20829  3.94756  3.37496  3.25171  3.77144  4.08111  2.30423  3.27778  1.82680  2.49459  3.67168  3.42951  3.53608  3.52743  3.05483  2.77051  1.93558  4.85496  3.66662    271 l - - -
          2.68618  4.42225  2.77519  2.73123  3.46354  2.40513  3.72494  3.29354  2.67741  2.69355  4.24690  2.90347  2.73739  3.18146  2.89801  2.37887  2.77519  2.98518  4.58477  3.61503
          0.02669  4.03251  4.75486  0.61958  0.77255  0.48576  0.95510
    270   2.45467  5.11775  2.46687  1.54883  4.48617  3.28593  3.71124  3.94192  2.57064  3.49079  4.30763  2.28323  3.82469  2.86253  3.06332  2.58318  3.02757  3.54729  5.67595  4.26982    272 e - - -
          2.68618  4.42225  2.77519  2.73123  3.46354  2.40513  3.72494  3.29354  2.67741  2.69355  4.24690  2.90347  2.73739  3.18146  2.89801  2.37887  2.77519  2.98518  4.58477  3.61503
          0.02669  4.03251  4.75486  0.61958  0.77255  0.48576  0.95510
    271   3.25809  4.58614  4.83681  4.28094  2.24250  4.48465  4.65977  1.92090  4.15219  1.04891  2.90653  4.48832  4.68627  4.23703  4.25707  3.82486  3.47885  2.28076  4.95003  3.71216    273 l - - -
          2.68618  4.42225  2.77519  2.73123  3.46354  2.40513  3.72494  3.29354  2.67741  2.69355  4.24690  2.90347  2.73739  3.18146  2.89801  2.37887  2.77519  2.98518  4.58477  3.61503
          0.02669  4.03251  4.75486  0.61958  0.77255  0.48576  0.95510
    272   2.72658  5.00377  3.05492  2.42165  4.33080  3.47733  3.58907  3.74094  1.63966  3.26341  3.83280  2.88287  3.86101  2.50771  2.35225  2.72361  2.67746  3.38885  5.41436  4.11142    274 k - - -
          2.68618  4.42225  2.77519  2.73123  3.46354  2.40513  3.72494  3.29354  2.67741  2.69355  4.24690  2.90347  2.73739  3.18146  2.89801  2.37887  2.77519  2.98518  4.58477  3.61503
          0.02669  4.03251  4.75486  0.61958  0.77255  0.48576  0.95510
    273   2.40235  4.72947  2.87793  1.93647  4.12040  2.73075  3.69439  3.52832  2.52130  3.14432  3.96316  2.94879  3.79325  2.85620  2.97742  2.32895  2.78532  2.85151  5.38669  4.05453    275 e - - -
          2.68618  4.42225  2.77519  2.73123  3.46354  2.40513  3.72494  3.29354  2.67741  2.69355  4.24690  2.90347  2.73739  3.18146  2.89801  2.37887  2.77519  2.98518  4.58477  3.61503
          0.02669  4.03251  4.75486  0.61958  0.77255  0.48576  0.95510
    274   3.30722  4.64143  4.84065  4.27356  3.08712  4.55745  4.84924  1.95951  4.12548  0.94167  2.34114  4.54964  4.73525  4.25083  4.25826  3.90074  3.52706  2.25113  5.17500  4.11255    276 l - - -
          2.68618  4.42225  2.77519  2.73123  3.46354  2.40513  3.72494  3.29354  2.67741  2.69355  4.24690  2.90347  2.73739  3.18146  2.89801  2.37887  2.77519  2.98518  4.58477  3.61503
          0.02669  4.03251  4.75486  0.61958  0.77255  0.48576  0.95510
    275   3.10135  5.19038  3.53988  2.85260  4.65663  3.70355  3.63108  3.99749  1.49988  3.43256  4.31044  3.24101  4.06906  2.76717  1.31084  3.09817  3.26190  3.68431  5.46454  4.31170    277 r - - -
          2.68618  4.42225  2.77519  2.73123  3.46354  2.40513  3.72494  3.29354  2.67741  2.69355  4.24690  2.90347  2.73739  3.18146  2.89801  2.37887  2.77519  2.98518  4.58477  3.61503
          0.02669  4.03251  4.75486  0.61958  0.77255  0.48576  0.95510
    276   2.56485  4.39128  2.88309  2.73062  3.39599  3.50061  3.74061  2.68952  2.69774  2.49898  3.48931  3.17509  3.88531  3.01756  3.08811  2.15346  2.75604  2.59589  4.01464  3.68634    278 s - - -
          2.68618  4.42225  2.77519  2.73123  3.46354  2.40513  3.72494  3.29354  2.67741  2.69355  4.24690  2.90347  2.73739  3.18146  2.89801  2.37887  2.77519  2.98518  4.58477  3.61503
          0.02669  4.03251  4.75486  0.61958  0.77255  0.48576  0.95510
    277   2.93649  5.16803  2.99411  2.56358  4.55683  3.52692  3.64119  3.96522  1.26684  3.43956  4.28556  2.79679  3.95867  2.48425  2.34691  2.91440  3.14269  3.61765  5.52035  4.26150    279 k - - -
          2.68618  4.42225  2.77519  2.73123  3.46354  2.40513  3.72494  3.29354  2.67741  2.69355  4.24690  2.90347  2.73739  3.18146  2.89801  2.37887  2.77519  2.98518  4.58477  3.61503
          0.02669  4.03251  4.75486  0.61958  0.77255  0.48576  0.95510
    278   2.34036  3.35580  3.75332  3.22175  3.53640  3.39769  4.04637  2.46764  3.14219  2.55988  3.49461  3.47726  3.92739  3.42913  3.43401  2.64687  1.75081  2.28863  5.02544  3.81399    280 t - - -
          2.68618  4.42225  2.77519  2.73123  3.46354  2.40513  3.72494  3.29354  2.67741  2.69355  4.24690  2.90347  2.73739  3.18146  2.89801  2.37887  2.77519  2.98518  4.58477  3.61503
          0.02669  4.03251  4.75486  0.61958  0.77255  0.48576  0.95510
    279   3.30743  4.70789  4.63437  4.13774  3.08584  4.41383  4.73242  2.23363  3.87948  0.80460  2.81068  4.41426  4.68495  4.15125  4.03981  3.81273  3.55621  2.34045  5.13442  3.94419    281 l - - -
          2.68618  4.42225  2.77519  2.73123  3.46354  2.40513  3.72494  3.29354  2.67741  2.69355  4.24690  2.90347  2.73739  3.18146  2.89801  2.37887  2.77519  2.98518  4.58477  3.61503
          0.02669  4.03251  4.75486  0.61958  0.77255  0.48576  0.95510
    280   3.19350  5.01625  3.70122  3.18221  4.41175  3.64734  3.95149  3.96680  2.31735  3.45376  4.45206  3.52851  4.14422  3.16588  0.75943  3.27137  3.44989  3.68441  5.43117  4.30681    282 r - - -
          2.68618  4.42225  2.77519  2.73123  3.46354  2.40513  3.72494  3.29354  2.67741  2.69355  4.24690  2.90347  2.73739  3.18146  2.89801  2.37887  2.77519  2.98518  4.58477  3.61503
          0.02669  4.03251  4.75486  0.61958  0.77255  0.48576  0.95510
    281   3.46841  4.82409  4.45835  4.20565  0.78216  4.11574  3.95771  2.97513  4.10930  2.30943  3.68315  4.20276  4.57257  4.23375  4.18937  3.72845  3.77055  2.97717  4.16385  2.51266    283 f - - -
          2.68618  4.42225  2.77519  2.73123  3.46354  2.40513  3.72494  3.29354  2.67741  2.69355  4.24690  2.90347  2.73739  3.18146  2.89801  2.37887  2.77519  2.98518  4.58477  3.61503
          0.02669  4.03251  4.75486  0.61958  0.77255  0.48576  0.95510
    282   3.21707  4.53657  4.80420  4.29560  3.31327  4.51011  4.92126  1.15329  4.12453  1.50312  3.14992  4.54063  4.76753  4.36340  4.29137  3.89426  3.46548  1.84616  5.33521  4.14860    284 i - - -
          2.68618  4.42225  2.77519  2.73123  3.46354  2.40513  3.72494  3.29354  2.67741  2.69355  4.24690  2.90347  2.73739  3.18146  2.89801  2.37887  2.77519  2.98518  4.58477  3.61503
          0.02669  4.03251  4.75486  0.61958  0.77255  0.48576  0.95510
    283   1.47947  4.17716  3.43781  3.14080  4.32156  2.66279  4.22163  3.72831  3.20673  3.42104  4.24162  3.30238  3.69853  3.48795  3.52826  1.48003  2.71397  3.17817  5.66097  4.44775    285 a - - -
          2.68618  4.42225  2.77519  2.73123  3.46354  2.40513  3.72494  3.29354  2.67741  2.69355  4.24690  2.90347  2.73739  3.18146  2.89801  2.37887  2.77519  2.98518  4.58477  3.61503
          0.02669  4.03251  4.75486  0.61958  0.77255  0.48576  0.95510
    284   1.16534  4.20861  3.77348  3.41393  3.93073  3.19264  4.33862  2.79157  3.35051  2.81959  3.86744  3.54258  3.88823  3.66802  3.61904  2.63487  2.84009  2.15063  5.47393  4.25163    286 a - - -
          2.68618  4.42225  2.77519  2.73123  3.46354  2.40513  3.72494  3.29354  2.67741  2.69355  4.24690  2.90347  2.73739  3.18146  2.89801  2.37887  2.77519  2.98518  4.58477  3.61503
          0.02669  4.03251  4.75486  0.61958  0.77255  0.48576  0.95510
    285   2.50092  4.26382  3.64290  2.80008  3.44563  3.65279  3.96888  2.23942  3.02233  2.34978  3.39256  3.46390  4.04277  3.33327  3.34074  2.77533  2.87699  1.68006  4.95434  3.72845    287 v - - -
          2.68618  4.42225  2.77519  2.73123  3.46354  2.40513  3.72494  3.29354  2.67741  2.69355  4.24690  2.90347  2.73739  3.18146  2.89801  2.37887  2.77519  2.98518  4.58477  3.61503
          0.02669  4.03251  4.75486  0.61958  0.77255  0.48576  0.95510
    286   2.93031  4.94178  3.17594  2.75071  3.77601  3.55409  1.46952  3.71192  2.29717  3.23444  4.15133  3.18549  4.01008  2.95899  2.26984  2.97059  3.16749  3.41780  5.10135  3.67932    288 h - - -
          2.68618  4.42225  2.77519  2.73123  3.46354  2.40513  3.72494  3.29354  2.67741  2.69355  4.24690  2.90347  2.73739  3.18146  2.89801  2.37887  2.77519  2.98518  4.58477  3.61503
          0.02669  4.03251  4.75486  0.61958  0.77255  0.48576  0.95510
    287   3.33881  4.75518  4.44582  4.08908  3.20355  4.18389  4.69481  2.41913  3.85526  0.70057  3.18132  4.34897  4.59345  4.18511  4.00406  3.77745  3.62675  2.49751  5.13812  3.89749    289 l - - -
          2.68618  4.42225  2.77519  2.73123  3.46354  2.40513  3.72494  3.29354  2.67741  2.69355  4.24690  2.90347  2.73739  3.18146  2.89801  2.37887  2.77519  2.98518  4.58477  3.61503
          0.02669  4.03251  4.75486  0.61958  0.77255  0.48576  0.95510
    288   2.90238  5.16112  2.63866  2.17322  4.45394  3.40108  3.72730  3.91930  2.38838  3.44302  4.32332  2.93214  3.91879  1.40553  2.73734  2.87291  3.15299  3.57900  5.59241  4.25409    290 q - - -
          2.68618  4.42225  2.77519  2.73123  3.46354  2.40513  3.72494  3.29354  2.67741  2.69355  4.24690  2.90347  2.73739  3.18146  2.89801  2.37887  2.77519  2.98518  4.58477  3.61503
          0.02669  4.03251  4.75486  0.61958  0.77255  0.48576  0.95510
    289   2.45988  4.80527  3.05050  2.48020  4.07045  3.44204  3.61581  3.47242  1.86867  3.06739  3.49501  2.83534  3.83151  2.76667  2.43261  2.60734  2.85806  2.97039  5.29361  3.98399    291 k - - -
          2.68618  4.42225  2.77519  2.73123  3.46354  2.40513  3.72494  3.29354  2.67741  2.69355  4.24690  2.90347  2.73739  3.18146  2.89801  2.37887  2.77519  2.98518  4.58477  3.61503
          0.02669  4.03251  4.75486  0.61958  0.77255  0.48576  0.95510
    290   2.85171  5.37728  1.95735  1.73622  4.68607  2.15811  3.72448  4.18708  2.66740  3.68758  4.50356  2.43716  3.83175  2.87452  3.23080  2.76415  3.12499  3.76357  5.85320  4.38109    292 e - - -
          2.68618  4.42225  2.77519  2.73123  3.46354  2.40513  3.72494  3.29354  2.67741  2.69355  4.24690  2.90347  2.73739  3.18146  2.89801  2.37887  2.77519  2.98518  4.58477  3.61503
          0.02669  4.03251  4.75486  0.61958  0.77255  0.48576  0.95510
    291   2.96199  5.45328  2.00158  1.11429  4.75232  3.26079  3.79808  4.25310  2.78600  3.78256  4.64565  2.74447  3.87505  2.96872  3.34701  2.86159  3.25044  3.84678  5.92916  4.46232    293 e - - -
          2.68618  4.42225  2.77519  2.73123  3.46354  2.40513  3.72494  3.29354  2.67741  2.69355  4.24690  2.90347  2.73739  3.18146  2.89801  2.37887  2.77519  2.98518  4.58477  3.61503
          0.02669  4.03251  4.75486  0.61958  0.77255  0.48576  0.95510
    292   3.20314  3.99668  4.43206  3.98789  1.28215  4.12784  3.61566  2.96646  3.84384  2.46985  3.62131  3.94477  4.46927  3.93172  3.95138  3.45997  3.43714  2.84629  3.84218  1.64444    294 f - - -
          2.68618  4.42225  2.77519  2.73123  3.46354  2.40513  3.72494  3.29354  2.67741  2.69355  4.24690  2.90347  2.73739  3.18146  2.89801  2.37887  2.77519  2.98518  4.58477  3.61503
          0.02669  4.03251  4.75486  0.61958  0.77255  0.48576  0.95510
    293   3.09822  5.23389  2.56638  0.81748  4.60146  3.38322  3.98752  4.08759  2.88884  3.68020  4.65007  3.03495  3.99628  3.20168  3.31217  3.06603  3.40463  3.75599  5.74285  4.46862    295 e - - -
          2.68618  4.42225  2.77519  2.73123  3.46354  2.40513  3.72494  3.29354  2.67741  2.69355  4.24690  2.90347  2.73739  3.18146  2.89801  2.37887  2.77519  2.98518  4.58477  3.61503
          0.02669  4.03251  4.75486  0.61958  0.77255  0.48576  0.95510
    294   2.36453  4.37691  3.03091  2.80814  4.36548  2.56683  4.06120  3.83874  2.99053  3.47671  4.29849  2.79672  3.74011  3.28910  3.36709  1.22789  2.81312  3.31059  5.66766  4.38670    296 s - - -
          2.68618  4.42225  2.77519  2.73123  3.46354  2.40513  3.72494  3.29354  2.67741  2.69355  4.24690  2.90347  2.73739  3.18146  2.89801  2.37887  2.77519  2.98518  4.58477  3.61503
          0.02669  4.03251  4.75486  0.61958  0.77255  0.48576  0.95510
    295   2.72696  4.30852  4.17080  3.77269  3.71671  3.70419  4.59878  2.08054  3.65058  2.41573  3.59826  3.94219  4.27278  3.98747  3.88344  3.13175  2.64761  1.04875  5.45548  4.22660    297 v - - -
          2.68618  4.42225  2.77519  2.73123  3.46354  2.40513  3.72494  3.29354  2.67741  2.69355  4.24690  2.90347  2.73739  3.18146  2.89801  2.37887  2.77519  2.98518  4.58477  3.61503
          0.02669  4.03251  4.75486  0.61958  0.77255  0.48576  0.95510
    296   3.19050  4.49603  4.86400  4.32752  3.33832  4.53100  4.95454  1.31918  4.20262  1.41330  3.13604  4.56600  4.76800  4.39214  4.36350  3.89378  3.43238  1.66948  5.36085  4.22483    298 i - - -
          2.68618  4.42225  2.77519  2.73123  3.46354  2.40513  3.72494  3.29354  2.67741  2.69355  4.24690  2.90347  2.73739  3.18146  2.89801  2.37887  2.77519  2.98518  4.58477  3.61503
          0.02669  4.03251  4.75486  0.61958  0.77255  0.48576  0.95510
    297   3.06088  5.15856  3.40241  2.80329  4.60062  3.65440  3.65308  3.96733  1.08522  3.42443  4.30563  3.21046  4.04768  2.79467  1.96509  3.06128  3.24139  3.65049  5.47064  4.29385    299 k - - -
          2.68618  4.42225  2.77519  2.73123  3.46354  2.40513  3.72494  3.29354  2.67741  2.69355  4.24690  2.90347  2.73739  3.18146  2.89801  2.37887  2.77519  2.98518  4.58477  3.61503
          0.02669  4.03251  4.75486  0.61958  0.77255  0.48576  0.95510
    298   2.78113  0.66647  4.33381  4.11186  4.06946  3.36795  4.72403  3.24244  3.94061  3.14947  4.27692  4.05645  4.08725  4.28030  4.03569  3.05270  3.26157  2.97555  5.44880  4.35530    300 C - - -
          2.68618  4.42225  2.77519  2.73123  3.46354  2.40513  3.72494  3.29354  2.67741  2.69355  4.24690  2.90347  2.73739  3.18146  2.89801  2.37887  2.77519  2.98518  4.58477  3.61503
          0.02669  4.03251  4.75486  0.61958  0.77255  0.48576  0.95510
    299   3.05305  4.42115  4.66698  4.19325  3.58476  4.30497  4.93529  1.65603  4.06215  2.12428  3.42028  4.41075  4.67997  4.36043  4.27513  3.70498  3.33846  0.96355  5.51928  4.28619    301 v - - -
          2.68618  4.42225  2.77519  2.73123  3.46354  2.40513  3.72494  3.29354  2.67741  2.69355  4.24690  2.90347  2.73739  3.18146  2.89801  2.37887  2.77519  2.98518  4.58477  3.61503
          0.02669  4.03251  4.75486  0.61958  0.77255  0.48576  0.95510
    300   3.08736  5.19754  3.50936  2.82860  4.66453  3.69433  3.62594  4.00706  1.26709  3.43883  4.31129  3.22476  4.05946  2.75973  1.58062  3.08010  3.24916  3.68871  5.47044  4.31129    302 k - - -
          2.68618  4.42225  2.77519  2.73123  3.46354  2.40513  3.72494  3.29354  2.67741  2.69355  4.24690  2.90347  2.73739  3.18146  2.89801  2.37887  2.77519  2.98518  4.58477  3.61503
          0.02669  4.03251  4.75486  0.61958  0.77255  0.48576  0.95510
    301   3.07808  4.42053  4.73335  4.24866  3.58787  4.37592  4.98173  1.55451  4.12750  2.11098  3.40824  4.46835  4.72221  4.41151  4.33598  3.76988  3.35433  0.99630  5.53683  4.31575    303 v - - -
          2.68618  4.42225  2.77519  2.73123  3.46354  2.40513  3.72494  3.29354  2.67741  2.69355  4.24690  2.90347  2.73739  3.18146  2.89801  2.37887  2.77519  2.98518  4.58477  3.61503
          0.02669  4.03251  4.75486  0.61958  0.77255  0.48576  0.95510
    302   3.12415  4.55215  4.39587  3.87369  2.78313  4.13732  4.15614  2.52664  3.61732  0.98508  3.12406  4.06799  4.45477  3.88805  3.77630  3.50265  3.35716  2.57442  3.31350  3.09980    304 l - - -
          2.68618  4.42225  2.77519  2.73123  3.46354  2.40513  3.72494  3.29354  2.67741  2.69355  4.24690  2.90347  2.73739  3.18146  2.89801  2.37887  2.77519  2.98518  4.58477  3.61503
          0.02669  4.03251  4.75486  0.61958  0.77255  0.48576  0.95510
    303   3.19350  5.01625  3.70122  3.18221  4.41175  3.64734  3.95149  3.96680  2.31735  3.45376  4.45206  3.52851  4.14422  3.16588  0.75943  3.27137  3.44989  3.68441  5.43117  4.30681    305 r - - -
          2.68618  4.42225  2.77519  2.73123  3.46354  2.40513  3.72494  3.29354  2.67741  2.69355  4.24690  2.90347  2.73739  3.18146  2.89801  2.37887  2.77519  2.98518  4.58477  3.61503
          0.02669  4.03251  4.75486  0.61958  0.77255  0.48576  0.95510
    304   2.51079  5.29738  1.88494  1.74511  4.60905  3.11568  3.68801  4.10058  2.58549  3.60317  4.40224  2.46978  3.81533  2.82779  3.13081  2.54812  3.05374  3.68040  5.76735  4.31435    306 e - - -
          2.68623  4.42230  2.77524  2.73128  3.46359  2.40483  3.72484  3.29359  2.67742  2.69360  4.24695  2.90327  2.73745  3.18151  2.89806  2.37892  2.77524  2.98523  4.58482  3.61508
          0.39512  1.72247  1.91206  0.67587  0.71073  0.48576  0.95510
    305   2.38083  4.37898  3.00545  2.54878  4.03208  2.20956  3.84332  3.41862  2.73213  3.09428  3.94035  3.05034  3.72058  3.06249  3.12410  1.93581  2.75374  2.74965  5.36238  4.08325    310 s - - -
          2.68618  4.42225  2.77519  2.73123  3.46354  2.40513  3.72494  3.29354  2.67741  2.69355  4.24690  2.90347  2.73739  3.18146  2.89801  2.37887  2.77519  2.98518  4.58477  3.61503
          0.03108  3.88266  4.60501  0.61958  0.77255  0.54136  0.87217
    306   2.36254  4.41709  3.18558  2.57628  3.49351  2.56438  3.73080  3.02845  2.64076  2.52126  3.59861  3.10544  3.82464  2.97301  3.04187  2.40417  2.77432  2.65372  5.05900  3.79035    311 a - - -
          2.68618  4.42225  2.77519  2.73123  3.46354  2.40513  3.72494  3.29354  2.67741  2.69355  4.24690  2.90347  2.73739  3.18146  2.89801  2.37887  2.77519  2.98518  4.58477  3.61503
          0.02935  3.93905  4.66140  0.61958  0.77255  0.43262  1.04642
    307   2.71953  5.15442  1.91340  2.01739  4.45465  2.53057  3.65130  3.67680  2.40203  3.44903  4.24249  2.79077  3.80322  2.78586  3.00858  2.59396  2.97061  3.52646  5.62642  4.21028    312 d - - -
          2.68618  4.42225  2.77519  2.73123  3.46354  2.40513  3.72494  3.29354  2.67741  2.69355  4.24690  2.90347  2.73739  3.18146  2.89801  2.37887  2.77519  2.98518  4.58477  3.61503
          0.02669  4.03251  4.75486  0.61958  0.77255  0.48576  0.95510
    308   2.55785  3.95891  3.11605  2.40182  3.78895  2.38328  3.69418  3.17335  2.50007  2.62934  3.68707  2.96786  3.83360  2.90112  2.97432  2.52753  2.80536  2.79476  5.13668  3.85020    313 g - - -
          2.68618  4.42225  2.77519  2.73123  3.46354  2.40513  3.72494  3.29354  2.67741  2.69355  4.24690  2.90347  2.73739  3.18146  2.89801  2.37887  2.77519  2.98518  4.58477  3.61503
          0.02669  4.03251  4.75486  0.61958  0.77255  0.48576  0.95510
    309   2.34922  4.80127  2.75387  2.32874  4.23375  1.89380  3.73613  3.64690  2.30260  3.24959  4.08110  2.94068  3.65846  2.90637  2.96273  2.67575  2.92842  3.28604  5.47780  4.14928    314 g - - -
          2.68618  4.42225  2.77519  2.73123  3.46354  2.40513  3.72494  3.29354  2.67741  2.69355  4.24690  2.90347  2.73739  3.18146  2.89801  2.37887  2.77519  2.98518  4.58477  3.61503
          0.02669  4.03251  4.75486  0.61958  0.77255  0.48576  0.95510
    310   3.01895  5.56639  1.09369  1.85721  4.85610  3.23744  3.82708  4.37902  2.88653  3.89734  4.77817  2.71241  3.88242  3.00566  3.49529  2.89581  3.31963  3.95892  6.04199  4.53731    315 d - - -
          2.68618  4.42225  2.77519  2.73123  3.46354  2.40513  3.72494  3.29354  2.67741  2.69355  4.24690  2.90347  2.73739  3.18146  2.89801  2.37887  2.77519  2.98518  4.58477  3.61503
          0.02669  4.03251  4.75486  0.61958  0.77255  0.48576  0.95510
    311   2.68546  5.12422  2.55030  2.09983  4.43367  3.35191  2.79465  3.90022  2.36110  3.40699  4.18562  2.58837  3.79764  2.13247  2.74961  2.64606  2.92206  3.49970  5.56075  4.16542    316 e - - -
          2.68618  4.42225  2.77519  2.73123  3.46354  2.40513  3.72494  3.29354  2.67741  2.69355  4.24690  2.90347  2.73739  3.18146  2.89801  2.37887  2.77519  2.98518  4.58477  3.61503
          0.02669  4.03251  4.75486  0.61958  0.77255  0.48576  0.95510
    312   3.18457  4.96897  3.29556  3.07421  3.40754  3.59205  0.84532  3.91227  2.91339  3.38493  4.44248  3.47600  4.15472  3.44329  3.16815  3.25458  3.49448  3.64448  4.86990  3.35444    317 h - - -
          2.68618  4.42225  2.77519  2.73123  3.46354  2.40513  3.72494  3.29354  2.67741  2.69355  4.24690  2.90347  2.73739  3.18146  2.89801  2.37887  2.77519  2.98518  4.58477  3.61503
          0.02669  4.03251  4.75486  0.61958  0.77255  0.48576  0.95510
    313   1.64130  4.26640  3.30796  3.01542  4.25879  2.84638  4.13974  3.63096  3.08374  3.33726  4.18455  3.26121  1.68610  3.39460  3.42077  2.47875  2.77211  3.15025  5.59484  4.36605    318 a - - -
          2.68618  4.42225  2.77519  2.73123  3.46354  2.40513  3.72494  3.29354  2.67741  2.69355  4.24690  2.90347  2.73739  3.18146  2.89801  2.37887  2.77519  2.98518  4.58477  3.61503
          0.02669  4.03251  4.75486  0.61958  0.77255  0.48576  0.95510
    314   2.40050  4.32157  3.35285  3.17883  4.23937  3.04884  4.28286  3.78499  3.26348  3.49379  4.40821  3.37593  3.80143  3.60070  3.54264  0.87297  2.89312  3.28472  5.59953  4.32450    319 s - - -
          2.68618  4.42225  2.77519  2.73123  3.46354  2.40513  3.72494  3.29354  2.67741  2.69355  4.24690  2.90347  2.73739  3.18146  2.89801  2.37887  2.77519  2.98518  4.58477  3.61503
          0.02669  4.03251  4.75486  0.61958  0.77255  0.48576  0.95510
    315   3.30873  4.66675  4.74531  4.23296  3.12281  4.49884  4.82483  1.93273  4.02808  0.86869  2.96838  4.50441  4.73659  4.24539  4.18171  3.88322  3.54991  2.18886  5.18933  4.02629    320 l - - -
          2.68618  4.42225  2.77519  2.73123  3.46354  2.40513  3.72494  3.29354  2.67741  2.69355  4.24690  2.90347  2.73739  3.18146  2.89801  2.37887  2.77519  2.98518  4.58477  3.61503
          0.02669  4.03251  4.75486  0.61958  0.77255  0.48576  0.95510
    316   2.22408  4.31065  3.19791  2.88337  4.30911  2.57944  4.05891  3.74157  2.98210  3.38832  4.20375  3.18060  1.90508  3.28303  3.35793  1.77340  2.75750  3.22714  5.61591  4.36083    321 s - - -
          2.68618  4.42225  2.77519  2.73123  3.46354  2.40513  3.72494  3.29354  2.67741  2.69355  4.24690  2.90347  2.73739  3.18146  2.89801  2.37887  2.77519  2.98518  4.58477  3.61503
          0.02669  4.03251  4.75486  0.61958  0.77255  0.48576  0.95510
    317   2.99289  4.41188  4.48560  4.00770  2.77892  4.13324  4.57407  2.00283  3.89887  2.03268  3.31780  4.20703  4.52331  4.13881  4.09631  3.51534  3.27399  1.07398  5.08928  3.74350    322 v - - -
          2.68618  4.42225  2.77519  2.73123  3.46354  2.40513  3.72494  3.29354  2.67741  2.69355  4.24690  2.90347  2.73739  3.18146  2.89801  2.37887  2.77519  2.98518  4.58477  3.61503
          0.02669  4.03251  4.75486  0.61958  0.77255  0.48576  0.95510
    318   3.32009  4.69382  4.72099  4.18306  3.07029  4.48917  4.77923  2.21935  3.97195  0.85028  2.42093  4.47042  4.70691  4.17651  4.12403  3.85509  3.55083  2.35004  5.14723  4.02906    323 l - - -
          2.68618  4.42225  2.77519  2.73123  3.46354  2.40513  3.72494  3.29354  2.67741  2.69355  4.24690  2.90347  2.73739  3.18146  2.89801  2.37887  2.77519  2.98518  4.58477  3.61503
          0.02669  4.03251  4.75486  0.61958  0.77255  0.48576  0.95510
    319   0.80560  4.27891  3.63141  3.43329  4.21785  3.09855  4.43554  3.36778  3.45383  3.24173  4.25824  3.54042  3.85320  3.78080  3.69143  2.62898  2.91759  2.99430  5.62893  4.44789    324 a - - -
          2.68618  4.42225  2.77519  2.73123  3.46354  2.40513  3.72494  3.29354  2.67741  2.69355  4.24690  2.90347  2.73739  3.18146  2.89801  2.37887  2.77519  2.98518  4.58477  3.61503
          0.02669  4.03251  4.75486  0.61958  0.77255  0.48576  0.95510
    320   3.19447  4.62390  4.51037  3.98217  3.10910  4.30255  4.61592  2.25612  3.75812  1.38206  1.46541  4.26996  4.58546  4.02704  3.93977  3.66495  3.43716  2.33838  5.10144  3.93394    325 l - - -
          2.68618  4.42225  2.77519  2.73123  3.46354  2.40513  3.72494  3.29354  2.67741  2.69355  4.24690  2.90347  2.73739  3.18146  2.89801  2.37887  2.77519  2.98518  4.58477  3.61503
          0.02669  4.03251  4.75486  0.61958  0.77255  0.48576  0.95510
    321   3.06088  5.15856  3.40241  2.80329  4.60062  3.65440  3.65308  3.96733  1.08522  3.42443  4.30563  3.21046  4.04768  2.79467  1.96509  3.06128  3.24139  3.65049  5.47064  4.29385    326 k - - -
          2.68618  4.42225  2.77519  2.73123  3.46354  2.40513  3.72494  3.29354  2.67741  2.69355  4.24690  2.90347  2.73739  3.18146  2.89801  2.37887  2.77519  2.98518  4.58477  3.61503
          0.02669  4.03251  4.75486  0.61958  0.77255  0.48576  0.95510
    322   0.80560  4.27891  3.63141  3.43329  4.21785  3.09855  4.43554  3.36778  3.45383  3.24173  4.25824  3.54042  3.85320  3.78080  3.69143  2.62898  2.91759  2.99430  5.62893  4.44789    327 a - - -
          2.68618  4.42225  2.77519  2.73123  3.46354  2.40513  3.72494  3.29354  2.67741  2.69355  4.24690  2.90347  2.73739  3.18146  2.89801  2.37887  2.77519  2.98518  4.58477  3.61503
          0.02669  4.03251  4.75486  0.61958  0.77255  0.48576  0.95510
    323   2.85973  3.08938  4.16666  3.69666  2.87097  3.68673  3.98176  2.91104  3.45946  2.53868  3.61899  3.82080  4.18625  3.77210  3.63071  3.14570  3.16844  2.73815  1.28607  2.95432    328 w - - -
          2.68618  4.42225  2.77519  2.73123  3.46354  2.40513  3.72494  3.29354  2.67741  2.69355  4.24690  2.90347  2.73739  3.18146  2.89801  2.37887  2.77519  2.98518  4.58477  3.61503
          0.02669  4.03251  4.75486  0.61958  0.77255  0.48576  0.95510
    324   3.33881  4.75518  4.44582  4.08908  3.20355  4.18389  4.69481  2.41913  3.85526  0.70057  3.18132  4.34897  4.59345  4.18511  4.00406  3.77745  3.62675  2.49751  5.13812  3.89749    329 l - - -
          2.68618  4.42225  2.77519  2.73123  3.46354  2.40513  3.72494  3.29354  2.67741  2.69355  4.24690  2.90347  2.73739  3.18146  2.89801  2.37887  2.77519  2.98518  4.58477  3.61503
          0.02669  4.03251  4.75486  0.61958  0.77255  0.48576  0.95510
    325   2.87571  4.63256  3.58204  3.50313  4.63735  0.51995  4.61116  4.27831  3.70601  3.91159  4.89051  3.74671  4.02869  4.01771  3.92209  3.05263  3.36941  3.77574  5.68770  4.74554    330 G - - -
          2.68618  4.42225  2.77519  2.73123  3.46354  2.40513  3.72494  3.29354  2.67741  2.69355  4.24690  2.90347  2.73739  3.18146  2.89801  2.37887  2.77519  2.98518  4.58477  3.61503
          0.02669  4.03251  4.75486  0.61958  0.77255  0.48576  0.95510
    326   2.74708  4.40448  3.78279  3.38461  3.34744  3.62381  4.17823  2.59061  3.20907  1.18305  3.41973  3.65785  4.13972  3.59613  3.44975  2.61743  3.07035  2.47632  5.02068  3.71096    331 l - - -
          2.68618  4.42225  2.77519  2.73123  3.46354  2.40513  3.72494  3.29354  2.67741  2.69355  4.24690  2.90347  2.73739  3.18146  2.89801  2.37887  2.77519  2.98518  4.58477  3.61503
          0.02669  4.03251  4.75486  0.61958  0.77255  0.48576  0.95510
    327   2.70841  4.82454  2.74766  2.40780  4.28696  1.53916  3.78471  3.71895  2.52964  3.31348  4.16926  2.98295  3.86462  2.83595  2.69769  2.75121  3.01238  3.35882  5.51409  4.20342    332 g - - -
          2.68618  4.42225  2.77519  2.73123  3.46354  2.40513  3.72494  3.29354  2.67741  2.69355  4.24690  2.90347  2.73739  3.18146  2.89801  2.37887  2.77519  2.98518  4.58477  3.61503
          0.02669  4.03251  4.75486  0.61958  0.77255  0.48576  0.95510
    328   2.96534  5.09918  3.26103  2.70943  4.51500  3.59426  3.64027  3.90017  1.90278  3.38248  4.24102  2.72986  3.99843  2.78269  1.31263  2.96916  3.16138  3.57165  5.45621  4.24285    333 r - - -
          2.68618  4.42225  2.77519  2.73123  3.46354  2.40513  3.72494  3.29354  2.67741  2.69355  4.24690  2.90347  2.73739  3.18146  2.89801  2.37887  2.77519  2.98518  4.58477  3.61503
          0.02669  4.03251  4.75486  0.61958  0.77255  0.48576  0.95510
    329   3.13514  4.63813  4.03868  3.55315  1.85268  4.01284  2.10291  3.16060  3.44911  2.35035  3.74837  3.70689  4.35637  3.64352  3.68239  3.30558  3.35916  2.99347  3.86857  1.71833    334 y - - -
          2.68618  4.42225  2.77519  2.73123  3.46354  2.40513  3.72494  3.29354  2.67741  2.69355  4.24690  2.90347  2.73739  3.18146  2.89801  2.37887  2.77519  2.98518  4.58477  3.61503
          0.02669  4.03251  4.75486  0.61958  0.77255  0.48576  0.95510
    330   2.33091  4.80307  2.66974  2.28664  4.20316  2.39090  3.69168  3.63495  2.53083  3.22514  4.03602  2.75766  3.78968  2.84702  3.00486  2.16503  2.86635  3.15179  5.45103  4.10055    335 s - - -
          2.68618  4.42225  2.77519  2.73123  3.46354  2.40513  3.72494  3.29354  2.67741  2.69355  4.24690  2.90347  2.73739  3.18146  2.89801  2.37887  2.77519  2.98518  4.58477  3.61503
          0.02669  4.03251  4.75486  0.61958  0.77255  0.48576  0.95510
    331   3.09822  5.23389  2.56638  0.81748  4.60146  3.38322  3.98752  4.08759  2.88884  3.68020  4.65007  3.03495  3.99628  3.20168  3.31217  3.06603  3.40463  3.75599  5.74285  4.46862    336 e - - -
          2.68618  4.42225  2.77519  2.73123  3.46354  2.40513  3.72494  3.29354  2.67741  2.69355  4.24690  2.90347  2.73739  3.18146  2.89801  2.37887  2.77519  2.98518  4.58477  3.61503
          0.02669  4.03251  4.75486  0.61958  0.77255  0.48576  0.95510
    332   0.80560  4.27891  3.63141  3.43329  4.21785  3.09855  4.43554  3.36778  3.45383  3.24173  4.25824  3.54042  3.85320  3.78080  3.69143  2.62898  2.91759  2.99430  5.62893  4.44789    337 a - - -
          2.68618  4.42225  2.77519  2.73123  3.46354  2.40513  3.72494  3.29354  2.67741  2.69355  4.24690  2.90347  2.73739  3.18146  2.89801  2.37887  2.77519  2.98518  4.58477  3.61503
          0.02669  4.03251  4.75486  0.61958  0.77255  0.48576  0.95510
    333   3.09822  5.23389  2.56638  0.81748  4.60146  3.38322  3.98752  4.08759  2.88884  3.68020  4.65007  3.03495  3.99628  3.20168  3.31217  3.06603  3.40463  3.75599  5.74285  4.46862    338 e - - -
          2.68618  4.42225  2.77519  2.73123  3.46354  2.40513  3.72494  3.29354  2.67741  2.69355  4.24690  2.90347  2.73739  3.18146  2.89801  2.37887  2.77519  2.98518  4.58477  3.61503
          0.02669  4.03251  4.75486  0.61958  0.77255  0.48576  0.95510
    334   2.78119  4.87095  3.24834  2.63991  4.13019  3.55245  3.63584  3.50365  1.46297  2.95373  3.22031  3.09992  3.92806  2.70879  2.38955  2.82558  2.98742  3.21791  5.29745  4.04067    339 k - - -
          2.68618  4.42225  2.77519  2.73123  3.46354  2.40513  3.72494  3.29354  2.67741  2.69355  4.24690  2.90347  2.73739  3.18146  2.89801  2.37887  2.77519  2.98518  4.58477  3.61503
          0.02669  4.03251  4.75486  0.61958  0.77255  0.48576  0.95510
    335   3.09822  5.23389  2.56638  0.81748  4.60146  3.38322  3.98752  4.08759  2.88884  3.68020  4.65007  3.03495  3.99628  3.20168  3.31217  3.06603  3.40463  3.75599  5.74285  4.46862    340 e - - -
          2.68618  4.42225  2.77519  2.73123  3.46354  2.40513  3.72494  3.29354  2.67741  2.69355  4.24690  2.90347  2.73739  3.18146  2.89801  2.37887  2.77519  2.98518  4.58477  3.61503
          0.02669  4.03251  4.75486  0.61958  0.77255  0.48576  0.95510
    336   3.33881  4.75518  4.44582  4.08908  3.20355  4.18389  4.69481  2.41913  3.85526  0.70057  3.18132  4.34897  4.59345  4.18511  4.00406  3.77745  3.62675  2.49751  5.13812  3.89749    341 l - - -
          2.68618  4.42225  2.77519  2.73123  3.46354  2.40513  3.72494  3.29354  2.67741  2.69355  4.24690  2.90347  2.73739  3.18146  2.89801  2.37887  2.77519  2.98518  4.58477  3.61503
          0.02669  4.03251  4.75486  0.61958  0.77255  0.48576  0.95510
    337   2.99213  5.14962  3.22369  2.40667  4.55968  3.60842  3.63188  3.91823  1.89696  3.39345  4.25233  3.12657  4.00324  2.77009  1.31105  2.98392  3.17629  3.59457  5.47421  4.26676    342 r - - -
          2.68618  4.42225  2.77519  2.73123  3.46354  2.40513  3.72494  3.29354  2.67741  2.69355  4.24690  2.90347  2.73739  3.18146  2.89801  2.37887  2.77519  2.98518  4.58477  3.61503
          0.02669  4.03251  4.75486  0.61958  0.77255  0.48576  0.95510
    338   2.50266  4.59597  2.48011  2.54254  4.35661  1.55283  3.91105  3.78480  2.84758  3.41601  4.24513  2.99092  3.77531  3.10833  3.29860  2.45901  2.52027  3.33413  5.64237  4.31656    343 g - - -
          2.68618  4.42225  2.77519  2.73123  3.46354  2.40513  3.72494  3.29354  2.67741  2.69355  4.24690  2.90347  2.73739  3.18146  2.89801  2.37887  2.77519  2.98518  4.58477  3.61503
          0.02669  4.03251  4.75486  0.61958  0.77255  0.48576  0.95510
    339   3.16580  4.61788  4.44274  3.92904  3.12692  4.24048  4.57548  2.27570  3.68902  1.48552  1.39721  4.21491  4.55266  3.98851  3.87766  3.61360  3.41758  2.34343  5.09609  3.90361    344 m - - -
          2.68618  4.42225  2.77519  2.73123  3.46354  2.40513  3.72494  3.29354  2.67741  2.69355  4.24690  2.90347  2.73739  3.18146  2.89801  2.37887  2.77519  2.98518  4.58477  3.61503
          0.02669  4.03251  4.75486  0.61958  0.77255  0.48576  0.95510
    340   3.05210  4.41170  4.63243  4.09950  3.44988  4.32814  4.79370  1.76888  3.97534  1.97731  2.81074  4.34775  4.63767  4.22976  4.18179  3.68133  3.30709  1.08213  5.35859  4.17755    345 v - - -
          2.68618  4.42225  2.77519  2.73123  3.46354  2.40513  3.72494  3.29354  2.67741  2.69355  4.24690  2.90347  2.73739  3.18146  2.89801  2.37887  2.77519  2.98518  4.58477  3.61503
          0.02669  4.03251  4.75486  0.61958  0.77255  0.48576  0.95510
    341   2.41324  4.29185  3.47337  2.69242  3.45108  2.97197  3.83971  2.50781  2.85844  2.38496  3.28004  3.31486  3.95002  3.16924  3.20819  2.81787  2.81912  2.00211  4.91237  3.67792    346 v - - -
          2.68618  4.42225  2.77519  2.73123  3.46354  2.40513  3.72494  3.29354  2.67741  2.69355  4.24690  2.90347  2.73739  3.18146  2.89801  2.37887  2.77519  2.98518  4.58477  3.61503
          0.02669  4.03251  4.75486  0.61958  0.77255  0.48576  0.95510
    342   2.73343  5.07997  2.10370  2.26489  4.40495  3.28601  3.71064  3.60559  2.59105  3.45058  4.27114  1.68335  3.82086  2.86646  3.09593  2.61398  3.00949  3.49607  5.62919  4.21374    347 n - - -
          2.68618  4.42225  2.77519  2.73123  3.46354  2.40513  3.72494  3.29354  2.67741  2.69355  4.24690  2.90347  2.73739  3.18146  2.89801  2.37887  2.77519  2.98518  4.58477  3.61503
          0.02669  4.03251  4.75486  0.61958  0.77255  0.48576  0.95510
    343   2.54707  5.00942  3.13555  2.61994  4.42841  3.51358  3.64718  3.80411  1.31975  3.32826  4.17175  2.99079  3.93730  2.78966  2.25917  2.85694  3.06548  3.46446  5.45368  4.20585    348 k - - -
          2.68618  4.42225  2.77519  2.73123  3.46354  2.40513  3.72494  3.29354  2.67741  2.69355  4.24690  2.90347  2.73739  3.18146  2.89801  2.37887  2.77519  2.98518  4.58477  3.61503
          0.02669  4.03251  4.75486  0.61958  0.77255  0.48576  0.95510
    344   2.85255  5.25424  1.95473  1.99737  4.63214  1.64198  3.78335  4.11496  2.75859  3.65884  4.50058  2.76453  3.84718  2.95259  3.31000  2.79003  3.14989  3.70635  5.83925  4.39705    349 g - - -
          2.68618  4.42225  2.77519  2.73123  3.46354  2.40513  3.72494  3.29354  2.67741  2.69355  4.24690  2.90347  2.73739  3.18146  2.89801  2.37887  2.77519  2.98518  4.58477  3.61503
          0.02669  4.03251  4.75486  0.61958  0.77255  0.48576  0.95510
    345   2.58950  4.36372  4.50277  4.01309  3.57500  4.14486  4.76152  1.14298  3.89662  2.16283  3.40827  4.23662  4.54537  4.18500  4.11875  3.52316  3.23624  1.61486  5.42559  4.22205    350 i - - -
          2.68618  4.42225  2.77519  2.73123  3.46354  2.40513  3.72494  3.29354  2.67741  2.69355  4.24690  2.90347  2.73739  3.18146  2.89801  2.37887  2.77519  2.98518  4.58477  3.61503
          0.02669  4.03251  4.75486  0.61958  0.77255  0.48576  0.95510
    346   2.97709  4.70494  3.60201  3.46610  4.44317  3.38352  4.52824  4.03245  3.53762  3.64084  4.69926  3.75544  0.57738  3.92150  3.76281  3.15017  3.43176  3.65911  5.58323  4.56685    351 P - - -
          2.68618  4.42225  2.77519  2.73123  3.46354  2.40513  3.72494  3.29354  2.67741  2.69355  4.24690  2.90347  2.73739  3.18146  2.89801  2.37887  2.77519  2.98518  4.58477  3.61503
          0.02669  4.03251  4.75486  0.61958  0.77255  0.48576  0.95510
    347   2.96199  5.45328  2.00158  1.11429  4.75232  3.26079  3.79808  4.25310  2.78600  3.78256  4.64565  2.74447  3.87505  2.96872  3.34701  2.86159  3.25044  3.84678  5.92916  4.46232    352 e - - -
          2.68618  4.42225  2.77519  2.73123  3.46354  2.40513  3.72494  3.29354  2.67741  2.69355  4.24690  2.90347  2.73739  3.18146  2.89801  2.37887  2.77519  2.98518  4.58477  3.61503
          0.02669  4.03251  4.75486  0.61958  0.77255  0.48576  0.95510
    348   1.82842  2.87568  3.74945  3.34663  4.12039  1.64666  4.25815  3.50443  3.30367  3.22012  4.05817  3.40461  3.70158  3.57292  3.58582  2.05416  2.67426  3.01809  5.50702  4.32024    353 g - - -
          2.68618  4.42225  2.77519  2.73123  3.46354  2.40513  3.72494  3.29354  2.67741  2.69355  4.24690  2.90347  2.73739  3.18146  2.89801  2.37887  2.77519  2.98518  4.58477  3.61503
          0.02669  4.03251  4.75486  0.61958  0.77255  0.48576  0.95510
    349   2.70652  4.35809  4.52010  4.02887  3.62566  4.15948  4.79298  1.67401  3.91880  2.22588  3.45632  4.25295  4.56211  4.21265  4.14874  3.53864  3.23777  1.04297  5.47175  4.25689    354 v - - -
          2.68618  4.42225  2.77519  2.73123  3.46354  2.40513  3.72494  3.29354  2.67741  2.69355  4.24690  2.90347  2.73739  3.18146  2.89801  2.37887  2.77519  2.98518  4.58477  3.61503
          0.02669  4.03251  4.75486  0.61958  0.77255  0.48576  0.95510
    350   2.85973  3.08938  4.16666  3.69666  2.87097  3.68673  3.98176  2.91104  3.45946  2.53868  3.61899  3.82080  4.18625  3.77210  3.63071  3.14570  3.16844  2.73815  1.28607  2.95432    355 w - - -
          2.68618  4.42225  2.77519  2.73123  3.46354  2.40513  3.72494  3.29354  2.67741  2.69355  4.24690  2.90347  2.73739  3.18146  2.89801  2.37887  2.77519  2.98518  4.58477  3.61503
          0.02669  4.03251  4.75486  0.61958  0.77255  0.48576  0.95510
    351   3.03509  4.42861  4.59254  4.11831  3.54622  4.24713  4.85472  1.78675  3.96194  2.05812  3.40978  4.34154  4.63643  4.27958  4.17846  3.64433  3.32421  0.96157  5.46235  4.21017    356 v - - -
          2.68618  4.42225  2.77519  2.73123  3.46354  2.40513  3.72494  3.29354  2.67741  2.69355  4.24690  2.90347  2.73739  3.18146  2.89801  2.37887  2.77519  2.98518  4.58477  3.61503
          0.02669  4.03251  4.75486  0.61958  0.77255  0.48576  0.95510
    352   2.40050  4.32157  3.35285  3.17883  4.23937  3.04884  4.28286  3.78499  3.26348  3.49379  4.40821  3.37593  3.80143  3.60070  3.54264  0.87297  2.89312  3.28472  5.59953  4.32450    357 s - - -
          2.68618  4.42225  2.77519  2.73123  3.46354  2.40513  3.72494  3.29354  2.67741  2.69355  4.24690  2.90347  2.73739  3.18146  2.89801  2.37887  2.77519  2.98518  4.58477  3.61503
          0.02669  4.03251  4.75486  0.61958  0.77255  0.48576  0.95510
    353   0.80560  4.27891  3.63141  3.43329  4.21785  3.09855  4.43554  3.36778  3.45383  3.24173  4.25824  3.54042  3.85320  3.78080  3.69143  2.62898  2.91759  2.99430  5.62893  4.44789    358 a - - -
          2.68618  4.42225  2.77519  2.73123  3.46354  2.40513  3.72494  3.29354  2.67741  2.69355  4.24690  2.90347  2.73739  3.18146  2.89801  2.37887  2.77519  2.98518  4.58477  3.61503
          0.02669  4.03251  4.75486  0.61958  0.77255  0.48576  0.95510
    354   2.46953  4.32848  4.25216  3.81023  3.65156  3.84654  4.61632  1.99556  3.68808  2.24999  3.52409  4.01284  4.35649  4.01291  3.92708  3.24981  3.13202  1.07264  5.41997  4.18969    359 v - - -
          2.68618  4.42225  2.77519  2.73123  3.46354  2.40513  3.72494  3.29354  2.67741  2.69355  4.24690  2.90347  2.73739  3.18146  2.89801  2.37887  2.77519  2.98518  4.58477  3.61503
          0.02669  4.03251  4.75486  0.61958  0.77255  0.48576  0.95510
    355   3.09822  5.23389  2.56638  0.81748  4.60146  3.38322  3.98752  4.08759  2.88884  3.68020  4.65007  3.03495  3.99628  3.20168  3.31217  3.06603  3.40463  3.75599  5.74285  4.46862    360 e - - -
          2.68618  4.42225  2.77519  2.73123  3.46354  2.40513  3.72494  3.29354  2.67741  2.69355  4.24690  2.90347  2.73739  3.18146  2.89801  2.37887  2.77519  2.98518  4.58477  3.61503
          0.02669  4.03251  4.75486  0.61958  0.77255  0.48576  0.95510
    356   1.59537  4.26582  3.44400  2.98070  3.87391  3.19444  3.99193  3.14659  2.93832  2.57415  3.80429  3.27958  3.80149  3.26505  3.28520  2.15487  2.38950  2.81625  5.27616  4.03926    361 a - - -
          2.68618  4.42225  2.77519  2.73123  3.46354  2.40513  3.72494  3.29354  2.67741  2.69355  4.24690  2.90347  2.73739  3.18146  2.89801  2.37887  2.77519  2.98518  4.58477  3.61503
          0.02669  4.03251  4.75486  0.61958  0.77255  0.48576  0.95510
    357   3.48566  4.90953  4.07796  3.83975  2.31622  4.01927  3.70449  3.47337  3.69281  2.88533  4.13224  3.92565  4.49051  3.95998  3.84263  3.60542  3.77375  3.35181  3.96527  0.73615    362 y - - -
          2.68618  4.42225  2.77519  2.73123  3.46354  2.40513  3.72494  3.29354  2.67741  2.69355  4.24690  2.90347  2.73739  3.18146  2.89801  2.37887  2.77519  2.98518  4.58477  3.61503
          0.02669  4.03251  4.75486  0.61958  0.77255  0.48576  0.95510
    358   3.36597  4.72283  4.58199  4.17620  1.12957  4.31400  3.98972  2.60314  4.01887  1.72821  3.29786  4.21391  4.63556  4.13395  4.12768  3.71276  3.61561  2.64976  4.20399  2.57953    363 f - - -
          2.68618  4.42225  2.77519  2.73123  3.46354  2.40513  3.72494  3.29354  2.67741  2.69355  4.24690  2.90347  2.73739  3.18146  2.89801  2.37887  2.77519  2.98518  4.58477  3.61503
          0.08174  4.03251  2.80088  0.61958  0.77255  0.48576  0.95510
    359   2.58229  4.99739  2.67333  1.95649  4.28746  3.35468  3.43637  3.73304  2.27938  3.27387  4.06333  2.84470  3.78205  2.24774  2.80896  2.61880  2.80319  3.13120  5.45723  4.08412    364 e - - -
          2.68618  4.42225  2.77519  2.73123  3.46354  2.40513  3.72494  3.29354  2.67741  2.69355  4.24690  2.90347  2.73739  3.18146  2.89801  2.37887  2.77519  2.98518  4.58477  3.61503
          0.02818  3.97896  4.70130  0.61958  0.77255  0.54014  0.87387
    360   1.51088  4.16347  3.69809  3.28910  3.82359  3.19378  4.20269  2.74984  3.23088  2.78946  3.76246  3.46453  3.85135  3.53892  3.51568  2.47136  2.78210  1.85399  5.32181  4.10275    365 a - - -
          2.68618  4.42225  2.77519  2.73123  3.46354  2.40513  3.72494  3.29354  2.67741  2.69355  4.24690  2.90347  2.73739  3.18146  2.89801  2.37887  2.77519  2.98518  4.58477  3.61503
          0.02818  3.97896  4.70130  0.61958  0.77255  0.54014  0.87387
    361   1.71097  4.21920  3.90405  3.49896  3.74764  3.40289  4.37455  2.35188  3.42245  2.55644  3.65463  3.66810  4.02712  3.73419  3.68567  2.82332  2.91174  1.48298  5.37035  4.14992    366 v - - -
          2.68618  4.42225  2.77519  2.73123  3.46354  2.40513  3.72494  3.29354  2.67741  2.69355  4.24690  2.90347  2.73739  3.18146  2.89801  2.37887  2.77519  2.98518  4.58477  3.61503
          0.02818  3.97896  4.70130  0.61958  0.77255  0.45320  1.00948
    362   2.00697  4.26165  3.31514  3.16202  4.43152  1.06462  4.32358  3.81517  3.33270  3.55245  4.42231  3.34391  3.75702  3.61672  3.62500  2.50389  2.83277  3.27107  5.74953  4.55624    367 g - - -
          2.68618  4.42225  2.77519  2.73123  3.46354  2.40513  3.72494  3.29354  2.67741  2.69355  4.24690  2.90347  2.73739  3.18146  2.89801  2.37887  2.77519  2.98518  4.58477  3.61503
          0.02669  4.03251  4.75486  0.61958  0.77255  0.48576  0.95510
    363   2.00982  4.31287  3.31671  2.86370  4.01578  2.85562  3.94733  3.40285  2.86462  3.08178  3.92143  2.91229  3.75674  3.18224  3.24542  2.26555  1.79782  2.81613  5.36608  4.11442    368 t - - -
          2.68618  4.42225  2.77519  2.73123  3.46354  2.40513  3.72494  3.29354  2.67741  2.69355  4.24690  2.90347  2.73739  3.18146  2.89801  2.37887  2.77519  2.98518  4.58477  3.61503
          0.02669  4.03251  4.75486  0.61958  0.77255  0.48576  0.95510
    364   1.20149  4.40007  3.34569  2.96799  4.07791  3.20582  4.00731  3.39313  2.78638  3.11374  4.02577  3.27655  3.83818  3.25301  2.61570  2.63421  2.87192  3.03719  5.42030  4.17812    369 a - - -
          2.68618  4.42225  2.77519  2.73123  3.46354  2.40513  3.72494  3.29354  2.67741  2.69355  4.24690  2.90347  2.73739  3.18146  2.89801  2.37887  2.77519  2.98518  4.58477  3.61503
          0.02669  4.03251  4.75486  0.61958  0.77255  0.48576  0.95510
    365   2.07081  4.27595  3.30481  3.16061  4.43734  1.02848  4.32886  3.82829  3.33794  3.56406  4.43939  3.34850  3.76562  3.62442  3.62846  2.51934  2.84925  3.28604  5.75043  4.55896    370 g - - -
          2.68618  4.42225  2.77519  2.73123  3.46354  2.40513  3.72494  3.29354  2.67741  2.69355  4.24690  2.90347  2.73739  3.18146  2.89801  2.37887  2.77519  2.98518  4.58477  3.61503
          0.02669  4.03251  4.75486  0.61958  0.77255  0.48576  0.95510
    366   1.21820  4.24899  3.73922  3.33806  3.83582  3.26869  4.26736  2.72108  3.25101  2.60715  3.77669  3.52642  3.92416  3.58787  3.53500  2.68989  2.86531  2.25602  5.39325  4.15483    371 a - - -
          2.68618  4.42225  2.77519  2.73123  3.46354  2.40513  3.72494  3.29354  2.67741  2.69355  4.24690  2.90347  2.73739  3.18146  2.89801  2.37887  2.77519  2.98518  4.58477  3.61503
          0.02669  4.03251  4.75486  0.61958  0.77255  0.48576  0.95510
    367   2.64588  5.27699  2.14307  1.35460  4.59735  3.27317  3.71761  4.06984  2.63018  3.59876  4.41731  2.75638  3.38650  2.86796  3.16744  2.74810  3.08754  3.66485  5.77746  4.33236    372 e - - -
          2.68618  4.42225  2.77519  2.73123  3.46354  2.40513  3.72494  3.29354  2.67741  2.69355  4.24690  2.90347  2.73739  3.18146  2.89801  2.37887  2.77519  2.98518  4.58477  3.61503
          0.02669  4.03251  4.75486  0.61958  0.77255  0.48576  0.95510
    368   1.92284  4.20295  3.55444  3.24515  4.13627  3.06065  4.25680  3.23569  3.21777  3.13137  4.06936  3.39933  3.78483  3.55036  3.50201  2.51481  1.25757  2.86038  5.56241  4.35070    373 t - - -
          2.68618  4.42225  2.77519  2.73123  3.46354  2.40513  3.72494  3.29354  2.67741  2.69355  4.24690  2.90347  2.73739  3.18146  2.89801  2.37887  2.77519  2.98518  4.58477  3.61503
          0.02669  4.03251  4.75486  0.61958  0.77255  0.48576  0.95510
    369   1.66188  4.25475  3.84675  3.33881  3.63670  3.54337  4.21483  2.20926  3.26227  2.50032  3.54195  3.61126  4.06546  3.56715  3.56308  2.89698  2.70526  1.81170  5.21125  3.99377    374 a - - -
          2.68618  4.42225  2.77519  2.73123  3.46354  2.40513  3.72494  3.29354  2.67741  2.69355  4.24690  2.90347  2.73739  3.18146  2.89801  2.37887  2.77519  2.98518  4.58477  3.61503
          0.02669  4.03251  4.75486  0.61958  0.77255  0.48576  0.95510
    370   2.71215  4.67746  3.26233  2.70015  3.18929  3.55190  3.71906  3.11753  1.57806  2.72271  3.35020  3.15976  3.94161  2.93763  2.78691  2.81347  2.94116  2.90119  5.10279  3.77343    375 k - - -
          2.68618  4.42225  2.77519  2.73123  3.46354  2.40513  3.72494  3.29354  2.67741  2.69355  4.24690  2.90347  2.73739  3.18146  2.89801  2.37887  2.77519  2.98518  4.58477  3.61503
          0.02669  4.03251  4.75486  0.61958  0.77255  0.48576  0.95510
    371   2.64881  4.81027  2.53718  2.42605  4.35387  1.59313  3.80830  3.79239  2.38088  3.39186  4.22967  2.92541  3.82243  2.99018  3.09911  2.53963  2.97748  3.39493  5.60141  4.25716    376 g - - -
          2.68618  4.42225  2.77519  2.73123  3.46354  2.40513  3.72494  3.29354  2.67741  2.69355  4.24690  2.90347  2.73739  3.18146  2.89801  2.37887  2.77519  2.98518  4.58477  3.61503
          0.02669  4.03251  4.75486  0.61958  0.77255  0.48576  0.95510
    372   3.05585  4.43492  4.61476  4.12377  3.51650  4.29308  4.84914  1.79273  3.96937  1.96004  3.37399  4.35850  4.65454  4.27617  4.18486  3.67913  3.33408  0.99004  5.43875  4.19691    377 v - - -
          2.68618  4.42225  2.77519  2.73123  3.46354  2.40513  3.72494  3.29354  2.67741  2.69355  4.24690  2.90347  2.73739  3.18146  2.89801  2.37887  2.77519  2.98518  4.58477  3.61503
          0.02669  4.03251  4.75486  0.61958  0.77255  0.48576  0.95510
    373   3.36597  4.72283  4.58199  4.17620  1.12957  4.31400  3.98972  2.60314  4.01887  1.72821  3.29786  4.21391  4.63556  4.13395  4.12768  3.71276  3.61561  2.64976  4.20399  2.57953    378 f - - -
          2.68618  4.42225  2.77519  2.73123  3.46354  2.40513  3.72494  3.29354  2.67741  2.69355  4.24690  2.90347  2.73739  3.18146  2.89801  2.37887  2.77519  2.98518  4.58477  3.61503
          0.02669  4.03251  4.75486  0.61958  0.77255  0.48576  0.95510
    374   3.23868  4.60641  4.71623  4.15873  3.12442  4.45216  4.77572  2.14421  4.00379  0.95283  2.52642  4.43856  4.67558  4.17610  4.16376  3.79570  3.46908  2.01715  5.17493  4.08470    379 l - - -
          2.68618  4.42225  2.77519  2.73123  3.46354  2.40513  3.72494  3.29354  2.67741  2.69355  4.24690  2.90347  2.73739  3.18146  2.89801  2.37887  2.77519  2.98518  4.58477  3.61503
          0.02669  4.03251  4.75486  0.61958  0.77255  0.48576  0.95510
    375   2.00697  4.26165  3.31514  3.16202  4.43152  1.06462  4.32358  3.81517  3.33270  3.55245  4.42231  3.34391  3.75702  3.61672  3.62500  2.50389  2.83277  3.27107  5.74953  4.55624    380 g - - -
          2.68618  4.42225  2.77519  2.73123  3.46354  2.40513  3.72494  3.29354  2.67741  2.69355  4.24690  2.90347  2.73739  3.18146  2.89801  2.37887  2.77519  2.98518  4.58477  3.61503
          0.02669  4.03251  4.75486  0.61958  0.77255  0.48576  0.95510
    376   3.33881  4.75518  4.44582  4.08908  3.20355  4.18389  4.69481  2.41913  3.85526  0.70057  3.18132  4.34897  4.59345  4.18511  4.00406  3.77745  3.62675  2.49751  5.13812  3.89749    381 l - - -
          2.68618  4.42225  2.77519  2.73123  3.46354  2.40513  3.72494  3.29354  2.67741  2.69355  4.24690  2.90347  2.73739  3.18146  2.89801  2.37887  2.77519  2.98518  4.58477  3.61503
          0.02669  4.03251  4.75486  0.61958  0.77255  0.48576  0.95510
    377   2.53268  4.48998  4.09914  3.68383  3.32711  3.87422  4.45776  2.33811  3.50597  1.03838  3.23772  3.94605  4.34137  3.85141  3.72439  3.28981  3.23508  2.29774  5.17561  3.95945    382 l - - -
          2.68618  4.42225  2.77519  2.73123  3.46354  2.40513  3.72494  3.29354  2.67741  2.69355  4.24690  2.90347  2.73739  3.18146  2.89801  2.37887  2.77519  2.98518  4.58477  3.61503
          0.02669  4.03251  4.75486  0.61958  0.77255  0.48576  0.95510
    378   2.22724  4.52952  2.86679  2.42839  4.27024  1.54659  3.92979  3.64459  2.82883  3.31612  4.16226  3.05250  3.78807  3.13950  3.23454  2.59291  2.68873  3.22759  5.57245  4.27848    383 g - - -
          2.68618  4.42225  2.77519  2.73123  3.46354  2.40513  3.72494  3.29354  2.67741  2.69355  4.24690  2.90347  2.73739  3.18146  2.89801  2.37887  2.77519  2.98518  4.58477  3.61503
          0.02669  4.03251  4.75486  0.61958  0.77255  0.48576  0.95510
    379   3.19350  5.01625  3.70122  3.18221  4.41175  3.64734  3.95149  3.96680  2.31735  3.45376  4.45206  3.52851  4.14422  3.16588  0.75943  3.27137  3.44989  3.68441  5.43117  4.30681    384 r - - -
          2.68618  4.42225  2.77519  2.73123  3.46354  2.40513  3.72494  3.29354  2.67741  2.69355  4.24690  2.90347  2.73739  3.18146  2.89801  2.37887  2.77519  2.98518  4.58477  3.61503
          0.02669  4.03251  4.75486  0.61958  0.77255  0.48576  0.95510
    380   2.78113  0.66647  4.33381  4.11186  4.06946  3.36795  4.72403  3.24244  3.94061  3.14947  4.27692  4.05645  4.08725  4.28030  4.03569  3.05270  3.26157  2.97555  5.44880  4.35530    385 C - - -
          2.68618  4.42225  2.77519  2.73123  3.46354  2.40513  3.72494  3.29354  2.67741  2.69355  4.24690  2.90347  2.73739  3.18146  2.89801  2.37887  2.77519  2.98518  4.58477  3.61503
          0.02669  4.03251  4.75486  0.61958  0.77255  0.48576  0.95510
    381   2.87249  4.99652  3.08346  2.61385  4.08935  3.53735  1.76417  3.71767  2.16849  3.24384  4.11134  3.07897  3.95587  2.58458  2.23637  2.88823  3.08513  3.40787  5.28299  3.94202    386 h - - -
          2.68618  4.42225  2.77519  2.73123  3.46354  2.40513  3.72494  3.29354  2.67741  2.69355  4.24690  2.90347  2.73739  3.18146  2.89801  2.37887  2.77519  2.98518  4.58477  3.61503
          0.02669  4.03251  4.75486  0.61958  0.77255  0.48576  0.95510
    382   2.38560  4.30418  4.18007  3.80213  3.73934  3.68296  4.63452  2.08056  3.70291  2.43228  3.61968  3.95414  4.26837  4.02618  3.93320  3.11974  3.08974  1.03429  5.48689  4.25738    387 v - - -
          2.68618  4.42225  2.77519  2.73123  3.46354  2.40513  3.72494  3.29354  2.67741  2.69355  4.24690  2.90347  2.73739  3.18146  2.89801  2.37887  2.77519  2.98518  4.58477  3.61503
          0.02669  4.03251  4.75486  0.61958  0.77255  0.48576  0.95510
    383   1.99434  4.20828  3.38493  3.15273  4.31945  2.96760  4.25330  3.69637  3.22507  3.43755  4.29748  3.31690  3.72473  3.53259  3.52465  1.06831  2.75869  3.17177  5.68007  4.44267    388 s - - -
          2.68618  4.42225  2.77519  2.73123  3.46354  2.40513  3.72494  3.29354  2.67741  2.69355  4.24690  2.90347  2.73739  3.18146  2.89801  2.37887  2.77519  2.98518  4.58477  3.61503
          0.02669  4.03251  4.75486  0.61958  0.77255  0.48576  0.95510
    384   0.80560  4.27891  3.63141  3.43329  4.21785  3.09855  4.43554  3.36778  3.45383  3.24173  4.25824  3.54042  3.85320  3.78080  3.69143  2.62898  2.91759  2.99430  5.62893  4.44789    389 a - - -
          2.68618  4.42225  2.77519  2.73123  3.46354  2.40513  3.72494  3.29354  2.67741  2.69355  4.24690  2.90347  2.73739  3.18146  2.89801  2.37887  2.77519  2.98518  4.58477  3.61503
          0.02669  4.03251  4.75486  0.61958  0.77255  0.48576  0.95510
    385   2.35898  4.25218  2.81952  2.41282  4.09576  2.73437  3.61803  3.51924  2.15372  3.10813  3.91292  2.92868  3.78773  2.76164  2.66997  2.41072  2.81405  3.17491  5.33472  3.99485    390 k - - -
          2.68618  4.42225  2.77519  2.73123  3.46354  2.40513  3.72494  3.29354  2.67741  2.69355  4.24690  2.90347  2.73739  3.18146  2.89801  2.37887  2.77519  2.98518  4.58477  3.61503
          0.02669  4.03251  4.75486  0.61958  0.77255  0.48576  0.95510
    386   1.02580  4.15320  3.56383  3.29005  4.23427  2.98115  4.30194  3.43519  3.29547  3.28668  4.17446  3.39093  3.73633  3.60260  3.56898  2.34035  2.47663  2.98343  5.63243  4.42953    391 a - - -
          2.68618  4.42225  2.77519  2.73123  3.46354  2.40513  3.72494  3.29354  2.67741  2.69355  4.24690  2.90347  2.73739  3.18146  2.89801  2.37887  2.77519  2.98518  4.58477  3.61503
          0.02669  4.03251  4.75486  0.61958  0.77255  0.48576  0.95510
    387   0.80560  4.27891  3.63141  3.43329  4.21785  3.09855  4.43554  3.36778  3.45383  3.24173  4.25824  3.54042  3.85320  3.78080  3.69143  2.62898  2.91759  2.99430  5.62893  4.44789    392 a - - -
          2.68618  4.42225  2.77519  2.73123  3.46354  2.40513  3.72494  3.29354  2.67741  2.69355  4.24690  2.90347  2.73739  3.18146  2.89801  2.37887  2.77519  2.98518  4.58477  3.61503
          0.02669  4.03251  4.75486  0.61958  0.77255  0.48576  0.95510
    388   3.10328  4.42138  4.77456  4.22955  3.16821  4.43093  4.83490  1.63819  4.12691  1.61572  3.18607  4.45608  4.69057  4.31629  4.29527  3.77766  3.34382  1.27115  5.29442  4.12739    393 v - - -
          2.68618  4.42225  2.77519  2.73123  3.46354  2.40513  3.72494  3.29354  2.67741  2.69355  4.24690  2.90347  2.73739  3.18146  2.89801  2.37887  2.77519  2.98518  4.58477  3.61503
          0.02669  4.03251  4.75486  0.61958  0.77255  0.48576  0.95510
    389   2.95527  4.99018  3.42929  2.83649  4.44152  3.59834  3.68283  3.78570  1.95470  3.31121  4.20424  3.22557  4.02166  2.83772  1.19562  2.99605  2.96343  3.47734  5.42705  4.23754    394 r - - -
          2.68618  4.42225  2.77519  2.73123  3.46354  2.40513  3.72494  3.29354  2.67741  2.69355  4.24690  2.90347  2.73739  3.18146  2.89801  2.37887  2.77519  2.98518  4.58477  3.61503
          0.02669  4.03251  4.75486  0.61958  0.77255  0.48576  0.95510
    390   3.06641  4.42899  4.63272  4.10925  3.48926  4.34077  4.82907  1.78599  3.96848  1.96603  3.13217  4.36229  4.66129  4.25158  4.18511  3.70352  3.32784  1.01599  5.41057  4.20375    395 v - - -
          2.68618  4.42225  2.77519  2.73123  3.46354  2.40513  3.72494  3.29354  2.67741  2.69355  4.24690  2.90347  2.73739  3.18146  2.89801  2.37887  2.77519  2.98518  4.58477  3.61503
          0.02669  4.03251  4.75486  0.61958  0.77255  0.48576  0.95510
    391   1.84624  4.30356  4.01558  3.48093  3.50974  3.81432  4.30486  2.06051  3.39029  2.09906  3.40137  3.78198  4.23910  3.68803  3.67476  3.14016  3.02854  1.64297  5.17300  3.95913    396 v - - -
          2.68618  4.42225  2.77519  2.73123  3.46354  2.40513  3.72494  3.29354  2.67741  2.69355  4.24690  2.90347  2.73739  3.18146  2.89801  2.37887  2.77519  2.98518  4.58477  3.61503
          0.02669  4.03251  4.75486  0.61958  0.77255  0.48576  0.95510
    392   2.65587  4.86457  2.90867  2.42809  4.04819  3.41813  2.37966  3.54328  2.22486  3.12572  3.94817  2.58930  3.83129  2.78191  2.78419  2.47256  2.88701  3.21633  5.30123  3.48562    397 k - - -
          2.68618  4.42225  2.77519  2.73123  3.46354  2.40513  3.72494  3.29354  2.67741  2.69355  4.24690  2.90347  2.73739  3.18146  2.89801  2.37887  2.77519  2.98518  4.58477  3.61503
          0.02669  4.03251  4.75486  0.61958  0.77255  0.48576  0.95510
    393   3.10189  5.18763  3.54048  2.85494  4.65270  3.70334  3.63261  3.99427  1.52351  3.43079  4.30962  3.24268  4.06981  2.76927  1.29071  3.09963  3.26297  3.68183  5.46348  4.31079    398 r - - -
          2.68618  4.42225  2.77519  2.73123  3.46354  2.40513  3.72494  3.29354  2.67741  2.69355  4.24690  2.90347  2.73739  3.18146  2.89801  2.37887  2.77519  2.98518  4.58477  3.61503
          0.02669  4.03251  4.75486  0.61958  0.77255  0.48576  0.95510
    394   3.04102  4.42980  4.60118  4.12254  3.54191  4.26146  4.85715  1.78222  3.96720  2.04274  3.40291  4.34869  4.64332  4.28220  4.18375  3.65591  3.32730  0.96584  5.46024  4.21068    399 v - - -
          2.68618  4.42225  2.77519  2.73123  3.46354  2.40513  3.72494  3.29354  2.67741  2.69355  4.24690  2.90347  2.73739  3.18146  2.89801  2.37887  2.77519  2.98518  4.58477  3.61503
          0.02669  4.03251  4.75486  0.61958  0.77255  0.48576  0.95510
    395   2.71936  4.32187  4.49538  3.94557  3.42874  4.18849  4.60847  1.64461  3.83902  1.65942  3.27872  4.18811  4.51028  4.08058  4.04516  3.51804  3.05407  1.46988  5.22491  4.04659    400 v - - -
          2.68618  4.42225  2.77519  2.73123  3.46354  2.40513  3.72494  3.29354  2.67741  2.69355  4.24690  2.90347  2.73739  3.18146  2.89801  2.37887  2.77519  2.98518  4.58477  3.61503
          0.02669  4.03251  4.75486  0.61958  0.77255  0.48576  0.95510
    396   2.76032  4.81701  2.68768  2.19995  4.48294  1.15538  3.99718  3.94252  2.91264  3.57065  4.45666  3.05531  3.89128  3.21913  3.31778  2.81679  3.13471  3.53054  5.69363  4.42310    401 g - - -
          2.68618  4.42225  2.77519  2.73123  3.46354  2.40513  3.72494  3.29354  2.67741  2.69355  4.24690  2.90347  2.73739  3.18146  2.89801  2.37887  2.77519  2.98518  4.58477  3.61503
          0.12969  4.03251  2.26434  0.61958  0.77255  0.48576  0.95510
    397   2.63436  4.43825  2.19273  1.96557  4.33687  3.13165  3.60386  3.79554  2.42297  3.33406  4.12299  2.49365  3.76188  2.73542  2.92290  2.47682  2.88365  3.40663  5.51847  4.12161    402 e - - -
          2.68618  4.42225  2.77519  2.73123  3.46354  2.40513  3.72494  3.29354  2.67741  2.69355  4.24690  2.90347  2.73739  3.18146  2.89801  2.37887  2.77519  2.98518  4.58477  3.61503
          0.02955  3.93237  4.65472  0.61958  0.77255  0.58299  0.81695
    398   2.33569  4.68707  2.70580  2.36144  4.08620  2.72297  3.66273  3.50753  2.49534  3.11341  3.92802  2.91924  3.19141  2.82338  2.95729  2.26887  2.69562  3.03331  5.35296  4.02001    403 s - - -
          2.68618  4.42225  2.77519  2.73123  3.46354  2.40513  3.72494  3.29354  2.67741  2.69355  4.24690  2.90347  2.73739  3.18146  2.89801  2.37887  2.77519  2.98518  4.58477  3.61503
          0.12897  3.93237  2.28867  0.61958  0.77255  0.58299  0.81695
    399   2.30586  4.46286  3.12857  2.59856  3.56415  2.83889  3.67920  3.12157  2.51250  2.63598  3.65650  3.04933  3.79138  2.89692  2.50544  2.53217  2.76625  2.83668  5.09405  3.81529    404 a - - -
          2.68618  4.42225  2.77519  2.73123  3.46354  2.40513  3.72494  3.29354  2.67741  2.69355  4.24690  2.90347  2.73739  3.18146  2.89801  2.37887  2.77519  2.98518  4.58477  3.61503
          0.03258  3.83599  4.55834  0.61958  0.77255  0.39010  1.13006
    400   2.62539  4.81287  2.57072  2.39637  4.26094  1.86831  3.32066  3.71954  2.63145  3.31204  4.13850  2.79596  3.80741  2.93085  3.09751  2.22010  2.93149  3.33735  5.52500  4.16703    405 g - - -
          2.68618  4.42225  2.77520  2.73123  3.46354  2.40513  3.72495  3.29354  2.67741  2.69355  4.24690  2.90347  2.73740  3.18147  2.89801  2.37883  2.77520  2.98519  4.58477  3.61503
          0.04894  3.24037  4.75486  0.53380  0.88279  0.48576  0.95510
    401   2.25640  3.89388  3.24922  2.83459  4.04281  1.60025  3.60919  3.46108  2.83747  3.12251  3.96164  3.01391  3.76336  3.17292  3.21110  2.37725  2.76698  3.05965  5.38474  4.12275    407 g - - -
          2.68618  4.42225  2.77519  2.73123  3.46354  2.40513  3.72494  3.29354  2.67741  2.69355  4.24690  2.90347  2.73739  3.18146  2.89801  2.37887  2.77519  2.98518  4.58477  3.61503
          0.02669  4.03251  4.75486  0.61958  0.77255  0.48576  0.95510
    402   2.57478  4.67515  2.42496  2.49844  4.08004  1.85834  3.76725  3.14091  2.64050  3.12267  3.97576  2.98555  3.81534  2.95300  3.09060  2.64307  2.87631  2.97417  5.39645  4.06421    408 g - - -
          2.68618  4.42225  2.77519  2.73123  3.46354  2.40513  3.72494  3.29354  2.67741  2.69355  4.24690  2.90347  2.73739  3.18146  2.89801  2.37887  2.77519  2.98518  4.58477  3.61503
          0.02669  4.03251  4.75486  0.61958  0.77255  0.48576  0.95510
    403   2.61955  4.62164  2.67247  1.80446  4.27655  3.18103  3.60825  3.72432  2.34869  3.27305  4.05984  2.67439  3.78281  2.73677  2.87915  2.44679  2.64585  3.34741  5.46477  4.08702    409 e - - -
          2.68618  4.42225  2.77519  2.73123  3.46354  2.40513  3.72494  3.29354  2.67741  2.69355  4.24690  2.90347  2.73739  3.18146  2.89801  2.37887  2.77519  2.98518  4.58477  3.61503
          0.02669  4.03251  4.75486  0.61958  0.77255  0.48576  0.95510
    404   2.61917  4.71754  2.75945  2.11118  4.20898  1.69261  3.81910  3.57996  2.67792  3.24590  4.10605  2.98391  3.83119  3.01129  3.10122  2.68209  2.94321  2.92115  5.50031  4.17550    410 g - - -
          2.68618  4.42225  2.77519  2.73123  3.46354  2.40513  3.72494  3.29354  2.67741  2.69355  4.24690  2.90347  2.73739  3.18146  2.89801  2.37887  2.77519  2.98518  4.58477  3.61503
          0.08174  4.03251  2.80088  0.61958  0.77255  0.48576  0.95510
    405   2.32656  4.47112  3.16113  2.54136  3.74516  3.26049  3.72399  3.10323  2.60263  2.64817  3.33680  3.08776  3.82578  2.94822  3.00837  2.01801  2.66941  2.82436  5.11163  3.83740    411 s - - -
          2.68618  4.42225  2.77519  2.73123  3.46354  2.40513  3.72494  3.29354  2.67741  2.69355  4.24690  2.90347  2.73739  3.18146  2.89801  2.37887  2.77519  2.98518  4.58477  3.61503
          0.02818  3.97896  4.70130  0.61958  0.77255  0.54014  0.87387
    406   2.87076  5.07301  3.14472  2.43501  4.45986  3.54036  3.59611  3.83606  1.80657  3.32803  4.16512  3.05353  3.93168  2.73021  1.59491  2.65830  3.06684  3.49987  5.43449  4.19401    412 r - - -
          2.68618  4.42225  2.77519  2.73123  3.46354  2.40513  3.72494  3.29354  2.67741  2.69355  4.24690  2.90347  2.73739  3.18146  2.89801  2.37887  2.77519  2.98518  4.58477  3.61503
          0.02818  3.97896  4.70130  0.61958  0.77255  0.54014  0.87387
    407   3.02455  4.37020  4.62833  4.08738  3.42099  4.32363  4.76258  1.50300  3.97618  1.67485  3.24092  4.33299  4.61622  4.21350  4.17558  3.66811  3.09980  1.40425  5.31564  4.14580    413 v - - -
          2.68618  4.42225  2.77519  2.73123  3.46354  2.40513  3.72494  3.29354  2.67741  2.69355  4.24690  2.90347  2.73739  3.18146  2.89801  2.37887  2.77519  2.98518  4.58477  3.61503
          0.02818  3.97896  4.70130  0.61958  0.77255  0.45320  1.00948
    408   3.19350  5.01625  3.70122  3.18221  4.41175  3.64734  3.95149  3.96680  2.31735  3.45376  4.45206  3.52851  4.14422  3.16588  0.75943  3.27137  3.44989  3.68441  5.43117  4.30681    414 r - - -
          2.68618  4.42225  2.77519  2.73123  3.46354  2.40513  3.72494  3.29354  2.67741  2.69355  4.24690  2.90347  2.73739  3.18146  2.89801  2.37887  2.77519  2.98518  4.58477  3.61503
          0.02669  4.03251  4.75486  0.61958  0.77255  0.48576  0.95510
    409   1.24059  4.38754  3.09517  2.63385  4.14228  2.96648  4.00510  3.43774  2.91402  3.18777  4.05654  3.16930  3.79154  3.24558  3.27569  2.57350  2.70008  3.05116  5.49138  4.23358    415 a - - -
          2.68618  4.42225  2.77519  2.73123  3.46354  2.40513  3.72494  3.29354  2.67741  2.69355  4.24690  2.90347  2.73739  3.18146  2.89801  2.37887  2.77519  2.98518  4.58477  3.61503
          0.02669  4.03251  4.75486  0.61958  0.77255  0.48576  0.95510
    410   2.73755  4.99752  3.05538  2.49333  4.33017  3.47799  3.59871  3.46673  1.69468  3.26631  4.07806  2.45047  3.86906  2.72907  2.22075  2.66176  2.95236  3.39039  5.41567  4.11678    416 k - - -
          2.68618  4.42225  2.77519  2.73123  3.46354  2.40513  3.72494  3.29354  2.67741  2.69355  4.24690  2.90347  2.73739  3.18146  2.89801  2.37887  2.77519  2.98518  4.58477  3.61503
          0.02669  4.03251  4.75486  0.61958  0.77255  0.48576  0.95510
    411   2.41528  4.30774  4.22125  3.71189  3.53913  3.89312  4.48390  2.02656  3.59578  2.23886  3.01623  3.95697  4.33591  3.89426  3.84309  3.25144  3.09616  1.19644  5.26767  4.06179    417 v - - -
          2.68618  4.42225  2.77519  2.73123  3.46354  2.40513  3.72494  3.29354  2.67741  2.69355  4.24690  2.90347  2.73739  3.18146  2.89801  2.37887  2.77519  2.98518  4.58477  3.61503
          0.02669  4.03251  4.75486  0.61958  0.77255  0.48576  0.95510
    412   2.42837  4.32447  4.38152  3.88295  3.61669  4.02614  4.65694  1.75121  3.78134  2.27615  3.46529  4.11361  4.45510  4.07344  4.02337  3.39592  3.16498  1.13139  5.39684  4.18297    418 v - - -
          2.68618  4.42225  2.77519  2.73123  3.46354  2.40513  3.72494  3.29354  2.67741  2.69355  4.24690  2.90347  2.73739  3.18146  2.89801  2.37887  2.77519  2.98518  4.58477  3.61503
          0.02669  4.03251  4.75486  0.61958  0.77255  0.48576  0.95510
    413   1.56994  4.39288  3.14804  2.61440  4.08697  3.15856  3.92830  3.44911  2.82500  3.14038  3.98502  3.14224  3.77293  3.15082  3.21308  2.02115  2.49145  3.05895  5.42222  4.15616    419 a - - -
          2.68618  4.42225  2.77519  2.73123  3.46354  2.40513  3.72494  3.29354  2.67741  2.69355  4.24690  2.90347  2.73739  3.18146  2.89801  2.37887  2.77519  2.98518  4.58477  3.61503
          0.02669  4.03251  4.75486  0.61958  0.77255  0.48576  0.95510
    414   2.81650  5.33889  2.10609  1.52237  4.63960  3.29362  3.68119  4.13048  2.39094  3.62039  4.42120  2.75252  3.82599  2.37897  3.05699  2.73716  3.07261  3.71138  5.77157  4.32453    420 e - - -
          2.68618  4.42225  2.77519  2.73123  3.46354  2.40513  3.72494  3.29354  2.67741  2.69355  4.24690  2.90347  2.73739  3.18146  2.89801  2.37887  2.77519  2.98518  4.58477  3.61503
          0.02669  4.03251  4.75486  0.61958  0.77255  0.48576  0.95510
    415   3.33881  4.75518  4.44582  4.08908  3.20355  4.18389  4.69481  2.41913  3.85526  0.70057  3.18132  4.34897  4.59345  4.18511  4.00406  3.77745  3.62675  2.49751  5.13812  3.89749    421 l - - -
          2.68618  4.42225  2.77519  2.73123  3.46354  2.40513  3.72494  3.29354  2.67741  2.69355  4.24690  2.90347  2.73739  3.18146  2.89801  2.37887  2.77519  2.98518  4.58477  3.61503
          0.02669  4.03251  4.75486  0.61958  0.77255  0.48576  0.95510
    416   2.42756  4.31036  4.19194  3.81696  3.73703  3.69846  4.64849  2.06946  3.71564  2.42285  3.61707  3.96918  4.28163  4.04109  3.94427  3.13711  3.10065  1.01991  5.49309  4.26179    422 v - - -
          2.68618  4.42225  2.77519  2.73123  3.46354  2.40513  3.72494  3.29354  2.67741  2.69355  4.24690  2.90347  2.73739  3.18146  2.89801  2.37887  2.77519  2.98518  4.58477  3.61503
          0.02669  4.03251  4.75486  0.61958  0.77255  0.48576  0.95510
    417   2.30151  4.24540  3.33769  3.12419  4.28410  2.99203  4.23506  3.69596  3.18466  3.43064  4.31070  3.31072  3.74478  3.51812  3.47855  1.00605  2.62906  3.18772  5.65305  4.39042    423 s - - -
          2.68618  4.42225  2.77519  2.73123  3.46354  2.40513  3.72494  3.29354  2.67741  2.69355  4.24690  2.90347  2.73739  3.18146  2.89801  2.37887  2.77519  2.98518  4.58477  3.61503
          0.02669  4.03251  4.75486  0.61958  0.77255  0.48576  0.95510
    418   3.16876  5.31298  0.71305  2.44844  4.71320  3.33842  4.08202  4.33934  3.19797  3.92022  4.90446  3.01184  4.00277  3.32330  3.73390  3.11489  3.51167  3.96235  5.84999  4.56309    424 d - - -
          2.68618  4.42225  2.77519  2.73123  3.46354  2.40513  3.72494  3.29354  2.67741  2.69355  4.24690  2.90347  2.73739  3.18146  2.89801  2.37887  2.77519  2.98518  4.58477  3.61503
          0.02669  4.03251  4.75486  0.61958  0.77255  0.48576  0.95510
    419   2.96235  5.48673  1.89462  1.15983  4.78065  3.25387  3.79113  4.28844  2.78873  3.80593  4.66381  2.72857  3.86968  2.95930  3.36314  2.85514  3.25009  3.87367  5.95426  4.47301    425 e - - -
          2.68618  4.42225  2.77519  2.73123  3.46354  2.40513  3.72494  3.29354  2.67741  2.69355  4.24690  2.90347  2.73739  3.18146  2.89801  2.37887  2.77519  2.98518  4.58477  3.61503
          0.02669  4.03251  4.75486  0.61958  0.77255  0.48576  0.95510
    420   3.19350  5.01625  3.70122  3.18221  4.41175  3.64734  3.95149  3.96680  2.31735  3.45376  4.45206  3.52851  4.14422  3.16588  0.75943  3.27137  3.44989  3.68441  5.43117  4.30681    426 r - - -
          2.68618  4.42225  2.77519  2.73123  3.46354  2.40513  3.72494  3.29354  2.67741  2.69355  4.24690  2.90347  2.73739  3.18146  2.89801  2.37887  2.77519  2.98518  4.58477  3.61503
          0.02669  4.03251  4.75486  0.61958  0.77255  0.48576  0.95510
    421   3.05783  4.42113  4.67881  4.20277  3.58519  4.31831  4.94345  1.63973  4.07355  2.12152  3.41775  4.42105  4.68782  4.36922  4.28593  3.71700  3.34141  0.96797  5.52238  4.29159    427 v - - -
          2.68618  4.42225  2.77519  2.73123  3.46354  2.40513  3.72494  3.29354  2.67741  2.69355  4.24690  2.90347  2.73739  3.18146  2.89801  2.37887  2.77519  2.98518  4.58477  3.61503
          0.02669  4.03251  4.75486  0.61958  0.77255  0.48576  0.95510
    422   3.10287  4.44977  4.69114  4.16631  3.41982  4.39009  4.84871  1.79778  4.03193  1.60793  3.24927  4.41388  4.68659  4.28439  4.23065  3.75239  3.35773  1.15404  5.36977  4.17980    428 v - - -
          2.68618  4.42225  2.77519  2.73123  3.46354  2.40513  3.72494  3.29354  2.67741  2.69355  4.24690  2.90347  2.73739  3.18146  2.89801  2.37887  2.77519  2.98518  4.58477  3.61503
          0.02669  4.03251  4.75486  0.61958  0.77255  0.48576  0.95510
    423   1.84582  4.58947  3.09741  2.50081  3.87578  3.40742  3.71378  3.21803  2.35250  2.90258  3.57164  3.06215  3.84462  2.91268  2.92286  2.67819  2.46924  2.93031  5.20416  3.91942    429 a - - -
          2.68618  4.42225  2.77519  2.73123  3.46354  2.40513  3.72494  3.29354  2.67741  2.69355  4.24690  2.90347  2.73739  3.18146  2.89801  2.37887  2.77519  2.98518  4.58477  3.61503
          0.02669  4.03251  4.75486  0.61958  0.77255  0.48576  0.95510
    424   3.22925  4.66526  4.53530  4.08877  3.13700  4.27940  4.70795  2.23215  3.85479  0.83343  3.04013  4.34142  4.62538  4.14323  4.02145  3.70665  3.50593  2.21000  5.15139  3.92827    430 l - - -
          2.68618  4.42225  2.77519  2.73123  3.46354  2.40513  3.72494  3.29354  2.67741  2.69355  4.24690  2.90347  2.73739  3.18146  2.89801  2.37887  2.77519  2.98518  4.58477  3.61503
          0.02669  4.03251  4.75486  0.61958  0.77255  0.48576  0.95510
    425   3.36255  4.71863  4.58780  4.17673  1.14639  4.31924  4.00164  2.59034  4.01954  1.70091  3.28308  4.21915  4.63654  4.13413  4.12880  3.71495  3.61063  2.63938  4.21732  2.59720    431 f - - -
          2.68618  4.42225  2.77519  2.73123  3.46354  2.40513  3.72494  3.29354  2.67741  2.69355  4.24690  2.90347  2.73739  3.18146  2.89801  2.37887  2.77519  2.98518  4.58477  3.61503
          0.02669  4.03251  4.75486  0.61958  0.77255  0.48576  0.95510
    426   1.98698  4.77434  2.52506  2.41798  4.11418  3.34090  3.65749  3.53462  2.47000  3.13485  3.94675  2.78525  3.79088  2.81055  2.77225  2.38656  2.83426  2.97544  5.36859  4.02867    432 a - - -
          2.68618  4.42225  2.77519  2.73123  3.46354  2.40513  3.72494  3.29354  2.67741  2.69355  4.24690  2.90347  2.73739  3.18146  2.89801  2.37887  2.77519  2.98518  4.58477  3.61503
          0.02669  4.03251  4.75486  0.61958  0.77255  0.48576  0.95510
    427   2.53301  4.58388  2.85025  2.52701  4.29189  1.46555  3.90474  3.72495  2.74603  3.35225  4.19625  3.04620  3.80456  3.11106  2.95053  2.36652  2.91126  3.30167  5.56762  4.27020    433 g - - -
          2.68618  4.42225  2.77519  2.73123  3.46354  2.40513  3.72494  3.29354  2.67741  2.69355  4.24690  2.90347  2.73739  3.18146  2.89801  2.37887  2.77519  2.98518  4.58477  3.61503
          0.02669  4.03251  4.75486  0.61958  0.77255  0.48576  0.95510
    428   2.79420  5.29834  2.14112  1.48969  4.59640  3.29187  3.67807  4.08347  2.48228  3.58444  4.38377  2.75519  3.18368  2.64270  3.07521  2.72176  3.05086  3.66962  5.74529  4.30110    434 e - - -
          2.68618  4.42225  2.77519  2.73123  3.46354  2.40513  3.72494  3.29354  2.67741  2.69355  4.24690  2.90347  2.73739  3.18146  2.89801  2.37887  2.77519  2.98518  4.58477  3.61503
          0.02669  4.03251  4.75486  0.61958  0.77255  0.48576  0.95510
    429   1.88481  4.89614  2.31071  2.21270  4.27648  2.91476  3.69301  3.71159  2.54882  3.29401  4.10527  2.86926  3.79764  2.84613  3.03868  2.56717  2.72471  3.33759  5.51295  4.14404    435 a - - -
          2.68618  4.42225  2.77519  2.73123  3.46354  2.40513  3.72494  3.29354  2.67741  2.69355  4.24690  2.90347  2.73739  3.18146  2.89801  2.37887  2.77519  2.98518  4.58477  3.61503
          0.02669  4.03251  4.75486  0.61958  0.77255  0.48576  0.95510
    430   1.84323  4.28264  3.43816  2.96177  3.76993  3.28523  3.96393  2.95335  2.92834  2.80408  3.70251  2.85522  3.84736  3.24898  3.27955  2.63613  2.36878  2.05220  5.19492  3.95689    436 a - - -
          2.68618  4.42225  2.77519  2.73123  3.46354  2.40513  3.72494  3.29354  2.67741  2.69355  4.24690  2.90347  2.73739  3.18146  2.89801  2.37887  2.77519  2.98518  4.58477  3.61503
          0.02669  4.03251  4.75486  0.61958  0.77255  0.48576  0.95510
    431   1.44569  4.17611  3.57034  3.15709  4.06909  3.04700  4.14764  3.34899  3.12638  3.13048  3.99251  3.33974  3.74261  3.42959  3.44624  2.16430  1.98238  2.77720  5.45664  4.24294    437 a - - -
          2.68618  4.42225  2.77519  2.73123  3.46354  2.40513  3.72494  3.29354  2.67741  2.69355  4.24690  2.90347  2.73739  3.18146  2.89801  2.37887  2.77519  2.98518  4.58477  3.61503
          0.02669  4.03251  4.75486  0.61958  0.77255  0.48576  0.95510
    432   2.89833  5.12735  3.13167  2.59112  4.48394  3.55706  3.06694  3.90014  1.33388  3.37693  4.21097  2.83134  3.94955  2.74386  2.20933  2.88419  3.09295  3.55709  5.45870  4.20120    438 k - - -
          2.68618  4.42225  2.77519  2.73123  3.46354  2.40513  3.72494  3.29354  2.67741  2.69355  4.24690  2.90347  2.73739  3.18146  2.89801  2.37887  2.77519  2.98518  4.58477  3.61503
          0.02669  4.03251  4.75486  0.61958  0.77255  0.48576  0.95510
    433   2.89218  5.41252  2.09565  1.27664  4.69619  3.27198  3.73282  4.19545  2.65442  3.69734  4.52778  2.73450  3.84903  2.55611  3.19078  2.79892  3.16243  3.78402  5.85756  4.39185    439 e - - -
          2.68618  4.42225  2.77519  2.73123  3.46354  2.40513  3.72494  3.29354  2.67741  2.69355  4.24690  2.90347  2.73739  3.18146  2.89801  2.37887  2.77519  2.98518  4.58477  3.61503
          0.02669  4.03251  4.75486  0.61958  0.77255  0.48576  0.95510
    434   3.19350  5.01625  3.70122  3.18221  4.41175  3.64734  3.95149  3.96680  2.31735  3.45376  4.45206  3.52851  4.14422  3.16588  0.75943  3.27137  3.44989  3.68441  5.43117  4.30681    440 r - - -
          2.68618  4.42225  2.77519  2.73123  3.46354  2.40513  3.72494  3.29354  2.67741  2.69355  4.24690  2.90347  2.73739  3.18146  2.89801  2.37887  2.77519  2.98518  4.58477  3.61503
          0.02669  4.03251  4.75486  0.61958  0.77255  0.48576  0.95510
    435   2.52221  4.64366  3.08279  2.52985  3.89300  3.42176  3.66198  3.16425  2.09085  2.92220  3.59410  2.91413  3.82722  2.84321  2.88164  2.48135  2.26164  2.90205  5.20068  3.90162    441 k - - -
          2.68618  4.42225  2.77519  2.73123  3.46354  2.40513  3.72494  3.29354  2.67741  2.69355  4.24690  2.90347  2.73739  3.18146  2.89801  2.37887  2.77519  2.98518  4.58477  3.61503
          0.02669  4.03251  4.75486  0.61958  0.77255  0.48576  0.95510
    436   1.11401  4.17041  3.60113  3.29813  4.17584  3.02290  4.29542  3.29168  3.28156  3.18301  4.10711  3.41299  3.76358  3.59523  3.55904  2.48075  2.16795  2.89070  5.59723  4.39496    442 a - - -
          2.68618  4.42225  2.77519  2.73123  3.46354  2.40513  3.72494  3.29354  2.67741  2.69355  4.24690  2.90347  2.73739  3.18146  2.89801  2.37887  2.77519  2.98518  4.58477  3.61503
          0.02669  4.03251  4.75486  0.61958  0.77255  0.48576  0.95510
    437   3.16954  4.55210  4.62370  4.06759  3.15452  4.37048  4.69040  1.85119  3.90186  1.53183  1.56278  4.34381  4.61968  4.10998  4.07526  3.70866  3.40231  2.15977  5.14881  4.02514    443 l - - -
          2.68618  4.42225  2.77519  2.73123  3.46354  2.40513  3.72494  3.29354  2.67741  2.69355  4.24690  2.90347  2.73739  3.18146  2.89801  2.37887  2.77519  2.98518  4.58477  3.61503
          0.02669  4.03251  4.75486  0.61958  0.77255  0.48576  0.95510
    438   3.18457  4.96897  3.29556  3.07421  3.40754  3.59205  0.84532  3.91227  2.91339  3.38493  4.44248  3.47600  4.15472  3.44329  3.16815  3.25458  3.49448  3.64448  4.86990  3.35444    444 h - - -
          2.68618  4.42225  2.77519  2.73123  3.46354  2.40513  3.72494  3.29354  2.67741  2.69355  4.24690  2.90347  2.73739  3.18146  2.89801  2.37887  2.77519  2.98518  4.58477  3.61503
          0.02669  4.03251  4.75486  0.61958  0.77255  0.48576  0.95510
    439   1.16636  4.15280  3.53964  3.22673  4.24360  2.96846  4.25005  3.55715  3.24167  3.32209  4.17117  3.35199  3.71420  3.53572  3.53878  1.97113  2.45816  3.06466  5.61344  4.41025    445 a - - -
          2.68618  4.42225  2.77519  2.73123  3.46354  2.40513  3.72494  3.29354  2.67741  2.69355  4.24690  2.90347  2.73739  3.18146  2.89801  2.37887  2.77519  2.98518  4.58477  3.61503
          0.02669  4.03251  4.75486  0.61958  0.77255  0.48576  0.95510
    440   3.08957  4.47457  4.60341  4.10104  3.35247  4.29377  4.77079  1.95307  3.94385  1.40358  3.20713  4.34235  4.62630  4.20845  4.13635  3.67191  3.35530  1.28588  5.29728  4.09846    446 v - - -
          2.68618  4.42225  2.77519  2.73123  3.46354  2.40513  3.72494  3.29354  2.67741  2.69355  4.24690  2.90347  2.73739  3.18146  2.89801  2.37887  2.77519  2.98518  4.58477  3.61503
          0.02669  4.03251  4.75486  0.61958  0.77255  0.48576  0.95510
    441   3.33881  4.75518  4.44582  4.08908  3.20355  4.18389  4.69481  2.41913  3.85526  0.70057  3.18132  4.34897  4.59345  4.18511  4.00406  3.77745  3.62675  2.49751  5.13812  3.89749    447 l - - -
          2.68618  4.42225  2.77519  2.73123  3.46354  2.40513  3.72494  3.29354  2.67741  2.69355  4.24690  2.90347  2.73739  3.18146  2.89801  2.37887  2.77519  2.98518  4.58477  3.61503
          0.02669  4.03251  4.75486  0.61958  0.77255  0.48576  0.95510
    442   3.61464  4.93003  4.34435  4.09187  2.84773  3.91659  4.11056  3.64781  3.81204  3.01390  4.27377  4.20927  4.44823  4.19135  3.91134  3.81670  3.92373  3.54251  0.61623  2.84189    448 W - - -
          2.68618  4.42225  2.77519  2.73123  3.46354  2.40513  3.72494  3.29354  2.67741  2.69355  4.24690  2.90347  2.73739  3.18146  2.89801  2.37887  2.77519  2.98518  4.58477  3.61503
          0.02669  4.03251  4.75486  0.61958  0.77255  0.48576  0.95510
    443   2.59555  4.66673  2.77895  2.59419  4.29909  3.19023  3.92467  3.73731  2.77769  3.42007  4.30112  1.33066  3.83277  3.13680  3.16169  2.67497  2.55061  3.32962  5.60006  4.25092    449 n - - -
          2.68618  4.42225  2.77519  2.73123  3.46354  2.40513  3.72494  3.29354  2.67741  2.69355  4.24690  2.90347  2.73739  3.18146  2.89801  2.37887  2.77519  2.98518  4.58477  3.61503
          0.02669  4.03251  4.75486  0.61958  0.77255  0.48576  0.95510
    444   2.24785  1.35404  3.98030  3.65093  3.95643  3.01542  4.39025  3.24056  3.51085  3.08893  4.00797  3.56896  3.77163  3.80659  3.69710  1.98184  2.73939  2.84373  5.41583  4.20342    450 c - - -
          2.68618  4.42225  2.77519  2.73123  3.46354  2.40513  3.72494  3.29354  2.67741  2.69355  4.24690  2.90347  2.73739  3.18146  2.89801  2.37887  2.77519  2.98518  4.58477  3.61503
          0.02669  4.03251  4.75486  0.61958  0.77255  0.48576  0.95510
    445   1.12766  4.19047  3.44890  3.21324  4.33973  2.00839  4.29553  3.69253  3.30594  3.43848  4.29007  3.35336  3.72679  3.58551  3.60119  2.44623  2.75911  3.16593  5.68530  4.49093    451 a - - -
          2.68618  4.42225  2.77519  2.73123  3.46354  2.40513  3.72494  3.29354  2.67741  2.69355  4.24690  2.90347  2.73739  3.18146  2.89801  2.37887  2.77519  2.98518  4.58477  3.61503
          0.02669  4.03251  4.75486  0.61958  0.77255  0.48576  0.95510
    446   1.53489  4.17919  3.50519  3.14103  4.21295  2.99180  4.17814  3.56053  3.14704  3.29036  4.12809  3.31407  3.71423  3.44492  3.47094  1.65993  2.17061  3.07470  5.56979  4.35570    452 a - - -
          2.68618  4.42225  2.77519  2.73123  3.46354  2.40513  3.72494  3.29354  2.67741  2.69355  4.24690  2.90347  2.73739  3.18146  2.89801  2.37887  2.77519  2.98518  4.58477  3.61503
          0.02669  4.03251  4.75486  0.61958  0.77255  0.48576  0.95510
    447   2.46267  5.12918  2.00519  1.80647  4.43879  2.92325  3.65377  3.65139  2.49999  3.43478  4.22945  2.79658  3.80130  2.78900  3.01385  2.66772  2.96215  3.50422  5.61706  4.20377    453 e - - -
          2.68618  4.42225  2.77519  2.73123  3.46354  2.40513  3.72494  3.29354  2.67741  2.69355  4.24690  2.90347  2.73739  3.18146  2.89801  2.37887  2.77519  2.98518  4.58477  3.61503
          0.02669  4.03251  4.75486  0.61958  0.77255  0.48576  0.95510
    448   2.77841  4.83321  3.01733  2.59690  3.40869  3.50596  1.86086  3.49202  2.48818  2.93802  3.95830  2.60789  3.93789  2.93479  2.85062  2.82049  3.01556  3.20538  4.86613  3.18719    454 h - - -
          2.68618  4.42225  2.77519  2.73123  3.46354  2.40513  3.72494  3.29354  2.67741  2.69355  4.24690  2.90347  2.73739  3.18146  2.89801  2.37887  2.77519  2.98518  4.58477  3.61503
          0.02669  4.03251  4.75486  0.61958  0.77255  0.48576  0.95510
    449   3.46841  4.82409  4.45835  4.20565  0.78216  4.11574  3.95771  2.97513  4.10930  2.30943  3.68315  4.20276  4.57257  4.23375  4.18937  3.72845  3.77055  2.97717  4.16385  2.51266    455 f - - -
          2.68618  4.42225  2.77519  2.73123  3.46354  2.40513  3.72494  3.29354  2.67741  2.69355  4.24690  2.90347  2.73739  3.18146  2.89801  2.37887  2.77519  2.98518  4.58477  3.61503
          0.02669  4.03251  4.75486  0.61958  0.77255  0.48576  0.95510
    450   2.79932  5.05160  3.05861  2.45288  4.38803  3.20153  2.99375  3.79758  2.11888  3.30657  4.12650  3.00834  3.89856  2.44433  1.70262  2.79271  3.00627  3.45166  5.43588  4.15162    456 r - - -
          2.68618  4.42225  2.77519  2.73123  3.46354  2.40513  3.72494  3.29354  2.67741  2.69355  4.24690  2.90347  2.73739  3.18146  2.89801  2.37887  2.77519  2.98518  4.58477  3.61503
          0.02669  4.03251  4.75486  0.61958  0.77255  0.48576  0.95510
    451   1.85478  4.28788  3.39589  2.97755  3.94934  3.16088  4.01877  3.24099  2.94582  2.60783  3.89830  3.27049  3.79413  3.28362  3.28959  1.58157  2.77736  2.89078  5.34859  4.09411    457 s - - -
          2.68618  4.42225  2.77519  2.73123  3.46354  2.40513  3.72494  3.29354  2.67741  2.69355  4.24690  2.90347  2.73739  3.18146  2.89801  2.37887  2.77519  2.98518  4.58477  3.61503
          0.02669  4.03251  4.75486  0.61958  0.77255  0.48576  0.95510
    452   3.12449  5.08859  3.31072  2.90572  4.51175  3.59359  3.85721  3.95177  0.83846  3.48331  4.43877  3.32213  4.08480  3.04152  2.47453  3.15754  3.36716  3.65148  5.50261  4.33966    458 k - - -
          2.68618  4.42225  2.77519  2.73123  3.46354  2.40513  3.72494  3.29354  2.67741  2.69355  4.24690  2.90347  2.73739  3.18146  2.89801  2.37887  2.77519  2.98518  4.58477  3.61503
          0.02669  4.03251  4.75486  0.61958  0.77255  0.48576  0.95510
    453   2.94028  5.50654  1.27018  1.98251  4.81078  2.89595  3.77545  4.33106  2.79313  3.82593  4.66932  2.38319  3.85301  2.93996  3.39276  2.82821  3.23028  3.89798  5.99071  4.48238    459 d - - -
          2.68618  4.42225  2.77519  2.73123  3.46354  2.40513  3.72494  3.29354  2.67741  2.69355  4.24690  2.90347  2.73739  3.18146  2.89801  2.37887  2.77519  2.98518  4.58477  3.61503
          0.02669  4.03251  4.75486  0.61958  0.77255  0.48576  0.95510
    454   3.48103  4.79661  4.49405  4.10847  1.75902  4.30436  3.53583  3.16807  3.95806  2.34108  3.79066  4.00669  4.61780  4.01411  4.05751  3.64782  3.70416  3.09143  3.71449  1.03671    460 y - - -
          2.68618  4.42225  2.77519  2.73123  3.46354  2.40513  3.72494  3.29354  2.67741  2.69355  4.24690  2.90347  2.73739  3.18146  2.89801  2.37887  2.77519  2.98518  4.58477  3.61503
          0.02669  4.03251  4.75486  0.61958  0.77255  0.48576  0.95510
    455   2.63308  4.94005  2.83954  1.84049  4.22201  3.18583  3.60325  3.65393  2.22508  3.10763  4.01163  2.88993  3.62293  2.52988  2.79916  2.63169  2.86579  2.98932  5.41265  4.05706    461 e - - -
          2.68618  4.42225  2.77519  2.73123  3.46354  2.40513  3.72494  3.29354  2.67741  2.69355  4.24690  2.90347  2.73739  3.18146  2.89801  2.37887  2.77519  2.98518  4.58477  3.61503
          0.02669  4.03251  4.75486  0.61958  0.77255  0.48576  0.95510
    456   2.64551  4.30036  3.90356  3.35121  3.44069  3.79631  4.17633  1.87800  3.24899  2.13799  3.20731  3.68321  4.18670  3.55629  3.53934  3.09555  1.93637  2.07550  5.06584  3.85642    462 i - - -
          2.68618  4.42225  2.77519  2.73123  3.46354  2.40513  3.72494  3.29354  2.67741  2.69355  4.24690  2.90347  2.73739  3.18146  2.89801  2.37887  2.77519  2.98518  4.58477  3.61503
          0.02669  4.03251  4.75486  0.61958  0.77255  0.48576  0.95510
    457   2.40050  4.32157  3.35285  3.17883  4.23937  3.04884  4.28286  3.78499  3.26348  3.49379  4.40821  3.37593  3.80143  3.60070  3.54264  0.87297  2.89312  3.28472  5.59953  4.32450    463 s - - -
          2.68618  4.42225  2.77519  2.73123  3.46354  2.40513  3.72494  3.29354  2.67741  2.69355  4.24690  2.90347  2.73739  3.18146  2.89801  2.37887  2.77519  2.98518  4.58477  3.61503
          0.02669  4.03251  4.75486  0.61958  0.77255  0.48576  0.95510
    458   0.80560  4.27891  3.63141  3.43329  4.21785  3.09855  4.43554  3.36778  3.45383  3.24173  4.25824  3.54042  3.85320  3.78080  3.69143  2.62898  2.91759  2.99430  5.62893  4.44789    464 a - - -
          2.68618  4.42225  2.77519  2.73123  3.46354  2.40513  3.72494  3.29354  2.67741  2.69355  4.24690  2.90347  2.73739  3.18146  2.89801  2.37887  2.77519  2.98518  4.58477  3.61503
          0.02669  4.03251  4.75486  0.61958  0.77255  0.48576  0.95510
    459   2.81972  5.30186  1.94588  1.42836  4.61048  3.04174  3.71263  4.08880  2.62784  3.61302  4.42844  2.74926  3.82859  2.86098  3.17157  2.74674  3.08886  3.43955  5.78614  4.33383    465 e - - -
          2.68618  4.42225  2.77519  2.73123  3.46354  2.40513  3.72494  3.29354  2.67741  2.69355  4.24690  2.90347  2.73739  3.18146  2.89801  2.37887  2.77519  2.98518  4.58477  3.61503
          0.02669  4.03251  4.75486  0.61958  0.77255  0.48576  0.95510
    460   3.24071  4.59354  4.75320  4.18505  3.09919  4.47125  4.76719  1.95458  4.03824  1.21397  1.76668  4.45672  4.67567  4.18452  4.18300  3.80704  3.46305  2.23730  5.14333  4.06418    466 l - - -
          2.68618  4.42225  2.77519  2.73123  3.46354  2.40513  3.72494  3.29354  2.67741  2.69355  4.24690  2.90347  2.73739  3.18146  2.89801  2.37887  2.77519  2.98518  4.58477  3.61503
          0.02669  4.03251  4.75486  0.61958  0.77255  0.48576  0.95510
    461   3.19055  4.56301  4.46472  3.99283  1.25237  4.19193  3.82698  2.34577  3.85104  2.08652  3.35517  4.03724  4.50311  3.96651  3.97560  3.52177  3.41955  2.63137  4.08182  2.28148    467 f - - -
          2.68618  4.42225  2.77519  2.73123  3.46354  2.40513  3.72494  3.29354  2.67741  2.69355  4.24690  2.90347  2.73739  3.18146  2.89801  2.37887  2.77519  2.98518  4.58477  3.61503
          0.02669  4.03251  4.75486  0.61958  0.77255  0.48576  0.95510
    462   3.09822  5.23389  2.56638  0.81748  4.60146  3.38322  3.98752  4.08759  2.88884  3.68020  4.65007  3.03495  3.99628  3.20168  3.31217  3.06603  3.40463  3.75599  5.74285  4.46862    468 e - - -
          2.68618  4.42225  2.77519  2.73123  3.46354  2.40513  3.72494  3.29354  2.67741  2.69355  4.24690  2.90347  2.73739  3.18146  2.89801  2.37887  2.77519  2.98518  4.58477  3.61503
          0.02669  4.03251  4.75486  0.61958  0.77255  0.48576  0.95510
    463   3.06088  5.15856  3.40241  2.80329  4.60062  3.65440  3.65308  3.96733  1.08522  3.42443  4.30563  3.21046  4.04768  2.79467  1.96509  3.06128  3.24139  3.65049  5.47064  4.29385    469 k - - -
          2.68618  4.42225  2.77519  2.73123  3.46354  2.40513  3.72494  3.29354  2.67741  2.69355  4.24690  2.90347  2.73739  3.18146  2.89801  2.37887  2.77519  2.98518  4.58477  3.61503
          0.02669  4.03251  4.75486  0.61958  0.77255  0.48576  0.95510
    464   2.14637  4.23117  3.34737  3.13930  4.30644  2.97894  4.25323  3.70951  3.21986  3.44820  4.32215  3.31509  3.73729  3.53775  3.51481  1.00927  2.78242  3.19024  5.67350  4.41916    470 s - - -
          2.68618  4.42225  2.77519  2.73123  3.46354  2.40513  3.72494  3.29354  2.67741  2.69355  4.24690  2.90347  2.73739  3.18146  2.89801  2.37887  2.77519  2.98518  4.58477  3.61503
          0.02669  4.03251  4.75486  0.61958  0.77255  0.48576  0.95510
    465   3.19150  4.60421  4.55420  4.00359  3.11619  4.34369  4.64059  2.15050  3.80430  1.42378  1.47271  4.29575  4.60206  4.04626  3.98784  3.68568  3.42643  2.28061  5.11693  3.97119    471 l - - -
          2.68618  4.42225  2.77519  2.73123  3.46354  2.40513  3.72494  3.29354  2.67741  2.69355  4.24690  2.90347  2.73739  3.18146  2.89801  2.37887  2.77519  2.98518  4.58477  3.61503
          0.02669  4.03251  4.75486  0.61958  0.77255  0.48576  0.95510
    466   3.33881  4.75518  4.44582  4.08908  3.20355  4.18389  4.69481  2.41913  3.85526  0.70057  3.18132  4.34897  4.59345  4.18511  4.00406  3.77745  3.62675  2.49751  5.13812  3.89749    472 l - - -
          2.68618  4.42225  2.77519  2.73123  3.46354  2.40513  3.72494  3.29354  2.67741  2.69355  4.24690  2.90347  2.73739  3.18146  2.89801  2.37887  2.77519  2.98518  4.58477  3.61503
          0.02669  4.03251  4.75486  0.61958  0.77255  0.48576  0.95510
    467   3.53073  4.88240  4.35018  4.02683  1.94334  4.24751  3.52954  3.31806  3.88064  2.69384  3.95333  3.96635  4.60939  3.99329  4.00314  3.64441  3.77541  3.22724  3.71804  0.85973    473 y - - -
          2.68618  4.42225  2.77519  2.73123  3.46354  2.40513  3.72494  3.29354  2.67741  2.69355  4.24690  2.90347  2.73739  3.18146  2.89801  2.37887  2.77519  2.98518  4.58477  3.61503
          0.02669  4.03251  4.75486  0.61958  0.77255  0.48576  0.95510
    468   2.84482  4.27539  4.27819  3.73353  3.43622  4.02900  4.42291  1.46191  3.61113  2.09043  3.34718  3.55275  4.38404  3.89340  3.83998  3.35017  3.09486  1.50839  5.13000  3.91054    474 i - - -
          2.68618  4.42225  2.77519  2.73123  3.46354  2.40513  3.72494  3.29354  2.67741  2.69355  4.24690  2.90347  2.73739  3.18146  2.89801  2.37887  2.77519  2.98518  4.58477  3.61503
          0.02669  4.03251  4.75486  0.61958  0.77255  0.48576  0.95510
    469   2.38755  4.34741  3.18554  2.96806  4.27258  3.05646  4.14008  3.74187  3.06179  3.41870  4.28912  3.24643  1.31709  3.40350  3.38552  2.10925  2.84814  3.25448  5.60596  4.33994    475 p - - -
          2.68618  4.42225  2.77519  2.73123  3.46354  2.40513  3.72494  3.29354  2.67741  2.69355  4.24690  2.90347  2.73739  3.18146  2.89801  2.37887  2.77519  2.98518  4.58477  3.61503
          0.02669  4.03251  4.75486  0.61958  0.77255  0.48576  0.95510
    470   2.58906  4.09879  3.22021  2.65997  3.40620  3.48838  2.54259  3.05382  2.60376  2.72308  3.59476  3.12120  3.87524  2.95263  2.76620  2.44622  2.82141  2.79813  4.95883  3.04320    476 s - - -
          2.68618  4.42225  2.77519  2.73123  3.46354  2.40513  3.72494  3.29354  2.67741  2.69355  4.24690  2.90347  2.73739  3.18146  2.89801  2.37887  2.77519  2.98518  4.58477  3.61503
          0.02669  4.03251  4.75486  0.61958  0.77255  0.48576  0.95510
    471   2.88998  5.32570  1.18610  2.16899  4.75210  2.65705  3.82268  4.28281  2.85604  3.80907  4.66183  2.55898  3.85188  2.99950  3.44093  2.81316  3.21029  3.83822  5.96095  4.47946    477 d - - -
          2.68618  4.42225  2.77519  2.73123  3.46354  2.40513  3.72494  3.29354  2.67741  2.69355  4.24690  2.90347  2.73739  3.18146  2.89801  2.37887  2.77519  2.98518  4.58477  3.61503
          0.02669  4.03251  4.75486  0.61958  0.77255  0.48576  0.95510
    472   2.64728  4.30445  3.77964  2.88018  3.48825  3.77544  4.11894  1.51891  3.15521  2.29862  3.40287  3.61063  4.16160  3.48571  3.45453  3.07306  2.79992  2.02430  5.06654  3.84632    478 i - - -
          2.68618  4.42225  2.77519  2.73123  3.46354  2.40513  3.72494  3.29354  2.67741  2.69355  4.24690  2.90347  2.73739  3.18146  2.89801  2.37887  2.77519  2.98518  4.58477  3.61503
          0.02669  4.03251  4.75486  0.61958  0.77255  0.48576  0.95510
    473   2.97691  5.35066  2.22704  1.01985  4.67330  3.29010  3.83694  4.15612  2.78907  3.72376  4.61128  2.81509  3.90234  3.01860  3.29997  2.90048  3.27048  3.77580  5.85232  4.43937    479 e - - -
          2.68618  4.42225  2.77519  2.73123  3.46354  2.40513  3.72494  3.29354  2.67741  2.69355  4.24690  2.90347  2.73739  3.18146  2.89801  2.37887  2.77519  2.98518  4.58477  3.61503
          0.02669  4.03251  4.75486  0.61958  0.77255  0.48576  0.95510
    474   2.53717  4.65163  2.72260  2.53020  4.40549  2.92233  3.90230  3.89639  2.79455  3.49798  4.32568  1.52966  3.78694  3.09651  3.22262  2.05908  2.92478  3.42399  5.66891  4.32383    480 n - - -
          2.68618  4.42225  2.77519  2.73123  3.46354  2.40513  3.72494  3.29354  2.67741  2.69355  4.24690  2.90347  2.73739  3.18146  2.89801  2.37887  2.77519  2.98518  4.58477  3.61503
          0.02669  4.03251  4.75486  0.61958  0.77255  0.48576  0.95510
    475   3.19350  5.01625  3.70122  3.18221  4.41175  3.64734  3.95149  3.96680  2.31735  3.45376  4.45206  3.52851  4.14422  3.16588  0.75943  3.27137  3.44989  3.68441  5.43117  4.30681    481 r - - -
          2.68618  4.42225  2.77519  2.73123  3.46354  2.40513  3.72494  3.29354  2.67741  2.69355  4.24690  2.90347  2.73739  3.18146  2.89801  2.37887  2.77519  2.98518  4.58477  3.61503
          0.02669  4.03251  4.75486  0.61958  0.77255  0.48576  0.95510
    476   2.48699  4.25851  3.55166  3.01973  3.47556  3.53617  3.91945  2.10999  2.95925  2.50490  3.43548  2.78898  3.96718  3.26965  3.28690  2.58878  2.83308  1.98543  4.95345  3.72261    482 v - - -
          2.68618  4.42225  2.77519  2.73123  3.46354  2.40513  3.72494  3.29354  2.67741  2.69355  4.24690  2.90347  2.73739  3.18146  2.89801  2.37887  2.77519  2.98518  4.58477  3.61503
          0.02669  4.03251  4.75486  0.61958  0.77255  0.48576  0.95510
    477   2.80919  4.30592  4.08955  3.51605  2.42651  3.89465  4.12815  2.35674  3.38030  1.41607  3.08848  3.79506  4.22745  3.63215  3.08538  3.18465  3.03888  2.28552  4.77886  3.52900    483 l - - -
          2.68618  4.42225  2.77519  2.73123  3.46354  2.40513  3.72494  3.29354  2.67741  2.69355  4.24690  2.90347  2.73739  3.18146  2.89801  2.37887  2.77519  2.98518  4.58477  3.61503
          0.02669  4.03251  4.75486  0.61958  0.77255  0.48576  0.95510
    478   3.19350  5.01625  3.70122  3.18221  4.41175  3.64734  3.95149  3.96680  2.31735  3.45376  4.45206  3.52851  4.14422  3.16588  0.75943  3.27137  3.44989  3.68441  5.43117  4.30681    484 r - - -
          2.68618  4.42225  2.77519  2.73123  3.46354  2.40513  3.72494  3.29354  2.67741  2.69355  4.24690  2.90347  2.73739  3.18146  2.89801  2.37887  2.77519  2.98518  4.58477  3.61503
          0.02669  4.03251  4.75486  0.61958  0.77255  0.48576  0.95510
    479   0.88257  4.21137  3.52969  3.32037  4.29923  2.79477  4.36168  3.55847  3.37472  3.38699  4.29212  3.43171  3.77180  3.67968  3.63522  2.50983  2.81468  3.09224  5.66516  4.48130    485 a - - -
          2.68618  4.42225  2.77519  2.73123  3.46354  2.40513  3.72494  3.29354  2.67741  2.69355  4.24690  2.90347  2.73739  3.18146  2.89801  2.37887  2.77519  2.98518  4.58477  3.61503
          0.02669  4.03251  4.75486  0.61958  0.77255  0.48576  0.95510
    480   2.83255  4.95162  3.05687  2.65227  4.42932  3.44671  3.72192  3.83706  1.20888  3.38869  4.25580  3.09652  3.93963  2.88162  2.46909  2.51614  3.09755  3.48306  5.49879  4.23682    486 k - - -
          2.68618  4.42225  2.77519  2.73123  3.46354  2.40513  3.72494  3.29354  2.67741  2.69355  4.24690  2.90347  2.73739  3.18146  2.89801  2.37887  2.77519  2.98518  4.58477  3.61503
          0.02669  4.03251  4.75486  0.61958  0.77255  0.48576  0.95510
    481   2.20234  3.00429  3.76049  3.43667  4.19270  1.19075  4.34069  3.57096  3.38632  3.32286  4.17364  3.44572  3.71147  3.67322  3.63459  2.29384  2.70387  3.06241  5.57882  4.38889    487 g - - -
          2.68618  4.42225  2.77519  2.73123  3.46354  2.40513  3.72494  3.29354  2.67741  2.69355  4.24690  2.90347  2.73739  3.18146  2.89801  2.37887  2.77519  2.98518  4.58477  3.61503
          0.02669  4.03251  4.75486  0.61958  0.77255  0.48576  0.95510
    482   3.59476  4.85271  4.60406  4.27931  1.00609  4.36907  3.51517  3.25019  4.12720  2.58139  3.85454  4.07477  4.68312  4.11840  4.17284  3.74013  3.82031  3.18762  3.66341  1.55802    488 f - - -
          2.68618  4.42225  2.77519  2.73123  3.46354  2.40513  3.72494  3.29354  2.67741  2.69355  4.24690  2.90347  2.73739  3.18146  2.89801  2.37887  2.77519  2.98518  4.58477  3.61503
          0.02669  4.03251  4.75486  0.61958  0.77255  0.48576  0.95510
    483   3.19350  5.01625  3.70122  3.18221  4.41175  3.64734  3.95149  3.96680  2.31735  3.45376  4.45206  3.52851  4.14422  3.16588  0.75943  3.27137  3.44989  3.68441  5.43117  4.30681    489 r - - -
          2.68618  4.42225  2.77519  2.73123  3.46354  2.40513  3.72494  3.29354  2.67741  2.69355  4.24690  2.90347  2.73739  3.18146  2.89801  2.37887  2.77519  2.98518  4.58477  3.61503
          0.02669  4.03251  4.75486  0.61958  0.77255  0.48576  0.95510
    484   2.93591  4.43725  4.34458  4.01527  3.67171  3.88682  4.79082  2.05560  3.88551  2.33262  3.61506  4.17868  4.44032  4.23497  4.08221  3.40249  3.29477  0.84474  5.48233  4.22276    490 v - - -
          2.68618  4.42225  2.77519  2.73123  3.46354  2.40513  3.72494  3.29354  2.67741  2.69355  4.24690  2.90347  2.73739  3.18146  2.89801  2.37887  2.77519  2.98518  4.58477  3.61503
          0.02669  4.03251  4.75486  0.61958  0.77255  0.48576  0.95510
    485   3.33881  4.75518  4.44582  4.08908  3.20355  4.18389  4.69481  2.41913  3.85526  0.70057  3.18132  4.34897  4.59345  4.18511  4.00406  3.77745  3.62675  2.49751  5.13812  3.89749    491 l - - -
          2.68618  4.42225  2.77519  2.73123  3.46354  2.40513  3.72494  3.29354  2.67741  2.69355  4.24690  2.90347  2.73739  3.18146  2.89801  2.37887  2.77519  2.98518  4.58477  3.61503
          0.02669  4.03251  4.75486  0.61958  0.77255  0.48576  0.95510
    486   2.29695  1.17969  4.04369  3.73947  3.92206  3.05704  4.43674  3.15102  3.56500  3.05759  4.02057  3.63217  3.81432  3.88059  3.72957  2.30200  2.79028  2.78834  5.40407  4.17255    492 c - - -
          2.68618  4.42225  2.77519  2.73123  3.46354  2.40513  3.72494  3.29354  2.67741  2.69355  4.24690  2.90347  2.73739  3.18146  2.89801  2.37887  2.77519  2.98518  4.58477  3.61503
          0.02669  4.03251  4.75486  0.61958  0.77255  0.48576  0.95510
    487   3.33881  4.75518  4.44582  4.08908  3.20355  4.18389  4.69481  2.41913  3.85526  0.70057  3.18132  4.34897  4.59345  4.18511  4.00406  3.77745  3.62675  2.49751  5.13812  3.89749    493 l - - -
          2.68618  4.42225  2.77519  2.73123  3.46354  2.40513  3.72494  3.29354  2.67741  2.69355  4.24690  2.90347  2.73739  3.18146  2.89801  2.37887  2.77519  2.98518  4.58477  3.61503
          0.02669  4.03251  4.75486  0.61958  0.77255  0.48576  0.95510
    488   2.78113  0.66647  4.33381  4.11186  4.06946  3.36795  4.72403  3.24244  3.94061  3.14947  4.27692  4.05645  4.08725  4.28030  4.03569  3.05270  3.26157  2.97555  5.44880  4.35530    494 C - - -
          2.68618  4.42225  2.77519  2.73123  3.46354  2.40513  3.72494  3.29354  2.67741  2.69355  4.24690  2.90347  2.73739  3.18146  2.89801  2.37887  2.77519  2.98518  4.58477  3.61503
          0.02669  4.03251  4.75486  0.61958  0.77255  0.48576  0.95510
    489   3.00678  4.74815  3.54011  3.07497  2.57404  3.78873  2.47363  3.34528  2.84041  2.87213  3.88081  3.41131  4.17593  3.26981  2.92264  3.10316  3.23319  3.13023  4.17640  1.47350    495 y - - -
          2.68618  4.42225  2.77519  2.73123  3.46354  2.40513  3.72494  3.29354  2.67741  2.69355  4.24690  2.90347  2.73739  3.18146  2.89801  2.37887  2.77519  2.98518  4.58477  3.61503
          0.02669  4.03251  4.75486  0.61958  0.77255  0.48576  0.95510
    490   3.31163  4.68277  4.72751  4.18320  3.06646  4.48803  4.77561  2.22216  3.98270  0.89597  2.22513  4.46921  4.70072  4.17408  4.13217  3.84796  3.53981  2.35607  5.14125  4.03482    496 l - - -
          2.68618  4.42225  2.77519  2.73123  3.46354  2.40513  3.72494  3.29354  2.67741  2.69355  4.24690  2.90347  2.73739  3.18146  2.89801  2.37887  2.77519  2.98518  4.58477  3.61503
          0.02669  4.03251  4.75486  0.61958  0.77255  0.48576  0.95510
    491   1.84394  4.23464  3.34516  3.16917  4.41479  1.16177  4.31259  3.78813  3.32190  3.52610  4.38539  3.33856  3.74156  3.60151  3.61783  2.47613  2.80194  3.24191  5.74125  4.54575    497 g - - -
          2.68618  4.42225  2.77519  2.73123  3.46354  2.40513  3.72494  3.29354  2.67741  2.69355  4.24690  2.90347  2.73739  3.18146  2.89801  2.37887  2.77519  2.98518  4.58477  3.61503
          0.02669  4.03251  4.75486  0.61958  0.77255  0.48576  0.95510
    492   3.33881  4.75518  4.44582  4.08908  3.20355  4.18389  4.69481  2.41913  3.85526  0.70057  3.18132  4.34897  4.59345  4.18511  4.00406  3.77745  3.62675  2.49751  5.13812  3.89749    498 l - - -
          2.68618  4.42225  2.77519  2.73123  3.46354  2.40513  3.72494  3.29354  2.67741  2.69355  4.24690  2.90347  2.73739  3.18146  2.89801  2.37887  2.77519  2.98518  4.58477  3.61503
          0.02669  4.03251  4.75486  0.61958  0.77255  0.48576  0.95510
    493   2.49050  4.27628  3.14402  2.61452  3.82469  3.38593  3.72089  3.20882  2.56721  2.53972  3.72462  2.89377  3.82918  2.68487  2.97440  1.93144  2.73177  2.91549  5.16808  3.88445    499 s - - -
          2.68618  4.42225  2.77519  2.73123  3.46354  2.40513  3.72494  3.29354  2.67741  2.69355  4.24690  2.90347  2.73739  3.18146  2.89801  2.37887  2.77519  2.98518  4.58477  3.61503
          0.02669  4.03251  4.75486  0.61958  0.77255  0.48576  0.95510
    494   2.81062  4.98482  3.03487  2.55104  4.12307  3.50498  3.10338  3.69488  2.19823  3.08122  4.07926  3.03361  3.91790  1.63091  2.43679  2.82145  3.02701  3.37691  5.31349  3.97271    500 q - - -
          2.68618  4.42225  2.77519  2.73123  3.46354  2.40513  3.72494  3.29354  2.67741  2.69355  4.24690  2.90347  2.73739  3.18146  2.89801  2.37887  2.77519  2.98518  4.58477  3.61503
          0.02669  4.03251  4.75486  0.61958  0.77255  0.48576  0.95510
    495   2.96750  4.50673  4.02647  3.52509  3.04529  3.95642  3.75799  2.41224  3.26129  1.08526  3.17997  3.82291  4.31759  3.64212  3.48157  3.29865  3.21203  2.48709  4.79830  3.43906    501 l - - -
          2.68618  4.42225  2.77519  2.73123  3.46354  2.40513  3.72494  3.29354  2.67741  2.69355  4.24690  2.90347  2.73739  3.18146  2.89801  2.37887  2.77519  2.98518  4.58477  3.61503
          0.02669  4.03251  4.75486  0.61958  0.77255  0.48576  0.95510
    496   3.16876  5.31298  0.71305  2.44844  4.71320  3.33842  4.08202  4.33934  3.19797  3.92022  4.90446  3.01184  4.00277  3.32330  3.73390  3.11489  3.51167  3.96235  5.84999  4.56309    502 d - - -
          2.68618  4.42225  2.77519  2.73123  3.46354  2.40513  3.72494  3.29354  2.67741  2.69355  4.24690  2.90347  2.73739  3.18146  2.89801  2.37887  2.77519  2.98518  4.58477  3.61503
          0.02669  4.03251  4.75486  0.61958  0.77255  0.48576  0.95510
    497   3.04594  5.08989  3.42761  2.84487  4.45193  3.64431  3.67806  3.89239  1.98753  3.35304  4.26204  3.23919  4.05383  2.54130  1.14437  3.06622  3.24098  3.59225  5.42003  4.22052    503 r - - -
          2.68618  4.42225  2.77519  2.73123  3.46354  2.40513  3.72494  3.29354  2.67741  2.69355  4.24690  2.90347  2.73739  3.18146  2.89801  2.37887  2.77519  2.98518  4.58477  3.61503
          0.02669  4.03251  4.75486  0.61958  0.77255  0.48576  0.95510
    498   0.80560  4.27891  3.63141  3.43329  4.21785  3.09855  4.43554  3.36778  3.45383  3.24173  4.25824  3.54042  3.85320  3.78080  3.69143  2.62898  2.91759  2.99430  5.62893  4.44789    504 a - - -
          2.68618  4.42225  2.77519  2.73123  3.46354  2.40513  3.72494  3.29354  2.67741  2.69355  4.24690  2.90347  2.73739  3.18146  2.89801  2.37887  2.77519  2.98518  4.58477  3.61503
          0.02669  4.03251  4.75486  0.61958  0.77255  0.48576  0.95510
    499   2.69631  4.97601  2.92858  2.21165  4.26383  3.43659  3.23172  3.69089  2.11735  2.79927  4.04288  2.93844  3.83985  2.04975  2.63530  2.69471  2.91803  3.34283  5.40887  4.08086    505 q - - -
          2.68618  4.42225  2.77519  2.73123  3.46354  2.40513  3.72494  3.29354  2.67741  2.69355  4.24690  2.90347  2.73739  3.18146  2.89801  2.37887  2.77519  2.98518  4.58477  3.61503
          0.02669  4.03251  4.75486  0.61958  0.77255  0.48576  0.95510
    500   3.09822  5.23389  2.56638  0.81748  4.60146  3.38322  3.98752  4.08759  2.88884  3.68020  4.65007  3.03495  3.99628  3.20168  3.31217  3.06603  3.40463  3.75599  5.74285  4.46862    506 e - - -
          2.68618  4.42225  2.77519  2.73123  3.46354  2.40513  3.72494  3.29354  2.67741  2.69355  4.24690  2.90347  2.73739  3.18146  2.89801  2.37887  2.77519  2.98518  4.58477  3.61503
          0.02669  4.03251  4.75486  0.61958  0.77255  0.48576  0.95510
    501   3.59091  4.88873  4.47972  4.15276  1.77025  4.32544  3.49996  3.32825  4.00825  2.68036  3.94414  4.01608  4.65814  4.05398  4.09718  3.70248  3.82287  3.24574  3.66393  0.89254    507 y - - -
          2.68618  4.42225  2.77519  2.73123  3.46354  2.40513  3.72494  3.29354  2.67741  2.69355  4.24690  2.90347  2.73739  3.18146  2.89801  2.37887  2.77519  2.98518  4.58477  3.61503
          0.02669  4.03251  4.75486  0.61958  0.77255  0.48576  0.95510
    502   3.12018  4.46296  4.75317  4.28148  3.50987  4.39834  4.99178  1.02193  4.13923  1.99677  3.33545  4.49966  4.73854  4.41923  4.33237  3.80352  3.39719  1.57496  5.49854  4.28553    508 i - - -
          2.68618  4.42225  2.77519  2.73123  3.46354  2.40513  3.72494  3.29354  2.67741  2.69355  4.24690  2.90347  2.73739  3.18146  2.89801  2.37887  2.77519  2.98518  4.58477  3.61503
          0.02669  4.03251  4.75486  0.61958  0.77255  0.48576  0.95510
    503   2.66643  4.99453  2.46230  2.07671  4.26953  3.34723  3.63805  3.11665  2.45731  3.27448  4.07991  2.04094  3.80339  2.77887  2.94404  2.65343  2.82099  3.34131  5.48365  4.10488    509 n - - -
          2.68618  4.42225  2.77519  2.73123  3.46354  2.40513  3.72494  3.29354  2.67741  2.69355  4.24690  2.90347  2.73739  3.18146  2.89801  2.37887  2.77519  2.98518  4.58477  3.61503
          0.02669  4.03251  4.75486  0.61958  0.77255  0.48576  0.95510
    504   3.09822  5.23389  2.56638  0.81748  4.60146  3.38322  3.98752  4.08759  2.88884  3.68020  4.65007  3.03495  3.99628  3.20168  3.31217  3.06603  3.40463  3.75599  5.74285  4.46862    510 e - - -
          2.68618  4.42225  2.77519  2.73123  3.46354  2.40513  3.72494  3.29354  2.67741  2.69355  4.24690  2.90347  2.73739  3.18146  2.89801  2.37887  2.77519  2.98518  4.58477  3.61503
          0.02669  4.03251  4.75486  0.61958  0.77255  0.48576  0.95510
    505   0.80560  4.27891  3.63141  3.43329  4.21785  3.09855  4.43554  3.36778  3.45383  3.24173  4.25824  3.54042  3.85320  3.78080  3.69143  2.62898  2.91759  2.99430  5.62893  4.44789    511 a - - -
          2.68618  4.42225  2.77519  2.73123  3.46354  2.40513  3.72494  3.29354  2.67741  2.69355  4.24690  2.90347  2.73739  3.18146  2.89801  2.37887  2.77519  2.98518  4.58477  3.61503
          0.02669  4.03251  4.75486  0.61958  0.77255  0.48576  0.95510
    506   2.93305  5.26367  2.42618  1.12534  4.45024  3.33268  3.38897  4.05198  2.61120  3.57963  4.45892  2.85121  3.90307  2.95473  3.04732  2.87523  3.20552  3.68828  5.66435  4.24712    512 e - - -
          2.68618  4.42225  2.77519  2.73123  3.46354  2.40513  3.72494  3.29354  2.67741  2.69355  4.24690  2.90347  2.73739  3.18146  2.89801  2.37887  2.77519  2.98518  4.58477  3.61503
          0.02669  4.03251  4.75486  0.61958  0.77255  0.48576  0.95510
    507   3.12449  5.08859  3.31072  2.90572  4.51175  3.59359  3.85721  3.95177  0.83846  3.48331  4.43877  3.32213  4.08480  3.04152  2.47453  3.15754  3.36716  3.65148  5.50261  4.33966    513 k - - -
          2.68618  4.42225  2.77519  2.73123  3.46354  2.40513  3.72494  3.29354  2.67741  2.69355  4.24690  2.90347  2.73739  3.18146  2.89801  2.37887  2.77519  2.98518  4.58477  3.61503
          0.04476  4.03251  3.64807  0.61958  0.77255  0.48576  0.95510
    508   3.18109  4.60106  4.56747  4.08251  3.17091  4.29438  4.72443  2.14342  3.88258  0.93068  3.03654  4.33994  4.61913  4.14296  4.05850  3.68993  3.44868  1.96782  5.18486  3.99693    514 l - - -
          2.68618  4.42225  2.77519  2.73123  3.46354  2.40513  3.72494  3.29354  2.67741  2.69355  4.24690  2.90347  2.73739  3.18146  2.89801  2.37887  2.77519  2.98518  4.58477  3.61503
          0.02717  4.01493  4.73727  0.61958  0.77255  0.50427  0.92620
    509   2.95340  5.39260  2.10473  1.09094  4.69975  3.26340  3.80135  4.18975  2.77303  3.73786  4.60990  2.76281  3.87531  2.97617  3.31227  2.86415  3.24323  3.79628  5.88090  4.43685    515 e - - -
          2.68618  4.42225  2.77519  2.73123  3.46354  2.40513  3.72494  3.29354  2.67741  2.69355  4.24690  2.90347  2.73739  3.18146  2.89801  2.37887  2.77519  2.98518  4.58477  3.61503
          0.02717  4.01493  4.73727  0.61958  0.77255  0.50427  0.92620
    510   2.95057  4.68210  3.57348  3.43453  4.41423  3.36164  4.49870  3.99825  3.50441  3.60886  4.66608  3.72597  0.60075  3.88884  3.73217  3.12295  3.40374  3.62705  5.55982  4.53746    516 P - - -
          2.68618  4.42225  2.77519  2.73123  3.46354  2.40513  3.72494  3.29354  2.67741  2.69355  4.24690  2.90347  2.73739  3.18146  2.89801  2.37887  2.77519  2.98518  4.58477  3.61503
          0.02717  4.01493  4.73727  0.61958  0.77255  0.50427  0.92620
    511   2.62142  4.71879  2.66346  2.53141  4.29748  3.16584  3.91608  3.90055  2.80480  3.52906  4.40117  1.27474  3.82615  3.13872  3.20046  2.44770  3.01210  3.45621  5.60752  4.21326    517 n - - -
          2.68618  4.42225  2.77519  2.73123  3.46354  2.40513  3.72494  3.29354  2.67741  2.69355  4.24690  2.90347  2.73739  3.18146  2.89801  2.37887  2.77519  2.98518  4.58477  3.61503
          0.02717  4.01493  4.73727  0.61958  0.77255  0.50427  0.92620
    512   3.02324  4.41216  4.58623  4.11187  3.53360  4.24155  4.85249  1.06459  3.96502  2.06119  3.36162  4.33584  4.62199  4.26787  4.17403  3.63472  3.13694  1.63587  5.45719  4.24985    518 i - - -
          2.68618  4.42225  2.77519  2.73123  3.46354  2.40513  3.72494  3.29354  2.67741  2.69355  4.24690  2.90347  2.73739  3.18146  2.89801  2.37887  2.77519  2.98518  4.58477  3.61503
          0.02717  4.01493  4.73727  0.61958  0.77255  0.50427  0.92620
    513   1.83607  4.45566  3.25998  2.71268  3.67309  3.44938  3.41562  2.93815  2.60022  2.72603  3.60811  3.15181  3.87088  2.98763  2.71429  2.71320  2.82006  2.53509  5.05766  3.79160    519 a - - -
          2.68618  4.42225  2.77519  2.73123  3.46354  2.40513  3.72494  3.29354  2.67741  2.69355  4.24690  2.90347  2.73739  3.18146  2.89801  2.37887  2.77519  2.98518  4.58477  3.61503
          0.02717  4.01493  4.73727  0.61958  0.77255  0.50427  0.92620
    514   2.22518  1.69201  3.90021  3.54280  3.96516  2.99636  4.33090  3.27973  3.42964  3.09109  3.98893  3.51017  3.74405  3.71921  3.64410  1.63065  2.71039  2.86781  5.40831  4.20162    520 s - - -
          2.68618  4.42225  2.77519  2.73123  3.46354  2.40513  3.72494  3.29354  2.67741  2.69355  4.24690  2.90347  2.73739  3.18146  2.89801  2.37887  2.77519  2.98518  4.58477  3.61503
          0.02717  4.01493  4.73727  0.61958  0.77255  0.50427  0.92620
    515   1.25107  4.15024  3.51019  3.19360  4.23779  2.96038  4.22656  3.56327  3.21257  3.31769  4.16356  3.33073  3.70313  3.50719  3.51587  1.83033  2.49060  3.06716  5.60311  4.39658    521 a - - -
          2.68618  4.42225  2.77519  2.73123  3.46354  2.40513  3.72494  3.29354  2.67741  2.69355  4.24690  2.90347  2.73739  3.18146  2.89801  2.37887  2.77519  2.98518  4.58477  3.61503
          0.02717  4.01493  4.73727  0.61958  0.77255  0.50427  0.92620
    516   3.44441  4.80506  4.43411  4.17747  0.80455  4.09711  3.94760  2.95260  4.08140  2.29070  3.66287  4.18210  4.55389  4.21056  4.16584  3.70578  3.74632  2.95345  4.15785  2.50840    522 f - - -
          2.68618  4.42225  2.77519  2.73123  3.46354  2.40513  3.72494  3.29354  2.67741  2.69355  4.24690  2.90347  2.73739  3.18146  2.89801  2.37887  2.77519  2.98518  4.58477  3.61503
          0.02717  4.01493  4.73727  0.61958  0.77255  0.50427  0.92620
    517   3.31802  4.73921  4.41767  4.06018  3.19514  4.16184  4.67136  2.40909  3.82652  0.71780  3.17721  4.32178  4.57400  4.16065  3.97847  3.75232  3.60652  2.48302  5.12403  3.87956    523 l - - -
          2.68618  4.42225  2.77519  2.73123  3.46354  2.40513  3.72494  3.29354  2.67741  2.69355  4.24690  2.90347  2.73739  3.18146  2.89801  2.37887  2.77519  2.98518  4.58477  3.61503
          0.02717  4.01493  4.73727  0.61958  0.77255  0.50427  0.92620
    518   3.10676  5.07169  3.29193  2.88937  4.49077  3.57856  3.84510  3.92950  0.85874  3.46455  4.42031  3.30681  4.07048  3.02994  2.46811  3.14058  3.35043  3.62996  5.48840  4.32259    524 k - - -
          2.68618  4.42225  2.77519  2.73123  3.46354  2.40513  3.72494  3.29354  2.67741  2.69355  4.24690  2.90347  2.73739  3.18146  2.89801  2.37887  2.77519  2.98518  4.58477  3.61503
          0.02717  4.01493  4.73727  0.61958  0.77255  0.47436  0.97361
    519   3.50656  4.81756  4.51295  4.17952  0.92705  4.30632  3.61673  3.07932  4.03509  2.40068  3.70933  4.07225  4.64229  4.08895  4.11488  3.69770  3.74618  3.05047  3.78779  1.94761    525 f - - -
          2.68618  4.42225  2.77519  2.73123  3.46354  2.40513  3.72494  3.29354  2.67741  2.69355  4.24690  2.90347  2.73739  3.18146  2.89801  2.37887  2.77519  2.98518  4.58477  3.61503
          0.02669  4.03251  4.75486  0.61958  0.77255  0.48576  0.95510
    520   3.12449  5.08859  3.31072  2.90572  4.51175  3.59359  3.85721  3.95177  0.83846  3.48331  4.43877  3.32213  4.08480  3.04152  2.47453  3.15754  3.36716  3.65148  5.50261  4.33966    526 k - - -
          2.68618  4.42225  2.77519  2.73123  3.46354  2.40513  3.72494  3.29354  2.67741  2.69355  4.24690  2.90347  2.73739  3.18146  2.89801  2.37887  2.77519  2.98518  4.58477  3.61503
          0.02669  4.03251  4.75486  0.61958  0.77255  0.48576  0.95510
    521   3.11668  4.47925  4.69142  4.24159  3.48169  4.34629  4.94781  0.99239  4.08070  1.98283  3.33115  4.45801  4.70985  4.37914  4.27178  3.76452  3.40129  1.67869  5.46327  4.23218    527 i - - -
          2.68618  4.42225  2.77519  2.73123  3.46354  2.40513  3.72494  3.29354  2.67741  2.69355  4.24690  2.90347  2.73739  3.18146  2.89801  2.37887  2.77519  2.98518  4.58477  3.61503
          0.02669  4.03251  4.75486  0.61958  0.77255  0.48576  0.95510
    522   2.68654  3.52869  3.96610  3.41003  2.57129  3.72736  3.83152  2.62308  3.30006  2.16523  3.30232  3.62852  4.10125  3.52919  3.51601  2.80939  2.92324  2.43718  4.39530  1.88714    528 y - - -
          2.68618  4.42225  2.77519  2.73123  3.46354  2.40513  3.72494  3.29354  2.67741  2.69355  4.24690  2.90347  2.73739  3.18146  2.89801  2.37887  2.77519  2.98518  4.58477  3.61503
          0.02669  4.03251  4.75486  0.61958  0.77255  0.48576  0.95510
    523   3.33881  4.75518  4.44582  4.08908  3.20355  4.18389  4.69481  2.41913  3.85526  0.70057  3.18132  4.34897  4.59345  4.18511  4.00406  3.77745  3.62675  2.49751  5.13812  3.89749    529 l - - -
          2.68618  4.42225  2.77519  2.73123  3.46354  2.40513  3.72494  3.29354  2.67741  2.69355  4.24690  2.90347  2.73739  3.18146  2.89801  2.37887  2.77519  2.98518  4.58477  3.61503
          0.02669  4.03251  4.75486  0.61958  0.77255  0.48576  0.95510
    524   2.86952  4.89509  3.09070  2.71133  3.89179  3.51670  3.78549  3.44723  2.41473  2.68788  3.99523  3.16682  3.99464  1.37103  2.70668  2.92720  3.12919  3.22853  5.26497  3.90336    530 q - - -
          2.68618  4.42225  2.77519  2.73123  3.46354  2.40513  3.72494  3.29354  2.67741  2.69355  4.24690  2.90347  2.73739  3.18146  2.89801  2.37887  2.77519  2.98518  4.58477  3.61503
          0.02669  4.03251  4.75486  0.61958  0.77255  0.48576  0.95510
    525   2.97752  5.17469  3.21306  2.65985  4.59259  3.60138  3.61719  3.96583  1.22636  3.42053  4.26763  2.96432  3.99099  2.53961  2.10291  2.96070  3.16075  3.62870  5.48606  4.26918    531 k - - -
          2.68618  4.42225  2.77519  2.73123  3.46354  2.40513  3.72494  3.29354  2.67741  2.69355  4.24690  2.90347  2.73739  3.18146  2.89801  2.37887  2.77519  2.98518  4.58477  3.61503
          0.02669  4.03251  4.75486  0.61958  0.77255  0.48576  0.95510
    526   2.78415  5.03542  2.73508  2.42612  4.43100  3.37603  3.69466  3.86114  1.89286  3.40942  4.24515  1.73152  3.87588  2.84643  2.70098  2.77711  2.91160  3.49293  5.55780  4.22612    532 n - - -
          2.68618  4.42225  2.77519  2.73123  3.46354  2.40513  3.72494  3.29354  2.67741  2.69355  4.24690  2.90347  2.73739  3.18146  2.89801  2.37887  2.77519  2.98518  4.58477  3.61503
          0.02669  4.03251  4.75486  0.61958  0.77255  0.48576  0.95510
    527   2.96696  5.57713  1.36855  1.62694  4.85660  3.23373  3.77595  4.38732  2.79936  3.87097  4.71716  2.47966  3.85727  2.93983  3.40601  2.84232  3.25477  3.94887  6.02633  4.50321    533 d - - -
          2.68618  4.42225  2.77519  2.73123  3.46354  2.40513  3.72494  3.29354  2.67741  2.69355  4.24690  2.90347  2.73739  3.18146  2.89801  2.37887  2.77519  2.98518  4.58477  3.61503
          0.02669  4.03251  4.75486  0.61958  0.77255  0.48576  0.95510
    528   2.59343  3.76615  3.01725  2.34196  3.89719  3.42765  2.47024  3.31264  2.45266  2.94171  3.77730  2.78052  3.82435  2.75097  2.88516  2.55948  2.82555  3.01571  5.20264  3.61691    534 e - - -
          2.68618  4.42225  2.77519  2.73123  3.46354  2.40513  3.72494  3.29354  2.67741  2.69355  4.24690  2.90347  2.73739  3.18146  2.89801  2.37887  2.77519  2.98518  4.58477  3.61503
          0.02669  4.03251  4.75486  0.61958  0.77255  0.48576  0.95510
    529   2.50032  4.16315  2.60666  2.33600  4.13124  3.04979  3.61437  3.56142  2.40813  3.14268  3.94245  2.83147  3.78250  2.59492  2.87981  2.17583  2.63911  3.20977  5.36360  4.01216    535 s - - -
          2.68618  4.42225  2.77519  2.73123  3.46354  2.40513  3.72494  3.29354  2.67741  2.69355  4.24690  2.90347  2.73739  3.18146  2.89801  2.37887  2.77519  2.98518  4.58477  3.61503
          0.02669  4.03251  4.75486  0.61958  0.77255  0.48576  0.95510
    530   2.33187  3.57832  3.15414  2.43554  3.88155  2.26997  3.75830  3.27351  2.62517  2.93101  3.77497  3.08239  3.80351  2.96531  2.93444  2.41780  2.63164  2.95435  5.22109  3.93941    536 g - - -
          2.68618  4.42225  2.77519  2.73123  3.46354  2.40513  3.72494  3.29354  2.67741  2.69355  4.24690  2.90347  2.73739  3.18146  2.89801  2.37887  2.77519  2.98518  4.58477  3.61503
          0.02669  4.03251  4.75486  0.61958  0.77255  0.48576  0.95510
    531   0.93108  4.18490  3.53002  3.31325  4.22610  2.99696  4.34096  3.44047  3.34266  3.30350  4.23024  3.41432  3.76167  3.65816  3.60162  2.38260  2.78373  3.00108  5.64298  4.41614    537 a - - -
          2.68618  4.42225  2.77519  2.73123  3.46354  2.40513  3.72494  3.29354  2.67741  2.69355  4.24690  2.90347  2.73739  3.18146  2.89801  2.37887  2.77519  2.98518  4.58477  3.61503
          0.02669  4.03251  4.75486  0.61958  0.77255  0.48576  0.95510
    532   3.06028  4.44876  4.55231  4.08263  3.47905  4.26576  4.80633  1.05010  3.90250  1.95740  3.33162  4.32281  4.63038  4.22725  4.10686  3.65928  3.14404  1.76505  5.40182  4.17954    538 i - - -
          2.68618  4.42225  2.77519  2.73123  3.46354  2.40513  3.72494  3.29354  2.67741  2.69355  4.24690  2.90347  2.73739  3.18146  2.89801  2.37887  2.77519  2.98518  4.58477  3.61503
          0.02669  4.03251  4.75486  0.61958  0.77255  0.48576  0.95510
    533   2.50829  4.79085  2.83966  2.42370  4.22044  2.98661  3.68648  3.65093  2.30229  3.23386  4.04115  2.18709  3.79029  2.83746  2.93299  2.29192  2.48020  3.27403  5.44859  4.10678    539 n - - -
          2.68618  4.42225  2.77519  2.73123  3.46354  2.40513  3.72494  3.29354  2.67741  2.69355  4.24690  2.90347  2.73739  3.18146  2.89801  2.37887  2.77519  2.98518  4.58477  3.61503
          0.02669  4.03251  4.75486  0.61958  0.77255  0.48576  0.95510
    534   2.85480  4.86459  3.12944  2.72210  3.83565  3.53525  3.78182  3.36004  2.42344  2.51810  3.91863  3.17723  3.99682  1.44882  2.71988  2.92167  3.10794  3.15821  5.23407  3.87700    540 q - - -
          2.68618  4.42225  2.77519  2.73123  3.46354  2.40513  3.72494  3.29354  2.67741  2.69355  4.24690  2.90347  2.73739  3.18146  2.89801  2.37887  2.77519  2.98518  4.58477  3.61503
          0.02669  4.03251  4.75486  0.61958  0.77255  0.48576  0.95510
    535   3.15581  4.47069  4.82261  4.26816  3.28746  4.47680  4.86380  1.31122  4.15217  1.54592  2.64191  4.50261  4.70998  4.31748  4.30309  3.82288  3.39025  1.74429  5.27870  4.16541    541 i - - -
          2.68618  4.42225  2.77519  2.73123  3.46354  2.40513  3.72494  3.29354  2.67741  2.69355  4.24690  2.90347  2.73739  3.18146  2.89801  2.37887  2.77519  2.98518  4.58477  3.61503
          0.02669  4.03251  4.75486  0.61958  0.77255  0.48576  0.95510
    536   2.69220  5.13923  2.41676  2.11699  4.45481  3.35117  3.60676  3.92050  2.10153  3.27776  4.20069  2.72052  3.79930  2.05801  2.82453  2.65017  2.92890  3.51674  5.57356  4.17729    542 q - - -
          2.68618  4.42225  2.77519  2.73123  3.46354  2.40513  3.72494  3.29354  2.67741  2.69355  4.24690  2.90347  2.73739  3.18146  2.89801  2.37887  2.77519  2.98518  4.58477  3.61503
          0.02669  4.03251  4.75486  0.61958  0.77255  0.48576  0.95510
    537   1.32420  4.28823  3.32476  2.95396  4.08530  3.10854  4.03540  3.40490  2.80052  3.14196  3.99962  3.24175  3.76750  3.28721  3.28407  2.33718  2.35360  3.00450  5.44254  4.20562    543 a - - -
          2.68618  4.42225  2.77519  2.73123  3.46354  2.40513  3.72494  3.29354  2.67741  2.69355  4.24690  2.90347  2.73739  3.18146  2.89801  2.37887  2.77519  2.98518  4.58477  3.61503
          0.02669  4.03251  4.75486  0.61958  0.77255  0.48576  0.95510
    538   3.13715  4.61306  4.37777  3.88423  3.14754  4.17274  4.54188  2.30321  3.63025  1.57745  1.34307  4.16481  4.51843  3.95748  3.82275  3.56195  3.40065  2.35818  5.09411  3.87930    544 m - - -
          2.68618  4.42225  2.77519  2.73123  3.46354  2.40513  3.72494  3.29354  2.67741  2.69355  4.24690  2.90347  2.73739  3.18146  2.89801  2.37887  2.77519  2.98518  4.58477  3.61503
          0.02669  4.03251  4.75486  0.61958  0.77255  0.48576  0.95510
    539   2.57274  4.35428  3.36396  2.79908  3.50794  3.52488  3.77735  2.69376  2.56567  2.45173  3.07334  3.22776  3.14231  3.06963  3.11514  2.76705  2.30769  2.42772  4.94188  3.69693    545 t - - -
          2.68618  4.42225  2.77519  2.73123  3.46354  2.40513  3.72494  3.29354  2.67741  2.69355  4.24690  2.90347  2.73739  3.18146  2.89801  2.37887  2.77519  2.98518  4.58477  3.61503
          0.02669  4.03251  4.75486  0.61958  0.77255  0.48576  0.95510
    540   2.24615  4.30967  3.34902  2.87298  3.93061  2.76680  3.93121  2.93271  2.85491  2.99236  3.84543  3.20911  3.77642  3.17636  3.23079  1.76078  2.18756  2.92709  5.29926  4.04995    546 s - - -
          2.68618  4.42225  2.77519  2.73123  3.46354  2.40513  3.72494  3.29354  2.67741  2.69355  4.24690  2.90347  2.73739  3.18146  2.89801  2.37887  2.77519  2.98518  4.58477  3.61503
          0.02669  4.03251  4.75486  0.61958  0.77255  0.48576  0.95510
    541   2.60153  1.80393  3.76376  3.23547  3.23472  3.52953  3.91977  2.76311  3.00805  2.49483  3.45695  3.50168  3.99936  3.38990  3.01177  2.87098  2.88821  2.54950  4.75514  2.93445    547 c - - -
          2.68618  4.42225  2.77519  2.73123  3.46354  2.40513  3.72494  3.29354  2.67741  2.69355  4.24690  2.90347  2.73739  3.18146  2.89801  2.37887  2.77519  2.98518  4.58477  3.61503
          0.02669  4.03251  4.75486  0.61958  0.77255  0.48576  0.95510
    542   2.79268  4.32058  3.99045  3.43257  2.99405  3.85149  3.79027  2.31905  3.29258  1.29284  3.14546  3.73180  4.20131  3.57459  3.53350  3.14539  2.86324  2.36358  4.80202  3.53748    548 l - - -
          2.68618  4.42225  2.77519  2.73123  3.46354  2.40513  3.72494  3.29354  2.67741  2.69355  4.24690  2.90347  2.73739  3.18146  2.89801  2.37887  2.77519  2.98518  4.58477  3.61503
          0.02669  4.03251  4.75486  0.61958  0.77255  0.48576  0.95510
    543   2.78870  4.10222  1.04432  2.53207  4.34684  3.29819  3.94535  3.75777  2.89826  3.46302  4.37666  3.03954  3.90191  3.15476  3.36534  2.82680  3.12791  3.40491  5.61189  4.28282    549 d - - -
          2.68618  4.42225  2.77519  2.73123  3.46354  2.40513  3.72494  3.29354  2.67741  2.69355  4.24690  2.90347  2.73739  3.18146  2.89801  2.37887  2.77519  2.98518  4.58477  3.61503
          0.02669  4.03251  4.75486  0.61958  0.77255  0.48576  0.95510
    544   3.46841  4.82409  4.45835  4.20565  0.78216  4.11574  3.95771  2.97513  4.10930  2.30943  3.68315  4.20276  4.57257  4.23375  4.18937  3.72845  3.77055  2.97717  4.16385  2.51266    550 f - - -
          2.68618  4.42225  2.77519  2.73123  3.46354  2.40513  3.72494  3.29354  2.67741  2.69355  4.24690  2.90347  2.73739  3.18146  2.89801  2.37887  2.77519  2.98518  4.58477  3.61503
          0.02669  4.03251  4.75486  0.61958  0.77255  0.48576  0.95510
    545   2.47249  4.63696  3.01268  2.52609  3.98654  3.34750  3.70117  3.24525  2.52041  3.02048  3.85367  2.66233  3.80785  2.66924  2.94807  2.27522  2.10464  3.06135  5.28420  3.97785    551 t - - -
          2.68618  4.42225  2.77519  2.73123  3.46354  2.40513  3.72494  3.29354  2.67741  2.69355  4.24690  2.90347  2.73739  3.18146  2.89801  2.37887  2.77519  2.98518  4.58477  3.61503
          0.02669  4.03251  4.75486  0.61958  0.77255  0.48576  0.95510
    546   2.34346  4.30117  3.27603  2.95120  4.18688  3.07035  4.06861  3.54860  2.97096  3.25653  4.11289  3.23169  1.67642  3.31377  3.31113  2.37152  2.02852  3.10626  5.53025  4.28254    552 p - - -
          2.68618  4.42225  2.77519  2.73123  3.46354  2.40513  3.72494  3.29354  2.67741  2.69355  4.24690  2.90347  2.73739  3.18146  2.89801  2.37887  2.77519  2.98518  4.58477  3.61503
          0.02669  4.03251  4.75486  0.61958  0.77255  0.48576  0.95510
    547   2.70059  5.39824  1.46372  1.81249  4.67634  3.26548  3.27663  4.18230  2.66488  3.68493  4.50604  2.72601  3.83760  2.87609  3.22358  2.77665  3.13789  3.76640  5.84790  4.37444    553 d - - -
          2.68618  4.42225  2.77519  2.73123  3.46354  2.40513  3.72494  3.29354  2.67741  2.69355  4.24690  2.90347  2.73739  3.18146  2.89801  2.37887  2.77519  2.98518  4.58477  3.61503
          0.02669  4.03251  4.75486  0.61958  0.77255  0.48576  0.95510
    548   3.57776  4.84469  4.58869  4.26025  0.98016  4.35833  3.52830  3.22334  4.10931  2.55420  3.83092  4.07210  4.67502  4.11089  4.16114  3.73080  3.80494  3.16514  3.68018  1.63576    554 f - - -
          2.68618  4.42225  2.77519  2.73123  3.46354  2.40513  3.72494  3.29354  2.67741  2.69355  4.24690  2.90347  2.73739  3.18146  2.89801  2.37887  2.77519  2.98518  4.58477  3.61503
          0.02669  4.03251  4.75486  0.61958  0.77255  0.48576  0.95510
    549   3.33102  4.67579  4.79236  4.25665  2.87841  4.54333  4.77163  2.03317  4.10511  0.84865  2.91868  4.52212  4.74403  4.24836  4.24890  3.90116  3.55941  2.26280  5.08330  3.87953    555 l - - -
          2.68618  4.42225  2.77519  2.73123  3.46354  2.40513  3.72494  3.29354  2.67741  2.69355  4.24690  2.90347  2.73739  3.18146  2.89801  2.37887  2.77519  2.98518  4.58477  3.61503
          0.02669  4.03251  4.75486  0.61958  0.77255  0.48576  0.95510
    550   2.35665  4.29126  3.36311  3.00489  4.07607  3.10226  4.07089  3.40162  2.97170  2.92544  4.04371  3.27134  3.77671  3.33036  3.29921  1.26620  2.42615  3.00499  5.45827  4.19387    556 s - - -
          2.68618  4.42225  2.77519  2.73123  3.46354  2.40513  3.72494  3.29354  2.67741  2.69355  4.24690  2.90347  2.73739  3.18146  2.89801  2.37887  2.77519  2.98518  4.58477  3.61503
          0.02669  4.03251  4.75486  0.61958  0.77255  0.48576  0.95510
    551   3.33881  4.75518  4.44582  4.08908  3.20355  4.18389  4.69481  2.41913  3.85526  0.70057  3.18132  4.34897  4.59345  4.18511  4.00406  3.77745  3.62675  2.49751  5.13812  3.89749    557 l - - -
          2.68618  4.42225  2.77519  2.73123  3.46354  2.40513  3.72494  3.29354  2.67741  2.69355  4.24690  2.90347  2.73739  3.18146  2.89801  2.37887  2.77519  2.98518  4.58477  3.61503
          0.02669  4.03251  4.75486  0.61958  0.77255  0.48576  0.95510
    552   1.60528  4.18263  3.44995  3.17484  4.30187  2.96187  4.24631  3.66475  3.22676  3.40308  4.24972  3.32488  3.71356  3.52285  3.53218  1.29001  2.73255  3.14205  5.65973  4.43790    558 s - - -
          2.68618  4.42225  2.77519  2.73123  3.46354  2.40513  3.72494  3.29354  2.67741  2.69355  4.24690  2.90347  2.73739  3.18146  2.89801  2.37887  2.77519  2.98518  4.58477  3.61503
          0.02669  4.03251  4.75486  0.61958  0.77255  0.48576  0.95510
    553   1.12171  4.20495  3.75675  3.41032  3.95932  3.16583  4.34150  2.85316  3.34929  2.85921  3.90233  3.53039  3.87162  3.66871  3.61571  2.61320  2.83214  2.24800  5.49369  4.27027    559 a - - -
          2.68618  4.42225  2.77519  2.73123  3.46354  2.40513  3.72494  3.29354  2.67741  2.69355  4.24690  2.90347  2.73739  3.18146  2.89801  2.37887  2.77519  2.98518  4.58477  3.61503
          0.02669  4.03251  4.75486  0.61958  0.77255  0.48576  0.95510
    554   3.18457  4.96897  3.29556  3.07421  3.40754  3.59205  0.84532  3.91227  2.91339  3.38493  4.44248  3.47600  4.15472  3.44329  3.16815  3.25458  3.49448  3.64448  4.86990  3.35444    560 h - - -
          2.68618  4.42225  2.77519  2.73123  3.46354  2.40513  3.72494  3.29354  2.67741  2.69355  4.24690  2.90347  2.73739  3.18146  2.89801  2.37887  2.77519  2.98518  4.58477  3.61503
          0.02669  4.03251  4.75486  0.61958  0.77255  0.48576  0.95510
    555   3.09822  5.23389  2.56638  0.81748  4.60146  3.38322  3.98752  4.08759  2.88884  3.68020  4.65007  3.03495  3.99628  3.20168  3.31217  3.06603  3.40463  3.75599  5.74285  4.46862    561 e - - -
          2.68618  4.42225  2.77519  2.73123  3.46354  2.40513  3.72494  3.29354  2.67741  2.69355  4.24690  2.90347  2.73739  3.18146  2.89801  2.37887  2.77519  2.98518  4.58477  3.61503
          0.02669  4.03251  4.75486  0.61958  0.77255  0.48576  0.95510
    556   0.80560  4.27891  3.63141  3.43329  4.21785  3.09855  4.43554  3.36778  3.45383  3.24173  4.25824  3.54042  3.85320  3.78080  3.69143  2.62898  2.91759  2.99430  5.62893  4.44789    562 a - - -
          2.68618  4.42225  2.77519  2.73123  3.46354  2.40513  3.72494  3.29354  2.67741  2.69355  4.24690  2.90347  2.73739  3.18146  2.89801  2.37887  2.77519  2.98518  4.58477  3.61503
          0.02669  4.03251  4.75486  0.61958  0.77255  0.48576  0.95510
    557   3.11359  4.42458  4.83253  4.33963  3.58319  4.46677  5.05275  1.24844  4.22755  2.08073  3.38651  4.55478  4.77858  4.49118  4.42355  3.85820  3.38074  1.19492  5.55794  4.35310    563 v - - -
          2.68618  4.42225  2.77519  2.73123  3.46354  2.40513  3.72494  3.29354  2.67741  2.69355  4.24690  2.90347  2.73739  3.18146  2.89801  2.37887  2.77519  2.98518  4.58477  3.61503
          0.02669  4.03251  4.75486  0.61958  0.77255  0.48576  0.95510
    558   1.19485  4.15900  3.59427  3.23894  4.12072  3.01645  4.22467  3.36893  3.21869  3.18382  4.06359  3.37493  3.74148  3.52059  3.51534  2.01031  2.72701  2.68849  5.52251  4.30827    564 a - - -
          2.68618  4.42225  2.77519  2.73123  3.46354  2.40513  3.72494  3.29354  2.67741  2.69355  4.24690  2.90347  2.73739  3.18146  2.89801  2.37887  2.77519  2.98518  4.58477  3.61503
          0.02669  4.03251  4.75486  0.61958  0.77255  0.48576  0.95510
    559   2.29872  1.17636  4.04533  3.74161  3.92109  3.05854  4.43794  3.14856  3.56636  3.05655  4.02091  3.63404  3.81574  3.88249  3.73051  2.30866  2.79203  2.78691  5.40368  4.17166    565 c - - -
          2.68618  4.42225  2.77519  2.73123  3.46354  2.40513  3.72494  3.29354  2.67741  2.69355  4.24690  2.90347  2.73739  3.18146  2.89801  2.37887  2.77519  2.98518  4.58477  3.61503
          0.02669  4.03251  4.75486  0.61958  0.77255  0.48576  0.95510
    560   2.83526  5.09508  3.15607  2.56074  4.45844  3.54225  2.69542  3.85875  1.91980  3.34253  4.16131  3.03789  3.91835  2.29181  1.84755  2.74405  3.03153  3.50863  5.44580  4.17971    566 r - - -
          2.68618  4.42225  2.77519  2.73123  3.46354  2.40513  3.72494  3.29354  2.67741  2.69355  4.24690  2.90347  2.73739  3.18146  2.89801  2.37887  2.77519  2.98518  4.58477  3.61503
          0.02669  4.03251  4.75486  0.61958  0.77255  0.48576  0.95510
    561   1.34359  2.87270  3.83946  3.39975  3.92217  3.04258  4.23760  3.19346  3.32206  2.99809  3.87738  3.45951  3.75219  3.59221  3.58501  2.03320  2.69651  2.67031  5.35549  4.16577    567 a - - -
          2.68618  4.42225  2.77519  2.73123  3.46354  2.40513  3.72494  3.29354  2.67741  2.69355  4.24690  2.90347  2.73739  3.18146  2.89801  2.37887  2.77519  2.98518  4.58477  3.61503
          0.02669  4.03251  4.75486  0.61958  0.77255  0.48576  0.95510
    562   2.62482  4.21868  3.72345  3.15747  2.98836  3.64892  3.56623  2.61057  3.04188  1.60981  3.25595  3.48596  3.81095  3.34204  3.20810  2.92275  2.85867  2.27820  4.73896  3.47731    568 l - - -
          2.68618  4.42225  2.77519  2.73123  3.46354  2.40513  3.72494  3.29354  2.67741  2.69355  4.24690  2.90347  2.73739  3.18146  2.89801  2.37887  2.77519  2.98518  4.58477  3.61503
          0.02669  4.03251  4.75486  0.61958  0.77255  0.48576  0.95510
    563   2.38168  4.37672  3.15799  2.80672  4.16617  2.66892  3.96800  3.58949  2.85879  3.06056  4.08075  3.15332  1.79006  3.19060  3.23674  2.06871  2.78764  3.15208  5.48798  4.21630    569 p - - -
          2.68618  4.42225  2.77519  2.73123  3.46354  2.40513  3.72494  3.29354  2.67741  2.69355  4.24690  2.90347  2.73739  3.18146  2.89801  2.37887  2.77519  2.98518  4.58477  3.61503
          0.02669  4.03251  4.75486  0.61958  0.77255  0.48576  0.95510
    564   3.02775  4.42050  4.60975  4.14960  3.58397  4.23619  4.89694  1.72781  4.00922  2.14068  3.43533  4.36087  4.63995  4.32030  4.22385  3.64413  3.32331  0.94732  5.50474  4.25980    570 v - - -
          2.68618  4.42225  2.77519  2.73123  3.46354  2.40513  3.72494  3.29354  2.67741  2.69355  4.24690  2.90347  2.73739  3.18146  2.89801  2.37887  2.77519  2.98518  4.58477  3.61503
          0.02669  4.03251  4.75486  0.61958  0.77255  0.48576  0.95510
    565   0.98024  4.17945  3.59311  3.33968  4.20424  3.02040  4.34667  3.29027  3.33641  3.19735  4.15267  3.43672  3.77539  3.65557  3.59761  2.49527  2.53921  2.89443  5.64136  4.43701    571 a - - -
          2.68618  4.42225  2.77519  2.73123  3.46354  2.40513  3.72494  3.29354  2.67741  2.69355  4.24690  2.90347  2.73739  3.18146  2.89801  2.37887  2.77519  2.98518  4.58477  3.61503
          0.02669  4.03251  4.75486  0.61958  0.77255  0.48576  0.95510
    566   2.79905  4.32230  4.50087  3.98486  3.60337  4.15780  4.71977  1.52797  3.88233  2.25194  3.44149  4.21541  4.53583  4.16198  4.10985  3.51657  2.90222  1.17802  5.39919  4.19267    572 v - - -
          2.68618  4.42225  2.77519  2.73123  3.46354  2.40513  3.72494  3.29354  2.67741  2.69355  4.24690  2.90347  2.73739  3.18146  2.89801  2.37887  2.77519  2.98518  4.58477  3.61503
          0.02669  4.03251  4.75486  0.61958  0.77255  0.48576  0.95510
    567   0.99969  4.16329  3.51295  3.27271  4.26013  2.96717  4.30841  3.55044  3.31206  3.35532  4.23469  3.37845  3.73066  3.61278  3.58544  2.15217  2.74674  3.06540  5.64967  4.43310    573 a - - -
          2.68618  4.42225  2.77519  2.73123  3.46354  2.40513  3.72494  3.29354  2.67741  2.69355  4.24690  2.90347  2.73739  3.18146  2.89801  2.37887  2.77519  2.98518  4.58477  3.61503
          0.02669  4.03251  4.75486  0.61958  0.77255  0.48576  0.95510
    568   1.73312  4.18841  3.43321  3.16853  4.31019  2.96216  4.24809  3.67547  3.22612  3.41425  4.26299  3.32206  3.71538  3.52449  3.53067  1.20274  2.73793  3.15074  5.66762  4.44274    574 s - - -
          2.68618  4.42225  2.77519  2.73123  3.46354  2.40513  3.72494  3.29354  2.67741  2.69355  4.24690  2.90347  2.73739  3.18146  2.89801  2.37887  2.77519  2.98518  4.58477  3.61503
          0.02669  4.03251  4.75486  0.61958  0.77255  0.48576  0.95510
    569   3.33881  4.75518  4.44582  4.08908  3.20355  4.18389  4.69481  2.41913  3.85526  0.70057  3.18132  4.34897  4.59345  4.18511  4.00406  3.77745  3.62675  2.49751  5.13812  3.89749    575 l - - -
          2.68618  4.42225  2.77519  2.73123  3.46354  2.40513  3.72494  3.29354  2.67741  2.69355  4.24690  2.90347  2.73739  3.18146  2.89801  2.37887  2.77519  2.98518  4.58477  3.61503
          0.02669  4.03251  4.75486  0.61958  0.77255  0.48576  0.95510
    570   2.50539  4.51351  3.05993  2.65503  3.95453  3.26573  3.81307  3.40038  2.67651  3.05843  3.90895  2.84274  3.80939  3.03018  3.07341  1.56939  2.54404  3.05510  5.29741  3.58400    576 s - - -
          2.68618  4.42225  2.77519  2.73123  3.46354  2.40513  3.72494  3.29354  2.67741  2.69355  4.24690  2.90347  2.73739  3.18146  2.89801  2.37887  2.77519  2.98518  4.58477  3.61503
          0.02669  4.03251  4.75486  0.61958  0.77255  0.48576  0.95510
    571   2.59058  4.76407  2.97695  2.37168  3.48451  3.41302  3.61880  3.41074  2.17346  2.77542  3.83973  2.51266  3.80729  2.65404  2.85253  2.48108  2.71309  3.09506  5.26711  3.94078    577 k - - -
          2.68618  4.42225  2.77519  2.73123  3.46354  2.40513  3.72494  3.29354  2.67741  2.69355  4.24690  2.90347  2.73739  3.18146  2.89801  2.37887  2.77519  2.98518  4.58477  3.61503
          0.02669  4.03251  4.75486  0.61958  0.77255  0.48576  0.95510
    572   3.30046  4.64295  4.80736  4.24701  2.38077  4.50359  4.67237  2.25986  4.11488  0.92149  2.54676  4.48581  4.69115  4.20278  4.23080  3.84067  3.51713  2.41113  4.96301  3.75633    578 l - - -
          2.68618  4.42225  2.77519  2.73123  3.46354  2.40513  3.72494  3.29354  2.67741  2.69355  4.24690  2.90347  2.73739  3.18146  2.89801  2.37887  2.77519  2.98518  4.58477  3.61503
          0.02669  4.03251  4.75486  0.61958  0.77255  0.48576  0.95510
    573   3.33881  4.75518  4.44582  4.08908  3.20355  4.18389  4.69481  2.41913  3.85526  0.70057  3.18132  4.34897  4.59345  4.18511  4.00406  3.77745  3.62675  2.49751  5.13812  3.89749    579 l - - -
          2.68618  4.42225  2.77519  2.73123  3.46354  2.40513  3.72494  3.29354  2.67741  2.69355  4.24690  2.90347  2.73739  3.18146  2.89801  2.37887  2.77519  2.98518  4.58477  3.61503
          0.02669  4.03251  4.75486  0.61958  0.77255  0.48576  0.95510
    574   2.70489  5.04856  2.36382  2.27194  4.44866  2.85650  3.71002  3.91367  2.50549  3.46039  4.26911  1.84195  3.80867  2.86007  3.08542  2.23427  2.98658  3.51082  5.64967  4.24791    580 n - - -
          2.68618  4.42225  2.77519  2.73123  3.46354  2.40513  3.72494  3.29354  2.67741  2.69355  4.24690  2.90347  2.73739  3.18146  2.89801  2.37887  2.77519  2.98518  4.58477  3.61503
          0.02669  4.03251  4.75486  0.61958  0.77255  0.48576  0.95510
    575   3.00024  4.56074  3.94472  3.50283  1.22469  3.84437  3.83232  2.91277  3.26786  2.38665  3.56165  3.72337  4.26991  3.62556  2.83169  3.23682  3.26584  2.80439  4.31172  2.72474    581 f - - -
          2.68618  4.42225  2.77519  2.73123  3.46354  2.40513  3.72494  3.29354  2.67741  2.69355  4.24690  2.90347  2.73739  3.18146  2.89801  2.37887  2.77519  2.98518  4.58477  3.61503
          0.02669  4.03251  4.75486  0.61958  0.77255  0.48576  0.95510
    576   3.39952  4.89608  3.91628  3.59718  2.14682  4.06742  2.99786  3.51720  3.41821  2.91333  4.07449  3.73159  4.46238  3.71330  3.61775  3.46942  3.63961  3.35912  3.79971  0.93413    582 y - - -
          2.68618  4.42225  2.77519  2.73123  3.46354  2.40513  3.72494  3.29354  2.67741  2.69355  4.24690  2.90347  2.73739  3.18146  2.89801  2.37887  2.77519  2.98518  4.58477  3.61503
          0.02669  4.03251  4.75486  0.61958  0.77255  0.48576  0.95510
    577   2.32447  4.42302  3.23832  2.70399  3.75138  3.35906  3.77424  2.75512  2.67941  2.80705  3.66782  2.93801  3.31859  3.00950  3.08259  2.19487  2.32448  2.74667  5.12719  3.86048    583 s - - -
          2.68618  4.42225  2.77519  2.73123  3.46354  2.40513  3.72494  3.29354  2.67741  2.69355  4.24690  2.90347  2.73739  3.18146  2.89801  2.37887  2.77519  2.98518  4.58477  3.61503
          0.02669  4.03251  4.75486  0.61958  0.77255  0.48576  0.95510
    578   2.18343  4.30652  3.37898  2.91388  3.90057  3.20499  3.95461  3.19277  2.87463  2.57965  3.82436  3.24109  3.79958  3.21033  3.23411  1.70422  2.23201  2.85860  5.28861  4.04157    584 s - - -
          2.68618  4.42225  2.77519  2.73123  3.46354  2.40513  3.72494  3.29354  2.67741  2.69355  4.24690  2.90347  2.73739  3.18146  2.89801  2.37887  2.77519  2.98518  4.58477  3.61503
          0.02669  4.03251  4.75486  0.61958  0.77255  0.48576  0.95510
    579   2.87571  4.63256  3.58204  3.50313  4.63735  0.51995  4.61116  4.27831  3.70601  3.91159  4.89051  3.74671  4.02869  4.01771  3.92209  3.05263  3.36941  3.77574  5.68770  4.74554    585 G - - -
          2.68618  4.42225  2.77519  2.73123  3.46354  2.40513  3.72494  3.29354  2.67741  2.69355  4.24690  2.90347  2.73739  3.18146  2.89801  2.37887  2.77519  2.98518  4.58477  3.61503
          0.02669  4.03251  4.75486  0.61958  0.77255  0.48576  0.95510
    580   2.98854  5.12352  3.19455  2.70308  4.54716  3.57861  3.66022  3.94516  1.11567  3.42706  4.29534  2.99359  4.00554  2.80609  2.18088  2.98798  3.19314  3.61264  5.48535  4.26582    586 k - - -
          2.68618  4.42225  2.77519  2.73123  3.46354  2.40513  3.72494  3.29354  2.67741  2.69355  4.24690  2.90347  2.73739  3.18146  2.89801  2.37887  2.77519  2.98518  4.58477  3.61503
          0.02669  4.03251  4.75486  0.61958  0.77255  0.48576  0.95510
    581   2.56060  4.69901  2.93876  2.49343  4.11648  3.31583  3.70600  3.53224  2.45994  3.13990  3.96200  2.97949  2.65599  2.59241  2.92788  2.04989  2.49891  3.17740  5.37692  4.05876    587 s - - -
          2.68618  4.42225  2.77519  2.73123  3.46354  2.40513  3.72494  3.29354  2.67741  2.69355  4.24690  2.90347  2.73739  3.18146  2.89801  2.37887  2.77519  2.98518  4.58477  3.61503
          0.02669  4.03251  4.75486  0.61958  0.77255  0.48576  0.95510
    582   2.94418  4.45757  4.22107  3.69869  3.26645  4.00185  4.42935  2.15004  3.50581  1.81108  1.50128  3.98360  4.37924  3.82079  3.72946  3.34994  3.00673  2.22356  5.11827  3.94570    588 m - - -
          2.68618  4.42225  2.77519  2.73123  3.46354  2.40513  3.72494  3.29354  2.67741  2.69355  4.24690  2.90347  2.73739  3.18146  2.89801  2.37887  2.77519  2.98518  4.58477  3.61503
          0.02669  4.03251  4.75486  0.61958  0.77255  0.48576  0.95510
    583   2.18944  4.36552  3.28733  3.08155  4.26142  3.10214  4.22291  3.60078  3.14955  3.32595  4.27262  3.33830  1.15404  3.50401  3.44870  2.61155  2.90907  3.18028  5.61280  4.38922    589 p - - -
          2.68618  4.42225  2.77519  2.73123  3.46354  2.40513  3.72494  3.29354  2.67741  2.69355  4.24690  2.90347  2.73739  3.18146  2.89801  2.37887  2.77519  2.98518  4.58477  3.61503
          0.02669  4.03251  4.75486  0.61958  0.77255  0.48576  0.95510
    584   2.54329  4.31583  3.68768  3.15078  3.54160  3.57803  4.05922  2.42969  3.05544  2.39719  2.99040  3.49457  4.03871  3.38466  3.37656  2.89203  1.69785  2.22278  5.10140  3.87998    590 t - - -
          2.68618  4.42225  2.77519  2.73123  3.46354  2.40513  3.72494  3.29354  2.67741  2.69355  4.24690  2.90347  2.73739  3.18146  2.89801  2.37887  2.77519  2.98518  4.58477  3.61503
          0.02669  4.03251  4.75486  0.61958  0.77255  0.48576  0.95510
    585   2.24753  4.58940  3.06971  2.59392  3.99190  3.33322  3.73806  3.38397  2.46530  3.02457  3.86493  2.84079  3.81795  2.92787  2.74400  2.54320  1.90086  3.05569  5.29007  4.00219    591 t - - -
          2.68618  4.42225  2.77519  2.73123  3.46354  2.40513  3.72494  3.29354  2.67741  2.69355  4.24690  2.90347  2.73739  3.18146  2.89801  2.37887  2.77519  2.98518  4.58477  3.61503
          0.02669  4.03251  4.75486  0.61958  0.77255  0.48576  0.95510
    586   3.09822  5.23389  2.56638  0.81748  4.60146  3.38322  3.98752  4.08759  2.88884  3.68020  4.65007  3.03495  3.99628  3.20168  3.31217  3.06603  3.40463  3.75599  5.74285  4.46862    592 e - - -
          2.68618  4.42225  2.77519  2.73123  3.46354  2.40513  3.72494  3.29354  2.67741  2.69355  4.24690  2.90347  2.73739  3.18146  2.89801  2.37887  2.77519  2.98518  4.58477  3.61503
          0.02669  4.03251  4.75486  0.61958  0.77255  0.48576  0.95510
    587   2.38560  4.30418  4.18007  3.80213  3.73934  3.68296  4.63452  2.08056  3.70291  2.43228  3.61968  3.95414  4.26837  4.02618  3.93320  3.11974  3.08974  1.03429  5.48689  4.25738    593 v - - -
          2.68618  4.42225  2.77519  2.73123  3.46354  2.40513  3.72494  3.29354  2.67741  2.69355  4.24690  2.90347  2.73739  3.18146  2.89801  2.37887  2.77519  2.98518  4.58477  3.61503
          0.02669  4.03251  4.75486  0.61958  0.77255  0.48576  0.95510
    588   2.42019  4.29060  3.67495  2.93040  3.55820  3.63546  4.06970  2.30015  3.09129  2.48507  3.48056  3.51562  4.07363  3.41559  3.40850  2.94700  2.66812  1.49074  5.09052  3.86335    594 v - - -
          2.68618  4.42225  2.77519  2.73123  3.46354  2.40513  3.72494  3.29354  2.67741  2.69355  4.24690  2.90347  2.73739  3.18146  2.89801  2.37887  2.77519  2.98518  4.58477  3.61503
          0.02669  4.03251  4.75486  0.61958  0.77255  0.48576  0.95510
    589   2.93591  4.43725  4.34458  4.01527  3.67171  3.88682  4.79082  2.05560  3.88551  2.33262  3.61506  4.17868  4.44032  4.23497  4.08221  3.40249  3.29477  0.84474  5.48233  4.22276    595 v - - -
          2.68618  4.42225  2.77519  2.73123  3.46354  2.40513  3.72494  3.29354  2.67741  2.69355  4.24690  2.90347  2.73739  3.18146  2.89801  2.37887  2.77519  2.98518  4.58477  3.61503
          0.02669  4.03251  4.75486  0.61958  0.77255  0.48576  0.95510
    590   2.78383  4.28237  4.06985  3.49445  2.13080  3.86630  4.09452  2.44992  3.36120  1.58729  2.89193  3.76849  4.20209  3.60959  3.08171  3.15406  3.01284  2.32658  4.74518  3.48964    596 l - - -
          2.68618  4.42225  2.77519  2.73123  3.46354  2.40513  3.72494  3.29354  2.67741  2.69355  4.24690  2.90347  2.73739  3.18146  2.89801  2.37887  2.77519  2.98518  4.58477  3.61503
          0.02669  4.03251  4.75486  0.61958  0.77255  0.48576  0.95510
    591   3.19350  5.01625  3.70122  3.18221  4.41175  3.64734  3.95149  3.96680  2.31735  3.45376  4.45206  3.52851  4.14422  3.16588  0.75943  3.27137  3.44989  3.68441  5.43117  4.30681    597 r - - -
          2.68618  4.42225  2.77519  2.73123  3.46354  2.40513  3.72494  3.29354  2.67741  2.69355  4.24690  2.90347  2.73739  3.18146  2.89801  2.37887  2.77519  2.98518  4.58477  3.61503
          0.02669  4.03251  4.75486  0.61958  0.77255  0.48576  0.95510
    592   2.44793  4.40116  3.14219  2.87518  4.13317  3.14315  4.03335  3.47746  2.90864  3.23200  4.12060  2.68619  3.80902  3.28481  3.24099  2.59579  1.28194  3.08646  5.48990  4.20843    598 t - - -
          2.68618  4.42225  2.77519  2.73123  3.46354  2.40513  3.72494  3.29354  2.67741  2.69355  4.24690  2.90347  2.73739  3.18146  2.89801  2.37887  2.77519  2.98518  4.58477  3.61503
          0.02669  4.03251  4.75486  0.61958  0.77255  0.48576  0.95510
    593   3.30805  4.66179  4.75767  4.24242  3.12701  4.50737  4.83413  1.90257  4.04219  0.87917  2.96808  4.51332  4.74098  4.25389  4.19469  3.88968  3.54812  2.17581  5.19541  4.03770    599 l - - -
          2.68618  4.42225  2.77519  2.73123  3.46354  2.40513  3.72494  3.29354  2.67741  2.69355  4.24690  2.90347  2.73739  3.18146  2.89801  2.37887  2.77519  2.98518  4.58477  3.61503
          0.02669  4.03251  4.75486  0.61958  0.77255  0.48576  0.95510
    594   3.12145  4.42715  4.81932  4.30001  3.52578  4.48932  4.99290  1.48146  4.18815  1.89660  3.33117  4.53262  4.76892  4.43579  4.38344  3.85992  3.37566  1.10856  5.49105  4.29971    600 v - - -
          2.68618  4.42225  2.77519  2.73123  3.46354  2.40513  3.72494  3.29354  2.67741  2.69355  4.24690  2.90347  2.73739  3.18146  2.89801  2.37887  2.77519  2.98518  4.58477  3.61503
          0.02669  4.03251  4.75486  0.61958  0.77255  0.48576  0.95510
    595   2.07575  4.19389  3.60085  3.21279  4.02208  3.10205  4.18816  3.12372  3.15576  3.03037  3.94916  3.39148  3.79279  3.48309  3.45474  2.45745  1.34090  2.58793  5.45177  4.23612    601 t - - -
          2.68618  4.42225  2.77519  2.73123  3.46354  2.40513  3.72494  3.29354  2.67741  2.69355  4.24690  2.90347  2.73739  3.18146  2.89801  2.37887  2.77519  2.98518  4.58477  3.61503
          0.02669  4.03251  4.75486  0.61958  0.77255  0.48576  0.95510
    596   3.04535  4.39663  4.64307  4.10980  3.46648  4.33506  4.79785  1.20443  3.98621  1.82177  3.28717  4.35394  4.64038  4.24097  4.18895  3.68673  3.02562  1.61733  5.36384  4.18654    602 i - - -
          2.68618  4.42225  2.77519  2.73123  3.46354  2.40513  3.72494  3.29354  2.67741  2.69355  4.24690  2.90347  2.73739  3.18146  2.89801  2.37887  2.77519  2.98518  4.58477  3.61503
          0.02669  4.03251  4.75486  0.61958  0.77255  0.48576  0.95510
    597   3.34716  4.70511  4.71954  4.22500  2.49827  4.46816  4.57188  2.29416  4.07362  0.84018  2.95338  4.44604  4.70545  4.20929  4.20564  3.85007  3.58129  2.42248  4.85095  3.49497    603 l - - -
          2.68618  4.42225  2.77519  2.73123  3.46354  2.40513  3.72494  3.29354  2.67741  2.69355  4.24690  2.90347  2.73739  3.18146  2.89801  2.37887  2.77519  2.98518  4.58477  3.61503
          0.02669  4.03251  4.75486  0.61958  0.77255  0.48576  0.95510
    598   2.39279  4.33026  3.40768  2.87879  3.65284  3.39577  3.87247  2.66474  2.82292  2.45891  3.58944  3.26110  3.87985  3.15395  3.18604  1.99978  2.25082  2.62714  5.08389  3.83818    604 s - - -
          2.68618  4.42225  2.77519  2.73123  3.46354  2.40513  3.72494  3.29354  2.67741  2.69355  4.24690  2.90347  2.73739  3.18146  2.89801  2.37887  2.77519  2.98518  4.58477  3.61503
          0.02669  4.03251  4.75486  0.61958  0.77255  0.48576  0.95510
    599   2.91878  5.10917  3.10603  2.60977  4.47291  3.55288  3.63438  3.87497  1.96477  3.36221  4.21465  3.07364  3.96318  1.54017  2.13069  2.91177  3.11954  3.54379  5.46472  4.21679    605 q - - -
          2.68618  4.42225  2.77519  2.73123  3.46354  2.40513  3.72494  3.29354  2.67741  2.69355  4.24690  2.90347  2.73739  3.18146  2.89801  2.37887  2.77519  2.98518  4.58477  3.61503
          0.02669  4.03251  4.75486  0.61958  0.77255  0.48576  0.95510
    600   2.94411  5.52250  1.48049  1.52116  4.82174  2.95086  3.77221  4.34150  2.78160  3.83326  4.67439  2.70028  3.85409  2.93433  3.37885  2.82959  3.23082  3.90695  5.98978  4.48354    606 d - - -
          2.68618  4.42225  2.77519  2.73123  3.46354  2.40513  3.72494  3.29354  2.67741  2.69355  4.24690  2.90347  2.73739  3.18146  2.89801  2.37887  2.77519  2.98518  4.58477  3.61503
          0.02669  4.03251  4.75486  0.61958  0.77255  0.48576  0.95510
    601   2.39743  4.36657  3.32966  2.79849  3.66433  3.39787  3.81985  2.60866  2.75371  2.57492  3.59687  3.20600  2.42390  3.08607  3.13133  2.39672  2.61827  2.69922  5.07496  3.82274    607 s - - -
          2.68618  4.42225  2.77519  2.73123  3.46354  2.40513  3.72494  3.29354  2.67741  2.69355  4.24690  2.90347  2.73739  3.18146  2.89801  2.37887  2.77519  2.98518  4.58477  3.61503
          0.02669  4.03251  4.75486  0.61958  0.77255  0.48576  0.95510
    602   2.51839  4.97616  2.39147  2.30772  4.38449  1.84438  3.73181  3.83611  2.60826  3.40563  4.22710  2.64620  3.81598  2.55810  3.09710  2.69024  2.98504  3.44900  5.61214  4.22924    608 g - - -
          2.68618  4.42225  2.77519  2.73123  3.46354  2.40513  3.72494  3.29354  2.67741  2.69355  4.24690  2.90347  2.73739  3.18146  2.89801  2.37887  2.77519  2.98518  4.58477  3.61503
          0.02669  4.03251  4.75486  0.61958  0.77255  0.48576  0.95510
    603   2.73123  5.12112  2.38885  2.25658  4.43972  3.31295  3.66933  3.90373  2.37661  3.43813  4.24229  1.91268  3.81534  2.67871  2.98999  2.18904  2.98785  3.51488  5.61808  4.21585    609 n - - -
          2.68618  4.42225  2.77519  2.73123  3.46354  2.40513  3.72494  3.29354  2.67741  2.69355  4.24690  2.90347  2.73739  3.18146  2.89801  2.37887  2.77519  2.98518  4.58477  3.61503
          0.02669  4.03251  4.75486  0.61958  0.77255  0.48576  0.95510
    604   2.96688  5.52465  1.72029  1.24682  4.81396  3.24685  3.78724  4.32981  2.79643  3.83517  4.68952  2.71365  3.86587  2.95370  3.38472  2.85229  3.25471  3.90609  5.98396  4.48779    610 e - - -
          2.68618  4.42225  2.77519  2.73123  3.46354  2.40513  3.72494  3.29354  2.67741  2.69355  4.24690  2.90347  2.73739  3.18146  2.89801  2.37887  2.77519  2.98518  4.58477  3.61503
          0.02669  4.03251  4.75486  0.61958  0.77255  0.48576  0.95510
    605   2.34916  4.63434  2.95541  2.50951  3.90722  3.38802  3.66927  3.30502  2.50430  2.76085  3.77806  3.00186  3.46386  2.66881  2.94599  2.22464  2.44206  2.91514  5.21956  3.91258    611 s - - -
          2.68618  4.42225  2.77519  2.73123  3.46354  2.40513  3.72494  3.29354  2.67741  2.69355  4.24690  2.90347  2.73739  3.18146  2.89801  2.37887  2.77519  2.98518  4.58477  3.61503
          0.02669  4.03251  4.75486  0.61958  0.77255  0.48576  0.95510
    606   2.72388  5.35764  2.01563  1.46653  4.65244  3.28183  3.69589  4.14513  2.51427  3.64083  4.44763  2.74105  3.82826  2.53565  3.12219  2.74788  3.09219  3.72699  5.79946  4.34259    612 e - - -
          2.68618  4.42225  2.77519  2.73123  3.46354  2.40513  3.72494  3.29354  2.67741  2.69355  4.24690  2.90347  2.73739  3.18146  2.89801  2.37887  2.77519  2.98518  4.58477  3.61503
          0.02669  4.03251  4.75486  0.61958  0.77255  0.48576  0.95510
    607   2.40582  4.32023  4.46157  3.94697  3.58803  4.11855  4.68611  1.52820  3.85007  2.24334  3.43274  4.17910  4.50695  4.12571  4.08117  3.47697  3.18485  1.25829  5.37607  4.16887    613 v - - -
          2.68618  4.42225  2.77519  2.73123  3.46354  2.40513  3.72494  3.29354  2.67741  2.69355  4.24690  2.90347  2.73739  3.18146  2.89801  2.37887  2.77519  2.98518  4.58477  3.61503
          0.02669  4.03251  4.75486  0.61958  0.77255  0.48576  0.95510
    608   3.26180  4.64798  4.68765  4.17297  3.13645  4.42938  4.78876  2.07420  3.96672  0.86931  2.98259  4.44200  4.69562  4.19935  4.13231  3.80669  3.51217  2.10476  5.19142  4.02521    614 l - - -
          2.68618  4.42225  2.77519  2.73123  3.46354  2.40513  3.72494  3.29354  2.67741  2.69355  4.24690  2.90347  2.73739  3.18146  2.89801  2.37887  2.77519  2.98518  4.58477  3.61503
          0.02669  4.03251  4.75486  0.61958  0.77255  0.48576  0.95510
    609   2.88229  5.15794  3.03253  2.39443  4.54736  3.52598  3.61133  3.94103  1.39084  3.41242  4.23768  2.67926  3.93088  2.73939  2.17331  2.85790  3.08255  3.58490  5.50565  4.24004    615 k - - -
          2.68618  4.42225  2.77519  2.73123  3.46354  2.40513  3.72494  3.29354  2.67741  2.69355  4.24690  2.90347  2.73739  3.18146  2.89801  2.37887  2.77519  2.98518  4.58477  3.61503
          0.02669  4.03251  4.75486  0.61958  0.77255  0.48576  0.95510
    610   2.63607  4.25021  3.65762  3.10547  2.16802  3.63553  3.79838  2.71996  3.02337  2.41765  3.35354  3.29098  4.01250  2.92199  3.31652  2.90451  2.79527  2.35320  4.57268  2.58983    616 f - - -
          2.68618  4.42225  2.77519  2.73123  3.46354  2.40513  3.72494  3.29354  2.67741  2.69355  4.24690  2.90347  2.73739  3.18146  2.89801  2.37887  2.77519  2.98518  4.58477  3.61503
          0.02669  4.03251  4.75486  0.61958  0.77255  0.48576  0.95510
    611   2.74572  4.27030  4.00119  3.43342  3.23503  3.82272  4.14003  2.28515  3.31042  1.76469  2.01311  3.73060  4.18234  3.58332  3.55509  2.77939  2.98592  2.20047  4.89513  3.70415    617 l - - -
          2.68618  4.42225  2.77519  2.73123  3.46354  2.40513  3.72494  3.29354  2.67741  2.69355  4.24690  2.90347  2.73739  3.18146  2.89801  2.37887  2.77519  2.98518  4.58477  3.61503
          0.02669  4.03251  4.75486  0.61958  0.77255  0.48576  0.95510
    612   2.87974  5.00280  3.31351  2.68080  4.32490  3.59864  3.61838  3.69865  1.42181  2.64318  4.07843  3.12539  3.96651  2.63149  2.11853  2.89993  3.06944  3.39453  5.36772  4.13670    618 k - - -
          2.68618  4.42225  2.77519  2.73123  3.46354  2.40513  3.72494  3.29354  2.67741  2.69355  4.24690  2.90347  2.73739  3.18146  2.89801  2.37887  2.77519  2.98518  4.58477  3.61503
          0.02669  4.03251  4.75486  0.61958  0.77255  0.48576  0.95510
    613   2.75604  4.97241  3.16038  2.54499  4.26988  3.51735  3.14036  3.68686  2.02383  3.11393  4.03917  3.02796  3.88889  2.19522  1.92111  2.76554  2.96112  3.35390  4.68325  4.07924    619 r - - -
          2.68618  4.42225  2.77519  2.73123  3.46354  2.40513  3.72494  3.29354  2.67741  2.69355  4.24690  2.90347  2.73739  3.18146  2.89801  2.37887  2.77519  2.98518  4.58477  3.61503
          0.02669  4.03251  4.75486  0.61958  0.77255  0.48576  0.95510
    614   1.01985  4.16304  3.62957  3.33448  4.12675  3.02580  4.30845  3.25403  3.30652  3.15881  4.09596  3.43116  3.76998  3.62318  3.57306  2.38786  2.76116  2.70060  5.57015  4.34633    620 a - - -
          2.68618  4.42225  2.77519  2.73123  3.46354  2.40513  3.72494  3.29354  2.67741  2.69355  4.24690  2.90347  2.73739  3.18146  2.89801  2.37887  2.77519  2.98518  4.58477  3.61503
          0.02669  4.03251  4.75486  0.61958  0.77255  0.48576  0.95510
    615   2.61562  4.09684  3.01242  2.42957  4.00912  3.43231  2.47706  3.42982  2.23585  3.03246  3.85591  2.87071  3.82310  2.47402  2.78113  2.65509  2.84297  3.11598  5.26464  3.60731    621 k - - -
          2.68618  4.42225  2.77519  2.73123  3.46354  2.40513  3.72494  3.29354  2.67741  2.69355  4.24690  2.90347  2.73739  3.18146  2.89801  2.37887  2.77519  2.98518  4.58477  3.61503
          0.02669  4.03251  4.75486  0.61958  0.77255  0.48576  0.95510
    616   2.41837  4.81373  2.56452  2.39293  4.07982  3.37948  3.47820  3.50177  2.37997  2.84530  3.90786  2.84187  3.79462  2.77088  2.89152  2.24292  2.51046  3.16707  5.33216  3.98911    622 s - - -
          2.68618  4.42225  2.77519  2.73123  3.46354  2.40513  3.72494  3.29354  2.67741  2.69355  4.24690  2.90347  2.73739  3.18146  2.89801  2.37887  2.77519  2.98518  4.58477  3.61503
          0.02669  4.03251  4.75486  0.61958  0.77255  0.48576  0.95510
    617   3.19350  5.01625  3.70122  3.18221  4.41175  3.64734  3.95149  3.96680  2.31735  3.45376  4.45206  3.52851  4.14422  3.16588  0.75943  3.27137  3.44989  3.68441  5.43117  4.30681    623 r - - -
          2.68618  4.42225  2.77519  2.73123  3.46354  2.40513  3.72494  3.29354  2.67741  2.69355  4.24690  2.90347  2.73739  3.18146  2.89801  2.37887  2.77519  2.98518  4.58477  3.61503
          0.02669  4.03251  4.75486  0.61958  0.77255  0.48576  0.95510
    618   1.93071  4.28934  3.47853  2.91833  3.44766  3.53796  3.83728  2.62919  2.84807  2.26046  3.04620  3.31177  3.93718  3.06399  3.19087  2.66374  2.73825  2.51111  4.90988  3.67814    624 a - - -
          2.68618  4.42225  2.77519  2.73123  3.46354  2.40513  3.72494  3.29354  2.67741  2.69355  4.24690  2.90347  2.73739  3.18146  2.89801  2.37887  2.77519  2.98518  4.58477  3.61503
          0.02669  4.03251  4.75486  0.61958  0.77255  0.48576  0.95510
    619   2.07510  4.35618  3.30939  2.83306  3.98950  3.19042  3.90666  3.34845  2.77900  3.04159  3.89160  3.18493  3.77902  3.13426  2.89972  1.61259  2.61890  2.74435  5.33522  4.07949    625 s - - -
          2.68618  4.42225  2.77519  2.73123  3.46354  2.40513  3.72494  3.29354  2.67741  2.69355  4.24690  2.90347  2.73739  3.18146  2.89801  2.37887  2.77519  2.98518  4.58477  3.61503
          0.02669  4.03251  4.75486  0.61958  0.77255  0.48576  0.95510
    620   2.89467  5.25340  2.53576  1.35209  4.58584  3.37061  3.70942  4.02042  2.01309  3.54252  4.38884  2.86711  3.89299  2.86007  2.79877  2.84056  3.14293  3.65091  5.68075  4.32037    626 e - - -
          2.68618  4.42225  2.77519  2.73123  3.46354  2.40513  3.72494  3.29354  2.67741  2.69355  4.24690  2.90347  2.73739  3.18146  2.89801  2.37887  2.77519  2.98518  4.58477  3.61503
          0.02669  4.03251  4.75486  0.61958  0.77255  0.48576  0.95510
    621   3.29378  4.61442  4.87099  4.31075  3.13580  4.57292  4.88937  1.70566  4.16297  0.99401  2.69705  4.57695  4.75731  4.29918  4.29717  3.92291  3.51819  2.12839  5.21832  4.14024    627 l - - -
          2.68618  4.42225  2.77519  2.73123  3.46354  2.40513  3.72494  3.29354  2.67741  2.69355  4.24690  2.90347  2.73739  3.18146  2.89801  2.37887  2.77519  2.98518  4.58477  3.61503
          0.02669  4.03251  4.75486  0.61958  0.77255  0.48576  0.95510
    622   2.35323  4.29989  3.20609  3.08171  4.42863  1.01991  4.28775  3.93498  3.29151  3.62324  4.47853  3.30057  3.76044  3.58005  3.59262  2.28492  2.85554  3.35730  5.74147  4.50925    628 g - - -
          2.68618  4.42225  2.77519  2.73123  3.46354  2.40513  3.72494  3.29354  2.67741  2.69355  4.24690  2.90347  2.73739  3.18146  2.89801  2.37887  2.77519  2.98518  4.58477  3.61503
          0.02669  4.03251  4.75486  0.61958  0.77255  0.48576  0.95510
    623   2.05396  4.37481  3.31176  2.77077  3.67309  3.38969  3.80074  3.00116  2.73201  2.72466  3.15077  3.08233  2.86575  3.06005  3.11834  2.66908  2.43131  2.57566  5.07447  3.81963    629 a - - -
          2.68618  4.42225  2.77519  2.73123  3.46354  2.40513  3.72494  3.29354  2.67741  2.69355  4.24690  2.90347  2.73739  3.18146  2.89801  2.37887  2.77519  2.98518  4.58477  3.61503
          0.02669  4.03251  4.75486  0.61958  0.77255  0.48576  0.95510
    624   2.91915  5.50219  1.63025  1.47851  4.79772  2.91435  3.75347  4.31670  2.74328  3.80298  4.63346  2.58877  3.84567  2.91044  3.33363  2.80849  3.20050  3.88095  5.96157  4.45782    630 e - - -
          2.68618  4.42225  2.77519  2.73123  3.46354  2.40513  3.72494  3.29354  2.67741  2.69355  4.24690  2.90347  2.73739  3.18146  2.89801  2.37887  2.77519  2.98518  4.58477  3.61503
          0.02669  4.03251  4.75486  0.61958  0.77255  0.48576  0.95510
    625   2.38279  2.46338  3.17796  2.74804  3.60369  3.45482  3.76344  2.96893  2.58288  2.54054  3.54346  2.95190  3.87487  3.03307  2.96385  2.65180  2.80308  2.71629  5.00635  3.75419    631 a - - -
          2.68618  4.42225  2.77519  2.73123  3.46354  2.40513  3.72494  3.29354  2.67741  2.69355  4.24690  2.90347  2.73739  3.18146  2.89801  2.37887  2.77519  2.98518  4.58477  3.61503
          0.02669  4.03251  4.75486  0.61958  0.77255  0.48576  0.95510
    626   3.19829  4.57222  4.47658  4.00455  1.24743  4.20888  3.87657  2.31055  3.86211  2.02867  3.31887  4.06343  4.51748  3.98333  3.98975  3.54240  3.42896  2.59593  4.13521  2.39370    632 f - - -
          2.68618  4.42225  2.77519  2.73123  3.46354  2.40513  3.72494  3.29354  2.67741  2.69355  4.24690  2.90347  2.73739  3.18146  2.89801  2.37887  2.77519  2.98518  4.58477  3.61503
          0.02669  4.03251  4.75486  0.61958  0.77255  0.48576  0.95510
    627   3.48401  4.81183  4.48702  4.15995  0.92010  4.28356  3.66577  3.02021  4.01960  2.33767  3.66365  4.08158  4.63245  4.09259  4.10725  3.69119  3.73187  3.00451  3.84438  2.05644    633 f - - -
          2.68618  4.42225  2.77519  2.73123  3.46354  2.40513  3.72494  3.29354  2.67741  2.69355  4.24690  2.90347  2.73739  3.18146  2.89801  2.37887  2.77519  2.98518  4.58477  3.61503
          0.02669  4.03251  4.75486  0.61958  0.77255  0.48576  0.95510
    628   2.87571  4.63256  3.58204  3.50313  4.63735  0.51995  4.61116  4.27831  3.70601  3.91159  4.89051  3.74671  4.02869  4.01771  3.92209  3.05263  3.36941  3.77574  5.68770  4.74554    634 G - - -
          2.68618  4.42225  2.77519  2.73123  3.46354  2.40513  3.72494  3.29354  2.67741  2.69355  4.24690  2.90347  2.73739  3.18146  2.89801  2.37887  2.77519  2.98518  4.58477  3.61503
          0.02669  4.03251  4.75486  0.61958  0.77255  0.48576  0.95510
    629   2.74574  4.97667  2.93198  2.35177  4.32856  3.43890  3.63954  3.72632  1.52463  3.18697  4.10358  2.97576  3.87183  2.78128  2.58469  2.41746  2.86967  3.38034  5.44818  4.14438    635 k - - -
          2.68618  4.42225  2.77519  2.73123  3.46354  2.40513  3.72494  3.29354  2.67741  2.69355  4.24690  2.90347  2.73739  3.18146  2.89801  2.37887  2.77519  2.98518  4.58477  3.61503
          0.02669  4.03251  4.75486  0.61958  0.77255  0.48576  0.95510
    630   2.42668  4.21760  2.74100  2.19587  4.12840  1.99878  3.72140  3.54168  2.56688  3.15917  3.98140  2.95554  3.79320  2.89028  3.02310  2.53994  2.84906  3.18340  5.40383  4.07445    636 g - - -
          2.68618  4.42225  2.77519  2.73123  3.46354  2.40513  3.72494  3.29354  2.67741  2.69355  4.24690  2.90347  2.73739  3.18146  2.89801  2.37887  2.77519  2.98518  4.58477  3.61503
          0.02669  4.03251  4.75486  0.61958  0.77255  0.48576  0.95510
    631   2.80423  5.05075  2.51527  1.24316  4.44942  3.30184  3.79552  3.79067  2.63628  3.43964  4.32863  2.88516  3.87409  2.96839  3.07794  2.79426  2.67001  3.44449  5.68056  4.30628    637 e - - -
          2.68618  4.42225  2.77519  2.73123  3.46354  2.40513  3.72494  3.29354  2.67741  2.69355  4.24690  2.90347  2.73739  3.18146  2.89801  2.37887  2.77519  2.98518  4.58477  3.61503
          0.02669  4.03251  4.75486  0.61958  0.77255  0.48576  0.95510
    632   2.72661  4.28569  4.24944  3.70694  3.51815  4.00159  4.45810  1.77151  3.61001  2.17830  3.39454  3.97962  4.37847  3.89092  3.86188  3.32702  2.47126  1.33977  5.21727  4.01030    638 v - - -
          2.68618  4.42225  2.77519  2.73123  3.46354  2.40513  3.72494  3.29354  2.67741  2.69355  4.24690  2.90347  2.73739  3.18146  2.89801  2.37887  2.77519  2.98518  4.58477  3.61503
          0.02669  4.03251  4.75486  0.61958  0.77255  0.48576  0.95510
    633   2.23694  4.32601  3.29306  3.17012  4.45112  0.93060  4.35021  3.87508  3.36152  3.60141  4.49489  3.37496  3.79788  3.65591  3.64545  2.57785  2.90947  3.34032  5.74326  4.56359    639 g - - -
          2.68618  4.42225  2.77519  2.73123  3.46354  2.40513  3.72494  3.29354  2.67741  2.69355  4.24690  2.90347  2.73739  3.18146  2.89801  2.37887  2.77519  2.98518  4.58477  3.61503
          0.02669  4.03251  4.75486  0.61958  0.77255  0.48576  0.95510
    634   2.93888  5.02292  3.43475  2.75897  4.35716  3.64333  3.62517  3.71280  1.65926  2.68675  4.10494  3.17965  4.00382  2.77127  1.56657  2.96355  3.11975  3.41964  5.36802  4.15966    640 r - - -
          2.68618  4.42225  2.77519  2.73123  3.46354  2.40513  3.72494  3.29354  2.67741  2.69355  4.24690  2.90347  2.73739  3.18146  2.89801  2.37887  2.77519  2.98518  4.58477  3.61503
          0.02669  4.03251  4.75486  0.61958  0.77255  0.48576  0.95510
    635   3.19350  5.01625  3.70122  3.18221  4.41175  3.64734  3.95149  3.96680  2.31735  3.45376  4.45206  3.52851  4.14422  3.16588  0.75943  3.27137  3.44989  3.68441  5.43117  4.30681    641 r - - -
          2.68618  4.42225  2.77519  2.73123  3.46354  2.40513  3.72494  3.29354  2.67741  2.69355  4.24690  2.90347  2.73739  3.18146  2.89801  2.37887  2.77519  2.98518  4.58477  3.61503
          0.02669  4.03251  4.75486  0.61958  0.77255  0.48576  0.95510
    636   3.09822  5.23389  2.56638  0.81748  4.60146  3.38322  3.98752  4.08759  2.88884  3.68020  4.65007  3.03495  3.99628  3.20168  3.31217  3.06603  3.40463  3.75599  5.74285  4.46862    642 e - - -
          2.68618  4.42225  2.77519  2.73123  3.46354  2.40513  3.72494  3.29354  2.67741  2.69355  4.24690  2.90347  2.73739  3.18146  2.89801  2.37887  2.77519  2.98518  4.58477  3.61503
          0.02669  4.03251  4.75486  0.61958  0.77255  0.48576  0.95510
    637   2.75593  4.90013  3.21020  2.58924  4.17372  3.53261  3.61075  3.57662  2.02028  2.81228  3.97164  3.06143  3.90266  2.20811  1.92255  2.78580  2.96106  3.26640  4.59401  4.04128    643 r - - -
          2.68618  4.42225  2.77519  2.73123  3.46354  2.40513  3.72494  3.29354  2.67741  2.69355  4.24690  2.90347  2.73739  3.18146  2.89801  2.37887  2.77519  2.98518  4.58477  3.61503
          0.02669  4.03251  4.75486  0.61958  0.77255  0.48576  0.95510
    638   2.84098  5.07352  2.65315  2.42401  4.44012  3.36069  3.74234  3.92807  2.05264  3.47890  4.33609  1.48244  3.89816  2.91025  2.77499  2.82887  3.11526  3.55914  5.59146  4.24386    644 n - - -
          2.68618  4.42225  2.77519  2.73123  3.46354  2.40513  3.72494  3.29354  2.67741  2.69355  4.24690  2.90347  2.73739  3.18146  2.89801  2.37887  2.77519  2.98518  4.58477  3.61503
          0.02669  4.03251  4.75486  0.61958  0.77255  0.48576  0.95510
    639   3.61464  4.93003  4.34435  4.09187  2.84773  3.91659  4.11056  3.64781  3.81204  3.01390  4.27377  4.20927  4.44823  4.19135  3.91134  3.81670  3.92373  3.54251  0.61623  2.84189    645 W - - -
          2.68618  4.42225  2.77519  2.73123  3.46354  2.40513  3.72494  3.29354  2.67741  2.69355  4.24690  2.90347  2.73739  3.18146  2.89801  2.37887  2.77519  2.98518  4.58477  3.61503
          0.02669  4.03251  4.75486  0.61958  0.77255  0.48576  0.95510
    640   3.28780  4.65550  4.59047  4.13718  1.19832  4.31329  4.07028  2.33466  3.98223  1.79213  3.22339  4.21525  4.61688  4.10888  4.10673  3.67666  3.53218  2.50523  4.31233  2.72088    646 f - - -
          2.68618  4.42225  2.77519  2.73123  3.46354  2.40513  3.72494  3.29354  2.67741  2.69355  4.24690  2.90347  2.73739  3.18146  2.89801  2.37887  2.77519  2.98518  4.58477  3.61503
          0.02669  4.03251  4.75486  0.61958  0.77255  0.48576  0.95510
    641   1.08102  4.15469  3.48416  3.22136  4.30016  2.79270  4.27495  3.66920  3.28052  3.40432  4.24176  3.34279  3.70646  3.56426  3.57345  2.00709  2.72058  3.13660  5.65978  4.45498    647 a - - -
          2.68618  4.42225  2.77519  2.73123  3.46354  2.40513  3.72494  3.29354  2.67741  2.69355  4.24690  2.90347  2.73739  3.18146  2.89801  2.37887  2.77519  2.98518  4.58477  3.61503
          0.02669  4.03251  4.75486  0.61958  0.77255  0.48576  0.95510
    642   2.49253  4.24447  3.91564  3.44998  3.59028  3.17696  4.27020  2.28256  3.34559  2.32143  3.52381  3.69058  4.11447  3.66564  3.60797  2.96511  2.95114  1.27073  5.18527  3.95959    648 v - - -
          2.68618  4.42225  2.77519  2.73123  3.46354  2.40513  3.72494  3.29354  2.67741  2.69355  4.24690  2.90347  2.73739  3.18146  2.89801  2.37887  2.77519  2.98518  4.58477  3.61503
          0.02669  4.03251  4.75486  0.61958  0.77255  0.48576  0.95510
    643   2.35360  4.50651  3.11620  2.64034  3.98441  3.27509  3.78554  3.36462  2.63490  3.02896  3.61916  2.41321  3.79437  2.98353  3.04712  2.31466  1.98728  3.02140  5.30585  4.01787    649 t - - -
          2.68618  4.42225  2.77519  2.73123  3.46354  2.40513  3.72494  3.29354  2.67741  2.69355  4.24690  2.90347  2.73739  3.18146  2.89801  2.37887  2.77519  2.98518  4.58477  3.61503
          0.02669  4.03251  4.75486  0.61958  0.77255  0.48576  0.95510
    644   1.77720  2.86111  3.75593  3.31256  3.99278  3.02083  4.20408  3.32618  3.25046  3.07746  3.93530  3.40862  3.73094  3.52779  3.53783  1.57979  2.34549  2.90606  5.39967  4.20603    650 s - - -
          2.68618  4.42225  2.77519  2.73123  3.46354  2.40513  3.72494  3.29354  2.67741  2.69355  4.24690  2.90347  2.73739  3.18146  2.89801  2.37887  2.77519  2.98518  4.58477  3.61503
          0.02669  4.03251  4.75486  0.61958  0.77255  0.48576  0.95510
    645   3.61464  4.93003  4.34435  4.09187  2.84773  3.91659  4.11056  3.64781  3.81204  3.01390  4.27377  4.20927  4.44823  4.19135  3.91134  3.81670  3.92373  3.54251  0.61623  2.84189    651 W - - -
          2.68618  4.42225  2.77519  2.73123  3.46354  2.40513  3.72494  3.29354  2.67741  2.69355  4.24690  2.90347  2.73739  3.18146  2.89801  2.37887  2.77519  2.98518  4.58477  3.61503
          0.02669  4.03251  4.75486  0.61958  0.77255  0.48576  0.95510
    646   2.86359  4.86073  2.80888  2.71194  4.25017  3.29731  4.06134  3.99796  2.98009  3.62736  4.58373  0.90306  3.95824  3.33663  3.33825  2.92610  3.25213  3.60383  5.53787  4.18876    652 n - - -
          2.68618  4.42225  2.77519  2.73123  3.46354  2.40513  3.72494  3.29354  2.67741  2.69355  4.24690  2.90347  2.73739  3.18146  2.89801  2.37887  2.77519  2.98518  4.58477  3.61503
          0.02669  4.03251  4.75486  0.61958  0.77255  0.48576  0.95510
    647   2.51044  3.75037  4.04555  3.45929  2.42206  3.67694  3.97693  2.36548  3.33705  1.98884  2.84623  3.66244  4.04352  3.55393  3.51332  2.69123  2.80220  2.21745  4.64304  3.20503    653 l - - -
          2.68618  4.42225  2.77519  2.73123  3.46354  2.40513  3.72494  3.29354  2.67741  2.69355  4.24690  2.90347  2.73739  3.18146  2.89801  2.37887  2.77519  2.98518  4.58477  3.61503
          0.02669  4.03251  4.75486  0.61958  0.77255  0.48576  0.95510
    648   2.00697  4.26165  3.31514  3.16202  4.43152  1.06462  4.32358  3.81517  3.33270  3.55245  4.42231  3.34391  3.75702  3.61672  3.62500  2.50389  2.83277  3.27107  5.74953  4.55624    654 g - - -
          2.68618  4.42225  2.77519  2.73123  3.46354  2.40513  3.72494  3.29354  2.67741  2.69355  4.24690  2.90347  2.73739  3.18146  2.89801  2.37887  2.77519  2.98518  4.58477  3.61503
          0.02669  4.03251  4.75486  0.61958  0.77255  0.48576  0.95510
    649   2.43234  4.23880  3.61093  3.08626  3.58932  3.42297  3.99397  2.51254  3.02168  2.59685  3.53356  3.40452  3.92996  3.33001  3.34729  2.35872  2.06015  1.97111  5.06651  3.84095    655 v - - -
          2.68618  4.42225  2.77519  2.73123  3.46354  2.40513  3.72494  3.29354  2.67741  2.69355  4.24690  2.90347  2.73739  3.18146  2.89801  2.37887  2.77519  2.98518  4.58477  3.61503
          0.02669  4.03251  4.75486  0.61958  0.77255  0.48576  0.95510
    650   2.88287  5.08793  3.22166  2.63009  4.50153  3.56344  3.61144  3.87785  1.42846  3.36053  4.19374  2.95387  3.95063  2.74230  1.89958  2.74628  2.96572  3.53416  5.45625  4.22040    656 k - - -
          2.68618  4.42225  2.77519  2.73123  3.46354  2.40513  3.72494  3.29354  2.67741  2.69355  4.24690  2.90347  2.73739  3.18146  2.89801  2.37887  2.77519  2.98518  4.58477  3.61503
          0.02669  4.03251  4.75486  0.61958  0.77255  0.48576  0.95510
    651   2.30082  2.56106  3.69359  3.15068  3.43640  3.41315  3.95453  2.73176  3.06645  2.50756  2.88611  3.26858  3.90656  3.35342  3.35449  2.65708  2.22127  2.49170  4.90707  3.69650    657 t - - -
          2.68618  4.42225  2.77519  2.73123  3.46354  2.40513  3.72494  3.29354  2.67741  2.69355  4.24690  2.90347  2.73739  3.18146  2.89801  2.37887  2.77519  2.98518  4.58477  3.61503
          0.02669  4.03251  4.75486  0.61958  0.77255  0.48576  0.95510
    652   1.88029  4.23965  3.33842  3.16745  4.41869  1.13906  4.31488  3.79359  3.32420  3.53167  4.39294  3.33925  3.74435  3.60456  3.61940  2.48114  2.80767  3.24754  5.74365  4.54847    658 g - - -
          2.68618  4.42225  2.77519  2.73123  3.46354  2.40513  3.72494  3.29354  2.67741  2.69355  4.24690  2.90347  2.73739  3.18146  2.89801  2.37887  2.77519  2.98518  4.58477  3.61503
          0.02669  4.03251  4.75486  0.61958  0.77255  0.48576  0.95510
    653   2.71878  5.02274  2.99330  2.44858  4.35669  3.45600  3.59116  3.77655  1.76275  3.29310  4.09430  2.73914  3.85058  2.24296  2.42076  2.57554  2.93601  3.21647  5.43976  4.12406    659 k - - -
          2.68618  4.42225  2.77519  2.73123  3.46354  2.40513  3.72494  3.29354  2.67741  2.69355  4.24690  2.90347  2.73739  3.18146  2.89801  2.37887  2.77519  2.98518  4.58477  3.61503
          0.02669  4.03251  4.75486  0.61958  0.77255  0.48576  0.95510
    654   2.45282  5.23640  2.22543  1.44848  4.54258  3.29110  3.69488  4.00844  2.47293  3.53919  4.35102  2.77069  3.82546  2.84081  3.09486  2.67036  3.05295  3.61183  5.71888  4.28860    660 e - - -
          2.68618  4.42225  2.77519  2.73123  3.46354  2.40513  3.72494  3.29354  2.67741  2.69355  4.24690  2.90347  2.73739  3.18146  2.89801  2.37887  2.77519  2.98518  4.58477  3.61503
          0.02669  4.03251  4.75486  0.61958  0.77255  0.48576  0.95510
    655   2.72051  5.01271  2.80887  2.44150  4.33494  3.44695  3.60172  3.75609  1.52250  3.28425  3.82670  2.79286  3.85135  2.73131  2.44839  2.71355  2.94118  3.39886  5.43855  4.11872    661 k - - -
          2.68618  4.42225  2.77519  2.73123  3.46354  2.40513  3.72494  3.29354  2.67741  2.69355  4.24690  2.90347  2.73739  3.18146  2.89801  2.37887  2.77519  2.98518  4.58477  3.61503
          0.02669  4.03251  4.75486  0.61958  0.77255  0.48576  0.95510
    656   2.78499  5.11030  2.91225  2.43998  4.45724  3.46009  3.44438  3.88183  1.64678  3.37568  4.18282  2.30266  3.87423  2.54038  2.44678  2.68847  3.00028  3.51339  5.49839  4.18489    662 k - - -
          2.68618  4.42225  2.77519  2.73123  3.46354  2.40513  3.72494  3.29354  2.67741  2.69355  4.24690  2.90347  2.73739  3.18146  2.89801  2.37887  2.77519  2.98518  4.58477  3.61503
          0.02669  4.03251  4.75486  0.61958  0.77255  0.48576  0.95510
    657   3.46750  4.84613  4.28846  3.89015  1.72513  4.23448  2.53725  3.42602  3.76496  2.82501  3.99082  3.87419  4.56107  3.87451  3.92520  3.56193  3.68698  3.28335  3.66147  1.09893    663 y - - -
          2.68618  4.42225  2.77519  2.73123  3.46354  2.40513  3.72494  3.29354  2.67741  2.69355  4.24690  2.90347  2.73739  3.18146  2.89801  2.37887  2.77519  2.98518  4.58477  3.61503
          0.02669  4.03251  4.75486  0.61958  0.77255  0.48576  0.95510
    658   2.47065  5.15655  2.19661  1.57875  4.45643  3.30898  3.66394  3.91272  2.51560  3.45175  4.25362  2.79196  3.81019  2.71192  3.02760  2.68801  2.98748  3.30122  5.63659  4.22099    664 e - - -
          2.68618  4.42225  2.77519  2.73123  3.46354  2.40513  3.72494  3.29354  2.67741  2.69355  4.24690  2.90347  2.73739  3.18146  2.89801  2.37887  2.77519  2.98518  4.58477  3.61503
          0.02669  4.03251  4.75486  0.61958  0.77255  0.48576  0.95510
    659   2.82068  4.33233  4.03054  3.48328  3.02380  3.87440  4.06089  2.32522  3.32282  1.30785  3.19110  3.75781  4.22661  3.61033  3.55018  3.04396  3.05670  2.35617  4.69671  2.90819    665 l - - -
          2.68618  4.42225  2.77519  2.73123  3.46354  2.40513  3.72494  3.29354  2.67741  2.69355  4.24690  2.90347  2.73739  3.18146  2.89801  2.37887  2.77519  2.98518  4.58477  3.61503
          0.02669  4.03251  4.75486  0.61958  0.77255  0.48576  0.95510
    660   2.24198  1.41352  3.96500  3.62888  3.96269  3.01064  4.37925  3.25677  3.49639  3.09369  4.00576  3.55662  3.76547  3.78899  3.68894  1.89374  2.73243  2.85442  5.41751  4.20798    666 c - - -
          2.68618  4.42225  2.77519  2.73123  3.46354  2.40513  3.72494  3.29354  2.67741  2.69355  4.24690  2.90347  2.73739  3.18146  2.89801  2.37887  2.77519  2.98518  4.58477  3.61503
          0.02669  4.03251  4.75486  0.61958  0.77255  0.48576  0.95510
    661   1.59770  4.27223  3.38343  2.93519  4.03978  2.47750  3.99676  3.41830  2.92498  3.10860  3.60690  3.22900  3.74781  3.24066  3.29202  1.98344  2.63343  3.00972  5.39522  4.15272    667 a - - -
          2.68618  4.42225  2.77519  2.73123  3.46354  2.40513  3.72494  3.29354  2.67741  2.69355  4.24690  2.90347  2.73739  3.18146  2.89801  2.37887  2.77519  2.98518  4.58477  3.61503
          0.02669  4.03251  4.75486  0.61958  0.77255  0.48576  0.95510
    662   2.83679  5.18407  2.32427  1.21690  4.48603  3.29612  3.75847  3.89424  2.64941  3.50653  4.37213  2.81414  3.86194  2.92530  3.14110  2.79262  3.11636  3.32096  5.71382  4.29572    668 e - - -
          2.68618  4.42225  2.77519  2.73123  3.46354  2.40513  3.72494  3.29354  2.67741  2.69355  4.24690  2.90347  2.73739  3.18146  2.89801  2.37887  2.77519  2.98518  4.58477  3.61503
          0.02669  4.03251  4.75486  0.61958  0.77255  0.48576  0.95510
    663   3.46841  4.82409  4.45835  4.20565  0.78216  4.11574  3.95771  2.97513  4.10930  2.30943  3.68315  4.20276  4.57257  4.23375  4.18937  3.72845  3.77055  2.97717  4.16385  2.51266    669 f - - -
          2.68618  4.42225  2.77519  2.73123  3.46354  2.40513  3.72494  3.29354  2.67741  2.69355  4.24690  2.90347  2.73739  3.18146  2.89801  2.37887  2.77519  2.98518  4.58477  3.61503
          0.02669  4.03251  4.75486  0.61958  0.77255  0.48576  0.95510
    664   2.87577  3.50798  4.47434  3.89320  2.28458  4.03727  4.31761  2.28265  3.75565  1.35632  2.58793  4.06695  4.34503  3.91015  3.88039  3.34839  3.10533  2.25458  4.80339  3.60945    670 l - - -
          2.68618  4.42225  2.77519  2.73123  3.46354  2.40513  3.72494  3.29354  2.67741  2.69355  4.24690  2.90347  2.73739  3.18146  2.89801  2.37887  2.77519  2.98518  4.58477  3.61503
          0.02669  4.03251  4.75486  0.61958  0.77255  0.48576  0.95510
    665   2.71766  4.98523  3.03857  2.30755  4.30095  3.47082  3.29235  3.54869  2.05750  3.24425  4.05260  2.97493  3.64899  2.72273  1.83164  2.61562  2.93191  3.36498  5.40382  4.09791    671 r - - -
          2.68618  4.42225  2.77519  2.73123  3.46354  2.40513  3.72494  3.29354  2.67741  2.69355  4.24690  2.90347  2.73739  3.18146  2.89801  2.37887  2.77519  2.98518  4.58477  3.61503
          0.02669  4.03251  4.75486  0.61958  0.77255  0.48576  0.95510
    666   3.33881  4.75518  4.44582  4.08908  3.20355  4.18389  4.69481  2.41913  3.85526  0.70057  3.18132  4.34897  4.59345  4.18511  4.00406  3.77745  3.62675  2.49751  5.13812  3.89749    672 l - - -
          2.68618  4.42225  2.77519  2.73123  3.46354  2.40513  3.72494  3.29354  2.67741  2.69355  4.24690  2.90347  2.73739  3.18146  2.89801  2.37887  2.77519  2.98518  4.58477  3.61503
          0.02669  4.03251  4.75486  0.61958  0.77255  0.48576  0.95510
    667   1.32824  4.27258  3.80008  3.34644  3.73419  3.40410  4.25818  2.34567  3.25782  2.56363  3.64964  3.57779  4.00279  3.58465  3.55252  2.79740  2.90608  2.16132  5.32482  4.09398    673 a - - -
          2.68618  4.42225  2.77519  2.73123  3.46354  2.40513  3.72494  3.29354  2.67741  2.69355  4.24690  2.90347  2.73739  3.18146  2.89801  2.37887  2.77519  2.98518  4.58477  3.61503
          0.02669  4.03251  4.75486  0.61958  0.77255  0.48576  0.95510
    668   1.88555  4.19801  3.40784  3.16043  4.31795  2.96404  4.25146  3.68775  3.22628  3.42812  4.28196  3.31910  3.71960  3.52898  3.52837  1.11820  2.74794  3.16211  5.67643  4.44583    674 s - - -
          2.68618  4.42225  2.77519  2.73123  3.46354  2.40513  3.72494  3.29354  2.67741  2.69355  4.24690  2.90347  2.73739  3.18146  2.89801  2.37887  2.77519  2.98518  4.58477  3.61503
          0.02669  4.03251  4.75486  0.61958  0.77255  0.48576  0.95510
    669   2.80962  5.33495  2.09107  1.53197  4.63564  2.88059  3.68823  4.13032  2.42514  3.62552  4.42589  2.54749  3.82031  2.82787  3.12244  2.64847  3.07033  3.70888  5.78451  4.32781    675 e - - -
          2.68618  4.42225  2.77519  2.73123  3.46354  2.40513  3.72494  3.29354  2.67741  2.69355  4.24690  2.90347  2.73739  3.18146  2.89801  2.37887  2.77519  2.98518  4.58477  3.61503
          0.02669  4.03251  4.75486  0.61958  0.77255  0.48576  0.95510
    670   3.39487  4.76325  4.51781  4.17440  0.98377  4.24351  3.90461  2.74436  4.02638  1.99251  3.45193  4.17190  4.61752  4.14466  4.12779  3.68912  3.66575  2.76846  4.10867  2.45321    676 f - - -
          2.68618  4.42225  2.77519  2.73123  3.46354  2.40513  3.72494  3.29354  2.67741  2.69355  4.24690  2.90347  2.73739  3.18146  2.89801  2.37887  2.77519  2.98518  4.58477  3.61503
          0.02669  4.03251  4.75486  0.61958  0.77255  0.48576  0.95510
    671   2.95125  3.92015  4.09182  3.59783  2.15963  3.89307  3.66880  2.90184  3.47960  2.52280  3.57235  3.73158  4.27473  3.67616  3.68171  3.04749  3.19811  2.73009  4.03137  1.31372    677 y - - -
          2.68618  4.42225  2.77519  2.73123  3.46354  2.40513  3.72494  3.29354  2.67741  2.69355  4.24690  2.90347  2.73739  3.18146  2.89801  2.37887  2.77519  2.98518  4.58477  3.61503
          0.02669  4.03251  4.75486  0.61958  0.77255  0.48576  0.95510
    672   2.03253  4.50057  2.82310  2.62667  4.28002  2.06571  3.89809  3.71468  2.80034  3.33535  4.15030  2.83683  3.75157  3.08985  3.23628  1.92678  2.81477  3.25968  5.56471  4.26089    678 s - - -
          2.68618  4.42225  2.77519  2.73123  3.46354  2.40513  3.72494  3.29354  2.67741  2.69355  4.24690  2.90347  2.73739  3.18146  2.89801  2.37887  2.77519  2.98518  4.58477  3.61503
          0.11516  4.03251  2.39635  0.61958  0.77255  0.48576  0.95510
    673   2.22442  3.81069  3.68872  3.11466  3.14081  3.44391  3.86369  2.49837  3.03464  2.13770  3.23008  3.43613  3.95637  3.30558  3.19685  2.84708  2.77113  2.19978  4.72400  3.05402    679 l - - -
          2.68618  4.42225  2.77519  2.73123  3.46354  2.40513  3.72494  3.29354  2.67741  2.69355  4.24690  2.90347  2.73739  3.18146  2.89801  2.37887  2.77519  2.98518  4.58477  3.61503
          0.02913  3.94648  4.66882  0.61958  0.77255  0.43624  1.03976
    674   2.56525  4.29727  3.43069  2.86341  3.44032  3.53521  3.79205  2.74032  2.69672  2.08094  3.14722  3.27055  3.55465  3.11551  3.04611  2.41190  2.79909  2.36492  4.88374  3.64860    680 l - - -
          2.68618  4.42225  2.77519  2.73123  3.46354  2.40513  3.72494  3.29354  2.67741  2.69355  4.24690  2.90347  2.73739  3.18146  2.89801  2.37887  2.77519  2.98518  4.58477  3.61503
          0.02669  4.03251  4.75486  0.61958  0.77255  0.48576  0.95510
    675   2.45965  4.43647  2.76848  2.68040  3.41360  2.94558  3.73382  2.49698  2.66316  2.67494  3.54973  3.07655  3.87008  2.98593  3.06769  2.65139  2.80068  2.44264  5.01855  3.75324    681 v - - -
          2.68618  4.42225  2.77519  2.73123  3.46354  2.40513  3.72494  3.29354  2.67741  2.69355  4.24690  2.90347  2.73739  3.18146  2.89801  2.37887  2.77519  2.98518  4.58477  3.61503
          0.02669  4.03251  4.75486  0.61958  0.77255  0.48576  0.95510
    676   2.63618  4.48761  2.04365  2.16892  4.31297  3.34590  3.60915  3.76391  2.31956  3.30672  4.09184  2.62376  3.78473  2.73628  2.89090  2.61682  2.53131  3.38248  5.49297  4.10673    682 d - - -
          2.68618  4.42225  2.77519  2.73123  3.46354  2.40513  3.72494  3.29354  2.67741  2.69355  4.24690  2.90347  2.73739  3.18146  2.89801  2.37887  2.77519  2.98518  4.58477  3.61503
          0.02669  4.03251  4.75486  0.61958  0.77255  0.48576  0.95510
    677   2.66899  5.00611  2.50699  2.10001  4.28712  2.14870  3.63173  3.72984  2.33710  3.28699  3.77016  2.84835  3.80345  2.69352  2.91193  2.65351  2.91085  3.36595  5.48731  4.11081    683 e - - -
          2.68618  4.42225  2.77519  2.73123  3.46354  2.40513  3.72494  3.29354  2.67741  2.69355  4.24690  2.90347  2.73739  3.18146  2.89801  2.37887  2.77519  2.98518  4.58477  3.61503
          0.02669  4.03251  4.75486  0.61958  0.77255  0.48576  0.95510
    678   2.79754  5.19901  2.52048  1.53179  4.51283  3.33965  3.67148  3.96996  2.37693  3.48726  4.30147  2.82275  3.84390  2.31621  2.88096  2.51712  3.04578  3.58506  5.64760  4.25741    684 e - - -
          2.68618  4.42225  2.77519  2.73123  3.46354  2.40513  3.72494  3.29354  2.67741  2.69355  4.24690  2.90347  2.73739  3.18146  2.89801  2.37887  2.77519  2.98518  4.58477  3.61503
          0.02669  4.03251  4.75486  0.61958  0.77255  0.48576  0.95510
    679   2.46164  4.81773  2.59758  2.35041  4.06900  3.26096  3.59838  3.26798  2.25641  3.01441  3.59000  2.91562  3.78714  2.63116  2.85373  2.36867  2.74559  3.06978  5.31266  3.96813    685 k - - -
          2.68618  4.42225  2.77519  2.73123  3.46354  2.40513  3.72494  3.29354  2.67741  2.69355  4.24690  2.90347  2.73739  3.18146  2.89801  2.37887  2.77519  2.98518  4.58477  3.61503
          0.04429  4.03251  3.66545  0.61958  0.77255  0.48576  0.95510
    680   2.66322  5.13847  2.20353  1.67124  4.44926  2.76959  3.65703  3.91388  2.51234  3.44740  4.24486  2.70140  3.79944  2.79483  3.02857  2.67275  2.97238  3.19537  5.62916  4.21304    686 e - - -
          2.68619  4.42226  2.77520  2.73116  3.46354  2.40513  3.72495  3.29355  2.67741  2.69355  4.24690  2.90347  2.73740  3.18147  2.89801  2.37887  2.77520  2.98514  4.58478  3.61504
          0.08064  2.67772  4.73773  0.45152  1.01241  0.47465  0.97314
    681   2.47453  5.12797  2.35143  1.48605  4.50253  2.55752  3.72687  3.95788  2.62526  3.51212  4.33212  2.79594  3.82342  2.88187  3.14169  2.72086  3.04034  3.56091  5.70545  4.29039    688 e - - -
          2.68618  4.42225  2.77519  2.73123  3.46354  2.40513  3.72494  3.29354  2.67741  2.69355  4.24690  2.90347  2.73739  3.18146  2.89801  2.37887  2.77519  2.98518  4.58477  3.61503
          0.02669  4.03251  4.75486  0.61958  0.77255  0.48576  0.95510
    682   2.70558  4.95434  2.63023  2.36403  4.14438  3.35207  2.99413  3.56034  2.48460  3.27597  4.10555  1.72134  3.83669  2.84465  2.92642  2.63490  2.96251  3.35345  5.41206  4.01495    689 n - - -
          2.68618  4.42225  2.77519  2.73123  3.46354  2.40513  3.72494  3.29354  2.67741  2.69355  4.24690  2.90347  2.73739  3.18146  2.89801  2.37887  2.77519  2.98518  4.58477  3.61503
          0.02669  4.03251  4.75486  0.61958  0.77255  0.48576  0.95510
    683   2.62224  5.02051  2.60254  2.30905  4.32580  3.36470  3.08670  3.78146  2.22827  3.30690  4.08151  2.38762  3.77961  2.70104  2.61025  2.35819  2.72658  3.39198  5.47663  4.09446    690 k - - -
          2.68618  4.42225  2.77519  2.73123  3.46354  2.40513  3.72494  3.29354  2.67741  2.69355  4.24690  2.90347  2.73739  3.18146  2.89801  2.37887  2.77519  2.98518  4.58477  3.61503
          0.02669  4.03251  4.75486  0.61958  0.77255  0.48576  0.95510
    684   2.92192  4.35515  4.63746  4.07423  3.14344  4.27378  4.64370  1.74817  3.96596  1.65060  2.70729  4.29187  4.55308  4.14732  4.12580  3.60067  3.23972  1.42073  5.14724  4.00316    691 v - - -
          2.68618  4.42225  2.77519  2.73123  3.46354  2.40513  3.72494  3.29354  2.67741  2.69355  4.24690  2.90347  2.73739  3.18146  2.89801  2.37887  2.77519  2.98518  4.58477  3.61503
          0.02669  4.03251  4.75486  0.61958  0.77255  0.48576  0.95510
    685   3.04972  4.51568  4.35228  3.80999  3.17179  4.15099  4.49359  2.25979  3.61434  1.44109  1.62230  4.10248  4.46593  3.89475  3.81915  3.48750  3.11789  2.28678  5.08694  3.93888    692 l - - -
          2.68618  4.42225  2.77519  2.73123  3.46354  2.40513  3.72494  3.29354  2.67741  2.69355  4.24690  2.90347  2.73739  3.18146  2.89801  2.37887  2.77519  2.98518  4.58477  3.61503
          0.02669  4.03251  4.75486  0.61958  0.77255  0.48576  0.95510
    686   2.45089  4.29909  4.37827  3.84198  3.54525  4.09024  4.57463  1.64565  3.74530  2.17127  3.40535  4.09637  4.45789  4.01926  3.98377  3.42643  3.02038  1.27825  5.28676  4.08143    693 v - - -
          2.68618  4.42225  2.77519  2.73123  3.46354  2.40513  3.72494  3.29354  2.67741  2.69355  4.24690  2.90347  2.73739  3.18146  2.89801  2.37887  2.77519  2.98518  4.58477  3.61503
          0.02669  4.03251  4.75486  0.61958  0.77255  0.48576  0.95510
    687   2.73081  1.64113  4.22471  3.71837  2.85718  3.72457  4.23183  2.36607  3.56513  2.05376  3.33982  3.86777  4.20744  3.82234  3.75851  3.09946  3.04225  2.23021  4.83307  3.47382    694 c - - -
          2.68618  4.42225  2.77519  2.73123  3.46354  2.40513  3.72494  3.29354  2.67741  2.69355  4.24690  2.90347  2.73739  3.18146  2.89801  2.37887  2.77519  2.98518  4.58477  3.61503
          0.02669  4.03251  4.75486  0.61958  0.77255  0.48576  0.95510
    688   3.07966  5.19061  3.48613  2.82029  4.65246  3.68599  3.62935  3.99943  1.19817  3.43567  4.30857  3.21955  4.05563  2.76413  1.69870  3.07336  3.24483  3.68074  5.47047  4.30715    695 k - - -
          2.68618  4.42225  2.77519  2.73123  3.46354  2.40513  3.72494  3.29354  2.67741  2.69355  4.24690  2.90347  2.73739  3.18146  2.89801  2.37887  2.77519  2.98518  4.58477  3.61503
          0.02669  4.03251  4.75486  0.61958  0.77255  0.48576  0.95510
    689   2.40050  4.32157  3.35285  3.17883  4.23937  3.04884  4.28286  3.78499  3.26348  3.49379  4.40821  3.37593  3.80143  3.60070  3.54264  0.87297  2.89312  3.28472  5.59953  4.32450    696 s - - -
          2.68618  4.42225  2.77519  2.73123  3.46354  2.40513  3.72494  3.29354  2.67741  2.69355  4.24690  2.90347  2.73739  3.18146  2.89801  2.37887  2.77519  2.98518  4.58477  3.61503
          0.02669  4.03251  4.75486  0.61958  0.77255  0.48576  0.95510
    690   3.26586  4.60296  4.81013  4.26928  3.17928  4.52529  4.88017  1.79745  4.11309  0.96840  2.98462  4.53557  4.74544  4.28918  4.26701  3.88615  3.50225  1.97905  5.24797  4.13274    697 l - - -
          2.68618  4.42225  2.77519  2.73123  3.46354  2.40513  3.72494  3.29354  2.67741  2.69355  4.24690  2.90347  2.73739  3.18146  2.89801  2.37887  2.77519  2.98518  4.58477  3.61503
          0.02669  4.03251  4.75486  0.61958  0.77255  0.48576  0.95510
    691   2.99838  4.36879  4.61275  4.10649  3.57866  4.26143  4.83262  1.17514  3.99016  2.15047  3.40024  4.33164  4.61982  4.26903  4.20416  3.63249  2.95204  1.44871  5.45068  4.25113    698 i - - -
          2.68618  4.42225  2.77519  2.73123  3.46354  2.40513  3.72494  3.29354  2.67741  2.69355  4.24690  2.90347  2.73739  3.18146  2.89801  2.37887  2.77519  2.98518  4.58477  3.61503
          0.02669  4.03251  4.75486  0.61958  0.77255  0.48576  0.95510
    692   3.30065  4.65303  4.78118  4.21712  2.82926  4.50909  4.74595  2.23583  4.08044  0.95552  2.08436  4.48789  4.69532  4.19184  4.21309  3.84639  3.51850  2.38574  5.06858  3.94709    699 l - - -
          2.68618  4.42225  2.77519  2.73123  3.46354  2.40513  3.72494  3.29354  2.67741  2.69355  4.24690  2.90347  2.73739  3.18146  2.89801  2.37887  2.77519  2.98518  4.58477  3.61503
          0.02669  4.03251  4.75486  0.61958  0.77255  0.48576  0.95510
    693   2.06417  4.21208  3.42111  3.05480  4.22488  2.70474  4.12832  3.61977  3.08119  3.30653  4.13167  3.27048  3.71266  3.38000  3.42469  1.62871  1.77580  3.12283  5.56472  4.34005    700 s - - -
          2.68618  4.42225  2.77519  2.73123  3.46354  2.40513  3.72494  3.29354  2.67741  2.69355  4.24690  2.90347  2.73739  3.18146  2.89801  2.37887  2.77519  2.98518  4.58477  3.61503
          0.02669  4.03251  4.75486  0.61958  0.77255  0.48576  0.95510
    694   2.93591  4.43725  4.34458  4.01527  3.67171  3.88682  4.79082  2.05560  3.88551  2.33262  3.61506  4.17868  4.44032  4.23497  4.08221  3.40249  3.29477  0.84474  5.48233  4.22276    701 v - - -
          2.68618  4.42225  2.77519  2.73123  3.46354  2.40513  3.72494  3.29354  2.67741  2.69355  4.24690  2.90347  2.73739  3.18146  2.89801  2.37887  2.77519  2.98518  4.58477  3.61503
          0.02669  4.03251  4.75486  0.61958  0.77255  0.48576  0.95510
    695   2.31518  3.79159  3.43645  2.93746  3.83033  3.20944  3.94267  3.17970  2.88764  2.90202  3.76982  3.25441  3.79471  3.21244  3.24511  1.59603  2.25048  2.84630  5.22471  3.69062    702 s - - -
          2.68618  4.42225  2.77519  2.73123  3.46354  2.40513  3.72494  3.29354  2.67741  2.69355  4.24690  2.90347  2.73739  3.18146  2.89801  2.37887  2.77519  2.98518  4.58477  3.61503
          0.02669  4.03251  4.75486  0.61958  0.77255  0.48576  0.95510
    696   0.99568  4.16374  3.51337  3.27435  4.25921  2.96789  4.30976  3.54682  3.31342  3.35404  4.23486  3.37965  3.73157  3.61468  3.58611  2.16388  2.74784  3.06324  5.64969  4.43278    703 a - - -
          2.68618  4.42225  2.77519  2.73123  3.46354  2.40513  3.72494  3.29354  2.67741  2.69355  4.24690  2.90347  2.73739  3.18146  2.89801  2.37887  2.77519  2.98518  4.58477  3.61503
          0.02669  4.03251  4.75486  0.61958  0.77255  0.48576  0.95510
    697   2.93829  4.38628  4.33579  3.78641  3.26745  4.08002  4.46216  1.78735  3.63824  1.83765  1.77629  4.05533  4.41469  3.89758  3.84744  3.40694  2.90685  2.07391  5.09463  3.93951    704 m - - -
          2.68618  4.42225  2.77519  2.73123  3.46354  2.40513  3.72494  3.29354  2.67741  2.69355  4.24690  2.90347  2.73739  3.18146  2.89801  2.37887  2.77519  2.98518  4.58477  3.61503
          0.02669  4.03251  4.75486  0.61958  0.77255  0.48576  0.95510
    698   3.18130  4.50033  4.80771  4.29754  3.39701  4.49966  4.96059  1.07773  4.14142  1.71367  3.22111  4.53881  4.77209  4.39283  4.32254  3.88013  3.43569  1.71042  5.40958  4.21837    705 i - - -
          2.68618  4.42225  2.77519  2.73123  3.46354  2.40513  3.72494  3.29354  2.67741  2.69355  4.24690  2.90347  2.73739  3.18146  2.89801  2.37887  2.77519  2.98518  4.58477  3.61503
          0.02669  4.03251  4.75486  0.61958  0.77255  0.48576  0.95510
    699   1.33395  4.25367  3.48278  3.08014  3.89417  3.17417  4.07718  3.11554  3.02930  2.55140  3.85947  3.33623  3.81821  3.36974  3.34690  2.27169  2.78999  2.79156  5.32715  4.07999    706 a - - -
          2.68618  4.42225  2.77519  2.73123  3.46354  2.40513  3.72494  3.29354  2.67741  2.69355  4.24690  2.90347  2.73739  3.18146  2.89801  2.37887  2.77519  2.98518  4.58477  3.61503
          0.02669  4.03251  4.75486  0.61958  0.77255  0.48576  0.95510
    700   2.37077  4.62326  2.62410  2.51797  3.95492  3.21069  3.71126  3.34111  2.56767  2.47022  3.83239  3.00356  3.80933  2.89718  3.01111  2.07258  2.70873  3.02457  5.27221  3.96392    707 s - - -
          2.68618  4.42225  2.77519  2.73123  3.46354  2.40513  3.72494  3.29354  2.67741  2.69355  4.24690  2.90347  2.73739  3.18146  2.89801  2.37887  2.77519  2.98518  4.58477  3.61503
          0.02669  4.03251  4.75486  0.61958  0.77255  0.48576  0.95510
    701   3.09822  5.23389  2.56638  0.81748  4.60146  3.38322  3.98752  4.08759  2.88884  3.68020  4.65007  3.03495  3.99628  3.20168  3.31217  3.06603  3.40463  3.75599  5.74285  4.46862    708 e - - -
          2.68618  4.42225  2.77519  2.73123  3.46354  2.40513  3.72494  3.29354  2.67741  2.69355  4.24690  2.90347  2.73739  3.18146  2.89801  2.37887  2.77519  2.98518  4.58477  3.61503
          0.02669  4.03251  4.75486  0.61958  0.77255  0.48576  0.95510
    702   2.64615  4.96220  2.87706  2.15847  3.64885  3.40130  3.59468  3.68530  1.92883  3.23298  4.02861  2.40145  3.80757  2.72417  2.62921  2.64152  2.87461  3.32530  5.41533  4.06373    709 k - - -
          2.68618  4.42225  2.77519  2.73123  3.46354  2.40513  3.72494  3.29354  2.67741  2.69355  4.24690  2.90347  2.73739  3.18146  2.89801  2.37887  2.77519  2.98518  4.58477  3.61503
          0.02669  4.03251  4.75486  0.61958  0.77255  0.48576  0.95510
    703   2.71829  4.91140  2.97701  2.32054  4.15901  3.46125  3.44567  3.58757  2.26802  2.69541  3.98707  2.98275  3.86660  1.87021  2.55850  2.73661  2.93915  3.26761  5.34733  4.03513    710 q - - -
          2.68618  4.42225  2.77519  2.73123  3.46354  2.40513  3.72494  3.29354  2.67741  2.69355  4.24690  2.90347  2.73739  3.18146  2.89801  2.37887  2.77519  2.98518  4.58477  3.61503
          0.02669  4.03251  4.75486  0.61958  0.77255  0.48576  0.95510
    704   2.70633  4.98971  2.97287  2.44976  4.33413  3.29424  3.60482  3.75246  1.97538  3.28075  4.08531  2.35112  3.84681  2.73424  2.13375  2.70387  2.60586  3.39155  5.43806  4.12176    711 k - - -
          2.68618  4.42225  2.77519  2.73123  3.46354  2.40513  3.72494  3.29354  2.67741  2.69355  4.24690  2.90347  2.73739  3.18146  2.89801  2.37887  2.77519  2.98518  4.58477  3.61503
          0.02669  4.03251  4.75486  0.61958  0.77255  0.48576  0.95510
    705   2.74796  4.97887  3.01942  2.41733  4.30141  3.47485  3.61447  3.69982  1.50107  3.24344  3.83046  2.88853  3.87656  2.66999  2.52273  2.75358  2.71479  3.36157  5.40968  4.11478    712 k - - -
          2.68618  4.42225  2.77519  2.73123  3.46354  2.40513  3.72494  3.29354  2.67741  2.69355  4.24690  2.90347  2.73739  3.18146  2.89801  2.37887  2.77519  2.98518  4.58477  3.61503
          0.02669  4.03251  4.75486  0.61958  0.77255  0.48576  0.95510
    706   2.41689  3.99903  3.36228  2.81562  3.63395  3.38813  3.81905  2.79351  2.77612  2.69423  3.57256  2.83272  3.85435  3.09488  3.15441  2.16838  2.34553  2.41194  5.04563  3.79745    713 s - - -
          2.68618  4.42225  2.77519  2.73123  3.46354  2.40513  3.72494  3.29354  2.67741  2.69355  4.24690  2.90347  2.73739  3.18146  2.89801  2.37887  2.77519  2.98518  4.58477  3.61503
          0.02669  4.03251  4.75486  0.61958  0.77255  0.48576  0.95510
    707   1.82213  4.33683  3.32652  2.83244  3.92249  3.20402  3.89774  3.28482  2.80584  2.97992  3.60280  3.18817  2.89425  3.13386  3.18928  2.33211  2.12625  2.93225  5.28486  4.03015    714 a - - -
          2.68618  4.42225  2.77519  2.73123  3.46354  2.40513  3.72494  3.29354  2.67741  2.69355  4.24690  2.90347  2.73739  3.18146  2.89801  2.37887  2.77519  2.98518  4.58477  3.61503
          0.02669  4.03251  4.75486  0.61958  0.77255  0.48576  0.95510
    708   3.32100  4.69614  4.71669  4.18103  3.07167  4.48689  4.77810  2.21901  3.96628  0.84192  2.46727  4.46841  4.70724  4.17572  4.11930  3.85479  3.55275  2.34812  5.14803  4.02528    715 l - - -
          2.68618  4.42225  2.77519  2.73123  3.46354  2.40513  3.72494  3.29354  2.67741  2.69355  4.24690  2.90347  2.73739  3.18146  2.89801  2.37887  2.77519  2.98518  4.58477  3.61503
          0.02669  4.03251  4.75486  0.61958  0.77255  0.48576  0.95510
    709   2.54089  4.35459  3.36017  2.80891  3.57375  3.45993  3.80076  2.80126  2.75269  2.31695  3.38367  3.22345  3.53276  3.08334  3.12390  2.30636  2.16540  2.64304  4.99940  3.75130    716 t - - -
          2.68618  4.42225  2.77519  2.73123  3.46354  2.40513  3.72494  3.29354  2.67741  2.69355  4.24690  2.90347  2.73739  3.18146  2.89801  2.37887  2.77519  2.98518  4.58477  3.61503
          0.02669  4.03251  4.75486  0.61958  0.77255  0.48576  0.95510
    710   2.93723  5.53579  1.67884  1.41477  4.82000  3.24173  3.75842  4.34482  2.75424  3.82796  4.66284  2.39697  3.85003  2.91688  3.34700  2.82053  3.21916  3.90783  5.98225  4.47145    717 e - - -
          2.68618  4.42225  2.77519  2.73123  3.46354  2.40513  3.72494  3.29354  2.67741  2.69355  4.24690  2.90347  2.73739  3.18146  2.89801  2.37887  2.77519  2.98518  4.58477  3.61503
          0.02669  4.03251  4.75486  0.61958  0.77255  0.48576  0.95510
    711   2.13551  4.43852  3.18600  2.70409  3.95169  3.25034  3.82377  3.13167  2.69947  3.00282  3.84681  2.64489  3.78896  3.03579  3.10515  2.18358  2.06330  2.98001  5.29117  4.01524    718 t - - -
          2.68618  4.42225  2.77519  2.73123  3.46354  2.40513  3.72494  3.29354  2.67741  2.69355  4.24690  2.90347  2.73739  3.18146  2.89801  2.37887  2.77519  2.98518  4.58477  3.61503
          0.02669  4.03251  4.75486  0.61958  0.77255  0.48576  0.95510
    712   2.80664  5.31283  2.20807  1.51172  4.61610  3.30321  3.67368  4.10110  2.31569  3.59346  4.39332  2.76422  3.82621  2.41348  3.01454  2.73247  3.05977  3.68653  5.74433  4.30774    719 e - - -
          2.68618  4.42225  2.77519  2.73123  3.46354  2.40513  3.72494  3.29354  2.67741  2.69355  4.24690  2.90347  2.73739  3.18146  2.89801  2.37887  2.77519  2.98518  4.58477  3.61503
          0.02669  4.03251  4.75486  0.61958  0.77255  0.48576  0.95510
    713   3.09314  4.43623  4.69830  4.18362  3.49758  4.39433  4.89403  1.71946  4.05133  1.85724  3.32724  4.42844  4.70521  4.32488  4.26068  3.76463  3.35431  1.03718  5.44069  4.23005    720 v - - -
          2.68618  4.42225  2.77519  2.73123  3.46354  2.40513  3.72494  3.29354  2.67741  2.69355  4.24690  2.90347  2.73739  3.18146  2.89801  2.37887  2.77519  2.98518  4.58477  3.61503
          0.02669  4.03251  4.75486  0.61958  0.77255  0.48576  0.95510
    714   3.05538  5.14348  3.36343  2.79930  4.57738  3.63845  3.66930  3.95524  1.05533  3.42273  4.31034  3.20956  4.04573  2.81513  2.05261  3.05947  3.24465  3.63950  5.47267  4.28983    721 k - - -
          2.68618  4.42225  2.77519  2.73123  3.46354  2.40513  3.72494  3.29354  2.67741  2.69355  4.24690  2.90347  2.73739  3.18146  2.89801  2.37887  2.77519  2.98518  4.58477  3.61503
          0.02669  4.03251  4.75486  0.61958  0.77255  0.48576  0.95510
    715   2.63124  4.48040  2.98325  2.23832  4.13004  3.42709  3.34474  3.54885  2.13087  2.72349  3.93445  2.94489  3.81784  2.19727  2.71981  2.64981  2.85657  3.21487  5.33427  4.00638    722 k - - -
          2.68618  4.42225  2.77519  2.73123  3.46354  2.40513  3.72494  3.29354  2.67741  2.69355  4.24690  2.90347  2.73739  3.18146  2.89801  2.37887  2.77519  2.98518  4.58477  3.61503
          0.02669  4.03251  4.75486  0.61958  0.77255  0.48576  0.95510
    716   1.03736  4.15982  3.45974  3.21807  4.31663  2.46777  4.28610  3.67813  3.29731  3.42059  4.26114  3.34200  3.70920  3.57739  3.58845  2.31403  2.72843  3.14387  5.67610  4.47210    723 a - - -
          2.68618  4.42225  2.77519  2.73123  3.46354  2.40513  3.72494  3.29354  2.67741  2.69355  4.24690  2.90347  2.73739  3.18146  2.89801  2.37887  2.77519  2.98518  4.58477  3.61503
          0.02669  4.03251  4.75486  0.61958  0.77255  0.48576  0.95510
    717   2.39218  4.19411  3.78765  3.22328  3.35484  3.45260  3.99849  2.06784  2.92541  2.19509  3.31654  3.54727  4.06261  3.42002  3.40768  2.96128  2.86601  1.80437  4.87616  3.66350    724 v - - -
          2.68618  4.42225  2.77519  2.73123  3.46354  2.40513  3.72494  3.29354  2.67741  2.69355  4.24690  2.90347  2.73739  3.18146  2.89801  2.37887  2.77519  2.98518  4.58477  3.61503
          0.02669  4.03251  4.75486  0.61958  0.77255  0.48576  0.95510
    718   2.70371  5.05956  2.51740  1.56310  4.34240  3.33350  3.65266  3.79342  2.47757  3.34715  4.15351  2.82850  3.81163  2.71921  2.96440  2.44144  2.78857  3.42416  5.54260  3.87201    725 e - - -
          2.68618  4.42225  2.77519  2.73123  3.46354  2.40513  3.72494  3.29354  2.67741  2.69355  4.24690  2.90347  2.73739  3.18146  2.89801  2.37887  2.77519  2.98518  4.58477  3.61503
          0.02669  4.03251  4.75486  0.61958  0.77255  0.48576  0.95510
    719   3.33383  4.68680  4.78242  4.22788  2.86081  4.53775  4.76550  2.22396  4.07886  0.84169  2.50363  4.50722  4.72293  4.20769  4.21966  3.88299  3.55441  2.37054  5.08221  3.93583    726 l - - -
          2.68618  4.42225  2.77519  2.73123  3.46354  2.40513  3.72494  3.29354  2.67741  2.69355  4.24690  2.90347  2.73739  3.18146  2.89801  2.37887  2.77519  2.98518  4.58477  3.61503
          0.02669  4.03251  4.75486  0.61958  0.77255  0.48576  0.95510
    720   3.33881  4.75518  4.44582  4.08908  3.20355  4.18389  4.69481  2.41913  3.85526  0.70057  3.18132  4.34897  4.59345  4.18511  4.00406  3.77745  3.62675  2.49751  5.13812  3.89749    727 l - - -
          2.68618  4.42225  2.77519  2.73123  3.46354  2.40513  3.72494  3.29354  2.67741  2.69355  4.24690  2.90347  2.73739  3.18146  2.89801  2.37887  2.77519  2.98518  4.58477  3.61503
          0.02669  4.03251  4.75486  0.61958  0.77255  0.48576  0.95510
    721   2.68052  5.00485  1.87427  2.13357  4.31309  3.17400  3.66821  3.74780  2.52036  3.32354  4.13334  2.83528  3.80598  2.81504  3.02029  2.38747  2.93790  2.78256  5.53475  4.14863    728 d - - -
          2.68618  4.42225  2.77519  2.73123  3.46354  2.40513  3.72494  3.29354  2.67741  2.69355  4.24690  2.90347  2.73739  3.18146  2.89801  2.37887  2.77519  2.98518  4.58477  3.61503
          0.02669  4.03251  4.75486  0.61958  0.77255  0.48576  0.95510
    722   3.08934  5.10650  3.52222  2.90114  4.53840  3.67315  3.68512  3.91950  1.84786  3.39339  4.29759  3.27856  4.07645  2.83844  1.08575  3.11182  3.27648  3.61838  5.44104  4.27897    729 r - - -
          2.68618  4.42225  2.77519  2.73123  3.46354  2.40513  3.72494  3.29354  2.67741  2.69355  4.24690  2.90347  2.73739  3.18146  2.89801  2.37887  2.77519  2.98518  4.58477  3.61503
          0.02669  4.03251  4.75486  0.61958  0.77255  0.48576  0.95510
    723   1.02097  4.19853  3.70835  3.40617  4.03774  3.10385  4.35657  3.02108  3.35728  2.97350  4.00386  3.50465  3.83520  3.68178  3.61548  2.56706  2.81880  2.50829  5.54824  4.32078    730 a - - -
          2.68618  4.42225  2.77519  2.73123  3.46354  2.40513  3.72494  3.29354  2.67741  2.69355  4.24690  2.90347  2.73739  3.18146  2.89801  2.37887  2.77519  2.98518  4.58477  3.61503
          0.02669  4.03251  4.75486  0.61958  0.77255  0.48576  0.95510
    724   2.87571  4.63256  3.58204  3.50313  4.63735  0.51995  4.61116  4.27831  3.70601  3.91159  4.89051  3.74671  4.02869  4.01771  3.92209  3.05263  3.36941  3.77574  5.68770  4.74554    731 G - - -
          2.68618  4.42225  2.77519  2.73123  3.46354  2.40513  3.72494  3.29354  2.67741  2.69355  4.24690  2.90347  2.73739  3.18146  2.89801  2.37887  2.77519  2.98518  4.58477  3.61503
          0.02669  4.03251  4.75486  0.61958  0.77255  0.48576  0.95510
    725   3.00423  5.18149  3.03731  2.53063  4.57973  3.55897  3.66286  3.95878  1.13218  3.44015  4.31312  3.08479  3.99709  2.70654  2.30294  2.98652  3.20580  3.63113  5.52430  4.29222    732 k - - -
          2.68618  4.42225  2.77519  2.73123  3.46354  2.40513  3.72494  3.29354  2.67741  2.69355  4.24690  2.90347  2.73739  3.18146  2.89801  2.37887  2.77519  2.98518  4.58477  3.61503
          0.02669  4.03251  4.75486  0.61958  0.77255  0.48576  0.95510
    726   3.19790  4.52820  4.80488  4.24142  3.17017  4.47211  4.80653  1.47966  4.10383  1.39423  2.13273  4.48605  4.68851  4.25088  4.24096  3.81331  3.42529  2.06001  5.18787  4.09512    733 l - - -
          2.68618  4.42225  2.77519  2.73123  3.46354  2.40513  3.72494  3.29354  2.67741  2.69355  4.24690  2.90347  2.73739  3.18146  2.89801  2.37887  2.77519  2.98518  4.58477  3.61503
          0.02669  4.03251  4.75486  0.61958  0.77255  0.48576  0.95510
    727   3.26198  4.63029  4.72824  4.16844  3.09118  4.46586  4.77147  2.18529  4.00570  0.96490  2.20451  4.44995  4.67915  4.17045  4.15832  3.80906  3.48901  2.18382  5.15242  4.06972    734 l - - -
          2.68618  4.42225  2.77519  2.73123  3.46354  2.40513  3.72494  3.29354  2.67741  2.69355  4.24690  2.90347  2.73739  3.18146  2.89801  2.37887  2.77519  2.98518  4.58477  3.61503
          0.02669  4.03251  4.75486  0.61958  0.77255  0.48576  0.95510
    728   2.47252  4.80510  2.95911  2.34977  4.06159  3.40057  3.60694  3.48046  2.12518  3.07385  3.46876  2.80029  3.36253  2.75255  2.78191  2.42644  2.54233  3.14944  5.30627  3.96996    735 k - - -
          2.68618  4.42225  2.77519  2.73123  3.46354  2.40513  3.72494  3.29354  2.67741  2.69355  4.24690  2.90347  2.73739  3.18146  2.89801  2.37887  2.77519  2.98518  4.58477  3.61503
          0.02669  4.03251  4.75486  0.61958  0.77255  0.48576  0.95510
    729   2.32654  4.31915  3.39046  2.95522  3.84053  3.24512  3.98021  3.09296  2.89811  2.29561  3.79187  3.27822  3.83735  3.25258  3.23728  1.55512  2.69633  2.79233  5.26380  4.00860    736 s - - -
          2.68618  4.42225  2.77519  2.73123  3.46354  2.40513  3.72494  3.29354  2.67741  2.69355  4.24690  2.90347  2.73739  3.18146  2.89801  2.37887  2.77519  2.98518  4.58477  3.61503
          0.02669  4.03251  4.75486  0.61958  0.77255  0.48576  0.95510
    730   2.46578  4.25771  3.51880  2.97139  3.45360  3.51685  3.87108  2.30007  2.90285  2.15496  3.41713  3.22283  3.93879  3.21634  3.23434  2.27040  2.58653  2.47297  4.91713  3.68752    737 l - - -
          2.68618  4.42225  2.77519  2.73123  3.46354  2.40513  3.72494  3.29354  2.67741  2.69355  4.24690  2.90347  2.73739  3.18146  2.89801  2.37887  2.77519  2.98518  4.58477  3.61503
          0.11911  4.03251  2.35854  0.61958  0.77255  0.48576  0.95510
    731   2.38366  4.30766  3.24756  2.89051  3.89983  2.96946  3.95871  3.30302  2.86019  2.59437  3.93209  3.20415  3.76873  3.22937  3.19287  1.43226  2.78333  2.94318  5.29803  4.00052    738 s - - -
          2.68618  4.42225  2.77519  2.73123  3.46354  2.40513  3.72494  3.29354  2.67741  2.69355  4.24690  2.90347  2.73739  3.18146  2.89801  2.37887  2.77519  2.98518  4.58477  3.61503
          0.02924  3.94264  4.66499  0.61958  0.77255  0.57387  0.82860
    732   2.01032  4.28550  3.36759  2.86301  3.77420  3.24097  3.88570  3.02887  2.81224  2.80050  3.46146  3.21329  3.14802  3.14584  3.17728  2.57785  1.98260  2.64812  5.17965  3.93497    739 t - - -
          2.68618  4.42225  2.77519  2.73123  3.46354  2.40513  3.72494  3.29354  2.67741  2.69355  4.24690  2.90347  2.73739  3.18146  2.89801  2.37887  2.77519  2.98518  4.58477  3.61503
          0.09572  3.94264  2.63272  0.61958  0.77255  0.57387  0.82860
    733   2.48245  4.80307  2.71542  2.13909  4.17308  2.57616  3.63844  3.59938  2.43404  3.18478  4.00364  2.77001  3.76518  2.79536  2.66926  2.32852  2.85748  3.24122  5.40416  4.06234    740 e - - -
          2.68618  4.42225  2.77519  2.73123  3.46354  2.40513  3.72494  3.29354  2.67741  2.69355  4.24690  2.90347  2.73739  3.18146  2.89801  2.37887  2.77519  2.98518  4.58477  3.61503
          0.07081  3.87814  3.04349  0.61958  0.77255  0.62838  0.76240
    734   2.29785  4.49056  3.09131  2.56101  3.73835  3.37448  3.66310  2.90255  2.43033  2.78049  3.43121  2.64374  3.79657  2.87548  2.91800  2.46338  2.69417  2.81884  5.09022  3.80944    741 a - - -
          2.68618  4.42225  2.77519  2.73123  3.46354  2.40513  3.72494  3.29354  2.67741  2.69355  4.24690  2.90347  2.73739  3.18146  2.89801  2.37887  2.77519  2.98518  4.58477  3.61503
          0.05349  3.83980  3.48708  0.61958  0.77255  0.65790  0.72968
    735   2.57584  4.74764  2.91004  2.40639  3.80755  3.35642  3.58271  3.43906  2.31876  3.03490  3.85917  2.78869  3.26464  2.35854  2.51944  2.49784  2.81363  3.11492  5.25879  3.93746    742 k - - -
          2.68618  4.42225  2.77519  2.73123  3.46354  2.40513  3.72494  3.29354  2.67741  2.69355  4.24690  2.90347  2.73739  3.18146  2.89801  2.37887  2.77519  2.98518  4.58477  3.61503
          0.03314  3.81944  4.54179  0.61958  0.77255  0.42964  1.05196
    736   2.51752  4.30830  3.39821  2.61151  3.21443  3.52985  3.77534  2.74423  2.69871  2.12865  3.40285  3.24814  3.90974  2.99731  2.98685  2.77529  2.79542  2.23983  4.88643  3.64818    743 l - - -
          2.68618  4.42225  2.77519  2.73123  3.46354  2.40513  3.72494  3.29354  2.67741  2.69355  4.24690  2.90347  2.73739  3.18146  2.89801  2.37887  2.77519  2.98518  4.58477  3.61503
          0.02764  3.99805  4.72040  0.61958  0.77255  0.52142  0.90060
    737   2.46806  4.59530  3.03625  2.52865  3.86161  3.25164  3.68082  3.26319  2.52794  2.82669  3.75329  2.41597  3.81161  2.87383  2.95895  2.35220  2.48277  2.96371  5.19003  3.32241    744 s - - -
          2.68618  4.42225  2.77519  2.73123  3.46354  2.40513  3.72494  3.29354  2.67741  2.69355  4.24690  2.90347  2.73739  3.18146  2.89801  2.37887  2.77519  2.98518  4.58477  3.61503
          0.02764  3.99805  4.72040  0.61958  0.77255  0.52142  0.90060
    738   2.83796  5.32116  1.45662  2.08518  4.66370  3.05527  3.73454  4.16222  2.69998  3.67671  4.50304  2.43907  3.82080  2.89256  3.26612  2.36653  3.12373  3.73996  5.85079  4.38185    745 d - - -
          2.68618  4.42225  2.77519  2.73123  3.46354  2.40513  3.72494  3.29354  2.67741  2.69355  4.24690  2.90347  2.73739  3.18146  2.89801  2.37887  2.77519  2.98518  4.58477  3.61503
          0.02764  3.99805  4.72040  0.61958  0.77255  0.52142  0.90060
    739   2.63309  4.27649  2.06822  2.20586  4.28569  2.67779  3.61638  3.73140  2.25006  3.28514  4.07855  2.83870  3.78178  2.74997  2.90447  2.61960  2.87897  3.35675  5.48018  4.09989    746 d - - -
          2.68618  4.42225  2.77519  2.73123  3.46354  2.40513  3.72494  3.29354  2.67741  2.69355  4.24690  2.90347  2.73739  3.18146  2.89801  2.37887  2.77519  2.98518  4.58477  3.61503
          0.02764  3.99805  4.72040  0.61958  0.77255  0.52142  0.90060
    740   2.75834  5.01694  2.97945  2.30300  4.33206  3.46857  3.59863  3.73765  1.76932  2.86958  4.08681  2.97074  3.86995  2.15278  2.49622  2.75349  2.97141  3.39594  5.42137  4.12185    747 k - - -
          2.68618  4.42225  2.77519  2.73123  3.46354  2.40513  3.72494  3.29354  2.67741  2.69355  4.24690  2.90347  2.73739  3.18146  2.89801  2.37887  2.77519  2.98518  4.58477  3.61503
          0.02764  3.99805  4.72040  0.61958  0.77255  0.52142  0.90060
    741   2.59557  4.57235  2.53382  2.39768  3.76814  3.46649  3.70772  2.43972  2.57739  2.57772  3.65985  3.06413  3.86326  2.91413  3.00715  2.70455  2.75742  2.62693  5.14426  3.85293    748 e - - -
          2.68618  4.42225  2.77519  2.73123  3.46354  2.40513  3.72494  3.29354  2.67741  2.69355  4.24690  2.90347  2.73739  3.18146  2.89801  2.37887  2.77519  2.98518  4.58477  3.61503
          0.02764  3.99805  4.72040  0.61958  0.77255  0.52142  0.90060
    742   2.36156  3.42620  3.10864  2.40792  3.76738  3.24126  3.39345  3.15488  2.54872  2.81524  3.66663  2.77135  3.82412  2.88974  2.97360  2.65137  2.44505  2.80700  5.11807  3.83133    749 a - - -
          2.68618  4.42225  2.77519  2.73123  3.46354  2.40513  3.72494  3.29354  2.67741  2.69355  4.24690  2.90347  2.73739  3.18146  2.89801  2.37887  2.77519  2.98518  4.58477  3.61503
          0.08473  3.99805  2.76641  0.61958  0.77255  0.49181  0.94552
    743   2.42067  4.24816  3.52326  2.96268  3.42484  3.53361  3.85131  2.13634  2.86511  2.45401  3.19203  3.33808  3.93842  3.19542  2.97924  2.72804  2.33360  2.42536  4.89325  3.66683    750 i - - -
          2.68618  4.42225  2.77519  2.73123  3.46354  2.40513  3.72494  3.29354  2.67741  2.69355  4.24690  2.90347  2.73739  3.18146  2.89801  2.37887  2.77519  2.98518  4.58477  3.61503
          0.02869  3.96127  4.68362  0.61958  0.77255  0.52833  0.89060
    744   2.82039  4.27707  4.20102  3.62392  3.00857  3.95510  4.24983  1.76450  3.51375  1.67427  2.53241  3.89236  4.27218  3.32338  3.71914  3.24888  3.04921  2.10692  4.88333  3.72595    751 l - - -
          2.68618  4.42225  2.77519  2.73123  3.46354  2.40513  3.72494  3.29354  2.67741  2.69355  4.24690  2.90347  2.73739  3.18146  2.89801  2.37887  2.77519  2.98518  4.58477  3.61503
          0.02818  3.97896  4.70130  0.61958  0.77255  0.45320  1.00948
    745   2.80044  5.44773  1.87742  1.25474  4.74810  3.25021  3.76378  4.23632  2.74353  3.75774  4.60122  2.71931  3.85318  2.92513  3.31572  2.81705  3.20078  3.82085  5.92760  4.44127    752 e - - -
          2.68618  4.42225  2.77519  2.73123  3.46354  2.40513  3.72494  3.29354  2.67741  2.69355  4.24690  2.90347  2.73739  3.18146  2.89801  2.37887  2.77519  2.98518  4.58477  3.61503
          0.02669  4.03251  4.75486  0.61958  0.77255  0.48576  0.95510
    746   2.26430  4.45736  3.02187  2.69382  4.23003  2.97201  3.91722  3.64709  2.79726  3.28564  4.11076  2.66888  1.78097  3.12003  3.20071  2.45566  2.59900  3.20794  5.52542  4.24081    753 p - - -
          2.68618  4.42225  2.77519  2.73123  3.46354  2.40513  3.72494  3.29354  2.67741  2.69355  4.24690  2.90347  2.73739  3.18146  2.89801  2.37887  2.77519  2.98518  4.58477  3.61503
          0.02669  4.03251  4.75486  0.61958  0.77255  0.48576  0.95510
    747   2.85293  5.41707  1.85878  1.71651  4.71254  3.26942  3.70588  4.21895  2.42070  3.70196  4.50888  2.08458  3.82962  2.84905  3.17425  2.75863  3.11800  3.78801  5.85359  4.37836    754 e - - -
          2.68618  4.42225  2.77519  2.73123  3.46354  2.40513  3.72494  3.29354  2.67741  2.69355  4.24690  2.90347  2.73739  3.18146  2.89801  2.37887  2.77519  2.98518  4.58477  3.61503
          0.02669  4.03251  4.75486  0.61958  0.77255  0.48576  0.95510
    748   2.81810  4.31223  4.07333  3.52883  2.29376  3.87930  4.03419  2.38790  3.40608  1.42706  3.18890  3.34597  4.23049  3.64858  3.62391  3.17964  3.05421  2.36514  4.60885  3.22125    755 l - - -
          2.68618  4.42225  2.77519  2.73123  3.46354  2.40513  3.72494  3.29354  2.67741  2.69355  4.24690  2.90347  2.73739  3.18146  2.89801  2.37887  2.77519  2.98518  4.58477  3.61503
          0.02669  4.03251  4.75486  0.61958  0.77255  0.48576  0.95510
    749   2.65783  4.17327  3.91444  3.35005  2.15203  3.70930  3.37329  2.29088  3.24069  2.00042  3.26065  3.37500  4.07459  3.48207  3.46642  2.99030  2.88873  2.42016  4.46968  2.97552    756 l - - -
          2.68618  4.42225  2.77519  2.73123  3.46354  2.40513  3.72494  3.29354  2.67741  2.69355  4.24690  2.90347  2.73739  3.18146  2.89801  2.37887  2.77519  2.98518  4.58477  3.61503
          0.02669  4.03251  4.75486  0.61958  0.77255  0.48576  0.95510
    750   3.29177  4.67619  4.53656  4.13044  1.10916  4.24790  4.01204  2.39723  3.98426  1.94434  3.31542  4.18040  4.59657  4.11387  4.10493  3.64435  3.55422  2.57535  4.24697  2.62944    757 f - - -
          2.68618  4.42225  2.77519  2.73123  3.46354  2.40513  3.72494  3.29354  2.67741  2.69355  4.24690  2.90347  2.73739  3.18146  2.89801  2.37887  2.77519  2.98518  4.58477  3.61503
          0.02669  4.03251  4.75486  0.61958  0.77255  0.48576  0.95510
    751   3.12365  4.45950  4.75344  4.18900  3.21651  4.40120  4.75715  1.60258  4.07038  1.51846  2.08246  4.42124  4.64116  4.22287  4.21442  3.73630  3.35411  1.80089  5.18190  4.07869    758 l - - -
          2.68618  4.42225  2.77519  2.73123  3.46354  2.40513  3.72494  3.29354  2.67741  2.69355  4.24690  2.90347  2.73739  3.18146  2.89801  2.37887  2.77519  2.98518  4.58477  3.61503
          0.02669  4.03251  4.75486  0.61958  0.77255  0.48576  0.95510
    752   3.35603  4.88806  3.86743  3.51866  2.16983  4.04397  2.66627  3.50921  3.34119  2.91693  4.05793  3.68651  4.43097  3.64892  3.56032  3.42337  3.59029  3.34250  3.81957  1.02106    759 y - - -
          2.68618  4.42225  2.77519  2.73123  3.46354  2.40513  3.72494  3.29354  2.67741  2.69355  4.24690  2.90347  2.73739  3.18146  2.89801  2.37887  2.77519  2.98518  4.58477  3.61503
          0.02669  4.03251  4.75486  0.61958  0.77255  0.48576  0.95510
    753   2.42876  4.26082  3.66736  3.31308  3.92083  3.21111  4.26615  2.87982  3.21062  2.82742  3.88133  3.49271  3.89240  3.57816  3.48358  2.65401  1.21767  2.40352  5.44685  4.20488    760 t - - -
          2.68618  4.42225  2.77519  2.73123  3.46354  2.40513  3.72494  3.29354  2.67741  2.69355  4.24690  2.90347  2.73739  3.18146  2.89801  2.37887  2.77519  2.98518  4.58477  3.61503
          0.02669  4.03251  4.75486  0.61958  0.77255  0.48576  0.95510
    754   2.96455  4.35297  4.46301  3.91857  1.99350  4.05764  4.00126  2.51337  3.76941  1.46742  3.12438  4.01282  4.36864  3.89798  3.87953  3.37008  3.19023  2.32631  2.96621  2.85755    761 l - - -
          2.68618  4.42225  2.77519  2.73123  3.46354  2.40513  3.72494  3.29354  2.67741  2.69355  4.24690  2.90347  2.73739  3.18146  2.89801  2.37887  2.77519  2.98518  4.58477  3.61503
          0.02669  4.03251  4.75486  0.61958  0.77255  0.48576  0.95510
    755   2.48561  3.08788  3.36313  2.82268  3.65453  3.37180  3.82717  2.92534  2.77570  2.66712  3.59420  2.35956  3.84978  3.10113  3.14998  2.50334  2.34849  2.61884  5.06305  3.81404    762 t - - -
          2.68618  4.42225  2.77519  2.73123  3.46354  2.40513  3.72494  3.29354  2.67741  2.69355  4.24690  2.90347  2.73739  3.18146  2.89801  2.37887  2.77519  2.98518  4.58477  3.61503
          0.02669  4.03251  4.75486  0.61958  0.77255  0.48576  0.95510
    756   1.53170  4.30516  3.49554  3.00761  2.94709  3.43772  3.89659  2.84459  2.96265  2.59276  3.54495  3.35001  3.93090  3.27352  3.29436  2.66904  2.84807  2.61159  4.89650  3.37301    763 a - - -
          2.68618  4.42225  2.77519  2.73123  3.46354  2.40513  3.72494  3.29354  2.67741  2.69355  4.24690  2.90347  2.73739  3.18146  2.89801  2.37887  2.77519  2.98518  4.58477  3.61503
          0.02669  4.03251  4.75486  0.61958  0.77255  0.48576  0.95510
    757   3.32882  4.72864  4.27714  3.88414  1.79003  4.14915  3.52594  3.22230  3.76335  2.68902  3.84771  3.87857  4.50417  3.88165  3.91289  3.20621  3.56672  3.08504  3.74928  1.06128    764 y - - -
          2.68618  4.42225  2.77519  2.73123  3.46354  2.40513  3.72494  3.29354  2.67741  2.69355  4.24690  2.90347  2.73739  3.18146  2.89801  2.37887  2.77519  2.98518  4.58477  3.61503
          0.02669  4.03251  4.75486  0.61958  0.77255  0.48576  0.95510
    758   2.89229  5.43114  1.35520  2.02601  4.69094  3.26172  3.06407  4.21680  2.68828  3.71516  4.54278  2.50371  3.84439  2.89089  3.25012  2.79470  3.16480  3.79987  5.86878  4.38617    765 d - - -
          2.68618  4.42225  2.77519  2.73123  3.46354  2.40513  3.72494  3.29354  2.67741  2.69355  4.24690  2.90347  2.73739  3.18146  2.89801  2.37887  2.77519  2.98518  4.58477  3.61503
          0.02669  4.03251  4.75486  0.61958  0.77255  0.48576  0.95510
    759   3.20034  4.51171  4.85765  4.30171  3.24651  4.51909  4.89207  1.39753  4.18113  1.32321  2.78458  4.54333  4.73504  4.33170  4.32459  3.86749  3.43212  1.83517  5.27313  4.17508    766 l - - -
          2.68618  4.42225  2.77519  2.73123  3.46354  2.40513  3.72494  3.29354  2.67741  2.69355  4.24690  2.90347  2.73739  3.18146  2.89801  2.37887  2.77519  2.98518  4.58477  3.61503
          0.02669  4.03251  4.75486  0.61958  0.77255  0.48576  0.95510
    760   2.73133  4.67624  3.23248  2.70159  3.23888  3.56422  2.28618  3.26088  2.54900  2.60299  3.76660  3.15199  3.95082  2.56886  2.91014  2.81895  2.95697  3.00531  4.72629  2.61738    767 h - - -
          2.68618  4.42225  2.77519  2.73123  3.46354  2.40513  3.72494  3.29354  2.67741  2.69355  4.24690  2.90347  2.73739  3.18146  2.89801  2.37887  2.77519  2.98518  4.58477  3.61503
          0.02669  4.03251  4.75486  0.61958  0.77255  0.48576  0.95510
    761   2.40148  4.43548  2.92132  2.72573  4.40112  1.49973  4.03233  3.87398  2.96815  3.50136  4.32345  2.60828  3.74856  3.25206  3.36454  2.04135  2.84127  3.34988  5.69342  4.39915    768 g - - -
          2.68618  4.42225  2.77519  2.73123  3.46354  2.40513  3.72494  3.29354  2.67741  2.69355  4.24690  2.90347  2.73739  3.18146  2.89801  2.37887  2.77519  2.98518  4.58477  3.61503
          0.02669  4.03251  4.75486  0.61958  0.77255  0.48576  0.95510
    762   3.19350  5.01625  3.70122  3.18221  4.41175  3.64734  3.95149  3.96680  2.31735  3.45376  4.45206  3.52851  4.14422  3.16588  0.75943  3.27137  3.44989  3.68441  5.43117  4.30681    769 r - - -
          2.68618  4.42225  2.77519  2.73123  3.46354  2.40513  3.72494  3.29354  2.67741  2.69355  4.24690  2.90347  2.73739  3.18146  2.89801  2.37887  2.77519  2.98518  4.58477  3.61503
          0.02669  4.03251  4.75486  0.61958  0.77255  0.48576  0.95510
    763   2.92337  4.38060  4.27931  3.71363  3.18435  4.05314  4.36445  2.08256  3.56573  1.19810  2.70507  3.99203  4.37020  3.81570  3.77492  3.12067  3.15910  2.19702  4.98982  3.82264    770 l - - -
          2.68618  4.42225  2.77519  2.73123  3.46354  2.40513  3.72494  3.29354  2.67741  2.69355  4.24690  2.90347  2.73739  3.18146  2.89801  2.37887  2.77519  2.98518  4.58477  3.61503
          0.02669  4.03251  4.75486  0.61958  0.77255  0.48576  0.95510
    764   2.81439  5.29786  1.76886  2.17619  4.62862  3.09755  3.71463  4.12197  2.50057  3.63113  4.44243  1.89790  3.82564  2.86253  3.17293  2.54761  3.08729  3.70263  5.79809  4.34426    771 d - - -
          2.68618  4.42225  2.77519  2.73123  3.46354  2.40513  3.72494  3.29354  2.67741  2.69355  4.24690  2.90347  2.73739  3.18146  2.89801  2.37887  2.77519  2.98518  4.58477  3.61503
          0.02669  4.03251  4.75486  0.61958  0.77255  0.48576  0.95510
    765   2.79771  5.21973  1.69473  2.20268  4.59390  3.25240  3.74235  4.07588  2.67258  3.61607  4.43863  1.89014  3.82774  2.89851  3.21236  2.74112  2.69135  3.66024  5.78986  4.34337    772 d - - -
          2.68618  4.42225  2.77519  2.73123  3.46354  2.40513  3.72494  3.29354  2.67741  2.69355  4.24690  2.90347  2.73739  3.18146  2.89801  2.37887  2.77519  2.98518  4.58477  3.61503
          0.02669  4.03251  4.75486  0.61958  0.77255  0.48576  0.95510
    766   2.55697  4.33379  3.42655  2.87793  3.36202  3.48867  3.83937  2.80195  2.81910  2.24077  3.32681  3.27782  3.91717  3.14320  3.17851  2.03393  2.39663  2.57750  4.97580  3.72418    773 s - - -
          2.68618  4.42225  2.77519  2.73123  3.46354  2.40513  3.72494  3.29354  2.67741  2.69355  4.24690  2.90347  2.73739  3.18146  2.89801  2.37887  2.77519  2.98518  4.58477  3.61503
          0.02669  4.03251  4.75486  0.61958  0.77255  0.48576  0.95510
    767   2.18127  4.76479  2.82515  2.28981  4.06965  2.52524  3.65123  3.48487  2.45965  3.09091  3.90847  2.93943  3.79934  2.80841  2.70856  2.55891  2.83512  2.96024  5.33320  4.00063    774 a - - -
          2.68618  4.42225  2.77519  2.73123  3.46354  2.40513  3.72494  3.29354  2.67741  2.69355  4.24690  2.90347  2.73739  3.18146  2.89801  2.37887  2.77519  2.98518  4.58477  3.61503
          0.02669  4.03251  4.75486  0.61958  0.77255  0.48576  0.95510
    768   2.43197  4.45687  3.19895  2.69121  2.95929  3.41628  3.24921  3.09079  2.67366  2.76530  3.63853  3.13354  3.64766  3.00788  3.07021  1.90359  2.81639  2.82060  5.02801  3.71619    775 s - - -
          2.68618  4.42225  2.77519  2.73123  3.46354  2.40513  3.72494  3.29354  2.67741  2.69355  4.24690  2.90347  2.73739  3.18146  2.89801  2.37887  2.77519  2.98518  4.58477  3.61503
          0.02669  4.03251  4.75486  0.61958  0.77255  0.48576  0.95510
    769   2.77808  4.90901  2.85361  2.55339  4.28441  3.37074  3.78348  3.78333  2.46428  3.32524  4.21913  3.03651  3.08956  1.37358  2.80489  2.80872  3.06811  3.43791  5.49217  4.17676    776 q - - -
          2.68618  4.42225  2.77519  2.73123  3.46354  2.40513  3.72494  3.29354  2.67741  2.69355  4.24690  2.90347  2.73739  3.18146  2.89801  2.37887  2.77519  2.98518  4.58477  3.61503
          0.02669  4.03251  4.75486  0.61958  0.77255  0.48576  0.95510
    770   2.76854  4.76299  3.14621  2.66527  3.72498  3.53545  3.48856  3.31048  2.39391  2.21390  3.81204  3.12757  3.94826  1.83403  2.71208  2.84490  2.99704  3.07576  5.10634  3.74685    777 q - - -
          2.68618  4.42225  2.77519  2.73123  3.46354  2.40513  3.72494  3.29354  2.67741  2.69355  4.24690  2.90347  2.73739  3.18146  2.89801  2.37887  2.77519  2.98518  4.58477  3.61503
          0.02669  4.03251  4.75486  0.61958  0.77255  0.48576  0.95510
    771   2.62618  4.39093  3.41398  2.84942  3.19207  3.57010  3.59466  2.75499  2.72632  1.87574  3.43606  3.26770  3.94714  2.49366  2.98682  2.82075  2.85530  2.65050  4.88021  3.59408    778 l - - -
          2.68618  4.42225  2.77519  2.73123  3.46354  2.40513  3.72494  3.29354  2.67741  2.69355  4.24690  2.90347  2.73739  3.18146  2.89801  2.37887  2.77519  2.98518  4.58477  3.61503
          0.02669  4.03251  4.75486  0.61958  0.77255  0.48576  0.95510
    772   2.64109  4.21665  3.83450  3.28397  3.35869  3.67726  4.04792  2.33213  3.16452  1.61957  3.32126  3.41804  4.08263  3.47045  3.43270  2.87296  2.74028  1.98344  4.91151  3.69495    779 l - - -
          2.68618  4.42225  2.77519  2.73123  3.46354  2.40513  3.72494  3.29354  2.67741  2.69355  4.24690  2.90347  2.73739  3.18146  2.89801  2.37887  2.77519  2.98518  4.58477  3.61503
          0.02669  4.03251  4.75486  0.61958  0.77255  0.48576  0.95510
    773   3.05783  4.42113  4.67881  4.20277  3.58519  4.31831  4.94345  1.63973  4.07355  2.12152  3.41775  4.42105  4.68782  4.36922  4.28593  3.71700  3.34141  0.96797  5.52238  4.29159    780 v - - -
          2.68618  4.42225  2.77519  2.73123  3.46354  2.40513  3.72494  3.29354  2.67741  2.69355  4.24690  2.90347  2.73739  3.18146  2.89801  2.37887  2.77519  2.98518  4.58477  3.61503
          0.02669  4.03251  4.75486  0.61958  0.77255  0.48576  0.95510
    774   2.96050  5.08998  3.05567  2.66473  4.50286  3.51566  3.70887  3.93971  1.09801  3.45551  4.33413  2.87702  3.98926  2.86690  2.37910  2.96524  3.19539  3.59895  5.50928  4.25935    781 k - - -
          2.68618  4.42225  2.77519  2.73123  3.46354  2.40513  3.72494  3.29354  2.67741  2.69355  4.24690  2.90347  2.73739  3.18146  2.89801  2.37887  2.77519  2.98518  4.58477  3.61503
          0.02669  4.03251  4.75486  0.61958  0.77255  0.48576  0.95510
    775   2.48165  4.70804  2.95870  2.49627  4.16373  3.30576  3.70251  3.58400  2.47713  3.18152  3.99554  2.31735  3.79316  2.86086  2.61157  2.07833  2.45178  3.21357  5.40385  4.08310    782 s - - -
          2.68618  4.42225  2.77519  2.73123  3.46354  2.40513  3.72494  3.29354  2.67741  2.69355  4.24690  2.90347  2.73739  3.18146  2.89801  2.37887  2.77519  2.98518  4.58477  3.61503
          0.02669  4.03251  4.75486  0.61958  0.77255  0.48576  0.95510
    776   3.52686  4.82402  4.53612  4.20134  0.93584  4.32298  3.58342  3.12725  4.05456  2.45253  3.74858  4.06894  4.65126  4.09198  4.12637  3.70552  3.76148  3.08784  3.74829  1.85607    783 f - - -
          2.68618  4.42225  2.77519  2.73123  3.46354  2.40513  3.72494  3.29354  2.67741  2.69355  4.24690  2.90347  2.73739  3.18146  2.89801  2.37887  2.77519  2.98518  4.58477  3.61503
          0.02669  4.03251  4.75486  0.61958  0.77255  0.48576  0.95510
    777   1.15559  4.20780  3.76983  3.41296  3.93684  3.18671  4.33907  2.80482  3.35000  2.82800  3.87483  3.53980  3.88451  3.66793  3.61814  2.63002  2.83826  2.17167  5.47813  4.25560    784 a - - -
          2.68618  4.42225  2.77519  2.73123  3.46354  2.40513  3.72494  3.29354  2.67741  2.69355  4.24690  2.90347  2.73739  3.18146  2.89801  2.37887  2.77519  2.98518  4.58477  3.61503
          0.02669  4.03251  4.75486  0.61958  0.77255  0.48576  0.95510
    778   2.16077  4.46330  2.98313  2.67511  4.32794  2.27182  3.93395  3.76957  2.82843  3.38770  4.19764  2.38704  3.74194  3.12749  3.25012  1.75166  2.80415  3.28485  5.60475  4.30808    785 s - - -
          2.68618  4.42225  2.77519  2.73123  3.46354  2.40513  3.72494  3.29354  2.67741  2.69355  4.24690  2.90347  2.73739  3.18146  2.89801  2.37887  2.77519  2.98518  4.58477  3.61503
          0.02669  4.03251  4.75486  0.61958  0.77255  0.48576  0.95510
    779   2.34466  4.28225  3.35545  3.03690  4.12033  3.07370  4.11137  3.46661  3.01720  3.02683  4.11096  3.28263  3.77069  3.37707  3.33396  1.17437  2.54929  3.04807  5.50432  4.23355    786 s - - -
          2.68618  4.42225  2.77519  2.73123  3.46354  2.40513  3.72494  3.29354  2.67741  2.69355  4.24690  2.90347  2.73739  3.18146  2.89801  2.37887  2.77519  2.98518  4.58477  3.61503
          0.02669  4.03251  4.75486  0.61958  0.77255  0.48576  0.95510
    780   2.93355  5.05120  3.25133  2.71618  4.49220  3.56856  3.66112  3.84062  1.16808  3.35469  4.22645  3.14545  3.99005  2.80619  2.18548  2.94896  2.92835  3.51674  5.46452  4.25004    787 k - - -
          2.68618  4.42225  2.77519  2.73123  3.46354  2.40513  3.72494  3.29354  2.67741  2.69355  4.24690  2.90347  2.73739  3.18146  2.89801  2.37887  2.77519  2.98518  4.58477  3.61503
          0.02669  4.03251  4.75486  0.61958  0.77255  0.48576  0.95510
    781   1.73247  3.42409  3.65048  3.13048  3.64839  3.27049  4.01576  2.73089  3.06813  2.70500  3.60381  3.38626  3.84475  3.35843  3.38363  2.07686  2.65315  2.44547  5.09825  3.88234    788 a - - -
          2.68618  4.42225  2.77519  2.73123  3.46354  2.40513  3.72494  3.29354  2.67741  2.69355  4.24690  2.90347  2.73739  3.18146  2.89801  2.37887  2.77519  2.98518  4.58477  3.61503
          0.02669  4.03251  4.75486  0.61958  0.77255  0.48576  0.95510
    782   2.78113  0.66647  4.33381  4.11186  4.06946  3.36795  4.72403  3.24244  3.94061  3.14947  4.27692  4.05645  4.08725  4.28030  4.03569  3.05270  3.26157  2.97555  5.44880  4.35530    789 C - - -
          2.68618  4.42225  2.77519  2.73123  3.46354  2.40513  3.72494  3.29354  2.67741  2.69355  4.24690  2.90347  2.73739  3.18146  2.89801  2.37887  2.77519  2.98518  4.58477  3.61503
          0.02669  4.03251  4.75486  0.61958  0.77255  0.48576  0.95510
    783   2.66678  4.98652  2.62492  2.32518  4.29861  3.34700  3.52320  3.74235  2.23317  3.29743  4.09991  2.00264  3.80671  2.78024  2.88874  2.46844  2.56934  3.37369  5.49208  4.12226    790 n - - -
          2.68618  4.42225  2.77519  2.73123  3.46354  2.40513  3.72494  3.29354  2.67741  2.69355  4.24690  2.90347  2.73739  3.18146  2.89801  2.37887  2.77519  2.98518  4.58477  3.61503
          0.02669  4.03251  4.75486  0.61958  0.77255  0.48576  0.95510
    784   2.58952  4.50647  3.15198  2.75326  3.55904  3.36701  3.79997  3.24961  2.73878  2.90810  3.80965  3.16699  1.85389  3.10405  3.10312  2.54076  2.89597  2.95965  5.00905  2.79990    791 p - - -
          2.68618  4.42225  2.77519  2.73123  3.46354  2.40513  3.72494  3.29354  2.67741  2.69355  4.24690  2.90347  2.73739  3.18146  2.89801  2.37887  2.77519  2.98518  4.58477  3.61503
          0.02669  4.03251  4.75486  0.61958  0.77255  0.48576  0.95510
    785   2.72048  5.10667  2.74782  2.28330  4.42981  2.87733  3.44356  3.87561  1.84779  3.38354  4.17553  2.38313  3.82634  2.48520  2.70584  2.68894  2.95046  3.49112  5.53215  4.17033    792 k - - -
          2.68618  4.42225  2.77519  2.73123  3.46354  2.40513  3.72494  3.29354  2.67741  2.69355  4.24690  2.90347  2.73739  3.18146  2.89801  2.37887  2.77519  2.98518  4.58477  3.61503
          0.02669  4.03251  4.75486  0.61958  0.77255  0.48576  0.95510
    786   2.89818  4.71533  3.32968  2.90623  2.73362  3.67721  2.50648  3.32442  2.81715  2.88683  3.85653  3.05094  4.08845  3.19101  3.14947  2.87638  3.13514  3.08932  4.31824  1.63905    793 y - - -
          2.68618  4.42225  2.77519  2.73123  3.46354  2.40513  3.72494  3.29354  2.67741  2.69355  4.24690  2.90347  2.73739  3.18146  2.89801  2.37887  2.77519  2.98518  4.58477  3.61503
          0.02669  4.03251  4.75486  0.61958  0.77255  0.48576  0.95510
    787   3.33881  4.75518  4.44582  4.08908  3.20355  4.18389  4.69481  2.41913  3.85526  0.70057  3.18132  4.34897  4.59345  4.18511  4.00406  3.77745  3.62675  2.49751  5.13812  3.89749    794 l - - -
          2.68618  4.42225  2.77519  2.73123  3.46354  2.40513  3.72494  3.29354  2.67741  2.69355  4.24690  2.90347  2.73739  3.18146  2.89801  2.37887  2.77519  2.98518  4.58477  3.61503
          0.02669  4.03251  4.75486  0.61958  0.77255  0.48576  0.95510
    788   3.33881  4.75518  4.44582  4.08908  3.20355  4.18389  4.69481  2.41913  3.85526  0.70057  3.18132  4.34897  4.59345  4.18511  4.00406  3.77745  3.62675  2.49751  5.13812  3.89749    795 l - - -
          2.68618  4.42225  2.77519  2.73123  3.46354  2.40513  3.72494  3.29354  2.67741  2.69355  4.24690  2.90347  2.73739  3.18146  2.89801  2.37887  2.77519  2.98518  4.58477  3.61503
          0.02669  4.03251  4.75486  0.61958  0.77255  0.48576  0.95510
    789   2.91284  5.04417  3.07924  2.64478  4.34236  3.52156  3.69213  3.82876  2.16348  3.32206  4.21516  3.10321  3.97119  1.40707  2.19101  2.92405  3.14024  3.51133  5.43435  4.16045    796 q - - -
          2.68618  4.42225  2.77519  2.73123  3.46354  2.40513  3.72494  3.29354  2.67741  2.69355  4.24690  2.90347  2.73739  3.18146  2.89801  2.37887  2.77519  2.98518  4.58477  3.61503
          0.02669  4.03251  4.75486  0.61958  0.77255  0.48576  0.95510
    790   3.22621  4.54403  4.81794  4.30374  3.29110  4.52034  4.92028  1.20505  4.13556  1.42023  3.12199  4.54941  4.76860  4.36100  4.29729  3.90098  3.47185  1.87187  5.32070  4.14640    797 i - - -
          2.68618  4.42225  2.77519  2.73123  3.46354  2.40513  3.72494  3.29354  2.67741  2.69355  4.24690  2.90347  2.73739  3.18146  2.89801  2.37887  2.77519  2.98518  4.58477  3.61503
          0.02669  4.03251  4.75486  0.61958  0.77255  0.48576  0.95510
    791   2.76032  4.81701  2.68768  2.19995  4.48294  1.15538  3.99718  3.94252  2.91264  3.57065  4.45666  3.05531  3.89128  3.21913  3.31778  2.81679  3.13471  3.53054  5.69363  4.42310    798 g - - -
          2.68618  4.42225  2.77519  2.73123  3.46354  2.40513  3.72494  3.29354  2.67741  2.69355  4.24690  2.90347  2.73739  3.18146  2.89801  2.37887  2.77519  2.98518  4.58477  3.61503
          0.02669  4.03251  4.75486  0.61958  0.77255  0.48576  0.95510
    792   2.84956  4.37524  3.95899  2.96639  3.32016  3.92501  4.22171  1.85340  3.29028  1.45640  3.21886  3.77088  4.27152  3.61357  3.55257  3.22972  3.08559  2.16024  5.03008  3.83118    799 l - - -
          2.68618  4.42225  2.77519  2.73123  3.46354  2.40513  3.72494  3.29354  2.67741  2.69355  4.24690  2.90347  2.73739  3.18146  2.89801  2.37887  2.77519  2.98518  4.58477  3.61503
          0.02669  4.03251  4.75486  0.61958  0.77255  0.48576  0.95510
    793   2.45911  4.60559  2.76006  2.47412  3.16315  3.43840  3.51189  2.93635  2.51251  2.84490  3.68967  2.75805  3.82743  2.79517  2.95198  2.55238  2.71247  2.91371  5.13804  3.42522    800 a - - -
          2.68618  4.42225  2.77519  2.73123  3.46354  2.40513  3.72494  3.29354  2.67741  2.69355  4.24690  2.90347  2.73739  3.18146  2.89801  2.37887  2.77519  2.98518  4.58477  3.61503
          0.02669  4.03251  4.75486  0.61958  0.77255  0.48576  0.95510
    794   0.80560  4.27891  3.63141  3.43329  4.21785  3.09855  4.43554  3.36778  3.45383  3.24173  4.25824  3.54042  3.85320  3.78080  3.69143  2.62898  2.91759  2.99430  5.62893  4.44789    801 a - - -
          2.68618  4.42225  2.77519  2.73123  3.46354  2.40513  3.72494  3.29354  2.67741  2.69355  4.24690  2.90347  2.73739  3.18146  2.89801  2.37887  2.77519  2.98518  4.58477  3.61503
          0.02669  4.03251  4.75486  0.61958  0.77255  0.48576  0.95510
    795   2.29771  4.32224  3.35830  2.99090  3.94855  3.16582  4.04181  3.26473  2.94850  2.61798  3.95553  3.28115  3.81388  3.31380  3.27562  1.30775  2.81741  2.92060  5.36787  4.08161    802 s - - -
          2.68618  4.42225  2.77519  2.73123  3.46354  2.40513  3.72494  3.29354  2.67741  2.69355  4.24690  2.90347  2.73739  3.18146  2.89801  2.37887  2.77519  2.98518  4.58477  3.61503
          0.02669  4.03251  4.75486  0.61958  0.77255  0.48576  0.95510
    796   2.91758  5.01436  2.98684  2.64702  4.26165  3.47971  3.75807  3.81688  2.29806  3.31401  4.24663  3.11071  3.97618  1.26290  2.46205  2.93805  3.17344  3.50850  5.43423  4.13171    803 q - - -
          2.68618  4.42225  2.77519  2.73123  3.46354  2.40513  3.72494  3.29354  2.67741  2.69355  4.24690  2.90347  2.73739  3.18146  2.89801  2.37887  2.77519  2.98518  4.58477  3.61503
          0.02669  4.03251  4.75486  0.61958  0.77255  0.48576  0.95510
    797   2.30372  4.26370  3.21868  3.05804  4.42979  1.19379  4.25484  3.91529  3.25208  3.58907  4.42209  3.27228  3.73093  3.53036  3.56931  1.95566  2.80230  3.32548  5.74704  4.51319    804 g - - -
          2.68618  4.42225  2.77519  2.73123  3.46354  2.40513  3.72494  3.29354  2.67741  2.69355  4.24690  2.90347  2.73739  3.18146  2.89801  2.37887  2.77519  2.98518  4.58477  3.61503
          0.02669  4.03251  4.75486  0.61958  0.77255  0.48576  0.95510
    798   2.34552  4.30291  3.24444  2.97066  4.23772  3.05184  4.10743  3.60541  3.01034  3.31653  4.18064  3.23929  1.42838  3.35883  3.33731  2.35190  2.40910  3.14582  5.58108  4.33122    805 p - - -
          2.68618  4.42225  2.77519  2.73123  3.46354  2.40513  3.72494  3.29354  2.67741  2.69355  4.24690  2.90347  2.73739  3.18146  2.89801  2.37887  2.77519  2.98518  4.58477  3.61503
          0.02669  4.03251  4.75486  0.61958  0.77255  0.48576  0.95510
    799   2.83471  4.94663  3.29218  2.66658  4.19609  3.57415  3.62083  3.64841  2.08442  3.18360  4.03736  3.11512  3.94841  2.32072  1.54543  2.77983  3.03426  3.34239  4.60457  4.04275    806 r - - -
          2.68618  4.42225  2.77519  2.73123  3.46354  2.40513  3.72494  3.29354  2.67741  2.69355  4.24690  2.90347  2.73739  3.18146  2.89801  2.37887  2.77519  2.98518  4.58477  3.61503
          0.02669  4.03251  4.75486  0.61958  0.77255  0.48576  0.95510
    800   2.49403  4.43045  3.24213  2.70680  3.10331  3.44616  3.56730  3.01820  2.67571  2.54936  3.57837  3.14938  3.19480  3.00759  3.06939  1.99166  2.80609  2.76058  5.00500  3.71720    807 s - - -
          2.68618  4.42225  2.77519  2.73123  3.46354  2.40513  3.72494  3.29354  2.67741  2.69355  4.24690  2.90347  2.73739  3.18146  2.89801  2.37887  2.77519  2.98518  4.58477  3.61503
          0.02669  4.03251  4.75486  0.61958  0.77255  0.48576  0.95510
    801   2.86359  4.86073  2.80888  2.71194  4.25017  3.29731  4.06134  3.99796  2.98009  3.62736  4.58373  0.90306  3.95824  3.33663  3.33825  2.92610  3.25213  3.60383  5.53787  4.18876    808 n - - -
          2.68618  4.42225  2.77519  2.73123  3.46354  2.40513  3.72494  3.29354  2.67741  2.69355  4.24690  2.90347  2.73739  3.18146  2.89801  2.37887  2.77519  2.98518  4.58477  3.61503
          0.02669  4.03251  4.75486  0.61958  0.77255  0.48576  0.95510
    802   2.46082  4.66148  3.04717  2.52027  3.88297  3.42546  2.87303  3.29264  2.46586  2.70170  3.77089  3.01331  2.61790  2.70816  2.88229  2.62797  2.83296  2.92681  5.19549  3.88915    809 a - - -
          2.68618  4.42225  2.77519  2.73123  3.46354  2.40513  3.72494  3.29354  2.67741  2.69355  4.24690  2.90347  2.73739  3.18146  2.89801  2.37887  2.77519  2.98518  4.58477  3.61503
          0.02669  4.03251  4.75486  0.61958  0.77255  0.48576  0.95510
    803   2.87938  5.42155  1.99894  1.36744  4.70839  3.26992  3.72300  4.21176  2.64497  3.70495  4.52635  2.72820  3.84159  2.45055  3.19006  2.78433  3.14774  3.79184  5.86151  4.39003    810 e - - -
          2.68618  4.42225  2.77519  2.73123  3.46354  2.40513  3.72494  3.29354  2.67741  2.69355  4.24690  2.90347  2.73739  3.18146  2.89801  2.37887  2.77519  2.98518  4.58477  3.61503
          0.02669  4.03251  4.75486  0.61958  0.77255  0.48576  0.95510
    804   2.93591  4.43725  4.34458  4.01527  3.67171  3.88682  4.79082  2.05560  3.88551  2.33262  3.61506  4.17868  4.44032  4.23497  4.08221  3.40249  3.29477  0.84474  5.48233  4.22276    811 v - - -
          2.68618  4.42225  2.77519  2.73123  3.46354  2.40513  3.72494  3.29354  2.67741  2.69355  4.24690  2.90347  2.73739  3.18146  2.89801  2.37887  2.77519  2.98518  4.58477  3.61503
          0.02669  4.03251  4.75486  0.61958  0.77255  0.48576  0.95510
    805   1.12021  3.61242  3.78771  3.40841  4.15088  2.95962  4.30624  3.44923  3.34431  3.23843  4.09673  3.43500  3.71139  3.62672  3.60899  1.95835  2.68702  2.97785  5.54968  4.36122    812 a - - -
          2.68618  4.42225  2.77519  2.73123  3.46354  2.40513  3.72494  3.29354  2.67741  2.69355  4.24690  2.90347  2.73739  3.18146  2.89801  2.37887  2.77519  2.98518  4.58477  3.61503
          0.02669  4.03251  4.75486  0.61958  0.77255  0.48576  0.95510
    806   2.40849  4.18215  3.09514  2.47284  3.47969  3.45917  3.71042  2.82706  2.61478  2.72047  3.58589  3.01841  3.85500  2.94497  3.02817  2.63200  2.13981  2.77264  5.04841  3.77591    813 t - - -
          2.68618  4.42225  2.77519  2.73123  3.46354  2.40513  3.72494  3.29354  2.67741  2.69355  4.24690  2.90347  2.73739  3.18146  2.89801  2.37887  2.77519  2.98518  4.58477  3.61503
          0.02669  4.03251  4.75486  0.61958  0.77255  0.48576  0.95510
    807   3.38475  4.71908  4.53087  4.11696  1.08639  4.29977  3.71465  2.85610  3.95964  2.00573  3.49155  4.08050  4.60419  4.04134  4.06088  3.64877  3.61256  2.84956  3.91213  2.11538    814 f - - -
          2.68618  4.42225  2.77519  2.73123  3.46354  2.40513  3.72494  3.29354  2.67741  2.69355  4.24690  2.90347  2.73739  3.18146  2.89801  2.37887  2.77519  2.98518  4.58477  3.61503
          0.02669  4.03251  4.75486  0.61958  0.77255  0.48576  0.95510
    808   1.31344  4.29618  3.71212  3.28190  3.72281  3.36547  4.20855  2.65284  3.17940  2.29622  3.67064  3.52464  3.97281  3.52924  3.47195  2.76641  2.90373  2.35340  5.30215  4.05329    815 a - - -
          2.68618  4.42225  2.77519  2.73123  3.46354  2.40513  3.72494  3.29354  2.67741  2.69355  4.24690  2.90347  2.73739  3.18146  2.89801  2.37887  2.77519  2.98518  4.58477  3.61503
          0.02669  4.03251  4.75486  0.61958  0.77255  0.48576  0.95510
    809   3.33886  4.71688  4.65869  4.18497  2.76156  4.42934  4.62852  2.27988  4.01426  0.80123  2.97668  4.42895  4.69572  4.19793  4.16149  3.83596  3.58410  2.39574  4.94553  3.62424    816 l - - -
          2.68618  4.42225  2.77519  2.73123  3.46354  2.40513  3.72494  3.29354  2.67741  2.69355  4.24690  2.90347  2.73739  3.18146  2.89801  2.37887  2.77519  2.98518  4.58477  3.61503
          0.02669  4.03251  4.75486  0.61958  0.77255  0.48576  0.95510
    810   2.70469  4.95861  2.69472  2.39072  4.37795  3.32280  3.70428  3.82865  2.12845  3.38403  4.20506  1.84648  3.83605  2.85775  2.85118  2.22430  2.98138  3.44482  5.55422  4.20246    817 n - - -
          2.68618  4.42225  2.77519  2.73123  3.46354  2.40513  3.72494  3.29354  2.67741  2.69355  4.24690  2.90347  2.73739  3.18146  2.89801  2.37887  2.77519  2.98518  4.58477  3.61503
          0.02669  4.03251  4.75486  0.61958  0.77255  0.48576  0.95510
    811   2.38451  4.92811  2.68147  1.66718  4.27344  3.33155  3.68772  3.67674  2.49474  3.27385  4.09980  2.88661  3.82182  2.72472  2.94774  2.68199  2.44976  3.32333  5.49940  4.14230    818 e - - -
          2.68618  4.42225  2.77519  2.73123  3.46354  2.40513  3.72494  3.29354  2.67741  2.69355  4.24690  2.90347  2.73739  3.18146  2.89801  2.37887  2.77519  2.98518  4.58477  3.61503
          0.02669  4.03251  4.75486  0.61958  0.77255  0.48576  0.95510
    812   2.25569  1.30307  3.99528  3.67254  3.94952  3.02192  4.40120  3.22229  3.52438  3.08342  4.01070  3.58211  3.77916  3.82407  3.70472  2.06623  2.74810  2.83198  5.41386  4.19775    819 c - - -
          2.68618  4.42225  2.77519  2.73123  3.46354  2.40513  3.72494  3.29354  2.67741  2.69355  4.24690  2.90347  2.73739  3.18146  2.89801  2.37887  2.77519  2.98518  4.58477  3.61503
          0.02669  4.03251  4.75486  0.61958  0.77255  0.48576  0.95510
    813   3.30873  4.66675  4.74531  4.23296  3.12281  4.49884  4.82483  1.93273  4.02808  0.86869  2.96838  4.50441  4.73659  4.24539  4.18171  3.88322  3.54991  2.18886  5.18933  4.02629    820 l - - -
          2.68618  4.42225  2.77519  2.73123  3.46354  2.40513  3.72494  3.29354  2.67741  2.69355  4.24690  2.90347  2.73739  3.18146  2.89801  2.37887  2.77519  2.98518  4.58477  3.61503
          0.02669  4.03251  4.75486  0.61958  0.77255  0.48576  0.95510
    814   2.16888  4.20658  3.41305  3.11955  4.28793  2.98381  4.20118  3.63220  3.15002  3.37009  4.21766  3.30160  3.72104  3.46561  3.46352  1.17634  2.25866  3.12871  5.63843  4.41401    821 s - - -
          2.68618  4.42225  2.77519  2.73123  3.46354  2.40513  3.72494  3.29354  2.67741  2.69355  4.24690  2.90347  2.73739  3.18146  2.89801  2.37887  2.77519  2.98518  4.58477  3.61503
          0.02669  4.03251  4.75486  0.61958  0.77255  0.48576  0.95510
    815   1.71211  4.38117  3.24698  2.77111  3.92405  2.96977  3.86318  3.17298  2.75902  2.98205  3.83056  3.15383  3.78702  2.92828  3.14951  2.29987  2.31541  2.95691  5.27784  4.01563    822 a - - -
          2.68618  4.42225  2.77519  2.73123  3.46354  2.40513  3.72494  3.29354  2.67741  2.69355  4.24690  2.90347  2.73739  3.18146  2.89801  2.37887  2.77519  2.98518  4.58477  3.61503
          0.02669  4.03251  4.75486  0.61958  0.77255  0.48576  0.95510
    816   2.50713  4.31894  3.88010  3.33707  2.67413  3.79100  4.05575  2.50393  3.22473  1.42150  3.16677  3.65577  4.15484  3.18323  3.48441  3.08434  2.99618  2.41942  4.81177  3.55390    823 l - - -
          2.68618  4.42225  2.77519  2.73123  3.46354  2.40513  3.72494  3.29354  2.67741  2.69355  4.24690  2.90347  2.73739  3.18146  2.89801  2.37887  2.77519  2.98518  4.58477  3.61503
          0.02669  4.03251  4.75486  0.61958  0.77255  0.48576  0.95510
    817   3.26767  4.60249  4.81710  4.27650  3.18007  4.53017  4.88483  1.77058  4.12006  0.97565  2.98530  4.54162  4.74887  4.29507  4.27256  3.89155  3.50383  1.98511  5.24951  4.13422    824 l - - -
          2.68618  4.42225  2.77519  2.73123  3.46354  2.40513  3.72494  3.29354  2.67741  2.69355  4.24690  2.90347  2.73739  3.18146  2.89801  2.37887  2.77519  2.98518  4.58477  3.61503
          0.02669  4.03251  4.75486  0.61958  0.77255  0.48576  0.95510
    818   1.39109  4.17405  3.47336  3.19050  4.28787  2.96162  4.24985  3.64503  3.23582  3.38681  4.23364  3.33260  3.71286  3.52948  3.53909  1.48259  2.72777  3.12724  5.64910  4.43113    825 a - - -
          2.68618  4.42225  2.77519  2.73123  3.46354  2.40513  3.72494  3.29354  2.67741  2.69355  4.24690  2.90347  2.73739  3.18146  2.89801  2.37887  2.77519  2.98518  4.58477  3.61503
          0.02669  4.03251  4.75486  0.61958  0.77255  0.48576  0.95510
    819   2.29486  3.70207  3.63725  3.23634  3.99873  3.05938  4.17641  3.34893  3.14095  2.96304  4.03013  3.38636  3.76582  3.48252  3.43216  1.12711  2.75164  2.94506  5.42083  4.15588    826 s - - -
          2.68618  4.42225  2.77519  2.73123  3.46354  2.40513  3.72494  3.29354  2.67741  2.69355  4.24690  2.90347  2.73739  3.18146  2.89801  2.37887  2.77519  2.98518  4.58477  3.61503
          0.02669  4.03251  4.75486  0.61958  0.77255  0.48576  0.95510
    820   2.14890  4.52192  3.10255  2.62723  3.93719  3.30473  3.20922  3.33760  2.61484  2.98988  3.83413  3.07153  2.25302  2.96963  3.02309  2.49533  2.75145  2.87424  5.26550  3.97620    827 a - - -
          2.68618  4.42225  2.77519  2.73123  3.46354  2.40513  3.72494  3.29354  2.67741  2.69355  4.24690  2.90347  2.73739  3.18146  2.89801  2.37887  2.77519  2.98518  4.58477  3.61503
          0.02669  4.03251  4.75486  0.61958  0.77255  0.48576  0.95510
    821   2.28367  3.85784  3.57703  3.08946  3.86304  3.17681  4.05058  3.08696  3.01606  2.72138  3.80269  3.34010  3.80325  3.33935  3.34627  1.40604  2.68076  2.57467  5.28565  4.05384    828 s - - -
          2.68618  4.42225  2.77519  2.73123  3.46354  2.40513  3.72494  3.29354  2.67741  2.69355  4.24690  2.90347  2.73739  3.18146  2.89801  2.37887  2.77519  2.98518  4.58477  3.61503
          0.02669  4.03251  4.75486  0.61958  0.77255  0.48576  0.95510
    822   2.51889  4.42565  3.29001  3.09774  4.24027  3.14960  4.23319  3.62117  3.14157  3.32101  4.30069  3.36971  1.04749  3.52400  3.42847  2.68287  2.78340  3.22308  5.58688  4.36209    829 p - - -
          2.68618  4.42225  2.77519  2.73123  3.46354  2.40513  3.72494  3.29354  2.67741  2.69355  4.24690  2.90347  2.73739  3.18146  2.89801  2.37887  2.77519  2.98518  4.58477  3.61503
          0.02669  4.03251  4.75486  0.61958  0.77255  0.48576  0.95510
    823   2.97462  5.56165  1.21703  1.95622  4.84517  3.23066  3.78822  4.37630  2.82332  3.87039  4.72501  2.28453  3.86181  2.95700  3.43026  2.85230  3.26744  3.94297  6.02813  4.50682    830 d - - -
          2.68618  4.42225  2.77519  2.73123  3.46354  2.40513  3.72494  3.29354  2.67741  2.69355  4.24690  2.90347  2.73739  3.18146  2.89801  2.37887  2.77519  2.98518  4.58477  3.61503
          0.02669  4.03251  4.75486  0.61958  0.77255  0.48576  0.95510
    824   3.48566  4.90953  4.07796  3.83975  2.31622  4.01927  3.70449  3.47337  3.69281  2.88533  4.13224  3.92565  4.49051  3.95998  3.84263  3.60542  3.77375  3.35181  3.96527  0.73615    831 y - - -
          2.68618  4.42225  2.77519  2.73123  3.46354  2.40513  3.72494  3.29354  2.67741  2.69355  4.24690  2.90347  2.73739  3.18146  2.89801  2.37887  2.77519  2.98518  4.58477  3.61503
          0.02669  4.03251  4.75486  0.61958  0.77255  0.48576  0.95510
    825   2.54020  4.99013  2.74562  2.25069  4.28892  3.00893  3.41492  3.73249  2.38513  3.28088  4.07603  2.75067  2.96944  2.09705  2.84589  2.64047  2.89217  3.36304  5.47084  4.10154    832 q - - -
          2.68618  4.42225  2.77519  2.73123  3.46354  2.40513  3.72494  3.29354  2.67741  2.69355  4.24690  2.90347  2.73739  3.18146  2.89801  2.37887  2.77519  2.98518  4.58477  3.61503
          0.02669  4.03251  4.75486  0.61958  0.77255  0.48576  0.95510
    826   2.58688  4.79599  2.50886  2.40216  4.09827  3.35674  3.64674  3.12637  2.46320  3.11888  3.93295  2.52291  3.79521  2.79952  2.93039  2.32887  2.35138  3.17265  5.35661  4.01348    833 s - - -
          2.68618  4.42225  2.77519  2.73123  3.46354  2.40513  3.72494  3.29354  2.67741  2.69355  4.24690  2.90347  2.73739  3.18146  2.89801  2.37887  2.77519  2.98518  4.58477  3.61503
          0.02669  4.03251  4.75486  0.61958  0.77255  0.48576  0.95510
    827   3.10354  4.42056  4.80995  4.31782  3.59014  4.44713  5.03669  1.37338  4.20525  2.09639  3.39684  4.53440  4.76619  4.47393  4.40521  3.83812  3.37226  1.09143  5.55602  4.34668    834 v - - -
          2.68618  4.42225  2.77519  2.73123  3.46354  2.40513  3.72494  3.29354  2.67741  2.69355  4.24690  2.90347  2.73739  3.18146  2.89801  2.37887  2.77519  2.98518  4.58477  3.61503
          0.02669  4.03251  4.75486  0.61958  0.77255  0.48576  0.95510
    828   1.05214  4.16079  3.50813  3.25425  4.26777  2.96192  4.29331  3.58318  3.29557  3.36542  4.23182  3.36629  3.72272  3.59160  3.57678  2.01527  2.73707  3.08533  5.64834  4.43419    835 a - - -
          2.68618  4.42225  2.77519  2.73123  3.46354  2.40513  3.72494  3.29354  2.67741  2.69355  4.24690  2.90347  2.73739  3.18146  2.89801  2.37887  2.77519  2.98518  4.58477  3.61503
          0.02669  4.03251  4.75486  0.61958  0.77255  0.48576  0.95510
    829   2.92635  4.48989  4.09909  3.66298  3.31918  3.88807  4.43012  2.33953  3.45621  1.05065  3.22664  3.93311  4.34023  3.81830  3.67535  3.29209  2.73871  2.30033  5.16008  3.94665    836 l - - -
          2.68618  4.42225  2.77519  2.73123  3.46354  2.40513  3.72494  3.29354  2.67741  2.69355  4.24690  2.90347  2.73739  3.18146  2.89801  2.37887  2.77519  2.98518  4.58477  3.61503
          0.02669  4.03251  4.75486  0.61958  0.77255  0.48576  0.95510
    830   2.57485  4.31326  4.46930  3.95211  3.58480  4.12187  4.68139  1.30920  3.85145  2.24544  3.42881  4.18130  4.50625  4.12668  4.07829  3.47859  3.02258  1.43626  5.36660  4.16307    837 i - - -
          2.68618  4.42225  2.77519  2.73123  3.46354  2.40513  3.72494  3.29354  2.67741  2.69355  4.24690  2.90347  2.73739  3.18146  2.89801  2.37887  2.77519  2.98518  4.58477  3.61503
          0.02669  4.03251  4.75486  0.61958  0.77255  0.48576  0.95510
    831   3.07873  4.40576  4.76037  4.19956  2.94965  4.37433  4.74095  1.66987  4.08987  1.51818  2.95126  4.40876  4.62862  4.24509  4.22999  3.71022  3.31204  1.45596  5.17789  4.04138    838 v - - -
          2.68618  4.42225  2.77519  2.73123  3.46354  2.40513  3.72494  3.29354  2.67741  2.69355  4.24690  2.90347  2.73739  3.18146  2.89801  2.37887  2.77519  2.98518  4.58477  3.61503
          0.02669  4.03251  4.75486  0.61958  0.77255  0.48576  0.95510
    832   3.19350  5.01625  3.70122  3.18221  4.41175  3.64734  3.95149  3.96680  2.31735  3.45376  4.45206  3.52851  4.14422  3.16588  0.75943  3.27137  3.44989  3.68441  5.43117  4.30681    839 r - - -
          2.68618  4.42225  2.77519  2.73123  3.46354  2.40513  3.72494  3.29354  2.67741  2.69355  4.24690  2.90347  2.73739  3.18146  2.89801  2.37887  2.77519  2.98518  4.58477  3.61503
          0.02669  4.03251  4.75486  0.61958  0.77255  0.48576  0.95510
    833   2.80989  5.08967  3.32429  2.70216  4.52312  3.60056  3.62047  3.87236  1.34429  3.35778  4.20739  3.13591  3.98351  2.75435  1.84552  2.93476  2.99671  3.54192  5.45096  4.24148    840 k - - -
          2.68618  4.42225  2.77519  2.73123  3.46354  2.40513  3.72494  3.29354  2.67741  2.69355  4.24690  2.90347  2.73739  3.18146  2.89801  2.37887  2.77519  2.98518  4.58477  3.61503
          0.02669  4.03251  4.75486  0.61958  0.77255  0.48576  0.95510
    834   3.33881  4.75518  4.44582  4.08908  3.20355  4.18389  4.69481  2.41913  3.85526  0.70057  3.18132  4.34897  4.59345  4.18511  4.00406  3.77745  3.62675  2.49751  5.13812  3.89749    841 l - - -
          2.68618  4.42225  2.77519  2.73123  3.46354  2.40513  3.72494  3.29354  2.67741  2.69355  4.24690  2.90347  2.73739  3.18146  2.89801  2.37887  2.77519  2.98518  4.58477  3.61503
          0.02669  4.03251  4.75486  0.61958  0.77255  0.48576  0.95510
    835   3.12030  4.43738  4.82063  4.33136  3.55821  4.45758  5.04280  1.11698  4.21235  2.04599  3.36433  4.54815  4.77288  4.47650  4.40655  3.85183  3.38903  1.36330  5.54240  4.33982    842 i - - -
          2.68618  4.42225  2.77519  2.73123  3.46354  2.40513  3.72494  3.29354  2.67741  2.69355  4.24690  2.90347  2.73739  3.18146  2.89801  2.37887  2.77519  2.98518  4.58477  3.61503
          0.02669  4.03251  4.75486  0.61958  0.77255  0.48576  0.95510
    836   1.88915  3.96569  3.42705  2.90246  3.78513  2.64400  3.90804  3.01967  2.86328  2.74424  3.71546  3.23961  3.79934  3.17650  3.23304  2.06032  2.61179  2.72692  5.18023  3.93860    843 a - - -
          2.68618  4.42225  2.77519  2.73123  3.46354  2.40513  3.72494  3.29354  2.67741  2.69355  4.24690  2.90347  2.73739  3.18146  2.89801  2.37887  2.77519  2.98518  4.58477  3.61503
          0.02669  4.03251  4.75486  0.61958  0.77255  0.48576  0.95510
    837   2.88678  4.28798  4.39497  3.84246  3.38921  4.10154  4.48502  1.55874  3.71857  1.77005  3.28328  3.77732  4.43487  3.97577  3.92537  3.42374  3.13177  1.52549  5.12683  3.92440    844 v - - -
          2.68618  4.42225  2.77519  2.73123  3.46354  2.40513  3.72494  3.29354  2.67741  2.69355  4.24690  2.90347  2.73739  3.18146  2.89801  2.37887  2.77519  2.98518  4.58477  3.61503
          0.02669  4.03251  4.75486  0.61958  0.77255  0.48576  0.95510
    838   1.69513  4.43343  3.21686  2.73804  4.04113  3.06482  3.84647  3.43592  2.67923  3.08822  3.92343  3.12774  3.77880  3.05162  2.58172  2.23642  2.48756  3.05959  5.35381  4.08479    845 a - - -
          2.68618  4.42225  2.77519  2.73123  3.46354  2.40513  3.72494  3.29354  2.67741  2.69355  4.24690  2.90347  2.73739  3.18146  2.89801  2.37887  2.77519  2.98518  4.58477  3.61503
          0.02669  4.03251  4.75486  0.61958  0.77255  0.48576  0.95510
    839   2.31845  4.29504  3.28391  2.90946  4.18691  2.62237  4.02928  3.59459  2.94412  3.26382  4.09094  3.01691  3.73316  3.26098  3.31201  1.37516  2.51398  2.88665  5.51499  4.26452    846 s - - -
          2.68618  4.42225  2.77519  2.73123  3.46354  2.40513  3.72494  3.29354  2.67741  2.69355  4.24690  2.90347  2.73739  3.18146  2.89801  2.37887  2.77519  2.98518  4.58477  3.61503
          0.02669  4.03251  4.75486  0.61958  0.77255  0.48576  0.95510
    840   2.94667  4.31456  4.53605  3.98070  3.39550  4.20648  4.60327  1.43908  3.86440  1.80627  3.11986  4.21015  4.51718  4.09807  4.05526  3.34394  3.18947  1.51504  5.18970  4.00801    847 i - - -
          2.68618  4.42225  2.77519  2.73123  3.46354  2.40513  3.72494  3.29354  2.67741  2.69355  4.24690  2.90347  2.73739  3.18146  2.89801  2.37887  2.77519  2.98518  4.58477  3.61503
          0.02669  4.03251  4.75486  0.61958  0.77255  0.48576  0.95510
    841   2.70229  4.81661  3.02551  2.52622  3.75891  3.47750  2.18556  3.46392  2.37603  3.05198  3.90350  2.83331  3.88006  2.59732  2.67499  2.74221  2.92753  3.16374  5.10264  3.01725    848 h - - -
          2.68618  4.42225  2.77519  2.73123  3.46354  2.40513  3.72494  3.29354  2.67741  2.69355  4.24690  2.90347  2.73739  3.18146  2.89801  2.37887  2.77519  2.98518  4.58477  3.61503
          0.02669  4.03251  4.75486  0.61958  0.77255  0.48576  0.95510
    842   2.73642  5.08628  2.47299  2.34637  4.43297  2.92651  3.64120  3.87663  1.55268  3.39794  4.20176  2.87896  3.83633  2.77505  2.66408  2.71053  2.97823  3.49498  5.55214  4.19402    849 k - - -
          2.68618  4.42225  2.77519  2.73123  3.46354  2.40513  3.72494  3.29354  2.67741  2.69355  4.24690  2.90347  2.73739  3.18146  2.89801  2.37887  2.77519  2.98518  4.58477  3.61503
          0.02669  4.03251  4.75486  0.61958  0.77255  0.48576  0.95510
    843   2.22791  4.27650  3.43786  3.01334  3.05853  1.62591  4.00375  3.08126  3.00789  2.83767  3.76435  3.31041  3.83539  3.31560  3.34876  2.61220  2.79720  2.68398  5.18430  3.89548    850 g - - -
          2.68618  4.42225  2.77519  2.73123  3.46354  2.40513  3.72494  3.29354  2.67741  2.69355  4.24690  2.90347  2.73739  3.18146  2.89801  2.37887  2.77519  2.98518  4.58477  3.61503
          0.02669  4.03251  4.75486  0.61958  0.77255  0.48576  0.95510
    844   2.91586  5.46195  1.32275  1.90062  4.76645  3.24031  3.76346  4.27877  2.76011  3.78059  4.61801  2.59805  3.84834  2.92515  3.34676  2.47423  3.20186  3.85158  5.94739  4.45093    851 d - - -
          2.68618  4.42225  2.77519  2.73123  3.46354  2.40513  3.72494  3.29354  2.67741  2.69355  4.24690  2.90347  2.73739  3.18146  2.89801  2.37887  2.77519  2.98518  4.58477  3.61503
          0.02669  4.03251  4.75486  0.61958  0.77255  0.48576  0.95510
    845   2.22879  4.48754  3.10347  2.65978  4.07144  2.63016  3.82140  3.47396  2.44887  3.11671  3.94687  3.07917  3.77693  3.01684  3.07893  2.24262  1.98330  3.09587  5.37699  4.09180    852 t - - -
          2.68618  4.42225  2.77519  2.73123  3.46354  2.40513  3.72494  3.29354  2.67741  2.69355  4.24690  2.90347  2.73739  3.18146  2.89801  2.37887  2.77519  2.98518  4.58477  3.61503
          0.02669  4.03251  4.75486  0.61958  0.77255  0.48576  0.95510
    846   2.77040  5.24195  1.67698  1.93018  4.54152  3.29082  3.67831  3.74613  2.55809  3.53971  4.34032  2.54804  3.81422  2.81824  3.08945  2.45659  3.02903  3.61593  5.71107  4.27340    853 d - - -
          2.68618  4.42225  2.77519  2.73123  3.46354  2.40513  3.72494  3.29354  2.67741  2.69355  4.24690  2.90347  2.73739  3.18146  2.89801  2.37887  2.77519  2.98518  4.58477  3.61503
          0.02669  4.03251  4.75486  0.61958  0.77255  0.48576  0.95510
    847   2.74929  5.02614  1.48564  2.24875  4.26574  3.33445  3.72004  3.64341  2.59640  3.27493  3.34671  2.85710  3.84711  2.88457  3.08649  2.73789  3.01185  3.32202  5.54390  4.15248    854 d - - -
          2.68620  4.42227  2.77522  2.73112  3.46356  2.40509  3.72496  3.29356  2.67743  2.69357  4.24692  2.90349  2.73742  3.18148  2.89803  2.37880  2.77522  2.98520  4.58479  3.61505
          0.17965  1.85902  4.75486  0.30612  1.33293  0.48576  0.95510
    848   2.95703  5.55366  1.33042  1.69644  4.84341  3.04645  3.77512  4.36915  2.79703  3.85584  4.70017  2.57630  3.85524  2.93883  3.40246  2.83652  3.24535  3.93198  6.01551  4.49742    856 d - - -
          2.68618  4.42225  2.77519  2.73123  3.46354  2.40513  3.72494  3.29354  2.67741  2.69355  4.24690  2.90347  2.73739  3.18146  2.89801  2.37887  2.77519  2.98518  4.58477  3.61503
          0.02669  4.03251  4.75486  0.61958  0.77255  0.48576  0.95510
    849   1.64766  4.26383  3.56648  3.03981  3.36996  3.43220  3.96108  2.70922  2.97975  2.38718  3.52075  3.37658  3.92667  3.29029  3.31410  2.58087  2.75990  2.32715  5.04452  3.80697    857 a - - -
          2.68618  4.42225  2.77519  2.73123  3.46354  2.40513  3.72494  3.29354  2.67741  2.69355  4.24690  2.90347  2.73739  3.18146  2.89801  2.37887  2.77519  2.98518  4.58477  3.61503
          0.02669  4.03251  4.75486  0.61958  0.77255  0.48576  0.95510
    850   2.93969  4.33326  4.51086  3.99401  3.58694  4.17565  4.72651  1.52528  3.88711  2.22164  3.42525  4.22761  4.54722  4.16731  4.11327  3.53428  2.74777  1.19183  5.39579  4.18944    858 v - - -
          2.68618  4.42225  2.77519  2.73123  3.46354  2.40513  3.72494  3.29354  2.67741  2.69355  4.24690  2.90347  2.73739  3.18146  2.89801  2.37887  2.77519  2.98518  4.58477  3.61503
          0.02669  4.03251  4.75486  0.61958  0.77255  0.48576  0.95510
    851   2.57624  4.37890  3.21302  2.76313  3.48012  3.51679  3.57557  2.82178  2.70705  2.45621  3.09429  3.19854  3.89859  2.70584  3.08231  2.75538  2.73768  2.65976  4.91023  2.49043    859 l - - -
          2.68618  4.42225  2.77519  2.73123  3.46354  2.40513  3.72494  3.29354  2.67741  2.69355  4.24690  2.90347  2.73739  3.18146  2.89801  2.37887  2.77519  2.98518  4.58477  3.61503
          0.02669  4.03251  4.75486  0.61958  0.77255  0.48576  0.95510
    852   2.72303  5.21794  2.24321  1.89700  4.52873  2.93642  3.63710  4.01249  2.18167  3.51039  4.29002  2.44934  3.79704  2.76296  2.98263  2.42075  2.97135  3.59439  5.66541  4.23497    860 e - - -
          2.68618  4.42225  2.77519  2.73123  3.46354  2.40513  3.72494  3.29354  2.67741  2.69355  4.24690  2.90347  2.73739  3.18146  2.89801  2.37887  2.77519  2.98518  4.58477  3.61503
          0.02669  4.03251  4.75486  0.61958  0.77255  0.48576  0.95510
    853   2.85461  4.32436  4.20356  3.63757  3.27131  3.98835  4.33240  2.12481  3.52262  1.82185  1.92476  3.92345  4.32429  3.77324  3.75288  3.29209  2.71201  1.89094  5.02132  3.85683    861 l - - -
          2.68618  4.42225  2.77519  2.73123  3.46354  2.40513  3.72494  3.29354  2.67741  2.69355  4.24690  2.90347  2.73739  3.18146  2.89801  2.37887  2.77519  2.98518  4.58477  3.61503
          0.02669  4.03251  4.75486  0.61958  0.77255  0.48576  0.95510
    854   3.59091  4.88873  4.47972  4.15276  1.77025  4.32544  3.49996  3.32825  4.00825  2.68036  3.94414  4.01608  4.65814  4.05398  4.09718  3.70248  3.82287  3.24574  3.66393  0.89254    862 y - - -
          2.68618  4.42225  2.77519  2.73123  3.46354  2.40513  3.72494  3.29354  2.67741  2.69355  4.24690  2.90347  2.73739  3.18146  2.89801  2.37887  2.77519  2.98518  4.58477  3.61503
          0.02669  4.03251  4.75486  0.61958  0.77255  0.48576  0.95510
    855   2.99163  5.13198  3.37668  2.73763  4.52726  3.64458  3.61554  3.89133  1.20832  3.17870  4.22012  3.16227  4.01293  2.65270  1.99813  2.99024  3.16643  3.57451  5.43782  4.23764    863 k - - -
          2.68618  4.42225  2.77519  2.73123  3.46354  2.40513  3.72494  3.29354  2.67741  2.69355  4.24690  2.90347  2.73739  3.18146  2.89801  2.37887  2.77519  2.98518  4.58477  3.61503
          0.02669  4.03251  4.75486  0.61958  0.77255  0.48576  0.95510
    856   2.91202  5.02982  3.03377  2.64159  4.30655  3.50214  3.71761  3.82055  2.21782  3.31707  4.22500  3.10292  3.97160  1.34323  2.31389  2.92709  3.15114  3.50660  5.43405  4.14744    864 q - - -
          2.68618  4.42225  2.77519  2.73123  3.46354  2.40513  3.72494  3.29354  2.67741  2.69355  4.24690  2.90347  2.73739  3.18146  2.89801  2.37887  2.77519  2.98518  4.58477  3.61503
          0.02669  4.03251  4.75486  0.61958  0.77255  0.48576  0.95510
    857   0.98786  4.19927  3.68581  3.40374  4.06700  3.08578  4.36367  3.08471  3.36334  3.01908  4.04468  3.49697  3.82548  3.68949  3.61810  2.55596  2.81833  2.60497  5.56785  4.33869    865 a - - -
          2.68618  4.42225  2.77519  2.73123  3.46354  2.40513  3.72494  3.29354  2.67741  2.69355  4.24690  2.90347  2.73739  3.18146  2.89801  2.37887  2.77519  2.98518  4.58477  3.61503
          0.02669  4.03251  4.75486  0.61958  0.77255  0.48576  0.95510
    858   3.41085  4.89801  3.92982  3.62153  2.14440  4.07062  3.10074  3.51868  3.44367  2.91130  4.07991  3.74601  4.47034  3.73472  3.63703  3.48235  3.65422  3.36363  3.79812  0.91103    866 y - - -
          2.68618  4.42225  2.77519  2.73123  3.46354  2.40513  3.72494  3.29354  2.67741  2.69355  4.24690  2.90347  2.73739  3.18146  2.89801  2.37887  2.77519  2.98518  4.58477  3.61503
          0.02669  4.03251  4.75486  0.61958  0.77255  0.48576  0.95510
[truncated: 34,414 more chars]
