# Supplementary material for: Correction to: Identification of the meiotic toolkit in diatoms and exploration of meiosis-specific SPO11 and RAD51 homologs in the sexual species Pseudo-nitzschia multistriata and Seminavis robusta
Source: BMC Genomics. 2019 Jul 5;20:544. doi: 10.1186/s12864-019-5942-4 (PMC6610888; doi:10.1186/s12864-019-5942-4)
Supplement: Supplementary file 1 — HMM profiles used for Hmmsearch. (ZIP 1469 kb) [file 12864_2019_5942_MOESM1_ESM.zip › Additional file10/ZIP4_TEX11_Animals_HMM]

HMMER3/f [3.1b2 | February 2015]
NAME  ZIP4_TEX11_animals_aln
LENG  907
ALPH  amino
RF    no
MM    no
CONS  yes
CS    no
MAP   yes
DATE  Fri Sep  4 10:12:26 2015
NSEQ  52
EFFN  0.726807
CKSUM 615358342
STATS LOCAL MSV      -12.7566  0.69584
STATS LOCAL VITERBI  -13.4884  0.69584
STATS LOCAL FORWARD   -7.1098  0.69584
HMM          A        C        D        E        F        G        H        I        K        L        M        N        P        Q        R        S        T        V        W        Y   
            m->m     m->i     m->d     i->m     i->i     d->m     d->d
  COMPO   2.49929  4.13713  2.98079  2.60642  3.27387  3.20324  3.78301  2.76028  2.61560  2.25564  3.50773  3.10261  3.66518  3.06426  2.99756  2.69611  2.91909  2.63318  4.35293  3.45377
          2.68618  4.42225  2.77519  2.73123  3.46354  2.40513  3.72494  3.29354  2.67741  2.69355  4.24690  2.90347  2.73739  3.18146  2.89801  2.37887  2.77519  2.98518  4.58477  3.61503
          0.12502  4.02869  2.30533  0.61958  0.77255  0.00000        *
      1   2.61581  4.83884  2.91188  2.42449  4.15884  3.22038  3.59585  3.57361  1.82018  3.14433  3.86720  2.93037  3.67291  2.73806  2.55012  2.41488  2.71983  3.22950  5.34584  4.02551      1 k - - -
          2.68618  4.42225  2.77519  2.73123  3.46354  2.40513  3.72494  3.29354  2.67741  2.69355  4.24690  2.90347  2.73739  3.18146  2.89801  2.37887  2.77519  2.98518  4.58477  3.61503
          0.02952  3.93319  4.65553  0.61958  0.77255  0.52455  0.89605
      2   2.52331  5.09201  2.45298  1.36635  4.44738  3.28705  3.72167  3.83018  2.45038  3.43530  4.29557  2.82206  3.84029  2.88644  2.97901  2.76499  3.07020  3.47468  5.64734  4.26633      2 e - - -
          2.68618  4.42225  2.77519  2.73123  3.46354  2.40513  3.72494  3.29354  2.67741  2.69355  4.24690  2.90347  2.73739  3.18146  2.89801  2.37887  2.77519  2.98518  4.58477  3.61503
          0.02850  3.96777  4.69012  0.61958  0.77255  0.51230  0.91409
      3   2.76701  4.21893  4.17526  3.61191  3.36101  3.92862  4.29255  1.68381  3.50650  1.93667  3.18369  3.87817  4.28148  3.76661  3.73773  3.08107  2.68786  1.67814  5.01413  3.81706      3 v - - -
          2.68618  4.42225  2.77519  2.73123  3.46354  2.40513  3.72494  3.29354  2.67741  2.69355  4.24690  2.90347  2.73739  3.18146  2.89801  2.37887  2.77519  2.98518  4.58477  3.61503
          0.02789  3.98914  4.71148  0.61958  0.77255  0.52633  0.89347
      4   2.98862  4.36060  4.58996  4.08850  3.58131  4.25201  4.83517  1.52543  3.97371  2.14789  3.40197  4.31999  4.61384  4.26077  4.19548  3.62646  3.08997  1.10675  5.46355  4.25507      4 v - - -
          2.68618  4.42225  2.77519  2.73123  3.46354  2.40513  3.72494  3.29354  2.67741  2.69355  4.24690  2.90347  2.73739  3.18146  2.89801  2.37887  2.77519  2.98518  4.58477  3.61503
          0.02789  3.98914  4.71148  0.61958  0.77255  0.52633  0.89347
      5   2.72191  5.03733  2.90203  1.78167  4.36033  3.43168  3.58752  3.58205  2.03867  3.29943  4.10425  2.92468  3.83948  2.60310  2.31927  2.70686  2.94075  3.42028  5.44976  4.12631      5 e - - -
          2.68618  4.42225  2.77519  2.73123  3.46354  2.40513  3.72494  3.29354  2.67741  2.69355  4.24690  2.90347  2.73739  3.18146  2.89801  2.37887  2.77519  2.98518  4.58477  3.61503
          0.02789  3.98914  4.71148  0.61958  0.77255  0.52633  0.89347
      6   2.69006  4.97873  2.64790  2.11128  4.26843  3.34010  3.64718  3.70194  2.38314  3.27312  4.09099  1.93623  3.81244  2.79693  2.88771  2.64212  2.61606  3.34942  5.47758  3.92800      6 n - - -
          2.68618  4.42225  2.77519  2.73123  3.46354  2.40513  3.72494  3.29354  2.67741  2.69355  4.24690  2.90347  2.73739  3.18146  2.89801  2.37887  2.77519  2.98518  4.58477  3.61503
          0.02789  3.98914  4.71148  0.61958  0.77255  0.52633  0.89347
      7   3.26128  4.67506  4.56073  4.06624  3.07490  4.35510  4.67567  2.21711  3.80790  0.84695  2.81462  4.34668  4.63927  4.09488  3.97716  3.75210  3.51242  2.31182  5.10635  3.90330      7 l - - -
          2.68618  4.42225  2.77519  2.73123  3.46354  2.40513  3.72494  3.29354  2.67741  2.69355  4.24690  2.90347  2.73739  3.18146  2.89801  2.37887  2.77519  2.98518  4.58477  3.61503
          0.02789  3.98914  4.71148  0.61958  0.77255  0.51116  0.91580
      8   3.08527  4.41047  4.72800  4.18332  3.38813  4.41037  4.83604  1.33626  4.07066  1.63871  3.10553  4.42542  4.67584  4.28558  4.25396  3.75774  3.23137  1.54633  5.33120  4.18059      8 i - - -
          2.68618  4.42225  2.77519  2.73123  3.46354  2.40513  3.72494  3.29354  2.67741  2.69355  4.24690  2.90347  2.73739  3.18146  2.89801  2.37887  2.77519  2.98518  4.58477  3.61503
          0.04513  3.99826  3.65810  0.61958  0.77255  0.51726  0.90672
      9   2.34359  4.27794  3.43319  2.86541  3.42652  3.32977  3.78915  2.46288  2.66730  2.36488  3.32500  3.26986  3.91289  3.11612  2.94774  2.77911  2.65584  2.25993  4.87243  3.63832      9 v - - -
          2.68618  4.42225  2.77519  2.73123  3.46354  2.40513  3.72494  3.29354  2.67741  2.69355  4.24690  2.90347  2.73739  3.18146  2.89801  2.37887  2.77519  2.98518  4.58477  3.61503
          0.02812  3.98125  4.70359  0.61958  0.77255  0.50604  0.92351
     10   2.64122  4.97412  2.87694  2.24501  4.27954  3.32990  3.58091  3.71459  2.03526  3.25081  4.04149  2.69362  3.79864  2.63484  2.47528  2.44424  2.50768  3.34661  5.42500  4.07506     10 k - - -
          2.68618  4.42225  2.77519  2.73123  3.46354  2.40513  3.72494  3.29354  2.67741  2.69355  4.24690  2.90347  2.73739  3.18146  2.89801  2.37887  2.77519  2.98518  4.58477  3.61503
          0.02764  3.99826  4.72061  0.61958  0.77255  0.51726  0.90672
     11   2.90401  5.43165  1.38879  1.87418  4.75238  2.51897  3.75919  4.26103  2.76368  3.76886  4.61050  2.69847  3.83583  2.92348  3.35169  2.80312  3.19379  3.83480  5.93430  4.44459     11 d - - -
          2.68618  4.42225  2.77519  2.73123  3.46354  2.40513  3.72494  3.29354  2.67741  2.69355  4.24690  2.90347  2.73739  3.18146  2.89801  2.37887  2.77519  2.98518  4.58477  3.61503
          0.02764  3.99826  4.72061  0.61958  0.77255  0.51726  0.90672
     12   2.42024  4.70133  2.89444  2.44967  3.93785  3.32050  3.50665  3.10284  2.46533  2.97317  3.80397  2.18878  3.80514  2.81169  2.91388  2.51600  2.74620  3.03995  5.23619  3.70382     12 n - - -
          2.68618  4.42225  2.77519  2.73123  3.46354  2.40513  3.72494  3.29354  2.67741  2.69355  4.24690  2.90347  2.73739  3.18146  2.89801  2.37887  2.77519  2.98518  4.58477  3.61503
          0.02764  3.99826  4.72061  0.61958  0.77255  0.49721  0.93707
     13   2.42689  4.47089  3.15763  2.67419  3.93301  3.27588  3.79136  3.31517  2.63808  2.88160  3.65780  3.09720  3.15045  2.92927  3.03382  1.67010  2.70281  2.98245  5.26818  3.98856     13 s - - -
          2.68618  4.42225  2.77519  2.73123  3.46354  2.40513  3.72494  3.29354  2.67741  2.69355  4.24690  2.90347  2.73739  3.18146  2.89801  2.37887  2.77519  2.98518  4.58477  3.61503
          0.02730  4.01022  4.73257  0.61958  0.77255  0.48608  0.95460
     14   2.58108  4.50869  3.19234  2.66575  3.65492  3.44016  3.60204  3.13262  2.57755  2.79456  3.66353  3.11670  2.30881  2.96051  2.87937  2.33889  2.83276  2.86193  3.77191  3.72809     14 p - - -
          2.68618  4.42225  2.77519  2.73123  3.46354  2.40513  3.72494  3.29354  2.67741  2.69355  4.24690  2.90347  2.73739  3.18146  2.89801  2.37887  2.77519  2.98518  4.58477  3.61503
          0.02699  4.02144  4.74379  0.61958  0.77255  0.49345  0.94294
     15   2.54511  4.80811  2.84339  2.40066  4.07243  3.26976  3.60267  3.30931  2.38299  3.05326  3.78398  2.50042  3.78817  2.74573  2.43449  2.38819  2.70442  3.11311  5.31402  3.97328     15 k - - -
          2.68618  4.42225  2.77519  2.73123  3.46354  2.40513  3.72494  3.29354  2.67741  2.69355  4.24690  2.90347  2.73739  3.18146  2.89801  2.37887  2.77519  2.98518  4.58477  3.61503
          0.02699  4.02144  4.74379  0.61958  0.77255  0.49345  0.94294
     16   2.64187  4.14835  3.95785  3.38501  3.26491  3.54988  4.05393  1.72018  3.27457  2.03197  3.12687  3.65964  4.10676  3.53864  3.51068  2.95887  2.69136  2.08237  4.81934  3.49288     16 i - - -
          2.68618  4.42225  2.77519  2.73123  3.46354  2.40513  3.72494  3.29354  2.67741  2.69355  4.24690  2.90347  2.73739  3.18146  2.89801  2.37887  2.77519  2.98518  4.58477  3.61503
          0.02699  4.02144  4.74379  0.61958  0.77255  0.49345  0.94294
     17   2.47453  4.76651  2.96549  2.48238  4.03563  3.40998  3.05691  3.44990  2.35792  3.05670  3.89051  2.98163  2.25961  2.73502  2.72477  2.68113  2.87545  3.06832  5.29292  3.98149     17 p - - -
          2.68618  4.42225  2.77519  2.73123  3.46354  2.40513  3.72494  3.29354  2.67741  2.69355  4.24690  2.90347  2.73739  3.18146  2.89801  2.37887  2.77519  2.98518  4.58477  3.61503
          0.02699  4.02144  4.74379  0.61958  0.77255  0.49345  0.94294
     18   2.35424  5.04049  2.43287  1.53171  4.34422  3.31741  3.68629  3.74412  2.53526  3.14238  4.17467  2.83254  3.82148  2.83796  3.02346  2.69988  2.97949  3.38835  5.56803  4.17919     18 e - - -
          2.68618  4.42225  2.77519  2.73123  3.46354  2.40513  3.72494  3.29354  2.67741  2.69355  4.24690  2.90347  2.73739  3.18146  2.89801  2.37887  2.77519  2.98518  4.58477  3.61503
          0.03852  4.02144  3.91899  0.61958  0.77255  0.49345  0.94294
     19   1.93790  4.25820  3.68416  3.04464  3.40598  3.66905  3.97890  2.28296  3.04806  2.18977  3.08924  3.48520  4.05048  3.34780  3.36488  2.93982  2.78618  2.11111  4.93864  3.72006     19 a - - -
          2.68618  4.42225  2.77519  2.73123  3.46354  2.40513  3.72494  3.29354  2.67741  2.69355  4.24690  2.90347  2.73739  3.18146  2.89801  2.37887  2.77519  2.98518  4.58477  3.61503
          0.02730  4.01022  4.73257  0.61958  0.77255  0.50511  0.92493
     20   2.81876  3.97968  4.36475  3.86043  3.54126  3.93308  4.57586  1.18463  3.71558  2.22958  3.41580  4.05939  4.38265  4.01566  3.93449  3.30830  2.69965  1.79928  5.29663  4.08658     20 i - - -
          2.68618  4.42225  2.77519  2.73123  3.46354  2.40513  3.72494  3.29354  2.67741  2.69355  4.24690  2.90347  2.73739  3.18146  2.89801  2.37887  2.77519  2.98518  4.58477  3.61503
          0.02730  4.01022  4.73257  0.61958  0.77255  0.50511  0.92493
     21   2.95839  5.54329  1.25345  1.80228  4.82061  3.22724  3.76817  4.33877  2.69611  3.83538  4.68690  2.63370  3.85057  2.93445  3.37909  2.83772  3.24595  3.91144  5.99723  4.48403     21 d - - -
          2.68618  4.42225  2.77519  2.73123  3.46354  2.40513  3.72494  3.29354  2.67741  2.69355  4.24690  2.90347  2.73739  3.18146  2.89801  2.37887  2.77519  2.98518  4.58477  3.61503
          0.02730  4.01022  4.73257  0.61958  0.77255  0.50511  0.92493
     22   2.81500  5.00523  3.13461  2.35533  4.35143  3.52532  3.60868  3.59410  2.00699  3.25836  4.09323  3.04571  3.73006  2.74715  1.56683  2.82266  2.97345  3.40320  5.40257  4.14360     22 r - - -
          2.68618  4.42225  2.77519  2.73123  3.46354  2.40513  3.72494  3.29354  2.67741  2.69355  4.24690  2.90347  2.73739  3.18146  2.89801  2.37887  2.77519  2.98518  4.58477  3.61503
          0.02730  4.01022  4.73257  0.61958  0.77255  0.50511  0.92493
     23   3.03340  4.55869  4.54391  4.01334  2.66140  4.29384  4.55032  2.22036  3.88070  0.97099  2.96932  4.26899  4.57000  4.06023  4.05414  3.63670  3.39129  2.21428  4.97037  3.72044     23 l - - -
          2.68618  4.42225  2.77519  2.73123  3.46354  2.40513  3.72494  3.29354  2.67741  2.69355  4.24690  2.90347  2.73739  3.18146  2.89801  2.37887  2.77519  2.98518  4.58477  3.61503
          0.02730  4.01022  4.73257  0.61958  0.77255  0.50511  0.92493
     24   3.37410  4.75140  4.47234  4.14143  0.98225  4.19882  3.88930  2.75826  4.00116  2.03441  3.46984  4.14399  4.58865  4.12640  4.10555  3.65978  3.65134  2.77574  4.09808  2.44158     24 f - - -
          2.68618  4.42225  2.77519  2.73123  3.46354  2.40513  3.72494  3.29354  2.67741  2.69355  4.24690  2.90347  2.73739  3.18146  2.89801  2.37887  2.77519  2.98518  4.58477  3.61503
          0.02730  4.01022  4.73257  0.61958  0.77255  0.50511  0.92493
     25   2.46588  4.59371  3.09554  2.51493  3.79828  3.35452  3.65876  3.18813  2.47003  2.83896  2.87461  2.90720  3.83002  2.71241  2.70400  2.47140  2.58519  2.84564  5.13249  3.84073     25 a - - -
          2.68618  4.42225  2.77519  2.73123  3.46354  2.40513  3.72494  3.29354  2.67741  2.69355  4.24690  2.90347  2.73739  3.18146  2.89801  2.37887  2.77519  2.98518  4.58477  3.61503
          0.02730  4.01022  4.73257  0.61958  0.77255  0.50511  0.92493
     26   2.47091  5.13223  1.60062  2.17225  4.45663  3.27952  3.69052  3.71465  2.57825  3.46618  4.27953  2.52428  3.80966  2.83973  3.09920  2.63337  3.00914  3.52355  5.65920  4.24156     26 d - - -
          2.68618  4.42225  2.77519  2.73123  3.46354  2.40513  3.72494  3.29354  2.67741  2.69355  4.24690  2.90347  2.73739  3.18146  2.89801  2.37887  2.77519  2.98518  4.58477  3.61503
          0.02730  4.01022  4.73257  0.61958  0.77255  0.50511  0.92493
     27   2.48236  4.30108  4.10559  3.60188  3.48231  3.85142  4.36838  1.30664  3.44325  2.22153  3.37906  3.86616  4.28325  3.77858  3.51295  3.20412  3.06588  1.89678  5.17628  3.96478     27 i - - -
          2.68618  4.42225  2.77519  2.73123  3.46354  2.40513  3.72494  3.29354  2.67741  2.69355  4.24690  2.90347  2.73739  3.18146  2.89801  2.37887  2.77519  2.98518  4.58477  3.61503
          0.02730  4.01022  4.73257  0.61958  0.77255  0.50511  0.92493
     28   1.90245  4.61458  2.93356  2.22215  4.08213  2.70178  3.74212  3.49054  2.59154  3.11853  3.94461  2.98937  3.58397  2.92029  3.03393  2.39714  2.81905  2.99579  5.37231  4.05892     28 a - - -
          2.68618  4.42225  2.77519  2.73123  3.46354  2.40513  3.72494  3.29354  2.67741  2.69355  4.24690  2.90347  2.73739  3.18146  2.89801  2.37887  2.77519  2.98518  4.58477  3.61503
          0.02730  4.01022  4.73257  0.61958  0.77255  0.50511  0.92493
     29   2.53422  4.30544  2.91802  2.52175  4.05843  3.15067  3.71960  3.35279  2.53342  3.10322  3.93135  1.78062  3.79275  2.89563  2.89462  2.49856  2.82738  3.12515  5.34281  4.02586     29 n - - -
          2.68618  4.42225  2.77519  2.73123  3.46354  2.40513  3.72494  3.29354  2.67741  2.69355  4.24690  2.90347  2.73739  3.18146  2.89801  2.37887  2.77519  2.98518  4.58477  3.61503
          0.02730  4.01022  4.73257  0.61958  0.77255  0.50511  0.92493
     30   3.05572  4.39832  4.66999  4.12266  2.98411  4.34294  4.73039  1.21730  4.01432  1.83154  3.10636  4.35540  4.62054  4.21568  4.19244  3.68305  3.20607  1.70117  5.22391  4.04285     30 i - - -
          2.68618  4.42225  2.77519  2.73123  3.46354  2.40513  3.72494  3.29354  2.67741  2.69355  4.24690  2.90347  2.73739  3.18146  2.89801  2.37887  2.77519  2.98518  4.58477  3.61503
          0.02730  4.01022  4.73257  0.61958  0.77255  0.50511  0.92493
     31   2.64842  4.85856  2.59962  2.38430  4.24367  3.28898  3.71714  3.56061  2.54190  3.29626  4.12420  1.67269  3.81230  2.88441  2.90404  2.41634  2.93620  3.33347  5.49174  4.12880     31 n - - -
          2.68618  4.42225  2.77519  2.73123  3.46354  2.40513  3.72494  3.29354  2.67741  2.69355  4.24690  2.90347  2.73739  3.18146  2.89801  2.37887  2.77519  2.98518  4.58477  3.61503
          0.02730  4.01022  4.73257  0.61958  0.77255  0.50511  0.92493
     32   2.87662  5.05690  3.11563  2.38964  4.43288  3.53885  3.62055  3.80863  2.01716  3.31693  4.16007  3.06156  3.94210  2.71147  1.46392  2.78345  2.98640  3.47904  5.43887  4.19589     32 r - - -
          2.68618  4.42225  2.77519  2.73123  3.46354  2.40513  3.72494  3.29354  2.67741  2.69355  4.24690  2.90347  2.73739  3.18146  2.89801  2.37887  2.77519  2.98518  4.58477  3.61503
          0.02730  4.01022  4.73257  0.61958  0.77255  0.50511  0.92493
     33   2.68389  5.25650  2.27047  1.43631  4.55350  3.19865  3.67927  4.02765  2.40270  3.54385  4.35341  2.76066  3.81994  2.72278  3.05336  2.66227  3.05147  3.62841  5.71499  4.28498     33 e - - -
          2.68618  4.42225  2.77519  2.73123  3.46354  2.40513  3.72494  3.29354  2.67741  2.69355  4.24690  2.90347  2.73739  3.18146  2.89801  2.37887  2.77519  2.98518  4.58477  3.61503
          0.02730  4.01022  4.73257  0.61958  0.77255  0.50511  0.92493
     34   2.41929  4.66407  2.48942  2.48716  4.26593  3.19262  3.81909  3.69723  2.70067  3.32014  4.15140  2.95993  3.78310  3.00382  3.03602  1.46693  2.88813  3.28952  5.54306  4.20680     34 s - - -
          2.68618  4.42225  2.77519  2.73123  3.46354  2.40513  3.72494  3.29354  2.67741  2.69355  4.24690  2.90347  2.73739  3.18146  2.89801  2.37887  2.77519  2.98518  4.58477  3.61503
          0.03960  4.01022  3.87800  0.61958  0.77255  0.50511  0.92493
     35   2.56996  4.23954  3.64427  2.99452  3.33998  3.23037  3.91578  2.47337  2.97803  2.13829  2.11670  3.44222  4.00582  3.29798  3.27510  2.89680  2.85107  2.37954  4.85958  3.64351     35 m - - -
          2.68618  4.42225  2.77519  2.73123  3.46354  2.40513  3.72494  3.29354  2.67741  2.69355  4.24690  2.90347  2.73739  3.18146  2.89801  2.37887  2.77519  2.98518  4.58477  3.61503
          0.02764  3.99826  4.72061  0.61958  0.77255  0.51726  0.90672
     36   1.59695  4.52962  2.90087  2.61022  4.00787  3.26723  3.79326  3.35674  2.43899  3.04450  3.89560  3.05380  3.80128  2.99663  3.04424  2.56296  2.63418  2.97605  5.33006  4.04260     36 a - - -
          2.68618  4.42225  2.77519  2.73123  3.46354  2.40513  3.72494  3.29354  2.67741  2.69355  4.24690  2.90347  2.73739  3.18146  2.89801  2.37887  2.77519  2.98518  4.58477  3.61503
          0.02764  3.99826  4.72061  0.61958  0.77255  0.51726  0.90672
     37   2.56489  4.89116  2.62211  1.63619  4.12264  3.36467  3.62981  3.56779  2.43642  3.15859  3.98002  2.88454  3.80394  2.78229  2.89913  2.64839  2.88003  3.16913  4.43619  4.01068     37 e - - -
          2.68618  4.42225  2.77519  2.73123  3.46354  2.40513  3.72494  3.29354  2.67741  2.69355  4.24690  2.90347  2.73739  3.18146  2.89801  2.37887  2.77519  2.98518  4.58477  3.61503
          0.02764  3.99826  4.72061  0.61958  0.77255  0.49721  0.93707
     38   2.51441  4.14086  3.92841  3.35343  3.21956  3.70795  4.01028  1.68381  3.23095  2.20332  2.87787  3.37680  4.07726  3.49966  3.46355  2.99371  2.86141  2.17351  4.42588  3.56245     38 i - - -
          2.68618  4.42225  2.77519  2.73123  3.46354  2.40513  3.72494  3.29354  2.67741  2.69355  4.24690  2.90347  2.73739  3.18146  2.89801  2.37887  2.77519  2.98518  4.58477  3.61503
          0.03826  4.01022  3.94185  0.61958  0.77255  0.50511  0.92493
     39   2.67461  4.88339  2.87953  2.34438  4.19059  3.39832  3.63576  3.60118  2.32930  3.09529  4.00455  2.94288  3.83383  1.86896  2.66812  2.54047  2.63652  3.26565  5.38613  4.06581     39 q - - -
          2.68618  4.42225  2.77519  2.73123  3.46354  2.40513  3.72494  3.29354  2.67741  2.69355  4.24690  2.90347  2.73739  3.18146  2.89801  2.37887  2.77519  2.98518  4.58477  3.61503
          0.02760  3.99956  4.72190  0.61958  0.77255  0.51596  0.90864
     40   2.82868  5.32846  1.46209  2.09231  4.64003  3.07046  3.71113  4.13369  2.58193  3.64316  4.46116  2.46031  3.42276  2.86267  3.20586  2.65562  3.10211  3.71756  5.81549  4.35267     40 d - - -
          2.68618  4.42225  2.77519  2.73123  3.46354  2.40513  3.72494  3.29354  2.67741  2.69355  4.24690  2.90347  2.73739  3.18146  2.89801  2.37887  2.77519  2.98518  4.58477  3.61503
          0.02760  3.99956  4.72190  0.61958  0.77255  0.51596  0.90864
     41   2.02416  4.14542  3.36331  2.73207  3.53757  3.45724  3.79139  2.53486  2.76376  2.50742  3.48509  3.11484  3.87974  3.08468  3.13322  2.53962  2.56858  2.60917  4.96379  3.71948     41 a - - -
          2.68618  4.42225  2.77519  2.73123  3.46354  2.40513  3.72494  3.29354  2.67741  2.69355  4.24690  2.90347  2.73739  3.18146  2.89801  2.37887  2.77519  2.98518  4.58477  3.61503
          0.02760  3.99956  4.72190  0.61958  0.77255  0.47935  0.96545
     42   2.85503  5.10470  2.65619  2.24073  4.42515  3.38742  3.71161  3.87418  2.37726  3.40791  4.27443  2.92535  3.72554  1.44806  2.73101  2.83500  3.10789  3.52911  5.56924  4.23458     42 q - - -
          2.68618  4.42225  2.77519  2.73123  3.46354  2.40513  3.72494  3.29354  2.67741  2.69355  4.24690  2.90347  2.73739  3.18146  2.89801  2.37887  2.77519  2.98518  4.58477  3.61503
          0.02699  4.02144  4.74379  0.61958  0.77255  0.49345  0.94294
     43   3.10640  4.42052  4.81583  4.32262  3.57315  4.45374  5.03687  1.24659  4.20962  2.07148  3.37788  4.53964  4.76724  4.47399  4.40673  3.84444  3.37374  1.21122  5.54598  4.34126     43 v - - -
          2.68618  4.42225  2.77519  2.73123  3.46354  2.40513  3.72494  3.29354  2.67741  2.69355  4.24690  2.90347  2.73739  3.18146  2.89801  2.37887  2.77519  2.98518  4.58477  3.61503
          0.02699  4.02144  4.74379  0.61958  0.77255  0.49345  0.94294
     44   3.08731  5.22201  2.55991  0.83072  4.58797  3.37507  3.97781  4.07181  2.87762  3.66602  4.63590  3.02686  3.98745  3.19189  3.30013  3.05597  3.39347  3.74118  5.73147  4.45666     44 e - - -
          2.68618  4.42225  2.77519  2.73123  3.46354  2.40513  3.72494  3.29354  2.67741  2.69355  4.24690  2.90347  2.73739  3.18146  2.89801  2.37887  2.77519  2.98518  4.58477  3.61503
          0.02699  4.02144  4.74379  0.61958  0.77255  0.48099  0.96278
     45   2.84026  5.14440  2.42497  1.20160  4.41997  3.32049  3.75944  3.82793  2.60939  3.44632  4.11075  2.85060  3.87532  2.92972  3.06702  2.80726  3.11601  3.48764  5.65585  4.25443     45 e - - -
          2.68618  4.42225  2.77519  2.73123  3.46354  2.40513  3.72494  3.29354  2.67741  2.69355  4.24690  2.90347  2.73739  3.18146  2.89801  2.37887  2.77519  2.98518  4.58477  3.61503
          0.02680  4.02869  4.75104  0.61958  0.77255  0.48576  0.95510
     46   2.54085  3.74916  3.77540  3.21084  3.29543  3.47368  3.93976  2.36465  3.11074  2.35515  2.08854  3.43083  3.97926  3.38816  3.37313  2.60236  2.72990  2.35284  4.79129  3.58377     46 m - - -
          2.68618  4.42225  2.77519  2.73123  3.46354  2.40513  3.72494  3.29354  2.67741  2.69355  4.24690  2.90347  2.73739  3.18146  2.89801  2.37887  2.77519  2.98518  4.58477  3.61503
          0.02680  4.02869  4.75104  0.61958  0.77255  0.48576  0.95510
     47   1.02604  4.15047  3.60088  3.30990  4.18888  2.99602  4.30082  3.34768  3.29348  3.22692  4.13255  3.40611  3.74581  3.60565  3.56412  2.35681  2.60057  2.84634  5.60411  4.39724     47 a - - -
          2.68618  4.42225  2.77519  2.73123  3.46354  2.40513  3.72494  3.29354  2.67741  2.69355  4.24690  2.90347  2.73739  3.18146  2.89801  2.37887  2.77519  2.98518  4.58477  3.61503
          0.02680  4.02869  4.75104  0.61958  0.77255  0.48576  0.95510
     48   2.89007  4.34940  4.23599  3.71090  3.42478  4.03202  4.44786  1.85080  3.55781  2.08735  3.31827  3.99170  4.40028  3.56939  3.79508  3.36792  3.14884  1.19963  5.17821  3.96080     48 v - - -
          2.68618  4.42225  2.77519  2.73123  3.46354  2.40513  3.72494  3.29354  2.67741  2.69355  4.24690  2.90347  2.73739  3.18146  2.89801  2.37887  2.77519  2.98518  4.58477  3.61503
          0.02680  4.02869  4.75104  0.61958  0.77255  0.48576  0.95510
     49   2.46030  4.22358  3.00343  2.70988  4.19834  3.14285  3.92769  3.68842  2.78090  3.34673  4.19011  1.41899  3.78267  3.14256  3.15862  2.27697  2.85668  3.24854  5.51158  4.18149     49 n - - -
          2.68618  4.42225  2.77519  2.73123  3.46354  2.40513  3.72494  3.29354  2.67741  2.69355  4.24690  2.90347  2.73739  3.18146  2.89801  2.37887  2.77519  2.98518  4.58477  3.61503
          0.02680  4.02869  4.75104  0.61958  0.77255  0.48576  0.95510
     50   3.33428  4.75169  4.43970  4.08279  3.20170  4.17910  4.68970  2.41692  3.84901  0.70428  3.18040  4.34305  4.58922  4.17978  3.99849  3.77198  3.62234  2.49434  5.13505  3.89359     50 l - - -
          2.68618  4.42225  2.77519  2.73123  3.46354  2.40513  3.72494  3.29354  2.67741  2.69355  4.24690  2.90347  2.73739  3.18146  2.89801  2.37887  2.77519  2.98518  4.58477  3.61503
          0.02680  4.02869  4.75104  0.61958  0.77255  0.48576  0.95510
     51   3.60759  4.92448  4.33806  4.08453  2.84288  3.91193  4.10512  3.64043  3.80468  3.00725  4.26659  4.20266  4.44322  4.18420  3.90471  3.80969  3.91645  3.53502  0.62157  2.83721     51 W - - -
          2.68618  4.42225  2.77519  2.73123  3.46354  2.40513  3.72494  3.29354  2.67741  2.69355  4.24690  2.90347  2.73739  3.18146  2.89801  2.37887  2.77519  2.98518  4.58477  3.61503
          0.03424  4.02869  4.14354  0.61958  0.77255  0.48576  0.95510
     52   2.85316  4.85069  2.80084  2.70255  4.23825  3.28886  4.05059  3.98316  2.96814  3.61372  4.56982  0.91904  3.94905  3.32549  3.32623  2.91586  3.24110  3.59018  5.52722  4.17735     52 n - - -
          2.68618  4.42225  2.77519  2.73123  3.46354  2.40513  3.72494  3.29354  2.67741  2.69355  4.24690  2.90347  2.73739  3.18146  2.89801  2.37887  2.77519  2.98518  4.58477  3.61503
          0.02699  4.02144  4.74379  0.61958  0.77255  0.49345  0.94294
     53   3.31196  4.75928  4.23861  3.85682  2.48588  3.98228  3.81698  3.16082  3.50794  2.40233  3.80271  3.95328  4.42770  3.87973  3.65618  3.51814  3.58803  3.08381  1.05869  2.49203     53 w - - -
          2.68618  4.42225  2.77519  2.73123  3.46354  2.40513  3.72494  3.29354  2.67741  2.69355  4.24690  2.90347  2.73739  3.18146  2.89801  2.37887  2.77519  2.98518  4.58477  3.61503
          0.02699  4.02144  4.74379  0.61958  0.77255  0.49345  0.94294
     54   1.42548  4.22533  3.55988  3.11321  3.87266  3.19443  4.08681  2.74012  3.05548  2.87784  3.80083  3.36223  3.82582  3.38059  3.37750  2.51804  2.23588  2.66815  5.31314  4.08707     54 a - - -
          2.68618  4.42225  2.77519  2.73123  3.46354  2.40513  3.72494  3.29354  2.67741  2.69355  4.24690  2.90347  2.73739  3.18146  2.89801  2.37887  2.77519  2.98518  4.58477  3.61503
          0.02699  4.02144  4.74379  0.61958  0.77255  0.49345  0.94294
     55   3.02742  4.38233  4.61499  4.08399  3.50589  4.31913  4.79489  1.67402  3.96828  1.86414  3.32979  4.33335  4.63306  4.23313  4.18315  3.67076  3.11836  1.13449  5.38847  4.19705     55 v - - -
          2.68618  4.42225  2.77519  2.73123  3.46354  2.40513  3.72494  3.29354  2.67741  2.69355  4.24690  2.90347  2.73739  3.18146  2.89801  2.37887  2.77519  2.98518  4.58477  3.61503
          0.02699  4.02144  4.74379  0.61958  0.77255  0.49345  0.94294
     56   2.33283  4.30355  3.58638  3.11132  3.75802  3.35046  4.07447  2.67917  2.99946  2.66134  3.43248  3.40948  3.92298  3.36390  3.31673  2.72036  1.48202  2.50772  5.26117  4.02639     56 t - - -
          2.68618  4.42225  2.77519  2.73123  3.46354  2.40513  3.72494  3.29354  2.67741  2.69355  4.24690  2.90347  2.73739  3.18146  2.89801  2.37887  2.77519  2.98518  4.58477  3.61503
          0.03372  4.02144  4.18438  0.61958  0.77255  0.49345  0.94294
     57   2.77088  4.96145  3.13918  2.55547  4.27704  3.51407  3.60359  3.18730  1.53289  3.21049  4.04023  2.80521  3.89614  2.65436  2.27294  2.78465  2.97774  3.34376  5.36973  4.09699     57 k - - -
          2.68618  4.42225  2.77519  2.73123  3.46354  2.40513  3.72494  3.29354  2.67741  2.69355  4.24690  2.90347  2.73739  3.18146  2.89801  2.37887  2.77519  2.98518  4.58477  3.61503
          0.02717  4.01489  4.73724  0.61958  0.77255  0.48911  0.94978
     58   2.70576  4.98256  2.97951  2.44839  4.30360  3.03145  2.99812  3.72381  2.09930  3.25590  4.06261  2.80255  3.84601  2.72829  1.95580  2.56107  2.92652  3.37002  5.41663  4.10107     58 r - - -
          2.68618  4.42225  2.77519  2.73123  3.46354  2.40513  3.72494  3.29354  2.67741  2.69355  4.24690  2.90347  2.73739  3.18146  2.89801  2.37887  2.77519  2.98518  4.58477  3.61503
          0.02699  4.02144  4.74379  0.61958  0.77255  0.49345  0.94294
     59   2.55961  4.18041  3.72153  3.15573  3.34222  3.02419  3.94673  2.23202  3.07885  2.32145  3.07850  3.48505  4.01080  3.36102  3.37028  2.84010  2.48966  1.92238  4.84530  3.63138     59 v - - -
          2.68618  4.42225  2.77519  2.73123  3.46354  2.40513  3.72494  3.29354  2.67741  2.69355  4.24690  2.90347  2.73739  3.18146  2.89801  2.37887  2.77519  2.98518  4.58477  3.61503
          0.02699  4.02144  4.74379  0.61958  0.77255  0.49345  0.94294
     60   2.57054  5.02986  2.38730  2.09485  4.32067  2.09600  3.66311  3.76967  2.51770  3.33219  4.14219  2.66420  3.80600  2.81064  3.01856  2.62594  2.94794  3.40290  5.53958  3.82365     60 e - - -
          2.68618  4.42225  2.77519  2.73123  3.46354  2.40513  3.72494  3.29354  2.67741  2.69355  4.24690  2.90347  2.73739  3.18146  2.89801  2.37887  2.77519  2.98518  4.58477  3.61503
          0.02699  4.02144  4.74379  0.61958  0.77255  0.49345  0.94294
     61   2.39922  4.13720  3.78343  3.21202  2.89239  3.62586  3.88704  2.58008  3.11354  1.80879  3.23031  3.50625  4.00209  3.30992  3.36886  2.58964  2.81381  2.38770  3.69304  3.40991     61 l - - -
          2.68618  4.42225  2.77519  2.73123  3.46354  2.40513  3.72494  3.29354  2.67741  2.69355  4.24690  2.90347  2.73739  3.18146  2.89801  2.37887  2.77519  2.98518  4.58477  3.61503
          0.02699  4.02144  4.74379  0.61958  0.77255  0.49345  0.94294
     62   2.55271  4.21602  3.53346  2.96428  3.18768  3.40469  3.47040  2.58185  2.90186  2.34913  3.21534  3.33910  3.72565  3.19606  3.18596  2.52005  2.78602  2.00350  4.80676  3.58104     62 v - - -
          2.68618  4.42225  2.77519  2.73123  3.46354  2.40513  3.72494  3.29354  2.67741  2.69355  4.24690  2.90347  2.73739  3.18146  2.89801  2.37887  2.77519  2.98518  4.58477  3.61503
          0.02699  4.02144  4.74379  0.61958  0.77255  0.49345  0.94294
     63   3.12102  4.42699  4.81548  4.27856  3.44021  4.48110  4.93508  1.23752  4.16864  1.86428  2.97748  4.51241  4.74008  4.38468  4.34849  3.83871  3.36623  1.42714  5.40686  4.24919     63 i - - -
          2.68618  4.42225  2.77519  2.73123  3.46354  2.40513  3.72494  3.29354  2.67741  2.69355  4.24690  2.90347  2.73739  3.18146  2.89801  2.37887  2.77519  2.98518  4.58477  3.61503
          0.02699  4.02144  4.74379  0.61958  0.77255  0.48099  0.96278
     64   2.59190  4.79717  2.78027  2.42796  4.22050  3.30658  3.69193  3.65388  2.48226  3.23920  4.05121  2.08538  3.79728  2.84615  2.73372  2.03033  2.77132  3.21897  5.44982  4.10850     64 s - - -
          2.68618  4.42225  2.77519  2.73123  3.46354  2.40513  3.72494  3.29354  2.67741  2.69355  4.24690  2.90347  2.73739  3.18146  2.89801  2.37887  2.77519  2.98518  4.58477  3.61503
          0.02680  4.02869  4.75104  0.61958  0.77255  0.48576  0.95510
     65   2.83772  5.36979  1.95835  1.48208  4.66885  3.17345  3.69931  4.16375  2.30279  3.65734  4.46531  2.73655  3.82857  2.84249  3.13190  2.70750  3.10062  3.74260  5.81368  4.35341     65 e - - -
          2.68618  4.42225  2.77519  2.73123  3.46354  2.40513  3.72494  3.29354  2.67741  2.69355  4.24690  2.90347  2.73739  3.18146  2.89801  2.37887  2.77519  2.98518  4.58477  3.61503
          0.02680  4.02869  4.75104  0.61958  0.77255  0.48576  0.95510
     66   2.70822  5.06555  2.48097  1.50067  4.36297  3.32460  3.66047  3.81160  2.48836  3.36872  3.83958  2.72870  3.81225  2.80375  2.97513  2.49352  2.96083  3.43847  5.56134  4.16886     66 e - - -
          2.68618  4.42225  2.77519  2.73123  3.46354  2.40513  3.72494  3.29354  2.67741  2.69355  4.24690  2.90347  2.73739  3.18146  2.89801  2.37887  2.77519  2.98518  4.58477  3.61503
          0.02680  4.02869  4.75104  0.61958  0.77255  0.48576  0.95510
     67   2.86463  5.00118  3.03590  2.60077  4.17377  3.50960  3.67098  3.72215  2.19975  3.23307  4.12849  3.07025  3.94939  1.46642  2.33821  2.87991  3.09037  3.41784  5.35447  3.88021     67 q - - -
          2.68618  4.42225  2.77519  2.73123  3.46354  2.40513  3.72494  3.29354  2.67741  2.69355  4.24690  2.90347  2.73739  3.18146  2.89801  2.37887  2.77519  2.98518  4.58477  3.61503
          0.02680  4.02869  4.75104  0.61958  0.77255  0.48576  0.95510
     68   2.53674  4.61078  3.10993  2.53137  4.20142  3.45027  3.62446  3.59555  1.68544  3.16577  3.98702  3.01475  3.85453  2.76799  2.26861  2.62685  2.64810  3.25930  5.35679  4.06575     68 k - - -
          2.68618  4.42225  2.77519  2.73123  3.46354  2.40513  3.72494  3.29354  2.67741  2.69355  4.24690  2.90347  2.73739  3.18146  2.89801  2.37887  2.77519  2.98518  4.58477  3.61503
          0.02680  4.02869  4.75104  0.61958  0.77255  0.48576  0.95510
     69   1.59278  4.25778  3.67826  3.15718  3.50960  3.47219  4.06466  2.32832  3.09150  2.54502  3.53363  3.46921  3.98045  3.39965  3.41457  2.76751  2.64924  2.20708  5.12091  3.89356     69 a - - -
          2.68618  4.42225  2.77519  2.73123  3.46354  2.40513  3.72494  3.29354  2.67741  2.69355  4.24690  2.90347  2.73739  3.18146  2.89801  2.37887  2.77519  2.98518  4.58477  3.61503
          0.02680  4.02869  4.75104  0.61958  0.77255  0.48576  0.95510
     70   2.93021  5.09682  3.28083  2.75165  4.53251  3.59568  3.66689  3.89602  1.10060  3.38940  4.27374  3.17180  4.01699  2.81361  2.13569  3.00379  3.19813  3.57690  5.47244  4.26967     70 k - - -
          2.68618  4.42225  2.77519  2.73123  3.46354  2.40513  3.72494  3.29354  2.67741  2.69355  4.24690  2.90347  2.73739  3.18146  2.89801  2.37887  2.77519  2.98518  4.58477  3.61503
          0.02680  4.02869  4.75104  0.61958  0.77255  0.48576  0.95510
     71   3.08156  4.20506  4.58770  4.04417  3.22913  4.25696  4.67914  2.04166  3.88652  1.03056  3.07093  4.29059  4.57026  4.11166  4.07039  3.60966  3.33818  1.88769  5.18332  4.02652     71 l - - -
          2.68618  4.42225  2.77519  2.73123  3.46354  2.40513  3.72494  3.29354  2.67741  2.69355  4.24690  2.90347  2.73739  3.18146  2.89801  2.37887  2.77519  2.98518  4.58477  3.61503
          0.02680  4.02869  4.75104  0.61958  0.77255  0.48576  0.95510
     72   2.63266  3.24050  3.28402  2.69662  3.69146  3.51262  3.08180  3.11025  2.45891  2.77016  3.64181  3.14455  3.89567  2.88979  2.02794  2.75914  2.81958  2.85337  4.59243  3.76844     72 r - - -
          2.68618  4.42225  2.77519  2.73123  3.46354  2.40513  3.72494  3.29354  2.67741  2.69355  4.24690  2.90347  2.73739  3.18146  2.89801  2.37887  2.77519  2.98518  4.58477  3.61503
          0.02680  4.02869  4.75104  0.61958  0.77255  0.48576  0.95510
     73   3.27480  4.79225  4.00696  3.55757  1.87124  4.07208  1.76196  3.36556  3.45292  2.80943  3.92389  3.70587  4.41724  3.65534  3.69517  3.37581  3.49822  3.19988  3.78341  1.59451     73 y - - -
          2.68618  4.42225  2.77519  2.73123  3.46354  2.40513  3.72494  3.29354  2.67741  2.69355  4.24690  2.90347  2.73739  3.18146  2.89801  2.37887  2.77519  2.98518  4.58477  3.61503
          0.02680  4.02869  4.75104  0.61958  0.77255  0.48576  0.95510
     74   3.08254  4.41860  4.74873  4.26135  3.58607  4.39205  4.99141  1.51574  4.14276  2.10511  3.40281  4.48131  4.73084  4.42273  4.34966  3.78450  3.35649  1.01618  5.53857  4.32082     74 v - - -
          2.68618  4.42225  2.77519  2.73123  3.46354  2.40513  3.72494  3.29354  2.67741  2.69355  4.24690  2.90347  2.73739  3.18146  2.89801  2.37887  2.77519  2.98518  4.58477  3.61503
          0.02680  4.02869  4.75104  0.61958  0.77255  0.48576  0.95510
     75   0.99371  4.26034  3.62384  3.32849  3.69061  3.15726  4.29282  3.06757  3.31313  2.93734  3.98224  3.48828  3.86592  3.63522  3.58626  2.62727  2.87033  2.76722  5.43162  4.15669     75 a - - -
          2.68618  4.42225  2.77519  2.73123  3.46354  2.40513  3.72494  3.29354  2.67741  2.69355  4.24690  2.90347  2.73739  3.18146  2.89801  2.37887  2.77519  2.98518  4.58477  3.61503
          0.02680  4.02869  4.75104  0.61958  0.77255  0.48576  0.95510
     76   2.34785  1.10594  4.08371  3.79047  3.89636  3.09942  4.46589  3.08903  3.59964  3.02598  4.02620  3.68166  3.85261  3.92729  3.75471  2.45375  2.83949  2.75324  5.39097  4.14997     76 c - - -
          2.68618  4.42225  2.77519  2.73123  3.46354  2.40513  3.72494  3.29354  2.67741  2.69355  4.24690  2.90347  2.73739  3.18146  2.89801  2.37887  2.77519  2.98518  4.58477  3.61503
          0.02680  4.02869  4.75104  0.61958  0.77255  0.48576  0.95510
     77   2.96201  5.14431  3.16507  2.67536  4.56276  3.59857  3.62187  3.93537  1.26897  3.40244  4.25175  3.11916  3.98782  2.75549  1.88693  2.95227  3.14945  3.60022  5.47226  4.25626     77 k - - -
          2.68618  4.42225  2.77519  2.73123  3.46354  2.40513  3.72494  3.29354  2.67741  2.69355  4.24690  2.90347  2.73739  3.18146  2.89801  2.37887  2.77519  2.98518  4.58477  3.61503
          0.02680  4.02869  4.75104  0.61958  0.77255  0.48576  0.95510
     78   3.04869  4.58422  4.13980  3.76027  3.19937  3.95708  4.43680  2.40445  3.52471  0.90492  3.23814  4.01642  4.41044  3.90431  3.71855  3.28429  3.35332  2.40165  5.04955  3.73674     78 l - - -
          2.68618  4.42225  2.77519  2.73123  3.46354  2.40513  3.72494  3.29354  2.67741  2.69355  4.24690  2.90347  2.73739  3.18146  2.89801  2.37887  2.77519  2.98518  4.58477  3.61503
          0.02680  4.02869  4.75104  0.61958  0.77255  0.48576  0.95510
     79   2.52835  4.17443  4.09649  3.52586  3.30323  3.59551  4.17549  1.93963  3.42060  2.00298  3.12958  3.78547  4.19942  3.67201  3.64496  3.13594  2.94409  1.59008  4.90052  3.59872     79 v - - -
          2.68618  4.42225  2.77519  2.73123  3.46354  2.40513  3.72494  3.29354  2.67741  2.69355  4.24690  2.90347  2.73739  3.18146  2.89801  2.37887  2.77519  2.98518  4.58477  3.61503
          0.02680  4.02869  4.75104  0.61958  0.77255  0.48576  0.95510
     80   2.56535  2.50292  3.48625  2.92308  3.38551  3.52999  3.59779  2.79405  2.81345  2.45673  3.40340  3.30547  3.92701  3.15376  2.92179  2.44917  2.80648  2.56774  4.83859  3.17340     80 s - - -
          2.68618  4.42225  2.77519  2.73123  3.46354  2.40513  3.72494  3.29354  2.67741  2.69355  4.24690  2.90347  2.73739  3.18146  2.89801  2.37887  2.77519  2.98518  4.58477  3.61503
          0.02680  4.02869  4.75104  0.61958  0.77255  0.48576  0.95510
     81   2.94630  4.45774  4.16131  3.59825  3.17264  4.01189  4.29652  2.36887  3.36931  1.56088  1.67487  3.90731  4.33988  3.69940  3.39960  3.32660  3.18363  2.33858  4.98887  3.81027     81 l - - -
          2.68618  4.42225  2.77519  2.73123  3.46354  2.40513  3.72494  3.29354  2.67741  2.69355  4.24690  2.90347  2.73739  3.18146  2.89801  2.37887  2.77519  2.98518  4.58477  3.61503
          0.02680  4.02869  4.75104  0.61958  0.77255  0.48576  0.95510
     82   2.56939  1.92596  3.61466  3.10162  3.23392  3.40240  3.41302  2.82146  2.95582  2.53819  3.45688  3.40829  3.95694  3.30381  3.23337  2.77139  2.84712  2.59067  4.73582  3.09374     82 c - - -
          2.68618  4.42225  2.77519  2.73123  3.46354  2.40513  3.72494  3.29354  2.67741  2.69355  4.24690  2.90347  2.73739  3.18146  2.89801  2.37887  2.77519  2.98518  4.58477  3.61503
          0.02680  4.02869  4.75104  0.61958  0.77255  0.48576  0.95510
     83   2.66879  5.09491  2.46164  1.55517  4.18901  2.65938  3.66808  3.84865  2.43680  3.39955  4.20752  2.81200  3.81306  2.81208  3.00916  2.68898  2.97693  3.47080  5.59265  4.19348     83 e - - -
          2.68618  4.42225  2.77519  2.73123  3.46354  2.40513  3.72494  3.29354  2.67741  2.69355  4.24690  2.90347  2.73739  3.18146  2.89801  2.37887  2.77519  2.98518  4.58477  3.61503
          0.02680  4.02869  4.75104  0.61958  0.77255  0.48576  0.95510
     84   2.37402  4.49331  3.00615  2.61770  3.44688  2.54578  3.38125  2.84666  2.59826  2.67358  3.59544  3.08937  3.85081  2.92940  3.01541  2.63623  2.79757  2.67437  5.05299  3.77552     84 a - - -
          2.68618  4.42225  2.77519  2.73123  3.46354  2.40513  3.72494  3.29354  2.67741  2.69355  4.24690  2.90347  2.73739  3.18146  2.89801  2.37887  2.77519  2.98518  4.58477  3.61503
          0.02680  4.02869  4.75104  0.61958  0.77255  0.48576  0.95510
     85   2.49287  4.50404  3.10200  2.65337  3.79106  3.27601  3.79457  3.36513  2.65641  2.82850  3.87259  2.83409  3.32444  3.00649  3.06079  1.61096  2.81250  3.02553  5.27476  3.96843     85 s - - -
          2.68618  4.42225  2.77519  2.73123  3.46354  2.40513  3.72494  3.29354  2.67741  2.69355  4.24690  2.90347  2.73739  3.18146  2.89801  2.37887  2.77519  2.98518  4.58477  3.61503
          0.02680  4.02869  4.75104  0.61958  0.77255  0.48576  0.95510
     86   2.21592  4.44701  2.67483  2.67064  3.10096  3.32476  3.73178  2.86613  2.65360  2.69160  3.56589  3.12894  3.86516  2.97786  3.06143  2.64906  2.73764  2.46191  5.03453  3.76618     86 a - - -
          2.68618  4.42225  2.77519  2.73123  3.46354  2.40513  3.72494  3.29354  2.67741  2.69355  4.24690  2.90347  2.73739  3.18146  2.89801  2.37887  2.77519  2.98518  4.58477  3.61503
          0.02680  4.02869  4.75104  0.61958  0.77255  0.48576  0.95510
     87   1.59895  4.29212  3.37139  2.89982  3.77467  3.16140  3.95245  3.29947  2.88416  3.00628  3.86219  3.22094  2.89547  3.20097  3.25700  2.08928  2.74404  2.77383  5.31415  4.06447     87 a - - -
          2.68618  4.42225  2.77519  2.73123  3.46354  2.40513  3.72494  3.29354  2.67741  2.69355  4.24690  2.90347  2.73739  3.18146  2.89801  2.37887  2.77519  2.98518  4.58477  3.61503
          0.02680  4.02869  4.75104  0.61958  0.77255  0.48576  0.95510
     88   2.36776  4.33768  3.24124  2.89110  3.86170  3.10031  4.01124  3.54449  2.92870  3.21822  4.07753  3.20354  2.87832  3.25784  3.29098  1.28520  2.78725  3.11587  5.44527  4.15224     88 s - - -
          2.68618  4.42225  2.77519  2.73123  3.46354  2.40513  3.72494  3.29354  2.67741  2.69355  4.24690  2.90347  2.73739  3.18146  2.89801  2.37887  2.77519  2.98518  4.58477  3.61503
          0.03540  4.02869  4.07570  0.61958  0.77255  0.48576  0.95510
     89   3.08621  5.22081  2.55926  0.83207  4.58661  3.37424  3.97683  4.07021  2.87649  3.66459  4.63447  3.02604  3.98657  3.19091  3.29892  3.05496  3.39234  3.73968  5.73032  4.45545     89 e - - -
          2.68618  4.42225  2.77519  2.73123  3.46354  2.40513  3.72494  3.29354  2.67741  2.69355  4.24690  2.90347  2.73739  3.18146  2.89801  2.37887  2.77519  2.98518  4.58477  3.61503
          0.04648  4.02032  3.59463  0.61958  0.77255  0.49463  0.94109
     90   2.78979  5.24680  2.33449  1.53169  4.54692  2.77215  3.67457  4.02139  2.48664  3.53626  4.34593  2.76258  3.81792  2.42705  3.03099  2.72576  3.04671  3.62253  5.70492  4.27869     90 e - - -
          2.68618  4.42225  2.77519  2.73123  3.46354  2.40513  3.72494  3.29354  2.67741  2.69355  4.24690  2.90347  2.73739  3.18146  2.89801  2.37887  2.77519  2.98518  4.58477  3.61503
          0.02755  4.00138  4.72373  0.61958  0.77255  0.46843  0.98345
     91   1.55736  4.23515  3.44075  2.99143  3.80752  2.57181  4.02490  3.36263  2.98093  3.07113  3.91887  3.26009  3.74798  3.28542  3.33780  2.30832  2.15904  2.91681  5.37069  4.13662     91 a - - -
          2.68618  4.42225  2.77519  2.73123  3.46354  2.40513  3.72494  3.29354  2.67741  2.69355  4.24690  2.90347  2.73739  3.18146  2.89801  2.37887  2.77519  2.98518  4.58477  3.61503
          0.02680  4.02869  4.75104  0.61958  0.77255  0.48576  0.95510
     92   3.18248  4.49666  4.81769  4.27989  3.35218  4.51382  4.92930  1.12160  4.13904  1.66819  2.97817  4.53042  4.75725  4.35711  4.31408  3.87478  3.42526  1.75571  5.36620  4.21572     92 i - - -
          2.68618  4.42225  2.77519  2.73123  3.46354  2.40513  3.72494  3.29354  2.67741  2.69355  4.24690  2.90347  2.73739  3.18146  2.89801  2.37887  2.77519  2.98518  4.58477  3.61503
          0.02680  4.02869  4.75104  0.61958  0.77255  0.48576  0.95510
     93   2.90784  5.10592  3.21537  2.63296  4.42744  3.58036  3.16989  3.86957  2.01651  3.34680  4.18913  3.08941  3.96177  1.98931  1.65751  2.90098  3.09800  3.53634  5.41934  4.16304     93 r - - -
          2.68618  4.42225  2.77519  2.73123  3.46354  2.40513  3.72494  3.29354  2.67741  2.69355  4.24690  2.90347  2.73739  3.18146  2.89801  2.37887  2.77519  2.98518  4.58477  3.61503
          0.02680  4.02869  4.75104  0.61958  0.77255  0.48576  0.95510
     94   3.04920  5.06079  3.47206  2.88823  4.44219  3.64169  3.69187  3.87357  1.96251  3.35014  4.26767  3.26581  4.06242  2.78331  1.08669  3.08065  3.25246  3.57569  5.41562  4.22259     94 r - - -
          2.68618  4.42225  2.77519  2.73123  3.46354  2.40513  3.72494  3.29354  2.67741  2.69355  4.24690  2.90347  2.73739  3.18146  2.89801  2.37887  2.77519  2.98518  4.58477  3.61503
          0.02680  4.02869  4.75104  0.61958  0.77255  0.48576  0.95510
     95   2.75560  4.85531  3.06693  2.57537  3.99363  3.49371  3.47759  3.51356  2.27625  2.68787  3.95470  3.05263  3.90746  1.70561  2.55188  2.75183  2.98027  3.21972  5.24813  3.91874     95 q - - -
          2.68618  4.42225  2.77519  2.73123  3.46354  2.40513  3.72494  3.29354  2.67741  2.69355  4.24690  2.90347  2.73739  3.18146  2.89801  2.37887  2.77519  2.98518  4.58477  3.61503
          0.02680  4.02869  4.75104  0.61958  0.77255  0.48576  0.95510
     96   3.05898  4.45646  4.53046  4.08570  3.48551  4.23966  4.81695  1.02512  3.90414  1.99564  3.34784  4.31913  4.62501  4.23825  4.10640  3.64889  3.19383  1.77242  5.41355  4.17946     96 i - - -
          2.68618  4.42225  2.77519  2.73123  3.46354  2.40513  3.72494  3.29354  2.67741  2.69355  4.24690  2.90347  2.73739  3.18146  2.89801  2.37887  2.77519  2.98518  4.58477  3.61503
          0.02680  4.02869  4.75104  0.61958  0.77255  0.48576  0.95510
     97   2.92114  4.35534  4.35125  3.77294  2.77188  4.05092  4.28693  2.36738  3.64312  1.14624  2.62302  4.00998  4.34742  3.82601  3.81259  3.35199  2.98438  2.38817  4.28634  3.60059     97 l - - -
          2.68618  4.42225  2.77519  2.73123  3.46354  2.40513  3.72494  3.29354  2.67741  2.69355  4.24690  2.90347  2.73739  3.18146  2.89801  2.37887  2.77519  2.98518  4.58477  3.61503
          0.02680  4.02869  4.75104  0.61958  0.77255  0.48576  0.95510
     98   3.09399  4.60547  4.28142  3.83045  3.19015  4.05876  4.50804  2.36183  3.56975  1.70321  1.26694  4.09900  4.46164  3.92824  3.76359  3.48508  3.37975  2.39980  5.10201  3.86505     98 m - - -
          2.68618  4.42225  2.77519  2.73123  3.46354  2.40513  3.72494  3.29354  2.67741  2.69355  4.24690  2.90347  2.73739  3.18146  2.89801  2.37887  2.77519  2.98518  4.58477  3.61503
          0.02680  4.02869  4.75104  0.61958  0.77255  0.48576  0.95510
     99   2.51531  4.60830  2.80623  2.57087  4.33789  3.15302  3.89075  3.78698  2.75529  3.41544  4.24831  1.54789  3.78544  3.08495  3.16661  2.16251  2.63924  3.33991  5.60992  4.27997     99 n - - -
          2.68618  4.42225  2.77519  2.73123  3.46354  2.40513  3.72494  3.29354  2.67741  2.69355  4.24690  2.90347  2.73739  3.18146  2.89801  2.37887  2.77519  2.98518  4.58477  3.61503
          0.02680  4.02869  4.75104  0.61958  0.77255  0.48576  0.95510
    100   2.94944  4.42773  4.27925  3.73965  3.25818  4.05300  4.44768  1.99337  3.57311  1.80507  1.60237  4.02251  4.40203  3.85655  3.79219  3.38714  2.97538  2.15174  5.10528  3.94617    100 m - - -
          2.68618  4.42225  2.77519  2.73123  3.46354  2.40513  3.72494  3.29354  2.67741  2.69355  4.24690  2.90347  2.73739  3.18146  2.89801  2.37887  2.77519  2.98518  4.58477  3.61503
          0.02680  4.02869  4.75104  0.61958  0.77255  0.48576  0.95510
    101   3.06604  5.17195  3.44108  2.80762  4.62279  3.66812  3.63782  3.97923  1.13213  3.42626  4.30233  3.21145  4.04866  2.77568  1.85118  3.06300  3.23861  3.66134  5.46783  4.29718    101 k - - -
          2.68618  4.42225  2.77519  2.73123  3.46354  2.40513  3.72494  3.29354  2.67741  2.69355  4.24690  2.90347  2.73739  3.18146  2.89801  2.37887  2.77519  2.98518  4.58477  3.61503
          0.02680  4.02869  4.75104  0.61958  0.77255  0.48576  0.95510
    102   2.60448  4.33301  3.72905  3.28561  3.67118  3.48443  4.20627  2.19472  3.16312  2.49915  3.60764  3.56478  4.04520  3.53044  3.45383  2.87377  1.45840  2.31630  5.26820  4.02215    102 t - - -
          2.68618  4.42225  2.77519  2.73123  3.46354  2.40513  3.72494  3.29354  2.67741  2.69355  4.24690  2.90347  2.73739  3.18146  2.89801  2.37887  2.77519  2.98518  4.58477  3.61503
          0.02680  4.02869  4.75104  0.61958  0.77255  0.48576  0.95510
    103   2.87033  4.62772  3.57589  3.49642  4.63101  0.52416  4.60483  4.27089  3.69878  3.90471  4.88348  3.74054  4.02374  4.01078  3.91543  3.04712  3.36374  3.76906  5.68253  4.73902    103 G - - -
          2.68618  4.42225  2.77519  2.73123  3.46354  2.40513  3.72494  3.29354  2.67741  2.69355  4.24690  2.90347  2.73739  3.18146  2.89801  2.37887  2.77519  2.98518  4.58477  3.61503
          0.02680  4.02869  4.75104  0.61958  0.77255  0.48576  0.95510
    104   3.00063  5.12998  3.34253  2.74886  4.57267  3.62342  3.63342  3.93607  1.16578  3.40329  4.26767  3.16763  4.01644  2.77178  1.96918  2.91403  3.18758  3.60951  5.46500  4.26985    104 k - - -
          2.68618  4.42225  2.77519  2.73123  3.46354  2.40513  3.72494  3.29354  2.67741  2.69355  4.24690  2.90347  2.73739  3.18146  2.89801  2.37887  2.77519  2.98518  4.58477  3.61503
          0.02680  4.02869  4.75104  0.61958  0.77255  0.48576  0.95510
    105   2.73639  5.00643  2.52742  1.94657  4.38218  1.83036  3.73192  3.82807  2.57932  3.40100  4.23367  2.73152  3.83454  2.78924  3.04033  2.72665  3.01826  3.35053  5.60443  4.22896    105 g - - -
          2.68618  4.42225  2.77519  2.73123  3.46354  2.40513  3.72494  3.29354  2.67741  2.69355  4.24690  2.90347  2.73739  3.18146  2.89801  2.37887  2.77519  2.98518  4.58477  3.61503
          0.02680  4.02869  4.75104  0.61958  0.77255  0.48576  0.95510
    106   3.60759  4.92448  4.33806  4.08453  2.84288  3.91193  4.10512  3.64043  3.80468  3.00725  4.26659  4.20266  4.44322  4.18420  3.90471  3.80969  3.91645  3.53502  0.62157  2.83721    106 W - - -
          2.68618  4.42225  2.77519  2.73123  3.46354  2.40513  3.72494  3.29354  2.67741  2.69355  4.24690  2.90347  2.73739  3.18146  2.89801  2.37887  2.77519  2.98518  4.58477  3.61503
          0.02680  4.02869  4.75104  0.61958  0.77255  0.48576  0.95510
    107   3.13735  4.45482  4.79396  4.25597  3.37665  4.46763  4.89905  1.64671  4.13928  1.45157  3.18251  4.49494  4.72496  4.34512  4.31424  3.82383  3.38139  1.33461  5.35575  4.20490    107 v - - -
          2.68618  4.42225  2.77519  2.73123  3.46354  2.40513  3.72494  3.29354  2.67741  2.69355  4.24690  2.90347  2.73739  3.18146  2.89801  2.37887  2.77519  2.98518  4.58477  3.61503
          0.02680  4.02869  4.75104  0.61958  0.77255  0.48576  0.95510
    108   2.69502  4.63056  1.59262  2.30099  4.24398  3.31710  3.67787  3.76249  2.53779  3.33928  4.15942  2.52763  3.81549  2.83576  3.03079  2.68070  2.95790  3.39611  5.49880  3.76953    108 d - - -
          2.68618  4.42225  2.77519  2.73123  3.46354  2.40513  3.72494  3.29354  2.67741  2.69355  4.24690  2.90347  2.73739  3.18146  2.89801  2.37887  2.77519  2.98518  4.58477  3.61503
          0.02680  4.02869  4.75104  0.61958  0.77255  0.48576  0.95510
    109   2.50182  4.20421  4.01632  3.46579  3.43459  3.53780  4.20551  1.86387  3.37386  2.27900  3.36636  3.74261  4.18291  3.65024  3.63183  3.08981  2.61257  1.54938  5.01879  3.80959    109 v - - -
          2.68618  4.42225  2.77519  2.73123  3.46354  2.40513  3.72494  3.29354  2.67741  2.69355  4.24690  2.90347  2.73739  3.18146  2.89801  2.37887  2.77519  2.98518  4.58477  3.61503
          0.02680  4.02869  4.75104  0.61958  0.77255  0.48576  0.95510
    110   2.87033  4.62772  3.57589  3.49642  4.63101  0.52416  4.60483  4.27089  3.69878  3.90471  4.88348  3.74054  4.02374  4.01078  3.91543  3.04712  3.36374  3.76906  5.68253  4.73902    110 G - - -
          2.68618  4.42225  2.77519  2.73123  3.46354  2.40513  3.72494  3.29354  2.67741  2.69355  4.24690  2.90347  2.73739  3.18146  2.89801  2.37887  2.77519  2.98518  4.58477  3.61503
          0.02680  4.02869  4.75104  0.61958  0.77255  0.48576  0.95510
    111   2.83947  5.08001  2.67395  2.42578  4.44625  3.37054  3.72679  3.92578  1.96693  3.46974  4.32256  1.54948  3.89674  2.89013  2.73569  2.82553  3.10695  3.55758  5.58271  4.24058    111 n - - -
          2.68618  4.42225  2.77519  2.73123  3.46354  2.40513  3.72494  3.29354  2.67741  2.69355  4.24690  2.90347  2.73739  3.18146  2.89801  2.37887  2.77519  2.98518  4.58477  3.61503
          0.02680  4.02869  4.75104  0.61958  0.77255  0.48576  0.95510
    112   1.60429  4.23612  3.66304  3.15169  2.89954  3.44468  4.01682  2.66270  3.09304  2.48216  3.47517  3.45092  3.70324  3.38630  3.40350  2.77991  2.83732  2.23130  5.00653  3.75953    112 a - - -
          2.68618  4.42225  2.77519  2.73123  3.46354  2.40513  3.72494  3.29354  2.67741  2.69355  4.24690  2.90347  2.73739  3.18146  2.89801  2.37887  2.77519  2.98518  4.58477  3.61503
          0.02680  4.02869  4.75104  0.61958  0.77255  0.48576  0.95510
    113   2.53198  4.34378  3.27418  2.69438  3.49261  3.20999  3.75870  2.71162  2.73614  2.33137  3.27312  3.21077  3.61463  2.89116  3.05433  2.75260  2.79306  2.17096  4.91886  3.67313    113 v - - -
          2.68618  4.42225  2.77519  2.73123  3.46354  2.40513  3.72494  3.29354  2.67741  2.69355  4.24690  2.90347  2.73739  3.18146  2.89801  2.37887  2.77519  2.98518  4.58477  3.61503
          0.02680  4.02869  4.75104  0.61958  0.77255  0.48576  0.95510
    114   2.80409  4.11729  4.26698  3.69223  3.25239  3.96796  4.29992  1.63319  3.56738  1.66898  2.97228  3.93536  4.30045  3.80187  3.54346  3.27025  2.92893  1.93755  4.94724  3.77521    114 i - - -
          2.68618  4.42225  2.77519  2.73123  3.46354  2.40513  3.72494  3.29354  2.67741  2.69355  4.24690  2.90347  2.73739  3.18146  2.89801  2.37887  2.77519  2.98518  4.58477  3.61503
          0.02680  4.02869  4.75104  0.61958  0.77255  0.48576  0.95510
    115   0.94230  4.17921  3.52267  3.30332  4.22803  2.99003  4.33283  3.45216  3.33414  3.30871  4.22824  3.40559  3.75458  3.64813  3.59506  2.35687  2.77566  3.00674  5.64120  4.41518    115 a - - -
          2.68618  4.42225  2.77519  2.73123  3.46354  2.40513  3.72494  3.29354  2.67741  2.69355  4.24690  2.90347  2.73739  3.18146  2.89801  2.37887  2.77519  2.98518  4.58477  3.61503
          0.02680  4.02869  4.75104  0.61958  0.77255  0.48576  0.95510
    116   3.16423  5.30834  0.71743  2.44531  4.70795  3.33514  4.07809  4.33313  3.19323  3.91463  4.89864  3.00858  3.99921  3.31925  3.72875  3.11069  3.50701  3.95650  5.84553  4.55827    116 d - - -
          2.68618  4.42225  2.77519  2.73123  3.46354  2.40513  3.72494  3.29354  2.67741  2.69355  4.24690  2.90347  2.73739  3.18146  2.89801  2.37887  2.77519  2.98518  4.58477  3.61503
          0.02680  4.02869  4.75104  0.61958  0.77255  0.48576  0.95510
    117   2.82901  5.34237  2.11487  1.47610  4.63819  2.64014  3.70093  4.13010  2.55878  3.63211  4.44191  2.73947  3.82709  2.65546  3.14599  2.74799  3.09268  3.71516  5.79658  4.34029    117 e - - -
          2.68618  4.42225  2.77519  2.73123  3.46354  2.40513  3.72494  3.29354  2.67741  2.69355  4.24690  2.90347  2.73739  3.18146  2.89801  2.37887  2.77519  2.98518  4.58477  3.61503
          0.02680  4.02869  4.75104  0.61958  0.77255  0.48576  0.95510
    118   2.86486  3.05196  4.35538  3.88934  1.30487  3.81311  4.05091  2.56919  3.74492  2.20212  3.39161  3.94722  4.28079  3.92889  3.88453  3.21347  3.16912  2.45541  4.44153  2.91752    118 f - - -
          2.68618  4.42225  2.77519  2.73123  3.46354  2.40513  3.72494  3.29354  2.67741  2.69355  4.24690  2.90347  2.73739  3.18146  2.89801  2.37887  2.77519  2.98518  4.58477  3.61503
          0.02680  4.02869  4.75104  0.61958  0.77255  0.48576  0.95510
    119   3.34001  4.69330  4.61604  4.17754  1.25976  4.34246  4.07606  2.51980  4.02278  1.54292  3.19999  4.24838  4.63821  4.13501  4.13429  3.72415  3.58085  2.58297  4.30118  2.71032    119 f - - -
          2.68618  4.42225  2.77519  2.73123  3.46354  2.40513  3.72494  3.29354  2.67741  2.69355  4.24690  2.90347  2.73739  3.18146  2.89801  2.37887  2.77519  2.98518  4.58477  3.61503
          0.02680  4.02869  4.75104  0.61958  0.77255  0.48576  0.95510
    120   2.83696  5.18346  2.61077  1.98008  4.45635  3.38565  3.42007  3.93935  2.35387  3.44964  4.28117  2.87354  3.87489  1.65955  2.73865  2.79480  3.07464  3.57418  5.58195  4.21574    120 q - - -
          2.68618  4.42225  2.77519  2.73123  3.46354  2.40513  3.72494  3.29354  2.67741  2.69355  4.24690  2.90347  2.73739  3.18146  2.89801  2.37887  2.77519  2.98518  4.58477  3.61503
          0.02680  4.02869  4.75104  0.61958  0.77255  0.48576  0.95510
    121   1.69792  4.43211  3.10505  2.70525  3.81518  3.32480  3.80221  2.90003  2.70343  2.86691  3.72942  2.85122  3.82268  3.03374  3.10524  2.46919  2.73954  2.76775  5.18647  3.91613    121 a - - -
          2.68618  4.42225  2.77519  2.73123  3.46354  2.40513  3.72494  3.29354  2.67741  2.69355  4.24690  2.90347  2.73739  3.18146  2.89801  2.37887  2.77519  2.98518  4.58477  3.61503
          0.02680  4.02869  4.75104  0.61958  0.77255  0.48576  0.95510
    122   0.96136  4.17060  3.51582  3.28963  4.24107  2.97839  4.32203  3.49175  3.32420  3.32907  4.23110  3.39265  3.74302  3.63313  3.58954  2.28813  2.76195  3.02977  5.64451  4.42211    122 a - - -
          2.68618  4.42225  2.77519  2.73123  3.46354  2.40513  3.72494  3.29354  2.67741  2.69355  4.24690  2.90347  2.73739  3.18146  2.89801  2.37887  2.77519  2.98518  4.58477  3.61503
          0.02680  4.02869  4.75104  0.61958  0.77255  0.48576  0.95510
    123   2.88635  4.32336  4.29311  3.57597  3.26837  4.05194  4.38793  1.90533  3.60341  1.88690  1.90909  3.99870  4.37273  3.84794  3.81632  3.35946  3.12289  1.80017  5.03530  3.87158    123 v - - -
          2.68618  4.42225  2.77519  2.73123  3.46354  2.40513  3.72494  3.29354  2.67741  2.69355  4.24690  2.90347  2.73739  3.18146  2.89801  2.37887  2.77519  2.98518  4.58477  3.61503
          0.02680  4.02869  4.75104  0.61958  0.77255  0.48576  0.95510
    124   1.72078  4.38169  3.24834  2.76661  3.88793  3.14861  3.85187  3.25905  2.66804  2.94546  3.79765  2.95411  3.79450  3.08453  3.14016  2.42166  2.36489  2.67067  5.24794  3.98690    124 a - - -
          2.68618  4.42225  2.77519  2.73123  3.46354  2.40513  3.72494  3.29354  2.67741  2.69355  4.24690  2.90347  2.73739  3.18146  2.89801  2.37887  2.77519  2.98518  4.58477  3.61503
          0.02680  4.02869  4.75104  0.61958  0.77255  0.48576  0.95510
    125   2.56869  4.75137  2.46911  2.41991  4.38914  2.17707  3.81489  3.84773  2.71951  3.43291  4.24800  2.66032  3.78140  2.98761  3.19909  1.76689  2.91547  3.40813  5.63800  4.27871    125 s - - -
          2.68618  4.42225  2.77519  2.73123  3.46354  2.40513  3.72494  3.29354  2.67741  2.69355  4.24690  2.90347  2.73739  3.18146  2.89801  2.37887  2.77519  2.98518  4.58477  3.61503
          0.02680  4.02869  4.75104  0.61958  0.77255  0.48576  0.95510
    126   3.26191  4.59825  4.80864  4.26769  3.18061  4.52330  4.87891  1.77911  4.11240  0.97942  2.98584  4.53355  4.74363  4.28868  4.26655  3.88392  3.49827  1.97389  5.24791  4.13231    126 l - - -
          2.68618  4.42225  2.77519  2.73123  3.46354  2.40513  3.72494  3.29354  2.67741  2.69355  4.24690  2.90347  2.73739  3.18146  2.89801  2.37887  2.77519  2.98518  4.58477  3.61503
          0.02680  4.02869  4.75104  0.61958  0.77255  0.48576  0.95510
    127   3.09444  5.22979  2.56413  0.82204  4.59680  3.38039  3.98415  4.08213  2.88495  3.67530  4.64517  3.03214  3.99322  3.19828  3.30800  3.06254  3.40076  3.75087  5.73892  4.46448    127 e - - -
          2.68618  4.42225  2.77519  2.73123  3.46354  2.40513  3.72494  3.29354  2.67741  2.69355  4.24690  2.90347  2.73739  3.18146  2.89801  2.37887  2.77519  2.98518  4.58477  3.61503
          0.02680  4.02869  4.75104  0.61958  0.77255  0.48576  0.95510
    128   2.84977  5.13632  3.03934  2.51996  4.50424  3.51745  3.40951  3.91253  1.67346  3.38818  4.20711  2.84279  3.91480  1.92522  2.30518  2.82729  3.05096  3.55449  5.48553  4.20822    128 k - - -
          2.68618  4.42225  2.77519  2.73123  3.46354  2.40513  3.72494  3.29354  2.67741  2.69355  4.24690  2.90347  2.73739  3.18146  2.89801  2.37887  2.77519  2.98518  4.58477  3.61503
          0.02680  4.02869  4.75104  0.61958  0.77255  0.48576  0.95510
    129   3.30092  4.70528  4.61846  4.12677  3.08592  4.39922  4.72195  2.23525  3.86558  0.80703  2.83139  4.40202  4.67729  4.14377  4.02696  3.80156  3.55181  2.33912  5.12939  3.93176    129 l - - -
          2.68618  4.42225  2.77519  2.73123  3.46354  2.40513  3.72494  3.29354  2.67741  2.69355  4.24690  2.90347  2.73739  3.18146  2.89801  2.37887  2.77519  2.98518  4.58477  3.61503
          0.02680  4.02869  4.75104  0.61958  0.77255  0.48576  0.95510
    130   3.47972  4.90517  4.07211  3.83305  2.31512  4.01466  3.70209  3.46792  3.68621  2.88091  4.12717  3.92065  4.48593  3.95433  3.83687  3.59993  3.76776  3.34616  3.96408  0.74088    130 y - - -
          2.68618  4.42225  2.77519  2.73123  3.46354  2.40513  3.72494  3.29354  2.67741  2.69355  4.24690  2.90347  2.73739  3.18146  2.89801  2.37887  2.77519  2.98518  4.58477  3.61503
          0.02680  4.02869  4.75104  0.61958  0.77255  0.48576  0.95510
    131   2.20846  3.87094  3.75274  3.20359  3.41336  3.33928  3.98937  2.35926  3.12804  2.45977  3.38556  3.48331  3.95598  3.40311  3.41170  2.54483  2.58416  1.84270  4.90436  3.69436    131 v - - -
          2.68618  4.42225  2.77519  2.73123  3.46354  2.40513  3.72494  3.29354  2.67741  2.69355  4.24690  2.90347  2.73739  3.18146  2.89801  2.37887  2.77519  2.98518  4.58477  3.61503
          0.02680  4.02869  4.75104  0.61958  0.77255  0.48576  0.95510
    132   2.91978  5.07319  3.34253  2.69759  4.46428  3.60842  3.61154  3.59176  1.33762  3.31995  4.16905  3.08205  3.97917  2.74694  1.89171  2.92582  3.05417  3.50103  5.42050  4.20365    132 k - - -
          2.68618  4.42225  2.77519  2.73123  3.46354  2.40513  3.72494  3.29354  2.67741  2.69355  4.24690  2.90347  2.73739  3.18146  2.89801  2.37887  2.77519  2.98518  4.58477  3.61503
          0.02680  4.02869  4.75104  0.61958  0.77255  0.48576  0.95510
    133   3.30493  4.67003  4.72144  4.21368  3.11670  4.48095  4.80679  1.96984  4.00222  0.86018  2.96974  4.48580  4.72621  4.22906  4.15815  3.86833  3.54803  2.20329  5.17859  4.00658    133 l - - -
          2.68618  4.42225  2.77519  2.73123  3.46354  2.40513  3.72494  3.29354  2.67741  2.69355  4.24690  2.90347  2.73739  3.18146  2.89801  2.37887  2.77519  2.98518  4.58477  3.61503
          0.02680  4.02869  4.75104  0.61958  0.77255  0.48576  0.95510
    134   2.64275  4.21857  3.78475  3.20913  3.28889  3.69224  3.97590  2.20723  3.09397  2.15101  2.29343  3.53973  4.05892  3.39159  2.99310  2.96529  2.58130  2.24468  4.84057  3.63970    134 l - - -
          2.68618  4.42225  2.77519  2.73123  3.46354  2.40513  3.72494  3.29354  2.67741  2.69355  4.24690  2.90347  2.73739  3.18146  2.89801  2.37887  2.77519  2.98518  4.58477  3.61503
          0.02680  4.02869  4.75104  0.61958  0.77255  0.48576  0.95510
    135   2.84997  5.13233  2.91581  2.36902  4.48925  3.48430  3.62283  3.89518  1.91535  3.38896  4.21480  2.97884  3.90868  1.69132  2.39171  2.77255  3.06094  3.54139  5.50800  4.21876    135 q - - -
          2.68618  4.42225  2.77519  2.73123  3.46354  2.40513  3.72494  3.29354  2.67741  2.69355  4.24690  2.90347  2.73739  3.18146  2.89801  2.37887  2.77519  2.98518  4.58477  3.61503
          0.02680  4.02869  4.75104  0.61958  0.77255  0.48576  0.95510
    136   2.68451  4.83447  3.06444  2.56824  4.27449  2.95415  3.67402  3.68062  2.19500  3.24182  4.06964  3.03476  3.86348  2.82579  1.74369  2.26345  2.94388  3.32485  5.41669  4.13540    136 r - - -
          2.68618  4.42225  2.77519  2.73123  3.46354  2.40513  3.72494  3.29354  2.67741  2.69355  4.24690  2.90347  2.73739  3.18146  2.89801  2.37887  2.77519  2.98518  4.58477  3.61503
          0.02680  4.02869  4.75104  0.61958  0.77255  0.48576  0.95510
    137   2.12985  2.60495  3.81155  3.42807  4.06518  2.97911  4.29399  3.38234  3.34660  3.16603  4.03651  3.45035  3.72347  3.63371  3.60012  1.22507  2.69307  2.93694  5.48057  4.28339    137 s - - -
          2.68618  4.42225  2.77519  2.73123  3.46354  2.40513  3.72494  3.29354  2.67741  2.69355  4.24690  2.90347  2.73739  3.18146  2.89801  2.37887  2.77519  2.98518  4.58477  3.61503
          0.02680  4.02869  4.75104  0.61958  0.77255  0.48576  0.95510
    138   2.58545  4.78435  2.76273  2.29984  3.69124  3.39699  3.48596  3.43945  2.42467  3.04348  3.85909  2.81931  3.45964  2.76946  2.88911  2.11792  2.81868  3.11713  5.28431  3.33068    138 s - - -
          2.68618  4.42225  2.77519  2.73123  3.46354  2.40513  3.72494  3.29354  2.67741  2.69355  4.24690  2.90347  2.73739  3.18146  2.89801  2.37887  2.77519  2.98518  4.58477  3.61503
          0.02680  4.02869  4.75104  0.61958  0.77255  0.48576  0.95510
    139   2.42840  4.46660  2.95572  2.66376  4.13309  2.63853  3.86529  3.54772  2.75080  3.18719  4.01371  3.02496  2.98981  3.06499  3.17055  2.38679  1.74038  3.14188  5.44109  4.15249    139 t - - -
          2.68618  4.42225  2.77519  2.73123  3.46354  2.40513  3.72494  3.29354  2.67741  2.69355  4.24690  2.90347  2.73739  3.18146  2.89801  2.37887  2.77519  2.98518  4.58477  3.61503
          0.02680  4.02869  4.75104  0.61958  0.77255  0.48576  0.95510
    140   3.00140  5.28983  2.34811  0.96022  4.63060  3.31565  3.87648  4.10752  2.80313  3.69607  4.60713  2.87995  3.92762  3.06799  3.27825  2.94219  3.29976  3.74415  5.80233  4.43331    140 e - - -
          2.68618  4.42225  2.77519  2.73123  3.46354  2.40513  3.72494  3.29354  2.67741  2.69355  4.24690  2.90347  2.73739  3.18146  2.89801  2.37887  2.77519  2.98518  4.58477  3.61503
          0.02680  4.02869  4.75104  0.61958  0.77255  0.48576  0.95510
    141   1.80650  4.51756  3.00194  2.47933  3.82597  3.38376  3.75663  3.06799  2.63639  2.85740  3.72524  3.08672  3.84159  2.97154  3.05368  2.66569  2.54323  2.61353  5.19004  3.90717    141 a - - -
          2.68618  4.42225  2.77519  2.73123  3.46354  2.40513  3.72494  3.29354  2.67741  2.69355  4.24690  2.90347  2.73739  3.18146  2.89801  2.37887  2.77519  2.98518  4.58477  3.61503
          0.02680  4.02869  4.75104  0.61958  0.77255  0.48576  0.95510
    142   2.77444  5.24030  1.92510  2.20815  4.49930  3.30380  2.38805  4.01578  2.52317  3.52605  4.32801  2.34908  3.81849  2.64679  3.03450  2.71274  3.02826  3.61342  5.67251  4.23456    142 d - - -
          2.68618  4.42225  2.77519  2.73123  3.46354  2.40513  3.72494  3.29354  2.67741  2.69355  4.24690  2.90347  2.73739  3.18146  2.89801  2.37887  2.77519  2.98518  4.58477  3.61503
          0.02680  4.02869  4.75104  0.61958  0.77255  0.48576  0.95510
    143   2.77769  4.36114  4.56995  4.00718  3.29480  4.24433  4.61408  1.73493  3.89759  1.46388  2.81484  4.24393  4.53067  4.09558  4.07488  3.56820  3.23009  1.62595  5.15006  4.00773    143 l - - -
          2.68618  4.42225  2.77519  2.73123  3.46354  2.40513  3.72494  3.29354  2.67741  2.69355  4.24690  2.90347  2.73739  3.18146  2.89801  2.37887  2.77519  2.98518  4.58477  3.61503
          0.02680  4.02869  4.75104  0.61958  0.77255  0.48576  0.95510
    144   2.51700  4.08905  3.28094  2.71769  3.56160  3.49097  3.33378  2.69851  2.67366  2.62480  3.28976  3.06175  3.87775  2.81046  3.06263  2.66860  2.18181  2.65370  4.96900  3.71295    144 t - - -
          2.68618  4.42225  2.77519  2.73123  3.46354  2.40513  3.72494  3.29354  2.67741  2.69355  4.24690  2.90347  2.73739  3.18146  2.89801  2.37887  2.77519  2.98518  4.58477  3.61503
          0.02680  4.02869  4.75104  0.61958  0.77255  0.48576  0.95510
    145   2.97215  4.36464  4.49456  3.92279  3.02223  4.17539  4.50316  2.06391  3.81115  1.57671  2.08993  4.16314  4.46133  3.99203  3.98211  3.48903  3.09831  1.69360  5.03179  3.89644    145 l - - -
          2.68618  4.42225  2.77519  2.73123  3.46354  2.40513  3.72494  3.29354  2.67741  2.69355  4.24690  2.90347  2.73739  3.18146  2.89801  2.37887  2.77519  2.98518  4.58477  3.61503
          0.02680  4.02869  4.75104  0.61958  0.77255  0.48576  0.95510
    146   2.66097  4.95969  2.84584  2.19666  4.20500  3.40049  2.78922  3.67193  2.32938  3.22449  4.02839  2.90146  3.60850  2.08061  2.75646  2.65767  2.89051  3.31926  5.39747  3.61329    146 q - - -
          2.68618  4.42225  2.77519  2.73123  3.46354  2.40513  3.72494  3.29354  2.67741  2.69355  4.24690  2.90347  2.73739  3.18146  2.89801  2.37887  2.77519  2.98518  4.58477  3.61503
          0.02680  4.02869  4.75104  0.61958  0.77255  0.48576  0.95510
    147   3.05830  5.15640  3.40113  2.80095  4.59809  3.65273  3.65069  3.96445  1.09134  3.42170  4.30259  3.20823  4.04553  2.79217  1.95939  3.05870  3.23863  3.64764  5.46834  4.29142    147 k - - -
          2.68618  4.42225  2.77519  2.73123  3.46354  2.40513  3.72494  3.29354  2.67741  2.69355  4.24690  2.90347  2.73739  3.18146  2.89801  2.37887  2.77519  2.98518  4.58477  3.61503
          0.02680  4.02869  4.75104  0.61958  0.77255  0.48576  0.95510
    148   2.31976  4.23582  3.56447  3.00124  3.39745  3.57118  3.87239  2.11139  2.93688  2.41081  3.11372  2.96000  3.96328  3.23671  3.26333  2.76600  2.59952  2.31076  4.87150  3.64637    148 i - - -
          2.68618  4.42225  2.77519  2.73123  3.46354  2.40513  3.72494  3.29354  2.67741  2.69355  4.24690  2.90347  2.73739  3.18146  2.89801  2.37887  2.77519  2.98518  4.58477  3.61503
          0.02680  4.02869  4.75104  0.61958  0.77255  0.48576  0.95510
    149   1.95457  4.59389  2.52675  2.55725  4.00975  3.31120  3.76041  3.15858  2.62078  3.03103  3.88280  3.02814  3.80972  2.94693  3.06076  2.62022  2.17888  2.98959  5.33368  4.02590    149 a - - -
          2.68618  4.42225  2.77519  2.73123  3.46354  2.40513  3.72494  3.29354  2.67741  2.69355  4.24690  2.90347  2.73739  3.18146  2.89801  2.37887  2.77519  2.98518  4.58477  3.61503
          0.02680  4.02869  4.75104  0.61958  0.77255  0.48576  0.95510
    150   2.94998  4.36905  4.45729  3.93883  3.54086  4.14841  4.68981  1.83742  3.80339  2.13874  3.13255  4.18812  4.52671  4.10386  4.03563  3.50849  3.04755  1.05161  5.37565  4.17088    150 v - - -
          2.68618  4.42225  2.77519  2.73123  3.46354  2.40513  3.72494  3.29354  2.67741  2.69355  4.24690  2.90347  2.73739  3.18146  2.89801  2.37887  2.77519  2.98518  4.58477  3.61503
          0.02680  4.02869  4.75104  0.61958  0.77255  0.48576  0.95510
    151   3.09444  5.22979  2.56413  0.82204  4.59680  3.38039  3.98415  4.08213  2.88495  3.67530  4.64517  3.03214  3.99322  3.19828  3.30800  3.06254  3.40076  3.75087  5.73892  4.46448    151 e - - -
          2.68618  4.42225  2.77519  2.73123  3.46354  2.40513  3.72494  3.29354  2.67741  2.69355  4.24690  2.90347  2.73739  3.18146  2.89801  2.37887  2.77519  2.98518  4.58477  3.61503
          0.02680  4.02869  4.75104  0.61958  0.77255  0.48576  0.95510
    152   2.93722  5.11584  3.29997  2.68493  4.54701  3.59922  3.61217  3.91450  1.50077  3.38238  4.22505  3.05097  3.98030  2.74390  1.64788  2.71536  3.12548  3.57671  5.45810  4.24456    152 k - - -
          2.68618  4.42225  2.77519  2.73123  3.46354  2.40513  3.72494  3.29354  2.67741  2.69355  4.24690  2.90347  2.73739  3.18146  2.89801  2.37887  2.77519  2.98518  4.58477  3.61503
          0.02680  4.02869  4.75104  0.61958  0.77255  0.48576  0.95510
    153   2.80427  5.22716  1.45308  2.18835  4.66055  2.58370  3.76833  4.16111  2.73654  3.68413  4.50831  2.47948  3.82488  2.92940  3.29627  2.48249  3.10870  3.72282  5.85702  4.39925    153 d - - -
          2.68618  4.42225  2.77519  2.73123  3.46354  2.40513  3.72494  3.29354  2.67741  2.69355  4.24690  2.90347  2.73739  3.18146  2.89801  2.37887  2.77519  2.98518  4.58477  3.61503
          0.02680  4.02869  4.75104  0.61958  0.77255  0.48576  0.95510
    154   2.74657  4.31132  3.86630  3.30323  3.17670  3.78560  3.21692  2.30651  3.15210  1.46843  3.20588  3.62771  4.14282  3.46641  3.41411  3.07057  2.98003  2.24299  4.80861  3.54106    154 l - - -
          2.68618  4.42225  2.77519  2.73123  3.46354  2.40513  3.72494  3.29354  2.67741  2.69355  4.24690  2.90347  2.73739  3.18146  2.89801  2.37887  2.77519  2.98518  4.58477  3.61503
          0.02680  4.02869  4.75104  0.61958  0.77255  0.48576  0.95510
    155   3.37223  4.73292  4.55837  4.16975  1.08509  4.29197  3.95423  2.64192  4.01314  1.81154  3.34257  4.19477  4.62830  4.13062  4.12104  3.70159  3.62745  2.68073  4.16539  2.52910    155 f - - -
          2.68618  4.42225  2.77519  2.73123  3.46354  2.40513  3.72494  3.29354  2.67741  2.69355  4.24690  2.90347  2.73739  3.18146  2.89801  2.37887  2.77519  2.98518  4.58477  3.61503
          0.02680  4.02869  4.75104  0.61958  0.77255  0.48576  0.95510
    156   2.80479  4.47015  3.20484  2.58303  4.35027  3.54213  3.15412  3.74796  1.47653  3.26217  4.08786  3.05416  3.91367  2.64010  2.13280  2.81023  3.00430  3.41378  5.39263  4.12904    156 k - - -
          2.68618  4.42225  2.77519  2.73123  3.46354  2.40513  3.72494  3.29354  2.67741  2.69355  4.24690  2.90347  2.73739  3.18146  2.89801  2.37887  2.77519  2.98518  4.58477  3.61503
          0.02680  4.02869  4.75104  0.61958  0.77255  0.48576  0.95510
    157   2.84849  4.36489  4.30829  3.90858  3.65335  3.88708  4.70939  1.97136  3.76097  2.26176  3.53643  4.09114  4.41097  4.11035  3.98315  3.31713  3.03282  0.97435  5.47472  4.22414    157 v - - -
          2.68618  4.42225  2.77519  2.73123  3.46354  2.40513  3.72494  3.29354  2.67741  2.69355  4.24690  2.90347  2.73739  3.18146  2.89801  2.37887  2.77519  2.98518  4.58477  3.61503
          0.02680  4.02869  4.75104  0.61958  0.77255  0.48576  0.95510
    158   3.14881  4.59975  4.36823  3.86990  3.00976  4.21586  4.42152  2.31630  3.65218  0.93527  3.04551  4.14248  4.52543  3.94032  3.84300  3.57396  3.39354  2.29527  4.90567  3.33970    158 l - - -
          2.68618  4.42225  2.77519  2.73123  3.46354  2.40513  3.72494  3.29354  2.67741  2.69355  4.24690  2.90347  2.73739  3.18146  2.89801  2.37887  2.77519  2.98518  4.58477  3.61503
          0.02680  4.02869  4.75104  0.61958  0.77255  0.48576  0.95510
    159   2.27346  3.93841  3.61188  3.32399  4.18941  2.98794  4.29544  3.62836  3.27405  3.37863  4.26790  3.41431  3.74527  3.61133  3.53842  0.94951  2.77097  3.13077  5.57772  4.32293    159 s - - -
          2.68618  4.42225  2.77519  2.73123  3.46354  2.40513  3.72494  3.29354  2.67741  2.69355  4.24690  2.90347  2.73739  3.18146  2.89801  2.37887  2.77519  2.98518  4.58477  3.61503
          0.02680  4.02869  4.75104  0.61958  0.77255  0.48576  0.95510
    160   3.50753  4.86414  4.31940  3.94534  1.79840  4.25667  2.98240  3.43835  3.80792  2.82087  4.00564  3.89955  4.58533  3.91104  3.95054  3.59669  3.72881  3.30442  3.64661  0.95914    160 y - - -
          2.68618  4.42225  2.77519  2.73123  3.46354  2.40513  3.72494  3.29354  2.67741  2.69355  4.24690  2.90347  2.73739  3.18146  2.89801  2.37887  2.77519  2.98518  4.58477  3.61503
          0.02680  4.02869  4.75104  0.61958  0.77255  0.48576  0.95510
    161   3.01345  4.99851  3.01479  2.77461  4.18727  3.47462  3.93338  3.84456  2.58515  3.33110  4.35711  3.23476  4.03195  0.97986  2.86516  3.05579  3.31150  3.56527  5.43271  4.13785    161 q - - -
          2.68618  4.42225  2.77519  2.73123  3.46354  2.40513  3.72494  3.29354  2.67741  2.69355  4.24690  2.90347  2.73739  3.18146  2.89801  2.37887  2.77519  2.98518  4.58477  3.61503
          0.02680  4.02869  4.75104  0.61958  0.77255  0.48576  0.95510
    162   0.81009  4.27661  3.62715  3.42867  4.21367  3.09638  4.43143  3.36301  3.44910  3.23715  4.25396  3.53689  3.85065  3.77640  3.68708  2.62665  2.91498  2.99020  5.62514  4.44363    162 a - - -
          2.68618  4.42225  2.77519  2.73123  3.46354  2.40513  3.72494  3.29354  2.67741  2.69355  4.24690  2.90347  2.73739  3.18146  2.89801  2.37887  2.77519  2.98518  4.58477  3.61503
          0.02680  4.02869  4.75104  0.61958  0.77255  0.48576  0.95510
    163   3.09444  5.22979  2.56413  0.82204  4.59680  3.38039  3.98415  4.08213  2.88495  3.67530  4.64517  3.03214  3.99322  3.19828  3.30800  3.06254  3.40076  3.75087  5.73892  4.46448    163 e - - -
          2.68618  4.42225  2.77519  2.73123  3.46354  2.40513  3.72494  3.29354  2.67741  2.69355  4.24690  2.90347  2.73739  3.18146  2.89801  2.37887  2.77519  2.98518  4.58477  3.61503
          0.02680  4.02869  4.75104  0.61958  0.77255  0.48576  0.95510
    164   1.82538  4.19210  3.41516  3.16029  4.31186  2.96140  4.24685  3.67899  3.22267  3.41897  4.27073  3.31753  3.71568  3.52370  3.52606  1.15419  2.74156  3.15434  5.66988  4.44163    164 s - - -
          2.68618  4.42225  2.77519  2.73123  3.46354  2.40513  3.72494  3.29354  2.67741  2.69355  4.24690  2.90347  2.73739  3.18146  2.89801  2.37887  2.77519  2.98518  4.58477  3.61503
          0.02680  4.02869  4.75104  0.61958  0.77255  0.48576  0.95510
    165   0.81009  4.27661  3.62715  3.42867  4.21367  3.09638  4.43143  3.36301  3.44910  3.23715  4.25396  3.53689  3.85065  3.77640  3.68708  2.62665  2.91498  2.99020  5.62514  4.44363    165 a - - -
          2.68618  4.42225  2.77519  2.73123  3.46354  2.40513  3.72494  3.29354  2.67741  2.69355  4.24690  2.90347  2.73739  3.18146  2.89801  2.37887  2.77519  2.98518  4.58477  3.61503
          0.02680  4.02869  4.75104  0.61958  0.77255  0.48576  0.95510
    166   2.92133  3.65177  4.59322  4.05028  3.24554  4.18397  4.65292  1.68859  3.94412  2.15009  3.33697  4.24438  4.52532  4.17391  4.12789  3.52749  3.17784  1.13377  5.23234  4.02437    166 v - - -
          2.68618  4.42225  2.77519  2.73123  3.46354  2.40513  3.72494  3.29354  2.67741  2.69355  4.24690  2.90347  2.73739  3.18146  2.89801  2.37887  2.77519  2.98518  4.58477  3.61503
          0.02680  4.02869  4.75104  0.61958  0.77255  0.48576  0.95510
    167   1.01896  4.26445  3.62658  3.31691  3.61161  3.17522  4.27408  3.03127  3.29821  2.89604  3.94528  3.48708  3.87411  3.61884  3.57575  2.63813  2.87221  2.74144  5.39759  4.11391    167 a - - -
          2.68618  4.42225  2.77519  2.73123  3.46354  2.40513  3.72494  3.29354  2.67741  2.69355  4.24690  2.90347  2.73739  3.18146  2.89801  2.37887  2.77519  2.98518  4.58477  3.61503
          0.02680  4.02869  4.75104  0.61958  0.77255  0.48576  0.95510
    168   2.76583  4.94960  2.87824  2.44843  4.26515  3.14192  3.67311  3.69574  2.29963  3.11860  4.10416  2.98505  3.88562  1.58299  2.57976  2.78029  3.00826  3.36299  5.43290  4.12230    168 q - - -
          2.68618  4.42225  2.77519  2.73123  3.46354  2.40513  3.72494  3.29354  2.67741  2.69355  4.24690  2.90347  2.73739  3.18146  2.89801  2.37887  2.77519  2.98518  4.58477  3.61503
          0.02680  4.02869  4.75104  0.61958  0.77255  0.48576  0.95510
    169   2.78101  5.03445  2.27985  2.17309  4.47326  1.47441  3.81027  3.93285  2.75210  3.51781  4.37169  2.83293  3.84666  2.90599  3.24548  2.76724  3.09593  3.54445  5.72108  4.32882    169 g - - -
          2.68618  4.42225  2.77519  2.73123  3.46354  2.40513  3.72494  3.29354  2.67741  2.69355  4.24690  2.90347  2.73739  3.18146  2.89801  2.37887  2.77519  2.98518  4.58477  3.61503
          0.02680  4.02869  4.75104  0.61958  0.77255  0.48576  0.95510
    170   2.97255  5.39193  1.01070  2.18278  4.71756  3.22533  3.86436  4.31401  2.93622  3.86571  4.75881  2.55652  3.88384  3.05935  3.52410  2.88393  3.29903  3.88890  5.95395  4.46375    170 d - - -
          2.68618  4.42225  2.77519  2.73123  3.46354  2.40513  3.72494  3.29354  2.67741  2.69355  4.24690  2.90347  2.73739  3.18146  2.89801  2.37887  2.77519  2.98518  4.58477  3.61503
          0.02680  4.02869  4.75104  0.61958  0.77255  0.48576  0.95510
    171   3.46317  4.81994  4.45308  4.19952  0.78697  4.11168  3.95549  2.97021  4.10323  2.30533  3.67872  4.19826  4.56850  4.22870  4.18424  3.72351  3.76526  2.97198  4.16251  2.51170    171 f - - -
          2.68618  4.42225  2.77519  2.73123  3.46354  2.40513  3.72494  3.29354  2.67741  2.69355  4.24690  2.90347  2.73739  3.18146  2.89801  2.37887  2.77519  2.98518  4.58477  3.61503
          0.02680  4.02869  4.75104  0.61958  0.77255  0.48576  0.95510
    172   2.80862  5.09446  2.85895  2.33895  4.42427  3.45511  3.53736  3.84127  2.10060  3.35395  4.17620  2.95132  3.66246  1.65435  2.47588  2.78933  3.02695  3.48885  5.49463  4.18651    172 q - - -
          2.68618  4.42225  2.77519  2.73123  3.46354  2.40513  3.72494  3.29354  2.67741  2.69355  4.24690  2.90347  2.73739  3.18146  2.89801  2.37887  2.77519  2.98518  4.58477  3.61503
          0.02680  4.02869  4.75104  0.61958  0.77255  0.48576  0.95510
    173   3.09613  5.19221  3.53256  2.84413  4.65947  3.70043  3.62670  3.99978  1.44491  3.43303  4.30890  3.23461  4.06471  2.76179  1.36752  3.09139  3.25634  3.68501  5.46453  4.31034    173 r - - -
          2.68618  4.42225  2.77519  2.73123  3.46354  2.40513  3.72494  3.29354  2.67741  2.69355  4.24690  2.90347  2.73739  3.18146  2.89801  2.37887  2.77519  2.98518  4.58477  3.61503
          0.02680  4.02869  4.75104  0.61958  0.77255  0.48576  0.95510
    174   0.81009  4.27661  3.62715  3.42867  4.21367  3.09638  4.43143  3.36301  3.44910  3.23715  4.25396  3.53689  3.85065  3.77640  3.68708  2.62665  2.91498  2.99020  5.62514  4.44363    174 a - - -
          2.68618  4.42225  2.77519  2.73123  3.46354  2.40513  3.72494  3.29354  2.67741  2.69355  4.24690  2.90347  2.73739  3.18146  2.89801  2.37887  2.77519  2.98518  4.58477  3.61503
          0.02680  4.02869  4.75104  0.61958  0.77255  0.48576  0.95510
    175   2.44290  4.31381  3.41559  2.99850  3.77626  3.24203  4.00365  3.06996  2.95219  2.87381  3.81251  3.30486  3.84763  3.29908  3.28581  1.44332  2.82124  2.26988  5.22915  3.78083    175 s - - -
          2.68618  4.42225  2.77519  2.73123  3.46354  2.40513  3.72494  3.29354  2.67741  2.69355  4.24690  2.90347  2.73739  3.18146  2.89801  2.37887  2.77519  2.98518  4.58477  3.61503
          0.02680  4.02869  4.75104  0.61958  0.77255  0.48576  0.95510
    176   2.50685  4.27233  3.49436  2.92935  3.42739  3.53911  3.82917  2.61122  2.84247  2.42747  2.49909  3.31652  3.93460  3.16786  3.00327  2.63892  2.28237  2.51427  4.88490  3.65624    176 t - - -
          2.68618  4.42225  2.77519  2.73123  3.46354  2.40513  3.72494  3.29354  2.67741  2.69355  4.24690  2.90347  2.73739  3.18146  2.89801  2.37887  2.77519  2.98518  4.58477  3.61503
          0.02680  4.02869  4.75104  0.61958  0.77255  0.48576  0.95510
    177   2.54635  1.34047  3.93524  3.51170  3.19470  3.37419  3.81983  2.87140  3.32072  2.63316  3.66321  3.63422  3.98449  3.66246  3.52968  2.80982  2.92975  2.63774  4.88043  3.49374    177 c - - -
          2.68618  4.42225  2.77519  2.73123  3.46354  2.40513  3.72494  3.29354  2.67741  2.69355  4.24690  2.90347  2.73739  3.18146  2.89801  2.37887  2.77519  2.98518  4.58477  3.61503
          0.02680  4.02869  4.75104  0.61958  0.77255  0.48576  0.95510
    178   2.52010  4.25724  4.23248  3.71359  3.55490  3.90006  4.45751  1.74038  3.61268  2.33889  3.44332  3.95198  4.32850  3.89789  3.85536  3.10213  3.00256  1.26073  5.23084  4.01869    178 v - - -
          2.68618  4.42225  2.77519  2.73123  3.46354  2.40513  3.72494  3.29354  2.67741  2.69355  4.24690  2.90347  2.73739  3.18146  2.89801  2.37887  2.77519  2.98518  4.58477  3.61503
          0.02680  4.02869  4.75104  0.61958  0.77255  0.48576  0.95510
    179   2.87202  4.49113  3.81866  3.26938  3.03032  3.86969  4.07760  2.55457  3.10209  1.28439  3.07256  3.64430  4.21086  2.72521  3.38650  3.15618  3.10181  2.53757  4.91173  3.64976    179 l - - -
          2.68618  4.42225  2.77519  2.73123  3.46354  2.40513  3.72494  3.29354  2.67741  2.69355  4.24690  2.90347  2.73739  3.18146  2.89801  2.37887  2.77519  2.98518  4.58477  3.61503
          0.02680  4.02869  4.75104  0.61958  0.77255  0.48576  0.95510
    180   3.03086  5.10205  3.39391  2.80812  4.47067  3.63887  3.66115  3.89692  1.97790  3.35682  4.25382  3.21280  4.04056  2.39897  1.21124  3.04412  3.22138  3.59163  5.42578  4.22422    180 r - - -
          2.68618  4.42225  2.77519  2.73123  3.46354  2.40513  3.72494  3.29354  2.67741  2.69355  4.24690  2.90347  2.73739  3.18146  2.89801  2.37887  2.77519  2.98518  4.58477  3.61503
          0.02680  4.02869  4.75104  0.61958  0.77255  0.48576  0.95510
    181   2.77607  0.67197  4.32809  4.10516  4.06345  3.36384  4.71815  3.23563  3.93383  3.14292  4.27019  4.05074  4.08286  4.27367  4.02964  3.04766  3.25618  2.96905  5.44379  4.34936    181 C - - -
          2.68618  4.42225  2.77519  2.73123  3.46354  2.40513  3.72494  3.29354  2.67741  2.69355  4.24690  2.90347  2.73739  3.18146  2.89801  2.37887  2.77519  2.98518  4.58477  3.61503
          0.02680  4.02869  4.75104  0.61958  0.77255  0.48576  0.95510
    182   3.12061  5.08491  3.30661  2.90214  4.50718  3.59031  3.85455  3.94692  0.84283  3.47922  4.43474  3.31877  4.08167  3.03897  2.47310  3.15383  3.36350  3.64679  5.49951  4.33594    182 k - - -
          2.68618  4.42225  2.77519  2.73123  3.46354  2.40513  3.72494  3.29354  2.67741  2.69355  4.24690  2.90347  2.73739  3.18146  2.89801  2.37887  2.77519  2.98518  4.58477  3.61503
          0.02680  4.02869  4.75104  0.61958  0.77255  0.48576  0.95510
    183   3.05027  5.42756  0.91271  2.16691  4.76599  3.26065  3.91152  4.30235  2.99207  3.87514  4.79948  2.80472  3.91865  3.11263  3.57393  2.95720  3.37179  3.90651  5.96105  4.52826    183 d - - -
          2.68618  4.42225  2.77519  2.73123  3.46354  2.40513  3.72494  3.29354  2.67741  2.69355  4.24690  2.90347  2.73739  3.18146  2.89801  2.37887  2.77519  2.98518  4.58477  3.61503
          0.02680  4.02869  4.75104  0.61958  0.77255  0.48576  0.95510
    184   3.03147  4.56936  4.24748  3.80891  3.22443  3.98581  4.50841  2.36306  3.56627  1.76516  1.27614  4.06203  4.42132  3.91954  3.76344  3.41068  3.33423  2.34567  5.13015  3.90034    184 m - - -
          2.68618  4.42225  2.77519  2.73123  3.46354  2.40513  3.72494  3.29354  2.67741  2.69355  4.24690  2.90347  2.73739  3.18146  2.89801  2.37887  2.77519  2.98518  4.58477  3.61503
          0.02680  4.02869  4.75104  0.61958  0.77255  0.48576  0.95510
    185   3.33428  4.75169  4.43970  4.08279  3.20170  4.17910  4.68970  2.41692  3.84901  0.70428  3.18040  4.34305  4.58922  4.17978  3.99849  3.77198  3.62234  2.49434  5.13505  3.89359    185 l - - -
          2.68618  4.42225  2.77519  2.73123  3.46354  2.40513  3.72494  3.29354  2.67741  2.69355  4.24690  2.90347  2.73739  3.18146  2.89801  2.37887  2.77519  2.98518  4.58477  3.61503
          0.02680  4.02869  4.75104  0.61958  0.77255  0.48576  0.95510
    186   2.67409  4.24980  3.70580  3.39630  3.32476  3.81283  4.14668  2.07713  3.30448  2.14737  1.98029  3.70669  4.17878  3.57712  3.56838  3.10398  2.92795  1.94493  4.94857  3.75189    186 v - - -
          2.68618  4.42225  2.77519  2.73123  3.46354  2.40513  3.72494  3.29354  2.67741  2.69355  4.24690  2.90347  2.73739  3.18146  2.89801  2.37887  2.77519  2.98518  4.58477  3.61503
          0.02680  4.02869  4.75104  0.61958  0.77255  0.48576  0.95510
    187   3.01831  5.10361  3.37861  2.78983  4.53423  3.63271  3.64622  3.91174  1.85206  3.38838  4.26098  3.00511  4.03168  2.79190  1.21054  3.02908  3.20698  3.59325  5.44557  4.25636    187 r - - -
          2.68618  4.42225  2.77519  2.73123  3.46354  2.40513  3.72494  3.29354  2.67741  2.69355  4.24690  2.90347  2.73739  3.18146  2.89801  2.37887  2.77519  2.98518  4.58477  3.61503
          0.02680  4.02869  4.75104  0.61958  0.77255  0.48576  0.95510
    188   3.24489  4.59530  4.75605  4.20185  2.74688  4.46980  4.72693  2.08650  4.08005  0.94437  2.92702  4.45724  4.68385  4.20685  4.22519  3.81008  3.47188  2.04494  5.07559  3.90073    188 l - - -
          2.68618  4.42225  2.77519  2.73123  3.46354  2.40513  3.72494  3.29354  2.67741  2.69355  4.24690  2.90347  2.73739  3.18146  2.89801  2.37887  2.77519  2.98518  4.58477  3.61503
          0.02680  4.02869  4.75104  0.61958  0.77255  0.48576  0.95510
    189   2.51807  4.43406  3.23560  3.06407  4.23270  3.13407  4.21586  3.73499  3.14058  3.42180  4.36672  3.34415  1.03185  3.51524  3.43092  2.55730  2.98041  3.29862  5.56709  4.31118    189 p - - -
          2.68618  4.42225  2.77519  2.73123  3.46354  2.40513  3.72494  3.29354  2.67741  2.69355  4.24690  2.90347  2.73739  3.18146  2.89801  2.37887  2.77519  2.98518  4.58477  3.61503
          0.02680  4.02869  4.75104  0.61958  0.77255  0.48576  0.95510
    190   2.81953  5.16601  2.90597  2.16680  4.53526  3.47095  3.60251  3.95261  1.59445  3.42504  4.23209  2.83857  3.88613  2.30401  2.39030  2.78568  3.03005  3.57729  5.52983  4.22360    190 k - - -
          2.68618  4.42225  2.77519  2.73123  3.46354  2.40513  3.72494  3.29354  2.67741  2.69355  4.24690  2.90347  2.73739  3.18146  2.89801  2.37887  2.77519  2.98518  4.58477  3.61503
          0.02680  4.02869  4.75104  0.61958  0.77255  0.48576  0.95510
    191   2.70391  4.51099  3.27588  2.40766  3.59994  3.56964  3.83774  2.85374  2.64833  2.47436  1.91740  3.25365  3.98338  3.10495  3.01104  2.87817  2.94411  2.67008  5.07432  3.82072    191 m - - -
          2.68618  4.42225  2.77519  2.73123  3.46354  2.40513  3.72494  3.29354  2.67741  2.69355  4.24690  2.90347  2.73739  3.18146  2.89801  2.37887  2.77519  2.98518  4.58477  3.61503
          0.02680  4.02869  4.75104  0.61958  0.77255  0.48576  0.95510
    192   2.24617  4.25299  3.61623  3.12404  3.73914  3.33524  4.06814  2.57744  3.04948  2.70492  3.66382  3.41096  3.90548  3.37585  3.37385  2.63791  1.61043  2.30296  5.21865  3.99096    192 t - - -
          2.68618  4.42225  2.77519  2.73123  3.46354  2.40513  3.72494  3.29354  2.67741  2.69355  4.24690  2.90347  2.73739  3.18146  2.89801  2.37887  2.77519  2.98518  4.58477  3.61503
          0.02680  4.02869  4.75104  0.61958  0.77255  0.48576  0.95510
    193   2.57723  3.21715  3.08161  2.40248  3.84051  2.69064  3.66679  3.23296  2.39277  2.87869  3.72347  3.02749  3.83124  2.85866  2.71190  2.44954  2.81558  2.94581  5.16501  3.76521    193 k - - -
          2.68618  4.42225  2.77519  2.73123  3.46354  2.40513  3.72494  3.29354  2.67741  2.69355  4.24690  2.90347  2.73739  3.18146  2.89801  2.37887  2.77519  2.98518  4.58477  3.61503
          0.02680  4.02869  4.75104  0.61958  0.77255  0.48576  0.95510
    194   2.76704  4.51762  3.43550  3.08765  2.83398  3.43673  3.74654  3.20673  3.03690  2.83651  3.82116  3.39741  4.05433  3.37862  3.32831  2.45245  3.07719  2.96047  4.42110  1.39382    194 y - - -
          2.68618  4.42225  2.77519  2.73123  3.46354  2.40513  3.72494  3.29354  2.67741  2.69355  4.24690  2.90347  2.73739  3.18146  2.89801  2.37887  2.77519  2.98518  4.58477  3.61503
          0.02680  4.02869  4.75104  0.61958  0.77255  0.48576  0.95510
    195   3.33428  4.75169  4.43970  4.08279  3.20170  4.17910  4.68970  2.41692  3.84901  0.70428  3.18040  4.34305  4.58922  4.17978  3.99849  3.77198  3.62234  2.49434  5.13505  3.89359    195 l - - -
          2.68618  4.42225  2.77519  2.73123  3.46354  2.40513  3.72494  3.29354  2.67741  2.69355  4.24690  2.90347  2.73739  3.18146  2.89801  2.37887  2.77519  2.98518  4.58477  3.61503
          0.02680  4.02869  4.75104  0.61958  0.77255  0.48576  0.95510
    196   2.71123  4.78589  2.94176  2.56053  3.82688  3.41207  1.87388  3.53085  2.45511  3.03826  3.99241  3.03620  3.88890  2.81477  2.80951  2.33380  2.97476  3.21751  5.17627  3.77011    196 h - - -
          2.68618  4.42225  2.77519  2.73123  3.46354  2.40513  3.72494  3.29354  2.67741  2.69355  4.24690  2.90347  2.73739  3.18146  2.89801  2.37887  2.77519  2.98518  4.58477  3.61503
          0.02680  4.02869  4.75104  0.61958  0.77255  0.48576  0.95510
    197   2.50389  4.22809  3.54211  2.92476  3.36543  3.56281  3.40575  2.03367  2.89140  2.39027  3.34104  3.35018  3.94638  3.20450  3.13746  2.70992  2.64694  2.29668  4.82812  3.60451    197 i - - -
          2.68618  4.42225  2.77519  2.73123  3.46354  2.40513  3.72494  3.29354  2.67741  2.69355  4.24690  2.90347  2.73739  3.18146  2.89801  2.37887  2.77519  2.98518  4.58477  3.61503
          0.02680  4.02869  4.75104  0.61958  0.77255  0.48576  0.95510
    198   3.20565  4.62880  4.57483  4.09956  3.15937  4.30277  4.73191  2.17498  3.88836  0.88539  3.03262  4.35487  4.63073  4.15351  4.05961  3.70693  3.47553  2.05636  5.18002  3.98536    198 l - - -
          2.68618  4.42225  2.77519  2.73123  3.46354  2.40513  3.72494  3.29354  2.67741  2.69355  4.24690  2.90347  2.73739  3.18146  2.89801  2.37887  2.77519  2.98518  4.58477  3.61503
          0.02680  4.02869  4.75104  0.61958  0.77255  0.48576  0.95510
    199   2.77607  0.67197  4.32809  4.10516  4.06345  3.36384  4.71815  3.23563  3.93383  3.14292  4.27019  4.05074  4.08286  4.27367  4.02964  3.04766  3.25618  2.96905  5.44379  4.34936    199 C - - -
          2.68618  4.42225  2.77519  2.73123  3.46354  2.40513  3.72494  3.29354  2.67741  2.69355  4.24690  2.90347  2.73739  3.18146  2.89801  2.37887  2.77519  2.98518  4.58477  3.61503
          0.02680  4.02869  4.75104  0.61958  0.77255  0.48576  0.95510
    200   3.47972  4.90517  4.07211  3.83305  2.31512  4.01466  3.70209  3.46792  3.68621  2.88091  4.12717  3.92065  4.48593  3.95433  3.83687  3.59993  3.76776  3.34616  3.96408  0.74088    200 y - - -
          2.68618  4.42225  2.77519  2.73123  3.46354  2.40513  3.72494  3.29354  2.67741  2.69355  4.24690  2.90347  2.73739  3.18146  2.89801  2.37887  2.77519  2.98518  4.58477  3.61503
          0.02680  4.02869  4.75104  0.61958  0.77255  0.48576  0.95510
    201   2.71814  4.87273  2.58857  2.44667  4.36210  3.23286  3.84795  3.91018  2.60476  3.51630  4.38465  1.30165  3.85552  3.04903  3.07260  2.61376  3.06673  3.50032  5.62760  4.23914    201 n - - -
          2.68618  4.42225  2.77519  2.73123  3.46354  2.40513  3.72494  3.29354  2.67741  2.69355  4.24690  2.90347  2.73739  3.18146  2.89801  2.37887  2.77519  2.98518  4.58477  3.61503
          0.02680  4.02869  4.75104  0.61958  0.77255  0.48576  0.95510
    202   3.35767  4.71450  4.58441  4.17150  1.15625  4.31679  4.00344  2.58410  4.01460  1.69241  3.27686  4.21677  4.63333  4.13016  4.12486  3.71150  3.60542  2.63336  4.22052  2.60202    202 f - - -
          2.68618  4.42225  2.77519  2.73123  3.46354  2.40513  3.72494  3.29354  2.67741  2.69355  4.24690  2.90347  2.73739  3.18146  2.89801  2.37887  2.77519  2.98518  4.58477  3.61503
          0.02680  4.02869  4.75104  0.61958  0.77255  0.48576  0.95510
    203   2.87033  4.62772  3.57589  3.49642  4.63101  0.52416  4.60483  4.27089  3.69878  3.90471  4.88348  3.74054  4.02374  4.01078  3.91543  3.04712  3.36374  3.76906  5.68253  4.73902    203 G - - -
          2.68618  4.42225  2.77519  2.73123  3.46354  2.40513  3.72494  3.29354  2.67741  2.69355  4.24690  2.90347  2.73739  3.18146  2.89801  2.37887  2.77519  2.98518  4.58477  3.61503
          0.02680  4.02869  4.75104  0.61958  0.77255  0.48576  0.95510
    204   2.97737  4.35030  4.54989  4.02445  3.52823  4.23977  4.72574  1.61476  3.90240  2.05944  3.38384  4.26361  4.58087  4.18213  4.11993  3.44511  3.23818  1.11828  5.35422  4.13596    204 v - - -
          2.68618  4.42225  2.77519  2.73123  3.46354  2.40513  3.72494  3.29354  2.67741  2.69355  4.24690  2.90347  2.73739  3.18146  2.89801  2.37887  2.77519  2.98518  4.58477  3.61503
          0.02680  4.02869  4.75104  0.61958  0.77255  0.48576  0.95510
    205   2.85544  5.24754  2.38713  1.28654  4.57822  2.91952  3.73547  4.05100  2.58346  3.58040  4.42012  2.79794  3.85835  2.62970  3.05308  2.79633  3.12761  3.66241  5.74572  4.33447    205 e - - -
          2.68618  4.42225  2.77519  2.73123  3.46354  2.40513  3.72494  3.29354  2.67741  2.69355  4.24690  2.90347  2.73739  3.18146  2.89801  2.37887  2.77519  2.98518  4.58477  3.61503
          0.02680  4.02869  4.75104  0.61958  0.77255  0.48576  0.95510
    206   2.19560  4.28117  3.50456  3.01970  3.79337  3.28027  4.00053  2.86087  2.93687  2.79426  3.47701  3.32777  3.85691  3.28371  3.27103  2.55348  1.55768  2.65054  5.23150  3.99571    206 t - - -
          2.68618  4.42225  2.77519  2.73123  3.46354  2.40513  3.72494  3.29354  2.67741  2.69355  4.24690  2.90347  2.73739  3.18146  2.89801  2.37887  2.77519  2.98518  4.58477  3.61503
          0.02680  4.02869  4.75104  0.61958  0.77255  0.48576  0.95510
    207   2.66601  4.67385  3.05806  2.57739  3.58512  3.36592  2.91702  3.27838  2.51373  2.90658  3.77479  3.00477  3.88541  2.60306  2.90513  2.59927  2.89857  3.00259  4.99048  2.29463    207 y - - -
          2.68618  4.42225  2.77519  2.73123  3.46354  2.40513  3.72494  3.29354  2.67741  2.69355  4.24690  2.90347  2.73739  3.18146  2.89801  2.37887  2.77519  2.98518  4.58477  3.61503
          0.02680  4.02869  4.75104  0.61958  0.77255  0.48576  0.95510
    208   2.71755  5.02057  3.00581  2.18243  4.34690  3.46110  3.58628  3.59472  1.63103  3.28237  3.91930  2.85843  3.85017  2.63329  2.42820  2.70880  2.93228  3.40478  5.43078  4.11633    208 k - - -
          2.68618  4.42225  2.77519  2.73123  3.46354  2.40513  3.72494  3.29354  2.67741  2.69355  4.24690  2.90347  2.73739  3.18146  2.89801  2.37887  2.77519  2.98518  4.58477  3.61503
          0.02680  4.02869  4.75104  0.61958  0.77255  0.48576  0.95510
    209   2.62417  4.87877  2.96529  2.31284  4.14503  3.34305  3.39344  3.57033  2.26361  3.08269  3.94531  2.66455  3.80982  2.14024  2.63229  2.63806  2.85010  3.23008  3.96621  4.00966    209 q - - -
          2.68618  4.42225  2.77519  2.73123  3.46354  2.40513  3.72494  3.29354  2.67741  2.69355  4.24690  2.90347  2.73739  3.18146  2.89801  2.37887  2.77519  2.98518  4.58477  3.61503
          0.02680  4.02869  4.75104  0.61958  0.77255  0.48576  0.95510
    210   2.74358  5.02318  2.72251  2.38107  4.35458  3.37560  3.45978  3.80121  2.06750  3.34517  4.16598  1.78991  3.85001  2.80946  2.75209  2.63007  2.86846  3.43870  5.51100  4.16529    210 n - - -
          2.68618  4.42225  2.77519  2.73123  3.46354  2.40513  3.72494  3.29354  2.67741  2.69355  4.24690  2.90347  2.73739  3.18146  2.89801  2.37887  2.77519  2.98518  4.58477  3.61503
          0.02680  4.02869  4.75104  0.61958  0.77255  0.48576  0.95510
    211   3.04818  5.18889  3.39068  2.76321  4.63087  3.66216  3.61755  3.98437  1.16548  3.42297  4.28767  3.17854  4.03451  2.64658  1.90188  3.03713  3.21602  3.66179  5.47087  4.29047    211 k - - -
          2.68618  4.42225  2.77519  2.73123  3.46354  2.40513  3.72494  3.29354  2.67741  2.69355  4.24690  2.90347  2.73739  3.18146  2.89801  2.37887  2.77519  2.98518  4.58477  3.61503
          0.02680  4.02869  4.75104  0.61958  0.77255  0.48576  0.95510
    212   3.21114  4.66634  4.15460  3.70484  2.08727  3.60174  3.53633  3.19680  3.56396  2.69507  3.79751  3.78495  4.41488  3.74649  3.75487  3.38220  3.44268  3.03688  3.54917  1.06165    212 y - - -
          2.68618  4.42225  2.77519  2.73123  3.46354  2.40513  3.72494  3.29354  2.67741  2.69355  4.24690  2.90347  2.73739  3.18146  2.89801  2.37887  2.77519  2.98518  4.58477  3.61503
          0.02680  4.02869  4.75104  0.61958  0.77255  0.48576  0.95510
    213   2.76859  5.20061  2.47362  1.51449  4.51364  3.34947  3.64150  3.97331  2.23199  3.47631  4.27514  2.82142  3.82994  2.64533  2.64885  2.71749  3.00866  3.57944  5.62659  4.23565    213 e - - -
          2.68618  4.42225  2.77519  2.73123  3.46354  2.40513  3.72494  3.29354  2.67741  2.69355  4.24690  2.90347  2.73739  3.18146  2.89801  2.37887  2.77519  2.98518  4.58477  3.61503
          0.02680  4.02869  4.75104  0.61958  0.77255  0.48576  0.95510
    214   2.89330  5.28121  2.43162  1.30872  4.57062  3.33089  3.72793  4.04903  2.51551  3.56331  4.42072  2.82381  3.87962  2.33798  2.94611  2.83027  3.15387  3.67622  5.71893  4.32119    214 e - - -
          2.68618  4.42225  2.77519  2.73123  3.46354  2.40513  3.72494  3.29354  2.67741  2.69355  4.24690  2.90347  2.73739  3.18146  2.89801  2.37887  2.77519  2.98518  4.58477  3.61503
          0.02680  4.02869  4.75104  0.61958  0.77255  0.48576  0.95510
    215   2.23059  3.38153  3.74395  3.39370  4.13823  2.97554  4.30184  3.50874  3.31343  3.28190  4.15912  3.43792  3.72882  3.62639  3.57332  1.02352  2.72385  3.03278  5.53998  4.31319    215 s - - -
          2.68618  4.42225  2.77519  2.73123  3.46354  2.40513  3.72494  3.29354  2.67741  2.69355  4.24690  2.90347  2.73739  3.18146  2.89801  2.37887  2.77519  2.98518  4.58477  3.61503
          0.02680  4.02869  4.75104  0.61958  0.77255  0.48576  0.95510
    216   2.13115  2.98435  3.78011  3.40206  4.10951  2.97048  4.29193  3.43249  3.32497  3.21257  4.07928  3.43561  3.71811  3.61852  3.58611  1.13768  2.69457  2.97146  5.51591  4.31410    216 s - - -
          2.68618  4.42225  2.77519  2.73123  3.46354  2.40513  3.72494  3.29354  2.67741  2.69355  4.24690  2.90347  2.73739  3.18146  2.89801  2.37887  2.77519  2.98518  4.58477  3.61503
          0.02680  4.02869  4.75104  0.61958  0.77255  0.48576  0.95510
    217   3.46046  4.80426  4.46205  4.14446  0.91789  4.25404  3.71609  2.96781  4.00995  2.28536  3.62641  4.09110  4.61934  4.09955  4.10335  3.68265  3.71817  2.96194  3.90220  2.15264    217 f - - -
          2.68618  4.42225  2.77519  2.73123  3.46354  2.40513  3.72494  3.29354  2.67741  2.69355  4.24690  2.90347  2.73739  3.18146  2.89801  2.37887  2.77519  2.98518  4.58477  3.61503
          0.02680  4.02869  4.75104  0.61958  0.77255  0.48576  0.95510
    218   3.60759  4.92448  4.33806  4.08453  2.84288  3.91193  4.10512  3.64043  3.80468  3.00725  4.26659  4.20266  4.44322  4.18420  3.90471  3.80969  3.91645  3.53502  0.62157  2.83721    218 W - - -
          2.68618  4.42225  2.77519  2.73123  3.46354  2.40513  3.72494  3.29354  2.67741  2.69355  4.24690  2.90347  2.73739  3.18146  2.89801  2.37887  2.77519  2.98518  4.58477  3.61503
          0.02680  4.02869  4.75104  0.61958  0.77255  0.48576  0.95510
    219   3.33428  4.75169  4.43970  4.08279  3.20170  4.17910  4.68970  2.41692  3.84901  0.70428  3.18040  4.34305  4.58922  4.17978  3.99849  3.77198  3.62234  2.49434  5.13505  3.89359    219 l - - -
          2.68618  4.42225  2.77519  2.73123  3.46354  2.40513  3.72494  3.29354  2.67741  2.69355  4.24690  2.90347  2.73739  3.18146  2.89801  2.37887  2.77519  2.98518  4.58477  3.61503
          0.02680  4.02869  4.75104  0.61958  0.77255  0.48576  0.95510
    220   2.39088  4.37275  3.16353  2.88679  4.26062  2.88120  4.04370  3.72882  2.89777  3.38064  4.22378  3.19566  3.76647  3.28108  3.00197  1.15369  2.82733  3.24811  5.56700  4.29824    220 s - - -
          2.68618  4.42225  2.77519  2.73123  3.46354  2.40513  3.72494  3.29354  2.67741  2.69355  4.24690  2.90347  2.73739  3.18146  2.89801  2.37887  2.77519  2.98518  4.58477  3.61503
          0.02680  4.02869  4.75104  0.61958  0.77255  0.48576  0.95510
    221   2.84564  4.93294  2.86650  2.61509  4.18009  3.39099  3.81120  3.78310  2.45312  3.32272  4.27362  3.08037  3.94544  1.23995  2.75264  2.79995  3.14668  3.46097  5.44221  4.08623    221 q - - -
          2.68618  4.42225  2.77519  2.73123  3.46354  2.40513  3.72494  3.29354  2.67741  2.69355  4.24690  2.90347  2.73739  3.18146  2.89801  2.37887  2.77519  2.98518  4.58477  3.61503
          0.02680  4.02869  4.75104  0.61958  0.77255  0.48576  0.95510
    222   2.34428  4.28408  3.30280  3.12225  4.31975  2.88865  4.25704  3.83232  3.22949  3.53372  4.40004  3.32337  3.76166  3.55166  3.52295  0.92980  2.83790  3.29060  5.65624  4.40156    222 s - - -
          2.68618  4.42225  2.77519  2.73123  3.46354  2.40513  3.72494  3.29354  2.67741  2.69355  4.24690  2.90347  2.73739  3.18146  2.89801  2.37887  2.77519  2.98518  4.58477  3.61503
          0.02680  4.02869  4.75104  0.61958  0.77255  0.48576  0.95510
    223   3.58948  4.88502  4.48347  4.15581  1.75335  4.32598  3.49661  3.32457  4.01144  2.67606  3.93943  4.01572  4.65718  4.05390  4.09867  3.70179  3.82074  3.24232  3.65971  0.90169    223 y - - -
          2.68618  4.42225  2.77519  2.73123  3.46354  2.40513  3.72494  3.29354  2.67741  2.69355  4.24690  2.90347  2.73739  3.18146  2.89801  2.37887  2.77519  2.98518  4.58477  3.61503
          0.02680  4.02869  4.75104  0.61958  0.77255  0.48576  0.95510
    224   2.86789  5.35335  1.36388  1.84019  4.63117  3.26836  3.73747  4.10302  2.67951  3.64444  4.18838  2.74130  3.84420  2.89462  3.22949  2.78563  3.14186  3.70730  5.82508  4.36108    224 d - - -
          2.68618  4.42225  2.77519  2.73123  3.46354  2.40513  3.72494  3.29354  2.67741  2.69355  4.24690  2.90347  2.73739  3.18146  2.89801  2.37887  2.77519  2.98518  4.58477  3.61503
          0.02680  4.02869  4.75104  0.61958  0.77255  0.48576  0.95510
    225   3.00724  4.43721  4.43781  4.02229  3.53162  4.13176  4.78260  1.01942  3.85608  2.09253  3.39788  4.24704  4.56224  4.19833  4.06234  3.55734  3.09441  1.79389  5.42840  4.19589    225 i - - -
          2.68618  4.42225  2.77519  2.73123  3.46354  2.40513  3.72494  3.29354  2.67741  2.69355  4.24690  2.90347  2.73739  3.18146  2.89801  2.37887  2.77519  2.98518  4.58477  3.61503
          0.02680  4.02869  4.75104  0.61958  0.77255  0.48576  0.95510
    226   2.45359  4.37034  3.25138  3.14641  4.42799  0.87526  4.34017  3.96507  3.35455  3.66037  4.55219  3.37424  3.81688  3.65651  3.63759  2.52425  2.95476  3.41635  5.70874  4.50826    226 g - - -
          2.68618  4.42225  2.77519  2.73123  3.46354  2.40513  3.72494  3.29354  2.67741  2.69355  4.24690  2.90347  2.73739  3.18146  2.89801  2.37887  2.77519  2.98518  4.58477  3.61503
          0.02680  4.02869  4.75104  0.61958  0.77255  0.48576  0.95510
    227   2.98291  5.08584  3.27278  2.74713  4.52384  3.58895  3.66745  3.88166  1.10592  3.38141  4.26604  3.16776  4.01276  2.81445  2.15757  2.99474  3.09634  3.56263  5.47213  4.26676    227 k - - -
          2.68618  4.42225  2.77519  2.73123  3.46354  2.40513  3.72494  3.29354  2.67741  2.69355  4.24690  2.90347  2.73739  3.18146  2.89801  2.37887  2.77519  2.98518  4.58477  3.61503
          0.02680  4.02869  4.75104  0.61958  0.77255  0.48576  0.95510
    228   2.84645  4.41779  4.05222  3.55096  3.17421  3.84530  4.30471  2.37426  3.39017  1.90793  1.52120  3.83634  4.26773  3.70598  3.63102  3.19772  2.81265  2.32322  5.05207  3.83661    228 m - - -
          2.68618  4.42225  2.77519  2.73123  3.46354  2.40513  3.72494  3.29354  2.67741  2.69355  4.24690  2.90347  2.73739  3.18146  2.89801  2.37887  2.77519  2.98518  4.58477  3.61503
          0.02680  4.02869  4.75104  0.61958  0.77255  0.48576  0.95510
    229   2.93791  5.42263  1.12433  2.04951  4.77403  3.04130  3.80932  4.26473  2.84425  3.80640  4.67077  2.71933  3.86112  2.98503  3.43437  2.84169  3.13452  3.84536  5.98131  4.48888    229 d - - -
          2.68617  4.42226  2.77521  2.73124  3.46355  2.40514  3.72496  3.29355  2.67739  2.69356  4.24633  2.90348  2.73741  3.18148  2.89802  2.37888  2.77521  2.98516  4.58478  3.61504
          0.13270  2.21505  4.19163  0.36947  1.17475  0.48576  0.95510
    230   2.74472  4.96683  3.10527  2.45530  4.29489  3.23409  3.60024  3.58434  1.53181  3.22749  3.90880  3.01152  3.87886  2.73504  2.27240  2.75373  2.87299  3.35258  5.38771  4.10347    231 k - - -
          2.68618  4.42225  2.77519  2.73123  3.46354  2.40513  3.72494  3.29354  2.67741  2.69355  4.24690  2.90347  2.73739  3.18146  2.89801  2.37887  2.77519  2.98518  4.58477  3.61503
          0.02697  4.02219  4.74454  0.61958  0.77255  0.48148  0.96199
    231   2.59624  4.89013  2.65087  2.36006  4.15195  3.38397  3.52213  3.59091  2.23544  3.06385  3.95590  2.34995  3.78559  2.72638  2.76206  2.48157  2.82837  3.17817  5.36732  3.27981    232 k - - -
          2.68618  4.42225  2.77519  2.73123  3.46354  2.40513  3.72494  3.29354  2.67741  2.69355  4.24690  2.90347  2.73739  3.18146  2.89801  2.37887  2.77519  2.98518  4.58477  3.61503
          0.02680  4.02869  4.75104  0.61958  0.77255  0.48576  0.95510
    232   2.34667  3.85052  3.32318  2.84117  4.08651  3.10608  3.99745  3.47205  2.89119  3.16537  4.00833  3.01865  3.75471  3.23731  3.24460  1.29604  2.64829  3.05403  5.43055  4.17830    233 s - - -
          2.68618  4.42225  2.77519  2.73123  3.46354  2.40513  3.72494  3.29354  2.67741  2.69355  4.24690  2.90347  2.73739  3.18146  2.89801  2.37887  2.77519  2.98518  4.58477  3.61503
          0.02680  4.02869  4.75104  0.61958  0.77255  0.48576  0.95510
    233   2.83510  4.30862  4.24951  3.72399  3.55613  3.97584  4.50181  1.82067  3.61769  2.24231  3.42438  3.98990  4.38263  3.91408  3.87335  3.31896  2.38155  1.26953  5.28126  4.06908    234 v - - -
          2.68618  4.42225  2.77519  2.73123  3.46354  2.40513  3.72494  3.29354  2.67741  2.69355  4.24690  2.90347  2.73739  3.18146  2.89801  2.37887  2.77519  2.98518  4.58477  3.61503
          0.02680  4.02869  4.75104  0.61958  0.77255  0.48576  0.95510
    234   2.71631  5.10465  2.43623  1.87411  4.42116  2.15499  3.66119  3.88091  2.49266  3.41770  4.21915  2.76172  3.56403  2.80103  2.79133  2.68112  2.97109  3.49355  5.60184  4.20153    235 e - - -
          2.68618  4.42225  2.77519  2.73123  3.46354  2.40513  3.72494  3.29354  2.67741  2.69355  4.24690  2.90347  2.73739  3.18146  2.89801  2.37887  2.77519  2.98518  4.58477  3.61503
          0.02680  4.02869  4.75104  0.61958  0.77255  0.48576  0.95510
    235   2.67390  4.82408  2.88374  2.49183  4.21221  3.36841  3.69769  3.61999  2.13632  3.20901  4.04515  2.98240  1.99111  2.71820  2.76434  2.61714  2.81793  3.27640  5.42097  4.11461    236 p - - -
          2.68618  4.42225  2.77519  2.73123  3.46354  2.40513  3.72494  3.29354  2.67741  2.69355  4.24690  2.90347  2.73739  3.18146  2.89801  2.37887  2.77519  2.98518  4.58477  3.61503
          0.02680  4.02869  4.75104  0.61958  0.77255  0.48576  0.95510
    236   2.87709  5.27466  2.34612  1.21607  4.60650  3.06143  3.75028  4.08808  2.61611  3.61968  4.46583  2.72342  3.86334  2.77312  3.08990  2.81248  3.15589  3.69609  5.78075  4.35818    237 e - - -
          2.68618  4.42225  2.77519  2.73123  3.46354  2.40513  3.72494  3.29354  2.67741  2.69355  4.24690  2.90347  2.73739  3.18146  2.89801  2.37887  2.77519  2.98518  4.58477  3.61503
          0.02680  4.02869  4.75104  0.61958  0.77255  0.48576  0.95510
    237   3.02161  4.54551  4.29535  3.82703  3.22291  4.01952  4.52656  2.30773  3.60073  1.73999  1.33955  4.08192  4.43434  3.92966  3.80159  3.41940  3.31598  2.23318  5.14137  3.93378    238 m - - -
          2.68618  4.42225  2.77519  2.73123  3.46354  2.40513  3.72494  3.29354  2.67741  2.69355  4.24690  2.90347  2.73739  3.18146  2.89801  2.37887  2.77519  2.98518  4.58477  3.61503
          0.03603  4.02869  4.04022  0.61958  0.77255  0.48576  0.95510
    238   2.88101  4.54258  3.73225  3.19947  3.29522  3.83014  4.05199  2.60812  2.93181  1.29692  3.07964  3.58563  4.19007  2.66754  3.20400  3.13792  3.11403  2.58283  5.00327  3.76708    239 l - - -
          2.68618  4.42225  2.77519  2.73123  3.46354  2.40513  3.72494  3.29354  2.67741  2.69355  4.24690  2.90347  2.73739  3.18146  2.89801  2.37887  2.77519  2.98518  4.58477  3.61503
          0.02704  4.01970  4.74205  0.61958  0.77255  0.47986  0.96461
    239   0.86259  4.22380  3.54844  3.34284  4.28052  2.88944  4.37496  3.50891  3.38668  3.35991  4.28716  3.45298  3.78745  3.69942  3.64081  2.53399  2.83531  3.06491  5.65391  4.47045    240 a - - -
          2.68618  4.42225  2.77519  2.73123  3.46354  2.40513  3.72494  3.29354  2.67741  2.69355  4.24690  2.90347  2.73739  3.18146  2.89801  2.37887  2.77519  2.98518  4.58477  3.61503
          0.02680  4.02869  4.75104  0.61958  0.77255  0.48576  0.95510
    240   3.01698  5.15124  3.09746  2.63264  4.54885  3.56735  3.68045  3.93631  1.08461  3.42653  4.31674  3.12234  4.01194  2.75068  2.29279  3.01055  3.22448  3.61672  5.50769  4.28290    241 k - - -
          2.68618  4.42225  2.77519  2.73123  3.46354  2.40513  3.72494  3.29354  2.67741  2.69355  4.24690  2.90347  2.73739  3.18146  2.89801  2.37887  2.77519  2.98518  4.58477  3.61503
          0.02680  4.02869  4.75104  0.61958  0.77255  0.48576  0.95510
    241   2.52112  4.24100  4.05034  3.56034  3.60435  3.45822  4.35681  2.04931  3.45771  2.43806  3.50791  3.79156  4.18880  3.76302  3.71513  3.05521  2.84788  1.21577  5.22904  4.01428    242 v - - -
          2.68618  4.42225  2.77519  2.73123  3.46354  2.40513  3.72494  3.29354  2.67741  2.69355  4.24690  2.90347  2.73739  3.18146  2.89801  2.37887  2.77519  2.98518  4.58477  3.61503
          0.02680  4.02869  4.75104  0.61958  0.77255  0.48576  0.95510
    242   3.33428  4.75169  4.43970  4.08279  3.20170  4.17910  4.68970  2.41692  3.84901  0.70428  3.18040  4.34305  4.58922  4.17978  3.99849  3.77198  3.62234  2.49434  5.13505  3.89359    243 l - - -
          2.68618  4.42225  2.77519  2.73123  3.46354  2.40513  3.72494  3.29354  2.67741  2.69355  4.24690  2.90347  2.73739  3.18146  2.89801  2.37887  2.77519  2.98518  4.58477  3.61503
          0.02680  4.02869  4.75104  0.61958  0.77255  0.48576  0.95510
    243   3.05279  5.04185  3.48406  2.91743  4.38597  3.63271  3.72457  3.86985  2.03886  3.33755  4.27544  3.29250  4.06825  2.76486  1.05030  3.09169  3.26771  3.57779  5.40154  4.19862    244 r - - -
          2.68618  4.42225  2.77519  2.73123  3.46354  2.40513  3.72494  3.29354  2.67741  2.69355  4.24690  2.90347  2.73739  3.18146  2.89801  2.37887  2.77519  2.98518  4.58477  3.61503
          0.02680  4.02869  4.75104  0.61958  0.77255  0.48576  0.95510
    244   3.33428  4.75169  4.43970  4.08279  3.20170  4.17910  4.68970  2.41692  3.84901  0.70428  3.18040  4.34305  4.58922  4.17978  3.99849  3.77198  3.62234  2.49434  5.13505  3.89359    245 l - - -
          2.68618  4.42225  2.77519  2.73123  3.46354  2.40513  3.72494  3.29354  2.67741  2.69355  4.24690  2.90347  2.73739  3.18146  2.89801  2.37887  2.77519  2.98518  4.58477  3.61503
          0.02680  4.02869  4.75104  0.61958  0.77255  0.48576  0.95510
    245   3.33428  4.75169  4.43970  4.08279  3.20170  4.17910  4.68970  2.41692  3.84901  0.70428  3.18040  4.34305  4.58922  4.17978  3.99849  3.77198  3.62234  2.49434  5.13505  3.89359    246 l - - -
          2.68618  4.42225  2.77519  2.73123  3.46354  2.40513  3.72494  3.29354  2.67741  2.69355  4.24690  2.90347  2.73739  3.18146  2.89801  2.37887  2.77519  2.98518  4.58477  3.61503
          0.02680  4.02869  4.75104  0.61958  0.77255  0.48576  0.95510
    246   0.81009  4.27661  3.62715  3.42867  4.21367  3.09638  4.43143  3.36301  3.44910  3.23715  4.25396  3.53689  3.85065  3.77640  3.68708  2.62665  2.91498  2.99020  5.62514  4.44363    247 a - - -
          2.68618  4.42225  2.77519  2.73123  3.46354  2.40513  3.72494  3.29354  2.67741  2.69355  4.24690  2.90347  2.73739  3.18146  2.89801  2.37887  2.77519  2.98518  4.58477  3.61503
          0.02680  4.02869  4.75104  0.61958  0.77255  0.48576  0.95510
    247   2.47188  4.30894  3.59239  3.25523  3.89571  3.23740  4.22581  2.82184  3.13891  2.82837  3.89402  3.46950  3.90776  3.53522  3.41193  2.68759  1.17696  2.66317  5.41593  4.15178    248 t - - -
          2.68618  4.42225  2.77519  2.73123  3.46354  2.40513  3.72494  3.29354  2.67741  2.69355  4.24690  2.90347  2.73739  3.18146  2.89801  2.37887  2.77519  2.98518  4.58477  3.61503
          0.02680  4.02869  4.75104  0.61958  0.77255  0.48576  0.95510
    248   1.98431  4.34569  3.37144  2.84285  3.67126  3.39750  3.85605  2.70577  2.80191  2.70460  3.60157  2.80874  3.87476  3.12825  3.17623  2.69309  2.31836  2.35401  5.09340  3.84392    249 a - - -
          2.68618  4.42225  2.77519  2.73123  3.46354  2.40513  3.72494  3.29354  2.67741  2.69355  4.24690  2.90347  2.73739  3.18146  2.89801  2.37887  2.77519  2.98518  4.58477  3.61503
          0.02680  4.02869  4.75104  0.61958  0.77255  0.48576  0.95510
    249   3.47972  4.90517  4.07211  3.83305  2.31512  4.01466  3.70209  3.46792  3.68621  2.88091  4.12717  3.92065  4.48593  3.95433  3.83687  3.59993  3.76776  3.34616  3.96408  0.74088    250 y - - -
          2.68618  4.42225  2.77519  2.73123  3.46354  2.40513  3.72494  3.29354  2.67741  2.69355  4.24690  2.90347  2.73739  3.18146  2.89801  2.37887  2.77519  2.98518  4.58477  3.61503
          0.02680  4.02869  4.75104  0.61958  0.77255  0.48576  0.95510
    250   3.21065  4.59108  4.63228  4.07008  2.70579  4.38378  4.56207  2.27543  3.93866  0.91876  2.68713  4.33045  4.60542  4.07858  4.09283  3.70728  3.43019  2.35672  4.93742  3.57354    251 l - - -
          2.68618  4.42225  2.77519  2.73123  3.46354  2.40513  3.72494  3.29354  2.67741  2.69355  4.24690  2.90347  2.73739  3.18146  2.89801  2.37887  2.77519  2.98518  4.58477  3.61503
          0.02680  4.02869  4.75104  0.61958  0.77255  0.48576  0.95510
    251   2.74538  5.49352  1.35956  1.79670  4.78715  3.23969  3.75908  4.29830  2.75649  3.79591  4.63284  2.48858  3.84745  2.91928  3.34702  2.81455  3.20777  3.86930  5.96100  4.45847    252 d - - -
          2.68618  4.42225  2.77519  2.73123  3.46354  2.40513  3.72494  3.29354  2.67741  2.69355  4.24690  2.90347  2.73739  3.18146  2.89801  2.37887  2.77519  2.98518  4.58477  3.61503
          0.02680  4.02869  4.75104  0.61958  0.77255  0.48576  0.95510
    252   2.82959  2.91265  4.15834  3.68125  2.88590  3.67399  3.98216  2.87642  3.45052  2.51698  3.58583  3.80671  4.17045  3.75730  3.62192  3.12221  3.13604  2.70074  1.36163  2.97905    253 w - - -
          2.68618  4.42225  2.77519  2.73123  3.46354  2.40513  3.72494  3.29354  2.67741  2.69355  4.24690  2.90347  2.73739  3.18146  2.89801  2.37887  2.77519  2.98518  4.58477  3.61503
          0.02680  4.02869  4.75104  0.61958  0.77255  0.48576  0.95510
    253   2.94487  5.49040  1.20469  2.04113  4.80907  2.95334  3.78784  4.33080  2.81803  3.83366  4.68459  2.41672  3.85510  2.95704  3.41870  2.83524  3.24158  3.89843  5.99880  4.49084    254 d - - -
          2.68618  4.42225  2.77519  2.73123  3.46354  2.40513  3.72494  3.29354  2.67741  2.69355  4.24690  2.90347  2.73739  3.18146  2.89801  2.37887  2.77519  2.98518  4.58477  3.61503
          0.02680  4.02869  4.75104  0.61958  0.77255  0.48576  0.95510
    254   2.57572  3.39409  2.15826  2.42652  4.04835  2.93319  3.65878  3.46905  2.48856  3.08012  3.89999  2.74850  3.79667  2.82045  2.95199  2.51123  2.83195  3.13565  5.32532  3.77412    255 d - - -
          2.68618  4.42225  2.77519  2.73123  3.46354  2.40513  3.72494  3.29354  2.67741  2.69355  4.24690  2.90347  2.73739  3.18146  2.89801  2.37887  2.77519  2.98518  4.58477  3.61503
          0.02680  4.02869  4.75104  0.61958  0.77255  0.48576  0.95510
    255   2.64431  4.97621  2.89238  2.21639  4.28371  3.29167  3.58791  3.71892  2.10255  3.25558  4.04555  2.79793  3.80477  2.68504  2.32800  2.34783  2.58161  3.35036  5.43011  4.08018    256 k - - -
          2.68618  4.42225  2.77519  2.73123  3.46354  2.40513  3.72494  3.29354  2.67741  2.69355  4.24690  2.90347  2.73739  3.18146  2.89801  2.37887  2.77519  2.98518  4.58477  3.61503
          0.02680  4.02869  4.75104  0.61958  0.77255  0.48576  0.95510
    256   2.51628  4.91122  2.72747  1.82382  4.17911  3.38296  3.61848  3.58946  2.21620  2.78129  3.98750  2.89351  3.80518  2.75917  2.84677  2.64125  2.87073  3.14950  5.39772  4.04445    257 e - - -
          2.68618  4.42225  2.77519  2.73123  3.46354  2.40513  3.72494  3.29354  2.67741  2.69355  4.24690  2.90347  2.73739  3.18146  2.89801  2.37887  2.77519  2.98518  4.58477  3.61503
          0.02680  4.02869  4.75104  0.61958  0.77255  0.48576  0.95510
    257   3.02103  4.19815  3.83737  3.39741  2.38709  3.84413  3.36087  3.20006  3.21493  2.75565  3.80200  3.49473  4.25683  3.53403  3.45412  3.18381  3.27737  3.00394  4.01697  1.15735    258 y - - -
          2.68618  4.42225  2.77519  2.73123  3.46354  2.40513  3.72494  3.29354  2.67741  2.69355  4.24690  2.90347  2.73739  3.18146  2.89801  2.37887  2.77519  2.98518  4.58477  3.61503
          0.02680  4.02869  4.75104  0.61958  0.77255  0.48576  0.95510
    258   2.64448  3.97010  3.68405  3.11876  2.94280  3.64611  3.80498  2.71164  3.00686  2.22044  3.34698  3.44752  4.01995  3.19009  3.08070  2.91395  2.87673  2.48382  4.58322  1.97359    259 y - - -
          2.68618  4.42225  2.77519  2.73123  3.46354  2.40513  3.72494  3.29354  2.67741  2.69355  4.24690  2.90347  2.73739  3.18146  2.89801  2.37887  2.77519  2.98518  4.58477  3.61503
          0.06131  4.02869  3.17786  0.61958  0.77255  0.48576  0.95510
    259   2.87637  5.37846  1.32357  2.05472  4.70601  3.06602  3.74886  4.20442  2.73735  3.72166  4.55959  2.42225  3.82936  2.91207  3.31307  2.78525  2.98161  3.78398  5.89664  4.41518    260 d - - -
          2.68618  4.42225  2.77519  2.73123  3.46354  2.40513  3.72494  3.29354  2.67741  2.69355  4.24690  2.90347  2.73739  3.18146  2.89801  2.37887  2.77519  2.98518  4.58477  3.61503
          0.02772  3.99510  4.71745  0.61958  0.77255  0.46469  0.98976
    260   3.12061  5.08491  3.30661  2.90214  4.50718  3.59031  3.85455  3.94692  0.84283  3.47922  4.43474  3.31877  4.08167  3.03897  2.47310  3.15383  3.36350  3.64679  5.49951  4.33594    261 k - - -
          2.68618  4.42225  2.77519  2.73123  3.46354  2.40513  3.72494  3.29354  2.67741  2.69355  4.24690  2.90347  2.73739  3.18146  2.89801  2.37887  2.77519  2.98518  4.58477  3.61503
          0.02680  4.02869  4.75104  0.61958  0.77255  0.48576  0.95510
    261   0.81009  4.27661  3.62715  3.42867  4.21367  3.09638  4.43143  3.36301  3.44910  3.23715  4.25396  3.53689  3.85065  3.77640  3.68708  2.62665  2.91498  2.99020  5.62514  4.44363    262 a - - -
          2.68618  4.42225  2.77519  2.73123  3.46354  2.40513  3.72494  3.29354  2.67741  2.69355  4.24690  2.90347  2.73739  3.18146  2.89801  2.37887  2.77519  2.98518  4.58477  3.61503
          0.02680  4.02869  4.75104  0.61958  0.77255  0.48576  0.95510
    262   3.17325  4.58138  4.54166  3.99423  2.89151  4.32457  4.56663  2.15659  3.83254  0.92732  2.96166  4.27070  4.58289  4.03884  3.88132  3.65888  3.40563  2.25950  5.01085  3.79350    263 l - - -
          2.68618  4.42225  2.77519  2.73123  3.46354  2.40513  3.72494  3.29354  2.67741  2.69355  4.24690  2.90347  2.73739  3.18146  2.89801  2.37887  2.77519  2.98518  4.58477  3.61503
          0.02680  4.02869  4.75104  0.61958  0.77255  0.48576  0.95510
    263   2.58744  4.57737  3.00991  2.45424  3.97740  3.41874  3.49253  3.03134  2.22184  2.99858  3.82161  2.54681  3.81030  2.72492  2.75539  2.26207  2.81832  2.98350  5.24973  3.92992    264 k - - -
          2.68618  4.42225  2.77519  2.73123  3.46354  2.40513  3.72494  3.29354  2.67741  2.69355  4.24690  2.90347  2.73739  3.18146  2.89801  2.37887  2.77519  2.98518  4.58477  3.61503
          0.02680  4.02869  4.75104  0.61958  0.77255  0.48576  0.95510
    264   1.27287  4.24851  3.66709  3.24930  3.84370  3.27164  4.20143  2.48821  3.17379  2.74306  3.76427  3.47379  3.90760  3.51006  3.47269  2.67893  2.65786  2.48726  5.36358  4.13711    265 a - - -
          2.68618  4.42225  2.77519  2.73123  3.46354  2.40513  3.72494  3.29354  2.67741  2.69355  4.24690  2.90347  2.73739  3.18146  2.89801  2.37887  2.77519  2.98518  4.58477  3.61503
          0.02680  4.02869  4.75104  0.61958  0.77255  0.48576  0.95510
    265   3.11457  4.42741  4.82695  4.33475  3.57152  4.46279  5.04698  1.18884  4.22056  2.06506  3.37549  4.55086  4.77498  4.48369  4.41586  3.85478  3.38196  1.26649  5.54974  4.34642    266 i - - -
          2.68618  4.42225  2.77519  2.73123  3.46354  2.40513  3.72494  3.29354  2.67741  2.69355  4.24690  2.90347  2.73739  3.18146  2.89801  2.37887  2.77519  2.98518  4.58477  3.61503
          0.02680  4.02869  4.75104  0.61958  0.77255  0.48576  0.95510
    266   2.59746  4.69608  2.90367  2.48688  3.93172  3.40479  3.66406  3.06673  2.47841  2.74605  3.81605  2.04182  3.82610  2.84298  2.83975  2.48553  2.84123  3.03155  5.23786  3.91943    267 n - - -
          2.68618  4.42225  2.77519  2.73123  3.46354  2.40513  3.72494  3.29354  2.67741  2.69355  4.24690  2.90347  2.73739  3.18146  2.89801  2.37887  2.77519  2.98518  4.58477  3.61503
          0.02680  4.02869  4.75104  0.61958  0.77255  0.48576  0.95510
    267   3.26699  4.65319  4.68411  4.17146  3.12815  4.43145  4.78377  2.06905  3.96038  0.86410  2.97832  4.44134  4.69643  4.19616  4.12532  3.81015  3.51697  2.13453  5.18370  4.01269    268 l - - -
          2.68618  4.42225  2.77519  2.73123  3.46354  2.40513  3.72494  3.29354  2.67741  2.69355  4.24690  2.90347  2.73739  3.18146  2.89801  2.37887  2.77519  2.98518  4.58477  3.61503
          0.02680  4.02869  4.75104  0.61958  0.77255  0.48576  0.95510
    268   0.81009  4.27661  3.62715  3.42867  4.21367  3.09638  4.43143  3.36301  3.44910  3.23715  4.25396  3.53689  3.85065  3.77640  3.68708  2.62665  2.91498  2.99020  5.62514  4.44363    269 a - - -
          2.68618  4.42225  2.77519  2.73123  3.46354  2.40513  3.72494  3.29354  2.67741  2.69355  4.24690  2.90347  2.73739  3.18146  2.89801  2.37887  2.77519  2.98518  4.58477  3.61503
          0.02680  4.02869  4.75104  0.61958  0.77255  0.48576  0.95510
    269   2.85998  4.85726  2.80609  2.70868  4.24605  3.29438  4.05761  3.99284  2.97595  3.62264  4.57891  0.90855  3.95506  3.33276  3.33409  2.92255  3.24831  3.59911  5.53419  4.18481    270 n - - -
          2.68618  4.42225  2.77519  2.73123  3.46354  2.40513  3.72494  3.29354  2.67741  2.69355  4.24690  2.90347  2.73739  3.18146  2.89801  2.37887  2.77519  2.98518  4.58477  3.61503
          0.02680  4.02869  4.75104  0.61958  0.77255  0.48576  0.95510
    270   2.96535  5.19684  3.00088  2.45415  4.59007  3.54407  3.63761  3.97362  1.24267  3.44257  4.29417  3.04519  3.96983  2.47080  2.31889  2.93839  3.16302  3.63319  5.52807  4.28205    271 k - - -
          2.68618  4.42225  2.77519  2.73123  3.46354  2.40513  3.72494  3.29354  2.67741  2.69355  4.24690  2.90347  2.73739  3.18146  2.89801  2.37887  2.77519  2.98518  4.58477  3.61503
          0.02680  4.02869  4.75104  0.61958  0.77255  0.48576  0.95510
    271   2.85276  5.18345  2.44960  1.01942  4.53969  3.31534  3.86910  3.93993  2.74938  3.56595  4.50401  2.90366  3.92244  3.05979  3.19141  2.90857  3.24743  3.60124  5.75595  4.38675    272 e - - -
          2.68618  4.42225  2.77519  2.73123  3.46354  2.40513  3.72494  3.29354  2.67741  2.69355  4.24690  2.90347  2.73739  3.18146  2.89801  2.37887  2.77519  2.98518  4.58477  3.61503
          0.02680  4.02869  4.75104  0.61958  0.77255  0.48576  0.95510
    272   2.71729  4.92375  2.85341  2.39992  4.09904  3.42645  2.04397  3.60850  2.34886  3.18072  4.01259  2.60394  3.85723  2.69969  2.68391  2.67490  2.94734  3.28301  5.33551  3.76666    273 h - - -
          2.68618  4.42225  2.77519  2.73123  3.46354  2.40513  3.72494  3.29354  2.67741  2.69355  4.24690  2.90347  2.73739  3.18146  2.89801  2.37887  2.77519  2.98518  4.58477  3.61503
          0.02680  4.02869  4.75104  0.61958  0.77255  0.48576  0.95510
    273   3.11035  4.58598  4.32584  3.87131  2.94563  4.13265  4.44014  2.31703  3.68093  0.92195  3.10601  4.12480  4.49867  3.96754  3.87282  3.41339  3.38088  2.34558  4.93366  3.59258    274 l - - -
          2.68618  4.42225  2.77519  2.73123  3.46354  2.40513  3.72494  3.29354  2.67741  2.69355  4.24690  2.90347  2.73739  3.18146  2.89801  2.37887  2.77519  2.98518  4.58477  3.61503
          0.02680  4.02869  4.75104  0.61958  0.77255  0.48576  0.95510
    274   2.57953  5.01458  2.42409  2.29359  4.29650  3.34403  2.71101  3.75750  2.42218  3.30398  4.09611  2.23387  3.79158  2.75199  2.90962  2.51003  2.80463  3.38217  5.48990  3.94260    275 n - - -
          2.68618  4.42225  2.77519  2.73123  3.46354  2.40513  3.72494  3.29354  2.67741  2.69355  4.24690  2.90347  2.73739  3.18146  2.89801  2.37887  2.77519  2.98518  4.58477  3.61503
          0.02680  4.02869  4.75104  0.61958  0.77255  0.48576  0.95510
    275   2.34409  4.30932  3.20159  2.95345  4.26847  3.03767  4.11321  3.67361  3.02278  3.36594  4.22466  3.22569  1.40331  3.36478  3.35171  2.17622  2.65924  3.19234  5.60612  4.34866    276 p - - -
          2.68618  4.42225  2.77519  2.73123  3.46354  2.40513  3.72494  3.29354  2.67741  2.69355  4.24690  2.90347  2.73739  3.18146  2.89801  2.37887  2.77519  2.98518  4.58477  3.61503
          0.02680  4.02869  4.75104  0.61958  0.77255  0.48576  0.95510
    276   1.60025  4.35001  3.27887  2.70074  3.86472  3.08022  3.88350  3.20481  2.80399  2.92071  3.78201  3.18357  3.55133  3.12970  3.18519  2.54970  2.48508  2.59560  5.24021  3.98637    277 a - - -
          2.68618  4.42225  2.77519  2.73123  3.46354  2.40513  3.72494  3.29354  2.67741  2.69355  4.24690  2.90347  2.73739  3.18146  2.89801  2.37887  2.77519  2.98518  4.58477  3.61503
          0.02680  4.02869  4.75104  0.61958  0.77255  0.48576  0.95510
    277   2.87033  4.62772  3.57589  3.49642  4.63101  0.52416  4.60483  4.27089  3.69878  3.90471  4.88348  3.74054  4.02374  4.01078  3.91543  3.04712  3.36374  3.76906  5.68253  4.73902    278 G - - -
          2.68618  4.42225  2.77519  2.73123  3.46354  2.40513  3.72494  3.29354  2.67741  2.69355  4.24690  2.90347  2.73739  3.18146  2.89801  2.37887  2.77519  2.98518  4.58477  3.61503
          0.02680  4.02869  4.75104  0.61958  0.77255  0.48576  0.95510
    278   3.09188  4.10961  4.61016  4.04868  2.54925  4.27137  4.52067  2.14799  3.92165  1.03081  2.96932  4.26924  4.53875  4.06916  4.06877  3.59876  3.32363  2.21468  4.93373  3.70629    279 l - - -
          2.68618  4.42225  2.77519  2.73123  3.46354  2.40513  3.72494  3.29354  2.67741  2.69355  4.24690  2.90347  2.73739  3.18146  2.89801  2.37887  2.77519  2.98518  4.58477  3.61503
          0.02680  4.02869  4.75104  0.61958  0.77255  0.48576  0.95510
    279   3.11609  4.58428  4.07706  3.64850  1.16547  3.99300  3.33998  3.09366  3.53419  2.62338  3.70737  3.75545  4.36227  3.72268  3.72501  3.01923  3.35386  2.93155  3.88522  2.09453    280 f - - -
          2.68618  4.42225  2.77519  2.73123  3.46354  2.40513  3.72494  3.29354  2.67741  2.69355  4.24690  2.90347  2.73739  3.18146  2.89801  2.37887  2.77519  2.98518  4.58477  3.61503
          0.02680  4.02869  4.75104  0.61958  0.77255  0.48576  0.95510
    280   3.31916  4.70513  4.67363  4.16443  2.96012  4.45604  4.70952  2.22623  3.95406  0.80856  2.84921  4.43623  4.70192  4.17250  4.11268  3.83423  3.56053  2.33942  5.06840  3.83758    281 l - - -
          2.68618  4.42225  2.77519  2.73123  3.46354  2.40513  3.72494  3.29354  2.67741  2.69355  4.24690  2.90347  2.73739  3.18146  2.89801  2.37887  2.77519  2.98518  4.58477  3.61503
          0.02680  4.02869  4.75104  0.61958  0.77255  0.48576  0.95510
    281   2.95273  5.00223  3.30187  2.78725  4.31350  3.58187  3.71538  3.66870  1.08889  3.23719  3.94194  3.20499  4.01975  2.87974  2.34187  2.99017  3.17834  3.39169  5.41229  4.16846    282 k - - -
          2.68618  4.42225  2.77519  2.73123  3.46354  2.40513  3.72494  3.29354  2.67741  2.69355  4.24690  2.90347  2.73739  3.18146  2.89801  2.37887  2.77519  2.98518  4.58477  3.61503
          0.02680  4.02869  4.75104  0.61958  0.77255  0.48576  0.95510
    282   2.98208  4.39312  4.44390  3.88372  3.27090  4.17510  4.54211  1.98589  3.75829  1.77469  1.84855  4.14926  4.48021  3.98673  3.96018  3.49718  3.12488  1.66322  5.12821  3.98243    283 v - - -
          2.68618  4.42225  2.77519  2.73123  3.46354  2.40513  3.72494  3.29354  2.67741  2.69355  4.24690  2.90347  2.73739  3.18146  2.89801  2.37887  2.77519  2.98518  4.58477  3.61503
          0.02680  4.02869  4.75104  0.61958  0.77255  0.48576  0.95510
    283   3.05027  5.18973  3.39862  2.76684  4.63327  3.66445  3.61721  3.98582  1.16835  3.42361  4.28853  3.18098  4.03583  2.65399  1.88533  3.03932  3.21748  3.66344  5.47055  4.29145    284 k - - -
          2.68618  4.42225  2.77519  2.73123  3.46354  2.40513  3.72494  3.29354  2.67741  2.69355  4.24690  2.90347  2.73739  3.18146  2.89801  2.37887  2.77519  2.98518  4.58477  3.61503
          0.02680  4.02869  4.75104  0.61958  0.77255  0.48576  0.95510
    284   3.11309  4.48667  4.64614  4.21241  3.46650  4.31220  4.91692  0.98325  4.04302  1.98148  3.33335  4.42892  4.68995  4.35333  4.23298  3.74059  3.40198  1.72711  5.43916  4.19533    285 i - - -
          2.68618  4.42225  2.77519  2.73123  3.46354  2.40513  3.72494  3.29354  2.67741  2.69355  4.24690  2.90347  2.73739  3.18146  2.89801  2.37887  2.77519  2.98518  4.58477  3.61503
          0.02680  4.02869  4.75104  0.61958  0.77255  0.48576  0.95510
    285   3.33428  4.75169  4.43970  4.08279  3.20170  4.17910  4.68970  2.41692  3.84901  0.70428  3.18040  4.34305  4.58922  4.17978  3.99849  3.77198  3.62234  2.49434  5.13505  3.89359    286 l - - -
          2.68618  4.42225  2.77519  2.73123  3.46354  2.40513  3.72494  3.29354  2.67741  2.69355  4.24690  2.90347  2.73739  3.18146  2.89801  2.37887  2.77519  2.98518  4.58477  3.61503
          0.02680  4.02869  4.75104  0.61958  0.77255  0.48576  0.95510
    286   3.32613  4.68199  4.77507  4.21996  3.07884  4.53856  4.81890  2.11027  4.03116  0.84918  2.56256  4.51093  4.73173  4.20910  4.18201  3.89078  3.55124  2.29008  5.16958  4.07031    287 l - - -
          2.68618  4.42225  2.77519  2.73123  3.46354  2.40513  3.72494  3.29354  2.67741  2.69355  4.24690  2.90347  2.73739  3.18146  2.89801  2.37887  2.77519  2.98518  4.58477  3.61503
          0.02680  4.02869  4.75104  0.61958  0.77255  0.48576  0.95510
    287   2.78557  5.00662  3.18041  2.69433  4.46473  3.52571  3.68102  3.80003  1.17546  3.34239  4.21982  3.12808  3.97238  2.83059  2.28581  2.91763  3.02816  3.47382  5.47631  4.24951    288 k - - -
          2.68618  4.42225  2.77519  2.73123  3.46354  2.40513  3.72494  3.29354  2.67741  2.69355  4.24690  2.90347  2.73739  3.18146  2.89801  2.37887  2.77519  2.98518  4.58477  3.61503
          0.02680  4.02869  4.75104  0.61958  0.77255  0.48576  0.95510
    288   2.37011  3.70702  3.30705  2.84791  3.97577  1.92744  3.92565  3.38822  2.83734  3.05836  3.90047  2.99430  3.76304  3.16305  3.21648  1.90685  2.75017  3.00386  5.33096  3.85134    289 s - - -
          2.68618  4.42225  2.77519  2.73123  3.46354  2.40513  3.72494  3.29354  2.67741  2.69355  4.24690  2.90347  2.73739  3.18146  2.89801  2.37887  2.77519  2.98518  4.58477  3.61503
          0.02680  4.02869  4.75104  0.61958  0.77255  0.48576  0.95510
    289   2.73717  5.13528  2.63636  1.65827  4.45068  2.79874  3.63112  3.90236  2.22658  3.41663  4.21402  2.74460  3.82462  2.67037  2.65445  2.69874  2.97528  3.51642  5.57507  4.19694    290 e - - -
          2.68618  4.42225  2.77519  2.73123  3.46354  2.40513  3.72494  3.29354  2.67741  2.69355  4.24690  2.90347  2.73739  3.18146  2.89801  2.37887  2.77519  2.98518  4.58477  3.61503
          0.02680  4.02869  4.75104  0.61958  0.77255  0.48576  0.95510
    290   2.13902  4.28862  3.48694  2.95002  3.57944  3.43727  3.89664  2.44189  2.87854  2.60520  3.42669  3.31605  3.90828  3.20627  3.16660  2.65139  1.98404  2.53161  5.03021  3.79579    291 t - - -
          2.68618  4.42225  2.77519  2.73123  3.46354  2.40513  3.72494  3.29354  2.67741  2.69355  4.24690  2.90347  2.73739  3.18146  2.89801  2.37887  2.77519  2.98518  4.58477  3.61503
          0.02680  4.02869  4.75104  0.61958  0.77255  0.48576  0.95510
    291   1.91422  3.56142  3.25769  2.83686  3.50755  3.16891  3.84793  3.07070  2.80621  2.76898  3.63642  3.21190  3.58728  3.11851  3.18508  2.09586  2.70483  2.70086  5.10127  3.85442    292 a - - -
          2.68618  4.42225  2.77519  2.73123  3.46354  2.40513  3.72494  3.29354  2.67741  2.69355  4.24690  2.90347  2.73739  3.18146  2.89801  2.37887  2.77519  2.98518  4.58477  3.61503
          0.02680  4.02869  4.75104  0.61958  0.77255  0.48576  0.95510
    292   2.88525  5.35272  1.83021  2.16640  4.67000  3.24730  3.76726  4.19359  2.66425  3.71730  4.55938  1.50898  3.84972  2.93345  3.28361  2.80282  3.17596  3.77681  5.86812  4.39547    293 n - - -
          2.68618  4.42225  2.77519  2.73123  3.46354  2.40513  3.72494  3.29354  2.67741  2.69355  4.24690  2.90347  2.73739  3.18146  2.89801  2.37887  2.77519  2.98518  4.58477  3.61503
          0.02680  4.02869  4.75104  0.61958  0.77255  0.48576  0.95510
    293   2.86452  5.21788  2.37129  1.20249  4.58878  2.82407  3.77657  4.06393  2.65863  3.61056  4.46465  2.80989  3.86565  2.86530  3.13512  2.81270  3.15455  3.67236  5.77379  4.36483    294 e - - -
          2.68618  4.42225  2.77519  2.73123  3.46354  2.40513  3.72494  3.29354  2.67741  2.69355  4.24690  2.90347  2.73739  3.18146  2.89801  2.37887  2.77519  2.98518  4.58477  3.61503
          0.02680  4.02869  4.75104  0.61958  0.77255  0.48576  0.95510
    294   2.94115  5.48174  1.85929  1.21769  4.78320  3.14194  3.77551  4.29294  2.77046  3.80040  4.64676  2.71588  3.85805  2.93986  3.34997  2.83411  3.22739  3.87005  5.95442  4.46595    295 e - - -
          2.68618  4.42225  2.77519  2.73123  3.46354  2.40513  3.72494  3.29354  2.67741  2.69355  4.24690  2.90347  2.73739  3.18146  2.89801  2.37887  2.77519  2.98518  4.58477  3.61503
          0.02680  4.02869  4.75104  0.61958  0.77255  0.48576  0.95510
    295   3.27422  4.60978  4.81120  4.25715  2.92772  4.52718  4.81393  1.91808  4.13328  0.93435  2.92947  4.52093  4.72664  4.25954  4.27654  3.87294  3.50089  2.07386  5.15049  4.01467    296 l - - -
          2.68618  4.42225  2.77519  2.73123  3.46354  2.40513  3.72494  3.29354  2.67741  2.69355  4.24690  2.90347  2.73739  3.18146  2.89801  2.37887  2.77519  2.98518  4.58477  3.61503
          0.02680  4.02869  4.75104  0.61958  0.77255  0.48576  0.95510
    296   2.60623  4.29933  3.47147  2.93768  2.89872  3.56738  3.61465  2.78591  2.79789  1.78773  3.40570  2.90737  3.95683  3.18082  3.17390  2.76648  2.84129  2.56999  4.76480  3.45027    297 l - - -
          2.68618  4.42225  2.77519  2.73123  3.46354  2.40513  3.72494  3.29354  2.67741  2.69355  4.24690  2.90347  2.73739  3.18146  2.89801  2.37887  2.77519  2.98518  4.58477  3.61503
          0.02680  4.02869  4.75104  0.61958  0.77255  0.48576  0.95510
    297   2.59275  5.04498  2.57299  1.59529  4.39029  2.98135  3.67490  3.83939  2.49905  3.38949  4.19734  2.83292  3.81218  2.61920  2.97824  2.44283  2.86943  3.45693  5.58182  4.19552    298 e - - -
          2.68618  4.42225  2.77519  2.73123  3.46354  2.40513  3.72494  3.29354  2.67741  2.69355  4.24690  2.90347  2.73739  3.18146  2.89801  2.37887  2.77519  2.98518  4.58477  3.61503
          0.02680  4.02869  4.75104  0.61958  0.77255  0.48576  0.95510
    298   1.09576  4.25423  3.27440  3.02151  4.23717  2.91069  4.15263  3.57688  3.10255  3.32549  4.17990  2.90365  3.74348  3.41928  3.42517  2.48165  2.69407  3.10947  5.59213  4.35470    299 a - - -
          2.68618  4.42225  2.77519  2.73123  3.46354  2.40513  3.72494  3.29354  2.67741  2.69355  4.24690  2.90347  2.73739  3.18146  2.89801  2.37887  2.77519  2.98518  4.58477  3.61503
          0.02680  4.02869  4.75104  0.61958  0.77255  0.48576  0.95510
    299   2.31236  3.97842  4.06939  3.50930  3.38273  3.59751  4.20351  2.03522  3.41216  2.02896  3.32145  3.77015  4.18940  3.67453  3.65329  3.10508  2.94388  1.55688  4.97259  3.76804    300 v - - -
          2.68618  4.42225  2.77519  2.73123  3.46354  2.40513  3.72494  3.29354  2.67741  2.69355  4.24690  2.90347  2.73739  3.18146  2.89801  2.37887  2.77519  2.98518  4.58477  3.61503
          0.02680  4.02869  4.75104  0.61958  0.77255  0.48576  0.95510
    300   2.30766  4.36150  3.49728  2.94332  3.49671  3.57969  3.86333  2.67022  2.50440  2.41758  2.12301  3.33917  3.97878  3.17030  3.09786  2.85636  2.87560  2.52327  4.97708  3.74796    301 m - - -
          2.68618  4.42225  2.77519  2.73123  3.46354  2.40513  3.72494  3.29354  2.67741  2.69355  4.24690  2.90347  2.73739  3.18146  2.89801  2.37887  2.77519  2.98518  4.58477  3.61503
          0.02680  4.02869  4.75104  0.61958  0.77255  0.48576  0.95510
    301   2.87070  5.22972  2.29253  1.16377  4.53322  3.28742  3.77556  3.96023  2.68068  3.56279  4.43637  2.80551  3.86979  2.94674  3.17488  2.81731  3.15575  3.45699  5.75561  4.33031    302 e - - -
          2.68618  4.42225  2.77519  2.73123  3.46354  2.40513  3.72494  3.29354  2.67741  2.69355  4.24690  2.90347  2.73739  3.18146  2.89801  2.37887  2.77519  2.98518  4.58477  3.61503
          0.02680  4.02869  4.75104  0.61958  0.77255  0.48576  0.95510
    302   3.04580  4.40029  4.65434  4.09920  2.56820  4.29307  4.62656  1.28776  3.98021  1.77999  2.95413  4.31183  4.57074  4.15496  4.13433  3.62659  3.20793  1.90064  5.08583  3.89020    303 i - - -
          2.68618  4.42225  2.77519  2.73123  3.46354  2.40513  3.72494  3.29354  2.67741  2.69355  4.24690  2.90347  2.73739  3.18146  2.89801  2.37887  2.77519  2.98518  4.58477  3.61503
          0.02680  4.02869  4.75104  0.61958  0.77255  0.48576  0.95510
    303   2.90094  4.43293  4.06292  3.50960  3.20062  3.95508  4.24888  2.39819  3.31565  1.17724  2.68762  3.83328  4.29175  3.42316  3.55317  3.26345  2.93073  2.38976  4.98808  3.82326    304 l - - -
          2.68618  4.42225  2.77519  2.73123  3.46354  2.40513  3.72494  3.29354  2.67741  2.69355  4.24690  2.90347  2.73739  3.18146  2.89801  2.37887  2.77519  2.98518  4.58477  3.61503
          0.02680  4.02869  4.75104  0.61958  0.77255  0.48576  0.95510
    304   2.75173  4.68082  3.21406  2.73045  3.22945  3.55070  1.83278  3.29518  2.56193  2.89774  3.81113  3.16871  3.96439  3.00627  2.84824  2.74756  2.98923  2.93380  4.72243  2.86766    305 h - - -
          2.68618  4.42225  2.77519  2.73123  3.46354  2.40513  3.72494  3.29354  2.67741  2.69355  4.24690  2.90347  2.73739  3.18146  2.89801  2.37887  2.77519  2.98518  4.58477  3.61503
          0.02680  4.02869  4.75104  0.61958  0.77255  0.48576  0.95510
    305   2.67561  4.24333  3.80630  3.23775  2.61871  3.70538  3.44271  2.55414  3.10455  1.59979  3.24547  3.54440  4.06850  3.39887  3.12918  2.98115  2.90597  2.44135  4.63291  3.29732    306 l - - -
          2.68618  4.42225  2.77519  2.73123  3.46354  2.40513  3.72494  3.29354  2.67741  2.69355  4.24690  2.90347  2.73739  3.18146  2.89801  2.37887  2.77519  2.98518  4.58477  3.61503
          0.02680  4.02869  4.75104  0.61958  0.77255  0.48576  0.95510
    306   2.55386  5.34646  1.58566  1.87921  4.64773  2.92527  3.70850  4.14115  2.55422  3.64563  4.45659  2.64497  3.82560  2.85519  3.18820  2.74819  3.09803  3.72340  5.81375  4.35082    307 d - - -
          2.68618  4.42225  2.77519  2.73123  3.46354  2.40513  3.72494  3.29354  2.67741  2.69355  4.24690  2.90347  2.73739  3.18146  2.89801  2.37887  2.77519  2.98518  4.58477  3.61503
          0.02680  4.02869  4.75104  0.61958  0.77255  0.48576  0.95510
    307   2.63652  4.28703  3.84444  3.33109  3.39455  3.65658  4.12286  2.43676  3.17658  2.22999  1.72089  3.43777  4.10605  3.51724  3.43807  2.99188  2.91124  2.10401  5.00728  3.78824    308 m - - -
          2.68618  4.42225  2.77519  2.73123  3.46354  2.40513  3.72494  3.29354  2.67741  2.69355  4.24690  2.90347  2.73739  3.18146  2.89801  2.37887  2.77519  2.98518  4.58477  3.61503
          0.02680  4.02869  4.75104  0.61958  0.77255  0.48576  0.95510
    308   2.31779  4.30241  3.24425  2.91529  4.26107  3.03916  4.05967  3.67398  2.96654  3.34104  4.17140  3.20170  2.35272  3.29030  3.32592  1.41893  2.54456  3.18428  5.58030  4.32632    309 s - - -
          2.68618  4.42225  2.77519  2.73123  3.46354  2.40513  3.72494  3.29354  2.67741  2.69355  4.24690  2.90347  2.73739  3.18146  2.89801  2.37887  2.77519  2.98518  4.58477  3.61503
          0.02680  4.02869  4.75104  0.61958  0.77255  0.48576  0.95510
    309   3.31317  4.70217  4.66954  4.15289  3.07934  4.44909  4.75232  2.22119  3.91247  0.81677  2.69239  4.43664  4.69542  4.15867  4.07150  3.83222  3.55360  2.33672  5.14214  3.98210    310 l - - -
          2.68618  4.42225  2.77519  2.73123  3.46354  2.40513  3.72494  3.29354  2.67741  2.69355  4.24690  2.90347  2.73739  3.18146  2.89801  2.37887  2.77519  2.98518  4.58477  3.61503
          0.02680  4.02869  4.75104  0.61958  0.77255  0.48576  0.95510
    310   2.93983  5.52452  1.30094  1.88284  4.80688  3.23856  3.76199  4.32817  2.76533  3.81688  4.65637  2.45817  3.85055  2.83861  3.35881  2.71531  3.22334  3.89699  5.97875  4.47030    311 d - - -
          2.68618  4.42225  2.77519  2.73123  3.46354  2.40513  3.72494  3.29354  2.67741  2.69355  4.24690  2.90347  2.73739  3.18146  2.89801  2.37887  2.77519  2.98518  4.58477  3.61503
          0.02680  4.02869  4.75104  0.61958  0.77255  0.48576  0.95510
    311   3.00247  4.44769  4.32085  3.81223  1.42718  4.04744  4.04648  2.39304  3.67336  1.85368  3.24010  3.97549  4.39700  3.87074  3.85051  3.24161  3.25073  2.31517  4.43690  2.91656    312 f - - -
          2.68618  4.42225  2.77519  2.73123  3.46354  2.40513  3.72494  3.29354  2.67741  2.69355  4.24690  2.90347  2.73739  3.18146  2.89801  2.37887  2.77519  2.98518  4.58477  3.61503
          0.02680  4.02869  4.75104  0.61958  0.77255  0.48576  0.95510
    312   2.57612  1.74283  3.90080  3.39066  3.00011  3.52524  3.97921  2.64971  3.25529  2.43776  3.42600  3.59156  4.02119  3.54087  3.48718  2.76605  2.88337  2.44313  4.68716  3.03791    313 c - - -
          2.68618  4.42225  2.77519  2.73123  3.46354  2.40513  3.72494  3.29354  2.67741  2.69355  4.24690  2.90347  2.73739  3.18146  2.89801  2.37887  2.77519  2.98518  4.58477  3.61503
          0.02680  4.02869  4.75104  0.61958  0.77255  0.48576  0.95510
    313   3.33428  4.75169  4.43970  4.08279  3.20170  4.17910  4.68970  2.41692  3.84901  0.70428  3.18040  4.34305  4.58922  4.17978  3.99849  3.77198  3.62234  2.49434  5.13505  3.89359    314 l - - -
          2.68618  4.42225  2.77519  2.73123  3.46354  2.40513  3.72494  3.29354  2.67741  2.69355  4.24690  2.90347  2.73739  3.18146  2.89801  2.37887  2.77519  2.98518  4.58477  3.61503
          0.02680  4.02869  4.75104  0.61958  0.77255  0.48576  0.95510
    314   2.62501  4.76308  2.82711  2.47483  4.06948  3.31929  3.52493  3.37187  2.53552  3.19465  4.03390  1.75066  3.82726  2.90893  2.95243  2.28303  2.91246  3.23788  5.36451  4.00126    315 n - - -
          2.68618  4.42225  2.77519  2.73123  3.46354  2.40513  3.72494  3.29354  2.67741  2.69355  4.24690  2.90347  2.73739  3.18146  2.89801  2.37887  2.77519  2.98518  4.58477  3.61503
          0.04193  4.02869  3.76090  0.61958  0.77255  0.48576  0.95510
    315   2.71688  4.28655  4.26768  3.74405  3.54043  3.96656  4.50091  1.39522  3.64142  2.25781  3.40788  3.99682  4.37432  3.92763  3.88742  3.31151  2.46601  1.62601  5.26037  4.05562    316 i - - -
          2.68618  4.42225  2.77519  2.73123  3.46354  2.40513  3.72494  3.29354  2.67741  2.69355  4.24690  2.90347  2.73739  3.18146  2.89801  2.37887  2.77519  2.98518  4.58477  3.61503
          0.02720  4.01396  4.73631  0.61958  0.77255  0.47620  0.97059
    316   1.50743  4.25590  3.78027  3.28669  3.69098  3.45120  4.19161  2.30706  3.20976  2.56159  3.59676  3.55201  4.00725  3.52340  3.51714  2.81673  2.70274  2.02551  5.24757  4.02776    317 a - - -
          2.68618  4.42225  2.77519  2.73123  3.46354  2.40513  3.72494  3.29354  2.67741  2.69355  4.24690  2.90347  2.73739  3.18146  2.89801  2.37887  2.77519  2.98518  4.58477  3.61503
          0.02680  4.02869  4.75104  0.61958  0.77255  0.48576  0.95510
    317   2.96808  5.14420  3.11099  2.64071  4.54269  3.56316  3.64751  3.92685  1.20622  3.40414  4.27265  3.09446  3.98637  2.43680  2.28283  2.95783  3.10486  3.59769  5.49598  4.26297    318 k - - -
          2.68618  4.42225  2.77519  2.73123  3.46354  2.40513  3.72494  3.29354  2.67741  2.69355  4.24690  2.90347  2.73739  3.18146  2.89801  2.37887  2.77519  2.98518  4.58477  3.61503
          0.02680  4.02869  4.75104  0.61958  0.77255  0.48576  0.95510
    318   3.10713  4.53847  4.42175  3.86718  2.55416  4.22469  4.39723  2.35534  3.72050  0.99731  2.82995  4.13971  4.49047  3.64041  3.90476  3.54015  3.33123  2.44702  4.85987  3.59757    319 l - - -
          2.68618  4.42225  2.77519  2.73123  3.46354  2.40513  3.72494  3.29354  2.67741  2.69355  4.24690  2.90347  2.73739  3.18146  2.89801  2.37887  2.77519  2.98518  4.58477  3.61503
          0.02680  4.02869  4.75104  0.61958  0.77255  0.48576  0.95510
    319   3.33428  4.75169  4.43970  4.08279  3.20170  4.17910  4.68970  2.41692  3.84901  0.70428  3.18040  4.34305  4.58922  4.17978  3.99849  3.77198  3.62234  2.49434  5.13505  3.89359    320 l - - -
          2.68618  4.42225  2.77519  2.73123  3.46354  2.40513  3.72494  3.29354  2.67741  2.69355  4.24690  2.90347  2.73739  3.18146  2.89801  2.37887  2.77519  2.98518  4.58477  3.61503
          0.02680  4.02869  4.75104  0.61958  0.77255  0.48576  0.95510
    320   3.18487  4.53831  4.72585  4.15625  3.13124  4.42513  4.74184  1.91541  4.02935  1.29756  1.82302  4.41828  4.64468  4.17247  4.17774  3.75624  3.40953  2.06054  5.14446  4.06445    321 l - - -
          2.68618  4.42225  2.77519  2.73123  3.46354  2.40513  3.72494  3.29354  2.67741  2.69355  4.24690  2.90347  2.73739  3.18146  2.89801  2.37887  2.77519  2.98518  4.58477  3.61503
          0.02680  4.02869  4.75104  0.61958  0.77255  0.48576  0.95510
    321   2.86674  5.35924  1.36586  1.89816  4.61823  3.14375  3.73144  4.12340  2.68167  3.64721  4.47773  2.73449  3.84101  2.88932  3.23851  2.78234  3.13830  3.72233  5.81479  3.87518    322 d - - -
          2.68618  4.42225  2.77519  2.73123  3.46354  2.40513  3.72494  3.29354  2.67741  2.69355  4.24690  2.90347  2.73739  3.18146  2.89801  2.37887  2.77519  2.98518  4.58477  3.61503
          0.02680  4.02869  4.75104  0.61958  0.77255  0.48576  0.95510
    322   2.75320  4.85537  2.86731  2.53911  3.75180  3.40639  1.76864  3.62469  2.49050  3.20162  4.08263  2.48064  3.90271  2.94334  2.85126  2.78896  3.02329  3.15480  5.13679  3.67190    323 h - - -
          2.68618  4.42225  2.77519  2.73123  3.46354  2.40513  3.72494  3.29354  2.67741  2.69355  4.24690  2.90347  2.73739  3.18146  2.89801  2.37887  2.77519  2.98518  4.58477  3.61503
          0.02680  4.02869  4.75104  0.61958  0.77255  0.48576  0.95510
    323   2.79019  5.27361  2.27537  1.55721  4.57765  2.64339  3.67852  4.05921  2.28665  3.56569  4.36768  2.67725  3.82020  2.81804  3.05763  2.72239  3.04729  3.65017  5.72939  4.29326    324 e - - -
          2.68618  4.42225  2.77519  2.73123  3.46354  2.40513  3.72494  3.29354  2.67741  2.69355  4.24690  2.90347  2.73739  3.18146  2.89801  2.37887  2.77519  2.98518  4.58477  3.61503
          0.02680  4.02869  4.75104  0.61958  0.77255  0.48576  0.95510
    324   3.18874  5.01206  3.69602  3.17763  4.40656  3.64352  3.94807  3.96122  2.31494  3.44886  4.44714  3.52429  4.14046  3.16254  0.76412  3.26671  3.44531  3.67896  5.42747  4.30231    325 r - - -
          2.68618  4.42225  2.77519  2.73123  3.46354  2.40513  3.72494  3.29354  2.67741  2.69355  4.24690  2.90347  2.73739  3.18146  2.89801  2.37887  2.77519  2.98518  4.58477  3.61503
          0.02680  4.02869  4.75104  0.61958  0.77255  0.48576  0.95510
    325   2.94592  5.50768  1.72882  1.28626  4.80526  3.13334  3.77410  4.32045  2.77667  3.82033  4.66523  2.70716  3.85644  2.93757  3.36491  2.83396  3.23224  3.89212  5.97388  4.47613    326 e - - -
          2.68618  4.42225  2.77519  2.73123  3.46354  2.40513  3.72494  3.29354  2.67741  2.69355  4.24690  2.90347  2.73739  3.18146  2.89801  2.37887  2.77519  2.98518  4.58477  3.61503
          0.02680  4.02869  4.75104  0.61958  0.77255  0.48576  0.95510
    326   2.30289  4.33146  3.37900  2.93974  3.35621  3.24651  3.95468  3.12928  2.91299  2.76559  3.79923  3.26792  3.83572  3.24513  3.26617  1.42350  2.80998  2.82564  5.18645  3.86969    327 s - - -
          2.68618  4.42225  2.77519  2.73123  3.46354  2.40513  3.72494  3.29354  2.67741  2.69355  4.24690  2.90347  2.73739  3.18146  2.89801  2.37887  2.77519  2.98518  4.58477  3.61503
          0.02680  4.02869  4.75104  0.61958  0.77255  0.48576  0.95510
    327   3.01740  4.42743  4.55053  4.08613  3.53614  4.20047  4.82190  1.82960  3.92169  2.04802  3.41417  4.30527  4.60730  4.24824  4.13781  3.60286  3.31274  0.96651  5.44199  4.18040    328 v - - -
          2.68618  4.42225  2.77519  2.73123  3.46354  2.40513  3.72494  3.29354  2.67741  2.69355  4.24690  2.90347  2.73739  3.18146  2.89801  2.37887  2.77519  2.98518  4.58477  3.61503
          0.02680  4.02869  4.75104  0.61958  0.77255  0.48576  0.95510
    328   2.73221  4.59252  3.23450  3.01804  4.53217  0.71483  4.37190  4.07082  3.37217  3.73518  4.66991  3.46115  3.94322  3.69418  3.66145  2.88053  3.19975  3.59203  5.68454  4.59746    329 g - - -
          2.68618  4.42225  2.77519  2.73123  3.46354  2.40513  3.72494  3.29354  2.67741  2.69355  4.24690  2.90347  2.73739  3.18146  2.89801  2.37887  2.77519  2.98518  4.58477  3.61503
          0.02680  4.02869  4.75104  0.61958  0.77255  0.48576  0.95510
    329   3.06309  4.56746  4.16500  3.79571  1.12107  3.92756  3.81537  2.81847  3.67503  2.27304  3.56807  3.87856  4.37712  3.87755  3.84324  3.07759  3.36020  2.72581  4.13047  2.48610    330 f - - -
          2.68618  4.42225  2.77519  2.73123  3.46354  2.40513  3.72494  3.29354  2.67741  2.69355  4.24690  2.90347  2.73739  3.18146  2.89801  2.37887  2.77519  2.98518  4.58477  3.61503
          0.02680  4.02869  4.75104  0.61958  0.77255  0.48576  0.95510
    330   2.57469  3.81423  2.65945  2.49968  3.84332  3.35723  3.18076  3.25216  2.48240  2.89156  3.73055  3.00009  3.82141  2.83060  2.70074  2.60042  2.75133  2.96213  5.16670  2.86734    331 k - - -
          2.68618  4.42225  2.77519  2.73123  3.46354  2.40513  3.72494  3.29354  2.67741  2.69355  4.24690  2.90347  2.73739  3.18146  2.89801  2.37887  2.77519  2.98518  4.58477  3.61503
          0.02680  4.02869  4.75104  0.61958  0.77255  0.48576  0.95510
    331   3.39168  4.76183  4.50894  4.16873  0.98148  4.23459  3.90098  2.74908  4.02230  2.00377  3.45747  4.16655  4.61223  4.14181  4.12410  3.68368  3.66404  2.77170  4.10573  2.44972    332 f - - -
          2.68618  4.42225  2.77519  2.73123  3.46354  2.40513  3.72494  3.29354  2.67741  2.69355  4.24690  2.90347  2.73739  3.18146  2.89801  2.37887  2.77519  2.98518  4.58477  3.61503
          0.02680  4.02869  4.75104  0.61958  0.77255  0.48576  0.95510
    332   3.31621  4.69131  4.71369  4.17628  3.06962  4.48371  4.77407  2.21767  3.96452  0.85231  2.43007  4.46405  4.70304  4.17140  4.11772  3.84972  3.54729  2.34700  5.14505  4.02503    333 l - - -
          2.68618  4.42225  2.77519  2.73123  3.46354  2.40513  3.72494  3.29354  2.67741  2.69355  4.24690  2.90347  2.73739  3.18146  2.89801  2.37887  2.77519  2.98518  4.58477  3.61503
          0.02680  4.02869  4.75104  0.61958  0.77255  0.48576  0.95510
    333   2.76305  5.04988  2.91774  2.35764  4.39474  3.46950  3.60257  3.80258  1.55013  3.31653  4.12759  2.97060  3.87268  2.73116  2.27631  2.75201  2.67921  3.44600  5.45692  4.15460    334 k - - -
          2.68618  4.42225  2.77519  2.73123  3.46354  2.40513  3.72494  3.29354  2.67741  2.69355  4.24690  2.90347  2.73739  3.18146  2.89801  2.37887  2.77519  2.98518  4.58477  3.61503
          0.02680  4.02869  4.75104  0.61958  0.77255  0.48576  0.95510
    334   2.69693  4.25091  3.98243  3.45935  3.45737  3.74331  4.22953  1.46805  3.34252  2.26321  3.39248  3.73484  4.18046  3.64942  3.60244  2.52497  2.91762  1.95878  5.07151  3.85002    335 i - - -
          2.68618  4.42225  2.77519  2.73123  3.46354  2.40513  3.72494  3.29354  2.67741  2.69355  4.24690  2.90347  2.73739  3.18146  2.89801  2.37887  2.77519  2.98518  4.58477  3.61503
          0.02680  4.02869  4.75104  0.61958  0.77255  0.48576  0.95510
    335   3.11872  4.44478  4.79487  4.30998  3.53788  4.43594  5.02205  1.07525  4.18378  2.02330  3.34937  4.52854  4.75875  4.45207  4.37819  3.83282  3.38985  1.44888  5.52451  4.32030    336 i - - -
          2.68618  4.42225  2.77519  2.73123  3.46354  2.40513  3.72494  3.29354  2.67741  2.69355  4.24690  2.90347  2.73739  3.18146  2.89801  2.37887  2.77519  2.98518  4.58477  3.61503
          0.02680  4.02869  4.75104  0.61958  0.77255  0.48576  0.95510
    336   2.31849  2.49479  3.34107  2.80525  3.63789  3.38598  3.33263  3.01372  2.73963  2.70675  3.58095  3.20440  3.28221  3.08096  2.96681  2.42640  2.78376  2.74343  5.04078  3.79301    337 a - - -
          2.68618  4.42225  2.77519  2.73123  3.46354  2.40513  3.72494  3.29354  2.67741  2.69355  4.24690  2.90347  2.73739  3.18146  2.89801  2.37887  2.77519  2.98518  4.58477  3.61503
          0.02680  4.02869  4.75104  0.61958  0.77255  0.48576  0.95510
    337   2.93154  5.47143  1.87143  1.23388  4.77595  3.07607  3.77045  4.28497  2.76152  3.79071  4.63346  2.71538  3.85478  2.93343  3.34034  2.82637  3.21693  3.86104  5.94708  4.45925    338 e - - -
          2.68618  4.42225  2.77519  2.73123  3.46354  2.40513  3.72494  3.29354  2.67741  2.69355  4.24690  2.90347  2.73739  3.18146  2.89801  2.37887  2.77519  2.98518  4.58477  3.61503
          0.02680  4.02869  4.75104  0.61958  0.77255  0.48576  0.95510
    338   2.85703  5.02819  3.13426  2.60113  4.25692  3.54327  2.11648  3.76707  2.10019  3.28125  4.12625  2.93338  3.94109  2.68205  1.85448  2.86338  3.06112  3.44186  5.35738  4.06040    339 r - - -
          2.68618  4.42225  2.77519  2.73123  3.46354  2.40513  3.72494  3.29354  2.67741  2.69355  4.24690  2.90347  2.73739  3.18146  2.89801  2.37887  2.77519  2.98518  4.58477  3.61503
          0.02680  4.02869  4.75104  0.61958  0.77255  0.48576  0.95510
    339   3.11934  4.08374  4.43967  4.04862  1.01681  3.97304  3.98774  2.71564  3.90166  2.19914  3.49854  4.06760  4.43370  4.06330  4.02547  3.42878  3.42934  2.65983  4.26836  2.65536    340 f - - -
          2.68618  4.42225  2.77519  2.73123  3.46354  2.40513  3.72494  3.29354  2.67741  2.69355  4.24690  2.90347  2.73739  3.18146  2.89801  2.37887  2.77519  2.98518  4.58477  3.61503
          0.02680  4.02869  4.75104  0.61958  0.77255  0.48576  0.95510
    340   2.85040  5.20258  2.76969  2.08613  4.56099  3.44163  3.63018  3.98488  1.49291  3.46443  4.28162  2.75301  3.89074  2.55874  2.53655  2.80848  3.06953  3.61097  5.57634  4.25660    341 k - - -
          2.68618  4.42225  2.77519  2.73123  3.46354  2.40513  3.72494  3.29354  2.67741  2.69355  4.24690  2.90347  2.73739  3.18146  2.89801  2.37887  2.77519  2.98518  4.58477  3.61503
          0.02680  4.02869  4.75104  0.61958  0.77255  0.48576  0.95510
    341   2.47034  4.36733  3.36503  3.00838  3.81455  3.21987  4.03030  3.22263  2.94345  2.48917  3.93299  3.30756  3.85531  3.32817  3.25913  1.28684  2.86968  2.91099  5.27355  3.93774    342 s - - -
          2.68618  4.42225  2.77519  2.73123  3.46354  2.40513  3.72494  3.29354  2.67741  2.69355  4.24690  2.90347  2.73739  3.18146  2.89801  2.37887  2.77519  2.98518  4.58477  3.61503
          0.02680  4.02869  4.75104  0.61958  0.77255  0.48576  0.95510
    342   2.14259  4.24963  3.28901  3.01905  4.31417  2.99108  4.15622  3.72802  3.09775  3.41303  4.24881  3.24930  3.12790  3.40849  3.43089  1.14387  2.75597  3.20359  5.64629  4.40528    343 s - - -
          2.68618  4.42225  2.77519  2.73123  3.46354  2.40513  3.72494  3.29354  2.67741  2.69355  4.24690  2.90347  2.73739  3.18146  2.89801  2.37887  2.77519  2.98518  4.58477  3.61503
          0.02680  4.02869  4.75104  0.61958  0.77255  0.48576  0.95510
    343   2.80465  5.14655  2.46561  1.36362  4.48739  3.30381  3.73045  3.94657  2.56726  3.49305  4.33463  2.82822  2.81749  2.81519  3.03075  2.76660  3.07811  3.56869  5.67605  4.28179    344 e - - -
          2.68618  4.42225  2.77519  2.73123  3.46354  2.40513  3.72494  3.29354  2.67741  2.69355  4.24690  2.90347  2.73739  3.18146  2.89801  2.37887  2.77519  2.98518  4.58477  3.61503
          0.02680  4.02869  4.75104  0.61958  0.77255  0.48576  0.95510
    344   2.87224  5.37320  1.65414  2.15746  4.61840  3.26071  3.36557  4.18359  2.68558  3.68842  4.51801  1.77109  3.84227  2.89611  3.23857  2.78523  3.14921  3.76777  5.81905  4.33749    345 d - - -
          2.68618  4.42225  2.77519  2.73123  3.46354  2.40513  3.72494  3.29354  2.67741  2.69355  4.24690  2.90347  2.73739  3.18146  2.89801  2.37887  2.77519  2.98518  4.58477  3.61503
          0.02680  4.02869  4.75104  0.61958  0.77255  0.48576  0.95510
    345   2.56346  4.18508  3.69991  3.12991  3.19119  3.62067  3.91270  2.02781  3.03503  2.10598  3.28553  3.46477  4.00102  3.32834  3.08931  2.73729  2.46265  2.34327  4.80863  3.59408    346 i - - -
          2.68618  4.42225  2.77519  2.73123  3.46354  2.40513  3.72494  3.29354  2.67741  2.69355  4.24690  2.90347  2.73739  3.18146  2.89801  2.37887  2.77519  2.98518  4.58477  3.61503
          0.02680  4.02869  4.75104  0.61958  0.77255  0.48576  0.95510
    346   2.59330  4.67224  2.91136  2.58544  4.24465  1.64555  3.80158  3.66517  2.37205  3.27130  4.11154  3.03443  3.82822  2.98676  2.70959  2.45705  2.92175  3.28130  5.48110  4.18885    347 g - - -
          2.68618  4.42225  2.77519  2.73123  3.46354  2.40513  3.72494  3.29354  2.67741  2.69355  4.24690  2.90347  2.73739  3.18146  2.89801  2.37887  2.77519  2.98518  4.58477  3.61503
          0.02680  4.02869  4.75104  0.61958  0.77255  0.48576  0.95510
    347   3.05844  5.15672  3.40196  2.80107  4.59859  3.65306  3.65039  3.96474  1.09205  3.42177  4.30255  3.20828  4.04558  2.79179  1.95738  3.05876  3.23860  3.64790  5.46832  4.29153    348 k - - -
          2.68618  4.42225  2.77519  2.73123  3.46354  2.40513  3.72494  3.29354  2.67741  2.69355  4.24690  2.90347  2.73739  3.18146  2.89801  2.37887  2.77519  2.98518  4.58477  3.61503
          0.02680  4.02869  4.75104  0.61958  0.77255  0.48576  0.95510
    348   1.78545  4.28741  4.08388  3.56934  3.56300  3.79205  4.38421  1.78687  3.48249  2.31885  3.44661  3.83539  4.25159  3.77523  3.75570  3.14094  3.03519  1.68690  5.23886  4.02653    349 v - - -
          2.68618  4.42225  2.77519  2.73123  3.46354  2.40513  3.72494  3.29354  2.67741  2.69355  4.24690  2.90347  2.73739  3.18146  2.89801  2.37887  2.77519  2.98518  4.58477  3.61503
          0.02680  4.02869  4.75104  0.61958  0.77255  0.48576  0.95510
    349   2.56021  4.40256  3.32695  2.71656  3.54880  3.52368  3.64733  2.82590  2.66424  1.91855  3.49180  3.20987  3.91217  2.69684  3.01681  2.77807  2.57254  2.63660  4.96880  3.72186    350 l - - -
          2.68618  4.42225  2.77519  2.73123  3.46354  2.40513  3.72494  3.29354  2.67741  2.69355  4.24690  2.90347  2.73739  3.18146  2.89801  2.37887  2.77519  2.98518  4.58477  3.61503
          0.02680  4.02869  4.75104  0.61958  0.77255  0.48576  0.95510
    350   3.27782  4.64738  4.73070  4.18963  3.12991  4.48050  4.80930  2.06037  3.99657  0.87336  2.89463  4.47069  4.71273  4.20599  4.16113  3.84149  3.51636  2.10261  5.19907  4.06678    351 l - - -
          2.68618  4.42225  2.77519  2.73123  3.46354  2.40513  3.72494  3.29354  2.67741  2.69355  4.24690  2.90347  2.73739  3.18146  2.89801  2.37887  2.77519  2.98518  4.58477  3.61503
          0.02680  4.02869  4.75104  0.61958  0.77255  0.48576  0.95510
    351   3.28283  4.63611  4.73410  4.21153  2.07690  4.43407  4.49087  2.29301  4.07219  0.99985  2.94888  4.40296  4.66545  4.17934  4.19309  3.78380  3.51107  2.34580  4.76983  3.39561    352 l - - -
          2.68618  4.42225  2.77519  2.73123  3.46354  2.40513  3.72494  3.29354  2.67741  2.69355  4.24690  2.90347  2.73739  3.18146  2.89801  2.37887  2.77519  2.98518  4.58477  3.61503
          0.02680  4.02869  4.75104  0.61958  0.77255  0.48576  0.95510
    352   2.70607  4.22046  3.27596  2.74226  3.20349  3.56032  2.15654  3.18083  2.60985  2.80373  3.70949  3.18024  3.95097  2.76100  2.97062  2.81659  2.93693  2.93025  4.69900  2.51676    353 h - - -
          2.68618  4.42225  2.77519  2.73123  3.46354  2.40513  3.72494  3.29354  2.67741  2.69355  4.24690  2.90347  2.73739  3.18146  2.89801  2.37887  2.77519  2.98518  4.58477  3.61503
          0.02680  4.02869  4.75104  0.61958  0.77255  0.48576  0.95510
    353   2.84395  4.37396  4.51076  4.02823  3.57899  4.15733  4.78206  1.09493  3.89644  2.14940  3.40607  4.25174  4.55837  4.19800  4.11559  3.54093  3.07624  1.63978  5.44495  4.24380    354 i - - -
          2.68618  4.42225  2.77519  2.73123  3.46354  2.40513  3.72494  3.29354  2.67741  2.69355  4.24690  2.90347  2.73739  3.18146  2.89801  2.37887  2.77519  2.98518  4.58477  3.61503
          0.02680  4.02869  4.75104  0.61958  0.77255  0.48576  0.95510
    354   2.84470  5.33371  1.42851  1.88851  4.56482  3.27887  3.52663  4.09360  2.63609  3.60933  4.43242  2.74289  3.83576  2.86539  3.18024  2.76507  3.10931  3.69402  5.76276  3.85500    355 d - - -
          2.68618  4.42225  2.77519  2.73123  3.46354  2.40513  3.72494  3.29354  2.67741  2.69355  4.24690  2.90347  2.73739  3.18146  2.89801  2.37887  2.77519  2.98518  4.58477  3.61503
          0.02680  4.02869  4.75104  0.61958  0.77255  0.48576  0.95510
    355   2.95991  4.37616  4.43176  3.86169  2.50559  4.11792  4.40635  2.04133  3.73992  1.68614  1.79016  4.09893  4.41239  3.91918  3.90813  3.42961  3.02891  2.23942  4.92223  3.74781    356 l - - -
          2.68618  4.42225  2.77519  2.73123  3.46354  2.40513  3.72494  3.29354  2.67741  2.69355  4.24690  2.90347  2.73739  3.18146  2.89801  2.37887  2.77519  2.98518  4.58477  3.61503
          0.02680  4.02869  4.75104  0.61958  0.77255  0.48576  0.95510
    356   3.33428  4.75169  4.43970  4.08279  3.20170  4.17910  4.68970  2.41692  3.84901  0.70428  3.18040  4.34305  4.58922  4.17978  3.99849  3.77198  3.62234  2.49434  5.13505  3.89359    357 l - - -
          2.68618  4.42225  2.77519  2.73123  3.46354  2.40513  3.72494  3.29354  2.67741  2.69355  4.24690  2.90347  2.73739  3.18146  2.89801  2.37887  2.77519  2.98518  4.58477  3.61503
          0.02680  4.02869  4.75104  0.61958  0.77255  0.48576  0.95510
    357   3.33428  4.75169  4.43970  4.08279  3.20170  4.17910  4.68970  2.41692  3.84901  0.70428  3.18040  4.34305  4.58922  4.17978  3.99849  3.77198  3.62234  2.49434  5.13505  3.89359    358 l - - -
          2.68618  4.42225  2.77519  2.73123  3.46354  2.40513  3.72494  3.29354  2.67741  2.69355  4.24690  2.90347  2.73739  3.18146  2.89801  2.37887  2.77519  2.98518  4.58477  3.61503
          0.02680  4.02869  4.75104  0.61958  0.77255  0.48576  0.95510
    358   2.91368  5.10012  2.79555  2.46995  4.40794  3.44922  3.71408  3.86126  2.20084  3.38672  4.27597  3.00321  3.94540  1.36373  2.57352  2.90446  3.15616  3.53496  5.52425  4.21980    359 q - - -
          2.68618  4.42225  2.77519  2.73123  3.46354  2.40513  3.72494  3.29354  2.67741  2.69355  4.24690  2.90347  2.73739  3.18146  2.89801  2.37887  2.77519  2.98518  4.58477  3.61503
          0.02680  4.02869  4.75104  0.61958  0.77255  0.48576  0.95510
    359   2.80185  4.99718  3.19555  2.58802  4.34098  3.53556  3.60500  3.72939  1.86770  3.25394  3.90050  2.68049  3.91445  2.74077  1.67252  2.81159  3.00547  3.25113  5.39308  4.13136    360 r - - -
          2.68618  4.42225  2.77519  2.73123  3.46354  2.40513  3.72494  3.29354  2.67741  2.69355  4.24690  2.90347  2.73739  3.18146  2.89801  2.37887  2.77519  2.98518  4.58477  3.61503
          0.02680  4.02869  4.75104  0.61958  0.77255  0.48576  0.95510
    360   2.72162  5.02895  2.52067  2.38654  4.33948  3.39976  3.63002  3.76808  1.50755  3.31746  3.86833  2.85941  3.84159  2.76661  2.69995  2.70901  2.95681  3.40807  5.48217  4.13461    361 k - - -
          2.68618  4.42225  2.77519  2.73123  3.46354  2.40513  3.72494  3.29354  2.67741  2.69355  4.24690  2.90347  2.73739  3.18146  2.89801  2.37887  2.77519  2.98518  4.58477  3.61503
          0.02680  4.02869  4.75104  0.61958  0.77255  0.48576  0.95510
    361   2.80097  5.14921  2.76305  1.63323  4.48335  3.42175  3.62878  3.91866  2.24430  3.41625  4.23059  2.90891  3.86908  2.39484  2.24559  2.76699  3.02627  3.54716  5.54896  4.21387    362 e - - -
          2.68618  4.42225  2.77519  2.73123  3.46354  2.40513  3.72494  3.29354  2.67741  2.69355  4.24690  2.90347  2.73739  3.18146  2.89801  2.37887  2.77519  2.98518  4.58477  3.61503
          0.02680  4.02869  4.75104  0.61958  0.77255  0.48576  0.95510
    362   2.85176  5.31641  2.02827  1.29647  4.60951  3.27259  3.73409  4.06965  2.66121  3.61983  4.45652  2.75251  3.84243  2.89014  3.20044  2.77691  3.12552  3.45561  5.80189  4.34785    363 e - - -
          2.68618  4.42225  2.77519  2.73123  3.46354  2.40513  3.72494  3.29354  2.67741  2.69355  4.24690  2.90347  2.73739  3.18146  2.89801  2.37887  2.77519  2.98518  4.58477  3.61503
          0.02680  4.02869  4.75104  0.61958  0.77255  0.48576  0.95510
    363   2.65898  4.33232  3.59730  3.03164  3.36490  3.64012  3.89503  2.68041  2.87184  1.58168  3.10269  3.41185  3.70816  2.93931  3.10434  2.91063  2.89253  2.44558  4.90090  3.68433    364 l - - -
          2.68618  4.42225  2.77519  2.73123  3.46354  2.40513  3.72494  3.29354  2.67741  2.69355  4.24690  2.90347  2.73739  3.18146  2.89801  2.37887  2.77519  2.98518  4.58477  3.61503
          0.02680  4.02869  4.75104  0.61958  0.77255  0.48576  0.95510
    364   3.02202  4.44927  4.40451  3.83860  2.76864  4.16374  4.40245  2.05841  3.69368  1.09491  2.98656  4.10266  4.44604  3.90199  3.59770  3.47534  3.24934  2.30030  4.91669  3.70470    365 l - - -
          2.68618  4.42225  2.77519  2.73123  3.46354  2.40513  3.72494  3.29354  2.67741  2.69355  4.24690  2.90347  2.73739  3.18146  2.89801  2.37887  2.77519  2.98518  4.58477  3.61503
          0.02680  4.02869  4.75104  0.61958  0.77255  0.48576  0.95510
    365   0.81009  4.27661  3.62715  3.42867  4.21367  3.09638  4.43143  3.36301  3.44910  3.23715  4.25396  3.53689  3.85065  3.77640  3.68708  2.62665  2.91498  2.99020  5.62514  4.44363    366 a - - -
          2.68618  4.42225  2.77519  2.73123  3.46354  2.40513  3.72494  3.29354  2.67741  2.69355  4.24690  2.90347  2.73739  3.18146  2.89801  2.37887  2.77519  2.98518  4.58477  3.61503
          0.02680  4.02869  4.75104  0.61958  0.77255  0.48576  0.95510
    366   2.82427  5.06763  2.99695  2.27833  4.40544  3.49703  3.49506  3.80582  1.38726  3.32223  3.98225  3.00379  3.90792  2.75643  2.44387  2.81569  2.96508  3.46481  5.45702  4.17281    367 k - - -
          2.68618  4.42225  2.77519  2.73123  3.46354  2.40513  3.72494  3.29354  2.67741  2.69355  4.24690  2.90347  2.73739  3.18146  2.89801  2.37887  2.77519  2.98518  4.58477  3.61503
          0.02680  4.02869  4.75104  0.61958  0.77255  0.48576  0.95510
    367   2.89330  5.28121  2.43162  1.30872  4.57062  3.33089  3.72793  4.04903  2.51551  3.56331  4.42072  2.82381  3.87962  2.33798  2.94611  2.83027  3.15387  3.67622  5.71893  4.32119    368 e - - -
          2.68618  4.42225  2.77519  2.73123  3.46354  2.40513  3.72494  3.29354  2.67741  2.69355  4.24690  2.90347  2.73739  3.18146  2.89801  2.37887  2.77519  2.98518  4.58477  3.61503
          0.02680  4.02869  4.75104  0.61958  0.77255  0.48576  0.95510
    368   3.12061  5.08491  3.30661  2.90214  4.50718  3.59031  3.85455  3.94692  0.84283  3.47922  4.43474  3.31877  4.08167  3.03897  2.47310  3.15383  3.36350  3.64679  5.49951  4.33594    369 k - - -
          2.68618  4.42225  2.77519  2.73123  3.46354  2.40513  3.72494  3.29354  2.67741  2.69355  4.24690  2.90347  2.73739  3.18146  2.89801  2.37887  2.77519  2.98518  4.58477  3.61503
          0.02680  4.02869  4.75104  0.61958  0.77255  0.48576  0.95510
    369   3.11764  4.46026  4.75087  4.27810  3.50896  4.39690  4.98904  1.02784  4.13675  1.99604  3.33393  4.49690  4.73638  4.41623  4.33038  3.80123  3.39431  1.56836  5.49687  4.28445    370 i - - -
          2.68618  4.42225  2.77519  2.73123  3.46354  2.40513  3.72494  3.29354  2.67741  2.69355  4.24690  2.90347  2.73739  3.18146  2.89801  2.37887  2.77519  2.98518  4.58477  3.61503
          0.02680  4.02869  4.75104  0.61958  0.77255  0.48576  0.95510
    370   2.88454  5.29473  2.37557  1.27844  4.60688  3.32229  3.72092  4.06003  2.23525  3.58783  4.42833  2.80679  3.87069  2.87540  2.96444  2.81755  3.14402  3.67841  5.74166  4.33998    371 e - - -
          2.68618  4.42225  2.77519  2.73123  3.46354  2.40513  3.72494  3.29354  2.67741  2.69355  4.24690  2.90347  2.73739  3.18146  2.89801  2.37887  2.77519  2.98518  4.58477  3.61503
          0.02680  4.02869  4.75104  0.61958  0.77255  0.48576  0.95510
    371   2.91447  5.40440  2.12276  1.18805  4.69659  3.27057  3.75281  4.17946  2.56380  3.70246  4.54700  2.74234  3.85971  2.91412  3.20925  2.82290  3.19015  3.77813  5.86610  4.40785    372 e - - -
          2.68618  4.42225  2.77519  2.73123  3.46354  2.40513  3.72494  3.29354  2.67741  2.69355  4.24690  2.90347  2.73739  3.18146  2.89801  2.37887  2.77519  2.98518  4.58477  3.61503
          0.02680  4.02869  4.75104  0.61958  0.77255  0.48576  0.95510
    372   3.11877  4.44828  4.78594  4.30325  3.53124  4.42810  5.01528  1.06206  4.17397  2.01625  3.34517  4.52208  4.75417  4.44427  4.36829  3.82636  3.39098  1.47811  5.51867  4.31326    373 i - - -
          2.68618  4.42225  2.77519  2.73123  3.46354  2.40513  3.72494  3.29354  2.67741  2.69355  4.24690  2.90347  2.73739  3.18146  2.89801  2.37887  2.77519  2.98518  4.58477  3.61503
          0.02680  4.02869  4.75104  0.61958  0.77255  0.48576  0.95510
    373   3.19220  4.51029  4.81922  4.26754  2.97625  4.49258  4.82103  1.22715  4.14729  1.49029  2.91377  4.50424  4.71560  4.29992  4.29391  3.83882  3.42402  1.94742  5.20018  4.04026    374 i - - -
          2.68618  4.42225  2.77519  2.73123  3.46354  2.40513  3.72494  3.29354  2.67741  2.69355  4.24690  2.90347  2.73739  3.18146  2.89801  2.37887  2.77519  2.98518  4.58477  3.61503
          0.02680  4.02869  4.75104  0.61958  0.77255  0.48576  0.95510
    374   2.67706  4.22581  3.86547  3.28945  3.32122  3.74097  4.02749  1.75107  2.99491  1.95736  3.26928  3.60422  4.10649  3.45011  3.10839  3.02525  2.82935  2.14348  4.87958  3.67656    375 i - - -
          2.68618  4.42225  2.77519  2.73123  3.46354  2.40513  3.72494  3.29354  2.67741  2.69355  4.24690  2.90347  2.73739  3.18146  2.89801  2.37887  2.77519  2.98518  4.58477  3.61503
          0.02680  4.02869  4.75104  0.61958  0.77255  0.48576  0.95510
    375   2.13985  4.55258  2.51296  2.59865  4.38677  1.43849  3.97874  3.80059  2.94675  3.45922  4.30017  3.02685  3.77785  3.19133  3.38696  2.58648  2.90199  3.33702  5.68203  4.37042    376 g - - -
          2.68618  4.42225  2.77519  2.73123  3.46354  2.40513  3.72494  3.29354  2.67741  2.69355  4.24690  2.90347  2.73739  3.18146  2.89801  2.37887  2.77519  2.98518  4.58477  3.61503
          0.02680  4.02869  4.75104  0.61958  0.77255  0.48576  0.95510
    376   2.86632  4.90165  3.03521  2.64245  3.39424  3.54582  1.67484  3.56205  2.42829  3.09674  4.01984  3.10580  3.98257  2.65173  2.74666  2.89985  3.09656  3.28682  4.85131  3.13698    377 h - - -
          2.68618  4.42225  2.77519  2.73123  3.46354  2.40513  3.72494  3.29354  2.67741  2.69355  4.24690  2.90347  2.73739  3.18146  2.89801  2.37887  2.77519  2.98518  4.58477  3.61503
          0.02680  4.02869  4.75104  0.61958  0.77255  0.48576  0.95510
    377   2.75245  4.84582  3.07745  2.57555  3.75142  3.50793  3.50866  3.49747  2.32260  3.06755  3.93584  3.05453  3.91073  1.77412  2.55945  2.79222  2.97381  3.20423  5.09035  2.89765    378 q - - -
          2.68618  4.42225  2.77519  2.73123  3.46354  2.40513  3.72494  3.29354  2.67741  2.69355  4.24690  2.90347  2.73739  3.18146  2.89801  2.37887  2.77519  2.98518  4.58477  3.61503
          0.02680  4.02869  4.75104  0.61958  0.77255  0.48576  0.95510
    378   2.35137  4.32667  3.39318  2.97176  3.94029  3.21509  3.99056  3.09042  2.84196  2.96789  3.87425  3.27775  3.82745  3.25107  3.00331  2.54759  1.39630  2.85753  5.32939  4.08607    379 t - - -
          2.68618  4.42225  2.77519  2.73123  3.46354  2.40513  3.72494  3.29354  2.67741  2.69355  4.24690  2.90347  2.73739  3.18146  2.89801  2.37887  2.77519  2.98518  4.58477  3.61503
          0.02680  4.02869  4.75104  0.61958  0.77255  0.48576  0.95510
    379   2.64057  4.59847  3.16998  2.88666  4.32620  1.16746  4.02263  3.81802  2.76605  3.43181  4.31087  3.25712  3.88539  3.25500  2.43164  2.75790  3.03018  3.39829  5.53161  4.32007    380 g - - -
          2.68618  4.42225  2.77519  2.73123  3.46354  2.40513  3.72494  3.29354  2.67741  2.69355  4.24690  2.90347  2.73739  3.18146  2.89801  2.37887  2.77519  2.98518  4.58477  3.61503
          0.02680  4.02869  4.75104  0.61958  0.77255  0.48576  0.95510
    380   2.84189  5.03277  3.20010  2.61924  4.43838  3.53633  3.61938  3.82412  1.67808  3.32576  4.15908  3.07696  3.93357  2.75430  1.77325  2.33301  3.05056  3.48105  5.43841  4.19215    381 k - - -
          2.68618  4.42225  2.77519  2.73123  3.46354  2.40513  3.72494  3.29354  2.67741  2.69355  4.24690  2.90347  2.73739  3.18146  2.89801  2.37887  2.77519  2.98518  4.58477  3.61503
          0.02680  4.02869  4.75104  0.61958  0.77255  0.48576  0.95510
    381   2.74137  4.99019  3.02692  2.46815  4.31038  3.47484  3.60392  3.71904  2.09654  3.11281  4.06760  2.98527  3.32723  1.84464  2.31019  2.74306  2.95647  3.37573  5.41017  4.11151    382 q - - -
          2.68618  4.42225  2.77519  2.73123  3.46354  2.40513  3.72494  3.29354  2.67741  2.69355  4.24690  2.90347  2.73739  3.18146  2.89801  2.37887  2.77519  2.98518  4.58477  3.61503
          0.02680  4.02869  4.75104  0.61958  0.77255  0.48576  0.95510
    382   3.33428  4.75169  4.43970  4.08279  3.20170  4.17910  4.68970  2.41692  3.84901  0.70428  3.18040  4.34305  4.58922  4.17978  3.99849  3.77198  3.62234  2.49434  5.13505  3.89359    383 l - - -
          2.68618  4.42225  2.77519  2.73123  3.46354  2.40513  3.72494  3.29354  2.67741  2.69355  4.24690  2.90347  2.73739  3.18146  2.89801  2.37887  2.77519  2.98518  4.58477  3.61503
          0.02680  4.02869  4.75104  0.61958  0.77255  0.48576  0.95510
    383   2.36416  4.39409  3.27542  2.77141  3.73902  3.36008  3.81546  3.06958  2.63893  2.44908  3.66474  3.17902  3.57433  3.06808  3.08373  2.52026  1.88241  2.78911  5.12670  3.87215    384 t - - -
          2.68618  4.42225  2.77519  2.73123  3.46354  2.40513  3.72494  3.29354  2.67741  2.69355  4.24690  2.90347  2.73739  3.18146  2.89801  2.37887  2.77519  2.98518  4.58477  3.61503
          0.02680  4.02869  4.75104  0.61958  0.77255  0.48576  0.95510
    384   2.19082  4.53815  3.13031  2.62011  4.01061  3.28819  3.75434  3.40895  2.56632  3.04689  3.87855  3.06220  2.94102  2.94052  2.55860  2.43054  2.15076  3.05958  5.30902  4.01988    385 t - - -
          2.68618  4.42225  2.77519  2.73123  3.46354  2.40513  3.72494  3.29354  2.67741  2.69355  4.24690  2.90347  2.73739  3.18146  2.89801  2.37887  2.77519  2.98518  4.58477  3.61503
          0.02680  4.02869  4.75104  0.61958  0.77255  0.48576  0.95510
    385   2.73471  5.32992  2.06391  1.33090  4.65459  3.04924  3.73282  4.14084  2.67405  3.65974  4.48272  2.73738  3.83358  2.88705  3.22728  2.64738  3.12233  3.72634  5.83434  4.37317    386 e - - -
          2.68618  4.42225  2.77519  2.73123  3.46354  2.40513  3.72494  3.29354  2.67741  2.69355  4.24690  2.90347  2.73739  3.18146  2.89801  2.37887  2.77519  2.98518  4.58477  3.61503
          0.02680  4.02869  4.75104  0.61958  0.77255  0.48576  0.95510
    386   2.29085  4.25622  3.50921  3.04133  3.57517  3.39314  3.95746  2.80788  2.95427  1.64496  3.54411  3.25172  3.91114  3.29795  3.26010  2.48856  2.66954  2.56590  5.04021  3.80952    387 l - - -
          2.68618  4.42225  2.77519  2.73123  3.46354  2.40513  3.72494  3.29354  2.67741  2.69355  4.24690  2.90347  2.73739  3.18146  2.89801  2.37887  2.77519  2.98518  4.58477  3.61503
          0.02680  4.02869  4.75104  0.61958  0.77255  0.48576  0.95510
    387   2.96421  4.38101  4.66226  4.10470  3.33057  4.32309  4.71127  1.71733  3.99520  1.64334  2.66261  4.33547  4.59773  4.19072  4.16668  3.65575  3.27441  1.38233  5.21877  4.07600    388 v - - -
          2.68618  4.42225  2.77519  2.73123  3.46354  2.40513  3.72494  3.29354  2.67741  2.69355  4.24690  2.90347  2.73739  3.18146  2.89801  2.37887  2.77519  2.98518  4.58477  3.61503
          0.02680  4.02869  4.75104  0.61958  0.77255  0.48576  0.95510
    388   2.54736  4.29427  2.92246  2.48016  3.98403  2.62699  3.60024  3.18903  2.48725  3.01689  3.84096  2.24689  3.66343  2.83207  2.93662  2.51119  2.80592  3.02971  5.27422  3.95533    389 n - - -
          2.68618  4.42225  2.77519  2.73123  3.46354  2.40513  3.72494  3.29354  2.67741  2.69355  4.24690  2.90347  2.73739  3.18146  2.89801  2.37887  2.77519  2.98518  4.58477  3.61503
          0.02680  4.02869  4.75104  0.61958  0.77255  0.48576  0.95510
    389   2.60082  3.02432  3.75372  3.18243  2.97635  3.63433  3.83576  2.64039  3.07877  2.35607  3.28045  3.48348  4.00689  2.81487  3.26236  2.90501  2.83245  2.43806  2.82896  2.87454    390 l - - -
          2.68618  4.42225  2.77519  2.73123  3.46354  2.40513  3.72494  3.29354  2.67741  2.69355  4.24690  2.90347  2.73739  3.18146  2.89801  2.37887  2.77519  2.98518  4.58477  3.61503
          0.02680  4.02869  4.75104  0.61958  0.77255  0.48576  0.95510
    390   3.34314  4.70148  4.71501  4.22002  2.48501  4.46385  4.56427  2.29359  4.06921  0.84623  2.95271  4.44036  4.70150  4.20471  4.20153  3.84482  3.57712  2.42113  4.84393  3.48548    391 l - - -
          2.68618  4.42225  2.77519  2.73123  3.46354  2.40513  3.72494  3.29354  2.67741  2.69355  4.24690  2.90347  2.73739  3.18146  2.89801  2.37887  2.77519  2.98518  4.58477  3.61503
          0.02680  4.02869  4.75104  0.61958  0.77255  0.48576  0.95510
    391   2.94920  4.96796  2.95194  2.67613  3.56191  3.50495  1.37262  3.73664  2.47710  3.24174  4.19931  3.13372  4.01183  2.80169  2.76732  2.97691  3.21106  3.44969  4.99163  3.48055    392 h - - -
          2.68618  4.42225  2.77519  2.73123  3.46354  2.40513  3.72494  3.29354  2.67741  2.69355  4.24690  2.90347  2.73739  3.18146  2.89801  2.37887  2.77519  2.98518  4.58477  3.61503
          0.02680  4.02869  4.75104  0.61958  0.77255  0.48576  0.95510
    392   2.59962  4.70318  2.75337  2.46759  4.00791  3.21599  3.70776  2.78406  2.55956  3.04861  3.89035  1.93198  3.82150  2.89077  3.00465  2.56273  2.81284  3.07923  5.31577  3.99324    393 n - - -
          2.68618  4.42225  2.77519  2.73123  3.46354  2.40513  3.72494  3.29354  2.67741  2.69355  4.24690  2.90347  2.73739  3.18146  2.89801  2.37887  2.77519  2.98518  4.58477  3.61503
          0.02680  4.02869  4.75104  0.61958  0.77255  0.48576  0.95510
    393   2.98065  4.43866  4.64655  4.18256  3.52767  4.29587  4.91510  1.02864  4.03679  2.03671  3.35664  4.40127  4.66898  4.33398  4.23892  3.69800  3.34892  1.63705  5.48184  4.26913    394 i - - -
          2.68618  4.42225  2.77519  2.73123  3.46354  2.40513  3.72494  3.29354  2.67741  2.69355  4.24690  2.90347  2.73739  3.18146  2.89801  2.37887  2.77519  2.98518  4.58477  3.61503
          0.02680  4.02869  4.75104  0.61958  0.77255  0.48576  0.95510
    394   3.30436  4.67421  4.70752  4.20359  3.11327  4.47009  4.79644  1.99702  3.98704  0.85220  2.97188  4.47558  4.72082  4.22040  4.14396  3.86026  3.54900  2.21571  5.17217  3.99371    395 l - - -
          2.68618  4.42225  2.77519  2.73123  3.46354  2.40513  3.72494  3.29354  2.67741  2.69355  4.24690  2.90347  2.73739  3.18146  2.89801  2.37887  2.77519  2.98518  4.58477  3.61503
          0.02680  4.02869  4.75104  0.61958  0.77255  0.48576  0.95510
    395   3.60759  4.92448  4.33806  4.08453  2.84288  3.91193  4.10512  3.64043  3.80468  3.00725  4.26659  4.20266  4.44322  4.18420  3.90471  3.80969  3.91645  3.53502  0.62157  2.83721    396 W - - -
          2.68618  4.42225  2.77519  2.73123  3.46354  2.40513  3.72494  3.29354  2.67741  2.69355  4.24690  2.90347  2.73739  3.18146  2.89801  2.37887  2.77519  2.98518  4.58477  3.61503
          0.02680  4.02869  4.75104  0.61958  0.77255  0.48576  0.95510
    396   2.67204  5.11994  2.38751  2.16319  4.44471  3.04298  3.59075  3.90934  1.90011  3.40636  4.17794  2.79420  3.79276  2.64353  2.50090  2.63332  2.90565  3.50212  5.55126  4.16040    397 k - - -
          2.68618  4.42225  2.77519  2.73123  3.46354  2.40513  3.72494  3.29354  2.67741  2.69355  4.24690  2.90347  2.73739  3.18146  2.89801  2.37887  2.77519  2.98518  4.58477  3.61503
          0.02680  4.02869  4.75104  0.61958  0.77255  0.48576  0.95510
    397   3.00255  5.18139  3.35708  2.71798  4.62034  3.64314  3.60425  3.97220  1.28077  3.41387  4.26379  3.14731  4.00917  2.49135  1.87168  2.98817  3.11186  3.64048  5.47075  4.27703    398 k - - -
          2.68618  4.42225  2.77519  2.73123  3.46354  2.40513  3.72494  3.29354  2.67741  2.69355  4.24690  2.90347  2.73739  3.18146  2.89801  2.37887  2.77519  2.98518  4.58477  3.61503
          0.02680  4.02869  4.75104  0.61958  0.77255  0.48576  0.95510
    398   0.81009  4.27661  3.62715  3.42867  4.21367  3.09638  4.43143  3.36301  3.44910  3.23715  4.25396  3.53689  3.85065  3.77640  3.68708  2.62665  2.91498  2.99020  5.62514  4.44363    399 a - - -
          2.68618  4.42225  2.77519  2.73123  3.46354  2.40513  3.72494  3.29354  2.67741  2.69355  4.24690  2.90347  2.73739  3.18146  2.89801  2.37887  2.77519  2.98518  4.58477  3.61503
          0.02680  4.02869  4.75104  0.61958  0.77255  0.48576  0.95510
    399   1.29747  4.25981  3.40407  3.01587  3.95739  3.14165  4.05106  3.23180  2.99600  3.01742  3.90541  3.28798  3.79048  3.32863  3.32708  2.44213  2.39437  2.87664  5.35886  3.85084    400 a - - -
          2.68618  4.42225  2.77519  2.73123  3.46354  2.40513  3.72494  3.29354  2.67741  2.69355  4.24690  2.90347  2.73739  3.18146  2.89801  2.37887  2.77519  2.98518  4.58477  3.61503
          0.02680  4.02869  4.75104  0.61958  0.77255  0.48576  0.95510
    400   2.79508  5.03606  3.11447  2.43416  4.38733  3.51558  3.59901  3.69165  1.86153  3.29282  4.11277  3.02290  3.90036  2.68089  1.76471  2.45048  3.00006  3.43853  5.42547  4.15146    401 r - - -
          2.68618  4.42225  2.77519  2.73123  3.46354  2.40513  3.72494  3.29354  2.67741  2.69355  4.24690  2.90347  2.73739  3.18146  2.89801  2.37887  2.77519  2.98518  4.58477  3.61503
          0.02680  4.02869  4.75104  0.61958  0.77255  0.48576  0.95510
    401   2.56078  4.09734  3.05856  2.55423  3.94035  3.36717  3.27164  3.36019  2.46016  2.99178  3.82996  2.80330  3.81913  2.88412  2.86048  1.77024  2.82846  3.04306  5.24490  3.94048    402 s - - -
          2.68618  4.42225  2.77519  2.73123  3.46354  2.40513  3.72494  3.29354  2.67741  2.69355  4.24690  2.90347  2.73739  3.18146  2.89801  2.37887  2.77519  2.98518  4.58477  3.61503
          0.02680  4.02869  4.75104  0.61958  0.77255  0.48576  0.95510
    402   3.24775  4.61269  4.43453  3.99644  1.24080  4.17606  3.65219  2.90596  3.85857  2.35042  3.56275  3.97488  4.50404  3.94949  3.97370  3.50872  3.47849  2.55537  3.87625  1.80821    403 f - - -
          2.68618  4.42225  2.77519  2.73123  3.46354  2.40513  3.72494  3.29354  2.67741  2.69355  4.24690  2.90347  2.73739  3.18146  2.89801  2.37887  2.77519  2.98518  4.58477  3.61503
          0.02680  4.02869  4.75104  0.61958  0.77255  0.48576  0.95510
    403   2.87445  5.26834  2.50432  1.36744  4.58438  3.35907  3.68748  4.03372  2.15971  3.53849  4.37250  2.83791  3.87659  2.65251  2.80360  2.81448  3.11917  3.65671  5.68291  4.30738    404 e - - -
          2.68618  4.42225  2.77519  2.73123  3.46354  2.40513  3.72494  3.29354  2.67741  2.69355  4.24690  2.90347  2.73739  3.18146  2.89801  2.37887  2.77519  2.98518  4.58477  3.61503
          0.02680  4.02869  4.75104  0.61958  0.77255  0.48576  0.95510
    404   2.48249  4.37561  3.47457  2.70714  3.68641  3.58137  4.09917  2.42490  3.05552  2.57167  3.60089  3.45854  4.07166  3.41033  3.37758  2.94805  2.97320  1.36989  5.22619  3.98309    405 v - - -
          2.68618  4.42225  2.77519  2.73123  3.46354  2.40513  3.72494  3.29354  2.67741  2.69355  4.24690  2.90347  2.73739  3.18146  2.89801  2.37887  2.77519  2.98518  4.58477  3.61503
          0.02680  4.02869  4.75104  0.61958  0.77255  0.48576  0.95510
    405   2.83217  5.13093  2.92520  2.39630  4.46960  3.48245  3.12109  3.89330  1.85199  3.38361  4.20330  2.97160  3.89919  1.80412  2.45869  2.80748  3.04202  3.53548  5.49636  4.19688    406 q - - -
          2.68618  4.42225  2.77519  2.73123  3.46354  2.40513  3.72494  3.29354  2.67741  2.69355  4.24690  2.90347  2.73739  3.18146  2.89801  2.37887  2.77519  2.98518  4.58477  3.61503
          0.02680  4.02869  4.75104  0.61958  0.77255  0.48576  0.95510
    406   2.73340  5.11866  2.31053  2.25899  4.44533  3.30962  3.67287  3.91062  2.42531  3.44502  4.25069  1.76259  3.81624  2.81555  2.83698  2.44298  2.99229  3.52033  5.62249  4.22090    407 n - - -
          2.68618  4.42225  2.77519  2.73123  3.46354  2.40513  3.72494  3.29354  2.67741  2.69355  4.24690  2.90347  2.73739  3.18146  2.89801  2.37887  2.77519  2.98518  4.58477  3.61503
          0.02680  4.02869  4.75104  0.61958  0.77255  0.48576  0.95510
    407   3.56368  4.88228  4.42898  4.10001  1.83841  4.29509  3.50782  3.31752  3.95616  2.67883  3.94055  3.99418  4.63713  4.02663  4.05944  3.67684  3.79965  3.23223  3.68086  0.88212    408 y - - -
          2.68618  4.42225  2.77519  2.73123  3.46354  2.40513  3.72494  3.29354  2.67741  2.69355  4.24690  2.90347  2.73739  3.18146  2.89801  2.37887  2.77519  2.98518  4.58477  3.61503
          0.02680  4.02869  4.75104  0.61958  0.77255  0.48576  0.95510
    408   1.96813  4.74177  2.54831  2.37361  4.14525  3.30032  3.69645  3.56519  2.53551  3.17105  3.98627  2.93409  3.52268  2.85679  3.00189  2.32621  2.46544  3.20404  5.40848  4.07003    409 a - - -
          2.68618  4.42225  2.77519  2.73123  3.46354  2.40513  3.72494  3.29354  2.67741  2.69355  4.24690  2.90347  2.73739  3.18146  2.89801  2.37887  2.77519  2.98518  4.58477  3.61503
          0.02680  4.02869  4.75104  0.61958  0.77255  0.48576  0.95510
    409   2.98813  5.58350  1.22086  1.73376  4.86202  3.22819  3.79322  4.39185  2.83683  3.88844  4.74875  2.62066  3.86409  2.96363  3.44826  2.86148  3.28228  3.95909  6.04428  4.51892    410 d - - -
          2.68618  4.42225  2.77519  2.73123  3.46354  2.40513  3.72494  3.29354  2.67741  2.69355  4.24690  2.90347  2.73739  3.18146  2.89801  2.37887  2.77519  2.98518  4.58477  3.61503
          0.02680  4.02869  4.75104  0.61958  0.77255  0.48576  0.95510
    410   0.92775  4.20131  3.57917  3.35516  4.19494  3.03430  4.36956  3.28847  3.36342  3.18884  4.17384  3.45445  3.79280  3.68781  3.61649  2.52308  2.71981  2.90382  5.64273  4.43076    411 a - - -
          2.68618  4.42225  2.77519  2.73123  3.46354  2.40513  3.72494  3.29354  2.67741  2.69355  4.24690  2.90347  2.73739  3.18146  2.89801  2.37887  2.77519  2.98518  4.58477  3.61503
          0.02680  4.02869  4.75104  0.61958  0.77255  0.48576  0.95510
    411   3.29280  4.69228  4.61671  4.14366  3.10084  4.39090  4.73340  2.13251  3.89898  0.82036  2.99831  4.41013  4.68261  4.17297  4.05977  3.80422  3.54956  2.28387  5.13512  3.91540    412 l - - -
          2.68618  4.42225  2.77519  2.73123  3.46354  2.40513  3.72494  3.29354  2.67741  2.69355  4.24690  2.90347  2.73739  3.18146  2.89801  2.37887  2.77519  2.98518  4.58477  3.61503
          0.02680  4.02869  4.75104  0.61958  0.77255  0.48576  0.95510
    412   2.73475  5.04478  2.72847  2.37477  4.29775  3.40379  2.22788  3.78193  2.31384  3.31552  4.12819  2.63173  3.84470  2.24726  2.63664  2.71810  2.96572  3.42361  5.45870  4.09906    413 h - - -
          2.68618  4.42225  2.77519  2.73123  3.46354  2.40513  3.72494  3.29354  2.67741  2.69355  4.24690  2.90347  2.73739  3.18146  2.89801  2.37887  2.77519  2.98518  4.58477  3.61503
          0.02680  4.02869  4.75104  0.61958  0.77255  0.48576  0.95510
    413   3.60759  4.92448  4.33806  4.08453  2.84288  3.91193  4.10512  3.64043  3.80468  3.00725  4.26659  4.20266  4.44322  4.18420  3.90471  3.80969  3.91645  3.53502  0.62157  2.83721    414 W - - -
          2.68618  4.42225  2.77519  2.73123  3.46354  2.40513  3.72494  3.29354  2.67741  2.69355  4.24690  2.90347  2.73739  3.18146  2.89801  2.37887  2.77519  2.98518  4.58477  3.61503
          0.02680  4.02869  4.75104  0.61958  0.77255  0.48576  0.95510
    414   3.47972  4.90517  4.07211  3.83305  2.31512  4.01466  3.70209  3.46792  3.68621  2.88091  4.12717  3.92065  4.48593  3.95433  3.83687  3.59993  3.76776  3.34616  3.96408  0.74088    415 y - - -
          2.68618  4.42225  2.77519  2.73123  3.46354  2.40513  3.72494  3.29354  2.67741  2.69355  4.24690  2.90347  2.73739  3.18146  2.89801  2.37887  2.77519  2.98518  4.58477  3.61503
          0.02680  4.02869  4.75104  0.61958  0.77255  0.48576  0.95510
    415   2.55671  3.08415  3.29715  2.75894  3.52211  3.32358  3.59285  2.94072  2.71837  2.63418  3.51511  2.62477  3.88297  3.04627  3.09575  2.51962  2.80351  2.69403  4.94545  2.79232    416 s - - -
          2.68618  4.42225  2.77519  2.73123  3.46354  2.40513  3.72494  3.29354  2.67741  2.69355  4.24690  2.90347  2.73739  3.18146  2.89801  2.37887  2.77519  2.98518  4.58477  3.61503
          0.02680  4.02869  4.75104  0.61958  0.77255  0.48576  0.95510
    416   2.91809  3.45431  4.04174  3.59544  2.56731  3.76665  3.78292  2.94939  3.42005  2.59630  3.68259  3.73595  4.23442  3.69841  3.62365  3.15844  3.21357  2.77230  4.19839  1.16509    417 y - - -
          2.68618  4.42225  2.77519  2.73123  3.46354  2.40513  3.72494  3.29354  2.67741  2.69355  4.24690  2.90347  2.73739  3.18146  2.89801  2.37887  2.77519  2.98518  4.58477  3.61503
          0.02680  4.02869  4.75104  0.61958  0.77255  0.48576  0.95510
    417   2.39823  4.31934  3.34910  3.17473  4.23533  3.04666  4.27896  3.78035  3.25912  3.48940  4.40404  3.37257  3.79890  3.59662  3.53852  0.87769  2.89054  3.28094  5.59577  4.32040    418 s - - -
          2.68618  4.42225  2.77519  2.73123  3.46354  2.40513  3.72494  3.29354  2.67741  2.69355  4.24690  2.90347  2.73739  3.18146  2.89801  2.37887  2.77519  2.98518  4.58477  3.61503
          0.02680  4.02869  4.75104  0.61958  0.77255  0.48576  0.95510
    418   2.97667  4.52571  4.47820  3.98134  3.24694  4.19808  4.66814  2.12260  3.80470  1.02286  3.09368  4.23921  4.54887  4.07364  3.99875  3.57393  3.35376  1.88593  5.21236  4.04459    419 l - - -
          2.68618  4.42225  2.77519  2.73123  3.46354  2.40513  3.72494  3.29354  2.67741  2.69355  4.24690  2.90347  2.73739  3.18146  2.89801  2.37887  2.77519  2.98518  4.58477  3.61503
          0.02680  4.02869  4.75104  0.61958  0.77255  0.48576  0.95510
    419   2.82841  4.99793  3.20574  2.62823  4.40407  3.52916  3.62721  3.78519  1.82758  3.30028  4.13660  3.08287  3.93135  2.76588  1.63757  2.38900  2.97936  3.44653  5.42573  4.18119    420 r - - -
          2.68618  4.42225  2.77519  2.73123  3.46354  2.40513  3.72494  3.29354  2.67741  2.69355  4.24690  2.90347  2.73739  3.18146  2.89801  2.37887  2.77519  2.98518  4.58477  3.61503
          0.02680  4.02869  4.75104  0.61958  0.77255  0.48576  0.95510
    420   3.17513  4.53880  4.65494  4.11580  1.60220  4.33521  4.40059  2.17757  3.98485  1.41407  3.00744  4.29765  4.58997  4.10945  4.11779  3.66800  3.40346  2.20035  4.72595  3.33739    421 l - - -
          2.68618  4.42225  2.77519  2.73123  3.46354  2.40513  3.72494  3.29354  2.67741  2.69355  4.24690  2.90347  2.73739  3.18146  2.89801  2.37887  2.77519  2.98518  4.58477  3.61503
          0.02680  4.02869  4.75104  0.61958  0.77255  0.48576  0.95510
    421   3.47972  4.90517  4.07211  3.83305  2.31512  4.01466  3.70209  3.46792  3.68621  2.88091  4.12717  3.92065  4.48593  3.95433  3.83687  3.59993  3.76776  3.34616  3.96408  0.74088    422 y - - -
          2.68618  4.42225  2.77519  2.73123  3.46354  2.40513  3.72494  3.29354  2.67741  2.69355  4.24690  2.90347  2.73739  3.18146  2.89801  2.37887  2.77519  2.98518  4.58477  3.61503
          0.02680  4.02869  4.75104  0.61958  0.77255  0.48576  0.95510
    422   2.09676  4.71406  2.88504  2.17558  4.10424  3.10729  3.69849  3.51795  2.47925  3.13082  3.95189  2.95544  3.79474  2.86410  2.97624  2.27329  2.44528  3.16761  5.37505  4.04799    423 a - - -
          2.68618  4.42225  2.77519  2.73123  3.46354  2.40513  3.72494  3.29354  2.67741  2.69355  4.24690  2.90347  2.73739  3.18146  2.89801  2.37887  2.77519  2.98518  4.58477  3.61503
          0.02680  4.02869  4.75104  0.61958  0.77255  0.48576  0.95510
    423   2.39307  3.52657  3.43308  2.86820  3.28162  3.51561  3.79519  2.68720  2.82161  2.44861  3.39639  3.17573  2.95664  3.12507  3.17591  2.46277  2.64833  2.53909  4.87466  3.47693    424 a - - -
          2.68618  4.42225  2.77519  2.73123  3.46354  2.40513  3.72494  3.29354  2.67741  2.69355  4.24690  2.90347  2.73739  3.18146  2.89801  2.37887  2.77519  2.98518  4.58477  3.61503
          0.02680  4.02869  4.75104  0.61958  0.77255  0.48576  0.95510
    424   2.81918  5.24235  1.41470  2.14905  4.59583  2.50094  3.64068  4.08753  2.70356  3.62239  4.45129  2.75535  3.83199  2.91145  3.25329  2.68824  3.10801  3.57115  5.80287  4.35296    425 d - - -
          2.68618  4.42225  2.77519  2.73123  3.46354  2.40513  3.72494  3.29354  2.67741  2.69355  4.24690  2.90347  2.73739  3.18146  2.89801  2.37887  2.77519  2.98518  4.58477  3.61503
          0.02680  4.02869  4.75104  0.61958  0.77255  0.48576  0.95510
    425   2.76588  5.11638  2.79027  2.14086  4.44327  3.42011  3.44812  3.87635  2.10046  3.38163  4.18661  2.90447  3.64874  1.81357  2.58669  2.73652  2.98949  3.50461  5.52238  4.18449    426 q - - -
          2.68618  4.42225  2.77519  2.73123  3.46354  2.40513  3.72494  3.29354  2.67741  2.69355  4.24690  2.90347  2.73739  3.18146  2.89801  2.37887  2.77519  2.98518  4.58477  3.61503
          0.02680  4.02869  4.75104  0.61958  0.77255  0.48576  0.95510
    426   2.45542  4.26505  3.47690  2.79186  3.40945  3.54630  3.81460  2.41992  2.84480  2.44582  2.65563  3.30559  3.93108  3.15728  3.09583  2.64927  2.41177  2.50833  4.86325  3.63349    427 t - - -
          2.68618  4.42225  2.77519  2.73123  3.46354  2.40513  3.72494  3.29354  2.67741  2.69355  4.24690  2.90347  2.73739  3.18146  2.89801  2.37887  2.77519  2.98518  4.58477  3.61503
          0.02680  4.02869  4.75104  0.61958  0.77255  0.48576  0.95510
    427   2.76805  5.11443  1.45352  2.26461  3.98721  3.32643  3.44261  3.83029  2.50171  3.38398  4.21958  2.81937  3.83761  2.85285  3.06823  2.73236  3.02377  3.47233  5.49043  3.88021    428 d - - -
          2.68618  4.42225  2.77519  2.73123  3.46354  2.40513  3.72494  3.29354  2.67741  2.69355  4.24690  2.90347  2.73739  3.18146  2.89801  2.37887  2.77519  2.98518  4.58477  3.61503
          0.02680  4.02869  4.75104  0.61958  0.77255  0.48576  0.95510
    428   2.74749  4.43362  3.62884  3.07412  3.35927  3.71337  3.95895  2.65452  2.88856  1.47760  3.06986  3.46700  3.92036  2.68758  3.18966  2.99276  2.98116  2.51494  4.97071  3.75257    429 l - - -
          2.68618  4.42225  2.77519  2.73123  3.46354  2.40513  3.72494  3.29354  2.67741  2.69355  4.24690  2.90347  2.73739  3.18146  2.89801  2.37887  2.77519  2.98518  4.58477  3.61503
          0.02680  4.02869  4.75104  0.61958  0.77255  0.48576  0.95510
    429   2.95432  5.50133  1.26141  2.07476  4.80088  3.22906  3.79064  4.33640  2.81913  3.84244  4.69774  2.08200  3.85915  2.96136  3.41600  2.84289  3.25114  3.90563  5.99408  4.48299    430 d - - -
          2.68618  4.42225  2.77519  2.73123  3.46354  2.40513  3.72494  3.29354  2.67741  2.69355  4.24690  2.90347  2.73739  3.18146  2.89801  2.37887  2.77519  2.98518  4.58477  3.61503
          0.02680  4.02869  4.75104  0.61958  0.77255  0.48576  0.95510
    430   3.33558  4.68367  4.73632  4.23618  2.17638  4.45883  4.48127  2.32196  4.09074  0.92294  2.96084  4.42500  4.69149  4.20107  4.20917  3.82885  3.56511  2.44914  4.74029  3.33743    431 l - - -
          2.68618  4.42225  2.77519  2.73123  3.46354  2.40513  3.72494  3.29354  2.67741  2.69355  4.24690  2.90347  2.73739  3.18146  2.89801  2.37887  2.77519  2.98518  4.58477  3.61503
          0.02680  4.02869  4.75104  0.61958  0.77255  0.48576  0.95510
    431   1.45081  4.22350  3.58947  3.10594  3.76690  3.25754  4.05108  2.75222  3.04522  2.77833  3.70111  3.37449  3.66449  3.35992  3.37021  2.53570  2.67211  2.30025  5.21837  3.99432    432 a - - -
          2.68618  4.42225  2.77519  2.73123  3.46354  2.40513  3.72494  3.29354  2.67741  2.69355  4.24690  2.90347  2.73739  3.18146  2.89801  2.37887  2.77519  2.98518  4.58477  3.61503
          0.02680  4.02869  4.75104  0.61958  0.77255  0.48576  0.95510
    432   3.05245  5.10484  3.28384  2.80713  4.52175  3.59807  3.72795  3.93137  0.98633  3.42832  4.34057  3.22326  4.04607  2.88792  2.24255  3.06789  3.26789  3.61981  5.48041  4.28662    433 k - - -
          2.68618  4.42225  2.77519  2.73123  3.46354  2.40513  3.72494  3.29354  2.67741  2.69355  4.24690  2.90347  2.73739  3.18146  2.89801  2.37887  2.77519  2.98518  4.58477  3.61503
          0.02680  4.02869  4.75104  0.61958  0.77255  0.48576  0.95510
    433   3.33428  4.75169  4.43970  4.08279  3.20170  4.17910  4.68970  2.41692  3.84901  0.70428  3.18040  4.34305  4.58922  4.17978  3.99849  3.77198  3.62234  2.49434  5.13505  3.89359    434 l - - -
          2.68618  4.42225  2.77519  2.73123  3.46354  2.40513  3.72494  3.29354  2.67741  2.69355  4.24690  2.90347  2.73739  3.18146  2.89801  2.37887  2.77519  2.98518  4.58477  3.61503
          0.02680  4.02869  4.75104  0.61958  0.77255  0.48576  0.95510
    434   2.83284  5.05990  3.11812  2.56013  4.38618  3.53302  3.60469  3.79983  1.83574  3.30290  4.13349  3.03801  3.91997  1.76373  2.24297  2.82848  3.03358  3.46277  5.42198  3.84374    435 q - - -
          2.68618  4.42225  2.77519  2.73123  3.46354  2.40513  3.72494  3.29354  2.67741  2.69355  4.24690  2.90347  2.73739  3.18146  2.89801  2.37887  2.77519  2.98518  4.58477  3.61503
          0.02680  4.02869  4.75104  0.61958  0.77255  0.48576  0.95510
    435   3.18874  5.01206  3.69602  3.17763  4.40656  3.64352  3.94807  3.96122  2.31494  3.44886  4.44714  3.52429  4.14046  3.16254  0.76412  3.26671  3.44531  3.67896  5.42747  4.30231    436 r - - -
          2.68618  4.42225  2.77519  2.73123  3.46354  2.40513  3.72494  3.29354  2.67741  2.69355  4.24690  2.90347  2.73739  3.18146  2.89801  2.37887  2.77519  2.98518  4.58477  3.61503
          0.02680  4.02869  4.75104  0.61958  0.77255  0.48576  0.95510
    436   2.85998  4.85726  2.80609  2.70868  4.24605  3.29438  4.05761  3.99284  2.97595  3.62264  4.57891  0.90855  3.95506  3.33276  3.33409  2.92255  3.24831  3.59911  5.53419  4.18481    437 n - - -
          2.68618  4.42225  2.77519  2.73123  3.46354  2.40513  3.72494  3.29354  2.67741  2.69355  4.24690  2.90347  2.73739  3.18146  2.89801  2.37887  2.77519  2.98518  4.58477  3.61503
          0.02680  4.02869  4.75104  0.61958  0.77255  0.48576  0.95510
    437   3.07862  4.56440  4.37338  3.86507  3.17721  4.13696  4.54451  2.26113  3.63723  1.63327  1.39297  4.13980  4.49201  3.94676  3.83772  3.50698  3.34753  2.21928  5.12091  3.92678    438 m - - -
          2.68618  4.42225  2.77519  2.73123  3.46354  2.40513  3.72494  3.29354  2.67741  2.69355  4.24690  2.90347  2.73739  3.18146  2.89801  2.37887  2.77519  2.98518  4.58477  3.61503
          0.02680  4.02869  4.75104  0.61958  0.77255  0.48576  0.95510
    438   1.06347  4.19862  3.72568  3.40399  4.00331  3.12525  4.34652  2.95032  3.34885  2.92322  3.95896  3.51135  3.84644  3.67166  3.61093  2.58162  2.82071  2.40253  5.52364  4.29774    439 a - - -
          2.68618  4.42225  2.77519  2.73123  3.46354  2.40513  3.72494  3.29354  2.67741  2.69355  4.24690  2.90347  2.73739  3.18146  2.89801  2.37887  2.77519  2.98518  4.58477  3.61503
          0.02680  4.02869  4.75104  0.61958  0.77255  0.48576  0.95510
    439   2.07975  2.89603  3.78809  3.40250  4.09931  2.97194  4.28811  3.41783  3.32798  3.19645  4.06055  3.43592  3.71720  3.61599  3.59012  1.17961  2.69016  2.96042  5.50568  4.30952    440 s - - -
          2.68618  4.42225  2.77519  2.73123  3.46354  2.40513  3.72494  3.29354  2.67741  2.69355  4.24690  2.90347  2.73739  3.18146  2.89801  2.37887  2.77519  2.98518  4.58477  3.61503
          0.02680  4.02869  4.75104  0.61958  0.77255  0.48576  0.95510
    440   2.77607  0.67197  4.32809  4.10516  4.06345  3.36384  4.71815  3.23563  3.93383  3.14292  4.27019  4.05074  4.08286  4.27367  4.02964  3.04766  3.25618  2.96905  5.44379  4.34936    441 C - - -
          2.68618  4.42225  2.77519  2.73123  3.46354  2.40513  3.72494  3.29354  2.67741  2.69355  4.24690  2.90347  2.73739  3.18146  2.89801  2.37887  2.77519  2.98518  4.58477  3.61503
          0.02680  4.02869  4.75104  0.61958  0.77255  0.48576  0.95510
    441   3.47972  4.90517  4.07211  3.83305  2.31512  4.01466  3.70209  3.46792  3.68621  2.88091  4.12717  3.92065  4.48593  3.95433  3.83687  3.59993  3.76776  3.34616  3.96408  0.74088    442 y - - -
          2.68618  4.42225  2.77519  2.73123  3.46354  2.40513  3.72494  3.29354  2.67741  2.69355  4.24690  2.90347  2.73739  3.18146  2.89801  2.37887  2.77519  2.98518  4.58477  3.61503
          0.02680  4.02869  4.75104  0.61958  0.77255  0.48576  0.95510
    442   3.31713  4.71823  4.57705  4.13476  2.92924  4.35340  4.64873  2.28945  3.93686  0.78547  3.01961  4.38769  4.66401  4.17534  4.09241  3.79647  3.57687  2.38957  5.01185  3.71241    443 l - - -
          2.68618  4.42225  2.77519  2.73123  3.46354  2.40513  3.72494  3.29354  2.67741  2.69355  4.24690  2.90347  2.73739  3.18146  2.89801  2.37887  2.77519  2.98518  4.58477  3.61503
          0.02680  4.02869  4.75104  0.61958  0.77255  0.48576  0.95510
    443   2.69295  4.86056  2.92040  2.47583  4.03323  3.42187  2.11465  3.57124  2.36117  3.02302  3.98809  2.51820  3.85733  2.82094  2.64248  2.56816  2.93238  3.24613  5.29303  3.93517    444 h - - -
          2.68618  4.42225  2.77519  2.73123  3.46354  2.40513  3.72494  3.29354  2.67741  2.69355  4.24690  2.90347  2.73739  3.18146  2.89801  2.37887  2.77519  2.98518  4.58477  3.61503
          0.02680  4.02869  4.75104  0.61958  0.77255  0.48576  0.95510
    444   3.33428  4.75169  4.43970  4.08279  3.20170  4.17910  4.68970  2.41692  3.84901  0.70428  3.18040  4.34305  4.58922  4.17978  3.99849  3.77198  3.62234  2.49434  5.13505  3.89359    445 l - - -
          2.68618  4.42225  2.77519  2.73123  3.46354  2.40513  3.72494  3.29354  2.67741  2.69355  4.24690  2.90347  2.73739  3.18146  2.89801  2.37887  2.77519  2.98518  4.58477  3.61503
          0.02680  4.02869  4.75104  0.61958  0.77255  0.48576  0.95510
    445   2.81488  5.13821  2.81867  2.26557  4.49279  3.01328  3.62660  3.91222  1.51457  3.40916  4.22515  2.93407  3.88185  2.44409  2.54554  2.78553  3.03605  3.54498  5.53666  4.22074    446 k - - -
          2.68618  4.42225  2.77519  2.73123  3.46354  2.40513  3.72494  3.29354  2.67741  2.69355  4.24690  2.90347  2.73739  3.18146  2.89801  2.37887  2.77519  2.98518  4.58477  3.61503
          0.02680  4.02869  4.75104  0.61958  0.77255  0.48576  0.95510
    446   2.86329  4.94693  3.03200  2.64752  4.08042  3.49059  3.73161  3.63267  2.29772  2.99875  4.10402  3.10796  3.96498  1.38114  2.52755  2.89802  3.11395  3.35880  5.34119  4.00567    447 q - - -
          2.68618  4.42225  2.77519  2.73123  3.46354  2.40513  3.72494  3.29354  2.67741  2.69355  4.24690  2.90347  2.73739  3.18146  2.89801  2.37887  2.77519  2.98518  4.58477  3.61503
          0.02680  4.02869  4.75104  0.61958  0.77255  0.48576  0.95510
    447   3.01537  4.43254  4.44040  3.87503  2.45212  4.16253  4.39630  2.25180  3.75060  1.16163  2.97214  4.12041  4.44418  3.71017  3.92194  3.47432  3.24273  2.08802  4.87909  3.65649    448 l - - -
          2.68618  4.42225  2.77519  2.73123  3.46354  2.40513  3.72494  3.29354  2.67741  2.69355  4.24690  2.90347  2.73739  3.18146  2.89801  2.37887  2.77519  2.98518  4.58477  3.61503
          0.02680  4.02869  4.75104  0.61958  0.77255  0.48576  0.95510
    448   3.02762  5.52250  1.01721  1.99569  4.82599  3.24085  3.84972  4.34718  2.91721  3.88645  4.78173  2.73409  3.89145  3.03536  3.51846  2.91277  3.33493  3.93682  6.01966  4.53414    449 d - - -
          2.68618  4.42225  2.77519  2.73123  3.46354  2.40513  3.72494  3.29354  2.67741  2.69355  4.24690  2.90347  2.73739  3.18146  2.89801  2.37887  2.77519  2.98518  4.58477  3.61503
          0.02680  4.02869  4.75104  0.61958  0.77255  0.48576  0.95510
    449   3.12061  5.08491  3.30661  2.90214  4.50718  3.59031  3.85455  3.94692  0.84283  3.47922  4.43474  3.31877  4.08167  3.03897  2.47310  3.15383  3.36350  3.64679  5.49951  4.33594    450 k - - -
          2.68618  4.42225  2.77519  2.73123  3.46354  2.40513  3.72494  3.29354  2.67741  2.69355  4.24690  2.90347  2.73739  3.18146  2.89801  2.37887  2.77519  2.98518  4.58477  3.61503
          0.02680  4.02869  4.75104  0.61958  0.77255  0.48576  0.95510
    450   0.81009  4.27661  3.62715  3.42867  4.21367  3.09638  4.43143  3.36301  3.44910  3.23715  4.25396  3.53689  3.85065  3.77640  3.68708  2.62665  2.91498  2.99020  5.62514  4.44363    451 a - - -
          2.68618  4.42225  2.77519  2.73123  3.46354  2.40513  3.72494  3.29354  2.67741  2.69355  4.24690  2.90347  2.73739  3.18146  2.89801  2.37887  2.77519  2.98518  4.58477  3.61503
          0.02680  4.02869  4.75104  0.61958  0.77255  0.48576  0.95510
    451   3.05387  5.14505  3.37176  2.79756  4.58051  3.64084  3.66230  3.95503  1.06821  3.42000  4.30547  3.20719  4.04389  2.80688  2.02659  3.05699  3.24062  3.63904  5.46963  4.28815    452 k - - -
          2.68618  4.42225  2.77519  2.73123  3.46354  2.40513  3.72494  3.29354  2.67741  2.69355  4.24690  2.90347  2.73739  3.18146  2.89801  2.37887  2.77519  2.98518  4.58477  3.61503
          0.02680  4.02869  4.75104  0.61958  0.77255  0.48576  0.95510
    452   2.73180  5.24894  2.21528  1.24275  4.56855  3.27422  3.74671  3.99753  2.66314  3.57675  4.42354  2.77331  3.84754  2.90796  3.18291  2.78002  3.12016  3.51047  5.77569  4.33827    453 e - - -
          2.68618  4.42225  2.77519  2.73123  3.46354  2.40513  3.72494  3.29354  2.67741  2.69355  4.24690  2.90347  2.73739  3.18146  2.89801  2.37887  2.77519  2.98518  4.58477  3.61503
          0.02680  4.02869  4.75104  0.61958  0.77255  0.48576  0.95510
    453   0.97385  4.16218  3.53360  3.29608  4.23945  2.97988  4.32169  3.43584  3.31667  3.29800  4.20473  3.39498  3.74262  3.62874  3.58179  2.34863  2.67609  2.98774  5.64901  4.43405    454 a - - -
          2.68618  4.42225  2.77519  2.73123  3.46354  2.40513  3.72494  3.29354  2.67741  2.69355  4.24690  2.90347  2.73739  3.18146  2.89801  2.37887  2.77519  2.98518  4.58477  3.61503
          0.02680  4.02869  4.75104  0.61958  0.77255  0.48576  0.95510
    454   3.05774  4.42936  4.62658  4.11959  3.51865  4.31462  4.84901  1.77229  3.96831  2.00722  3.28461  4.36241  4.66006  4.26975  4.18668  3.69081  3.32969  0.98817  5.44167  4.21374    455 v - - -
          2.68618  4.42225  2.77519  2.73123  3.46354  2.40513  3.72494  3.29354  2.67741  2.69355  4.24690  2.90347  2.73739  3.18146  2.89801  2.37887  2.77519  2.98518  4.58477  3.61503
          0.02680  4.02869  4.75104  0.61958  0.77255  0.48576  0.95510
    455   2.23523  4.56924  3.14817  2.54234  3.77627  3.45934  3.68295  2.79524  2.21684  2.81162  3.59073  3.06872  3.85249  2.88930  2.84116  2.69149  2.41011  2.86356  5.12047  3.83951    456 k - - -
          2.68618  4.42225  2.77519  2.73123  3.46354  2.40513  3.72494  3.29354  2.67741  2.69355  4.24690  2.90347  2.73739  3.18146  2.89801  2.37887  2.77519  2.98518  4.58477  3.61503
          0.02680  4.02869  4.75104  0.61958  0.77255  0.48576  0.95510
    456   2.86692  5.26910  2.49552  1.38278  4.58179  3.35399  3.68586  4.03485  2.25318  3.53904  4.37027  2.83112  3.87160  2.48911  2.82177  2.80613  3.11229  3.65551  5.68519  4.30453    457 e - - -
          2.68618  4.42225  2.77519  2.73123  3.46354  2.40513  3.72494  3.29354  2.67741  2.69355  4.24690  2.90347  2.73739  3.18146  2.89801  2.37887  2.77519  2.98518  4.58477  3.61503
          0.02680  4.02869  4.75104  0.61958  0.77255  0.48576  0.95510
    457   1.04806  4.17346  3.68251  3.36839  4.08813  3.06781  4.33019  3.07973  3.32128  3.03522  4.02356  3.46726  3.80188  3.64254  3.58657  2.52348  2.65342  2.58693  5.56838  4.35672    458 a - - -
          2.68618  4.42225  2.77519  2.73123  3.46354  2.40513  3.72494  3.29354  2.67741  2.69355  4.24690  2.90347  2.73739  3.18146  2.89801  2.37887  2.77519  2.98518  4.58477  3.61503
          0.02680  4.02869  4.75104  0.61958  0.77255  0.48576  0.95510
    458   2.55453  5.09018  2.46361  1.17356  4.49549  3.28958  3.82093  3.84280  2.69106  3.49328  4.39534  2.87521  3.88176  2.99948  3.14319  2.81911  3.14228  3.49393  5.72828  4.34627    459 e - - -
          2.68618  4.42225  2.77519  2.73123  3.46354  2.40513  3.72494  3.29354  2.67741  2.69355  4.24690  2.90347  2.73739  3.18146  2.89801  2.37887  2.77519  2.98518  4.58477  3.61503
          0.02680  4.02869  4.75104  0.61958  0.77255  0.48576  0.95510
    459   2.96842  5.14305  3.29299  2.68739  4.52917  3.61916  3.46734  3.91536  1.92033  3.37726  4.22653  3.12695  3.99329  2.06196  1.50201  2.95958  3.14698  3.58716  5.44641  4.22984    460 r - - -
          2.68618  4.42225  2.77519  2.73123  3.46354  2.40513  3.72494  3.29354  2.67741  2.69355  4.24690  2.90347  2.73739  3.18146  2.89801  2.37887  2.77519  2.98518  4.58477  3.61503
          0.02680  4.02869  4.75104  0.61958  0.77255  0.48576  0.95510
    460   2.58685  3.37551  3.16640  2.54515  3.73601  3.47062  2.97811  3.12466  2.45548  2.67703  3.64231  3.07400  3.85392  2.71680  2.49547  2.69514  2.81537  2.85769  4.80047  3.49531    461 k - - -
          2.68618  4.42225  2.77519  2.73123  3.46354  2.40513  3.72494  3.29354  2.67741  2.69355  4.24690  2.90347  2.73739  3.18146  2.89801  2.37887  2.77519  2.98518  4.58477  3.61503
          0.02680  4.02869  4.75104  0.61958  0.77255  0.48576  0.95510
    461   3.03695  5.47650  0.96398  2.08665  4.79663  3.24883  3.87710  4.32174  2.95074  3.87912  4.78812  2.76441  3.90341  3.06980  3.54313  2.93212  3.35105  3.91900  5.99337  4.53101    462 d - - -
          2.68618  4.42225  2.77519  2.73123  3.46354  2.40513  3.72494  3.29354  2.67741  2.69355  4.24690  2.90347  2.73739  3.18146  2.89801  2.37887  2.77519  2.98518  4.58477  3.61503
          0.02680  4.02869  4.75104  0.61958  0.77255  0.48576  0.95510
    462   2.97129  4.69995  3.59578  3.45920  4.43685  3.37874  4.52179  4.02498  3.53036  3.63385  4.69201  3.74900  0.58238  3.91436  3.75612  3.14422  3.42564  3.65211  5.57812  4.56043    463 P - - -
          2.68618  4.42225  2.77519  2.73123  3.46354  2.40513  3.72494  3.29354  2.67741  2.69355  4.24690  2.90347  2.73739  3.18146  2.89801  2.37887  2.77519  2.98518  4.58477  3.61503
          0.02680  4.02869  4.75104  0.61958  0.77255  0.48576  0.95510
    463   2.45310  4.81603  2.92538  2.35115  4.13735  3.19182  3.63642  3.55558  2.38732  3.14191  3.95404  2.63748  3.80646  2.78436  2.35549  2.60243  2.26782  3.21137  5.36222  4.03200    464 t - - -
          2.68618  4.42225  2.77519  2.73123  3.46354  2.40513  3.72494  3.29354  2.67741  2.69355  4.24690  2.90347  2.73739  3.18146  2.89801  2.37887  2.77519  2.98518  4.58477  3.61503
          0.02680  4.02869  4.75104  0.61958  0.77255  0.48576  0.95510
    464   2.68049  4.86534  2.63760  2.41644  4.23856  3.26286  3.47999  3.82621  2.61464  3.40133  4.24309  1.57534  3.83409  2.96340  3.03942  2.24237  2.99661  3.43222  5.51656  4.12048    465 n - - -
          2.68618  4.42225  2.77519  2.73123  3.46354  2.40513  3.72494  3.29354  2.67741  2.69355  4.24690  2.90347  2.73739  3.18146  2.89801  2.37887  2.77519  2.98518  4.58477  3.61503
          0.02680  4.02869  4.75104  0.61958  0.77255  0.48576  0.95510
    465   3.11827  4.43951  4.80713  4.31942  3.54796  4.44652  5.03141  1.09918  4.19744  2.03475  3.35637  4.53737  4.76502  4.46328  4.39198  3.84160  3.38796  1.40155  5.53288  4.32982    466 i - - -
          2.68618  4.42225  2.77519  2.73123  3.46354  2.40513  3.72494  3.29354  2.67741  2.69355  4.24690  2.90347  2.73739  3.18146  2.89801  2.37887  2.77519  2.98518  4.58477  3.61503
          0.02680  4.02869  4.75104  0.61958  0.77255  0.48576  0.95510
    466   3.46317  4.81994  4.45308  4.19952  0.78697  4.11168  3.95549  2.97021  4.10323  2.30533  3.67872  4.19826  4.56850  4.22870  4.18424  3.72351  3.76526  2.97198  4.16251  2.51170    467 f - - -
          2.68618  4.42225  2.77519  2.73123  3.46354  2.40513  3.72494  3.29354  2.67741  2.69355  4.24690  2.90347  2.73739  3.18146  2.89801  2.37887  2.77519  2.98518  4.58477  3.61503
          0.02680  4.02869  4.75104  0.61958  0.77255  0.48576  0.95510
    467   2.50367  4.34816  3.57415  3.33669  4.11407  3.18145  4.34114  3.26054  3.28274  3.11842  4.16100  3.51876  3.89850  3.67031  3.53215  2.70696  0.93215  2.93849  5.53800  4.33152    468 t - - -
          2.68618  4.42225  2.77519  2.73123  3.46354  2.40513  3.72494  3.29354  2.67741  2.69355  4.24690  2.90347  2.73739  3.18146  2.89801  2.37887  2.77519  2.98518  4.58477  3.61503
          0.02680  4.02869  4.75104  0.61958  0.77255  0.48576  0.95510
    468   2.91759  5.12205  3.04506  2.58298  4.48356  3.53597  3.63835  3.89050  1.87374  3.37724  4.23002  3.05429  3.95677  1.55035  2.27429  2.90599  3.12213  3.55611  5.48042  4.22427    469 q - - -
          2.68618  4.42225  2.77519  2.73123  3.46354  2.40513  3.72494  3.29354  2.67741  2.69355  4.24690  2.90347  2.73739  3.18146  2.89801  2.37887  2.77519  2.98518  4.58477  3.61503
          0.02680  4.02869  4.75104  0.61958  0.77255  0.48576  0.95510
    469   3.44898  4.76587  4.53289  4.15141  1.01198  4.31165  3.63096  2.98958  3.99446  2.22712  3.61901  4.06445  4.62424  4.05550  4.08283  3.66872  3.67813  2.96350  3.81098  1.96094    470 f - - -
          2.68618  4.42225  2.77519  2.73123  3.46354  2.40513  3.72494  3.29354  2.67741  2.69355  4.24690  2.90347  2.73739  3.18146  2.89801  2.37887  2.77519  2.98518  4.58477  3.61503
          0.02680  4.02869  4.75104  0.61958  0.77255  0.48576  0.95510
    470   2.59189  3.69168  3.65817  3.15931  3.06013  3.48864  3.83836  2.90495  3.05505  2.61269  3.55503  3.43809  3.97832  3.36667  3.34225  2.35077  2.89311  2.66765  4.60776  1.72360    471 y - - -
          2.68618  4.42225  2.77519  2.73123  3.46354  2.40513  3.72494  3.29354  2.67741  2.69355  4.24690  2.90347  2.73739  3.18146  2.89801  2.37887  2.77519  2.98518  4.58477  3.61503
          0.02680  4.02869  4.75104  0.61958  0.77255  0.48576  0.95510
    471   3.12211  4.42189  4.84199  4.31999  3.53071  4.50164  5.00874  1.29996  4.20994  1.98753  3.23144  4.54882  4.77615  4.45295  4.40150  3.87186  3.37522  1.21618  5.49928  4.31526    472 v - - -
          2.68618  4.42225  2.77519  2.73123  3.46354  2.40513  3.72494  3.29354  2.67741  2.69355  4.24690  2.90347  2.73739  3.18146  2.89801  2.37887  2.77519  2.98518  4.58477  3.61503
          0.02680  4.02869  4.75104  0.61958  0.77255  0.48576  0.95510
    472   3.57679  4.84282  4.58738  4.25874  0.99164  4.35678  3.52308  3.22612  4.10785  2.55807  3.83314  4.06883  4.67301  4.10820  4.15927  3.72848  3.80359  3.16641  3.67467  1.61467    473 f - - -
          2.68618  4.42225  2.77519  2.73123  3.46354  2.40513  3.72494  3.29354  2.67741  2.69355  4.24690  2.90347  2.73739  3.18146  2.89801  2.37887  2.77519  2.98518  4.58477  3.61503
          0.02680  4.02869  4.75104  0.61958  0.77255  0.48576  0.95510
    473   3.04905  5.11760  3.30618  2.79820  4.53969  3.61095  3.70126  3.93725  1.01631  3.42277  4.32414  3.21271  4.04323  2.85531  2.17278  3.05987  3.25430  3.62371  5.47601  4.28457    474 k - - -
          2.68618  4.42225  2.77519  2.73123  3.46354  2.40513  3.72494  3.29354  2.67741  2.69355  4.24690  2.90347  2.73739  3.18146  2.89801  2.37887  2.77519  2.98518  4.58477  3.61503
          0.02680  4.02869  4.75104  0.61958  0.77255  0.48576  0.95510
    474   3.11307  4.48548  4.65128  4.21539  3.46788  4.31591  4.92012  0.98485  4.04687  1.98106  3.33253  4.43189  4.69195  4.35576  4.23703  3.74282  3.40146  1.72136  5.44171  4.19945    475 i - - -
          2.68618  4.42225  2.77519  2.73123  3.46354  2.40513  3.72494  3.29354  2.67741  2.69355  4.24690  2.90347  2.73739  3.18146  2.89801  2.37887  2.77519  2.98518  4.58477  3.61503
          0.02680  4.02869  4.75104  0.61958  0.77255  0.48576  0.95510
    475   1.14278  4.26973  3.26820  2.91056  4.18942  3.04960  4.13165  3.49764  3.07659  3.26256  4.13170  3.25866  3.75792  3.39825  3.40244  2.19771  2.78591  3.06231  5.55521  4.31485    476 a - - -
          2.68618  4.42225  2.77519  2.73123  3.46354  2.40513  3.72494  3.29354  2.67741  2.69355  4.24690  2.90347  2.73739  3.18146  2.89801  2.37887  2.77519  2.98518  4.58477  3.61503
          0.02680  4.02869  4.75104  0.61958  0.77255  0.48576  0.95510
    476   3.09615  4.41851  4.79020  4.29890  3.58746  4.43029  5.02116  1.41857  4.18491  2.09754  3.39688  4.51701  4.75452  4.45664  4.38715  3.82121  3.36610  1.06660  5.54900  4.33750    477 v - - -
          2.68618  4.42225  2.77519  2.73123  3.46354  2.40513  3.72494  3.29354  2.67741  2.69355  4.24690  2.90347  2.73739  3.18146  2.89801  2.37887  2.77519  2.98518  4.58477  3.61503
          0.02680  4.02869  4.75104  0.61958  0.77255  0.48576  0.95510
    477   3.21723  4.54873  4.81455  4.24579  3.13780  4.48652  4.81261  1.82905  4.12438  1.10467  2.35763  4.49794  4.69001  4.24490  4.25682  3.82377  3.44103  1.99038  5.17519  4.10731    478 l - - -
          2.68618  4.42225  2.77519  2.73123  3.46354  2.40513  3.72494  3.29354  2.67741  2.69355  4.24690  2.90347  2.73739  3.18146  2.89801  2.37887  2.77519  2.98518  4.58477  3.61503
          0.02680  4.02869  4.75104  0.61958  0.77255  0.48576  0.95510
    478   2.96281  5.40354  2.11196  1.07367  4.71154  3.27026  3.80971  4.20293  2.78251  3.74994  4.62233  2.76970  3.88301  2.98466  3.32237  2.87283  3.25298  3.80861  5.89155  4.44708    479 e - - -
          2.68618  4.42225  2.77519  2.73123  3.46354  2.40513  3.72494  3.29354  2.67741  2.69355  4.24690  2.90347  2.73739  3.18146  2.89801  2.37887  2.77519  2.98518  4.58477  3.61503
          0.02680  4.02869  4.75104  0.61958  0.77255  0.48576  0.95510
    479   2.72786  4.99968  2.58916  2.21004  4.35861  1.87672  3.70480  3.79994  2.50945  3.36407  4.19021  2.45992  3.83449  2.76647  2.82764  2.67306  2.99692  3.43248  5.56366  4.20022    480 g - - -
          2.68618  4.42225  2.77519  2.73123  3.46354  2.40513  3.72494  3.29354  2.67741  2.69355  4.24690  2.90347  2.73739  3.18146  2.89801  2.37887  2.77519  2.98518  4.58477  3.61503
          0.02680  4.02869  4.75104  0.61958  0.77255  0.48576  0.95510
    480   2.90278  5.37958  1.93160  2.09428  4.68951  3.24656  3.77207  4.20412  2.74878  3.72931  4.57564  1.43163  3.85362  2.93985  3.30593  2.81499  3.19291  3.79088  5.88780  4.41263    481 n - - -
          2.68618  4.42225  2.77519  2.73123  3.46354  2.40513  3.72494  3.29354  2.67741  2.69355  4.24690  2.90347  2.73739  3.18146  2.89801  2.37887  2.77519  2.98518  4.58477  3.61503
          0.02680  4.02869  4.75104  0.61958  0.77255  0.48576  0.95510
    481   2.02705  4.20675  3.42528  3.07818  4.24376  2.99551  4.15033  3.61224  3.09874  3.32105  4.15401  3.28121  3.58140  3.40548  3.43141  1.33484  2.15593  3.11581  5.58662  4.36423    482 s - - -
          2.68618  4.42225  2.77519  2.73123  3.46354  2.40513  3.72494  3.29354  2.67741  2.69355  4.24690  2.90347  2.73739  3.18146  2.89801  2.37887  2.77519  2.98518  4.58477  3.61503
          0.02680  4.02869  4.75104  0.61958  0.77255  0.48576  0.95510
    482   2.65657  5.04657  1.98206  2.08848  3.99999  2.86593  3.61661  3.78796  2.42886  3.32864  4.11683  2.74900  3.78830  2.70141  2.92772  2.63044  2.82154  3.40722  5.51501  3.87721    483 d - - -
          2.68618  4.42225  2.77519  2.73123  3.46354  2.40513  3.72494  3.29354  2.67741  2.69355  4.24690  2.90347  2.73739  3.18146  2.89801  2.37887  2.77519  2.98518  4.58477  3.61503
          0.02680  4.02869  4.75104  0.61958  0.77255  0.48576  0.95510
    483   3.09913  5.17332  3.53567  2.85950  4.63241  3.69845  3.63722  3.97793  1.59799  3.42104  4.30335  3.24564  4.06943  2.77624  1.23835  3.10059  3.26312  3.66804  5.45736  4.30391    484 r - - -
          2.68618  4.42225  2.77519  2.73123  3.46354  2.40513  3.72494  3.29354  2.67741  2.69355  4.24690  2.90347  2.73739  3.18146  2.89801  2.37887  2.77519  2.98518  4.58477  3.61503
          0.02680  4.02869  4.75104  0.61958  0.77255  0.48576  0.95510
    484   0.81009  4.27661  3.62715  3.42867  4.21367  3.09638  4.43143  3.36301  3.44910  3.23715  4.25396  3.53689  3.85065  3.77640  3.68708  2.62665  2.91498  2.99020  5.62514  4.44363    485 a - - -
          2.68618  4.42225  2.77519  2.73123  3.46354  2.40513  3.72494  3.29354  2.67741  2.69355  4.24690  2.90347  2.73739  3.18146  2.89801  2.37887  2.77519  2.98518  4.58477  3.61503
          0.02680  4.02869  4.75104  0.61958  0.77255  0.48576  0.95510
    485   3.23338  4.59227  4.72811  4.16514  2.93905  4.45751  4.74638  2.15354  4.04223  0.95121  2.65918  4.43840  4.66906  4.17792  4.19531  3.79217  3.45824  2.01516  5.12340  4.01212    486 l - - -
          2.68618  4.42225  2.77519  2.73123  3.46354  2.40513  3.72494  3.29354  2.67741  2.69355  4.24690  2.90347  2.73739  3.18146  2.89801  2.37887  2.77519  2.98518  4.58477  3.61503
          0.02680  4.02869  4.75104  0.61958  0.77255  0.48576  0.95510
    486   2.81815  5.14031  2.77227  2.02332  4.47030  3.42993  3.63765  3.90272  2.24160  3.40543  4.22902  2.92298  3.88087  1.74625  2.41330  2.78778  3.04335  3.53990  5.54082  4.21405    487 q - - -
          2.68618  4.42225  2.77519  2.73123  3.46354  2.40513  3.72494  3.29354  2.67741  2.69355  4.24690  2.90347  2.73739  3.18146  2.89801  2.37887  2.77519  2.98518  4.58477  3.61503
          0.02680  4.02869  4.75104  0.61958  0.77255  0.48576  0.95510
    487   1.33540  4.25492  3.76101  3.30370  3.76906  3.35924  4.22615  2.41705  3.21928  2.62604  3.67791  3.53577  3.96502  3.54512  3.51926  2.75075  2.79510  2.20231  5.32738  4.10390    488 a - - -
          2.68618  4.42225  2.77519  2.73123  3.46354  2.40513  3.72494  3.29354  2.67741  2.69355  4.24690  2.90347  2.73739  3.18146  2.89801  2.37887  2.77519  2.98518  4.58477  3.61503
          0.02680  4.02869  4.75104  0.61958  0.77255  0.48576  0.95510
    488   3.11720  4.43399  4.81811  4.32802  3.55864  4.45573  5.03990  1.13182  4.20995  2.04782  3.36454  4.54513  4.77060  4.47397  4.40466  3.84924  3.38563  1.34600  5.54108  4.33844    489 i - - -
          2.68618  4.42225  2.77519  2.73123  3.46354  2.40513  3.72494  3.29354  2.67741  2.69355  4.24690  2.90347  2.73739  3.18146  2.89801  2.37887  2.77519  2.98518  4.58477  3.61503
          0.02680  4.02869  4.75104  0.61958  0.77255  0.48576  0.95510
    489   2.46329  4.31586  3.24561  2.81673  3.26227  3.40695  3.77909  2.28986  2.77686  2.54550  3.43347  3.13915  3.89890  3.08760  3.06181  2.55038  2.42106  2.54522  4.90972  3.66801    490 i - - -
          2.68618  4.42225  2.77519  2.73123  3.46354  2.40513  3.72494  3.29354  2.67741  2.69355  4.24690  2.90347  2.73739  3.18146  2.89801  2.37887  2.77519  2.98518  4.58477  3.61503
          0.02680  4.02869  4.75104  0.61958  0.77255  0.48576  0.95510
    490   2.26824  4.64136  2.92950  2.31538  4.06428  3.29692  3.73380  3.46989  2.57616  3.09901  3.92872  2.84774  3.56067  2.91290  3.01456  2.40641  1.97704  3.12271  5.35623  4.04370    491 t - - -
          2.68618  4.42225  2.77519  2.73123  3.46354  2.40513  3.72494  3.29354  2.67741  2.69355  4.24690  2.90347  2.73739  3.18146  2.89801  2.37887  2.77519  2.98518  4.58477  3.61503
          0.02680  4.02869  4.75104  0.61958  0.77255  0.48576  0.95510
    491   2.95245  4.44045  4.23326  3.69035  3.16320  4.03240  4.35748  2.31024  3.50139  1.14055  2.47431  3.97507  4.37021  3.79127  3.71270  3.16465  3.19825  2.30350  4.99366  3.80404    492 l - - -
          2.68618  4.42225  2.77519  2.73123  3.46354  2.40513  3.72494  3.29354  2.67741  2.69355  4.24690  2.90347  2.73739  3.18146  2.89801  2.37887  2.77519  2.98518  4.58477  3.61503
          0.04323  4.02869  3.70844  0.61958  0.77255  0.48576  0.95510
    492   2.79740  5.21794  2.36726  1.51018  4.53581  2.51884  3.69315  4.00120  2.33829  3.52851  4.34601  2.78011  3.82863  2.84163  3.03629  2.74058  3.05951  3.60839  5.70212  4.28627    493 e - - -
          2.68618  4.42225  2.77519  2.73123  3.46354  2.40513  3.72494  3.29354  2.67741  2.69355  4.24690  2.90347  2.73739  3.18146  2.89801  2.37887  2.77519  2.98518  4.58477  3.61503
          0.02723  4.01269  4.73504  0.61958  0.77255  0.47540  0.97190
    493   2.56969  4.93130  2.80285  2.36774  4.21007  3.38855  3.53953  3.64662  1.89924  3.20712  4.00712  2.36994  3.80334  2.73988  2.78827  2.55497  2.79549  3.29249  5.40329  3.59308    494 k - - -
          2.68618  4.42225  2.77519  2.73123  3.46354  2.40513  3.72494  3.29354  2.67741  2.69355  4.24690  2.90347  2.73739  3.18146  2.89801  2.37887  2.77519  2.98518  4.58477  3.61503
          0.02680  4.02869  4.75104  0.61958  0.77255  0.48576  0.95510
    494   2.94928  4.39026  4.34400  3.79059  3.15726  4.09849  4.43871  1.98774  3.65935  1.18805  3.11251  4.05943  4.42164  3.90035  3.86910  3.21733  3.19260  1.98513  5.04133  3.84863    495 l - - -
          2.68618  4.42225  2.77519  2.73123  3.46354  2.40513  3.72494  3.29354  2.67741  2.69355  4.24690  2.90347  2.73739  3.18146  2.89801  2.37887  2.77519  2.98518  4.58477  3.61503
          0.02680  4.02869  4.75104  0.61958  0.77255  0.48576  0.95510
    495   2.32556  4.27641  3.88375  3.35855  3.39863  3.69759  4.14976  2.24848  3.23224  1.47658  3.32644  3.65588  4.13077  3.54840  3.49890  2.91053  2.89072  2.20717  5.01804  3.80950    496 l - - -
          2.68618  4.42225  2.77519  2.73123  3.46354  2.40513  3.72494  3.29354  2.67741  2.69355  4.24690  2.90347  2.73739  3.18146  2.89801  2.37887  2.77519  2.98518  4.58477  3.61503
          0.03414  4.02869  4.15005  0.61958  0.77255  0.48576  0.95510
    496   2.52631  4.53997  3.15907  2.33564  3.73787  3.46281  3.69705  2.88958  2.54965  2.76789  3.35622  3.08228  3.85697  2.91176  2.83365  2.69604  2.10710  2.78593  5.10180  3.82297    497 t - - -
          2.68618  4.42225  2.77519  2.73123  3.46354  2.40513  3.72494  3.29354  2.67741  2.69355  4.24690  2.90347  2.73739  3.18146  2.89801  2.37887  2.77519  2.98518  4.58477  3.61503
          0.02699  4.02154  4.74389  0.61958  0.77255  0.48106  0.96267
    497   2.42212  5.06457  2.18953  2.13453  4.37186  3.22200  3.60701  3.83377  2.19247  3.35978  4.13839  2.82100  3.34342  2.73031  2.89761  2.61807  2.64692  3.43876  5.53347  4.13522    498 e - - -
          2.68618  4.42225  2.77519  2.73123  3.46354  2.40513  3.72494  3.29354  2.67741  2.69355  4.24690  2.90347  2.73739  3.18146  2.89801  2.37887  2.77519  2.98518  4.58477  3.61503
          0.02680  4.02869  4.75104  0.61958  0.77255  0.48576  0.95510
    498   2.66950  5.00375  2.69998  1.69020  4.32118  3.09859  3.63467  3.76058  2.25189  3.31191  4.11198  2.85959  3.12765  2.77087  2.86827  2.65549  2.86737  3.25821  5.50218  4.13115    499 e - - -
          2.68618  4.42225  2.77519  2.73123  3.46354  2.40513  3.72494  3.29354  2.67741  2.69355  4.24690  2.90347  2.73739  3.18146  2.89801  2.37887  2.77519  2.98518  4.58477  3.61503
          0.02680  4.02869  4.75104  0.61958  0.77255  0.48576  0.95510
    499   2.56322  5.07473  2.42661  1.74153  4.37929  3.23837  3.62050  3.84078  2.36419  3.37098  4.15531  2.76750  3.56996  2.74816  2.93006  2.42401  2.90889  3.27415  5.54936  4.14921    500 e - - -
          2.68618  4.42225  2.77519  2.73123  3.46354  2.40513  3.72494  3.29354  2.67741  2.69355  4.24690  2.90347  2.73739  3.18146  2.89801  2.37887  2.77519  2.98518  4.58477  3.61503
          0.02680  4.02869  4.75104  0.61958  0.77255  0.48576  0.95510
    500   2.59224  4.83868  2.93677  2.29027  4.10255  3.29750  3.60064  3.40263  2.36602  2.95461  3.91354  2.91854  3.13604  2.36862  2.70227  2.33273  2.76250  3.18710  5.33126  3.98940    501 e - - -
          2.68618  4.42225  2.77519  2.73123  3.46354  2.40513  3.72494  3.29354  2.67741  2.69355  4.24690  2.90347  2.73739  3.18146  2.89801  2.37887  2.77519  2.98518  4.58477  3.61503
          0.02680  4.02869  4.75104  0.61958  0.77255  0.48576  0.95510
    501   2.66770  5.12564  2.48645  1.80555  4.43860  3.29240  2.94967  3.90932  2.25991  3.41291  4.18453  2.68505  3.60100  2.71698  2.73426  2.62647  2.90564  3.50108  5.56687  4.16249    502 e - - -
          2.68618  4.42225  2.77519  2.73123  3.46354  2.40513  3.72494  3.29354  2.67741  2.69355  4.24690  2.90347  2.73739  3.18146  2.89801  2.37887  2.77519  2.98518  4.58477  3.61503
          0.02680  4.02869  4.75104  0.61958  0.77255  0.48576  0.95510
    502   2.93642  5.50997  1.58135  1.43744  4.80971  2.97283  3.76722  4.32760  2.77024  3.82055  4.65994  2.70122  3.85125  2.92847  3.36353  2.82394  3.22192  3.89432  5.97688  4.47411    503 e - - -
          2.68618  4.42225  2.77519  2.73123  3.46354  2.40513  3.72494  3.29354  2.67741  2.69355  4.24690  2.90347  2.73739  3.18146  2.89801  2.37887  2.77519  2.98518  4.58477  3.61503
          0.02680  4.02869  4.75104  0.61958  0.77255  0.48576  0.95510
    503   2.61638  4.42668  2.32325  2.33275  4.29108  3.14038  3.64564  3.74105  2.45265  3.29870  4.09282  1.96534  3.78533  2.78281  2.83632  2.54241  2.87744  3.35658  5.49295  4.11801    504 n - - -
          2.68618  4.42225  2.77520  2.73123  3.46354  2.40513  3.72495  3.29354  2.67741  2.69355  4.24690  2.90347  2.73740  3.18146  2.89801  2.37887  2.77520  2.98518  4.58477  3.61495
          0.04210  3.42408  4.75104  0.55788  0.84962  0.48576  0.95510
    504   2.62874  5.15279  2.04894  2.16076  4.46282  2.83643  3.62046  3.93663  2.15583  3.44466  4.22278  2.51724  3.79055  2.74416  2.86790  2.64418  2.93468  3.45151  5.60524  4.19065    506 d - - -
          2.68618  4.42225  2.77519  2.73123  3.46354  2.40513  3.72494  3.29354  2.67741  2.69355  4.24690  2.90347  2.73739  3.18146  2.89801  2.37887  2.77519  2.98518  4.58477  3.61503
          0.02680  4.02869  4.75104  0.61958  0.77255  0.48576  0.95510
    505   2.72832  4.28911  4.05262  3.48684  3.27408  3.87599  4.21022  2.20972  3.37637  1.42341  3.04340  3.78737  3.65323  3.64213  3.62430  3.17154  2.97006  1.94704  4.96173  3.78442    507 l - - -
          2.68618  4.42225  2.77519  2.73123  3.46354  2.40513  3.72494  3.29354  2.67741  2.69355  4.24690  2.90347  2.73739  3.18146  2.89801  2.37887  2.77519  2.98518  4.58477  3.61503
          0.02680  4.02869  4.75104  0.61958  0.77255  0.48576  0.95510
    506   2.57655  4.18024  3.67334  3.10000  3.01679  3.60837  3.88476  2.45297  3.01338  1.93771  3.26939  3.44005  3.89727  3.30060  2.85503  2.70646  2.76429  2.19646  4.78189  3.56664    508 l - - -
          2.68618  4.42225  2.77519  2.73123  3.46354  2.40513  3.72494  3.29354  2.67741  2.69355  4.24690  2.90347  2.73739  3.18146  2.89801  2.37887  2.77519  2.98518  4.58477  3.61503
          0.02680  4.02869  4.75104  0.61958  0.77255  0.48576  0.95510
    507   2.19583  4.54624  3.13837  2.38257  3.76127  3.44526  3.69536  3.11206  2.50410  2.77895  3.58760  3.07031  3.84767  2.90674  2.89041  2.68231  2.37578  2.53130  5.11691  3.83481    509 a - - -
          2.68618  4.42225  2.77519  2.73123  3.46354  2.40513  3.72494  3.29354  2.67741  2.69355  4.24690  2.90347  2.73739  3.18146  2.89801  2.37887  2.77519  2.98518  4.58477  3.61503
          0.02680  4.02869  4.75104  0.61958  0.77255  0.48576  0.95510
    508   2.68429  5.30822  1.75848  1.92988  4.61004  3.28456  3.67579  4.10212  2.36140  3.59847  4.39396  2.45326  3.81359  2.81240  3.09322  2.48664  3.04690  3.68159  5.75704  4.30572    510 d - - -
          2.68618  4.42225  2.77519  2.73123  3.46354  2.40513  3.72494  3.29354  2.67741  2.69355  4.24690  2.90347  2.73739  3.18146  2.89801  2.37887  2.77519  2.98518  4.58477  3.61503
          0.02680  4.02869  4.75104  0.61958  0.77255  0.48576  0.95510
    509   2.78051  5.03885  3.02029  2.36054  4.39558  2.80216  3.60927  3.79783  1.94442  3.31159  4.12896  2.99393  3.88672  2.74085  1.78675  2.77469  2.92820  3.44643  5.44985  4.16145    511 r - - -
          2.68618  4.42225  2.77519  2.73123  3.46354  2.40513  3.72494  3.29354  2.67741  2.69355  4.24690  2.90347  2.73739  3.18146  2.89801  2.37887  2.77519  2.98518  4.58477  3.61503
          0.02680  4.02869  4.75104  0.61958  0.77255  0.48576  0.95510
    510   2.59952  4.86699  2.49188  2.32078  4.19892  2.62912  3.64379  3.63356  2.46074  3.21188  4.01432  2.59833  3.78660  2.78739  2.94062  2.30508  2.72267  2.89706  5.42911  4.06873    512 s - - -
          2.68618  4.42225  2.77519  2.73123  3.46354  2.40513  3.72494  3.29354  2.67741  2.69355  4.24690  2.90347  2.73739  3.18146  2.89801  2.37887  2.77519  2.98518  4.58477  3.61503
          0.02680  4.02869  4.75104  0.61958  0.77255  0.48576  0.95510
    511   2.34818  4.28436  3.36864  2.98992  4.07181  3.10188  4.05415  3.39622  2.95844  2.95153  4.02091  3.26170  3.76906  3.30932  3.29353  1.38196  2.15847  2.99812  5.44634  4.18991    513 s - - -
          2.68618  4.42225  2.77519  2.73123  3.46354  2.40513  3.72494  3.29354  2.67741  2.69355  4.24690  2.90347  2.73739  3.18146  2.89801  2.37887  2.77519  2.98518  4.58477  3.61503
          0.02680  4.02869  4.75104  0.61958  0.77255  0.48576  0.95510
    512   2.44727  4.49849  3.12276  2.63022  3.95880  2.61994  3.55131  3.36123  2.63237  3.00765  3.84344  3.06889  2.55458  2.96991  3.05307  2.33215  2.49735  2.77039  5.28275  3.99468    514 s - - -
          2.68618  4.42225  2.77519  2.73123  3.46354  2.40513  3.72494  3.29354  2.67741  2.69355  4.24690  2.90347  2.73739  3.18146  2.89801  2.37887  2.77519  2.98518  4.58477  3.61503
          0.02680  4.02869  4.75104  0.61958  0.77255  0.48576  0.95510
    513   2.60686  4.23168  3.70860  3.15133  3.34039  3.62460  3.98936  2.32492  3.07815  2.28748  3.37010  3.49295  4.03288  3.37263  3.38622  2.64852  2.13875  1.91307  4.93493  3.71254    515 v - - -
          2.68618  4.42225  2.77519  2.73123  3.46354  2.40513  3.72494  3.29354  2.67741  2.69355  4.24690  2.90347  2.73739  3.18146  2.89801  2.37887  2.77519  2.98518  4.58477  3.61503
          0.02680  4.02869  4.75104  0.61958  0.77255  0.48576  0.95510
    514   2.57632  4.48669  3.13074  2.64384  3.66769  3.47277  3.70612  2.94725  2.46949  2.72002  2.42330  2.79930  3.86389  2.94138  2.90746  2.64943  2.62610  2.75663  5.04472  3.77597    516 m - - -
          2.68618  4.42225  2.77519  2.73123  3.46354  2.40513  3.72494  3.29354  2.67741  2.69355  4.24690  2.90347  2.73739  3.18146  2.89801  2.37887  2.77519  2.98518  4.58477  3.61503
          0.02680  4.02869  4.75104  0.61958  0.77255  0.48576  0.95510
    515   3.31170  4.64226  4.83239  4.28661  2.89406  4.55632  4.80904  1.87660  4.14959  0.90804  2.91878  4.54692  4.74792  4.27492  4.28571  3.90906  3.53745  2.20140  5.11810  3.94976    517 l - - -
          2.68618  4.42225  2.77519  2.73123  3.46354  2.40513  3.72494  3.29354  2.67741  2.69355  4.24690  2.90347  2.73739  3.18146  2.89801  2.37887  2.77519  2.98518  4.58477  3.61503
          0.02680  4.02869  4.75104  0.61958  0.77255  0.48576  0.95510
    516   3.34084  4.69327  4.72961  4.23067  2.34243  4.46534  4.52776  2.30594  4.08353  0.87711  2.95307  4.43659  4.69839  4.20472  4.20868  3.84001  3.57208  2.43490  4.79595  3.41759    518 l - - -
          2.68618  4.42225  2.77519  2.73123  3.46354  2.40513  3.72494  3.29354  2.67741  2.69355  4.24690  2.90347  2.73739  3.18146  2.89801  2.37887  2.77519  2.98518  4.58477  3.61503
          0.02680  4.02869  4.75104  0.61958  0.77255  0.48576  0.95510
    517   2.35918  3.65987  3.32299  2.85686  4.03325  2.95361  3.93363  3.43727  2.82182  3.10146  3.93750  2.85946  3.75523  3.16214  3.07392  1.46401  2.64247  3.03636  5.37188  4.11751    519 s - - -
          2.68618  4.42225  2.77519  2.73123  3.46354  2.40513  3.72494  3.29354  2.67741  2.69355  4.24690  2.90347  2.73739  3.18146  2.89801  2.37887  2.77519  2.98518  4.58477  3.61503
          0.02680  4.02869  4.75104  0.61958  0.77255  0.48576  0.95510
    518   3.08776  4.58309  4.29111  3.84935  3.15021  4.09369  4.49230  2.25742  3.59784  0.92584  3.13308  4.10823  4.48527  3.94899  3.78966  3.39812  3.37005  2.30479  5.05594  3.76683    520 l - - -
          2.68618  4.42225  2.77519  2.73123  3.46354  2.40513  3.72494  3.29354  2.67741  2.69355  4.24690  2.90347  2.73739  3.18146  2.89801  2.37887  2.77519  2.98518  4.58477  3.61503
          0.02680  4.02869  4.75104  0.61958  0.77255  0.48576  0.95510
    519   1.12399  3.70229  3.80543  3.37705  3.95925  3.07589  4.25191  2.98906  3.28336  2.98882  3.90887  3.46573  3.78237  3.58468  3.55459  2.38895  2.73218  2.66354  5.41150  4.20517    521 a - - -
          2.68618  4.42225  2.77519  2.73123  3.46354  2.40513  3.72494  3.29354  2.67741  2.69355  4.24690  2.90347  2.73739  3.18146  2.89801  2.37887  2.77519  2.98518  4.58477  3.61503
          0.02680  4.02869  4.75104  0.61958  0.77255  0.48576  0.95510
    520   1.36827  4.25807  3.73980  3.27704  3.75340  3.37169  4.20194  2.33788  3.19426  2.62060  3.66281  3.52269  3.96609  3.52085  3.49754  2.75709  2.73571  2.27682  5.30358  4.08054    522 a - - -
          2.68618  4.42225  2.77519  2.73123  3.46354  2.40513  3.72494  3.29354  2.67741  2.69355  4.24690  2.90347  2.73739  3.18146  2.89801  2.37887  2.77519  2.98518  4.58477  3.61503
          0.02680  4.02869  4.75104  0.61958  0.77255  0.48576  0.95510
    521   2.84137  5.16439  2.45099  2.25475  4.42631  3.35766  3.58764  3.91947  2.44280  3.45140  4.29462  2.85962  3.87460  1.47278  2.84743  2.80244  3.09249  3.55954  5.59679  4.21761    523 q - - -
          2.68618  4.42225  2.77519  2.73123  3.46354  2.40513  3.72494  3.29354  2.67741  2.69355  4.24690  2.90347  2.73739  3.18146  2.89801  2.37887  2.77519  2.98518  4.58477  3.61503
          0.02680  4.02869  4.75104  0.61958  0.77255  0.48576  0.95510
    522   3.00818  4.10250  4.52273  3.98462  1.57036  4.14556  4.27998  1.92597  3.84937  1.81165  3.12649  4.14042  4.46299  4.01263  3.99371  3.47722  3.25019  2.19395  4.67332  3.26336    524 f - - -
          2.68618  4.42225  2.77519  2.73123  3.46354  2.40513  3.72494  3.29354  2.67741  2.69355  4.24690  2.90347  2.73739  3.18146  2.89801  2.37887  2.77519  2.98518  4.58477  3.61503
          0.02680  4.02869  4.75104  0.61958  0.77255  0.48576  0.95510
    523   0.94743  4.17648  3.52039  3.29922  4.23199  2.98638  4.32963  3.46381  3.33115  3.31506  4.22926  3.40161  3.75103  3.64371  3.59329  2.33813  2.77143  3.01346  5.64230  4.41726    525 a - - -
          2.68618  4.42225  2.77519  2.73123  3.46354  2.40513  3.72494  3.29354  2.67741  2.69355  4.24690  2.90347  2.73739  3.18146  2.89801  2.37887  2.77519  2.98518  4.58477  3.61503
          0.02680  4.02869  4.75104  0.61958  0.77255  0.48576  0.95510
    524   3.33428  4.75169  4.43970  4.08279  3.20170  4.17910  4.68970  2.41692  3.84901  0.70428  3.18040  4.34305  4.58922  4.17978  3.99849  3.77198  3.62234  2.49434  5.13505  3.89359    526 l - - -
          2.68618  4.42225  2.77519  2.73123  3.46354  2.40513  3.72494  3.29354  2.67741  2.69355  4.24690  2.90347  2.73739  3.18146  2.89801  2.37887  2.77519  2.98518  4.58477  3.61503
          0.02680  4.02869  4.75104  0.61958  0.77255  0.48576  0.95510
    525   2.93275  5.29354  2.38786  1.15012  4.57340  3.31821  3.77155  4.06184  2.59974  3.59027  4.47663  2.82773  3.89560  2.69228  3.03784  2.86846  3.20721  3.69852  5.75144  4.34782    527 e - - -
          2.68618  4.42225  2.77519  2.73123  3.46354  2.40513  3.72494  3.29354  2.67741  2.69355  4.24690  2.90347  2.73739  3.18146  2.89801  2.37887  2.77519  2.98518  4.58477  3.61503
          0.02680  4.02869  4.75104  0.61958  0.77255  0.48576  0.95510
    526   2.81939  5.00336  2.66586  2.43423  3.85569  3.37697  3.15676  3.79390  2.54158  3.34158  4.22338  1.45643  3.90357  2.94698  2.93219  2.81760  3.09162  3.45476  5.23389  3.64336    528 n - - -
          2.68618  4.42225  2.77519  2.73123  3.46354  2.40513  3.72494  3.29354  2.67741  2.69355  4.24690  2.90347  2.73739  3.18146  2.89801  2.37887  2.77519  2.98518  4.58477  3.61503
          0.02680  4.02869  4.75104  0.61958  0.77255  0.48576  0.95510
    527   2.83960  5.29164  2.10089  1.81774  4.60637  1.84830  3.73377  4.08942  2.66921  3.61633  4.44351  2.74929  3.83661  2.78416  3.21211  2.76831  3.11566  3.68706  5.79796  4.35034    529 e - - -
          2.68618  4.42225  2.77519  2.73123  3.46354  2.40513  3.72494  3.29354  2.67741  2.69355  4.24690  2.90347  2.73739  3.18146  2.89801  2.37887  2.77519  2.98518  4.58477  3.61503
          0.02680  4.02869  4.75104  0.61958  0.77255  0.48576  0.95510
    528   3.01345  4.99851  3.01479  2.77461  4.18727  3.47462  3.93338  3.84456  2.58515  3.33110  4.35711  3.23476  4.03195  0.97986  2.86516  3.05579  3.31150  3.56527  5.43271  4.13785    530 q - - -
          2.68618  4.42225  2.77519  2.73123  3.46354  2.40513  3.72494  3.29354  2.67741  2.69355  4.24690  2.90347  2.73739  3.18146  2.89801  2.37887  2.77519  2.98518  4.58477  3.61503
          0.02680  4.02869  4.75104  0.61958  0.77255  0.48576  0.95510
    529   2.74031  4.97454  2.80944  2.48628  4.23595  3.40382  3.48078  3.76807  2.34775  3.30711  4.17321  2.98224  3.63860  1.47242  2.68334  2.80488  3.05197  3.42925  5.43882  4.09405    531 q - - -
          2.68618  4.42225  2.77519  2.73123  3.46354  2.40513  3.72494  3.29354  2.67741  2.69355  4.24690  2.90347  2.73739  3.18146  2.89801  2.37887  2.77519  2.98518  4.58477  3.61503
          0.02680  4.02869  4.75104  0.61958  0.77255  0.48576  0.95510
    530   2.77481  4.27091  4.42440  3.87102  2.84446  4.08100  4.48107  1.38566  3.76463  2.06673  3.24828  4.09348  4.41979  3.99171  3.95780  3.40516  2.85583  1.70203  5.09337  3.89973    532 i - - -
          2.68618  4.42225  2.77519  2.73123  3.46354  2.40513  3.72494  3.29354  2.67741  2.69355  4.24690  2.90347  2.73739  3.18146  2.89801  2.37887  2.77519  2.98518  4.58477  3.61503
          0.02680  4.02869  4.75104  0.61958  0.77255  0.48576  0.95510
    531   2.49661  4.28336  4.04721  3.67049  3.71557  3.59478  4.51120  2.18846  3.56878  2.46519  3.61798  3.84013  3.94657  3.90032  3.80449  3.02594  3.03519  1.06041  5.40707  4.17945    533 v - - -
          2.68618  4.42225  2.77519  2.73123  3.46354  2.40513  3.72494  3.29354  2.67741  2.69355  4.24690  2.90347  2.73739  3.18146  2.89801  2.37887  2.77519  2.98518  4.58477  3.61503
          0.02680  4.02869  4.75104  0.61958  0.77255  0.48576  0.95510
    532   0.94702  4.16885  3.49320  3.27377  4.27548  2.84703  4.31924  3.55169  3.32366  3.37372  4.25443  3.38098  3.73480  3.62718  3.59165  2.37778  2.75729  3.06745  5.66051  4.44829    534 a - - -
          2.68618  4.42225  2.77519  2.73123  3.46354  2.40513  3.72494  3.29354  2.67741  2.69355  4.24690  2.90347  2.73739  3.18146  2.89801  2.37887  2.77519  2.98518  4.58477  3.61503
          0.02680  4.02869  4.75104  0.61958  0.77255  0.48576  0.95510
    533   2.53523  4.58308  3.08984  2.24258  3.78703  2.73499  3.67967  2.66957  2.52901  2.82699  3.68215  3.04435  3.84255  2.81522  2.84701  2.67927  2.81777  2.65877  5.13273  3.84389    535 e - - -
          2.68618  4.42225  2.77519  2.73123  3.46354  2.40513  3.72494  3.29354  2.67741  2.69355  4.24690  2.90347  2.73739  3.18146  2.89801  2.37887  2.77519  2.98518  4.58477  3.61503
          0.02680  4.02869  4.75104  0.61958  0.77255  0.48576  0.95510
    534   3.05773  5.15510  3.39775  2.80049  4.59605  3.65139  3.65192  3.96331  1.08849  3.42143  4.30280  3.20805  4.04531  2.79374  1.96750  3.05844  3.23877  3.64659  5.46845  4.29100    536 k - - -
          2.68618  4.42225  2.77519  2.73123  3.46354  2.40513  3.72494  3.29354  2.67741  2.69355  4.24690  2.90347  2.73739  3.18146  2.89801  2.37887  2.77519  2.98518  4.58477  3.61503
          0.02680  4.02869  4.75104  0.61958  0.77255  0.48576  0.95510
    535   0.99552  4.15524  3.54202  3.29002  4.24405  2.97524  4.31166  3.45016  3.30638  3.30217  4.19590  3.38915  3.73566  3.61507  3.57557  2.32213  2.60996  2.99456  5.64522  4.43715    537 a - - -
          2.68618  4.42225  2.77519  2.73123  3.46354  2.40513  3.72494  3.29354  2.67741  2.69355  4.24690  2.90347  2.73739  3.18146  2.89801  2.37887  2.77519  2.98518  4.58477  3.61503
          0.02680  4.02869  4.75104  0.61958  0.77255  0.48576  0.95510
    536   3.33428  4.75169  4.43970  4.08279  3.20170  4.17910  4.68970  2.41692  3.84901  0.70428  3.18040  4.34305  4.58922  4.17978  3.99849  3.77198  3.62234  2.49434  5.13505  3.89359    538 l - - -
          2.68618  4.42225  2.77519  2.73123  3.46354  2.40513  3.72494  3.29354  2.67741  2.69355  4.24690  2.90347  2.73739  3.18146  2.89801  2.37887  2.77519  2.98518  4.58477  3.61503
          0.02680  4.02869  4.75104  0.61958  0.77255  0.48576  0.95510
    537   2.80708  5.03493  2.54265  1.24404  4.31015  3.32741  3.73141  3.77176  2.54012  3.37662  4.24984  2.87599  3.86328  2.91069  2.96085  2.78961  3.08009  3.43819  5.51097  4.16532    539 e - - -
          2.68618  4.42225  2.77519  2.73123  3.46354  2.40513  3.72494  3.29354  2.67741  2.69355  4.24690  2.90347  2.73739  3.18146  2.89801  2.37887  2.77519  2.98518  4.58477  3.61503
          0.02680  4.02869  4.75104  0.61958  0.77255  0.48576  0.95510
    538   2.72939  4.01327  3.61676  3.11915  2.83135  3.62274  3.71539  2.95556  2.98155  2.62556  3.57899  3.15667  4.04358  3.31912  3.26845  2.93498  2.98823  2.73741  4.38896  1.52539    540 y - - -
          2.68618  4.42225  2.77519  2.73123  3.46354  2.40513  3.72494  3.29354  2.67741  2.69355  4.24690  2.90347  2.73739  3.18146  2.89801  2.37887  2.77519  2.98518  4.58477  3.61503
          0.02680  4.02869  4.75104  0.61958  0.77255  0.48576  0.95510
    539   2.97031  4.49287  4.07205  3.60860  3.13247  3.93974  4.26021  2.41152  3.34077  1.01480  3.17531  3.88594  4.33034  3.72546  3.55007  3.32037  3.23900  2.39964  4.90391  3.61803    541 l - - -
          2.68618  4.42225  2.77519  2.73123  3.46354  2.40513  3.72494  3.29354  2.67741  2.69355  4.24690  2.90347  2.73739  3.18146  2.89801  2.37887  2.77519  2.98518  4.58477  3.61503
          0.02680  4.02869  4.75104  0.61958  0.77255  0.48576  0.95510
    540   1.39992  3.44144  3.69732  3.22938  3.88130  3.10238  4.13366  2.98145  3.16138  2.94717  3.82969  3.39375  3.77163  3.45511  3.46313  1.96988  2.71699  2.78924  5.30668  4.09675    542 a - - -
          2.68618  4.42225  2.77519  2.73123  3.46354  2.40513  3.72494  3.29354  2.67741  2.69355  4.24690  2.90347  2.73739  3.18146  2.89801  2.37887  2.77519  2.98518  4.58477  3.61503
          0.02680  4.02869  4.75104  0.61958  0.77255  0.48576  0.95510
    541   2.82996  5.14964  2.85065  2.16578  4.49911  3.45977  3.62093  3.91569  2.03455  3.40679  4.22512  2.94652  3.89099  1.73686  2.40566  2.79968  3.04520  3.55233  5.52863  4.22035    543 q - - -
          2.68618  4.42225  2.77519  2.73123  3.46354  2.40513  3.72494  3.29354  2.67741  2.69355  4.24690  2.90347  2.73739  3.18146  2.89801  2.37887  2.77519  2.98518  4.58477  3.61503
          0.02680  4.02869  4.75104  0.61958  0.77255  0.48576  0.95510
    542   2.66030  4.49379  3.34129  2.78136  3.26063  3.56170  2.60095  2.92818  2.65082  2.45900  3.59308  3.10616  3.94137  3.03346  2.82670  2.80732  2.88803  2.79584  4.74061  2.45260    544 y - - -
          2.68618  4.42225  2.77519  2.73123  3.46354  2.40513  3.72494  3.29354  2.67741  2.69355  4.24690  2.90347  2.73739  3.18146  2.89801  2.37887  2.77519  2.98518  4.58477  3.61503
          0.02680  4.02869  4.75104  0.61958  0.77255  0.48576  0.95510
    543   2.46167  4.36414  3.35957  3.01226  3.83740  3.20458  4.03931  3.25537  2.95167  2.55343  3.96119  3.30607  3.84864  3.33643  3.26612  1.25629  2.86744  2.93359  5.29179  3.95464    545 s - - -
          2.68618  4.42225  2.77519  2.73123  3.46354  2.40513  3.72494  3.29354  2.67741  2.69355  4.24690  2.90347  2.73739  3.18146  2.89801  2.37887  2.77519  2.98518  4.58477  3.61503
          0.02680  4.02869  4.75104  0.61958  0.77255  0.48576  0.95510
    544   2.85457  5.25915  2.51464  1.44225  4.57389  3.35741  3.67780  4.02698  2.26021  3.52905  4.35558  2.83385  3.86757  2.34634  2.80724  2.79559  3.09797  3.64584  5.67357  4.29441    546 e - - -
          2.68618  4.42225  2.77519  2.73123  3.46354  2.40513  3.72494  3.29354  2.67741  2.69355  4.24690  2.90347  2.73739  3.18146  2.89801  2.37887  2.77519  2.98518  4.58477  3.61503
          0.02680  4.02869  4.75104  0.61958  0.77255  0.48576  0.95510
    545   3.02561  5.53176  1.03062  1.97215  4.83199  3.23951  3.84435  4.35308  2.91038  3.88818  4.78052  2.72856  3.88908  3.02854  3.51334  2.90885  3.33150  3.94090  6.02446  4.53459    547 d - - -
          2.68618  4.42225  2.77519  2.73123  3.46354  2.40513  3.72494  3.29354  2.67741  2.69355  4.24690  2.90347  2.73739  3.18146  2.89801  2.37887  2.77519  2.98518  4.58477  3.61503
          0.02680  4.02869  4.75104  0.61958  0.77255  0.48576  0.95510
    546   2.55745  3.37415  3.18862  2.65781  3.75586  3.34387  3.72973  3.14573  2.57633  2.81319  3.67668  3.10859  2.30357  2.58785  2.90852  2.68154  2.81731  2.86747  5.11577  3.71068    548 p - - -
          2.68618  4.42225  2.77519  2.73123  3.46354  2.40513  3.72494  3.29354  2.67741  2.69355  4.24690  2.90347  2.73739  3.18146  2.89801  2.37887  2.77519  2.98518  4.58477  3.61503
          0.02680  4.02869  4.75104  0.61958  0.77255  0.48576  0.95510
    547   2.72436  5.08669  2.86955  2.09368  4.42298  3.42595  3.59269  3.85634  2.12797  3.35755  4.15055  2.91094  3.41010  2.02528  2.34813  2.69934  2.94556  3.47740  5.49544  4.15714    549 q - - -
          2.68618  4.42225  2.77519  2.73123  3.46354  2.40513  3.72494  3.29354  2.67741  2.69355  4.24690  2.90347  2.73739  3.18146  2.89801  2.37887  2.77519  2.98518  4.58477  3.61503
          0.02680  4.02869  4.75104  0.61958  0.77255  0.48576  0.95510
    548   2.87168  5.19782  2.60618  2.03887  4.51138  3.39152  3.68453  3.95319  2.30311  3.46784  4.31326  2.88745  3.89239  1.56451  2.71241  2.82937  3.11164  3.59445  5.61413  4.26670    550 q - - -
          2.68618  4.42225  2.77519  2.73123  3.46354  2.40513  3.72494  3.29354  2.67741  2.69355  4.24690  2.90347  2.73739  3.18146  2.89801  2.37887  2.77519  2.98518  4.58477  3.61503
          0.02680  4.02869  4.75104  0.61958  0.77255  0.48576  0.95510
    549   3.09597  4.43382  4.71018  4.19301  3.49526  4.40664  4.90113  1.69707  4.06472  1.84810  3.32067  4.43820  4.71093  4.33294  4.27266  3.77525  3.35512  1.04915  5.44126  4.23542    551 v - - -
          2.68618  4.42225  2.77519  2.73123  3.46354  2.40513  3.72494  3.29354  2.67741  2.69355  4.24690  2.90347  2.73739  3.18146  2.89801  2.37887  2.77519  2.98518  4.58477  3.61503
          0.02680  4.02869  4.75104  0.61958  0.77255  0.48576  0.95510
    550   3.29062  4.62481  4.81262  4.26517  2.24874  4.49581  4.62342  2.08784  4.13317  0.97282  2.90372  4.47871  4.69547  4.22298  4.24607  3.83828  3.51135  2.33833  4.90298  3.62310    552 l - - -
          2.68618  4.42225  2.77519  2.73123  3.46354  2.40513  3.72494  3.29354  2.67741  2.69355  4.24690  2.90347  2.73739  3.18146  2.89801  2.37887  2.77519  2.98518  4.58477  3.61503
          0.02680  4.02869  4.75104  0.61958  0.77255  0.48576  0.95510
    551   2.31270  4.41655  3.23021  2.64744  3.73264  2.92312  3.78390  2.75587  2.69209  2.78737  3.65462  3.14510  3.83903  3.02810  3.04214  2.55887  2.01367  2.80432  5.11523  3.85315    553 t - - -
          2.68618  4.42225  2.77519  2.73123  3.46354  2.40513  3.72494  3.29354  2.67741  2.69355  4.24690  2.90347  2.73739  3.18146  2.89801  2.37887  2.77519  2.98518  4.58477  3.61503
          0.02680  4.02869  4.75104  0.61958  0.77255  0.48576  0.95510
    552   1.04202  4.15326  3.46744  3.21821  4.30769  2.61730  4.27981  3.67582  3.29013  3.41224  4.25003  3.33971  3.70455  3.57087  3.58140  2.20603  2.72130  3.14024  5.66701  4.46365    554 a - - -
          2.68618  4.42225  2.77519  2.73123  3.46354  2.40513  3.72494  3.29354  2.67741  2.69355  4.24690  2.90347  2.73739  3.18146  2.89801  2.37887  2.77519  2.98518  4.58477  3.61503
          0.02680  4.02869  4.75104  0.61958  0.77255  0.48576  0.95510
    553   3.14553  4.55030  4.57818  4.04507  3.21297  4.32092  4.71324  2.01823  3.87194  0.98444  3.03676  4.31974  4.61105  4.11303  4.06025  3.67613  3.26317  1.98187  5.21040  4.07134    555 l - - -
          2.68618  4.42225  2.77519  2.73123  3.46354  2.40513  3.72494  3.29354  2.67741  2.69355  4.24690  2.90347  2.73739  3.18146  2.89801  2.37887  2.77519  2.98518  4.58477  3.61503
          0.02680  4.02869  4.75104  0.61958  0.77255  0.48576  0.95510
    554   3.05371  5.10272  3.28106  2.80963  4.51889  3.59612  3.73335  3.93060  0.98032  3.42968  4.34408  3.22597  4.04693  2.89448  2.25509  3.07005  3.27098  3.61948  5.48126  4.28743    556 k - - -
          2.68618  4.42225  2.77519  2.73123  3.46354  2.40513  3.72494  3.29354  2.67741  2.69355  4.24690  2.90347  2.73739  3.18146  2.89801  2.37887  2.77519  2.98518  4.58477  3.61503
          0.02680  4.02869  4.75104  0.61958  0.77255  0.48576  0.95510
    555   2.65094  1.35147  4.00192  3.56600  3.22622  3.49534  4.12371  2.75823  3.36971  2.55128  3.61567  3.70825  4.06598  3.70665  3.57197  2.93501  3.00746  2.55654  4.80608  2.94759    557 c - - -
          2.68618  4.42225  2.77519  2.73123  3.46354  2.40513  3.72494  3.29354  2.67741  2.69355  4.24690  2.90347  2.73739  3.18146  2.89801  2.37887  2.77519  2.98518  4.58477  3.61503
          0.02680  4.02869  4.75104  0.61958  0.77255  0.48576  0.95510
    556   3.33428  4.75169  4.43970  4.08279  3.20170  4.17910  4.68970  2.41692  3.84901  0.70428  3.18040  4.34305  4.58922  4.17978  3.99849  3.77198  3.62234  2.49434  5.13505  3.89359    558 l - - -
          2.68618  4.42225  2.77519  2.73123  3.46354  2.40513  3.72494  3.29354  2.67741  2.69355  4.24690  2.90347  2.73739  3.18146  2.89801  2.37887  2.77519  2.98518  4.58477  3.61503
          0.02680  4.02869  4.75104  0.61958  0.77255  0.48576  0.95510
    557   3.03846  4.40225  4.63570  4.06511  1.96494  4.25277  4.52557  2.02615  3.94354  1.51235  2.84887  4.26674  4.51775  4.08228  4.07482  3.57441  3.26588  1.81437  4.95280  3.76204    559 l - - -
          2.68618  4.42225  2.77519  2.73123  3.46354  2.40513  3.72494  3.29354  2.67741  2.69355  4.24690  2.90347  2.73739  3.18146  2.89801  2.37887  2.77519  2.98518  4.58477  3.61503
          0.02680  4.02869  4.75104  0.61958  0.77255  0.48576  0.95510
    558   2.79095  4.06336  3.42692  2.81215  4.03988  3.53341  3.45263  3.52606  2.18837  3.10639  3.99227  3.21227  3.96130  2.89171  1.33768  2.87165  3.03205  3.23035  5.24393  3.97427    560 r - - -
          2.68618  4.42225  2.77519  2.73123  3.46354  2.40513  3.72494  3.29354  2.67741  2.69355  4.24690  2.90347  2.73739  3.18146  2.89801  2.37887  2.77519  2.98518  4.58477  3.61503
          0.02680  4.02869  4.75104  0.61958  0.77255  0.48576  0.95510
    559   3.23423  4.55920  4.83053  4.27394  2.98764  4.51430  4.83580  1.75492  4.15824  1.04300  2.96510  4.52458  4.72094  4.28454  4.29761  3.85917  3.46236  1.93656  5.18767  4.07033    561 l - - -
          2.68618  4.42225  2.77519  2.73123  3.46354  2.40513  3.72494  3.29354  2.67741  2.69355  4.24690  2.90347  2.73739  3.18146  2.89801  2.37887  2.77519  2.98518  4.58477  3.61503
          0.02680  4.02869  4.75104  0.61958  0.77255  0.48576  0.95510
    560   2.55047  3.66942  4.32385  3.74917  3.19669  3.93041  4.28366  1.90299  3.63133  2.00140  2.78172  3.94393  4.27518  3.84577  3.80073  3.23690  2.90615  1.56025  4.90674  3.72077    562 v - - -
          2.68618  4.42225  2.77519  2.73123  3.46354  2.40513  3.72494  3.29354  2.67741  2.69355  4.24690  2.90347  2.73739  3.18146  2.89801  2.37887  2.77519  2.98518  4.58477  3.61503
          0.02680  4.02869  4.75104  0.61958  0.77255  0.48576  0.95510
    561   3.29522  4.68112  4.66773  4.16799  2.84230  4.42943  4.67072  2.22605  3.99978  0.83391  2.95656  4.42179  4.68784  4.18391  4.15609  3.80601  3.54055  2.27460  5.01317  3.74018    563 l - - -
          2.68618  4.42225  2.77519  2.73123  3.46354  2.40513  3.72494  3.29354  2.67741  2.69355  4.24690  2.90347  2.73739  3.18146  2.89801  2.37887  2.77519  2.98518  4.58477  3.61503
          0.02680  4.02869  4.75104  0.61958  0.77255  0.48576  0.95510
    562   2.46714  4.48231  2.98793  2.72323  4.21241  3.14193  3.94861  3.67214  2.80613  3.30850  4.16284  3.10829  1.60365  3.01059  3.17170  2.11297  2.86584  3.24197  5.52363  4.22668    564 p - - -
          2.68618  4.42225  2.77519  2.73123  3.46354  2.40513  3.72494  3.29354  2.67741  2.69355  4.24690  2.90347  2.73739  3.18146  2.89801  2.37887  2.77519  2.98518  4.58477  3.61503
          0.02680  4.02869  4.75104  0.61958  0.77255  0.48576  0.95510
    563   2.90637  5.15122  3.20536  2.61039  4.56031  3.57649  3.59605  3.93812  1.43917  3.39668  4.22499  2.93442  3.95316  2.31912  2.01628  2.88812  3.01399  3.58883  5.47506  4.23781    565 k - - -
          2.68618  4.42225  2.77519  2.73123  3.46354  2.40513  3.72494  3.29354  2.67741  2.69355  4.24690  2.90347  2.73739  3.18146  2.89801  2.37887  2.77519  2.98518  4.58477  3.61503
          0.02680  4.02869  4.75104  0.61958  0.77255  0.48576  0.95510
    564   2.73460  4.35696  4.61778  4.11332  3.61131  4.26134  4.84810  1.46442  4.01036  2.19762  3.43239  4.33624  4.62359  4.28687  4.22910  3.63309  3.26343  1.13868  5.47455  4.26766    566 v - - -
          2.68618  4.42225  2.77519  2.73123  3.46354  2.40513  3.72494  3.29354  2.67741  2.69355  4.24690  2.90347  2.73739  3.18146  2.89801  2.37887  2.77519  2.98518  4.58477  3.61503
          0.03886  4.02869  3.89646  0.61958  0.77255  0.48576  0.95510
    565   2.35260  4.31659  3.37411  2.81276  2.98831  3.50006  3.77443  2.77205  2.76766  2.51865  3.12526  3.17723  3.54533  3.08136  3.07563  2.18432  2.78751  2.60196  4.90825  3.66394    567 s - - -
          2.68618  4.42225  2.77519  2.73123  3.46354  2.40513  3.72494  3.29354  2.67741  2.69355  4.24690  2.90347  2.73739  3.18146  2.89801  2.37887  2.77519  2.98518  4.58477  3.61503
          0.02712  4.01695  4.73930  0.61958  0.77255  0.49815  0.93562
    566   2.38432  4.95019  2.85064  2.13629  4.22695  3.39479  3.26461  3.66429  2.32188  3.21815  4.01881  2.89649  3.80717  2.10508  2.69180  2.64575  2.87790  3.30990  5.40729  3.83668    568 q - - -
          2.68618  4.42225  2.77519  2.73123  3.46354  2.40513  3.72494  3.29354  2.67741  2.69355  4.24690  2.90347  2.73739  3.18146  2.89801  2.37887  2.77519  2.98518  4.58477  3.61503
          0.09666  4.01695  2.60198  0.61958  0.77255  0.47810  0.96748
    567   2.80695  4.35524  3.93622  3.22955  3.26324  3.86521  4.16174  2.22172  3.21537  1.86079  1.82825  3.71882  4.21522  3.54529  3.47623  3.16343  2.98135  2.23780  4.97608  3.78759    569 m - - -
          2.68618  4.42225  2.77519  2.73123  3.46354  2.40513  3.72494  3.29354  2.67741  2.69355  4.24690  2.90347  2.73739  3.18146  2.89801  2.37887  2.77519  2.98518  4.58477  3.61503
          0.02867  3.96189  4.68424  0.61958  0.77255  0.44620  1.02181
    568   2.59145  4.75156  2.87847  2.25854  4.02694  3.38561  3.68960  3.42178  2.48548  2.75010  3.89803  2.97402  2.15942  2.78281  2.90005  2.62440  2.89362  3.11373  5.31415  3.99933    570 p - - -
          2.68618  4.42225  2.77519  2.73123  3.46354  2.40513  3.72494  3.29354  2.67741  2.69355  4.24690  2.90347  2.73739  3.18146  2.89801  2.37887  2.77519  2.98518  4.58477  3.61503
          0.02680  4.02869  4.75104  0.61958  0.77255  0.48576  0.95510
    569   2.74966  5.30622  2.25800  1.28371  4.63514  3.17339  3.74125  4.11457  2.66167  3.64317  4.47519  2.43829  3.84379  2.89997  3.18822  2.78243  3.13472  3.70976  5.81698  4.36947    571 e - - -
          2.68618  4.42225  2.77519  2.73123  3.46354  2.40513  3.72494  3.29354  2.67741  2.69355  4.24690  2.90347  2.73739  3.18146  2.89801  2.37887  2.77519  2.98518  4.58477  3.61503
          0.04239  4.02869  3.74217  0.61958  0.77255  0.48576  0.95510
    570   2.29088  4.13294  3.23995  2.71262  3.78042  3.23086  3.86391  3.27808  2.67718  2.98162  3.84016  3.15636  3.79232  3.09402  3.12051  1.50293  2.78027  2.93786  5.27880  4.01058    572 s - - -
          2.68618  4.42225  2.77519  2.73123  3.46354  2.40513  3.72494  3.29354  2.67741  2.69355  4.24690  2.90347  2.73739  3.18146  2.89801  2.37887  2.77519  2.98518  4.58477  3.61503
          0.02721  4.01352  4.73586  0.61958  0.77255  0.47592  0.97105
    571   2.97500  5.34434  2.23122  1.02170  4.66755  3.28920  3.83611  4.14949  2.78664  3.71862  4.60704  2.81584  3.90118  3.01815  3.29562  2.89961  3.26868  3.77022  5.84679  4.43585    573 e - - -
          2.68618  4.42225  2.77519  2.73123  3.46354  2.40513  3.72494  3.29354  2.67741  2.69355  4.24690  2.90347  2.73739  3.18146  2.89801  2.37887  2.77519  2.98518  4.58477  3.61503
          0.02680  4.02869  4.75104  0.61958  0.77255  0.48576  0.95510
    572   2.61390  4.97744  2.56291  2.28943  4.26618  3.36588  3.58839  3.56547  2.19199  3.25776  4.04047  2.19971  3.78012  2.71237  2.78654  2.47522  2.78076  3.33901  5.44408  3.83473    574 k - - -
          2.68618  4.42225  2.77519  2.73123  3.46354  2.40513  3.72494  3.29354  2.67741  2.69355  4.24690  2.90347  2.73739  3.18146  2.89801  2.37887  2.77519  2.98518  4.58477  3.61503
          0.02680  4.02869  4.75104  0.61958  0.77255  0.48576  0.95510
    573   3.07566  5.18631  3.47893  2.81664  4.64636  3.68215  3.62854  3.99442  1.19457  3.43223  4.30530  3.21662  4.05290  2.76365  1.71423  3.06980  3.24172  3.67583  5.46825  4.30381    575 k - - -
          2.68618  4.42225  2.77519  2.73123  3.46354  2.40513  3.72494  3.29354  2.67741  2.69355  4.24690  2.90347  2.73739  3.18146  2.89801  2.37887  2.77519  2.98518  4.58477  3.61503
          0.02680  4.02869  4.75104  0.61958  0.77255  0.48576  0.95510
    574   2.66370  4.96524  2.59382  2.40123  4.26215  3.41728  3.59632  3.68664  1.67616  3.23374  3.51776  2.92139  3.82054  2.72597  2.54406  2.66112  2.88997  3.33105  5.41447  4.07493    576 k - - -
          2.68618  4.42225  2.77519  2.73123  3.46354  2.40513  3.72494  3.29354  2.67741  2.69355  4.24690  2.90347  2.73739  3.18146  2.89801  2.37887  2.77519  2.98518  4.58477  3.61503
          0.02680  4.02869  4.75104  0.61958  0.77255  0.48576  0.95510
    575   2.91885  5.20763  2.86301  2.17889  4.58274  3.49134  3.63968  3.98338  1.33597  3.45935  4.29811  2.98199  3.93454  2.60454  2.42455  2.88285  3.12821  3.62881  5.55891  4.27775    577 k - - -
          2.68618  4.42225  2.77519  2.73123  3.46354  2.40513  3.72494  3.29354  2.67741  2.69355  4.24690  2.90347  2.73739  3.18146  2.89801  2.37887  2.77519  2.98518  4.58477  3.61503
          0.02680  4.02869  4.75104  0.61958  0.77255  0.48576  0.95510
    576   2.85225  5.34956  1.97661  1.33991  4.63580  3.27164  3.72104  4.12009  2.64349  3.64055  4.46650  2.74015  3.83719  2.80235  3.18627  2.77030  3.12165  3.52334  5.81309  4.35283    578 e - - -
          2.68618  4.42225  2.77519  2.73123  3.46354  2.40513  3.72494  3.29354  2.67741  2.69355  4.24690  2.90347  2.73739  3.18146  2.89801  2.37887  2.77519  2.98518  4.58477  3.61503
          0.02680  4.02869  4.75104  0.61958  0.77255  0.48576  0.95510
    577   3.17154  4.55582  4.61748  4.06034  3.14746  4.37014  4.68526  1.88405  3.89454  1.51215  1.55753  4.33942  4.61748  4.10255  4.06908  3.70724  3.40355  2.17103  5.14385  4.02096    579 l - - -
          2.68618  4.42225  2.77519  2.73123  3.46354  2.40513  3.72494  3.29354  2.67741  2.69355  4.24690  2.90347  2.73739  3.18146  2.89801  2.37887  2.77519  2.98518  4.58477  3.61503
          0.02680  4.02869  4.75104  0.61958  0.77255  0.48576  0.95510
    578   2.89893  5.40502  1.29978  2.13831  4.74938  2.90172  3.77469  4.26634  2.70683  3.77474  4.61461  2.27110  3.84606  2.93977  3.35295  2.80575  3.19416  3.83474  5.93796  4.44911    580 d - - -
          2.68618  4.42225  2.77519  2.73123  3.46354  2.40513  3.72494  3.29354  2.67741  2.69355  4.24690  2.90347  2.73739  3.18146  2.89801  2.37887  2.77519  2.98518  4.58477  3.61503
          0.02680  4.02869  4.75104  0.61958  0.77255  0.48576  0.95510
    579   2.77348  4.86166  3.22652  2.69149  4.32300  3.47352  3.68362  3.70364  2.10723  3.25909  4.11019  3.12102  3.92387  2.84011  1.46578  2.41189  2.90788  3.36454  5.41066  4.17136    581 r - - -
          2.68618  4.42225  2.77519  2.73123  3.46354  2.40513  3.72494  3.29354  2.67741  2.69355  4.24690  2.90347  2.73739  3.18146  2.89801  2.37887  2.77519  2.98518  4.58477  3.61503
          0.02680  4.02869  4.75104  0.61958  0.77255  0.48576  0.95510
    580   3.30260  4.62776  4.86317  4.29638  2.93656  4.56526  4.84300  1.88037  4.17305  0.92818  2.64970  4.56242  4.73867  4.27097  4.29867  3.90639  3.52136  2.23024  5.15072  4.06529    582 l - - -
          2.68618  4.42225  2.77519  2.73123  3.46354  2.40513  3.72494  3.29354  2.67741  2.69355  4.24690  2.90347  2.73739  3.18146  2.89801  2.37887  2.77519  2.98518  4.58477  3.61503
          0.02680  4.02869  4.75104  0.61958  0.77255  0.48576  0.95510
    581   3.13283  4.57229  4.42524  3.88768  2.90001  4.19380  4.30968  2.41395  3.63608  0.92974  3.02825  4.12319  4.49210  3.91055  3.80728  3.53969  3.36797  2.44305  4.06603  3.38036    583 l - - -
          2.68618  4.42225  2.77519  2.73123  3.46354  2.40513  3.72494  3.29354  2.67741  2.69355  4.24690  2.90347  2.73739  3.18146  2.89801  2.37887  2.77519  2.98518  4.58477  3.61503
          0.02680  4.02869  4.75104  0.61958  0.77255  0.48576  0.95510
    582   2.24536  4.38515  3.30108  2.76874  3.65139  3.41285  3.79331  2.89794  2.71643  2.71022  3.49873  3.06414  3.86402  3.05722  3.09424  2.62520  1.89747  2.71873  5.05568  3.57814    584 t - - -
          2.68618  4.42225  2.77519  2.73123  3.46354  2.40513  3.72494  3.29354  2.67741  2.69355  4.24690  2.90347  2.73739  3.18146  2.89801  2.37887  2.77519  2.98518  4.58477  3.61503
          0.02680  4.02869  4.75104  0.61958  0.77255  0.48576  0.95510
    583   2.73772  2.04782  4.01273  3.52811  2.82668  3.65403  3.89733  2.76143  3.36253  2.48346  3.51114  3.69075  4.12887  3.64246  3.56578  3.02793  3.03316  2.57115  4.42750  1.82154    585 y - - -
          2.68618  4.42225  2.77519  2.73123  3.46354  2.40513  3.72494  3.29354  2.67741  2.69355  4.24690  2.90347  2.73739  3.18146  2.89801  2.37887  2.77519  2.98518  4.58477  3.61503
          0.02680  4.02869  4.75104  0.61958  0.77255  0.48576  0.95510
    584   3.34299  4.70028  4.71781  4.22202  2.46360  4.46463  4.55899  2.29535  4.07193  0.85041  2.95234  4.44022  4.70126  4.20492  4.20311  3.84446  3.57646  2.42330  4.83666  3.47527    586 l - - -
          2.68618  4.42225  2.77519  2.73123  3.46354  2.40513  3.72494  3.29354  2.67741  2.69355  4.24690  2.90347  2.73739  3.18146  2.89801  2.37887  2.77519  2.98518  4.58477  3.61503
          0.02680  4.02869  4.75104  0.61958  0.77255  0.48576  0.95510
    585   2.69423  4.89091  2.44559  2.37956  4.40038  3.22479  3.82594  3.85555  2.72334  3.48041  4.33331  1.39651  3.83211  3.01218  3.18087  2.71355  2.71888  3.45468  5.66337  4.27733    587 n - - -
          2.68618  4.42225  2.77519  2.73123  3.46354  2.40513  3.72494  3.29354  2.67741  2.69355  4.24690  2.90347  2.73739  3.18146  2.89801  2.37887  2.77519  2.98518  4.58477  3.61503
          0.02680  4.02869  4.75104  0.61958  0.77255  0.48576  0.95510
    586   2.61907  4.47308  3.32498  2.75318  3.65324  3.52023  3.74652  2.80505  2.50765  2.35575  3.57420  3.19092  3.91204  2.99387  2.52141  2.77499  2.09167  2.72278  5.04330  3.79211    588 t - - -
          2.68618  4.42225  2.77519  2.73123  3.46354  2.40513  3.72494  3.29354  2.67741  2.69355  4.24690  2.90347  2.73739  3.18146  2.89801  2.37887  2.77519  2.98518  4.58477  3.61503
          0.02680  4.02869  4.75104  0.61958  0.77255  0.48576  0.95510
    587   0.81009  4.27661  3.62715  3.42867  4.21367  3.09638  4.43143  3.36301  3.44910  3.23715  4.25396  3.53689  3.85065  3.77640  3.68708  2.62665  2.91498  2.99020  5.62514  4.44363    589 a - - -
          2.68618  4.42225  2.77519  2.73123  3.46354  2.40513  3.72494  3.29354  2.67741  2.69355  4.24690  2.90347  2.73739  3.18146  2.89801  2.37887  2.77519  2.98518  4.58477  3.61503
          0.02680  4.02869  4.75104  0.61958  0.77255  0.48576  0.95510
    588   2.78052  4.32187  3.89391  3.34570  2.43487  3.79035  2.96677  2.70487  3.23629  1.59038  3.32818  3.60982  4.14699  3.48878  3.48539  3.07063  3.00976  2.48776  4.36694  2.71772    590 l - - -
          2.68618  4.42225  2.77519  2.73123  3.46354  2.40513  3.72494  3.29354  2.67741  2.69355  4.24690  2.90347  2.73739  3.18146  2.89801  2.37887  2.77519  2.98518  4.58477  3.61503
          0.02680  4.02869  4.75104  0.61958  0.77255  0.48576  0.95510
    589   2.61918  4.42658  3.35106  2.78836  3.57924  3.53577  3.75476  2.92355  2.38593  1.94186  3.51475  3.21658  3.69512  2.83421  2.88004  2.79378  2.84864  2.41041  4.98552  3.74332    591 l - - -
          2.68618  4.42225  2.77519  2.73123  3.46354  2.40513  3.72494  3.29354  2.67741  2.69355  4.24690  2.90347  2.73739  3.18146  2.89801  2.37887  2.77519  2.98518  4.58477  3.61503
          0.02680  4.02869  4.75104  0.61958  0.77255  0.48576  0.95510
    590   2.84494  5.08496  3.05287  2.54365  4.45080  3.51422  3.43542  3.85554  1.38779  3.35201  4.17998  2.67258  3.92007  2.74963  2.30052  2.83499  2.91815  3.50809  5.46387  4.19288    592 k - - -
          2.68618  4.42225  2.77519  2.73123  3.46354  2.40513  3.72494  3.29354  2.67741  2.69355  4.24690  2.90347  2.73739  3.18146  2.89801  2.37887  2.77519  2.98518  4.58477  3.61503
          0.02680  4.02869  4.75104  0.61958  0.77255  0.48576  0.95510
    591   3.30539  4.64296  4.79921  4.25837  2.25601  4.49736  4.59888  2.15390  4.12277  0.94637  2.90943  4.47125  4.69935  4.21726  4.23909  3.84234  3.52704  2.36411  4.87336  3.56693    593 l - - -
          2.68618  4.42225  2.77519  2.73123  3.46354  2.40513  3.72494  3.29354  2.67741  2.69355  4.24690  2.90347  2.73739  3.18146  2.89801  2.37887  2.77519  2.98518  4.58477  3.61503
          0.02680  4.02869  4.75104  0.61958  0.77255  0.48576  0.95510
    592   1.78965  4.34985  3.28668  2.80266  3.90168  3.09383  3.87853  3.28310  2.79119  2.96498  3.81488  3.17154  3.62193  3.11528  3.17932  2.02409  2.39275  2.87732  5.26450  3.73948    594 a - - -
          2.68618  4.42225  2.77519  2.73123  3.46354  2.40513  3.72494  3.29354  2.67741  2.69355  4.24690  2.90347  2.73739  3.18146  2.89801  2.37887  2.77519  2.98518  4.58477  3.61503
          0.02680  4.02869  4.75104  0.61958  0.77255  0.48576  0.95510
    593   2.80458  5.16677  2.70083  2.01360  4.48371  3.40660  3.35133  3.92848  2.17054  3.42961  4.24270  2.88707  3.86448  1.78510  2.65513  2.76558  3.03219  3.55571  5.56452  4.21701    595 q - - -
          2.68618  4.42225  2.77519  2.73123  3.46354  2.40513  3.72494  3.29354  2.67741  2.69355  4.24690  2.90347  2.73739  3.18146  2.89801  2.37887  2.77519  2.98518  4.58477  3.61503
          0.02680  4.02869  4.75104  0.61958  0.77255  0.48576  0.95510
    594   2.53248  3.91490  3.31653  2.75398  3.38769  3.49956  3.59337  2.89429  2.71308  2.47248  3.47303  3.19002  2.86226  3.03370  3.03001  2.34768  2.79351  2.65515  4.93205  3.14627    596 s - - -
          2.68618  4.42225  2.77519  2.73123  3.46354  2.40513  3.72494  3.29354  2.67741  2.69355  4.24690  2.90347  2.73739  3.18146  2.89801  2.37887  2.77519  2.98518  4.58477  3.61503
          0.02680  4.02869  4.75104  0.61958  0.77255  0.48576  0.95510
    595   3.09241  4.53127  4.27792  3.81336  1.21676  4.05644  3.80048  2.63614  3.67103  2.17648  3.43110  3.91331  4.41376  3.85012  3.83760  3.25111  3.33844  2.58848  4.11025  2.42489    597 f - - -
          2.68618  4.42225  2.77519  2.73123  3.46354  2.40513  3.72494  3.29354  2.67741  2.69355  4.24690  2.90347  2.73739  3.18146  2.89801  2.37887  2.77519  2.98518  4.58477  3.61503
          0.02680  4.02869  4.75104  0.61958  0.77255  0.48576  0.95510
    596   2.65236  5.08269  2.22468  2.16600  4.38336  2.92383  3.45748  3.84855  2.32637  3.36974  4.14635  2.55511  3.78159  2.65884  2.89634  2.61856  2.51821  3.36496  5.54019  4.13838    598 e - - -
          2.68618  4.42225  2.77519  2.73123  3.46354  2.40513  3.72494  3.29354  2.67741  2.69355  4.24690  2.90347  2.73739  3.18146  2.89801  2.37887  2.77519  2.98518  4.58477  3.61503
          0.02680  4.02869  4.75104  0.61958  0.77255  0.48576  0.95510
    597   2.74732  5.15091  2.29257  1.66978  4.47293  2.27007  3.68610  3.93692  2.55431  3.47596  4.28446  2.79083  3.81546  2.83143  3.00316  2.70320  3.01062  3.40999  5.66097  4.24553    599 e - - -
          2.68618  4.42225  2.77519  2.73123  3.46354  2.40513  3.72494  3.29354  2.67741  2.69355  4.24690  2.90347  2.73739  3.18146  2.89801  2.37887  2.77519  2.98518  4.58477  3.61503
          0.02680  4.02869  4.75104  0.61958  0.77255  0.48576  0.95510
    598   2.65501  5.16466  2.36418  1.45684  4.47663  3.03721  3.67585  3.93742  2.49323  3.47124  4.27796  2.79307  3.81782  2.81856  2.92131  2.70621  2.90086  3.54704  5.65311  4.24150    600 e - - -
          2.68618  4.42225  2.77519  2.73123  3.46354  2.40513  3.72494  3.29354  2.67741  2.69355  4.24690  2.90347  2.73739  3.18146  2.89801  2.37887  2.77519  2.98518  4.58477  3.61503
          0.02680  4.02869  4.75104  0.61958  0.77255  0.48576  0.95510
    599   2.31438  4.81777  2.72365  2.36776  4.07684  3.38846  3.60112  3.50062  2.30919  3.00144  3.72601  2.72870  3.29116  2.74281  2.85859  2.48433  2.59493  3.06938  5.31955  3.97428    601 k - - -
          2.68618  4.42225  2.77519  2.73123  3.46354  2.40513  3.72494  3.29354  2.67741  2.69355  4.24690  2.90347  2.73739  3.18146  2.89801  2.37887  2.77519  2.98518  4.58477  3.61503
          0.02680  4.02869  4.75104  0.61958  0.77255  0.48576  0.95510
    600   2.59414  4.20618  3.66825  3.10407  2.75603  3.60664  3.83854  2.67144  3.02342  2.04649  3.30633  3.43503  3.73711  3.30398  3.31503  2.15234  2.83060  2.47044  3.89527  3.35325    602 l - - -
          2.68618  4.42225  2.77519  2.73123  3.46354  2.40513  3.72494  3.29354  2.67741  2.69355  4.24690  2.90347  2.73739  3.18146  2.89801  2.37887  2.77519  2.98518  4.58477  3.61503
          0.02680  4.02869  4.75104  0.61958  0.77255  0.48576  0.95510
    601   2.21836  4.24850  3.40102  3.02300  4.06769  3.08797  4.07234  3.29390  2.99953  3.13547  3.99765  3.18622  3.76075  3.33691  3.32923  2.16431  1.40497  2.97608  5.43910  4.20463    603 t - - -
          2.68618  4.42225  2.77519  2.73123  3.46354  2.40513  3.72494  3.29354  2.67741  2.69355  4.24690  2.90347  2.73739  3.18146  2.89801  2.37887  2.77519  2.98518  4.58477  3.61503
          0.02680  4.02869  4.75104  0.61958  0.77255  0.48576  0.95510
    602   2.53723  4.41288  3.18847  2.66680  3.71441  2.82080  3.81400  3.07602  2.73168  1.95651  3.65858  3.16362  3.75198  3.07724  3.10295  2.20946  2.82570  2.80262  5.11067  3.85048    604 l - - -
          2.68618  4.42225  2.77519  2.73123  3.46354  2.40513  3.72494  3.29354  2.67741  2.69355  4.24690  2.90347  2.73739  3.18146  2.89801  2.37887  2.77519  2.98518  4.58477  3.61503
          0.02680  4.02869  4.75104  0.61958  0.77255  0.48576  0.95510
    603   2.56348  5.40743  1.41097  1.87028  4.71672  3.14062  3.74519  4.21474  2.71794  3.72360  4.55206  2.59929  3.83913  2.90217  3.29319  2.78763  3.16167  3.79332  5.89540  4.41378    605 d - - -
          2.68618  4.42225  2.77519  2.73123  3.46354  2.40513  3.72494  3.29354  2.67741  2.69355  4.24690  2.90347  2.73739  3.18146  2.89801  2.37887  2.77519  2.98518  4.58477  3.61503
          0.02680  4.02869  4.75104  0.61958  0.77255  0.48576  0.95510
    604   2.57153  4.48232  3.22146  2.67547  3.67115  3.45307  3.72590  3.06435  2.59600  2.67661  3.18407  3.12766  3.67911  2.96546  2.86669  1.83943  2.81868  2.80452  5.05564  3.58065    606 s - - -
          2.68618  4.42225  2.77519  2.73123  3.46354  2.40513  3.72494  3.29354  2.67741  2.69355  4.24690  2.90347  2.73739  3.18146  2.89801  2.37887  2.77519  2.98518  4.58477  3.61503
          0.02680  4.02869  4.75104  0.61958  0.77255  0.48576  0.95510
    605   2.74322  4.76908  3.29443  2.66764  4.00071  3.55148  3.64356  3.38824  2.05687  2.98652  3.44571  3.11984  3.92188  2.81909  1.67161  2.81258  2.86303  3.11019  4.49134  3.96242    607 r - - -
          2.68618  4.42225  2.77519  2.73123  3.46354  2.40513  3.72494  3.29354  2.67741  2.69355  4.24690  2.90347  2.73739  3.18146  2.89801  2.37887  2.77519  2.98518  4.58477  3.61503
          0.02680  4.02869  4.75104  0.61958  0.77255  0.48576  0.95510
    606   2.32067  4.24775  4.12181  3.58649  3.51935  3.84362  4.35168  1.63942  3.49898  2.33478  3.41641  3.85175  4.26474  3.77861  3.75921  3.17415  2.52689  1.62168  5.16191  3.95315    608 v - - -
          2.68618  4.42225  2.77519  2.73123  3.46354  2.40513  3.72494  3.29354  2.67741  2.69355  4.24690  2.90347  2.73739  3.18146  2.89801  2.37887  2.77519  2.98518  4.58477  3.61503
          0.02680  4.02869  4.75104  0.61958  0.77255  0.48576  0.95510
    607   2.70760  4.89236  2.64490  2.39799  4.11590  3.37063  3.69063  3.57231  2.46456  2.69449  4.03017  1.74765  3.84953  2.77939  2.91927  2.72642  2.96077  3.25097  5.39153  4.03303    609 n - - -
          2.68618  4.42225  2.77519  2.73123  3.46354  2.40513  3.72494  3.29354  2.67741  2.69355  4.24690  2.90347  2.73739  3.18146  2.89801  2.37887  2.77519  2.98518  4.58477  3.61503
          0.02680  4.02869  4.75104  0.61958  0.77255  0.48576  0.95510
    608   2.82847  5.28316  2.09198  1.31795  4.59180  3.14650  3.72406  4.05840  2.64168  3.59997  4.42581  2.75641  3.83491  2.87761  3.17755  2.75943  3.10086  3.44270  5.77937  4.33299    610 e - - -
          2.68618  4.42225  2.77519  2.73123  3.46354  2.40513  3.72494  3.29354  2.67741  2.69355  4.24690  2.90347  2.73739  3.18146  2.89801  2.37887  2.77519  2.98518  4.58477  3.61503
          0.02680  4.02869  4.75104  0.61958  0.77255  0.48576  0.95510
    609   0.95087  4.18944  3.58183  3.34648  4.19972  3.02575  4.35891  3.28549  3.34996  3.19084  4.16336  3.44431  3.78329  3.67245  3.60637  2.50812  2.65064  2.89609  5.64418  4.43522    611 a - - -
          2.68618  4.42225  2.77519  2.73123  3.46354  2.40513  3.72494  3.29354  2.67741  2.69355  4.24690  2.90347  2.73739  3.18146  2.89801  2.37887  2.77519  2.98518  4.58477  3.61503
          0.02680  4.02869  4.75104  0.61958  0.77255  0.48576  0.95510
    610   2.80361  5.04708  2.75646  2.42235  4.15005  3.41920  1.95836  3.79070  2.34207  3.32538  4.16895  2.58123  3.88705  2.36492  2.70535  2.79211  3.04102  3.44857  5.38116  3.98659    612 h - - -
          2.68618  4.42225  2.77519  2.73123  3.46354  2.40513  3.72494  3.29354  2.67741  2.69355  4.24690  2.90347  2.73739  3.18146  2.89801  2.37887  2.77519  2.98518  4.58477  3.61503
          0.02680  4.02869  4.75104  0.61958  0.77255  0.48576  0.95510
    611   3.60759  4.92448  4.33806  4.08453  2.84288  3.91193  4.10512  3.64043  3.80468  3.00725  4.26659  4.20266  4.44322  4.18420  3.90471  3.80969  3.91645  3.53502  0.62157  2.83721    613 W - - -
          2.68618  4.42225  2.77519  2.73123  3.46354  2.40513  3.72494  3.29354  2.67741  2.69355  4.24690  2.90347  2.73739  3.18146  2.89801  2.37887  2.77519  2.98518  4.58477  3.61503
          0.02680  4.02869  4.75104  0.61958  0.77255  0.48576  0.95510
    612   3.46317  4.81994  4.45308  4.19952  0.78697  4.11168  3.95549  2.97021  4.10323  2.30533  3.67872  4.19826  4.56850  4.22870  4.18424  3.72351  3.76526  2.97198  4.16251  2.51170    614 f - - -
          2.68618  4.42225  2.77519  2.73123  3.46354  2.40513  3.72494  3.29354  2.67741  2.69355  4.24690  2.90347  2.73739  3.18146  2.89801  2.37887  2.77519  2.98518  4.58477  3.61503
          0.02680  4.02869  4.75104  0.61958  0.77255  0.48576  0.95510
    613   3.18874  5.01206  3.69602  3.17763  4.40656  3.64352  3.94807  3.96122  2.31494  3.44886  4.44714  3.52429  4.14046  3.16254  0.76412  3.26671  3.44531  3.67896  5.42747  4.30231    615 r - - -
          2.68618  4.42225  2.77519  2.73123  3.46354  2.40513  3.72494  3.29354  2.67741  2.69355  4.24690  2.90347  2.73739  3.18146  2.89801  2.37887  2.77519  2.98518  4.58477  3.61503
          0.02680  4.02869  4.75104  0.61958  0.77255  0.48576  0.95510
    614   3.12061  5.08491  3.30661  2.90214  4.50718  3.59031  3.85455  3.94692  0.84283  3.47922  4.43474  3.31877  4.08167  3.03897  2.47310  3.15383  3.36350  3.64679  5.49951  4.33594    616 k - - -
          2.68618  4.42225  2.77519  2.73123  3.46354  2.40513  3.72494  3.29354  2.67741  2.69355  4.24690  2.90347  2.73739  3.18146  2.89801  2.37887  2.77519  2.98518  4.58477  3.61503
          0.02680  4.02869  4.75104  0.61958  0.77255  0.48576  0.95510
    615   2.94138  4.33032  4.48947  3.95252  3.51421  4.18490  4.66133  1.29798  3.84247  2.14779  3.24241  4.19885  4.52901  4.11044  4.06466  3.52655  2.70211  1.50579  5.31514  4.12120    617 i - - -
          2.68618  4.42225  2.77519  2.73123  3.46354  2.40513  3.72494  3.29354  2.67741  2.69355  4.24690  2.90347  2.73739  3.18146  2.89801  2.37887  2.77519  2.98518  4.58477  3.61503
          0.02680  4.02869  4.75104  0.61958  0.77255  0.48576  0.95510
    616   0.81009  4.27661  3.62715  3.42867  4.21367  3.09638  4.43143  3.36301  3.44910  3.23715  4.25396  3.53689  3.85065  3.77640  3.68708  2.62665  2.91498  2.99020  5.62514  4.44363    618 a - - -
          2.68618  4.42225  2.77519  2.73123  3.46354  2.40513  3.72494  3.29354  2.67741  2.69355  4.24690  2.90347  2.73739  3.18146  2.89801  2.37887  2.77519  2.98518  4.58477  3.61503
          0.02680  4.02869  4.75104  0.61958  0.77255  0.48576  0.95510
    617   3.60759  4.92448  4.33806  4.08453  2.84288  3.91193  4.10512  3.64043  3.80468  3.00725  4.26659  4.20266  4.44322  4.18420  3.90471  3.80969  3.91645  3.53502  0.62157  2.83721    619 W - - -
          2.68618  4.42225  2.77519  2.73123  3.46354  2.40513  3.72494  3.29354  2.67741  2.69355  4.24690  2.90347  2.73739  3.18146  2.89801  2.37887  2.77519  2.98518  4.58477  3.61503
          0.02680  4.02869  4.75104  0.61958  0.77255  0.48576  0.95510
    618   2.85998  4.85726  2.80609  2.70868  4.24605  3.29438  4.05761  3.99284  2.97595  3.62264  4.57891  0.90855  3.95506  3.33276  3.33409  2.92255  3.24831  3.59911  5.53419  4.18481    620 n - - -
          2.68618  4.42225  2.77519  2.73123  3.46354  2.40513  3.72494  3.29354  2.67741  2.69355  4.24690  2.90347  2.73739  3.18146  2.89801  2.37887  2.77519  2.98518  4.58477  3.61503
          0.02680  4.02869  4.75104  0.61958  0.77255  0.48576  0.95510
    619   3.30092  4.70528  4.61846  4.12677  3.08592  4.39922  4.72195  2.23525  3.86558  0.80703  2.83139  4.40202  4.67729  4.14377  4.02696  3.80156  3.55181  2.33912  5.12939  3.93176    621 l - - -
          2.68618  4.42225  2.77519  2.73123  3.46354  2.40513  3.72494  3.29354  2.67741  2.69355  4.24690  2.90347  2.73739  3.18146  2.89801  2.37887  2.77519  2.98518  4.58477  3.61503
          0.02680  4.02869  4.75104  0.61958  0.77255  0.48576  0.95510
    620   0.81009  4.27661  3.62715  3.42867  4.21367  3.09638  4.43143  3.36301  3.44910  3.23715  4.25396  3.53689  3.85065  3.77640  3.68708  2.62665  2.91498  2.99020  5.62514  4.44363    622 a - - -
          2.68618  4.42225  2.77519  2.73123  3.46354  2.40513  3.72494  3.29354  2.67741  2.69355  4.24690  2.90347  2.73739  3.18146  2.89801  2.37887  2.77519  2.98518  4.58477  3.61503
          0.02680  4.02869  4.75104  0.61958  0.77255  0.48576  0.95510
    621   3.01630  4.43663  4.50779  4.05508  3.50596  4.16755  4.78243  1.89885  3.88849  1.94294  3.39926  4.27583  4.58249  4.21593  4.10044  3.57936  3.31319  0.99470  5.40059  4.13843    623 v - - -
          2.68618  4.42225  2.77519  2.73123  3.46354  2.40513  3.72494  3.29354  2.67741  2.69355  4.24690  2.90347  2.73739  3.18146  2.89801  2.37887  2.77519  2.98518  4.58477  3.61503
          0.02680  4.02869  4.75104  0.61958  0.77255  0.48576  0.95510
    622   2.93473  5.06004  2.80175  2.49040  4.31840  3.43392  3.79450  3.84153  2.41742  3.36728  4.30877  3.05271  3.96537  1.21558  2.72249  2.94079  3.20365  3.53137  5.50814  4.19220    624 q - - -
          2.68618  4.42225  2.77519  2.73123  3.46354  2.40513  3.72494  3.29354  2.67741  2.69355  4.24690  2.90347  2.73739  3.18146  2.89801  2.37887  2.77519  2.98518  4.58477  3.61503
          0.02680  4.02869  4.75104  0.61958  0.77255  0.48576  0.95510
    623   2.46125  2.21914  3.87488  3.36378  2.62792  3.38996  4.03223  2.71667  3.26578  2.49153  3.43679  3.54339  3.93179  3.52585  3.50455  2.13332  2.79565  2.48129  4.83702  3.55339    625 s - - -
          2.68618  4.42225  2.77519  2.73123  3.46354  2.40513  3.72494  3.29354  2.67741  2.69355  4.24690  2.90347  2.73739  3.18146  2.89801  2.37887  2.77519  2.98518  4.58477  3.61503
          0.02680  4.02869  4.75104  0.61958  0.77255  0.48576  0.95510
    624   2.68465  5.27940  1.84911  1.91476  4.58414  3.03331  3.65674  4.07406  2.23906  3.56713  4.35434  2.66060  3.80641  2.66559  3.03693  2.64079  3.01563  3.65262  5.72109  4.27786    626 d - - -
          2.68618  4.42225  2.77519  2.73123  3.46354  2.40513  3.72494  3.29354  2.67741  2.69355  4.24690  2.90347  2.73739  3.18146  2.89801  2.37887  2.77519  2.98518  4.58477  3.61503
          0.02680  4.02869  4.75104  0.61958  0.77255  0.48576  0.95510
    625   2.77039  5.17227  2.35686  2.30024  4.50263  3.35838  3.64558  3.96172  1.56983  3.46754  4.27055  2.48018  3.83790  2.77904  2.74688  2.72638  3.01220  3.57011  5.60999  4.23113    627 k - - -
          2.68618  4.42225  2.77519  2.73123  3.46354  2.40513  3.72494  3.29354  2.67741  2.69355  4.24690  2.90347  2.73739  3.18146  2.89801  2.37887  2.77519  2.98518  4.58477  3.61503
          0.02680  4.02869  4.75104  0.61958  0.77255  0.48576  0.95510
    626   2.59248  3.92152  1.81827  2.42213  4.06397  3.33720  3.67934  3.50516  2.52135  3.12512  3.95052  2.88540  3.80340  2.84669  2.98534  2.43091  2.85835  3.16686  5.35050  3.73373    628 d - - -
          2.68618  4.42225  2.77519  2.73123  3.46354  2.40513  3.72494  3.29354  2.67741  2.69355  4.24690  2.90347  2.73739  3.18146  2.89801  2.37887  2.77519  2.98518  4.58477  3.61503
          0.02680  4.02869  4.75104  0.61958  0.77255  0.48576  0.95510
    627   2.55505  4.52727  3.16616  2.72200  3.92633  3.32569  3.80699  3.33349  2.58257  2.71858  3.87198  3.13667  1.82952  3.02713  2.75018  2.50408  2.86795  3.01830  5.26328  3.97586    629 p - - -
          2.68618  4.42225  2.77519  2.73123  3.46354  2.40513  3.72494  3.29354  2.67741  2.69355  4.24690  2.90347  2.73739  3.18146  2.89801  2.37887  2.77519  2.98518  4.58477  3.61503
          0.02680  4.02869  4.75104  0.61958  0.77255  0.48576  0.95510
    628   2.64720  4.46613  3.24886  2.25476  3.67412  3.38003  3.85363  2.73919  2.75458  2.49403  3.60155  3.23234  3.95928  3.11524  3.12422  2.82866  2.90019  1.78923  5.12121  3.85554    630 v - - -
          2.68618  4.42225  2.77519  2.73123  3.46354  2.40513  3.72494  3.29354  2.67741  2.69355  4.24690  2.90347  2.73739  3.18146  2.89801  2.37887  2.77519  2.98518  4.58477  3.61503
          0.02680  4.02869  4.75104  0.61958  0.77255  0.48576  0.95510
    629   2.49485  4.50263  3.20464  2.64709  3.71749  3.45862  3.71619  2.88503  2.25588  2.75508  3.35824  3.10991  3.86165  2.94093  2.97241  2.56133  2.15014  2.74317  5.08789  3.81625    631 t - - -
          2.68618  4.42225  2.77519  2.73123  3.46354  2.40513  3.72494  3.29354  2.67741  2.69355  4.24690  2.90347  2.73739  3.18146  2.89801  2.37887  2.77519  2.98518  4.58477  3.61503
          0.02680  4.02869  4.75104  0.61958  0.77255  0.48576  0.95510
    630   3.09839  4.62394  4.22027  3.82807  3.28508  3.95225  4.52714  2.47667  3.58681  1.85846  1.10744  4.08550  4.41595  3.95971  3.77328  3.46263  3.40794  2.50037  5.14524  3.91953    632 m - - -
          2.68618  4.42225  2.77519  2.73123  3.46354  2.40513  3.72494  3.29354  2.67741  2.69355  4.24690  2.90347  2.73739  3.18146  2.89801  2.37887  2.77519  2.98518  4.58477  3.61503
          0.02680  4.02869  4.75104  0.61958  0.77255  0.48576  0.95510
    631   3.09477  5.14165  3.52649  2.87599  4.58728  3.68757  3.65596  3.94624  1.73433  3.40465  4.29635  3.25828  4.07212  2.80125  1.15183  3.10576  3.26804  3.64133  5.44805  4.29140    633 r - - -
          2.68618  4.42225  2.77519  2.73123  3.46354  2.40513  3.72494  3.29354  2.67741  2.69355  4.24690  2.90347  2.73739  3.18146  2.89801  2.37887  2.77519  2.98518  4.58477  3.61503
          0.02680  4.02869  4.75104  0.61958  0.77255  0.48576  0.95510
    632   2.90469  5.48325  1.84483  1.38418  4.76999  3.25188  3.73708  4.28368  2.62063  3.76940  4.59445  2.42520  3.84199  2.89030  3.27161  2.79755  3.17943  3.85269  5.92550  4.43189    634 e - - -
          2.68618  4.42225  2.77519  2.73123  3.46354  2.40513  3.72494  3.29354  2.67741  2.69355  4.24690  2.90347  2.73739  3.18146  2.89801  2.37887  2.77519  2.98518  4.58477  3.61503
          0.02680  4.02869  4.75104  0.61958  0.77255  0.48576  0.95510
    633   3.46317  4.81994  4.45308  4.19952  0.78697  4.11168  3.95549  2.97021  4.10323  2.30533  3.67872  4.19826  4.56850  4.22870  4.18424  3.72351  3.76526  2.97198  4.16251  2.51170    635 f - - -
          2.68618  4.42225  2.77519  2.73123  3.46354  2.40513  3.72494  3.29354  2.67741  2.69355  4.24690  2.90347  2.73739  3.18146  2.89801  2.37887  2.77519  2.98518  4.58477  3.61503
          0.02680  4.02869  4.75104  0.61958  0.77255  0.48576  0.95510
    634   3.46317  4.81994  4.45308  4.19952  0.78697  4.11168  3.95549  2.97021  4.10323  2.30533  3.67872  4.19826  4.56850  4.22870  4.18424  3.72351  3.76526  2.97198  4.16251  2.51170    636 f - - -
          2.68618  4.42225  2.77519  2.73123  3.46354  2.40513  3.72494  3.29354  2.67741  2.69355  4.24690  2.90347  2.73739  3.18146  2.89801  2.37887  2.77519  2.98518  4.58477  3.61503
          0.02680  4.02869  4.75104  0.61958  0.77255  0.48576  0.95510
    635   3.09023  4.42090  4.74292  4.18772  3.30690  4.39004  4.78239  1.44857  4.07160  1.74812  2.28872  4.41517  4.64866  4.25371  4.23053  3.73052  3.32735  1.60037  5.24406  4.11412    637 i - - -
          2.68618  4.42225  2.77519  2.73123  3.46354  2.40513  3.72494  3.29354  2.67741  2.69355  4.24690  2.90347  2.73739  3.18146  2.89801  2.37887  2.77519  2.98518  4.58477  3.61503
          0.02680  4.02869  4.75104  0.61958  0.77255  0.48576  0.95510
    636   3.24220  4.58680  4.77718  4.23519  3.19012  4.49582  4.85815  1.86572  4.08435  0.98070  2.99593  4.50315  4.72552  4.26638  4.24545  3.85365  3.48012  1.90090  5.24696  4.12967    638 l - - -
          2.68618  4.42225  2.77519  2.73123  3.46354  2.40513  3.72494  3.29354  2.67741  2.69355  4.24690  2.90347  2.73739  3.18146  2.89801  2.37887  2.77519  2.98518  4.58477  3.61503
          0.02680  4.02869  4.75104  0.61958  0.77255  0.48576  0.95510
    637   2.39823  4.31934  3.34910  3.17473  4.23533  3.04666  4.27896  3.78035  3.25912  3.48940  4.40404  3.37257  3.79890  3.59662  3.53852  0.87769  2.89054  3.28094  5.59577  4.32040    639 s - - -
          2.68618  4.42225  2.77519  2.73123  3.46354  2.40513  3.72494  3.29354  2.67741  2.69355  4.24690  2.90347  2.73739  3.18146  2.89801  2.37887  2.77519  2.98518  4.58477  3.61503
          0.02680  4.02869  4.75104  0.61958  0.77255  0.48576  0.95510
    638   3.61498  4.88749  4.53758  4.21419  1.64403  4.35456  3.48674  3.33318  4.06777  2.67559  3.94041  4.03745  4.67644  4.08238  4.13691  3.72665  3.84224  3.25349  3.64050  0.93619    640 y - - -
          2.68618  4.42225  2.77519  2.73123  3.46354  2.40513  3.72494  3.29354  2.67741  2.69355  4.24690  2.90347  2.73739  3.18146  2.89801  2.37887  2.77519  2.98518  4.58477  3.61503
          0.02680  4.02869  4.75104  0.61958  0.77255  0.48576  0.95510
    639   2.98651  5.19084  2.99559  2.45774  4.58474  3.54568  3.65298  3.96531  1.17467  3.44325  4.30685  3.05872  3.98237  2.67175  2.32010  2.96329  3.18749  3.63198  5.53047  4.28970    641 k - - -
          2.68618  4.42225  2.77519  2.73123  3.46354  2.40513  3.72494  3.29354  2.67741  2.69355  4.24690  2.90347  2.73739  3.18146  2.89801  2.37887  2.77519  2.98518  4.58477  3.61503
          0.02680  4.02869  4.75104  0.61958  0.77255  0.48576  0.95510
    640   3.31056  4.66481  4.77504  4.21418  2.88632  4.51725  4.75926  2.22693  4.07057  0.91369  2.20009  4.49190  4.70357  4.19323  4.20855  3.85766  3.52967  2.37493  5.08514  3.96548    642 l - - -
          2.68618  4.42225  2.77519  2.73123  3.46354  2.40513  3.72494  3.29354  2.67741  2.69355  4.24690  2.90347  2.73739  3.18146  2.89801  2.37887  2.77519  2.98518  4.58477  3.61503
          0.02680  4.02869  4.75104  0.61958  0.77255  0.48576  0.95510
    641   2.39823  4.31934  3.34910  3.17473  4.23533  3.04666  4.27896  3.78035  3.25912  3.48940  4.40404  3.37257  3.79890  3.59662  3.53852  0.87769  2.89054  3.28094  5.59577  4.32040    643 s - - -
          2.68618  4.42225  2.77519  2.73123  3.46354  2.40513  3.72494  3.29354  2.67741  2.69355  4.24690  2.90347  2.73739  3.18146  2.89801  2.37887  2.77519  2.98518  4.58477  3.61503
          0.02680  4.02869  4.75104  0.61958  0.77255  0.48576  0.95510
    642   2.79573  4.77775  3.19495  2.71388  3.79866  3.55263  3.74415  3.25256  2.39278  2.20766  3.78956  3.16849  3.97375  1.73424  2.65330  2.87978  3.03052  3.05134  5.18902  3.87220    644 q - - -
          2.68618  4.42225  2.77519  2.73123  3.46354  2.40513  3.72494  3.29354  2.67741  2.69355  4.24690  2.90347  2.73739  3.18146  2.89801  2.37887  2.77519  2.98518  4.58477  3.61503
          0.02680  4.02869  4.75104  0.61958  0.77255  0.48576  0.95510
    643   3.46317  4.81994  4.45308  4.19952  0.78697  4.11168  3.95549  2.97021  4.10323  2.30533  3.67872  4.19826  4.56850  4.22870  4.18424  3.72351  3.76526  2.97198  4.16251  2.51170    645 f - - -
          2.68618  4.42225  2.77519  2.73123  3.46354  2.40513  3.72494  3.29354  2.67741  2.69355  4.24690  2.90347  2.73739  3.18146  2.89801  2.37887  2.77519  2.98518  4.58477  3.61503
          0.02680  4.02869  4.75104  0.61958  0.77255  0.48576  0.95510
    644   2.77607  0.67197  4.32809  4.10516  4.06345  3.36384  4.71815  3.23563  3.93383  3.14292  4.27019  4.05074  4.08286  4.27367  4.02964  3.04766  3.25618  2.96905  5.44379  4.34936    646 C - - -
          2.68618  4.42225  2.77519  2.73123  3.46354  2.40513  3.72494  3.29354  2.67741  2.69355  4.24690  2.90347  2.73739  3.18146  2.89801  2.37887  2.77519  2.98518  4.58477  3.61503
          0.02680  4.02869  4.75104  0.61958  0.77255  0.48576  0.95510
    645   2.74077  4.66348  3.09202  2.88273  4.03048  3.30334  3.55882  3.76925  2.91145  3.35680  4.30296  3.27730  1.06271  3.33643  3.22310  2.85374  3.12376  3.40389  5.36368  4.03846    647 p - - -
          2.68618  4.42225  2.77519  2.73123  3.46354  2.40513  3.72494  3.29354  2.67741  2.69355  4.24690  2.90347  2.73739  3.18146  2.89801  2.37887  2.77519  2.98518  4.58477  3.61503
          0.02680  4.02869  4.75104  0.61958  0.77255  0.48576  0.95510
    646   2.38198  4.35363  3.22676  2.88045  4.11108  3.11054  4.00369  3.54100  2.89179  3.01368  4.08120  3.19892  2.93228  3.24388  3.24512  1.30008  2.79804  3.11805  5.46169  4.17892    648 s - - -
          2.68618  4.42225  2.77519  2.73123  3.46354  2.40513  3.72494  3.29354  2.67741  2.69355  4.24690  2.90347  2.73739  3.18146  2.89801  2.37887  2.77519  2.98518  4.58477  3.61503
          0.02680  4.02869  4.75104  0.61958  0.77255  0.48576  0.95510
    647   3.16423  5.30834  0.71743  2.44531  4.70795  3.33514  4.07809  4.33313  3.19323  3.91463  4.89864  3.00858  3.99921  3.31925  3.72875  3.11069  3.50701  3.95650  5.84553  4.55827    649 d - - -
          2.68618  4.42225  2.77519  2.73123  3.46354  2.40513  3.72494  3.29354  2.67741  2.69355  4.24690  2.90347  2.73739  3.18146  2.89801  2.37887  2.77519  2.98518  4.58477  3.61503
          0.02680  4.02869  4.75104  0.61958  0.77255  0.48576  0.95510
    648   2.92664  5.13129  2.96327  2.56270  4.47653  3.51057  3.66419  3.90553  1.82319  3.39640  4.26326  3.04171  3.95691  1.53819  2.40978  2.91280  3.14282  3.57189  5.50218  4.23112    650 q - - -
          2.68618  4.42225  2.77519  2.73123  3.46354  2.40513  3.72494  3.29354  2.67741  2.69355  4.24690  2.90347  2.73739  3.18146  2.89801  2.37887  2.77519  2.98518  4.58477  3.61503
          0.02680  4.02869  4.75104  0.61958  0.77255  0.48576  0.95510
    649   1.96490  4.16569  3.67921  3.26582  3.78355  2.67598  4.16703  2.82962  3.22632  2.80083  3.73263  3.45588  3.85716  3.51913  3.51168  2.56879  2.78214  1.52786  5.25726  4.04599    651 v - - -
          2.68618  4.42225  2.77519  2.73123  3.46354  2.40513  3.72494  3.29354  2.67741  2.69355  4.24690  2.90347  2.73739  3.18146  2.89801  2.37887  2.77519  2.98518  4.58477  3.61503
          0.02680  4.02869  4.75104  0.61958  0.77255  0.48576  0.95510
    650   3.15378  4.45276  4.85845  4.33419  3.45856  4.52400  5.00206  1.19611  4.21790  1.75085  3.25777  4.56709  4.78319  4.44294  4.39837  3.89402  3.40330  1.46075  5.45494  4.28555    652 i - - -
          2.68618  4.42225  2.77519  2.73123  3.46354  2.40513  3.72494  3.29354  2.67741  2.69355  4.24690  2.90347  2.73739  3.18146  2.89801  2.37887  2.77519  2.98518  4.58477  3.61503
          0.02680  4.02869  4.75104  0.61958  0.77255  0.48576  0.95510
    651   3.33428  4.75169  4.43970  4.08279  3.20170  4.17910  4.68970  2.41692  3.84901  0.70428  3.18040  4.34305  4.58922  4.17978  3.99849  3.77198  3.62234  2.49434  5.13505  3.89359    653 l - - -
          2.68618  4.42225  2.77519  2.73123  3.46354  2.40513  3.72494  3.29354  2.67741  2.69355  4.24690  2.90347  2.73739  3.18146  2.89801  2.37887  2.77519  2.98518  4.58477  3.61503
          0.02680  4.02869  4.75104  0.61958  0.77255  0.48576  0.95510
    652   3.15340  4.51644  4.63157  4.20052  3.42049  4.33999  4.88007  0.97607  4.01040  1.91648  3.31448  4.43109  4.70070  4.33258  4.19559  3.78005  3.43358  1.80249  5.38422  4.12506    654 i - - -
          2.68618  4.42225  2.77519  2.73123  3.46354  2.40513  3.72494  3.29354  2.67741  2.69355  4.24690  2.90347  2.73739  3.18146  2.89801  2.37887  2.77519  2.98518  4.58477  3.61503
          0.02680  4.02869  4.75104  0.61958  0.77255  0.48576  0.95510
    653   0.94743  4.17648  3.52039  3.29922  4.23199  2.98638  4.32963  3.46381  3.33115  3.31506  4.22926  3.40161  3.75103  3.64371  3.59329  2.33813  2.77143  3.01346  5.64230  4.41726    655 a - - -
          2.68618  4.42225  2.77519  2.73123  3.46354  2.40513  3.72494  3.29354  2.67741  2.69355  4.24690  2.90347  2.73739  3.18146  2.89801  2.37887  2.77519  2.98518  4.58477  3.61503
          0.02680  4.02869  4.75104  0.61958  0.77255  0.48576  0.95510
    654   2.91170  5.04638  3.09154  2.64478  4.35027  3.52552  3.68387  3.82925  2.14748  3.32150  4.21095  3.10225  3.96967  1.43295  2.15160  2.92194  3.13595  3.51102  5.43250  4.16215    656 q - - -
          2.68618  4.42225  2.77519  2.73123  3.46354  2.40513  3.72494  3.29354  2.67741  2.69355  4.24690  2.90347  2.73739  3.18146  2.89801  2.37887  2.77519  2.98518  4.58477  3.61503
          0.02680  4.02869  4.75104  0.61958  0.77255  0.48576  0.95510
    655   3.04087  5.10083  3.19691  2.77454  4.48349  3.57263  3.74107  3.91351  0.99062  3.41747  4.34391  3.20083  4.03854  2.85322  2.34228  3.05547  3.26717  3.60572  5.48571  4.26875    657 k - - -
          2.68618  4.42225  2.77519  2.73123  3.46354  2.40513  3.72494  3.29354  2.67741  2.69355  4.24690  2.90347  2.73739  3.18146  2.89801  2.37887  2.77519  2.98518  4.58477  3.61503
          0.02680  4.02869  4.75104  0.61958  0.77255  0.48576  0.95510
    656   2.50367  4.34816  3.57415  3.33669  4.11407  3.18145  4.34114  3.26054  3.28274  3.11842  4.16100  3.51876  3.89850  3.67031  3.53215  2.70696  0.93215  2.93849  5.53800  4.33152    658 t - - -
          2.68618  4.42225  2.77519  2.73123  3.46354  2.40513  3.72494  3.29354  2.67741  2.69355  4.24690  2.90347  2.73739  3.18146  2.89801  2.37887  2.77519  2.98518  4.58477  3.61503
          0.02680  4.02869  4.75104  0.61958  0.77255  0.48576  0.95510
    657   2.33651  1.12102  4.07491  3.77958  3.89982  3.09016  4.45908  3.09877  3.59131  3.03109  4.02398  3.67077  3.84425  3.91700  3.74819  2.42675  2.82850  2.75801  5.39254  4.15259    659 c - - -
          2.68618  4.42225  2.77519  2.73123  3.46354  2.40513  3.72494  3.29354  2.67741  2.69355  4.24690  2.90347  2.73739  3.18146  2.89801  2.37887  2.77519  2.98518  4.58477  3.61503
          0.02680  4.02869  4.75104  0.61958  0.77255  0.48576  0.95510
    658   3.33428  4.75169  4.43970  4.08279  3.20170  4.17910  4.68970  2.41692  3.84901  0.70428  3.18040  4.34305  4.58922  4.17978  3.99849  3.77198  3.62234  2.49434  5.13505  3.89359    660 l - - -
          2.68618  4.42225  2.77519  2.73123  3.46354  2.40513  3.72494  3.29354  2.67741  2.69355  4.24690  2.90347  2.73739  3.18146  2.89801  2.37887  2.77519  2.98518  4.58477  3.61503
          0.02680  4.02869  4.75104  0.61958  0.77255  0.48576  0.95510
    659   3.33428  4.75169  4.43970  4.08279  3.20170  4.17910  4.68970  2.41692  3.84901  0.70428  3.18040  4.34305  4.58922  4.17978  3.99849  3.77198  3.62234  2.49434  5.13505  3.89359    661 l - - -
          2.68618  4.42225  2.77519  2.73123  3.46354  2.40513  3.72494  3.29354  2.67741  2.69355  4.24690  2.90347  2.73739  3.18146  2.89801  2.37887  2.77519  2.98518  4.58477  3.61503
          0.02680  4.02869  4.75104  0.61958  0.77255  0.48576  0.95510
    660   3.05166  4.48094  4.47323  3.92884  3.23060  4.20738  4.60279  2.05511  3.77618  1.71138  1.58296  4.20042  4.52123  4.01748  3.97656  3.54845  3.30276  1.85178  5.16004  4.01499    662 m - - -
          2.68618  4.42225  2.77519  2.73123  3.46354  2.40513  3.72494  3.29354  2.67741  2.69355  4.24690  2.90347  2.73739  3.18146  2.89801  2.37887  2.77519  2.98518  4.58477  3.61503
          0.02680  4.02869  4.75104  0.61958  0.77255  0.48576  0.95510
    661   0.81009  4.27661  3.62715  3.42867  4.21367  3.09638  4.43143  3.36301  3.44910  3.23715  4.25396  3.53689  3.85065  3.77640  3.68708  2.62665  2.91498  2.99020  5.62514  4.44363    663 a - - -
          2.68618  4.42225  2.77519  2.73123  3.46354  2.40513  3.72494  3.29354  2.67741  2.69355  4.24690  2.90347  2.73739  3.18146  2.89801  2.37887  2.77519  2.98518  4.58477  3.61503
          0.02680  4.02869  4.75104  0.61958  0.77255  0.48576  0.95510
    662   1.32400  4.20964  3.60003  3.15690  3.87865  3.17393  4.11466  2.85782  3.09797  2.89467  3.81956  3.38145  3.81976  3.41662  3.41319  2.29445  2.76979  2.47849  5.32428  4.09622    664 a - - -
          2.68618  4.42225  2.77519  2.73123  3.46354  2.40513  3.72494  3.29354  2.67741  2.69355  4.24690  2.90347  2.73739  3.18146  2.89801  2.37887  2.77519  2.98518  4.58477  3.61503
          0.02680  4.02869  4.75104  0.61958  0.77255  0.48576  0.95510
    663   0.92624  4.18971  3.53237  3.31818  4.21452  3.00380  4.34428  3.41402  3.34541  3.28565  4.22412  3.42049  3.76758  3.66374  3.60249  2.41353  2.79139  2.98532  5.63693  4.40869    665 a - - -
          2.68618  4.42225  2.77519  2.73123  3.46354  2.40513  3.72494  3.29354  2.67741  2.69355  4.24690  2.90347  2.73739  3.18146  2.89801  2.37887  2.77519  2.98518  4.58477  3.61503
          0.02680  4.02869  4.75104  0.61958  0.77255  0.48576  0.95510
    664   2.79920  4.36774  4.60866  4.11139  3.61697  4.25314  4.85897  1.56028  4.00359  2.19279  3.43753  4.33532  4.62458  4.28801  4.22524  3.63044  3.27175  1.06264  5.49189  4.28133    666 v - - -
          2.68618  4.42225  2.77519  2.73123  3.46354  2.40513  3.72494  3.29354  2.67741  2.69355  4.24690  2.90347  2.73739  3.18146  2.89801  2.37887  2.77519  2.98518  4.58477  3.61503
          0.02680  4.02869  4.75104  0.61958  0.77255  0.48576  0.95510
    665   3.02718  5.29239  0.86543  2.31871  4.75961  3.01603  3.97366  4.33653  3.06031  3.90393  4.81956  2.88377  3.92951  3.18577  3.62205  2.96693  3.36931  3.91461  5.91901  4.55378    667 d - - -
          2.68618  4.42225  2.77519  2.73123  3.46354  2.40513  3.72494  3.29354  2.67741  2.69355  4.24690  2.90347  2.73739  3.18146  2.89801  2.37887  2.77519  2.98518  4.58477  3.61503
          0.02680  4.02869  4.75104  0.61958  0.77255  0.48576  0.95510
    666   3.29502  4.69031  4.63016  4.15193  3.10168  4.40323  4.74201  2.11567  3.91060  0.82376  2.99332  4.41951  4.68848  4.17900  4.07106  3.81256  3.54981  2.27466  5.13996  3.92596    668 l - - -
          2.68618  4.42225  2.77519  2.73123  3.46354  2.40513  3.72494  3.29354  2.67741  2.69355  4.24690  2.90347  2.73739  3.18146  2.89801  2.37887  2.77519  2.98518  4.58477  3.61503
          0.02680  4.02869  4.75104  0.61958  0.77255  0.48576  0.95510
    667   2.88905  5.38292  2.17657  1.26298  4.66701  3.27815  3.73145  4.16021  2.63580  3.66908  4.50356  2.74553  3.85169  2.54487  3.15535  2.80148  3.15823  3.75694  5.83066  4.37664    669 e - - -
          2.68618  4.42225  2.77519  2.73123  3.46354  2.40513  3.72494  3.29354  2.67741  2.69355  4.24690  2.90347  2.73739  3.18146  2.89801  2.37887  2.77519  2.98518  4.58477  3.61503
          0.02680  4.02869  4.75104  0.61958  0.77255  0.48576  0.95510
    668   2.70662  4.77378  3.15420  2.59393  3.98575  3.50491  3.65430  3.37497  2.23859  2.90187  3.08368  3.06921  3.89450  1.82815  2.55043  2.76722  2.92687  3.09955  5.24260  3.96242    670 q - - -
          2.68618  4.42225  2.77519  2.73123  3.46354  2.40513  3.72494  3.29354  2.67741  2.69355  4.24690  2.90347  2.73739  3.18146  2.89801  2.37887  2.77519  2.98518  4.58477  3.61503
          0.02680  4.02869  4.75104  0.61958  0.77255  0.48576  0.95510
    669   2.87033  4.62772  3.57589  3.49642  4.63101  0.52416  4.60483  4.27089  3.69878  3.90471  4.88348  3.74054  4.02374  4.01078  3.91543  3.04712  3.36374  3.76906  5.68253  4.73902    671 G - - -
          2.68618  4.42225  2.77519  2.73123  3.46354  2.40513  3.72494  3.29354  2.67741  2.69355  4.24690  2.90347  2.73739  3.18146  2.89801  2.37887  2.77519  2.98518  4.58477  3.61503
          0.02680  4.02869  4.75104  0.61958  0.77255  0.48576  0.95510
    670   3.08241  5.08723  3.51822  2.91000  4.51233  3.66259  3.69712  3.90528  1.88814  3.38588  4.29611  3.28555  4.07489  2.85435  1.06833  3.11021  3.27667  3.60547  5.43497  4.26963    672 r - - -
          2.68618  4.42225  2.77519  2.73123  3.46354  2.40513  3.72494  3.29354  2.67741  2.69355  4.24690  2.90347  2.73739  3.18146  2.89801  2.37887  2.77519  2.98518  4.58477  3.61503
          0.02680  4.02869  4.75104  0.61958  0.77255  0.48576  0.95510
    671   2.99205  5.17614  3.17546  2.66088  4.58051  3.59339  3.63081  3.96510  1.22153  3.42141  4.28189  3.10891  3.99688  2.33382  2.19850  2.97590  3.17992  3.63355  5.49092  4.27046    673 k - - -
          2.68618  4.42225  2.77519  2.73123  3.46354  2.40513  3.72494  3.29354  2.67741  2.69355  4.24690  2.90347  2.73739  3.18146  2.89801  2.37887  2.77519  2.98518  4.58477  3.61503
          0.02680  4.02869  4.75104  0.61958  0.77255  0.48576  0.95510
    672   1.44566  4.51910  3.04892  2.68997  4.04643  3.25180  3.85443  3.42057  2.67411  3.09892  3.96774  2.97477  3.82240  2.59910  3.03904  2.63682  2.86491  2.99570  5.37348  4.08662    674 a - - -
          2.68618  4.42225  2.77517  2.73123  3.46354  2.40513  3.72495  3.29354  2.67741  2.69355  4.24690  2.90347  2.73740  3.18146  2.89801  2.37887  2.77520  2.98518  4.58477  3.61503
          0.04769  3.54486  4.03408  0.57213  0.83085  0.48576  0.95510
    673   2.37453  4.30858  3.37661  2.88052  3.83173  3.23888  3.91283  3.00334  2.84189  2.87881  3.75514  3.22687  3.28524  3.17006  3.21081  1.66791  2.60937  2.41868  5.22485  3.97711    676 s - - -
          2.68618  4.42225  2.77519  2.73123  3.46354  2.40513  3.72494  3.29354  2.67741  2.69355  4.24690  2.90347  2.73739  3.18146  2.89801  2.37887  2.77519  2.98518  4.58477  3.61503
          0.02704  4.01959  4.74194  0.61958  0.77255  0.47979  0.96473
    674   2.28593  4.29160  3.30603  3.02949  4.13649  3.09050  4.12485  3.38619  3.02765  3.20249  4.10134  3.04421  3.78808  3.39567  3.33398  2.54492  1.21615  2.99145  5.51856  4.26763    677 t - - -
          2.68618  4.42225  2.77519  2.73123  3.46354  2.40513  3.72494  3.29354  2.67741  2.69355  4.24690  2.90347  2.73739  3.18146  2.89801  2.37887  2.77519  2.98518  4.58477  3.61503
          0.02680  4.02869  4.75104  0.61958  0.77255  0.48576  0.95510
    675   2.08915  4.37850  3.30516  2.76935  3.68092  3.38852  3.80228  2.79926  2.72885  2.58726  3.60998  3.12181  2.99494  3.06040  3.11380  2.63973  2.25877  2.72928  5.08131  3.82559    678 a - - -
          2.68618  4.42225  2.77519  2.73123  3.46354  2.40513  3.72494  3.29354  2.67741  2.69355  4.24690  2.90347  2.73739  3.18146  2.89801  2.37887  2.77519  2.98518  4.58477  3.61503
          0.02680  4.02869  4.75104  0.61958  0.77255  0.48576  0.95510
    676   2.51056  3.79460  3.44325  3.06390  2.22061  3.56585  3.84258  2.68307  3.00012  2.41082  3.32375  3.40269  3.96103  3.27889  3.30180  2.40053  2.80638  2.46957  4.72179  3.12255    679 f - - -
          2.68618  4.42225  2.77519  2.73123  3.46354  2.40513  3.72494  3.29354  2.67741  2.69355  4.24690  2.90347  2.73739  3.18146  2.89801  2.37887  2.77519  2.98518  4.58477  3.61503
          0.02680  4.02869  4.75104  0.61958  0.77255  0.48576  0.95510
    677   2.85063  5.18663  2.47183  1.28718  4.47145  3.33177  3.70927  3.94828  2.49550  3.48444  4.33442  2.83213  3.86531  2.59650  2.92260  2.80212  3.10927  3.58774  5.62537  4.25517    680 e - - -
          2.68618  4.42225  2.77519  2.73123  3.46354  2.40513  3.72494  3.29354  2.67741  2.69355  4.24690  2.90347  2.73739  3.18146  2.89801  2.37887  2.77519  2.98518  4.58477  3.61503
          0.02680  4.02869  4.75104  0.61958  0.77255  0.48576  0.95510
    678   2.91432  5.09760  2.80318  2.47974  4.40479  3.45106  3.71465  3.85987  2.19462  3.38472  4.27510  3.00705  3.94673  1.36175  2.56959  2.90604  3.15687  3.53413  5.52134  4.21772    681 q - - -
          2.68618  4.42225  2.77519  2.73123  3.46354  2.40513  3.72494  3.29354  2.67741  2.69355  4.24690  2.90347  2.73739  3.18146  2.89801  2.37887  2.77519  2.98518  4.58477  3.61503
          0.02680  4.02869  4.75104  0.61958  0.77255  0.48576  0.95510
    679   2.52994  4.41667  3.20473  2.72980  3.62975  3.46734  3.76757  2.84158  2.69072  2.67117  3.22976  2.83161  3.88100  3.02433  3.08228  2.72073  2.01530  2.47384  5.03822  3.77756    682 t - - -
          2.68618  4.42225  2.77519  2.73123  3.46354  2.40513  3.72494  3.29354  2.67741  2.69355  4.24690  2.90347  2.73739  3.18146  2.89801  2.37887  2.77519  2.98518  4.58477  3.61503
          0.02680  4.02869  4.75104  0.61958  0.77255  0.48576  0.95510
    680   2.57153  3.89636  3.18900  2.34842  3.57869  3.47295  3.69448  2.97677  2.35948  2.72286  2.72225  3.09586  3.85726  2.82112  2.85237  2.69802  2.80220  2.73529  5.04648  3.77376    683 e - - -
          2.68618  4.42225  2.77519  2.73123  3.46354  2.40513  3.72494  3.29354  2.67741  2.69355  4.24690  2.90347  2.73739  3.18146  2.89801  2.37887  2.77519  2.98518  4.58477  3.61503
          0.02680  4.02869  4.75104  0.61958  0.77255  0.48576  0.95510
    681   3.04791  4.47093  4.32072  3.80660  1.94637  4.08346  3.75622  2.60181  3.65923  1.28080  3.20311  3.95520  4.39783  3.83604  3.81993  3.39830  3.27455  2.58728  4.28743  2.67305    684 l - - -
          2.68618  4.42225  2.77519  2.73123  3.46354  2.40513  3.72494  3.29354  2.67741  2.69355  4.24690  2.90347  2.73739  3.18146  2.89801  2.37887  2.77519  2.98518  4.58477  3.61503
          0.02680  4.02869  4.75104  0.61958  0.77255  0.48576  0.95510
    682   3.34315  4.70165  4.71460  4.21973  2.48800  4.46372  4.56500  2.29335  4.06881  0.84566  2.95278  4.44037  4.70153  4.20468  4.20130  3.84485  3.57720  2.42083  4.84495  3.48691    685 l - - -
          2.68618  4.42225  2.77519  2.73123  3.46354  2.40513  3.72494  3.29354  2.67741  2.69355  4.24690  2.90347  2.73739  3.18146  2.89801  2.37887  2.77519  2.98518  4.58477  3.61503
          0.03754  4.02869  3.96105  0.61958  0.77255  0.48576  0.95510
    683   2.58263  4.75818  2.90151  2.47745  4.22123  3.30527  3.70005  3.65005  2.44943  3.23508  4.05029  2.11465  3.80091  2.85639  2.54790  2.08058  2.66553  3.27279  5.43932  4.11439    686 s - - -
          2.68618  4.42225  2.77519  2.73123  3.46354  2.40513  3.72494  3.29354  2.67741  2.69355  4.24690  2.90347  2.73739  3.18146  2.89801  2.37887  2.77519  2.98518  4.58477  3.61503
          0.02708  4.01824  4.74058  0.61958  0.77255  0.49681  0.93770
    684   2.73093  4.89799  3.14139  2.50653  4.18474  3.50322  3.43970  3.58180  2.17107  3.14129  3.44970  3.03042  3.88204  2.36854  1.81103  2.75653  2.84203  3.26469  5.32762  4.04826    687 r - - -
          2.68618  4.42225  2.77519  2.73123  3.46354  2.40513  3.72494  3.29354  2.67741  2.69355  4.24690  2.90347  2.73739  3.18146  2.89801  2.37887  2.77519  2.98518  4.58477  3.61503
          0.02708  4.01824  4.74058  0.61958  0.77255  0.49681  0.93770
    685   1.06552  4.15057  3.60522  3.29579  4.12512  3.00906  4.27486  3.29725  3.27209  3.17260  4.08593  3.40278  3.74930  3.58400  3.54681  2.29322  2.73972  2.71053  5.55127  4.33216    688 a - - -
          2.68618  4.42225  2.77519  2.73123  3.46354  2.40513  3.72494  3.29354  2.67741  2.69355  4.24690  2.90347  2.73739  3.18146  2.89801  2.37887  2.77519  2.98518  4.58477  3.61503
          0.02708  4.01824  4.74058  0.61958  0.77255  0.49681  0.93770
    686   3.13305  4.21694  4.55022  4.02758  2.88334  4.23897  4.55008  2.23096  3.86344  0.91581  3.02051  4.26161  4.55488  4.07120  4.03533  3.60528  3.38966  2.27067  4.97952  3.70540    689 l - - -
          2.68618  4.42225  2.77519  2.73123  3.46354  2.40513  3.72494  3.29354  2.67741  2.69355  4.24690  2.90347  2.73739  3.18146  2.89801  2.37887  2.77519  2.98518  4.58477  3.61503
          0.02708  4.01824  4.74058  0.61958  0.77255  0.49681  0.93770
    687   2.83354  5.33546  2.19719  1.46026  4.62978  3.28757  3.69084  4.11648  2.51196  3.61588  4.42844  2.75000  3.83082  2.27584  3.06674  2.75407  3.09244  3.70697  5.77298  4.32947    690 e - - -
          2.68618  4.42225  2.77519  2.73123  3.46354  2.40513  3.72494  3.29354  2.67741  2.69355  4.24690  2.90347  2.73739  3.18146  2.89801  2.37887  2.77519  2.98518  4.58477  3.61503
          0.02708  4.01824  4.74058  0.61958  0.77255  0.49681  0.93770
    688   2.69327  4.95895  2.87306  2.17131  4.19898  3.42029  2.84531  3.66049  2.29849  2.87673  4.03055  2.92628  3.83618  2.07142  2.69364  2.69400  2.91961  3.31938  5.38553  4.04052    691 q - - -
          2.68618  4.42225  2.77519  2.73123  3.46354  2.40513  3.72494  3.29354  2.67741  2.69355  4.24690  2.90347  2.73739  3.18146  2.89801  2.37887  2.77519  2.98518  4.58477  3.61503
          0.02708  4.01824  4.74058  0.61958  0.77255  0.49681  0.93770
    689   2.97520  4.36913  4.47827  3.94112  3.42996  4.20281  4.64303  1.28817  3.81004  1.80069  3.27196  4.19921  4.53257  4.08073  4.02635  3.54388  2.78268  1.74674  5.27165  4.08839    692 i - - -
          2.68618  4.42225  2.77519  2.73123  3.46354  2.40513  3.72494  3.29354  2.67741  2.69355  4.24690  2.90347  2.73739  3.18146  2.89801  2.37887  2.77519  2.98518  4.58477  3.61503
          0.02708  4.01824  4.74058  0.61958  0.77255  0.49681  0.93770
    690   2.65336  4.25964  2.99212  2.39011  4.19595  3.43435  2.76276  3.61650  2.18380  3.17347  3.97952  2.87032  3.82375  2.14787  2.50582  2.66299  2.87549  3.27345  5.36222  4.03794    693 q - - -
          2.68618  4.42225  2.77519  2.73123  3.46354  2.40513  3.72494  3.29354  2.67741  2.69355  4.24690  2.90347  2.73739  3.18146  2.89801  2.37887  2.77519  2.98518  4.58477  3.61503
          0.02708  4.01824  4.74058  0.61958  0.77255  0.49681  0.93770
    691   2.44501  4.81453  3.01270  2.45610  4.15783  3.41864  3.65710  3.44632  1.68540  3.13428  3.97082  3.00303  3.85086  2.81220  2.68018  2.70431  2.44346  3.18904  5.36068  4.06273    694 k - - -
          2.68618  4.42225  2.77519  2.73123  3.46354  2.40513  3.72494  3.29354  2.67741  2.69355  4.24690  2.90347  2.73739  3.18146  2.89801  2.37887  2.77519  2.98518  4.58477  3.61503
          0.02708  4.01824  4.74058  0.61958  0.77255  0.49681  0.93770
    692   2.61212  1.04930  4.11060  3.76815  3.59778  3.36001  4.38830  2.86744  3.55717  2.73974  3.84824  3.80638  4.02973  3.91474  3.72488  2.88757  3.04258  2.64019  5.14584  3.63172    695 c - - -
          2.68618  4.42225  2.77519  2.73123  3.46354  2.40513  3.72494  3.29354  2.67741  2.69355  4.24690  2.90347  2.73739  3.18146  2.89801  2.37887  2.77519  2.98518  4.58477  3.61503
          0.02708  4.01824  4.74058  0.61958  0.77255  0.49681  0.93770
    693   2.90794  5.14292  3.20150  2.61282  4.54214  3.57412  3.46121  3.92891  1.54922  3.38977  4.22084  2.62106  3.95306  2.72267  1.77219  2.89127  3.09554  3.58212  5.46536  4.22716    696 k - - -
          2.68618  4.42225  2.77519  2.73123  3.46354  2.40513  3.72494  3.29354  2.67741  2.69355  4.24690  2.90347  2.73739  3.18146  2.89801  2.37887  2.77519  2.98518  4.58477  3.61503
          0.02708  4.01824  4.74058  0.61958  0.77255  0.49681  0.93770
    694   2.68436  5.11793  1.95252  1.92556  4.41117  3.32540  3.39299  3.54684  2.37168  3.40090  4.18586  2.72513  3.79018  2.74790  2.93345  2.64414  2.82784  3.48314  5.57319  4.16580    697 e - - -
          2.68618  4.42225  2.77519  2.73123  3.46354  2.40513  3.72494  3.29354  2.67741  2.69355  4.24690  2.90347  2.73739  3.18146  2.89801  2.37887  2.77519  2.98518  4.58477  3.61503
          0.02708  4.01824  4.74058  0.61958  0.77255  0.49681  0.93770
    695   3.07121  4.41577  4.71936  4.22884  3.55132  4.36545  4.95404  1.09947  4.10290  2.05744  3.36169  4.45087  4.70447  4.37990  4.30584  3.75336  3.25745  1.46389  5.50402  4.30427    698 i - - -
          2.68618  4.42225  2.77519  2.73123  3.46354  2.40513  3.72494  3.29354  2.67741  2.69355  4.24690  2.90347  2.73739  3.18146  2.89801  2.37887  2.77519  2.98518  4.58477  3.61503
          0.02708  4.01824  4.74058  0.61958  0.77255  0.49681  0.93770
    696   2.97558  4.65037  3.62072  3.16052  2.68348  3.76806  3.37546  3.21793  2.80164  2.75870  3.77926  3.46629  4.17011  2.89518  3.04143  3.12180  3.20814  3.02024  1.58553  2.66222    699 w - - -
          2.68618  4.42225  2.77519  2.73123  3.46354  2.40513  3.72494  3.29354  2.67741  2.69355  4.24690  2.90347  2.73739  3.18146  2.89801  2.37887  2.77519  2.98518  4.58477  3.61503
          0.02708  4.01824  4.74058  0.61958  0.77255  0.49681  0.93770
    697   2.83349  5.06638  2.65468  2.41956  4.43166  3.35774  3.73204  3.91647  2.02738  3.46671  4.32293  1.52018  3.89174  2.89894  2.75831  2.82155  3.10584  3.54861  5.58054  4.23473    700 n - - -
          2.68618  4.42225  2.77519  2.73123  3.46354  2.40513  3.72494  3.29354  2.67741  2.69355  4.24690  2.90347  2.73739  3.18146  2.89801  2.37887  2.77519  2.98518  4.58477  3.61503
          0.02708  4.01824  4.74058  0.61958  0.77255  0.49681  0.93770
    698   2.65738  4.20900  4.10232  3.52821  2.78685  3.84681  4.15611  2.24223  3.41663  1.56333  3.13103  3.78870  4.19419  3.65326  3.46297  3.13955  2.85295  1.90638  4.84205  3.65373    701 l - - -
          2.68618  4.42225  2.77519  2.73123  3.46354  2.40513  3.72494  3.29354  2.67741  2.69355  4.24690  2.90347  2.73739  3.18146  2.89801  2.37887  2.77519  2.98518  4.58477  3.61503
          0.02708  4.01824  4.74058  0.61958  0.77255  0.49681  0.93770
    699   3.32192  4.74220  4.42297  4.06561  3.19670  4.16599  4.67576  2.41095  3.83192  0.71453  3.17796  4.32689  4.57765  4.16524  3.98328  3.75704  3.61031  2.48573  5.12667  3.88293    702 l - - -
          2.68618  4.42225  2.77519  2.73123  3.46354  2.40513  3.72494  3.29354  2.67741  2.69355  4.24690  2.90347  2.73739  3.18146  2.89801  2.37887  2.77519  2.98518  4.58477  3.61503
          0.02708  4.01824  4.74058  0.61958  0.77255  0.49681  0.93770
    700   3.11008  5.07487  3.29544  2.89242  4.49471  3.58137  3.84735  3.93368  0.85489  3.46807  4.42377  3.30967  4.07316  3.03209  2.46928  3.14375  3.35356  3.63400  5.49106  4.32579    703 k - - -
          2.68618  4.42225  2.77519  2.73123  3.46354  2.40513  3.72494  3.29354  2.67741  2.69355  4.24690  2.90347  2.73739  3.18146  2.89801  2.37887  2.77519  2.98518  4.58477  3.61503
          0.02708  4.01824  4.74058  0.61958  0.77255  0.49681  0.93770
    701   2.64544  4.91727  2.86752  2.01923  4.19231  3.39920  3.60696  3.61378  2.26691  2.78041  3.98990  2.90881  3.64345  2.26192  2.76206  2.65102  2.70759  3.26984  5.38788  4.04603    704 e - - -
          2.68618  4.42225  2.77519  2.73123  3.46354  2.40513  3.72494  3.29354  2.67741  2.69355  4.24690  2.90347  2.73739  3.18146  2.89801  2.37887  2.77519  2.98518  4.58477  3.61503
          0.02708  4.01824  4.74058  0.61958  0.77255  0.49681  0.93770
    702   2.26297  4.22222  3.45984  3.19077  4.13649  3.05301  4.22737  3.29842  3.15925  3.17031  4.10644  3.36484  3.78034  3.52083  3.43623  2.44058  1.15430  2.91179  5.55546  4.31999    705 t - - -
          2.68618  4.42225  2.77519  2.73123  3.46354  2.40513  3.72494  3.29354  2.67741  2.69355  4.24690  2.90347  2.73739  3.18146  2.89801  2.37887  2.77519  2.98518  4.58477  3.61503
          0.02708  4.01824  4.74058  0.61958  0.77255  0.47892  0.96614
    703   2.87033  4.62772  3.57589  3.49642  4.63101  0.52416  4.60483  4.27089  3.69878  3.90471  4.88348  3.74054  4.02374  4.01078  3.91543  3.04712  3.36374  3.76906  5.68253  4.73902    706 G - - -
          2.68618  4.42225  2.77519  2.73123  3.46354  2.40513  3.72494  3.29354  2.67741  2.69355  4.24690  2.90347  2.73739  3.18146  2.89801  2.37887  2.77519  2.98518  4.58477  3.61503
          0.02680  4.02869  4.75104  0.61958  0.77255  0.48576  0.95510
    704   2.77807  5.12715  1.32211  2.23093  4.58120  3.22228  3.78823  4.04739  2.75143  3.62015  4.45725  2.67699  3.82832  2.95765  3.29016  2.61806  2.65051  3.62847  5.80743  4.36922    707 d - - -
          2.68618  4.42225  2.77519  2.73123  3.46354  2.40513  3.72494  3.29354  2.67741  2.69355  4.24690  2.90347  2.73739  3.18146  2.89801  2.37887  2.77519  2.98518  4.58477  3.61503
          0.02680  4.02869  4.75104  0.61958  0.77255  0.48576  0.95510
    705   3.35124  4.76600  4.20462  3.88855  0.93075  4.10017  3.25874  3.19508  3.76024  2.56765  3.80657  3.91237  4.50217  3.92828  3.90059  3.52249  3.61325  3.10816  3.85698  2.16016    708 f - - -
          2.68618  4.42225  2.77519  2.73123  3.46354  2.40513  3.72494  3.29354  2.67741  2.69355  4.24690  2.90347  2.73739  3.18146  2.89801  2.37887  2.77519  2.98518  4.58477  3.61503
          0.02680  4.02869  4.75104  0.61958  0.77255  0.48576  0.95510
    706   2.00765  4.25295  3.35683  3.01596  4.15929  2.93662  4.09968  3.52167  3.02949  3.02224  4.10056  3.26160  3.74214  3.35682  3.36416  1.27351  2.75403  3.07310  5.51746  4.27143    709 s - - -
          2.68618  4.42225  2.77519  2.73123  3.46354  2.40513  3.72494  3.29354  2.67741  2.69355  4.24690  2.90347  2.73739  3.18146  2.89801  2.37887  2.77519  2.98518  4.58477  3.61503
          0.02680  4.02869  4.75104  0.61958  0.77255  0.48576  0.95510
    707   2.64657  5.06459  2.51630  2.28515  4.37971  2.88266  3.59782  3.84128  2.13036  3.35965  4.13541  2.37282  3.78374  2.68396  2.67867  2.37891  2.88510  3.44377  5.52480  4.13272    710 k - - -
          2.68618  4.42225  2.77519  2.73123  3.46354  2.40513  3.72494  3.29354  2.67741  2.69355  4.24690  2.90347  2.73739  3.18146  2.89801  2.37887  2.77519  2.98518  4.58477  3.61503
          0.02680  4.02869  4.75104  0.61958  0.77255  0.48576  0.95510
    708   3.16423  5.30834  0.71743  2.44531  4.70795  3.33514  4.07809  4.33313  3.19323  3.91463  4.89864  3.00858  3.99921  3.31925  3.72875  3.11069  3.50701  3.95650  5.84553  4.55827    711 d - - -
          2.68618  4.42225  2.77519  2.73123  3.46354  2.40513  3.72494  3.29354  2.67741  2.69355  4.24690  2.90347  2.73739  3.18146  2.89801  2.37887  2.77519  2.98518  4.58477  3.61503
          0.02680  4.02869  4.75104  0.61958  0.77255  0.48576  0.95510
    709   2.63503  4.85191  2.42611  2.36776  4.27519  3.10303  3.53038  3.72654  2.60591  3.31379  4.13589  2.88750  1.96105  2.90155  3.08233  2.35673  2.93045  3.34704  5.52870  4.16525    712 p - - -
          2.68618  4.42225  2.77519  2.73123  3.46354  2.40513  3.72494  3.29354  2.67741  2.69355  4.24690  2.90347  2.73739  3.18146  2.89801  2.37887  2.77519  2.98518  4.58477  3.61503
          0.02680  4.02869  4.75104  0.61958  0.77255  0.48576  0.95510
    710   2.35718  1.65660  3.88177  3.43925  3.67776  3.20116  4.19743  2.86024  3.29294  2.74105  3.68399  3.53487  3.85597  3.60715  3.52315  2.54985  2.23221  2.57332  5.16904  3.79588    713 c - - -
          2.68618  4.42225  2.77519  2.73123  3.46354  2.40513  3.72494  3.29354  2.67741  2.69355  4.24690  2.90347  2.73739  3.18146  2.89801  2.37887  2.77519  2.98518  4.58477  3.61503
          0.02680  4.02869  4.75104  0.61958  0.77255  0.48576  0.95510
    711   2.89764  5.43832  1.84244  1.37693  4.74884  2.70815  3.75128  4.25657  2.72654  3.75662  4.58663  2.71562  3.84334  2.90852  3.30326  2.79855  3.17890  3.82919  5.91722  4.43225    714 e - - -
          2.68618  4.42225  2.77519  2.73123  3.46354  2.40513  3.72494  3.29354  2.67741  2.69355  4.24690  2.90347  2.73739  3.18146  2.89801  2.37887  2.77519  2.98518  4.58477  3.61503
          0.02680  4.02869  4.75104  0.61958  0.77255  0.48576  0.95510
    712   2.50237  4.50214  3.22957  2.75091  3.91756  3.36236  3.82191  3.14639  2.26677  2.91527  3.81018  3.16562  3.86632  3.03887  2.94537  2.69240  1.71586  2.66440  5.26603  4.00426    715 t - - -
          2.68618  4.42225  2.77519  2.73123  3.46354  2.40513  3.72494  3.29354  2.67741  2.69355  4.24690  2.90347  2.73739  3.18146  2.89801  2.37887  2.77519  2.98518  4.58477  3.61503
          0.02680  4.02869  4.75104  0.61958  0.77255  0.48576  0.95510
    713   3.31687  4.69851  4.69315  4.16563  3.07501  4.46966  4.76561  2.21784  3.93891  0.82786  2.58764  4.45236  4.70142  4.16609  4.09556  3.84403  3.55242  2.34021  5.14571  4.00586    716 l - - -
          2.68618  4.42225  2.77519  2.73123  3.46354  2.40513  3.72494  3.29354  2.67741  2.69355  4.24690  2.90347  2.73739  3.18146  2.89801  2.37887  2.77519  2.98518  4.58477  3.61503
          0.02680  4.02869  4.75104  0.61958  0.77255  0.48576  0.95510
    714   3.33428  4.75169  4.43970  4.08279  3.20170  4.17910  4.68970  2.41692  3.84901  0.70428  3.18040  4.34305  4.58922  4.17978  3.99849  3.77198  3.62234  2.49434  5.13505  3.89359    717 l - - -
          2.68618  4.42225  2.77519  2.73123  3.46354  2.40513  3.72494  3.29354  2.67741  2.69355  4.24690  2.90347  2.73739  3.18146  2.89801  2.37887  2.77519  2.98518  4.58477  3.61503
          0.02680  4.02869  4.75104  0.61958  0.77255  0.48576  0.95510
    715   3.30181  4.68153  4.67813  4.18310  3.10747  4.44576  4.77497  2.04755  3.95625  0.83892  2.97835  4.45400  4.70892  4.20333  4.11489  3.84247  3.55001  2.23972  5.15918  3.96694    718 l - - -
          2.68618  4.42225  2.77519  2.73123  3.46354  2.40513  3.72494  3.29354  2.67741  2.69355  4.24690  2.90347  2.73739  3.18146  2.89801  2.37887  2.77519  2.98518  4.58477  3.61503
          0.02680  4.02869  4.75104  0.61958  0.77255  0.48576  0.95510
    716   3.33428  4.75169  4.43970  4.08279  3.20170  4.17910  4.68970  2.41692  3.84901  0.70428  3.18040  4.34305  4.58922  4.17978  3.99849  3.77198  3.62234  2.49434  5.13505  3.89359    719 l - - -
          2.68618  4.42225  2.77519  2.73123  3.46354  2.40513  3.72494  3.29354  2.67741  2.69355  4.24690  2.90347  2.73739  3.18146  2.89801  2.37887  2.77519  2.98518  4.58477  3.61503
          0.02680  4.02869  4.75104  0.61958  0.77255  0.48576  0.95510
    717   3.47972  4.90517  4.07211  3.83305  2.31512  4.01466  3.70209  3.46792  3.68621  2.88091  4.12717  3.92065  4.48593  3.95433  3.83687  3.59993  3.76776  3.34616  3.96408  0.74088    720 y - - -
          2.68618  4.42225  2.77519  2.73123  3.46354  2.40513  3.72494  3.29354  2.67741  2.69355  4.24690  2.90347  2.73739  3.18146  2.89801  2.37887  2.77519  2.98518  4.58477  3.61503
          0.02680  4.02869  4.75104  0.61958  0.77255  0.48576  0.95510
    718   3.09444  5.22979  2.56413  0.82204  4.59680  3.38039  3.98415  4.08213  2.88495  3.67530  4.64517  3.03214  3.99322  3.19828  3.30800  3.06254  3.40076  3.75087  5.73892  4.46448    721 e - - -
          2.68618  4.42225  2.77519  2.73123  3.46354  2.40513  3.72494  3.29354  2.67741  2.69355  4.24690  2.90347  2.73739  3.18146  2.89801  2.37887  2.77519  2.98518  4.58477  3.61503
          0.02680  4.02869  4.75104  0.61958  0.77255  0.48576  0.95510
    719   3.46317  4.81994  4.45308  4.19952  0.78697  4.11168  3.95549  2.97021  4.10323  2.30533  3.67872  4.19826  4.56850  4.22870  4.18424  3.72351  3.76526  2.97198  4.16251  2.51170    722 f - - -
          2.68618  4.42225  2.77519  2.73123  3.46354  2.40513  3.72494  3.29354  2.67741  2.69355  4.24690  2.90347  2.73739  3.18146  2.89801  2.37887  2.77519  2.98518  4.58477  3.61503
          0.02680  4.02869  4.75104  0.61958  0.77255  0.48576  0.95510
    720   3.09444  5.22979  2.56413  0.82204  4.59680  3.38039  3.98415  4.08213  2.88495  3.67530  4.64517  3.03214  3.99322  3.19828  3.30800  3.06254  3.40076  3.75087  5.73892  4.46448    723 e - - -
          2.68618  4.42225  2.77519  2.73123  3.46354  2.40513  3.72494  3.29354  2.67741  2.69355  4.24690  2.90347  2.73739  3.18146  2.89801  2.37887  2.77519  2.98518  4.58477  3.61503
          0.02680  4.02869  4.75104  0.61958  0.77255  0.48576  0.95510
    721   2.31084  4.31051  4.28390  3.79556  3.62774  3.91116  4.58909  1.86087  3.69350  2.31414  3.48753  4.02181  4.37685  3.99314  3.94286  3.28691  3.12091  1.15670  5.37816  4.16122    724 v - - -
          2.68618  4.42225  2.77519  2.73123  3.46354  2.40513  3.72494  3.29354  2.67741  2.69355  4.24690  2.90347  2.73739  3.18146  2.89801  2.37887  2.77519  2.98518  4.58477  3.61503
          0.02680  4.02869  4.75104  0.61958  0.77255  0.48576  0.95510
    722   3.08646  5.19546  3.51115  2.82856  4.66241  3.69369  3.62407  4.00443  1.29439  3.43632  4.30895  3.22412  4.05835  2.75791  1.54715  3.07943  3.24793  3.68646  5.46804  4.30942    725 k - - -
          2.68618  4.42225  2.77519  2.73123  3.46354  2.40513  3.72494  3.29354  2.67741  2.69355  4.24690  2.90347  2.73739  3.18146  2.89801  2.37887  2.77519  2.98518  4.58477  3.61503
          0.02680  4.02869  4.75104  0.61958  0.77255  0.48576  0.95510
    723   1.21607  4.15428  3.54957  3.21422  4.20023  2.98328  4.22708  3.49890  3.21509  3.27266  4.12574  3.34996  3.71885  3.51265  3.51587  2.13005  2.19150  3.02761  5.57499  4.37066    726 a - - -
          2.68618  4.42225  2.77519  2.73123  3.46354  2.40513  3.72494  3.29354  2.67741  2.69355  4.24690  2.90347  2.73739  3.18146  2.89801  2.37887  2.77519  2.98518  4.58477  3.61503
          0.02680  4.02869  4.75104  0.61958  0.77255  0.48576  0.95510
    724   3.12061  5.08491  3.30661  2.90214  4.50718  3.59031  3.85455  3.94692  0.84283  3.47922  4.43474  3.31877  4.08167  3.03897  2.47310  3.15383  3.36350  3.64679  5.49951  4.33594    727 k - - -
          2.68618  4.42225  2.77519  2.73123  3.46354  2.40513  3.72494  3.29354  2.67741  2.69355  4.24690  2.90347  2.73739  3.18146  2.89801  2.37887  2.77519  2.98518  4.58477  3.61503
          0.02680  4.02869  4.75104  0.61958  0.77255  0.48576  0.95510
    725   2.74180  4.27537  3.95453  3.38256  3.24790  3.81492  4.10979  2.32558  3.12520  1.58936  2.35493  3.69451  4.16711  3.53589  3.49376  3.10172  2.64217  2.27601  4.89617  3.71435    728 l - - -
          2.68618  4.42225  2.77519  2.73123  3.46354  2.40513  3.72494  3.29354  2.67741  2.69355  4.24690  2.90347  2.73739  3.18146  2.89801  2.37887  2.77519  2.98518  4.58477  3.61503
          0.02680  4.02869  4.75104  0.61958  0.77255  0.48576  0.95510
    726   2.71508  4.86036  2.59339  2.45842  4.34709  3.22727  3.86016  3.91160  2.63676  3.52368  4.39693  1.27800  3.85686  3.06625  3.09086  2.63055  3.06993  3.49957  5.62320  4.22938    729 n - - -
          2.68618  4.42225  2.77519  2.73123  3.46354  2.40513  3.72494  3.29354  2.67741  2.69355  4.24690  2.90347  2.73739  3.18146  2.89801  2.37887  2.77519  2.98518  4.58477  3.61503
          0.02680  4.02869  4.75104  0.61958  0.77255  0.48576  0.95510
    727   3.16423  5.30834  0.71743  2.44531  4.70795  3.33514  4.07809  4.33313  3.19323  3.91463  4.89864  3.00858  3.99921  3.31925  3.72875  3.11069  3.50701  3.95650  5.84553  4.55827    730 d - - -
          2.68618  4.42225  2.77519  2.73123  3.46354  2.40513  3.72494  3.29354  2.67741  2.69355  4.24690  2.90347  2.73739  3.18146  2.89801  2.37887  2.77519  2.98518  4.58477  3.61503
          0.02680  4.02869  4.75104  0.61958  0.77255  0.48576  0.95510
    728   2.97129  4.69995  3.59578  3.45920  4.43685  3.37874  4.52179  4.02498  3.53036  3.63385  4.69201  3.74900  0.58238  3.91436  3.75612  3.14422  3.42564  3.65211  5.57812  4.56043    731 P - - -
          2.68618  4.42225  2.77519  2.73123  3.46354  2.40513  3.72494  3.29354  2.67741  2.69355  4.24690  2.90347  2.73739  3.18146  2.89801  2.37887  2.77519  2.98518  4.58477  3.61503
          0.02680  4.02869  4.75104  0.61958  0.77255  0.48576  0.95510
    729   2.49969  4.30702  3.42286  2.83180  3.31042  3.49162  3.83588  2.79053  2.83230  1.99290  3.45661  3.28253  3.91664  3.15359  3.18231  2.23509  2.53983  2.56336  4.94649  3.70467    732 l - - -
          2.68618  4.42225  2.77519  2.73123  3.46354  2.40513  3.72494  3.29354  2.67741  2.69355  4.24690  2.90347  2.73739  3.18146  2.89801  2.37887  2.77519  2.98518  4.58477  3.61503
          0.02680  4.02869  4.75104  0.61958  0.77255  0.48576  0.95510
    730   3.33428  4.75169  4.43970  4.08279  3.20170  4.17910  4.68970  2.41692  3.84901  0.70428  3.18040  4.34305  4.58922  4.17978  3.99849  3.77198  3.62234  2.49434  5.13505  3.89359    733 l - - -
          2.68618  4.42225  2.77519  2.73123  3.46354  2.40513  3.72494  3.29354  2.67741  2.69355  4.24690  2.90347  2.73739  3.18146  2.89801  2.37887  2.77519  2.98518  4.58477  3.61503
          0.02680  4.02869  4.75104  0.61958  0.77255  0.48576  0.95510
    731   2.70159  5.15171  1.88664  2.02221  4.43792  3.32096  3.09559  3.91686  2.45447  3.43420  4.21949  2.68790  3.79525  2.71515  2.96329  2.53366  2.94648  3.51750  5.60025  3.74632    734 d - - -
          2.68618  4.42225  2.77519  2.73123  3.46354  2.40513  3.72494  3.29354  2.67741  2.69355  4.24690  2.90347  2.73739  3.18146  2.89801  2.37887  2.77519  2.98518  4.58477  3.61503
          0.02680  4.02869  4.75104  0.61958  0.77255  0.48576  0.95510
    732   2.61144  4.78665  2.85288  2.44835  4.15911  3.25377  3.28360  3.59828  2.46878  3.18985  4.01172  2.56098  3.81281  2.85226  2.78972  1.76460  2.80179  3.24347  5.40309  4.06984    735 s - - -
          2.68618  4.42225  2.77519  2.73123  3.46354  2.40513  3.72494  3.29354  2.67741  2.69355  4.24690  2.90347  2.73739  3.18146  2.89801  2.37887  2.77519  2.98518  4.58477  3.61503
          0.02680  4.02869  4.75104  0.61958  0.77255  0.48576  0.95510
    733   3.25220  4.62759  4.59042  4.11618  1.32584  4.30430  4.14533  2.43419  3.96765  1.58179  3.15166  4.22548  4.60018  4.09649  4.09705  3.66074  3.49427  2.39289  4.40725  2.85397    736 f - - -
          2.68618  4.42225  2.77519  2.73123  3.46354  2.40513  3.72494  3.29354  2.67741  2.69355  4.24690  2.90347  2.73739  3.18146  2.89801  2.37887  2.77519  2.98518  4.58477  3.61503
          0.02680  4.02869  4.75104  0.61958  0.77255  0.48576  0.95510
    734   3.27596  4.64558  4.72841  4.17202  3.08668  4.47508  4.77852  2.18723  3.99988  0.92136  2.31705  4.45691  4.68761  4.17271  4.15387  3.82195  3.50391  2.21590  5.15603  4.06799    737 l - - -
          2.68618  4.42225  2.77519  2.73123  3.46354  2.40513  3.72494  3.29354  2.67741  2.69355  4.24690  2.90347  2.73739  3.18146  2.89801  2.37887  2.77519  2.98518  4.58477  3.61503
          0.02680  4.02869  4.75104  0.61958  0.77255  0.48576  0.95510
    735   2.92351  5.42172  2.10496  1.17200  4.70244  3.26387  3.75937  4.20205  2.70557  3.71852  4.56812  2.73499  3.86054  2.79441  3.24408  2.82827  3.20240  3.79876  5.88197  4.41386    738 e - - -
          2.68618  4.42225  2.77519  2.73123  3.46354  2.40513  3.72494  3.29354  2.67741  2.69355  4.24690  2.90347  2.73739  3.18146  2.89801  2.37887  2.77519  2.98518  4.58477  3.61503
          0.02680  4.02869  4.75104  0.61958  0.77255  0.48576  0.95510
    736   2.33354  4.30334  3.23144  2.97795  4.29653  3.02297  4.13540  3.76066  3.06515  3.42812  4.27432  3.23905  2.83622  3.38864  3.40071  1.12880  2.79802  3.24588  5.62314  4.36446    739 s - - -
          2.68618  4.42225  2.77519  2.73123  3.46354  2.40513  3.72494  3.29354  2.67741  2.69355  4.24690  2.90347  2.73739  3.18146  2.89801  2.37887  2.77519  2.98518  4.58477  3.61503
          0.02680  4.02869  4.75104  0.61958  0.77255  0.48576  0.95510
    737   2.99948  4.43296  4.48203  4.04461  3.52679  4.12704  4.77993  1.90805  3.87707  2.01350  3.42893  4.25718  4.56364  4.21307  4.08919  3.54893  3.30531  0.97126  5.41294  4.14252    740 v - - -
          2.68618  4.42225  2.77519  2.73123  3.46354  2.40513  3.72494  3.29354  2.67741  2.69355  4.24690  2.90347  2.73739  3.18146  2.89801  2.37887  2.77519  2.98518  4.58477  3.61503
          0.02680  4.02869  4.75104  0.61958  0.77255  0.48576  0.95510
    738   3.60759  4.92448  4.33806  4.08453  2.84288  3.91193  4.10512  3.64043  3.80468  3.00725  4.26659  4.20266  4.44322  4.18420  3.90471  3.80969  3.91645  3.53502  0.62157  2.83721    741 W - - -
          2.68618  4.42225  2.77519  2.73123  3.46354  2.40513  3.72494  3.29354  2.67741  2.69355  4.24690  2.90347  2.73739  3.18146  2.89801  2.37887  2.77519  2.98518  4.58477  3.61503
          0.02680  4.02869  4.75104  0.61958  0.77255  0.48576  0.95510
    739   2.79270  5.23055  2.41707  1.44060  4.53559  3.15333  3.66652  3.99995  2.27145  3.51055  4.31777  2.79898  3.83328  2.71981  2.84662  2.73515  3.04093  3.60679  5.67088  4.26556    742 e - - -
          2.68618  4.42225  2.77519  2.73123  3.46354  2.40513  3.72494  3.29354  2.67741  2.69355  4.24690  2.90347  2.73739  3.18146  2.89801  2.37887  2.77519  2.98518  4.58477  3.61503
          0.02680  4.02869  4.75104  0.61958  0.77255  0.48576  0.95510
    740   2.62806  4.34829  3.48923  2.91907  3.42934  3.58939  3.81891  2.70826  2.75387  1.76154  3.04853  3.18449  3.96582  2.73690  2.99989  2.84948  2.85767  2.58090  4.90410  3.66860    743 l - - -
          2.68618  4.42225  2.77519  2.73123  3.46354  2.40513  3.72494  3.29354  2.67741  2.69355  4.24690  2.90347  2.73739  3.18146  2.89801  2.37887  2.77519  2.98518  4.58477  3.61503
          0.02680  4.02869  4.75104  0.61958  0.77255  0.48576  0.95510
    741   2.51807  4.43406  3.23560  3.06407  4.23270  3.13407  4.21586  3.73499  3.14058  3.42180  4.36672  3.34415  1.03185  3.51524  3.43092  2.55730  2.98041  3.29862  5.56709  4.31118    744 p - - -
          2.68618  4.42225  2.77519  2.73123  3.46354  2.40513  3.72494  3.29354  2.67741  2.69355  4.24690  2.90347  2.73739  3.18146  2.89801  2.37887  2.77519  2.98518  4.58477  3.61503
          0.02680  4.02869  4.75104  0.61958  0.77255  0.48576  0.95510
    742   2.68444  5.04886  2.47741  2.29403  4.33305  3.22024  2.28256  3.79230  2.41801  3.33390  4.13160  2.68101  3.80538  2.40205  2.88948  2.66038  2.77462  3.41804  5.51494  4.13043    745 h - - -
          2.68618  4.42225  2.77519  2.73123  3.46354  2.40513  3.72494  3.29354  2.67741  2.69355  4.24690  2.90347  2.73739  3.18146  2.89801  2.37887  2.77519  2.98518  4.58477  3.61503
          0.02680  4.02869  4.75104  0.61958  0.77255  0.48576  0.95510
    743   3.24881  4.57782  4.82425  4.28121  3.20162  4.52693  4.89178  1.70574  4.13532  1.03042  3.00234  4.54191  4.74661  4.30626  4.28816  3.88595  3.48486  1.91600  5.26278  4.15076    746 l - - -
          2.68618  4.42225  2.77519  2.73123  3.46354  2.40513  3.72494  3.29354  2.67741  2.69355  4.24690  2.90347  2.73739  3.18146  2.89801  2.37887  2.77519  2.98518  4.58477  3.61503
          0.02680  4.02869  4.75104  0.61958  0.77255  0.48576  0.95510
    744   3.09444  5.22979  2.56413  0.82204  4.59680  3.38039  3.98415  4.08213  2.88495  3.67530  4.64517  3.03214  3.99322  3.19828  3.30800  3.06254  3.40076  3.75087  5.73892  4.46448    747 e - - -
          2.68618  4.42225  2.77519  2.73123  3.46354  2.40513  3.72494  3.29354  2.67741  2.69355  4.24690  2.90347  2.73739  3.18146  2.89801  2.37887  2.77519  2.98518  4.58477  3.61503
          0.02680  4.02869  4.75104  0.61958  0.77255  0.48576  0.95510
    745   2.41605  3.66354  3.56559  3.04439  3.64618  3.17539  3.96324  2.46567  2.98171  2.70726  3.60099  3.33969  3.84510  3.28739  3.31140  1.74003  2.43056  2.64179  5.08530  3.86019    748 s - - -
          2.68618  4.42225  2.77519  2.73123  3.46354  2.40513  3.72494  3.29354  2.67741  2.69355  4.24690  2.90347  2.73739  3.18146  2.89801  2.37887  2.77519  2.98518  4.58477  3.61503
          0.02680  4.02869  4.75104  0.61958  0.77255  0.48576  0.95510
    746   3.06046  5.16117  3.41342  2.80275  4.60558  3.65755  3.64640  3.96877  1.10233  3.42285  4.30209  3.20901  4.04638  2.78670  1.92875  3.05977  3.23830  3.65161  5.46804  4.29304    749 k - - -
          2.68618  4.42225  2.77519  2.73123  3.46354  2.40513  3.72494  3.29354  2.67741  2.69355  4.24690  2.90347  2.73739  3.18146  2.89801  2.37887  2.77519  2.98518  4.58477  3.61503
          0.02680  4.02869  4.75104  0.61958  0.77255  0.48576  0.95510
    747   2.12774  4.22360  3.53165  3.24746  4.13164  3.07646  4.26789  3.20763  3.21394  3.11159  4.07694  3.40812  3.80189  3.56381  3.48991  2.54055  1.16466  2.84761  5.56985  4.35233    750 t - - -
          2.68618  4.42225  2.77519  2.73123  3.46354  2.40513  3.72494  3.29354  2.67741  2.69355  4.24690  2.90347  2.73739  3.18146  2.89801  2.37887  2.77519  2.98518  4.58477  3.61503
          0.02680  4.02869  4.75104  0.61958  0.77255  0.48576  0.95510
    748   3.32063  4.66608  4.71162  4.22215  1.73635  4.41751  4.33069  2.37803  4.07524  1.11482  3.01864  4.36457  4.66559  4.17645  4.18507  3.78344  3.55050  2.48629  4.57564  3.09722    751 l - - -
          2.68618  4.42225  2.77519  2.73123  3.46354  2.40513  3.72494  3.29354  2.67741  2.69355  4.24690  2.90347  2.73739  3.18146  2.89801  2.37887  2.77519  2.98518  4.58477  3.61503
          0.02680  4.02869  4.75104  0.61958  0.77255  0.48576  0.95510
    749   3.09444  5.22979  2.56413  0.82204  4.59680  3.38039  3.98415  4.08213  2.88495  3.67530  4.64517  3.03214  3.99322  3.19828  3.30800  3.06254  3.40076  3.75087  5.73892  4.46448    752 e - - -
          2.68618  4.42225  2.77519  2.73123  3.46354  2.40513  3.72494  3.29354  2.67741  2.69355  4.24690  2.90347  2.73739  3.18146  2.89801  2.37887  2.77519  2.98518  4.58477  3.61503
          0.02680  4.02869  4.75104  0.61958  0.77255  0.48576  0.95510
    750   2.69039  4.31472  3.91121  3.41187  3.56990  3.67542  4.27386  1.85698  3.29912  2.34368  3.47100  3.69987  4.16254  3.62981  3.58499  3.02952  1.71046  2.03483  5.21687  3.99346    753 t - - -
          2.68618  4.42225  2.77519  2.73123  3.46354  2.40513  3.72494  3.29354  2.67741  2.69355  4.24690  2.90347  2.73739  3.18146  2.89801  2.37887  2.77519  2.98518  4.58477  3.61503
          0.02680  4.02869  4.75104  0.61958  0.77255  0.48576  0.95510
    751   3.14262  4.48240  4.73983  4.20527  3.32393  4.42469  4.84623  1.15193  4.05683  1.77610  2.57751  4.45012  4.69370  4.28029  4.23087  3.78408  3.38914  1.82487  5.30998  4.16215    754 i - - -
          2.68618  4.42225  2.77519  2.73123  3.46354  2.40513  3.72494  3.29354  2.67741  2.69355  4.24690  2.90347  2.73739  3.18146  2.89801  2.37887  2.77519  2.98518  4.58477  3.61503
          0.02680  4.02869  4.75104  0.61958  0.77255  0.48576  0.95510
    752   0.94743  4.17648  3.52039  3.29922  4.23199  2.98638  4.32963  3.46381  3.33115  3.31506  4.22926  3.40161  3.75103  3.64371  3.59329  2.33813  2.77143  3.01346  5.64230  4.41726    755 a - - -
          2.68618  4.42225  2.77519  2.73123  3.46354  2.40513  3.72494  3.29354  2.67741  2.69355  4.24690  2.90347  2.73739  3.18146  2.89801  2.37887  2.77519  2.98518  4.58477  3.61503
          0.02680  4.02869  4.75104  0.61958  0.77255  0.48576  0.95510
    753   2.38177  4.29191  3.55635  3.02791  3.52211  3.50778  3.94793  2.27354  2.95336  2.22577  3.47526  3.38704  3.96537  3.27796  3.28449  1.96230  2.85001  2.42626  5.01760  3.77960    756 s - - -
          2.68618  4.42225  2.77519  2.73123  3.46354  2.40513  3.72494  3.29354  2.67741  2.69355  4.24690  2.90347  2.73739  3.18146  2.89801  2.37887  2.77519  2.98518  4.58477  3.61503
          0.02680  4.02869  4.75104  0.61958  0.77255  0.48576  0.95510
    754   3.30000  4.64457  4.78023  4.25920  3.13873  4.52026  4.85115  1.81670  4.06972  0.91661  2.97087  4.52782  4.74680  4.27059  4.22025  3.89815  3.53813  2.13746  5.20835  4.06083    757 l - - -
          2.68618  4.42225  2.77519  2.73123  3.46354  2.40513  3.72494  3.29354  2.67741  2.69355  4.24690  2.90347  2.73739  3.18146  2.89801  2.37887  2.77519  2.98518  4.58477  3.61503
          0.02680  4.02869  4.75104  0.61958  0.77255  0.48576  0.95510
    755   0.81009  4.27661  3.62715  3.42867  4.21367  3.09638  4.43143  3.36301  3.44910  3.23715  4.25396  3.53689  3.85065  3.77640  3.68708  2.62665  2.91498  2.99020  5.62514  4.44363    758 a - - -
          2.68618  4.42225  2.77519  2.73123  3.46354  2.40513  3.72494  3.29354  2.67741  2.69355  4.24690  2.90347  2.73739  3.18146  2.89801  2.37887  2.77519  2.98518  4.58477  3.61503
          0.02680  4.02869  4.75104  0.61958  0.77255  0.48576  0.95510
    756   3.04459  4.51532  4.39566  3.87364  3.21298  4.13579  4.56055  2.20295  3.68410  1.68187  1.48020  4.14461  4.48556  3.96440  3.88801  3.49440  3.31019  2.00749  5.14347  3.97346    759 m - - -
          2.68618  4.42225  2.77519  2.73123  3.46354  2.40513  3.72494  3.29354  2.67741  2.69355  4.24690  2.90347  2.73739  3.18146  2.89801  2.37887  2.77519  2.98518  4.58477  3.61503
          0.02680  4.02869  4.75104  0.61958  0.77255  0.48576  0.95510
    757   2.95998  5.48434  1.89016  1.16595  4.77808  3.25196  3.78891  4.28567  2.78636  3.80326  4.66101  2.72657  3.86760  2.95702  3.36077  2.85285  3.24764  3.87099  5.95185  4.47059    760 e - - -
          2.68618  4.42225  2.77519  2.73123  3.46354  2.40513  3.72494  3.29354  2.67741  2.69355  4.24690  2.90347  2.73739  3.18146  2.89801  2.37887  2.77519  2.98518  4.58477  3.61503
          0.02680  4.02869  4.75104  0.61958  0.77255  0.48576  0.95510
    758   2.59044  4.59224  3.13547  2.59060  3.83233  3.43930  3.68664  3.20702  2.05243  2.86353  2.68212  3.06438  3.51069  2.88634  2.87295  2.47650  2.65504  2.92635  5.15894  3.87771    761 k - - -
          2.68618  4.42225  2.77519  2.73123  3.46354  2.40513  3.72494  3.29354  2.67741  2.69355  4.24690  2.90347  2.73739  3.18146  2.89801  2.37887  2.77519  2.98518  4.58477  3.61503
          0.02680  4.02869  4.75104  0.61958  0.77255  0.48576  0.95510
    759   2.97129  4.69995  3.59578  3.45920  4.43685  3.37874  4.52179  4.02498  3.53036  3.63385  4.69201  3.74900  0.58238  3.91436  3.75612  3.14422  3.42564  3.65211  5.57812  4.56043    762 P - - -
          2.68618  4.42225  2.77519  2.73123  3.46354  2.40513  3.72494  3.29354  2.67741  2.69355  4.24690  2.90347  2.73739  3.18146  2.89801  2.37887  2.77519  2.98518  4.58477  3.61503
          0.02680  4.02869  4.75104  0.61958  0.77255  0.48576  0.95510
    760   0.81009  4.27661  3.62715  3.42867  4.21367  3.09638  4.43143  3.36301  3.44910  3.23715  4.25396  3.53689  3.85065  3.77640  3.68708  2.62665  2.91498  2.99020  5.62514  4.44363    763 a - - -
          2.68618  4.42225  2.77519  2.73123  3.46354  2.40513  3.72494  3.29354  2.67741  2.69355  4.24690  2.90347  2.73739  3.18146  2.89801  2.37887  2.77519  2.98518  4.58477  3.61503
          0.02680  4.02869  4.75104  0.61958  0.77255  0.48576  0.95510
    761   2.63585  3.74504  3.28451  2.71739  3.46532  3.52317  2.42303  3.08227  2.56183  2.74099  3.62433  3.16158  3.90864  2.97175  2.53197  2.76777  2.86548  2.83098  4.89303  2.84327    764 h - - -
          2.68618  4.42225  2.77519  2.73123  3.46354  2.40513  3.72494  3.29354  2.67741  2.69355  4.24690  2.90347  2.73739  3.18146  2.89801  2.37887  2.77519  2.98518  4.58477  3.61503
          0.02680  4.02869  4.75104  0.61958  0.77255  0.48576  0.95510
    762   3.41334  4.89526  3.93544  3.63596  2.14529  4.06624  3.18545  3.51441  3.46013  2.90542  4.08015  3.75429  4.47147  3.74864  3.64909  3.48739  3.66040  3.36187  3.79947  0.89755    765 y - - -
          2.68618  4.42225  2.77519  2.73123  3.46354  2.40513  3.72494  3.29354  2.67741  2.69355  4.24690  2.90347  2.73739  3.18146  2.89801  2.37887  2.77519  2.98518  4.58477  3.61503
          0.02680  4.02869  4.75104  0.61958  0.77255  0.48576  0.95510
    763   2.97129  4.69995  3.59578  3.45920  4.43685  3.37874  4.52179  4.02498  3.53036  3.63385  4.69201  3.74900  0.58238  3.91436  3.75612  3.14422  3.42564  3.65211  5.57812  4.56043    766 P - - -
          2.68618  4.42225  2.77519  2.73123  3.46354  2.40513  3.72494  3.29354  2.67741  2.69355  4.24690  2.90347  2.73739  3.18146  2.89801  2.37887  2.77519  2.98518  4.58477  3.61503
          0.02680  4.02869  4.75104  0.61958  0.77255  0.48576  0.95510
    764   2.40737  4.28984  3.47137  2.92703  3.29780  3.45781  3.87343  2.76959  2.87689  2.38173  3.48791  3.30470  3.90970  3.18828  3.22999  1.97574  2.59363  2.31166  4.98935  3.74916    767 s - - -
          2.68618  4.42225  2.77519  2.73123  3.46354  2.40513  3.72494  3.29354  2.67741  2.69355  4.24690  2.90347  2.73739  3.18146  2.89801  2.37887  2.77519  2.98518  4.58477  3.61503
          0.02680  4.02869  4.75104  0.61958  0.77255  0.48576  0.95510
    765   3.18937  4.50577  4.81679  4.29994  3.36773  4.50983  4.95151  1.11980  4.14662  1.62271  3.18792  4.54328  4.77067  4.38436  4.32263  3.88589  3.43983  1.73815  5.38606  4.20676    768 i - - -
          2.68618  4.42225  2.77519  2.73123  3.46354  2.40513  3.72494  3.29354  2.67741  2.69355  4.24690  2.90347  2.73739  3.18146  2.89801  2.37887  2.77519  2.98518  4.58477  3.61503
          0.02680  4.02869  4.75104  0.61958  0.77255  0.48576  0.95510
    766   1.10697  2.63023  3.99214  3.61851  3.98763  3.04222  4.39820  3.07221  3.50961  3.00954  3.95474  3.57104  3.78612  3.78337  3.72211  2.49787  2.73959  2.71596  5.46074  4.28069    769 a - - -
          2.68618  4.42225  2.77519  2.73123  3.46354  2.40513  3.72494  3.29354  2.67741  2.69355  4.24690  2.90347  2.73739  3.18146  2.89801  2.37887  2.77519  2.98518  4.58477  3.61503
          0.02680  4.02869  4.75104  0.61958  0.77255  0.48576  0.95510
    767   2.65132  4.54816  3.29209  2.70732  3.72043  3.52927  3.51104  3.00131  2.18241  1.98737  3.63407  3.15414  3.90724  2.76086  2.65273  2.78040  2.87249  2.77894  5.06496  3.81055    770 l - - -
          2.68618  4.42225  2.77519  2.73123  3.46354  2.40513  3.72494  3.29354  2.67741  2.69355  4.24690  2.90347  2.73739  3.18146  2.89801  2.37887  2.77519  2.98518  4.58477  3.61503
          0.02680  4.02869  4.75104  0.61958  0.77255  0.48576  0.95510
    768   3.12061  5.08491  3.30661  2.90214  4.50718  3.59031  3.85455  3.94692  0.84283  3.47922  4.43474  3.31877  4.08167  3.03897  2.47310  3.15383  3.36350  3.64679  5.49951  4.33594    771 k - - -
          2.68618  4.42225  2.77519  2.73123  3.46354  2.40513  3.72494  3.29354  2.67741  2.69355  4.24690  2.90347  2.73739  3.18146  2.89801  2.37887  2.77519  2.98518  4.58477  3.61503
          0.02680  4.02869  4.75104  0.61958  0.77255  0.48576  0.95510
    769   0.81009  4.27661  3.62715  3.42867  4.21367  3.09638  4.43143  3.36301  3.44910  3.23715  4.25396  3.53689  3.85065  3.77640  3.68708  2.62665  2.91498  2.99020  5.62514  4.44363    772 a - - -
          2.68618  4.42225  2.77519  2.73123  3.46354  2.40513  3.72494  3.29354  2.67741  2.69355  4.24690  2.90347  2.73739  3.18146  2.89801  2.37887  2.77519  2.98518  4.58477  3.61503
          0.02680  4.02869  4.75104  0.61958  0.77255  0.48576  0.95510
    770   3.30522  4.70462  4.63536  4.13517  3.08395  4.41609  4.73181  2.22979  3.87953  0.80931  2.79339  4.41331  4.68373  4.14836  4.04040  3.81197  3.55268  2.33711  5.13391  3.94777    773 l - - -
          2.68618  4.42225  2.77519  2.73123  3.46354  2.40513  3.72494  3.29354  2.67741  2.69355  4.24690  2.90347  2.73739  3.18146  2.89801  2.37887  2.77519  2.98518  4.58477  3.61503
          0.02680  4.02869  4.75104  0.61958  0.77255  0.48576  0.95510
    771   2.91350  5.10329  3.04815  2.53337  4.51478  3.52713  3.64675  3.88889  1.22812  3.39190  4.24138  2.93443  3.95758  2.78830  2.30597  2.90714  2.99798  3.55010  5.49644  4.25140    774 k - - -
          2.68618  4.42225  2.77519  2.73123  3.46354  2.40513  3.72494  3.29354  2.67741  2.69355  4.24690  2.90347  2.73739  3.18146  2.89801  2.37887  2.77519  2.98518  4.58477  3.61503
          0.02680  4.02869  4.75104  0.61958  0.77255  0.48576  0.95510
    772   2.82996  5.07127  3.12436  2.53005  4.45653  3.52454  3.60505  3.84873  1.59025  3.34176  4.16448  2.93330  3.91672  2.73440  1.93182  2.45281  3.03459  3.49849  5.45415  4.19104    775 k - - -
          2.68618  4.42225  2.77519  2.73123  3.46354  2.40513  3.72494  3.29354  2.67741  2.69355  4.24690  2.90347  2.73739  3.18146  2.89801  2.37887  2.77519  2.98518  4.58477  3.61503
          0.04609  4.02869  3.60301  0.61958  0.77255  0.48576  0.95510
    773   1.35014  4.29640  3.68518  3.26045  3.70038  3.36304  4.19019  2.65009  3.15611  2.23699  3.65471  3.51007  3.96695  3.51102  3.44816  2.76475  2.90130  2.38560  5.28254  4.02920    776 a - - -
          2.68618  4.42225  2.77519  2.73123  3.46354  2.40513  3.72494  3.29354  2.67741  2.69355  4.24690  2.90347  2.73739  3.18146  2.89801  2.37887  2.77519  2.98518  4.58477  3.61503
          0.02731  4.00992  4.73226  0.61958  0.77255  0.47366  0.97476
    774   3.33428  4.75169  4.43970  4.08279  3.20170  4.17910  4.68970  2.41692  3.84901  0.70428  3.18040  4.34305  4.58922  4.17978  3.99849  3.77198  3.62234  2.49434  5.13505  3.89359    777 l - - -
          2.68618  4.42225  2.77519  2.73123  3.46354  2.40513  3.72494  3.29354  2.67741  2.69355  4.24690  2.90347  2.73739  3.18146  2.89801  2.37887  2.77519  2.98518  4.58477  3.61503
          0.02680  4.02869  4.75104  0.61958  0.77255  0.48576  0.95510
    775   2.61237  4.20369  3.72573  3.16442  2.78320  3.64267  3.91945  2.49044  3.07654  1.72542  3.27437  3.00741  4.02311  3.36018  3.35923  2.86035  2.77749  2.32229  4.76773  3.51455    778 l - - -
          2.68618  4.42225  2.77519  2.73123  3.46354  2.40513  3.72494  3.29354  2.67741  2.69355  4.24690  2.90347  2.73739  3.18146  2.89801  2.37887  2.77519  2.98518  4.58477  3.61503
          0.02680  4.02869  4.75104  0.61958  0.77255  0.48576  0.95510
    776   3.27857  4.60505  4.86011  4.29140  2.59729  4.52665  4.77096  1.93061  4.17020  0.95690  2.72934  4.53298  4.70775  4.25068  4.28077  3.86416  3.49602  2.27867  5.06924  3.94254    779 l - - -
          2.68618  4.42225  2.77519  2.73123  3.46354  2.40513  3.72494  3.29354  2.67741  2.69355  4.24690  2.90347  2.73739  3.18146  2.89801  2.37887  2.77519  2.98518  4.58477  3.61503
          0.02680  4.02869  4.75104  0.61958  0.77255  0.48576  0.95510
    777   2.96291  4.74778  3.45396  2.99600  2.59489  3.74955  2.02201  3.34955  2.85616  2.79138  3.87971  3.14708  4.14090  3.23571  3.17459  3.04945  3.19297  3.12538  4.19623  1.79901    780 y - - -
          2.68618  4.42225  2.77519  2.73123  3.46354  2.40513  3.72494  3.29354  2.67741  2.69355  4.24690  2.90347  2.73739  3.18146  2.89801  2.37887  2.77519  2.98518  4.58477  3.61503
          0.02680  4.02869  4.75104  0.61958  0.77255  0.48576  0.95510
    778   2.98817  5.12760  3.38550  2.74775  4.57341  3.63369  3.62094  3.91713  1.26078  3.38470  4.24422  3.16716  4.01142  2.75512  1.82693  2.98824  3.00084  3.59206  5.45762  4.26685    781 k - - -
          2.68618  4.42225  2.77519  2.73123  3.46354  2.40513  3.72494  3.29354  2.67741  2.69355  4.24690  2.90347  2.73739  3.18146  2.89801  2.37887  2.77519  2.98518  4.58477  3.61503
          0.02680  4.02869  4.75104  0.61958  0.77255  0.48576  0.95510
    779   2.83406  5.00078  3.26604  2.63232  4.34023  3.56613  3.60715  3.52676  1.41304  3.24353  3.83982  2.98483  3.93675  2.74527  2.05565  2.84795  3.03081  3.39586  5.38117  4.13398    782 k - - -
          2.68618  4.42225  2.77519  2.73123  3.46354  2.40513  3.72494  3.29354  2.67741  2.69355  4.24690  2.90347  2.73739  3.18146  2.89801  2.37887  2.77519  2.98518  4.58477  3.61503
          0.02680  4.02869  4.75104  0.61958  0.77255  0.48576  0.95510
    780   2.86499  5.19406  2.85716  2.17105  4.56305  3.47266  3.62219  3.97581  1.54865  3.44930  4.27049  2.95597  3.90574  2.18180  2.46171  2.82770  3.07660  3.60818  5.55288  4.25296    783 k - - -
          2.68618  4.42225  2.77519  2.73123  3.46354  2.40513  3.72494  3.29354  2.67741  2.69355  4.24690  2.90347  2.73739  3.18146  2.89801  2.37887  2.77519  2.98518  4.58477  3.61503
          0.02680  4.02869  4.75104  0.61958  0.77255  0.48576  0.95510
    781   2.46511  5.03632  2.62375  1.64335  4.33083  3.34788  3.63133  3.77456  2.33908  3.32281  4.12202  2.84307  3.55034  2.63220  2.89187  2.65913  2.92305  3.26918  5.51363  4.13417    784 e - - -
          2.68618  4.42225  2.77519  2.73123  3.46354  2.40513  3.72494  3.29354  2.67741  2.69355  4.24690  2.90347  2.73739  3.18146  2.89801  2.37887  2.77519  2.98518  4.58477  3.61503
          0.02680  4.02869  4.75104  0.61958  0.77255  0.48576  0.95510
    782   2.17250  4.28849  3.35368  2.91900  4.05220  3.11222  3.99409  3.40869  2.91284  3.11447  3.96343  3.22121  2.58875  3.23419  3.28055  1.60010  2.74369  2.60358  5.40848  4.16000    785 s - - -
          2.68618  4.42225  2.77519  2.73123  3.46354  2.40513  3.72494  3.29354  2.67741  2.69355  4.24690  2.90347  2.73739  3.18146  2.89801  2.37887  2.77519  2.98518  4.58477  3.61503
          0.02680  4.02869  4.75104  0.61958  0.77255  0.48576  0.95510
    783   3.12058  4.43425  4.81056  4.29781  3.33273  4.46380  4.96207  1.13404  4.19336  1.97668  3.29760  4.52111  4.75174  4.42247  4.38082  3.83752  3.37750  1.43912  5.43611  4.23237    786 i - - -
          2.68618  4.42225  2.77519  2.73123  3.46354  2.40513  3.72494  3.29354  2.67741  2.69355  4.24690  2.90347  2.73739  3.18146  2.89801  2.37887  2.77519  2.98518  4.58477  3.61503
          0.02680  4.02869  4.75104  0.61958  0.77255  0.48576  0.95510
    784   2.96914  5.40175  1.02944  2.17415  4.72625  3.22391  3.85627  4.31885  2.92464  3.86489  4.75360  2.51132  3.88040  3.04874  3.51428  2.87818  3.29324  3.89191  5.96009  4.46585    787 d - - -
          2.68618  4.42225  2.77519  2.73123  3.46354  2.40513  3.72494  3.29354  2.67741  2.69355  4.24690  2.90347  2.73739  3.18146  2.89801  2.37887  2.77519  2.98518  4.58477  3.61503
          0.02680  4.02869  4.75104  0.61958  0.77255  0.48576  0.95510
    785   2.26896  4.22577  3.98942  3.48529  3.57752  3.44306  4.28584  2.08456  3.39462  2.44860  3.49158  3.72925  4.14388  3.69035  3.66137  3.00404  2.86952  1.33641  5.17369  3.96020    788 v - - -
          2.68618  4.42225  2.77519  2.73123  3.46354  2.40513  3.72494  3.29354  2.67741  2.69355  4.24690  2.90347  2.73739  3.18146  2.89801  2.37887  2.77519  2.98518  4.58477  3.61503
          0.02680  4.02869  4.75104  0.61958  0.77255  0.48576  0.95510
    786   2.65265  4.21764  3.82732  3.19532  3.21684  3.70470  4.02308  2.40737  3.16676  1.70056  3.19648  3.58338  4.08513  3.45304  3.43900  2.64849  2.89549  1.92634  4.86452  3.64812    789 l - - -
          2.68618  4.42225  2.77519  2.73123  3.46354  2.40513  3.72494  3.29354  2.67741  2.69355  4.24690  2.90347  2.73739  3.18146  2.89801  2.37887  2.77519  2.98518  4.58477  3.61503
          0.02680  4.02869  4.75104  0.61958  0.77255  0.48576  0.95510
    787   2.96292  5.17467  3.29477  2.67156  4.60494  3.48952  3.59922  3.96811  1.38592  3.41335  4.25244  3.11523  3.98553  2.35831  1.86963  2.94547  3.14003  3.62691  5.47518  4.26381    790 k - - -
          2.68618  4.42225  2.77519  2.73123  3.46354  2.40513  3.72494  3.29354  2.67741  2.69355  4.24690  2.90347  2.73739  3.18146  2.89801  2.37887  2.77519  2.98518  4.58477  3.61503
          0.02680  4.02869  4.75104  0.61958  0.77255  0.48576  0.95510
    788   3.11763  4.14437  4.29524  3.81838  1.95291  4.06367  3.65235  2.75945  3.68786  2.42711  3.56626  3.87070  4.40723  3.82733  3.84477  3.38046  3.35070  2.76223  3.92858  1.25071    791 y - - -
          2.68618  4.42225  2.77519  2.73123  3.46354  2.40513  3.72494  3.29354  2.67741  2.69355  4.24690  2.90347  2.73739  3.18146  2.89801  2.37887  2.77519  2.98518  4.58477  3.61503
          0.03540  4.02869  4.07570  0.61958  0.77255  0.48576  0.95510
    789   2.39332  4.31448  3.34093  3.16583  4.22651  3.04191  4.27047  3.77023  3.24963  3.47981  4.39495  3.36528  3.79340  3.58775  3.52953  0.88810  2.88493  3.27271  5.58757  4.31144    792 s - - -
          2.68618  4.42225  2.77519  2.73123  3.46354  2.40513  3.72494  3.29354  2.67741  2.69355  4.24690  2.90347  2.73739  3.18146  2.89801  2.37887  2.77519  2.98518  4.58477  3.61503
          0.02702  4.02032  4.74266  0.61958  0.77255  0.49463  0.94109
    790   2.62801  4.96547  2.94857  2.35654  4.27837  3.44054  3.60884  3.68678  1.62301  3.23542  4.04921  2.86328  3.84864  2.55821  2.59982  2.71127  2.84341  3.08720  5.41160  4.09740    793 k - - -
          2.68618  4.42225  2.77519  2.73123  3.46354  2.40513  3.72494  3.29354  2.67741  2.69355  4.24690  2.90347  2.73739  3.18146  2.89801  2.37887  2.77519  2.98518  4.58477  3.61503
          0.02702  4.02032  4.74266  0.61958  0.77255  0.49463  0.94109
    791   2.62852  1.24247  4.02757  3.62256  3.35963  3.43854  4.21421  2.78017  3.41649  2.60293  3.68649  3.73392  4.04829  3.76671  3.60973  2.90900  3.01290  2.57144  4.93320  3.21515    794 c - - -
          2.68618  4.42225  2.77519  2.73123  3.46354  2.40513  3.72494  3.29354  2.67741  2.69355  4.24690  2.90347  2.73739  3.18146  2.89801  2.37887  2.77519  2.98518  4.58477  3.61503
          0.02702  4.02032  4.74266  0.61958  0.77255  0.49463  0.94109
    792   3.13849  4.52604  4.59594  4.03098  3.14481  4.34007  4.66047  2.10228  3.89251  1.37770  1.72594  4.30976  4.58825  4.07911  4.06891  3.66816  3.36864  1.97853  5.12854  4.02360    795 l - - -
          2.68618  4.42225  2.77519  2.73123  3.46354  2.40513  3.72494  3.29354  2.67741  2.69355  4.24690  2.90347  2.73739  3.18146  2.89801  2.37887  2.77519  2.98518  4.58477  3.61503
          0.02702  4.02032  4.74266  0.61958  0.77255  0.49463  0.94109
    793   2.91429  4.96125  3.21000  2.72496  3.91012  3.56256  1.65981  3.71910  2.19809  3.23774  4.13433  3.16173  3.99281  2.88851  2.03809  2.94661  3.13618  3.41917  5.16938  3.78970    796 h - - -
          2.68618  4.42225  2.77519  2.73123  3.46354  2.40513  3.72494  3.29354  2.67741  2.69355  4.24690  2.90347  2.73739  3.18146  2.89801  2.37887  2.77519  2.98518  4.58477  3.61503
          0.02702  4.02032  4.74266  0.61958  0.77255  0.48026  0.96396
    794   2.62439  4.80198  2.81803  2.45119  4.21321  3.31531  3.71063  3.54453  2.40716  3.24469  4.06954  1.95636  3.81785  2.87433  2.84503  2.02310  2.90842  3.28720  5.44785  4.11164    797 n - - -
          2.68618  4.42225  2.77519  2.73123  3.46354  2.40513  3.72494  3.29354  2.67741  2.69355  4.24690  2.90347  2.73739  3.18146  2.89801  2.37887  2.77519  2.98518  4.58477  3.61503
          0.02680  4.02869  4.75104  0.61958  0.77255  0.48576  0.95510
    795   3.33428  4.75169  4.43970  4.08279  3.20170  4.17910  4.68970  2.41692  3.84901  0.70428  3.18040  4.34305  4.58922  4.17978  3.99849  3.77198  3.62234  2.49434  5.13505  3.89359    798 l - - -
          2.68618  4.42225  2.77519  2.73123  3.46354  2.40513  3.72494  3.29354  2.67741  2.69355  4.24690  2.90347  2.73739  3.18146  2.89801  2.37887  2.77519  2.98518  4.58477  3.61503
          0.02680  4.02869  4.75104  0.61958  0.77255  0.48576  0.95510
    796   3.11806  4.43804  4.81027  4.32187  3.55079  4.44918  5.03382  1.10697  4.20098  2.03813  3.35846  4.53961  4.76662  4.46626  4.39556  3.84382  3.38738  1.38745  5.53512  4.33226    799 i - - -
          2.68618  4.42225  2.77519  2.73123  3.46354  2.40513  3.72494  3.29354  2.67741  2.69355  4.24690  2.90347  2.73739  3.18146  2.89801  2.37887  2.77519  2.98518  4.58477  3.61503
          0.02680  4.02869  4.75104  0.61958  0.77255  0.48576  0.95510
    797   2.81560  5.24008  2.25074  2.15994  4.52575  3.29665  3.48695  4.00489  2.48437  3.53346  4.35502  1.57604  3.83700  2.85509  3.07699  2.65847  3.07705  3.61730  5.70878  4.28466    800 n - - -
          2.68618  4.42225  2.77519  2.73123  3.46354  2.40513  3.72494  3.29354  2.67741  2.69355  4.24690  2.90347  2.73739  3.18146  2.89801  2.37887  2.77519  2.98518  4.58477  3.61503
          0.03540  4.02869  4.07570  0.61958  0.77255  0.48576  0.95510
    798   3.25764  4.61483  4.74719  4.21198  3.15715  4.48278  4.83339  1.92394  4.04070  0.92851  2.97484  4.48527  4.71764  4.23792  4.20352  3.84588  3.49763  2.01645  5.22079  4.08970    801 l - - -
          2.68618  4.42225  2.77519  2.73123  3.46354  2.40513  3.72494  3.29354  2.67741  2.69355  4.24690  2.90347  2.73739  3.18146  2.89801  2.37887  2.77519  2.98518  4.58477  3.61503
          0.02702  4.02032  4.74266  0.61958  0.77255  0.49463  0.94109
    799   2.52784  4.32026  3.54845  3.06132  3.34213  3.47685  3.96298  2.73893  2.97960  1.76443  3.48978  3.40117  3.96731  3.31429  3.29670  1.98945  2.88021  2.54194  4.98770  3.70063    802 l - - -
          2.68618  4.42225  2.77519  2.73123  3.46354  2.40513  3.72494  3.29354  2.67741  2.69355  4.24690  2.90347  2.73739  3.18146  2.89801  2.37887  2.77519  2.98518  4.58477  3.61503
          0.02702  4.02032  4.74266  0.61958  0.77255  0.49463  0.94109
    800   2.94124  4.40352  4.51883  3.97999  3.39730  4.24504  4.67838  1.92074  3.84539  1.70424  2.98450  4.24143  4.56394  4.10889  4.05857  3.58851  3.26732  1.19739  5.27772  4.09882    803 v - - -
          2.68618  4.42225  2.77519  2.73123  3.46354  2.40513  3.72494  3.29354  2.67741  2.69355  4.24690  2.90347  2.73739  3.18146  2.89801  2.37887  2.77519  2.98518  4.58477  3.61503
          0.02702  4.02032  4.74266  0.61958  0.77255  0.49463  0.94109
    801   2.31076  4.40094  3.05518  2.80310  4.22582  3.09495  4.00824  3.64749  2.88653  3.31042  4.16943  3.14786  1.48976  3.13633  3.23734  2.29567  2.83468  3.20303  5.55083  4.27346    804 p - - -
          2.68618  4.42225  2.77519  2.73123  3.46354  2.40513  3.72494  3.29354  2.67741  2.69355  4.24690  2.90347  2.73739  3.18146  2.89801  2.37887  2.77519  2.98518  4.58477  3.61503
          0.02702  4.02032  4.74266  0.61958  0.77255  0.49463  0.94109
    802   2.78092  5.21331  1.51267  2.08434  4.55517  3.16009  3.71205  4.03103  2.62818  3.56181  4.37598  2.71920  3.63422  2.86289  3.16755  2.52951  2.73311  3.62445  5.74564  4.30825    805 d - - -
          2.68618  4.42225  2.77519  2.73123  3.46354  2.40513  3.72494  3.29354  2.67741  2.69355  4.24690  2.90347  2.73739  3.18146  2.89801  2.37887  2.77519  2.98518  4.58477  3.61503
          0.02702  4.02032  4.74266  0.61958  0.77255  0.49463  0.94109
    803   2.49275  4.68744  2.88308  2.47153  4.23093  1.64633  3.79732  3.63545  2.54626  3.25312  4.10021  3.02524  3.83245  2.98386  2.55649  2.67983  2.93125  3.26412  5.47370  4.18063    806 g - - -
          2.68618  4.42225  2.77519  2.73123  3.46354  2.40513  3.72494  3.29354  2.67741  2.69355  4.24690  2.90347  2.73739  3.18146  2.89801  2.37887  2.77519  2.98518  4.58477  3.61503
          0.02702  4.02032  4.74266  0.61958  0.77255  0.49463  0.94109
    804   2.26235  4.22903  3.70472  3.15146  3.42074  3.60551  3.98378  2.42842  3.05286  2.22775  3.37173  3.48655  3.77043  3.36496  3.21886  2.89802  2.81406  1.69714  4.93608  3.71907    807 v - - -
          2.68618  4.42225  2.77519  2.73123  3.46354  2.40513  3.72494  3.29354  2.67741  2.69355  4.24690  2.90347  2.73739  3.18146  2.89801  2.37887  2.77519  2.98518  4.58477  3.61503
          0.02702  4.02032  4.74266  0.61958  0.77255  0.49463  0.94109
    805   2.53903  4.41103  3.26712  2.71544  3.61855  3.43950  3.74658  2.92292  2.66673  2.62797  3.56421  3.15359  2.77426  3.00451  3.05602  2.19662  2.50400  2.74301  4.14780  3.75166    808 s - - -
          2.68618  4.42225  2.77519  2.73123  3.46354  2.40513  3.72494  3.29354  2.67741  2.69355  4.24690  2.90347  2.73739  3.18146  2.89801  2.37887  2.77519  2.98518  4.58477  3.61503
          0.02702  4.02032  4.74266  0.61958  0.77255  0.49463  0.94109
    806   2.69885  5.09250  2.13157  2.24712  4.46282  3.00856  3.67591  3.93522  2.53186  3.46582  4.26264  2.09674  3.79722  2.81597  2.92829  2.17042  2.96834  3.52686  5.64322  4.23125    809 n - - -
          2.68618  4.42225  2.77519  2.73123  3.46354  2.40513  3.72494  3.29354  2.67741  2.69355  4.24690  2.90347  2.73739  3.18146  2.89801  2.37887  2.77519  2.98518  4.58477  3.61503
          0.02702  4.02032  4.74266  0.61958  0.77255  0.49463  0.94109
    807   2.35079  4.26919  3.53479  2.80922  3.42580  3.59052  3.87103  2.47357  2.91023  2.23221  3.26034  3.36016  3.97332  3.21612  3.24934  2.82297  2.34170  2.16187  4.90367  3.67431    810 v - - -
          2.68618  4.42225  2.77519  2.73123  3.46354  2.40513  3.72494  3.29354  2.67741  2.69355  4.24690  2.90347  2.73739  3.18146  2.89801  2.37887  2.77519  2.98518  4.58477  3.61503
          0.02702  4.02032  4.74266  0.61958  0.77255  0.49463  0.94109
    808   2.63851  5.10402  2.19843  1.58269  4.41100  3.30562  3.66792  3.84542  2.52370  3.41110  4.21938  2.80168  3.80757  2.81036  3.03255  2.59474  2.97483  3.06170  5.60851  4.20128    811 e - - -
          2.68618  4.42225  2.77519  2.73123  3.46354  2.40513  3.72494  3.29354  2.67741  2.69355  4.24690  2.90347  2.73739  3.18146  2.89801  2.37887  2.77519  2.98518  4.58477  3.61503
          0.02702  4.02032  4.74266  0.61958  0.77255  0.49463  0.94109
    809   2.59572  4.32370  4.06167  3.51149  3.10918  3.88404  4.24853  2.19879  3.40323  1.34537  3.17947  3.81171  4.25192  3.67247  3.65457  3.19210  2.70367  2.16648  4.99496  3.80276    812 l - - -
          2.68618  4.42225  2.77519  2.73123  3.46354  2.40513  3.72494  3.29354  2.67741  2.69355  4.24690  2.90347  2.73739  3.18146  2.89801  2.37887  2.77519  2.98518  4.58477  3.61503
          0.02702  4.02032  4.74266  0.61958  0.77255  0.49463  0.94109
    810   2.66157  1.80778  3.78129  3.27472  2.95574  3.59299  3.54267  2.80411  3.09772  2.50124  3.46818  3.52605  4.04279  3.43234  3.34073  2.92739  2.93685  2.59513  4.51718  2.64024    813 c - - -
          2.68618  4.42225  2.77519  2.73123  3.46354  2.40513  3.72494  3.29354  2.67741  2.69355  4.24690  2.90347  2.73739  3.18146  2.89801  2.37887  2.77519  2.98518  4.58477  3.61503
          0.02702  4.02032  4.74266  0.61958  0.77255  0.49463  0.94109
    811   2.38749  4.28386  3.38818  2.99955  3.93244  3.16312  4.03851  3.19767  2.96938  2.98455  3.89528  3.28496  1.71966  3.31367  3.30094  2.35893  2.79064  2.29314  5.34567  4.08971    814 p - - -
          2.68618  4.42225  2.77519  2.73123  3.46354  2.40513  3.72494  3.29354  2.67741  2.69355  4.24690  2.90347  2.73739  3.18146  2.89801  2.37887  2.77519  2.98518  4.58477  3.61503
          0.02702  4.02032  4.74266  0.61958  0.77255  0.49463  0.94109
    812   2.87063  4.42378  3.99989  3.45730  3.19797  3.90220  4.20651  2.43965  3.27327  1.17706  2.75951  3.78244  3.74389  3.50933  3.51738  3.21434  3.11313  2.42490  4.96441  3.77840    815 l - - -
          2.68618  4.42225  2.77519  2.73123  3.46354  2.40513  3.72494  3.29354  2.67741  2.69355  4.24690  2.90347  2.73739  3.18146  2.89801  2.37887  2.77519  2.98518  4.58477  3.61503
          0.02702  4.02032  4.74266  0.61958  0.77255  0.49463  0.94109
    813   2.81545  5.19718  2.64355  1.54209  4.52561  3.38957  3.64115  3.96645  2.14465  3.46342  4.27771  2.86762  3.86145  2.40621  2.60895  2.76935  3.04691  3.58797  5.59999  4.24550    816 e - - -
          2.68618  4.42225  2.77519  2.73123  3.46354  2.40513  3.72494  3.29354  2.67741  2.69355  4.24690  2.90347  2.73739  3.18146  2.89801  2.37887  2.77519  2.98518  4.58477  3.61503
          0.02702  4.02032  4.74266  0.61958  0.77255  0.49463  0.94109
    814   2.96707  5.34312  2.21550  1.03753  4.66397  3.28254  3.82742  4.14567  2.77961  3.71341  4.59974  2.80596  3.89402  3.00859  3.29148  2.89062  3.26013  3.76544  5.84447  4.42994    817 e - - -
          2.68618  4.42225  2.77519  2.73123  3.46354  2.40513  3.72494  3.29354  2.67741  2.69355  4.24690  2.90347  2.73739  3.18146  2.89801  2.37887  2.77519  2.98518  4.58477  3.61503
          0.02702  4.02032  4.74266  0.61958  0.77255  0.49463  0.94109
    815   2.90022  4.37932  4.67746  4.17978  3.60628  4.32208  4.91727  1.46836  4.07126  2.15649  3.41920  4.40205  4.67246  4.34995  4.28558  3.70177  3.30144  1.08785  5.51186  4.30389    818 v - - -
          2.68618  4.42225  2.77519  2.73123  3.46354  2.40513  3.72494  3.29354  2.67741  2.69355  4.24690  2.90347  2.73739  3.18146  2.89801  2.37887  2.77519  2.98518  4.58477  3.61503
          0.02702  4.02032  4.74266  0.61958  0.77255  0.49463  0.94109
    816   2.85850  4.47994  3.77211  3.23360  2.68972  3.76701  3.71195  2.94278  2.92330  2.42842  3.53952  3.52133  4.14546  3.15816  3.00037  3.07286  3.09090  2.77339  1.73630  2.78507    819 w - - -
          2.68618  4.42225  2.77519  2.73123  3.46354  2.40513  3.72494  3.29354  2.67741  2.69355  4.24690  2.90347  2.73739  3.18146  2.89801  2.37887  2.77519  2.98518  4.58477  3.61503
          0.02702  4.02032  4.74266  0.61958  0.77255  0.49463  0.94109
    817   2.65770  4.86903  2.01291  2.34826  4.52464  1.57321  3.86411  4.00466  2.84327  3.59150  4.42738  2.86318  3.80359  3.05034  3.35351  2.48734  3.02092  3.54839  5.77648  4.38453    820 g - - -
          2.68618  4.42225  2.77519  2.73123  3.46354  2.40513  3.72494  3.29354  2.67741  2.69355  4.24690  2.90347  2.73739  3.18146  2.89801  2.37887  2.77519  2.98518  4.58477  3.61503
          0.02702  4.02032  4.74266  0.61958  0.77255  0.49463  0.94109
    818   2.75235  4.03379  3.50061  2.96881  2.75679  3.65523  2.79757  3.03454  2.89018  2.66987  3.61159  3.01360  4.03765  3.20603  3.23072  2.91694  2.98608  2.81103  4.38559  1.81555    821 y - - -
          2.68618  4.42225  2.77519  2.73123  3.46354  2.40513  3.72494  3.29354  2.67741  2.69355  4.24690  2.90347  2.73739  3.18146  2.89801  2.37887  2.77519  2.98518  4.58477  3.61503
          0.02702  4.02032  4.74266  0.61958  0.77255  0.49463  0.94109
    819   3.02021  3.89360  4.42716  3.92839  1.35231  4.04933  4.05792  2.45773  3.77974  1.83243  3.24605  4.03637  4.41720  3.94976  3.92852  3.40084  3.28101  2.41058  4.40297  2.86748    822 f - - -
          2.68618  4.42225  2.77519  2.73123  3.46354  2.40513  3.72494  3.29354  2.67741  2.69355  4.24690  2.90347  2.73739  3.18146  2.89801  2.37887  2.77519  2.98518  4.58477  3.61503
          0.02702  4.02032  4.74266  0.61958  0.77255  0.49463  0.94109
    820   2.88669  5.26800  2.47711  1.32368  4.58223  3.34913  3.70068  4.02958  2.17059  3.54446  4.38880  2.83427  3.87954  2.77847  2.83068  2.82656  3.13669  3.65723  5.69332  4.31574    823 e - - -
          2.68618  4.42225  2.77519  2.73123  3.46354  2.40513  3.72494  3.29354  2.67741  2.69355  4.24690  2.90347  2.73739  3.18146  2.89801  2.37887  2.77519  2.98518  4.58477  3.61503
          0.02702  4.02032  4.74266  0.61958  0.77255  0.49463  0.94109
    821   2.87962  5.35537  1.27348  2.15189  4.63211  3.24148  3.44588  4.18758  2.73748  3.70380  4.54427  2.52041  3.84295  2.92526  3.30003  2.60315  3.16838  3.77205  5.84811  4.36465    824 d - - -
          2.68618  4.42225  2.77519  2.73123  3.46354  2.40513  3.72494  3.29354  2.67741  2.69355  4.24690  2.90347  2.73739  3.18146  2.89801  2.37887  2.77519  2.98518  4.58477  3.61503
          0.02702  4.02032  4.74266  0.61958  0.77255  0.49463  0.94109
    822   1.10241  4.17161  3.69519  3.35510  4.04711  3.08694  4.30842  3.01097  3.30081  2.98521  3.97386  3.46692  3.80862  3.62012  3.57223  2.53420  2.62532  2.48263  5.53206  4.32209    825 a - - -
          2.68618  4.42225  2.77519  2.73123  3.46354  2.40513  3.72494  3.29354  2.67741  2.69355  4.24690  2.90347  2.73739  3.18146  2.89801  2.37887  2.77519  2.98518  4.58477  3.61503
          0.02702  4.02032  4.74266  0.61958  0.77255  0.49463  0.94109
    823   3.28240  4.68729  4.59304  4.12419  3.09806  4.37082  4.71660  2.14147  3.87735  0.82611  3.00176  4.39066  4.66956  4.15804  4.04001  3.78676  3.54102  2.28512  5.12624  3.90030    826 l - - -
          2.68618  4.42225  2.77519  2.73123  3.46354  2.40513  3.72494  3.29354  2.67741  2.69355  4.24690  2.90347  2.73739  3.18146  2.89801  2.37887  2.77519  2.98518  4.58477  3.61503
          0.02702  4.02032  4.74266  0.61958  0.77255  0.49463  0.94109
    824   2.56214  4.60241  3.06222  2.57406  3.92822  3.21079  3.62745  3.05170  2.51327  2.97805  3.82197  2.88350  3.82384  2.90494  2.73077  1.75757  2.83404  3.02566  5.23887  3.94228    827 s - - -
          2.68618  4.42225  2.77520  2.73123  3.46354  2.40513  3.72488  3.29354  2.67741  2.69355  4.24690  2.90347  2.73740  3.18141  2.89801  2.37887  2.77520  2.98519  4.58477  3.61503
          0.05346  3.13866  4.74266  0.52150  0.90049  0.49463  0.94109
    825   2.61023  4.14509  3.85768  3.28097  2.77269  3.67961  3.16456  2.33679  3.18574  1.85312  3.10742  3.57078  4.04364  3.43931  3.43214  2.95493  2.70026  2.17020  4.72159  3.50241    829 l - - -
          2.68618  4.42225  2.77519  2.73123  3.46354  2.40513  3.72494  3.29354  2.67741  2.69355  4.24690  2.90347  2.73739  3.18146  2.89801  2.37887  2.77519  2.98518  4.58477  3.61503
          0.02702  4.02032  4.74266  0.61958  0.77255  0.49463  0.94109
    826   3.11406  4.42997  4.79029  4.25776  3.43832  4.45525  4.92210  1.18658  4.14194  1.91503  2.91055  4.49215  4.72633  4.36592  4.32502  3.81595  3.36290  1.48829  5.40451  4.24451    830 i - - -
          2.68618  4.42225  2.77519  2.73123  3.46354  2.40513  3.72494  3.29354  2.67741  2.69355  4.24690  2.90347  2.73739  3.18146  2.89801  2.37887  2.77519  2.98518  4.58477  3.61503
          0.02702  4.02032  4.74266  0.61958  0.77255  0.49463  0.94109
    827   2.48128  4.13655  3.26981  2.74831  3.83773  3.30914  3.80347  2.98501  2.64961  2.90419  3.76476  3.02769  3.81828  3.03251  2.80478  1.61752  2.79338  2.90541  5.19483  3.92278    831 s - - -
          2.68618  4.42225  2.77519  2.73123  3.46354  2.40513  3.72494  3.29354  2.67741  2.69355  4.24690  2.90347  2.73739  3.18146  2.89801  2.37887  2.77519  2.98518  4.58477  3.61503
          0.02702  4.02032  4.74266  0.61958  0.77255  0.49463  0.94109
    828   2.63220  4.68657  2.97910  2.42550  4.15763  3.42077  2.77503  3.58767  2.28998  3.08471  3.95915  2.85290  3.81431  2.33247  2.46610  2.36041  2.85889  3.24539  5.34790  4.01570    832 k - - -
          2.68618  4.42225  2.77519  2.73123  3.46354  2.40513  3.72494  3.29354  2.67741  2.69355  4.24690  2.90347  2.73739  3.18146  2.89801  2.37887  2.77519  2.98518  4.58477  3.61503
          0.02702  4.02032  4.74266  0.61958  0.77255  0.49463  0.94109
    829   2.41060  4.32505  3.28950  3.03343  4.10588  3.11253  4.12717  3.39619  3.02132  3.20898  4.12801  3.04417  3.80905  3.40811  3.31807  2.58287  1.16125  3.01180  5.49319  4.22411    833 t - - -
          2.68618  4.42225  2.77519  2.73123  3.46354  2.40513  3.72494  3.29354  2.67741  2.69355  4.24690  2.90347  2.73739  3.18146  2.89801  2.37887  2.77519  2.98518  4.58477  3.61503
          0.04005  4.02032  3.84845  0.61958  0.77255  0.48026  0.96396
    830   2.74425  5.30865  2.09504  1.57080  4.61250  3.22802  3.67252  4.09961  2.15173  3.59526  4.39472  2.68946  3.81653  2.81001  3.05023  2.72252  3.05388  3.68271  5.75021  4.30637    834 e - - -
          2.68618  4.42225  2.77519  2.73123  3.46354  2.40513  3.72494  3.29354  2.67741  2.69355  4.24690  2.90347  2.73739  3.18146  2.89801  2.37887  2.77519  2.98518  4.58477  3.61503
          0.02714  4.01612  4.73847  0.61958  0.77255  0.49901  0.93428
    831   2.23844  4.82444  2.14319  2.36154  4.42306  1.86840  3.80182  3.87467  2.72649  3.46070  4.28062  2.76366  3.78665  2.97369  3.22435  2.58324  2.94854  3.44299  5.66929  4.29417    835 g - - -
          2.68618  4.42225  2.77519  2.73123  3.46354  2.40513  3.72494  3.29354  2.67741  2.69355  4.24690  2.90347  2.73739  3.18146  2.89801  2.37887  2.77519  2.98518  4.58477  3.61503
          0.02714  4.01612  4.73847  0.61958  0.77255  0.49901  0.93428
    832   3.46029  4.89088  4.05292  3.81107  2.31169  3.99951  3.69432  3.45008  3.66456  2.86645  4.11057  3.90428  4.47088  3.93580  3.81801  3.58194  3.74816  3.32768  3.96031  0.75669    836 y - - -
          2.68618  4.42225  2.77519  2.73123  3.46354  2.40513  3.72494  3.29354  2.67741  2.69355  4.24690  2.90347  2.73739  3.18146  2.89801  2.37887  2.77519  2.98518  4.58477  3.61503
          0.02714  4.01612  4.73847  0.61958  0.77255  0.49901  0.93428
    833   2.54614  4.44948  3.25021  3.08113  4.22106  3.14886  4.22550  3.72806  3.15342  3.41120  4.37213  3.36386  1.00043  3.53204  3.43901  2.61132  3.00662  3.30451  5.54876  4.30383    837 p - - -
          2.68618  4.42225  2.77519  2.73123  3.46354  2.40513  3.72494  3.29354  2.67741  2.69355  4.24690  2.90347  2.73739  3.18146  2.89801  2.37887  2.77519  2.98518  4.58477  3.61503
          0.02714  4.01612  4.73847  0.61958  0.77255  0.49901  0.93428
    834   3.08210  5.21631  2.55685  0.83714  4.58151  3.37118  3.97319  4.06425  2.87228  3.65923  4.62913  3.02302  3.98325  3.18725  3.29439  3.05119  3.38816  3.73409  5.72602  4.45094    838 e - - -
          2.68618  4.42225  2.77519  2.73123  3.46354  2.40513  3.72494  3.29354  2.67741  2.69355  4.24690  2.90347  2.73739  3.18146  2.89801  2.37887  2.77519  2.98518  4.58477  3.61503
          0.02714  4.01612  4.73847  0.61958  0.77255  0.49901  0.93428
    835   2.52511  4.36422  3.32544  2.54858  3.53504  3.50125  3.76975  2.77995  2.72070  2.58702  2.34144  3.09391  3.89754  3.05574  3.09082  2.69134  2.58436  2.54432  4.95869  3.71125    839 m - - -
          2.68618  4.42225  2.77519  2.73123  3.46354  2.40513  3.72494  3.29354  2.67741  2.69355  4.24690  2.90347  2.73739  3.18146  2.89801  2.37887  2.77519  2.98518  4.58477  3.61503
          0.02714  4.01612  4.73847  0.61958  0.77255  0.49901  0.93428
    836   3.08210  5.21631  2.55685  0.83714  4.58151  3.37118  3.97319  4.06425  2.87228  3.65923  4.62913  3.02302  3.98325  3.18725  3.29439  3.05119  3.38816  3.73409  5.72602  4.45094    840 e - - -
          2.68618  4.42225  2.77519  2.73123  3.46354  2.40513  3.72494  3.29354  2.67741  2.69355  4.24690  2.90347  2.73739  3.18146  2.89801  2.37887  2.77519  2.98518  4.58477  3.61503
          0.02714  4.01612  4.73847  0.61958  0.77255  0.49901  0.93428
    837   2.98747  4.37193  4.57127  4.07121  3.56010  4.22664  4.80759  1.14607  3.94717  2.12418  3.38407  4.29977  4.59615  4.23403  4.16378  3.60123  2.96484  1.53083  5.43717  4.23731    841 i - - -
          2.68618  4.42225  2.77519  2.73123  3.46354  2.40513  3.72494  3.29354  2.67741  2.69355  4.24690  2.90347  2.73739  3.18146  2.89801  2.37887  2.77519  2.98518  4.58477  3.61503
          0.02714  4.01612  4.73847  0.61958  0.77255  0.49901  0.93428
    838   3.18813  4.61130  4.56257  4.08246  3.16328  4.29194  4.72152  2.15736  3.87686  0.91259  3.03362  4.33955  4.61946  4.14118  4.05154  3.69143  3.45709  2.01127  5.17900  3.98655    842 l - - -
          2.68618  4.42225  2.77519  2.73123  3.46354  2.40513  3.72494  3.29354  2.67741  2.69355  4.24690  2.90347  2.73739  3.18146  2.89801  2.37887  2.77519  2.98518  4.58477  3.61503
          0.02714  4.01612  4.73847  0.61958  0.77255  0.49901  0.93428
    839   2.93735  3.52008  4.16944  3.71971  2.81213  3.71255  3.96105  2.99345  3.46255  2.57908  3.69395  3.84390  4.21668  3.79378  3.63313  3.20409  3.24956  2.83097  1.16509  2.87104    843 w - - -
          2.68618  4.42225  2.77519  2.73123  3.46354  2.40513  3.72494  3.29354  2.67741  2.69355  4.24690  2.90347  2.73739  3.18146  2.89801  2.37887  2.77519  2.98518  4.58477  3.61503
          0.02714  4.01612  4.73847  0.61958  0.77255  0.47757  0.96835
    840   3.33428  4.75169  4.43970  4.08279  3.20170  4.17910  4.68970  2.41692  3.84901  0.70428  3.18040  4.34305  4.58922  4.17978  3.99849  3.77198  3.62234  2.49434  5.13505  3.89359    844 l - - -
          2.68618  4.42225  2.77519  2.73123  3.46354  2.40513  3.72494  3.29354  2.67741  2.69355  4.24690  2.90347  2.73739  3.18146  2.89801  2.37887  2.77519  2.98518  4.58477  3.61503
          0.02680  4.02869  4.75104  0.61958  0.77255  0.48576  0.95510
    841   3.10009  4.60593  4.29667  3.83718  3.18070  4.07846  4.51109  2.34926  3.57603  1.68133  1.28304  4.10809  4.47103  3.93028  3.77010  3.49669  3.38167  2.38992  5.09873  3.86417    845 m - - -
          2.68618  4.42225  2.77519  2.73123  3.46354  2.40513  3.72494  3.29354  2.67741  2.69355  4.24690  2.90347  2.73739  3.18146  2.89801  2.37887  2.77519  2.98518  4.58477  3.61503
          0.02680  4.02869  4.75104  0.61958  0.77255  0.48576  0.95510
    842   2.86724  4.30503  4.31309  3.77014  3.48618  4.05028  4.50326  1.42978  3.66420  2.18065  3.24321  4.03636  4.41580  3.94022  3.90495  3.37923  2.36739  1.62583  5.22457  4.02633    846 i - - -
          2.68618  4.42225  2.77519  2.73123  3.46354  2.40513  3.72494  3.29354  2.67741  2.69355  4.24690  2.90347  2.73739  3.18146  2.89801  2.37887  2.77519  2.98518  4.58477  3.61503
          0.02680  4.02869  4.75104  0.61958  0.77255  0.48576  0.95510
    843   2.91396  5.07016  3.32919  2.69247  4.46667  3.43925  3.61383  3.83135  1.30410  3.32446  3.94268  3.13001  3.97562  2.74928  1.94989  2.92001  3.10340  3.50585  5.42439  4.20596    847 k - - -
          2.68618  4.42225  2.77519  2.73123  3.46354  2.40513  3.72494  3.29354  2.67741  2.69355  4.24690  2.90347  2.73739  3.18146  2.89801  2.37887  2.77519  2.98518  4.58477  3.61503
          0.02680  4.02869  4.75104  0.61958  0.77255  0.48576  0.95510
    844   1.79641  4.27342  3.31706  2.98392  4.21451  3.04159  4.08622  3.60590  2.98961  3.29789  4.14100  3.24138  3.73814  3.33198  3.15530  1.35395  2.76001  3.13487  5.55046  4.30629    848 s - - -
          2.68618  4.42225  2.77519  2.73123  3.46354  2.40513  3.72494  3.29354  2.67741  2.69355  4.24690  2.90347  2.73739  3.18146  2.89801  2.37887  2.77519  2.98518  4.58477  3.61503
          0.02680  4.02869  4.75104  0.61958  0.77255  0.48576  0.95510
    845   3.17140  4.68385  4.16645  3.78264  2.54886  3.88971  3.84150  3.10328  3.45784  2.53188  3.76649  3.89052  4.36484  3.83176  3.61930  3.38700  3.47172  2.84385  1.10915  2.56552    849 w - - -
          2.68618  4.42225  2.77519  2.73123  3.46354  2.40513  3.72494  3.29354  2.67741  2.69355  4.24690  2.90347  2.73739  3.18146  2.89801  2.37887  2.77519  2.98518  4.58477  3.61503
          0.02680  4.02869  4.75104  0.61958  0.77255  0.48576  0.95510
    846   2.78614  4.87534  2.72496  2.56586  4.24961  3.28890  3.89310  3.91024  2.69490  3.50491  4.40931  1.15378  3.90545  3.11771  2.90530  2.82708  3.13390  3.52238  5.52627  4.15075    850 n - - -
          2.68618  4.42225  2.77519  2.73123  3.46354  2.40513  3.72494  3.29354  2.67741  2.69355  4.24690  2.90347  2.73739  3.18146  2.89801  2.37887  2.77519  2.98518  4.58477  3.61503
          0.02680  4.02869  4.75104  0.61958  0.77255  0.48576  0.95510
    847   2.66959  4.30914  3.72321  3.18308  3.45568  3.66729  4.05009  2.00840  3.06860  2.26139  3.38398  3.53315  4.08346  3.28370  3.37244  2.96802  1.89740  2.20508  5.02589  3.80343    851 t - - -
          2.68618  4.42225  2.77519  2.73123  3.46354  2.40513  3.72494  3.29354  2.67741  2.69355  4.24690  2.90347  2.73739  3.18146  2.89801  2.37887  2.77519  2.98518  4.58477  3.61503
          0.02680  4.02869  4.75104  0.61958  0.77255  0.48576  0.95510
    848   2.19935  4.25466  3.20997  3.07622  4.42207  1.07704  4.27593  3.85297  3.27323  3.57102  4.42469  3.27952  3.73388  3.56011  3.57500  2.37706  2.80634  3.28525  5.75827  4.52038    852 g - - -
          2.68618  4.42225  2.77519  2.73123  3.46354  2.40513  3.72494  3.29354  2.67741  2.69355  4.24690  2.90347  2.73739  3.18146  2.89801  2.37887  2.77519  2.98518  4.58477  3.61503
          0.02680  4.02869  4.75104  0.61958  0.77255  0.48576  0.95510
    849   3.11737  4.46180  4.74580  4.27462  3.50614  4.39240  4.98529  1.02433  4.13155  1.99393  3.33288  4.49332  4.73387  4.41249  4.32504  3.79770  3.39469  1.57912  5.49382  4.28013    853 i - - -
          2.68618  4.42225  2.77519  2.73123  3.46354  2.40513  3.72494  3.29354  2.67741  2.69355  4.24690  2.90347  2.73739  3.18146  2.89801  2.37887  2.77519  2.98518  4.58477  3.61503
          0.02680  4.02869  4.75104  0.61958  0.77255  0.48576  0.95510
    850   2.89118  3.86824  4.34226  3.79313  1.86302  3.98075  4.00340  2.47625  3.65592  1.52647  3.15379  3.93138  4.30999  3.81951  3.79891  3.28894  3.12169  2.40642  4.40968  2.73351    854 l - - -
          2.68618  4.42225  2.77519  2.73123  3.46354  2.40513  3.72494  3.29354  2.67741  2.69355  4.24690  2.90347  2.73739  3.18146  2.89801  2.37887  2.77519  2.98518  4.58477  3.61503
          0.02680  4.02869  4.75104  0.61958  0.77255  0.48576  0.95510
    851   2.68056  4.45524  3.57472  3.03550  3.40649  3.68441  3.93824  2.69870  2.82751  2.09198  1.92210  3.43250  4.06706  2.66016  3.12660  2.97424  2.98200  2.59023  4.99626  3.76981    855 m - - -
          2.68618  4.42225  2.77519  2.73123  3.46354  2.40513  3.72494  3.29354  2.67741  2.69355  4.24690  2.90347  2.73739  3.18146  2.89801  2.37887  2.77519  2.98518  4.58477  3.61503
          0.02680  4.02869  4.75104  0.61958  0.77255  0.48576  0.95510
    852   3.32660  4.71937  4.29287  3.89778  1.73195  4.15263  3.52319  3.21328  3.77646  2.68101  3.83731  3.88368  4.50460  3.88758  3.92090  3.19685  3.56300  3.07610  3.74353  1.09402    856 y - - -
          2.68618  4.42225  2.77519  2.73123  3.46354  2.40513  3.72494  3.29354  2.67741  2.69355  4.24690  2.90347  2.73739  3.18146  2.89801  2.37887  2.77519  2.98518  4.58477  3.61503
          0.02680  4.02869  4.75104  0.61958  0.77255  0.48576  0.95510
    853   2.35195  4.46373  3.05611  2.67777  4.21953  2.49710  3.88370  3.64614  2.74908  3.27107  4.08728  2.72271  3.75043  3.07564  3.08095  1.66076  2.47189  3.20540  5.50480  4.21520    857 s - - -
          2.68618  4.42225  2.77519  2.73123  3.46354  2.40513  3.72494  3.29354  2.67741  2.69355  4.24690  2.90347  2.73739  3.18146  2.89801  2.37887  2.77519  2.98518  4.58477  3.61503
          0.02680  4.02869  4.75104  0.61958  0.77255  0.48576  0.95510
    854   2.63028  4.77115  3.06855  2.44751  4.02551  3.32887  3.62335  3.33376  2.16888  2.96355  3.85641  2.99622  3.83678  2.78164  2.08829  2.53474  2.74626  2.84120  5.26573  3.96315    858 r - - -
          2.68618  4.42225  2.77519  2.73123  3.46354  2.40513  3.72494  3.29354  2.67741  2.69355  4.24690  2.90347  2.73739  3.18146  2.89801  2.37887  2.77519  2.98518  4.58477  3.61503
          0.02680  4.02869  4.75104  0.61958  0.77255  0.48576  0.95510
    855   2.62861  4.89364  2.85589  2.40154  4.25972  2.74077  3.63805  3.69247  2.27187  3.25081  4.05309  2.49132  3.80587  2.77683  2.45912  2.14246  2.88155  3.32281  5.44260  4.09984    859 s - - -
          2.68618  4.42225  2.77519  2.73123  3.46354  2.40513  3.72494  3.29354  2.67741  2.69355  4.24690  2.90347  2.73739  3.18146  2.89801  2.37887  2.77519  2.98518  4.58477  3.61503
          0.03971  4.02869  3.85682  0.61958  0.77255  0.48576  0.95510
    856   2.79900  4.90382  3.17864  2.63563  4.19735  3.52055  3.65252  3.56954  1.35341  3.15911  3.42596  2.94745  3.93032  2.81113  2.44327  2.83642  3.02002  3.26993  5.34541  4.07435    860 k - - -
          2.68618  4.42225  2.77519  2.73123  3.46354  2.40513  3.72494  3.29354  2.67741  2.69355  4.24690  2.90347  2.73739  3.18146  2.89801  2.37887  2.77519  2.98518  4.58477  3.61503
          0.02714  4.01612  4.73847  0.61958  0.77255  0.49901  0.93428
    857   3.48414  4.86326  4.27395  3.95326  1.99598  4.19322  3.53764  3.29998  3.80581  2.68926  3.94388  3.92955  4.57040  3.95114  3.94269  3.60147  3.73523  3.20403  3.74110  0.87257    861 y - - -
          2.68618  4.42225  2.77519  2.73123  3.46354  2.40513  3.72494  3.29354  2.67741  2.69355  4.24690  2.90347  2.73739  3.18146  2.89801  2.37887  2.77519  2.98518  4.58477  3.61503
          0.02714  4.01612  4.73847  0.61958  0.77255  0.49901  0.93428
    858   2.57670  4.37809  3.41823  2.73716  3.55719  3.57516  3.82835  2.54767  2.40553  2.55778  3.41320  3.28341  3.96106  3.11557  3.08659  2.83322  2.80955  1.82546  5.00276  3.76099    862 v - - -
          2.68618  4.42225  2.77519  2.73123  3.46354  2.40513  3.72494  3.29354  2.67741  2.69355  4.24690  2.90347  2.73739  3.18146  2.89801  2.37887  2.77519  2.98518  4.58477  3.61503
          0.02714  4.01612  4.73847  0.61958  0.77255  0.49901  0.93428
[truncated: 22,789 more chars]
